# Supplementary material for: Global discovery of lupus genetic risk variant allelic enhancer activity
Source: Nat Commun. 2021 Mar 12;12:1611. doi: 10.1038/s41467-021-21854-5 (PMC7955039; doi:10.1038/s41467-021-21854-5)
Supplement: Supplementary file 3 — Supplementary Data 1 [file 41467_2021_21854_MOESM3_ESM.xlsx]

## Sheet: README
Supplementary Data 1. GWAS Loci List
List of all the SLE associated tag genetic variants reaching genome-wide significance published through March 2018. This list was used for linkage disequilibrium expansion.
Column_Header	Comment
Tag_Variant	Lead/Tag Variant for the risk locus reported in the genetic association study
Location	Cytogenetic location in the genome
Population	Discovery cohort for the risk locus association in SLE (EU: European and Eurpean American; AS: Asian and Asian Amerian; AA:African American; HA: Hispanic American)

## Sheet: Variant_List
Tag_Variant	Location	Population
rs1913517	10q11.23	AS,EU
rs4917385	10q14	HA
rs4948496	10q21.2	AS, EU
rs507230	11p13	EU, AS, AA
rs4963128	11p15.5	EU, AA
rs2009453	11q13.1	AS
rs3794060	11q13.4	EU
rs11235667	11q13.4	AS
rs4639966	11q23.3	AS
rs6590330	11q23.3	AS, EU
rs10845606	12p13.1-p12	AS
rs4622329	12q23.2	AS
rs10774625	12q24.12	EU
rs1385374	12q24.32	AS
rs7329174	13q13	AS
rs4902562	14q24.1	EU
rs11073328	15q14	EU
rs12900339	15q14	AS
rs34933034	15q24.1	EU
rs8023715	15q26.2	EU
rs16972959	16p11.2	AS
rs9888739	16p11.2	EU, AS, HA
rs12599402	16p13.13	AS, HA
rs9652601	16p13.13	EU, HA
rs223881	16q13-21	AS
rs11644034	16q24.1	EU
rs2286672	17p13.2	EU
rs8079075	17q21	EU, AA, HA
rs1610555	18q22.2	AS
rs280519	19p13.2	EU
rs3093030	19p13.2	EU, AA, HA, AS
rs2305772	19q13.41	AS
rs2476601	1p13.2	EU, HA
rs1801274	1q23	EU, AA, AS
rs3093061	1q23.2	EU, AA
rs2205960	1q25	EU, AS, HA
rs17849502	1q25	EU, AS,AA, HA
rs12736195	1q25.1	HS
rs10911628	1q25.3	EU
rs3024505	1q31-q32	EU, AA, AS
rs9782955	1q42.3	EU
rs4810485	20q12-q13.2	EU
rs11697848	20q13.13	AS
rs463426	22q11.21	EU, AS
rs61616683	22q13.1	AS
rs6705628	2p13.1	AS
rs6740462	2p14	EU
rs13385731	2p25.1-24.1	AS
rs13023380	2q21	EU, AA
rs7582694	2q32.2-q32.3	EU, AA, AS, HA
rs3768792	2q34	EU
rs6445975	3p14.3	EU
rs3135945	3p21.31	EU
rs6804441	3q13.3-q21	AS
rs1131265	3q13.33	EU, AS
rs564799	3q25.33	EU
rs10936599	3q26.2	AS
rs340630	4q21	AS
rs10516487	4q24	EU, AA, AS, HA
rs907715	4q26-q27	EU, AA, AS
rs7726159	5p15.33	AS
rs7726414	5q31.1	EU
rs7708392	5q32-q33.1	EU, AA, AS, HA
rs2421184	5q33.3	AS, AA
rs2431697	5q33.3	EU, AA
rs57095329	5q34	AA, AS, EU
rs13205210	6p21	EU, AS
rs1270942	6p21.3	EU, AS, AA, HA
rs10807150	6p21.31	AS
rs548234	6q21	EU, AS
rs2230926	6q23	EU, AA, AS, HA
rs4917014	7p12.2	AS, EU
rs849142	7p15.2-p15.1	EU
rs4717901	7q11.23	AS, EU
rs117026326	7q11.23	AS, EU
rs6964720	7q11.23	AS, EU
rs12537284	7q32	EU, AA, AS, HA
rs7812879	8p23-p22	EU, AA, AS, HA
rs6985109	8p23.1	EU
rs7829816	8q13	EU, AA, AS
rs5914778	Xp11.21	AS
rs887369	Xp21.2	EU
rs3853839	Xp22.3	AS
rs17422	Xq28	AS
rs1734787	Xq28	EU, AS, HA
rs4690229	4p16	EU
rs4712969	6p22	EU
rs5029939	6q23	EU, AS, HA
rs77000060	6q23	EU, AS, HA
rs1804182	8p11	AA
rs11845506	14p31	HA
