# Supplementary material for: Global discovery of lupus genetic risk variant allelic enhancer activity
Source: Nat Commun. 2021 Mar 12;12:1611. doi: 10.1038/s41467-021-21854-5 (PMC7955039; doi:10.1038/s41467-021-21854-5)
Supplement: Supplementary file 4 — Supplementary Data 2 [file 41467_2021_21854_MOESM4_ESM.xlsx]

## Sheet: README
Supplementary Data 2. Summarized Information for all the variants
Information about the genetic variants examined in this study.
Column_Header	Comment
Variant	RSID of the variant
Chromosome	Chromosome location
Position	Base position on the chromosome in genome build hg19
Band	Cytogenetic location on the chromosome
Ref_Allele	Reference allele sequence for the variant
Non_Ref_Allele	Non-reference allele sequence for the variant
Annotation	Variant class annotation from db151 table of UCSC
Tag_Variant	Lead/Tag variant for this variant based on published genetic association studies
SLE_Variant	1 represents the SLE-associated variant; 0 represents the non-SLE-associated variant
Ctrl_Variant	1 represents the calibration variant from paper with PMID:27259153; 0 represents the non-calibration variant
enVar_GM12878	1 represents that this variant was identified as the enhancer variant (enVar) for SLE in GM12878; 0 represents the non-enhancer variant
Allelic_enVar_GM12878	1 represents that this variant was identified as the allelic enhancer variant (allelic enVar) for SLE in GM12878; 0 represents the non-allelic enhancer variant
Allelic_enVar_Jurkat	1 represents that this variant was identified as the allelic enhancer variant (allelic enVar) for SLE in Jurkat cell; 0 represents the non-allelic enhancer variant
Allelic_enVar_Jurkat_TNFa	1 represents that this variant was identified as the allelic enhancer variant (allelic enVar) for SLE in Jurkat cell with TNFa stimulation; 0 represents the non-allelic enhancer variant
Nearest_Gene	The nearest gene to the variant based on location
Looping_Promoter_Genes	Combined promoter looping genes related to the variant in GM12878 (see Supplemental Data Set 7 for details)
eQTL_Immune cells/Spleen/Blood	Combined eQTL genes for the variant in immune cells, spleen and whole blood cell (see Supplemental Data Set 7 for details)
eQTL_LCLs	Combined eQTL genes for the variant in lymphoblastoid cell lines (LCLs), including GM12878 (see Supplemental Data Set 7 for details)
eQTL_Primary B cell	Combined eQTL genes for the variant in primary B cell (see Supplemental Data Set 7 for details)
eQTL_B cells with and without EBV	Combined eQTL genes for the variant in B cell with and without EBV (see Supplemental Data Set 7 for details)
eQTL_Primary T cell	Combined eQTL genes for the variant in primary T cell of any type (see Supplemental Data Set 7 for details)
eQTL_All	Combined eQTL genes for the variant in all sources (see Supplemental Data Set 7 for details)
All_Target_Genes	Target genes for the variant. It is defined as the union of Looping_Promoter_Genes and eQTL_B cells with and without EBV, when available. Otherwise, target genes are annotated as the Nearest_Gene

## Sheet: Summarized Information
Variant	Chromosome	Position	Band	Ref_Allele	Non_Ref_Allele	Annotation	Tag_Variant	SLE_Variant	Ctrl_Variant	enVar_GM12878	Allelic_enVar_GM12878	Allelic_enVar_Jurkat	Allelic_enVar_Jurkat_TNFa	Nearest_Gene	Looping_Promoter_Genes	eQTL_Immune cells/Spleen/Blood	eQTL_LCLs	eQTL_Primary B cell	eQTL_B cells with and without EBV	eQTL_Primary T cell	eQTL_All	All_Target_Genes
rs10015639	chr4	87891565	q21.3	A	G	intron	rs340630	1	0	0	0	0	0	AFF1	NA	NA	NA	NA	NA	NA	NA	AFF1
rs10026154	chr4	123526627	q27	G	A	unknown	rs907715	1	0	0	0	0	0	IL21	NA	NA	NA	NA	NA	NA	NA	IL21
rs10032244	chr4	87917931	q21.3	A	G	intron	rs340630	1	0	0	0	0	0	AFF1	NA	NA	NA	NA	NA	NA	NA	AFF1
rs10036748	chr5	150458146	q33.1	C	T	intron	rs7708392	1	0	1	1	0	0	TNIP1	ANXA6,TNIP1	AC008641.1,AC011337.1,AC011374.2,AC091982.1,AC091982.3,ANXA6,ARSI,CCDC69,CD74,CSF1R,DCTN4,GM2A,GPX3,IRGM,PDGFRB,RBM22,RPS14,SLC36A1,SMIM3,TCOF1,TNIP1,ZNF300	AC091982.1,ANXA6,CD74,CSF1R,DCTN4,GM2A,RBM22,TCOF1,TNIP1	AC008641.1,GPX3,TNIP1	AC008641.1,AC091982.1,ANXA6,CD74,CSF1R,DCTN4,GM2A,GPX3,RBM22,TCOF1,TNIP1	AC008641.1,AC011374.2,AC091982.3,CCDC69,CSF1R,DCTN4,SMIM3,ZNF300	AC008641.1,AC011337.1,AC011374.1,AC011374.2,AC091982.1,AC091982.3,ANXA6,ARSI,ATOX1,CAMK2A,CCDC69,CD74,CDX1,CLMAT3,CSF1R,DCTN4,FAT2,G3BP1,GM2A,GPX3,IRGM,LINC01933,MYOZ3,NDST1,NDST1-AS1,PDGFRB,RBM22,RPL7P1,RPLP1P6,RPS14,SLC36A1,SLC36A2,SLC6A7,SMIM3,SPARC,SYNPO,TCOF1,TNIP1,ZNF300,ZNF300P1	AC008641.1,AC091982.1,ANXA6,CD74,CSF1R,DCTN4,GM2A,GPX3,RBM22,TCOF1,TNIP1
rs10048743	chr2	213890232	q34	G	T	intron	rs3768792	1	0	0	0	1	1	IKZF2	NA	NA	NA	NA	NA	NA	NA	IKZF2
rs10077437	chr5	133429471	q31.1	G	A	unknown	rs7726414	1	0	0	0	0	0	TCF7	NA	NA	NA	NA	NA	NA	NA	TCF7
rs10080361	chr6	35228243	p21.31	A	G	intron,near-gene-5	rs10807150	1	0	0	0	0	0	ZNF76	NA	NA	NA	NA	NA	NA	NA	ZNF76
rs10080411	chr6	35343055	p21.31	T	C	intron	rs10807150	1	0	0	0	0	0	PPARD	NA	NA	NA	NA	NA	NA	NA	PPARD
rs10090444	chr8	10745469	p23.1	C	G	unknown	rs6985109	1	0	0	0	0	0	XKR6	NA	NA	NA	NA	NA	NA	NA	XKR6
rs10095917	chr8	56830260	q12.1	C	T	intron	rs7829816	1	0	0	0	0	0	LYN	NA	NA	NA	NA	NA	NA	NA	LYN
rs10107145	chr8	10758213	p23.1	A	G	intron	rs6985109	1	0	0	0	0	0	XKR6	NA	NA	NA	NA	NA	NA	NA	XKR6
rs10126787	chrX	56424427	p11.21	T	C	unknown	rs5914778	1	0	0	0	0	0	KLF8	NA	NA	NA	NA	NA	NA	NA	KLF8
rs1013907	chr6	35201858	p21.31	T	C	intron	rs10807150	1	0	0	0	0	0	SCUBE3	NA	NA	NA	NA	NA	NA	NA	SCUBE3
rs10143887	chr14	88376129	q31.3	A	G	intron	rs11845506	1	0	0	0	0	0	GALC	NA	NA	NA	NA	NA	NA	NA	GALC
rs10144104	chr14	88376097	q31.3	G	A	intron	rs11845506	1	0	0	0	0	0	GALC	NA	NA	NA	NA	NA	NA	NA	GALC
rs10162583	chr14	88371075	q31.3	C	T	intron	rs11845506	1	0	0	0	0	0	GALC	NA	NA	NA	NA	NA	NA	NA	GALC
rs10174238	chr2	191973034	q32.3	G	A	intron	rs7582694	1	0	0	0	0	0	STAT4	NA	NA	NA	NA	NA	NA	NA	STAT4
rs10181656	chr2	191969879	q32.3	G	C	intron	rs7582694	1	0	0	0	0	0	STAT4	NA	NA	NA	NA	NA	NA	NA	STAT4
rs1018622	chr6	34788231	p21.31	C	T	intron	rs13205210	1	0	0	0	0	0	UHRF1BP1	NA	NA	NA	NA	NA	NA	NA	UHRF1BP1
rs10197238	chr2	74216755	p13.1	T	C	intron	rs6705628	1	0	1	0	1	1	TET3	STAMBP,TET3	AC005041.3,AC073046.1,AC092653.1,AC104135.1,ALMS1-IT1,ALMS1P1,BOLA3,BOLA3-AS1,CCDC142,DCTN1,DGUOK,DGUOK-AS1,DOK1,DUSP11,HK2,HTRA2,INO80B,LBX2,LBX2-AS1,LINC01293,LOXL3,MOB1A,MOGS,MTHFD2,PCGF1,POLE4,PRADC1,RAB11FIP5,RTKN,SEMA4F,SFXN5,SMYD5,STAMBP,TET3,TPRKB,WBP1	AC005041.3,DGUOK,HTRA2,PCGF1,RAB11FIP5,STAMBP,WBP1	HK2,TET3	AC005041.3,DGUOK,HK2,HTRA2,PCGF1,RAB11FIP5,STAMBP,TET3,WBP1	AC005041.3,AC073046.1,AC104135.1,ALMS1-IT1,BOLA3-AS1,DGUOK,DGUOK-AS1,DOK1,HTRA2,LBX2,LOXL3,MOB1A,PCGF1,POLE4,RAB11FIP5,SEMA4F,SMYD5,TET3,TPRKB	AC005041.2,AC005041.3,AC010913.1,AC073046.1,AC073263.1,AC092653.1,AC104135.1,ACTG2,ALMS1-IT1,ALMS1P1,AUP1,BOLA3,BOLA3-AS1,C2orf81,CCDC142,CCT7,DCTN1,DGUOK,DGUOK-AS1,DOK1,DQX1,DUSP11,EGR4,FBXO41,FNBP1P1,HK2,HTRA2,INO80B,LBX2,LBX2-AS1,LINC01291,LINC01293,LOXL3,M1AP,MOB1A,MOGS,MRPL53,MTHFD2,NAT8,NAT8B,PCGF1,POLE4,PRADC1,RAB11FIP5,RTKN,SEMA4F,SFXN5,SLC4A5,SMYD5,STAMBP,TET3,TLX2,TPRKB,TTC31,WBP1,WDR54	AC005041.3,DGUOK,HK2,HTRA2,PCGF1,RAB11FIP5,STAMBP,TET3,WBP1
rs10207365	chr2	74219948	p13.1	T	C	intron	rs6705628	1	0	0	0	0	0	TET3	NA	NA	NA	NA	NA	NA	NA	TET3
rs10207954	chr2	74216515	p13.1	A	T	intron	rs6705628	1	0	0	0	0	0	TET3	NA	NA	NA	NA	NA	NA	NA	TET3
rs10208256	chr2	74216764	p13.1	A	G	intron	rs6705628	1	0	1	0	1	1	TET3	STAMBP,TET3	AC005041.3,AC073046.1,AC073263.1,AC092653.1,AC104135.1,ALMS1-IT1,ALMS1P1,BOLA3,BOLA3-AS1,CCDC142,DCTN1,DGUOK,DGUOK-AS1,DOK1,DUSP11,HK2,HTRA2,INO80B,LBX2,LBX2-AS1,LINC01293,LOXL3,MOB1A,MOGS,MTHFD2,PCGF1,POLE4,PRADC1,RAB11FIP5,RTKN,SEMA4F,SFXN5,SMYD5,STAMBP,TET3,TPRKB,WBP1	AC005041.3,DGUOK,HTRA2,PCGF1,RAB11FIP5,STAMBP,WBP1	HK2,TET3	AC005041.3,DGUOK,HK2,HTRA2,PCGF1,RAB11FIP5,STAMBP,TET3,WBP1	AC005041.3,AC073046.1,AC104135.1,ALMS1-IT1,BOLA3-AS1,DGUOK,DGUOK-AS1,DOK1,HTRA2,LBX2,LOXL3,MOB1A,PCGF1,POLE4,RAB11FIP5,SEMA4F,SMYD5,TET3,TPRKB	AC005041.2,AC005041.3,AC010913.1,AC073046.1,AC073263.1,AC092653.1,AC104135.1,ACTG2,ALMS1,ALMS1-IT1,ALMS1P1,AUP1,BOLA3,BOLA3-AS1,C2orf81,CCDC142,CCT7,DCTN1,DGUOK,DGUOK-AS1,DOK1,DQX1,DUSP11,EGR4,FBXO41,FNBP1P1,HK2,HTRA2,INO80B,LBX2,LBX2-AS1,LINC01291,LINC01293,LOXL3,M1AP,MOB1A,MOGS,MRPL53,MTHFD2,NAT8,NAT8B,PCGF1,POLE4,PRADC1,RAB11FIP5,RTKN,SEMA4F,SFXN5,SLC4A5,SMYD5,STAMBP,TET3,TLX2,TPRKB,TTC31,WBP1…	AC005041.3,DGUOK,HK2,HTRA2,PCGF1,RAB11FIP5,STAMBP,TET3,WBP1
rs10249404	chr7	66046724	q11.21	G	A	intron	NA	0	1	0	0	0	0	LOC493754	NA	NA	NA	NA	NA	NA	NA	LOC493754
rs10274928	chr7	28142088	p15.1	A	G	intron	rs849142	1	0	0	0	0	0	JAZF1	NA	NA	NA	NA	NA	NA	NA	JAZF1
rs10409713	chr19	52026801	q13.41	G	T	intron	rs2305772	1	0	0	0	0	0	SIGLEC6	NA	NA	NA	NA	NA	NA	NA	SIGLEC6
rs1041528	chr6	35190120	p21.31	T	A	intron	rs10807150	1	0	0	0	0	0	SCUBE3	NA	NA	NA	NA	NA	NA	NA	SCUBE3
rs10419617	chr19	52031648	q13.41	A	G	intron	rs2305772	1	0	0	0	0	0	SIGLEC6	NA	NA	NA	NA	NA	NA	NA	SIGLEC6
rs10422359	chr19	52047077	q13.41	G	A	unknown	rs2305772	1	0	1	0	0	0	SIGLEC6	NA	AC008750.4,AC008750.6,AC008750.7,AC010320.1,AC010320.2,AC010320.3,AC010320.4,AC011468.1,AC011468.5,AC018755.4,AC063977.6,ACP4,C19orf48,C19orf81,C19orf84,CD33,CLDND2,CLEC11A,CTU1,ETFB,FPR2,IGLON5,KLK3,KLK6,LIM2,NKG7,PPP2R1A,RPL7P51,SIGLEC10,SIGLEC10-AS1,SIGLEC12,SIGLEC14,SIGLEC5,SIGLEC6,SIGLEC7,SIGLEC8,SIGLEC9,SPACA6,VSIG10L,ZNF175,ZNF350,ZNF432,ZNF480,ZNF528,ZNF528-AS1,ZNF577,ZNF578,ZNF613,ZNF614…	AC008750.4,AC008750.6,AC008750.7,AC010320.2,AC010320.4,AC011468.5,AC018755.4,IGLON5,SIGLEC14,SIGLEC5,SIGLEC9,SPACA6,ZNF175,ZNF614,ZNF836,ZNF841	ETFB,SIGLEC6,ZNF175	AC008750.4,AC008750.6,AC008750.7,AC010320.2,AC010320.4,AC011468.5,AC018755.4,ETFB,IGLON5,SIGLEC14,SIGLEC5,SIGLEC6,SIGLEC9,SPACA6,ZNF175,ZNF614,ZNF836,ZNF841	AC010320.1,AC010320.2,AC010320.4,AC011468.1,AC011468.5,ACP4,CLDND2,CLEC11A,CTU1,ETFB,LIM2,SIGLEC10,SIGLEC12,SIGLEC9,SPACA6,ZNF350,ZNF432,ZNF480,ZNF528-AS1,ZNF577,ZNF578,ZNF614,ZNF615,ZNF616,ZNF836,ZNF841	AC008743.1,AC008750.2,AC008750.4,AC008750.6,AC008750.7,AC010320.1,AC010320.2,AC010320.3,AC010320.4,AC010332.1,AC011468.1,AC011468.3,AC011468.5,AC011473.3,AC011483.1,AC018755.1,AC018755.3,AC018755.4,AC063977.2,AC063977.6,AC063977.7,AC074141.1,ACP4,C19orf48,C19orf81,C19orf84,CD33,CLDND2,CLEC11A,CTU1,ETFB,FPR1,FPR2,HAS1,IGLON5,KLK1,KLK10,KLK11,KLK12,KLK13,KLK14,KLK2,KLK3,KLK4,KLK5,KLK6,KLK7,LIM2,LIN…	AC008750.4,AC008750.6,AC008750.7,AC010320.2,AC010320.4,AC011468.5,AC018755.4,ETFB,IGLON5,SIGLEC14,SIGLEC5,SIGLEC6,SIGLEC9,SPACA6,ZNF175,ZNF614,ZNF836,ZNF841
rs10436736	chrX	56902211	p11.21	T	A	unknown	rs5914778	1	0	0	0	0	0	LINC01420	NA	NA	NA	NA	NA	NA	NA	LINC01420
rs1044482	chr11	71155171	q13.4	C	T	coding-synon	rs3794060	1	0	0	0	0	0	DHCR7	NA	NA	NA	NA	NA	NA	NA	DHCR7
rs10446706	chr4	102721732	q24	G	A	intron	rs10516487	1	0	0	0	0	0	BANK1	NA	NA	NA	NA	NA	NA	NA	BANK1
rs10489265	chr1	173236065	q25.1	A	C	intron	rs2205960	1	0	0	0	0	0	LOC100506023	NA	NA	NA	NA	NA	NA	NA	LOC100506023
rs10489697	chr1	184667731	q25.3	T	C	intron	rs10911628	1	0	0	0	0	0	EDEM3	NA	NA	NA	NA	NA	NA	NA	EDEM3
rs10492235	chr12	12851339	p13.1	T	G	unknown	rs10845606	1	0	0	0	0	0	GPR19	NA	NA	NA	NA	NA	NA	NA	GPR19
rs10496194	chr2	74215977	p13.1	C	G	intron	rs6705628	1	0	0	0	0	0	TET3	NA	NA	NA	NA	NA	NA	NA	TET3
rs10499197	chr6	138132516	q23.3	T	G	unknown	rs77000060	1	0	0	0	0	0	LOC100130476	NA	NA	NA	NA	NA	NA	NA	LOC100130476
rs1051115	chr6	34855748	p21.31	G	C	near-gene-5,missense,untranslated-5	rs13205210	1	0	1	0	0	0	TAF11	C6orf1,HMGA1,RPS10,RPS10-NUDT3,UHRF1BP1	AL157823.2,AL451165.2,ANKS1A,FANCE,FKBP5,HMGA1,ILRUN,NUDT3,PACSIN1,PPARD,RPL10A,RPS10,SCUBE3,SMIM29,SNRPC,SPDEF,TAF11,TULP1,UHRF1BP1,Z97832.2,ZNF76	AL451165.2,ILRUN,RPL10A,SCUBE3,TAF11,UHRF1BP1	ANKS1A,SNRPC,SPDEF	AL451165.2,ANKS1A,ILRUN,RPL10A,SCUBE3,SNRPC,SPDEF,TAF11,UHRF1BP1	AL157823.2,ANKS1A,HMGA1,ILRUN,PPARD,SNRPC,UHRF1BP1	AL033519.4,AL139100.1,AL157823.2,AL354740.1,AL451165.2,ANKS1A,ARMC12,CLPSL1,CLPSL2,DEF6,FANCE,FKBP5,HMGA1,IFITM3P3,ILRUN,LINC01016,NUDT3,PACSIN1,PPARD,RPL10A,RPS10,SCUBE3,SMIM29,SNRPC,SPDEF,TAF11,TCP11,TEAD3,TULP1,UHRF1BP1,Z97832.2,ZNF76	AL451165.2,ANKS1A,C6orf1,HMGA1,ILRUN,RPL10A,RPS10,RPS10-NUDT3,SCUBE3,SNRPC,SPDEF,TAF11,UHRF1BP1
rs1051152	chrX	153220360	q28	A	G	missense	rs17422	1	0	0	0	0	0	HCFC1	NA	NA	NA	NA	NA	NA	NA	HCFC1
rs10516487	chr4	102751076	q24	G	A	intron,missense	rs10516487	1	0	0	0	0	0	BANK1	NA	NA	NA	NA	NA	NA	NA	BANK1
rs10521485	chrX	57019862	p11.21	G	A	intron,untranslated-3	rs5914778	1	0	0	0	0	0	SPIN3	NA	NA	NA	NA	NA	NA	NA	SPIN3
rs10531520	chr6	35229292	p21.31	TTGG	-	intron	rs10807150	1	0	0	0	0	0	ZNF76	NA	NA	NA	NA	NA	NA	NA	ZNF76
rs10552272	chr6	34785270	p21.31	AC	-	intron	rs13205210	1	0	0	0	0	0	UHRF1BP1	NA	NA	NA	NA	NA	NA	NA	UHRF1BP1
rs1056008	chr12	662838	p13.33	T	C	coding-synon	NA	0	1	0	0	0	0	B4GALNT3	NA	NA	NA	NA	NA	NA	NA	B4GALNT3
rs10564681	chr6	35230036	p21.31	GAG	-	intron	rs10807150	1	0	0	0	0	0	ZNF76	NA	NA	NA	NA	NA	NA	NA	ZNF76
rs1056538	chr19	10402938	p13.2	G	A	missense	rs3093030	1	0	1	0	0	0	ICAM5	TYK2	AC008752.2,AC008752.3,AC008752.4,AC008759.2,AC011442.1,AC011461.1,AC011511.2,AC020931.1,AC114271.1,ANGPTL6,ATG4D,C19orf38,CARM1,CDC37,CDKN2D,DNM2,DNMT1,DOCK6,EIF3G,FBXL12,ICAM1,ICAM3,ICAM4,ICAM5,ILF3,ILF3-DT,KANK2,KEAP1,KRI1,LDLR,MRPL4,OLFM2,PDE4A,PIN1,PPAN,QTRT1,RAVER1,S1PR2,SHFL,SLC44A2,SMARCA4,SPC24,TIMM29,TMED1,TYK2,UBL5,YIPF2,ZGLP1,ZNF121,ZNF177,ZNF266,ZNF426,ZNF559,ZNF561-AS1,ZNF562,ZNF699,…	AC008752.3,ANGPTL6,C19orf38,CDKN2D,ICAM3,ICAM4,ICAM5,KEAP1,PDE4A,PIN1,RAVER1,S1PR2,SMARCA4,TIMM29,UBL5,ZNF266,ZNF426,ZNF559,ZNF561-AS1,ZNF846	ICAM3,S1PR2,UBL5,ZGLP1	AC008752.3,ANGPTL6,C19orf38,CDKN2D,ICAM3,ICAM4,ICAM5,KEAP1,PDE4A,PIN1,RAVER1,S1PR2,SMARCA4,TIMM29,UBL5,ZGLP1,ZNF266,ZNF426,ZNF559,ZNF561-AS1,ZNF846	AC008752.2,AC008752.3,AC008759.2,AC011442.1,ANGPTL6,ATG4D,CARM1,CDC37,EIF3G,FBXL12,ICAM3,ICAM5,ILF3,KRI1,MRPL4,SLC44A2,TYK2,UBL5,ZGLP1,ZNF562,ZNF699,ZNF846	AC008742.1,AC008752.2,AC008752.3,AC008752.4,AC008759.2,AC008759.3,AC011442.1,AC011451.2,AC011451.3,AC011461.1,AC011472.1,AC011472.4,AC011511.2,AC011511.5,AC020931.1,AC114271.1,ANGPTL6,ANGPTL8,AP1M2,ATG4D,C19orf38,CARM1,CDC37,CDKN2D,COL5A3,DNM2,DNMT1,DOCK6,EIF3G,FBXL12,FDX2,ICAM1,ICAM3,ICAM4,ICAM5,ILF3,ILF3-DT,KANK2,KEAP1,KRI1,LDLR,MRPL4,OLFM2,P2RY11,PDE4A,PIN1,PPAN,QTRT1,RAVER1,RN7SL192P,RPL10P15…	AC008752.3,ANGPTL6,C19orf38,CDKN2D,ICAM3,ICAM4,ICAM5,KEAP1,PDE4A,PIN1,RAVER1,S1PR2,SMARCA4,TIMM29,TYK2,UBL5,ZGLP1,ZNF266,ZNF426,ZNF559,ZNF561-AS1,ZNF846
rs10581116	chr6	106579107	q21	TTT	-	unknown	rs548234	1	0	1	0	0	0	PRDM1	NA	AL022067.1,CRYBG1,LINC02526,MTRES1,RTN4IP1	CRYBG1	NA	CRYBG1	MTRES1	AL022067.1,BEND3,CRYBG1,LINC02526,MTRES1,QRSL1,RTN4IP1	CRYBG1
rs10590077	chr10	104991377	q24.33	T	-	unknown	rs4917385	1	0	0	0	0	0	RPEL1	NA	NA	NA	NA	NA	NA	NA	RPEL1
rs1059701	chrX	153284483	q28	G	T/C/A	coding-synon	rs1734787	1	0	0	0	0	0	IRAK1	NA	NA	NA	NA	NA	NA	NA	IRAK1
rs1059702	chrX	153284192	q28	A	G	missense	rs1734787	1	0	1	1	1	1	IRAK1	NA	BCAP31,BGN,FAM50A,FLNA,GAB3,HCFC1,IKBKGP1,MECP2,MPP1,NAA10,PDZD4,PLXNA3,SLC6A8,SMIM9,TMEM187	NA	NA	NA	NA	ABCD1,AC244090.2,AC245140.2,AF274858.1,ARHGAP4,ATP2B3,ATP6AP1,AVPR2,BCAP31,BGN,CCNQ,CH17-340M24.3,DKC1,DNASE1L1,DUSP9,EMD,F8A1,FAM3A,FAM50A,FLNA,G6PD,GAB3,GDI1,HAUS7,HCFC1,IDH3G,IKBKGP1,IRAK1,L1CAM,LAGE3,LCA10,MECP2,MPP1,NAA10,PDZD4,PLXNA3,PLXNB3,PNCK,PNMA3,PNMA6A,PNMA6B,RENBP,RPL10,SLC10A3,SLC6A8,SMIM9,SNORA70,SRPK3,SSR4,TAZ,TKTL1,TMEM187,TREX2,U52111.1,UBL4A,ZFP92,ZNF275	IRAK1
rs1059703	chrX	153278829	q28	G	A	intron,missense	rs1734787	1	0	0	0	0	0	IRAK1	NA	NA	NA	NA	NA	NA	NA	IRAK1
rs10602647	chrX	56818268	p11.21	CTC	-	intron	rs5914778	1	0	0	0	0	0	LINC01420	NA	NA	NA	NA	NA	NA	NA	LINC01420
rs10628761	chr4	87907192	q21.3	C	T	intron	rs340630	1	0	0	0	0	0	AFF1	NA	NA	NA	NA	NA	NA	NA	AFF1
rs10740059	chr10	63809527	q21.2	G	A	intron	rs4948496	1	0	0	0	0	0	ARID5B	NA	NA	NA	NA	NA	NA	NA	ARID5B
rs10748841	chr10	104996309	q24.33	G	A	unknown	rs4917385	1	0	0	0	0	0	RPEL1	NA	NA	NA	NA	NA	NA	NA	RPEL1
rs10754797	chr1	236032494	q42.3	C	T	intron	rs9782955	1	0	0	0	0	0	LYST	NA	NA	NA	NA	NA	NA	NA	LYST
rs10755687	chr6	35278796	p21.31	A	C	intron	rs10807150	1	0	0	0	0	0	DEF6	NA	NA	NA	NA	NA	NA	NA	DEF6
rs10761602	chr10	63813802	q21.2	G	T	intron	rs4948496	1	0	1	0	0	1	ARID5B	ARID5B	NA	NA	NA	NA	NA	NA	ARID5B
rs10761603	chr10	63818424	q21.2	T	G	intron	rs4948496	1	0	0	0	0	0	ARID5B	NA	NA	NA	NA	NA	NA	NA	ARID5B
rs10761604	chr10	63819903	q21.2	T	C	intron	rs4948496	1	0	0	0	0	0	ARID5B	NA	NA	NA	NA	NA	NA	NA	ARID5B
rs10773578	chr12	129290026	q24.32	G	C	intron	rs1385374	1	0	1	0	0	0	SLC15A4	NA	AC108704.1,GLT1D1,SLC15A4	AC108704.1	SLC15A4	AC108704.1,SLC15A4	SLC15A4	AC108704.1,AC108704.2,GLT1D1,LINC02368,LINC02393,SLC15A4,TMEM132C	AC108704.1,SLC15A4
rs10774624	chr12	111833788	q24.12	G	A	unknown	rs10774625	1	0	0	0	0	0	SH2B3	NA	NA	NA	NA	NA	NA	NA	SH2B3
rs10774625	chr12	111910219	q24.12	A	G	intron	rs10774625	1	0	0	0	0	0	ATXN2	NA	NA	NA	NA	NA	NA	NA	ATXN2
rs10776652	chr10	50107961	q11.23	A	T	intron	rs1913517	1	0	0	0	0	0	WDFY4	NA	NA	NA	NA	NA	NA	NA	WDFY4
rs10776653	chr10	50121784	q11.23	T	C	coding-synon,intron	rs1913517	1	0	0	0	0	0	LRRC18	NA	NA	NA	NA	NA	NA	NA	LRRC18
rs10797985	chr1	184649313	q25.3	A	G	unknown	rs10911628	1	0	0	0	0	0	EDEM3	NA	NA	NA	NA	NA	NA	NA	EDEM3
rs10803116	chr1	236031654	q42.3	G	T	intron,near-gene-5	rs9782955	1	0	1	0	0	0	LYST	NA	AL359921.1,AL391832.2,AL391832.3,AL732292.2,ARID4B,B3GALNT2,GGPS1,GNG4,HEATR1,LGALS8,LINC02768,LYST,LYST-AS1,MTR,NID1,TBCE,TOMM20	AL391832.2,B3GALNT2,GGPS1,LINC02768,LYST,TBCE	NA	AL391832.2,B3GALNT2,GGPS1,LINC02768,LYST,TBCE	AL732292.2,ARID4B,B3GALNT2,LYST,LYST-AS1,MTR,TBCE,TOMM20	ACTN2,AL357556.1,AL357556.4,AL359921.1,AL359921.2,AL391832.2,AL391832.3,AL732292.2,ARID4B,B3GALNT2,EDARADD,ERO1B,GGPS1,GNG4,GPR137B,HEATR1,LDHAP2,LGALS8,LGALS8-AS1,LINC01348,LINC02768,LYST,LYST-AS1,MTR,NID1,RBM34,TBCE,TOMM20	AL391832.2,B3GALNT2,GGPS1,LINC02768,LYST,TBCE
rs10803119	chr1	236040792	q42.3	T	C	intron	rs9782955	1	0	0	0	0	0	LYST	NA	NA	NA	NA	NA	NA	NA	LYST
rs10807150	chr6	35272274	p21.31	C	T	intron	rs10807150	1	0	0	0	0	0	DEF6	NA	NA	NA	NA	NA	NA	NA	DEF6
rs10821946	chr10	63802574	q21.2	C	T	intron	rs4948496	1	0	1	0	0	0	ARID5B	ARID5B	NA	NA	NA	NA	NA	NA	ARID5B
rs10821949	chr10	63811678	q21.2	T	C	intron	rs4948496	1	0	0	0	0	0	ARID5B	NA	NA	NA	NA	NA	NA	NA	ARID5B
rs10821950	chr10	63811967	q21.2	T	C	intron	rs4948496	1	0	0	0	0	0	ARID5B	NA	NA	NA	NA	NA	NA	NA	ARID5B
rs10821952	chr10	63818425	q21.2	T	A	intron	rs4948496	1	0	0	0	0	0	ARID5B	NA	NA	NA	NA	NA	NA	NA	ARID5B
rs10845605	chr12	12833468	p13.1	T	C	intron	rs10845606	1	0	0	0	0	0	GPR19	NA	NA	NA	NA	NA	NA	NA	GPR19
rs10845606	chr12	12834894	p13.1	C	A	intron	rs10845606	1	0	0	0	0	0	GPR19	NA	NA	NA	NA	NA	NA	NA	GPR19
rs10845607	chr12	12835228	p13.1	C	T	intron	rs10845606	1	0	0	0	0	0	GPR19	NA	NA	NA	NA	NA	NA	NA	GPR19
rs10845609	chr12	12838920	p13.1	T	A	intron	rs10845606	1	0	0	0	0	0	GPR19	NA	NA	NA	NA	NA	NA	NA	GPR19
rs10845610	chr12	12839107	p13.1	G	A	intron	rs10845606	1	0	0	0	0	0	GPR19	NA	NA	NA	NA	NA	NA	NA	GPR19
rs10845615	chr12	12863470	p13.1	G	A	intron	rs10845606	1	0	0	0	0	0	CDKN1B	NA	NA	NA	NA	NA	NA	NA	CDKN1B
rs10847691	chr12	129287449	q24.32	G	A	intron	rs1385374	1	0	0	0	0	1	SLC15A4	NA	NA	NA	NA	NA	NA	NA	SLC15A4
rs10847692	chr12	129289679	q24.32	A	T	intron	rs1385374	1	0	0	0	0	0	SLC15A4	NA	NA	NA	NA	NA	NA	NA	SLC15A4
rs10847695	chr12	129297096	q24.32	C	T	intron	rs1385374	1	0	1	0	0	0	SLC15A4	NA	AC108704.1,GLT1D1,SLC15A4	AC108704.1	SLC15A4	AC108704.1,SLC15A4	SLC15A4	AC108704.1,AC108704.2,GLT1D1,LINC02368,LINC02393,SLC15A4,TMEM132C	AC108704.1,SLC15A4
rs10847696	chr12	129297153	q24.32	G	A	intron	rs1385374	1	0	0	0	0	0	SLC15A4	NA	NA	NA	NA	NA	NA	NA	SLC15A4
rs10847697	chr12	129299385	q24.32	G	A	coding-synon	rs1385374	1	0	0	0	0	0	SLC15A4	NA	NA	NA	NA	NA	NA	NA	SLC15A4
rs10847698	chr12	129300222	q24.33	T	C	intron	rs1385374	1	0	0	0	0	0	SLC15A4	NA	NA	NA	NA	NA	NA	NA	SLC15A4
rs10853837	chr19	52029018	q13.41	G	A	intron	rs2305772	1	0	1	0	0	1	SIGLEC6	NA	AC008750.4,AC008750.6,AC010320.1,AC010320.2,AC010320.4,AC010325.2,AC011468.1,AC018755.4,AC063977.6,ACP4,C19orf81,CD33,CLDND2,CLEC11A,CTU1,ETFB,FPR1,FPR2,FPR3,IGLON5,KLK6,NKG7,PPP2R1A,SIGLEC12,SIGLEC14,SIGLEC5,SIGLEC6,SIGLEC7,SIGLEC8,SIGLEC9,SPACA6,VSIG10L,ZNF175,ZNF350,ZNF350-AS1,ZNF432,ZNF480,ZNF528,ZNF577,ZNF578,ZNF613,ZNF614,ZNF615,ZNF616,ZNF649,ZNF766,ZNF836,ZNF841,ZNF880	AC008750.4,AC008750.6,AC010320.1,AC010320.4,AC018755.4,CTU1,IGLON5,PPP2R1A,SIGLEC14,SIGLEC5,SPACA6,ZNF175,ZNF350,ZNF350-AS1,ZNF614,ZNF836	CTU1,ETFB,ZNF175	AC008750.4,AC008750.6,AC010320.1,AC010320.4,AC018755.4,CTU1,ETFB,IGLON5,PPP2R1A,SIGLEC14,SIGLEC5,SPACA6,ZNF175,ZNF350,ZNF350-AS1,ZNF614,ZNF836	AC010320.4,AC010325.2,AC011468.1,ACP4,CLEC11A,FPR1,SIGLEC12,SIGLEC9,ZNF175,ZNF350,ZNF432,ZNF577,ZNF578,ZNF615,ZNF616,ZNF649,ZNF836,ZNF841,ZNF880	AC006272.1,AC008743.1,AC008750.2,AC008750.4,AC008750.6,AC010320.1,AC010320.2,AC010320.3,AC010320.4,AC010325.2,AC010332.1,AC011468.1,AC011468.4,AC011468.5,AC011473.3,AC011483.1,AC018755.1,AC018755.3,AC018755.4,AC022150.3,AC063977.2,AC063977.6,AC063977.7,AC074141.1,ACP4,C19orf48,C19orf81,C19orf84,CD33,CEACAM18,CLDND2,CLEC11A,CTU1,ETFB,FPR1,FPR2,FPR3,HAS1,IGLON5,KLK1,KLK10,KLK11,KLK12,KLK13,KLK14,KL…	AC008750.4,AC008750.6,AC010320.1,AC010320.4,AC018755.4,CTU1,ETFB,IGLON5,PPP2R1A,SIGLEC14,SIGLEC5,SPACA6,ZNF175,ZNF350,ZNF350-AS1,ZNF614,ZNF836
rs10855133	chrX	56807915	p11.21	G	C/T	intron	rs5914778	1	0	0	0	0	0	LINC01420	NA	NA	NA	NA	NA	NA	NA	LINC01420
rs10866498	chr5	1285162	p15.33	C	T	intron	rs7726159	1	0	0	0	0	0	TERT	NA	NA	NA	NA	NA	NA	NA	TERT
rs10883848	chr10	104973061	q24.33	A	G	unknown	rs4917385	1	0	0	0	0	0	NT5C2	NA	NA	NA	NA	NA	NA	NA	NT5C2
rs10902762	chr4	980932	p16.3	G	A	coding-synon,intron,ncRNA	rs4690229	1	0	0	0	0	0	SLC26A1	NA	NA	NA	NA	NA	NA	NA	SLC26A1
rs10911628	chr1	184649503	q25.3	C	A	unknown	rs10911628	1	0	0	0	0	0	EDEM3	NA	NA	NA	NA	NA	NA	NA	EDEM3
rs10911637	chr1	184671909	q25.3	C	A	intron	rs10911628	1	0	0	0	0	0	EDEM3	NA	NA	NA	NA	NA	NA	NA	EDEM3
rs10912576	chr1	173240691	q25.1	C	T	intron	rs2205960	1	0	0	0	0	0	LOC100506023	NA	NA	NA	NA	NA	NA	NA	LOC100506023
rs10912579	chr1	173256343	q25.1	G	T	intron	rs2205960	1	0	0	0	0	0	LOC100506023	NA	NA	NA	NA	NA	NA	NA	LOC100506023
rs10912580	chr1	173256550	q25.1	A	G	intron	rs2205960	1	0	0	0	0	0	LOC100506023	NA	NA	NA	NA	NA	NA	NA	LOC100506023
rs10912600	chr1	173338708	q25.1	T	C	intron	rs12736195	1	0	0	0	0	0	LOC100506023	NA	NA	NA	NA	NA	NA	NA	LOC100506023
rs10912602	chr1	173341999	q25.1	G	A	intron	rs12736195	1	0	0	0	0	0	LOC100506023	NA	NA	NA	NA	NA	NA	NA	LOC100506023
rs10936599	chr3	169492101	q26.2	C	T	coding-synon,ncRNA,untranslated-5	rs10936599	1	0	1	0	0	0	MYNN	PHC3,SEC62,SEC62-AS1	AC008040.1,AC078795.1,AC078795.3,ACTRT3,CLDN11,GPR160,LRRC31,LRRC34,LRRIQ4,MYNN,PRKCI,SEC62,SKIL,SLC7A14	AC008040.1,AC078795.1,GPR160,LRRC31,LRRC34,LRRIQ4,MYNN,SEC62	LRRC34,MYNN	AC008040.1,AC078795.1,GPR160,LRRC31,LRRC34,LRRIQ4,MYNN,SEC62	GPR160,LRRC34,MYNN	AC008040.1,AC026316.2,AC026316.3,AC078795.1,AC078795.2,AC078795.3,AC078802.1,AC092954.1,ACTRT3,CLDN11,GPR160,LINC02082,LRRC31,LRRC34,LRRIQ4,MECOM,MYNN,PHC3,PRKCI,RPL22P1,SEC62,SEC62-AS1,SKIL,SLC7A14	AC008040.1,AC078795.1,GPR160,LRRC31,LRRC34,LRRIQ4,MYNN,PHC3,SEC62,SEC62-AS1
rs10936600	chr3	169514585	q26.2	A	T	missense	rs10936599	1	0	0	0	0	0	LRRC34	NA	NA	NA	NA	NA	NA	NA	LRRC34
rs10947540	chr6	35243257	p21.31	C	T	intron	rs10807150	1	0	0	0	0	0	ZNF76	NA	NA	NA	NA	NA	NA	NA	ZNF76
rs10947542	chr6	35273799	p21.31	A	G	intron	rs10807150	1	0	0	0	0	0	DEF6	NA	NA	NA	NA	NA	NA	NA	DEF6
rs10995021	chr10	63819425	q21.2	G	A	intron	rs4948496	1	0	0	0	0	0	ARID5B	NA	NA	NA	NA	NA	NA	NA	ARID5B
rs11055013	chr12	12829037	p13.1	T	C	intron	rs10845606	1	0	0	0	0	0	GPR19	NA	NA	NA	NA	NA	NA	NA	GPR19
rs11055023	chr12	12853197	p13.1	A	G	unknown	rs10845606	1	0	0	0	0	0	GPR19	NA	NA	NA	NA	NA	NA	NA	GPR19
rs11055024	chr12	12858969	p13.1	A	G	intron	rs10845606	1	0	0	0	0	0	GPR19	NA	NA	NA	NA	NA	NA	NA	GPR19
rs11055025	chr12	12866619	p13.1	A	T	intron	rs10845606	1	0	0	0	0	0	CDKN1B	NA	NA	NA	NA	NA	NA	NA	CDKN1B
rs11059923	chr12	129293057	q24.32	G	A	intron	rs1385374	1	0	0	0	0	0	SLC15A4	NA	NA	NA	NA	NA	NA	NA	SLC15A4
rs11059926	chr12	129294244	q24.32	A	T	intron	rs1385374	1	0	0	0	0	0	SLC15A4	NA	NA	NA	NA	NA	NA	NA	SLC15A4
rs11059927	chr12	129294333	q24.32	T	C	intron	rs1385374	1	0	0	0	0	0	SLC15A4	NA	NA	NA	NA	NA	NA	NA	SLC15A4
rs11059928	chr12	129296103	q24.32	A	T	intron	rs1385374	1	0	0	0	0	0	SLC15A4	NA	NA	NA	NA	NA	NA	NA	SLC15A4
rs11059929	chr12	129296893	q24.32	G	A	intron	rs1385374	1	0	1	0	0	0	SLC15A4	NA	AC108704.1,GLT1D1,SLC15A4	AC108704.1	SLC15A4	AC108704.1,SLC15A4	SLC15A4	AC108704.1,AC108704.2,GLT1D1,LINC00507,LINC02368,LINC02393,SLC15A4,TMEM132C	AC108704.1,SLC15A4
rs11059930	chr12	129297860	q24.32	T	C	intron	rs1385374	1	0	0	0	0	0	SLC15A4	NA	NA	NA	NA	NA	NA	NA	SLC15A4
rs11059933	chr12	129303593	q24.33	T	C	intron	rs1385374	1	0	0	0	0	0	SLC15A4	NA	NA	NA	NA	NA	NA	NA	SLC15A4
rs11065979	chr12	112059557	q24.12	C	T	unknown	rs10774625	1	0	0	0	0	0	BRAP	NA	NA	NA	NA	NA	NA	NA	BRAP
rs11073328	chr15	38764843	q14	C	T	intron	rs11073328	1	0	0	0	0	0	FAM98B	NA	NA	NA	NA	NA	NA	NA	FAM98B
rs11080327	chr17	33571546	q12	G	A	intron,near-gene-5	NA	0	1	0	0	0	0	SLFN5	NA	NA	NA	NA	NA	NA	NA	SLFN5
rs1108709	chr6	35172194	p21.31	T	C	unknown	rs10807150	1	0	0	0	0	0	SCUBE3	NA	NA	NA	NA	NA	NA	NA	SCUBE3
rs11091518	chrX	56382271	p11.21	T	C	unknown	rs5914778	1	0	0	0	0	0	KLF8	NA	NA	NA	NA	NA	NA	NA	KLF8
rs11091578	chrX	56808091	p11.21	G	C	intron	rs5914778	1	0	0	0	0	0	LINC01420	NA	NA	NA	NA	NA	NA	NA	LINC01420
rs11091590	chrX	56892747	p11.21	G	C	unknown	rs5914778	1	0	0	0	0	0	LINC01420	NA	NA	NA	NA	NA	NA	NA	LINC01420
rs11091598	chrX	56910971	p11.21	G	T	unknown	rs5914778	1	0	0	0	0	0	LINC01420	NA	NA	NA	NA	NA	NA	NA	LINC01420
rs11091623	chrX	57058429	p11.21	C	A	unknown	rs5914778	1	0	0	0	0	0	SPIN3	NA	NA	NA	NA	NA	NA	NA	SPIN3
rs1109525	chrX	56822648	p11.21	G	A	intron	rs5914778	1	0	0	0	0	0	LINC01420	NA	NA	NA	NA	NA	NA	NA	LINC01420
rs11098667	chr4	123521682	q27	A	G	unknown	rs907715	1	0	0	0	0	0	IL21	NA	NA	NA	NA	NA	NA	NA	IL21
rs11101558	chr10	50113029	q11.23	A	G	intron	rs1913517	1	0	0	0	0	0	WDFY4	NA	NA	NA	NA	NA	NA	NA	WDFY4
rs11117420	chr16	85971922	q24.1	G	C	unknown	rs11644034	1	0	0	0	0	0	IRF8	NA	NA	NA	NA	NA	NA	NA	IRF8
rs11117422	chr16	85972013	q24.1	G	C	unknown	rs11644034	1	0	0	0	0	0	IRF8	NA	NA	NA	NA	NA	NA	NA	IRF8
rs111238440	chr4	87956717	q21.3	A	-	intron	rs340630	1	0	1	0	0	0	AFF1	NA	AC108516.2,AFF1,HSD17B11,KLHL8,NUDT9,PKD2	NA	AFF1	AFF1	AC108516.2,HSD17B11,KLHL8,NUDT9,PKD2	AC108516.2,AFF1,HSD17B11,KLHL8,NUDT9,PKD2,SPP1	AFF1
rs111298995	chr8	56854891	q12.1	TA	-	intron	rs7829816	1	0	0	0	0	0	LYN	NA	NA	NA	NA	NA	NA	NA	LYN
rs11130633	chr3	58370792	p14.3	T	C	intron	rs6445975	1	0	0	0	0	0	PXK	NA	NA	NA	NA	NA	NA	NA	PXK
rs111317272	chr17	38044525	q12	C	G	unknown	rs8079075	1	0	0	0	0	0	ZPBP2	NA	NA	NA	NA	NA	NA	NA	ZPBP2
rs111341874	chrX	56401545	p11.21	C	T	unknown	rs5914778	1	0	0	0	0	0	KLF8	NA	NA	NA	NA	NA	NA	NA	KLF8
rs111379006	chr17	38075100	q12	G	A	near-gene-5	rs8079075	1	0	1	0	0	0	GSDMB	AC087491.2,IKZF3,PPP1R1B,WIPF2,ZPBP2	AC005288.1,AC009283.1,AC080112.1,CACNB1,CCR7,CDK12,CSF3,ERBB2,FBXL20,GRB7,GSDMA,GSDMB,IGFBP4,IKZF3,LINC00672,MED24,MIEN1,MSL1,NEUROD2,ORMDL3,PGAP3,PLXDC1,PNMT,PPP1R1B,PSMD3,RAPGEFL1,RARA,RARA-AS1,RPL19,SMARCE1,TCAP,TMEM99,TOP2A,WIPF2	CACNB1,CCR7,CSF3,ERBB2,GSDMB,MIEN1,NEUROD2,ORMDL3,PGAP3,RARA-AS1,TCAP	RPL19	CACNB1,CCR7,CSF3,ERBB2,GSDMB,MIEN1,NEUROD2,ORMDL3,PGAP3,RARA-AS1,RPL19,TCAP	AC080112.1,CACNB1,GRB7,GSDMA,GSDMB,LINC00672,MED24,MIEN1,PSMD3,RARA-AS1,TOP2A,WIPF2	AC004408.1,AC004408.2,AC004585.1,AC005288.1,AC006441.4,AC009283.1,AC018629.1,AC068669.1,AC073508.3,AC080112.1,AC080112.3,AC087491.1,AC090844.2,AC090844.3,CACNB1,CASC3,CCR7,CDC6,CDK12,CSF3,ERBB2,FBXL20,GRB7,GSDMA,GSDMB,IGFBP4,IKZF3,KRT10,KRT222,KRT223P,KRT25,KRT27,LINC00672,MED1,MED24,MIEN1,MSL1,NEUROD2,NR1D1,ORMDL3,PGAP3,PLXDC1,PNMT,PPP1R1B,PSMD3,RAPGEFL1,RARA,RARA-AS1,RDM1P5,RPL19,SMARCE1,STAC2,…	AC087491.2,CACNB1,CCR7,CSF3,ERBB2,GSDMB,IKZF3,MIEN1,NEUROD2,ORMDL3,PGAP3,PPP1R1B,RARA-AS1,RPL19,TCAP,WIPF2,ZPBP2
rs111396994	chr17	38031325	q12	A	G	intron	rs8079075	1	0	0	0	0	0	ZPBP2	NA	NA	NA	NA	NA	NA	NA	ZPBP2
rs111423246	chr6	34748040	p21.31	G	A	unknown	rs13205210	1	0	1	0	0	0	SNRPC	NA	AL157823.2,ANKS1A,ARMC12,FANCE,FKBP5,HMGA1,ILRUN,LEMD2,NUDT3,PACSIN1,PPARD,RPL10A,RPS10,SCUBE3,SMIM29,SNRPC,SPDEF,TAF11,TULP1,UHRF1BP1,Z97832.2	ILRUN,TAF11,UHRF1BP1	ANKS1A,SNRPC,SPDEF	ANKS1A,ILRUN,SNRPC,SPDEF,TAF11,UHRF1BP1	AL157823.2,ANKS1A,ARMC12,FKBP5,HMGA1,LEMD2,PPARD,RPL10A,SCUBE3,SNRPC,TAF11,UHRF1BP1	AL033519.3,AL033519.4,AL139100.1,AL157823.2,AL354740.1,AL451165.2,ANKS1A,ARMC12,DEF6,FANCE,FKBP5,HMGA1,IFITM3P3,ILRUN,LEMD2,LINC01016,NUDT3,PACSIN1,PPARD,RPL10A,RPS10,SCUBE3,SMIM29,SNRPC,SPDEF,TAF11,TCP11,TEAD3,TULP1,UHRF1BP1,Z97832.2,ZNF76	ANKS1A,ILRUN,SNRPC,SPDEF,TAF11,UHRF1BP1
rs111425486	chr6	138160722	q23.3	A	G	intron	rs2230926	1	0	0	0	0	0	LOC100130476	NA	NA	NA	NA	NA	NA	NA	LOC100130476
rs111469562	chr17	37982697	q12	T	C	intron	rs8079075	1	0	0	0	0	0	IKZF3	NA	NA	NA	NA	NA	NA	NA	IKZF3
rs111567516	chr6	34688714	p21.31	G	T	unknown	rs13205210	1	0	1	0	0	0	C6orf106	NA	ANKS1A,FANCE,HMGA1,ILRUN,LEMD2,NUDT3,PACSIN1,PPARD,RPL10A,RPS10,SCUBE3,SMIM29,SNRPC,SPDEF,TAF11,TULP1,UHRF1BP1	ILRUN,TAF11,UHRF1BP1	ANKS1A,SNRPC,SPDEF	ANKS1A,ILRUN,SNRPC,SPDEF,TAF11,UHRF1BP1	ANKS1A,HMGA1,LEMD2,PPARD,RPL10A,SCUBE3,SNRPC,TAF11,UHRF1BP1	AL033519.3,AL033519.4,AL139100.1,AL354740.1,AL451165.2,ANKS1A,DEF6,FANCE,GRM4,HMGA1,IFITM3P3,ILRUN,IP6K3,LEMD2,LINC01016,NUDT3,PACSIN1,PPARD,RPL10A,RPS10,SCUBE3,SMIM29,SNRPC,SPDEF,TAF11,TCP11,TEAD3,TULP1,UHRF1BP1,ZNF76	ANKS1A,ILRUN,SNRPC,SPDEF,TAF11,UHRF1BP1
rs111655187	chr17	38062738	q12	C	A	intron,near-gene-3	rs8079075	1	0	0	0	0	0	GSDMB	NA	NA	NA	NA	NA	NA	NA	GSDMB
rs111658367	chrX	56549471	p11.21	T	G	unknown	rs5914778	1	0	0	0	0	0	UBQLN2	NA	NA	NA	NA	NA	NA	NA	UBQLN2
rs111678394	chr17	38021117	q12	G	C	near-gene-5	rs8079075	1	0	0	0	0	0	IKZF3	NA	NA	NA	NA	NA	NA	NA	IKZF3
rs111691913	chr17	37993239	q12	C	T	intron	rs8079075	1	0	0	0	0	0	IKZF3	NA	NA	NA	NA	NA	NA	NA	IKZF3
rs111734595	chr17	37987400	q12	C	T	intron	rs8079075	1	0	1	0	0	0	IKZF3	GSDMB,STARD3	AC005288.1,AC006441.1,AC080112.1,AC090844.3,CACNB1,CCR7,CDK12,CSF3,ERBB2,FBXL20,GSDMA,GSDMB,IGFBP4,IKZF3,KRT10,LASP1,LINC00672,MED24,MIEN1,MSL1,NEUROD2,ORMDL3,PGAP3,PLXDC1,PNMT,PPP1R1B,PSMD3,RAPGEFL1,RARA,RARA-AS1,RPL23,SMARCE1,STARD3,TCAP,THRA,TMEM99,TOP2A,WIPF2	CACNB1,CCR7,CSF3,ERBB2,GSDMB,KRT10,MIEN1,NEUROD2,ORMDL3,PGAP3,TCAP	AC080112.1,KRT10	AC080112.1,CACNB1,CCR7,CSF3,ERBB2,GSDMB,KRT10,MIEN1,NEUROD2,ORMDL3,PGAP3,TCAP	AC080112.1,CACNB1,CDK12,GSDMA,GSDMB,KRT10,LASP1,LINC00672,MED24,MIEN1,PSMD3,RARA-AS1,STARD3,TMEM99,TOP2A,WIPF2	AC004408.2,AC004585.1,AC005288.1,AC006441.1,AC009283.1,AC068669.1,AC073508.3,AC080112.1,AC080112.3,AC087491.1,AC090844.2,AC090844.3,ARL5C,CACNB1,CASC3,CCR7,CDC6,CDK12,CSF3,ERBB2,FBXL20,GJD3,GRB7,GSDMA,GSDMB,IGFBP4,IKZF3,KRT10,KRT222,KRT223P,KRT25,KRT27,LASP1,LINC00672,MED1,MED24,MIEN1,MSL1,NEUROD2,NR1D1,ORMDL3,PGAP3,PLXDC1,PNMT,PPP1R1B,PSMD3,RAPGEFL1,RARA,RARA-AS1,RDM1P5,RPL19,RPL23,SMARCE1,SNORA…	AC080112.1,CACNB1,CCR7,CSF3,ERBB2,GSDMB,KRT10,MIEN1,NEUROD2,ORMDL3,PGAP3,STARD3,TCAP
rs1117897	chrX	56678850	p11.21	T	G	unknown	rs5914778	1	0	0	0	0	0	LINC01420	NA	NA	NA	NA	NA	NA	NA	LINC01420
rs111826178	chr17	38064924	q12	C	T	intron	rs8079075	1	0	1	0	0	0	GSDMB	GRB7,NEUROD2,PNMT,PSMD3,STARD3,TCAP	AC005288.1,AC009283.1,AC080112.1,AC090844.2,AC090844.3,CACNB1,CCR7,CDC6,CDK12,CSF3,ERBB2,FBXL20,GRB7,GSDMA,GSDMB,IGFBP4,IKZF3,LINC00672,MED24,MIEN1,MSL1,NEUROD2,ORMDL3,PGAP3,PLXDC1,PNMT,PPP1R1B,PSMD3,RAPGEFL1,RARA,RARA-AS1,RPL19,SMARCE1,STARD3,TCAP,TMEM99,TOP2A,WIPF2,ZPBP2	CACNB1,CCR7,CSF3,ERBB2,GSDMB,MIEN1,NEUROD2,ORMDL3,PGAP3,RARA-AS1,TCAP	RPL19	CACNB1,CCR7,CSF3,ERBB2,GSDMB,MIEN1,NEUROD2,ORMDL3,PGAP3,RARA-AS1,RPL19,TCAP	AC080112.1,AC090844.2,CACNB1,GRB7,GSDMA,GSDMB,LINC00672,MED24,MIEN1,PSMD3,RARA-AS1,TOP2A,WIPF2	AC004408.1,AC004408.2,AC004585.1,AC005288.1,AC009283.1,AC018629.1,AC068669.1,AC073508.3,AC080112.1,AC080112.3,AC087491.1,AC090844.2,AC090844.3,CACNB1,CASC3,CCR7,CDC6,CDK12,CSF3,ERBB2,FBXL20,GRB7,GSDMA,GSDMB,IGFBP4,IKZF3,KRT10,KRT12,KRT222,KRT223P,KRT25,KRT27,LINC00672,MED1,MED24,MIEN1,MSL1,NEUROD2,NR1D1,ORMDL3,PGAP3,PLXDC1,PNMT,PPP1R1B,PSMD3,RAPGEFL1,RARA,RARA-AS1,RDM1P5,RPL19,SMARCE1,SNORD124,ST…	CACNB1,CCR7,CSF3,ERBB2,GRB7,GSDMB,MIEN1,NEUROD2,ORMDL3,PGAP3,PNMT,PSMD3,RARA-AS1,RPL19,STARD3,TCAP
rs111845187	chr17	38028497	q12	C	T	intron	rs8079075	1	0	1	0	0	0	ZPBP2	GSDMA,LRRC3C,ORMDL3,RP11-387H17.4	AC005288.1,AC006441.1,AC080112.1,AC090844.2,AC090844.3,CACNB1,CCR7,CDC6,CDK12,CSF3,ERBB2,FBXL20,GRB7,GSDMA,GSDMB,IGFBP4,IKZF3,KRT10,LINC00672,MED24,MIEN1,MSL1,NEUROD2,ORMDL3,PGAP3,PLXDC1,PNMT,PPP1R1B,PSMD3,RAPGEFL1,RARA,RARA-AS1,SMARCE1,STARD3,TCAP,TMEM99,TOP2A,WIPF2,ZPBP2	CACNB1,CCR7,CSF3,ERBB2,GSDMB,MIEN1,NEUROD2,ORMDL3,PGAP3,RARA-AS1,TCAP	AC080112.1,KRT10	AC080112.1,CACNB1,CCR7,CSF3,ERBB2,GSDMB,KRT10,MIEN1,NEUROD2,ORMDL3,PGAP3,RARA-AS1,TCAP	AC080112.1,AC090844.2,CACNB1,CDK12,GRB7,GSDMA,GSDMB,KRT10,LINC00672,MED24,MIEN1,PSMD3,RARA-AS1,STARD3,TMEM99,TOP2A,WIPF2	AC004408.1,AC004408.2,AC004585.1,AC005288.1,AC006441.1,AC009283.1,AC018629.1,AC068669.1,AC073508.3,AC080112.1,AC080112.3,AC087491.1,AC090844.2,AC090844.3,CACNB1,CASC3,CCR7,CDC6,CDK12,CSF3,ERBB2,FBXL20,GRB7,GSDMA,GSDMB,IGFBP4,IKZF3,KRT10,KRT12,KRT222,KRT223P,KRT25,KRT27,LINC00672,MED1,MED24,MIEN1,MSL1,NEUROD2,NR1D1,ORMDL3,PGAP3,PLXDC1,PNMT,PPP1R1B,PSMD3,RAPGEFL1,RARA,RARA-AS1,RDM1P5,RPL19,SMARCE1,…	AC080112.1,CACNB1,CCR7,CSF3,ERBB2,GSDMA,GSDMB,KRT10,LRRC3C,MIEN1,NEUROD2,ORMDL3,PGAP3,RARA-AS1,RP11-387H17.4,TCAP
rs11185602	chr7	50299077	p12.2	A	G	unknown	rs4917014	1	0	0	0	0	0	IKZF1	NA	NA	NA	NA	NA	NA	NA	IKZF1
rs11185603	chr7	50306810	p12.2	C	G	unknown	rs4917014	1	0	0	0	0	0	IKZF1	NA	NA	NA	NA	NA	NA	NA	IKZF1
rs111862642	chr17	37942984	q12	C	G	intron	rs8079075	1	0	0	0	0	0	IKZF3	NA	NA	NA	NA	NA	NA	NA	IKZF3
rs111880687	chr8	56864156	q12.1	G	C	intron	rs7829816	1	0	0	0	0	0	LYN	NA	NA	NA	NA	NA	NA	NA	LYN
rs111883038	chr6	138168028	q23.3	C	A	intron	rs77000060	1	0	0	0	0	0	LOC100130476	NA	NA	NA	NA	NA	NA	NA	LOC100130476
rs111907649	chr17	37979125	q12	G	A	intron	rs8079075	1	0	0	0	0	0	IKZF3	NA	NA	NA	NA	NA	NA	NA	IKZF3
rs111915294	chr6	34697106	p21.31	A	T	unknown	rs13205210	1	0	0	0	0	0	SNRPC	NA	NA	NA	NA	NA	NA	NA	SNRPC
rs11191642	chr10	105055912	q24.33	A	G	unknown	rs4917385	1	0	0	0	0	0	INA	NA	NA	NA	NA	NA	NA	NA	INA
rs11191658	chr10	105096021	q24.33	A	G	intron	rs4917385	1	0	0	0	0	0	PCGF6	NA	NA	NA	NA	NA	NA	NA	PCGF6
rs11191660	chr10	105102965	q24.33	G	A	intron	rs4917385	1	0	0	0	0	0	PCGF6	NA	NA	NA	NA	NA	NA	NA	PCGF6
rs11191667	chr10	105128898	q24.33	G	A	intron	rs4917385	1	0	1	0	0	0	TAF5	NA	ARL3,ATP5MD,BORCS7,CALHM2,CNNM2,CUEDC2,INA,MFSD13A,NEURL1,NFKB2,PDCD11,PSD,SLK,SUFU,TRIM8,USMG5	USMG5	NA	USMG5	ARL3,BORCS7,CUEDC2,MFSD13A,NEURL1,NFKB2,PDCD11,PSD,SLK,SUFU,TRIM8	AL121929.2,AL356608.1,ARL3,AS3MT,ATP5MD,BORCS7,C10orf95,CALHM1,CALHM2,CALHM3,CFAP43,CNNM2,COL17A1,CUEDC2,CYP17A1,FBXL15,GSTO1,GSTO2,INA,MARCKSL1P1,MFSD13A,NEURL1,NFKB2,NT5C2,PCGF6,PDCD11,PSD,RPARP-AS1,RPL22P17,SFXN2,SH3PXD2A,SLK,STN1,SUFU,TAF5,TRIM8,USMG5,WBP1L	USMG5
rs11191683	chr10	105170649	q24.33	G	T	intron	rs4917385	1	0	1	0	0	0	PDCD11	CALHM1,CALHM2,CALHM3,MIR1307,NEURL,NEURL1,PDCD11,RP11-225H22.4,RP11-225H22.5,RP11-225H22.7,USMG5	ARL3,ATP5MD,BORCS7,CALHM2,CNNM2,CUEDC2,INA,MFSD13A,NEURL1,PDCD11,PSD,SLK,SUFU,TRIM8,USMG5	PDCD11,USMG5	NA	PDCD11,USMG5	ARL3,BORCS7,CUEDC2,MFSD13A,NEURL1,PDCD11,PSD,SLK,SUFU,TRIM8	AL121929.2,AL356608.1,ARL3,AS3MT,ATP5MD,BORCS7,C10orf95,CALHM1,CALHM2,CALHM3,CFAP43,CFAP58,CNNM2,COL17A1,CUEDC2,CYP17A1,FBXL15,GSTO1,GSTO2,INA,MARCKSL1P1,MFSD13A,NEURL1,NT5C2,PCGF6,PDCD11,PSD,RPARP-AS1,RPL22P17,SFXN2,SH3PXD2A,SLK,STN1,SUFU,TAF5,TRIM8,USMG5,WBP1L	CALHM1,CALHM2,CALHM3,MIR1307,NEURL,NEURL1,PDCD11,RP11-225H22.4,RP11-225H22.5,RP11-225H22.7,USMG5
rs111940435	chr17	38025904	q12	C	T	intron	rs8079075	1	0	0	0	0	0	ZPBP2	NA	NA	NA	NA	NA	NA	NA	ZPBP2
rs111944912	chr17	37988477	q12	T	C	intron	rs8079075	1	0	0	0	0	0	IKZF3	NA	NA	NA	NA	NA	NA	NA	IKZF3
rs112020444	chr6	138147490	q23.3	C	T	intron	rs77000060	1	0	1	0	0	0	LOC100130476	RP11-356I2.4,TNFAIP3	AL356234.3,AL590617.2,IFNGR1,IL22RA2,LINC02528,LINC02865,NHSL1,PERP,TNFAIP3,WAKMAR2	AL590617.2,IL22RA2,LINC02528,WAKMAR2	NA	AL590617.2,IL22RA2,LINC02528,WAKMAR2	IFNGR1,TNFAIP3,WAKMAR2	ACKR4P1,AL356234.3,AL590617.2,ARFGEF3,CCDC28A,CCDC28A-AS1,ECT2L,HEBP2,IFNGR1,IL20RA,IL22RA2,LINC02528,LINC02539,LINC02865,NHSL1,PERP,SLC35D3,SMIM28,TNFAIP3,WAKMAR2	AL590617.2,IL22RA2,LINC02528,RP11-356I2.4,TNFAIP3,WAKMAR2
rs112049571	chr17	38047658	q12	G	A	unknown	rs8079075	1	0	0	0	0	0	GSDMB	NA	NA	NA	NA	NA	NA	NA	GSDMB
rs112095025	chrX	56694130	p11.21	A	-	unknown	rs5914778	1	0	0	0	0	0	LINC01420	NA	NA	NA	NA	NA	NA	NA	LINC01420
rs112141468	chr17	37987465	q12	C	T	intron	rs8079075	1	0	1	0	0	0	IKZF3	GSDMB,STARD3	AC005288.1,AC006441.1,AC009283.1,AC080112.1,AC087491.1,AC090844.3,CACNB1,CDK12,CSF3,ERBB2,FBXL20,GRB7,GSDMA,GSDMB,IGFBP4,IKZF3,KRT10,LASP1,LINC00672,MED1,MED24,MIEN1,MSL1,NEUROD2,ORMDL3,PGAP3,PLXDC1,PPP1R1B,PSMD3,RAPGEFL1,RARA,RARA-AS1,RPL19,RPL23,SMARCE1,SNORA21,STARD3,TCAP,TMEM99,WIPF2,ZPBP2	CACNB1,ERBB2,FBXL20,GSDMB,IKZF3,KRT10,NEUROD2,ORMDL3,PGAP3,PPP1R1B,STARD3,ZPBP2	GSDMB,IKZF3,LINC00672,ORMDL3,TCAP	CACNB1,ERBB2,FBXL20,GSDMB,IKZF3,KRT10,LINC00672,NEUROD2,ORMDL3,PGAP3,PPP1R1B,STARD3,TCAP,ZPBP2	AC006441.1,AC009283.1,AC080112.1,AC087491.1,GRB7,GSDMA,GSDMB,IKZF3,KRT10,LASP1,LINC00672,MIEN1,PSMD3,RARA-AS1,RPL19,SMARCE1,TCAP,WIPF2	AC004408.2,AC004585.1,AC005288.1,AC006441.1,AC009283.1,AC068669.1,AC073508.3,AC080112.1,AC080112.3,AC087491.1,AC090844.2,AC090844.3,CACNB1,CASC3,CCR7,CDC6,CDK12,CSF3,ERBB2,FBXL20,GJD3,GRB7,GSDMA,GSDMB,IGFBP4,IKZF3,KRT10,KRT222,KRT223P,KRT25,KRT27,LASP1,LINC00672,LRRC37A11P,MED1,MED24,MIEN1,MSL1,NEUROD2,NR1D1,ORMDL3,PGAP3,PLXDC1,PNMT,PPIAP54,PPP1R1B,PSMD3,RAPGEFL1,RARA,RARA-AS1,RDM1P5,RPL19,RPL23,…	CACNB1,ERBB2,FBXL20,GSDMB,IKZF3,KRT10,LINC00672,NEUROD2,ORMDL3,PGAP3,PPP1R1B,STARD3,TCAP,ZPBP2
rs112146988	chrX	56643551	p11.21	C	T	unknown	rs5914778	1	0	0	0	0	0	UBQLN2	NA	NA	NA	NA	NA	NA	NA	UBQLN2
rs11216982	chr11	118590864	q23.3	G	A	unknown	rs4639966	1	0	0	0	0	0	DDX6	NA	NA	NA	NA	NA	NA	NA	DDX6
rs112191651	chr17	38088150	q12	C	T	intron	rs8079075	1	0	0	0	0	0	ORMDL3	NA	NA	NA	NA	NA	NA	NA	ORMDL3
rs11221307	chr11	128311770	q24.3	G	A	unknown	rs6590330	1	0	0	0	1	1	ETS1	NA	NA	NA	NA	NA	NA	NA	ETS1
rs112238900	chr17	37968495	q12	C	T	intron	rs8079075	1	0	0	0	0	0	IKZF3	NA	NA	NA	NA	NA	NA	NA	IKZF3
rs112260932	chr17	38077185	q12	T	C	near-gene-3	rs8079075	1	0	1	0	0	0	ORMDL3	AC087491.2,IKZF3,PPP1R1B,WIPF2,ZPBP2	AC005288.1,AC009283.1,AC080112.1,AC090844.2,CACNB1,CCR7,CDC6,CDK12,CSF3,ERBB2,FBXL20,GRB7,GSDMA,GSDMB,IGFBP4,IKZF3,KRT10,LINC00672,MED24,MIEN1,MSL1,NEUROD2,NR1D1,ORMDL3,PGAP3,PLXDC1,PNMT,PPP1R1B,PSMD3,RAPGEFL1,RARA-AS1,RPL19,SMARCE1,STARD3,TCAP,TMEM99,TOP2A,WIPF2	CACNB1,CCR7,CSF3,ERBB2,GSDMB,MIEN1,NEUROD2,ORMDL3,PGAP3,RARA-AS1,TCAP	RPL19	CACNB1,CCR7,CSF3,ERBB2,GSDMB,MIEN1,NEUROD2,ORMDL3,PGAP3,RARA-AS1,RPL19,TCAP	AC080112.1,AC090844.2,CACNB1,GRB7,GSDMA,GSDMB,LINC00672,MED24,MIEN1,PSMD3,RARA-AS1,TOP2A,WIPF2	AC004408.2,AC004585.1,AC005288.1,AC006441.4,AC009283.1,AC018629.1,AC068669.1,AC073508.3,AC080112.1,AC080112.3,AC087491.1,AC090844.2,AC090844.3,CACNB1,CASC3,CCR7,CDC6,CDK12,CSF3,ERBB2,FBXL20,GRB7,GSDMA,GSDMB,IGFBP4,IKZF3,KRT10,KRT12,KRT222,KRT223P,KRT25,KRT27,LINC00672,MED1,MED24,MIEN1,MSL1,NEUROD2,NR1D1,ORMDL3,PGAP3,PLXDC1,PNMT,PPP1R1B,PSMD3,RAPGEFL1,RARA,RARA-AS1,RDM1P5,RPL19,SMARCE1,STAC2,STARD…	AC087491.2,CACNB1,CCR7,CSF3,ERBB2,GSDMB,IKZF3,MIEN1,NEUROD2,ORMDL3,PGAP3,PPP1R1B,RARA-AS1,RPL19,TCAP,WIPF2,ZPBP2
rs112301322	chr17	37944519	q12	C	G	intron,ncRNA,missense,untranslated-5	rs8079075	1	0	0	0	0	0	IKZF3	NA	NA	NA	NA	NA	NA	NA	IKZF3
rs11233746	chr11	71171440	q13.4	A	G	intron	rs3794060	1	0	0	0	0	0	NADSYN1	NA	NA	NA	NA	NA	NA	NA	NADSYN1
rs11233747	chr11	71171642	q13.4	G	A	intron	rs3794060	1	0	0	0	0	0	NADSYN1	NA	NA	NA	NA	NA	NA	NA	NADSYN1
rs11233789	chr11	71181085	q13.4	A	G	intron	rs3794060	1	0	0	0	0	0	NADSYN1	NA	NA	NA	NA	NA	NA	NA	NADSYN1
rs112345383	chr17	37942018	q12	C	T	intron	rs8079075	1	0	0	0	0	0	IKZF3	NA	NA	NA	NA	NA	NA	NA	IKZF3
rs11235604	chr11	72533536	q13.4	C	T	missense	rs11235667	1	0	0	0	0	1	ATG16L2	NA	NA	NA	NA	NA	NA	NA	ATG16L2
rs11235622	chr11	72686753	q13.4	C	T	intron	rs11235667	1	0	0	0	0	0	FCHSD2	NA	NA	NA	NA	NA	NA	NA	FCHSD2
rs11235645	chr11	72764274	q13.4	C	T	intron	rs11235667	1	0	0	0	0	0	FCHSD2	NA	NA	NA	NA	NA	NA	NA	FCHSD2
rs11235659	chr11	72816553	q13.4	A	G	intron	rs11235667	1	0	0	0	0	0	FCHSD2	NA	NA	NA	NA	NA	NA	NA	FCHSD2
rs11235667	chr11	72863697	q13.4	A	G	unknown	rs11235667	1	0	0	0	0	0	FCHSD2	NA	NA	NA	NA	NA	NA	NA	FCHSD2
rs11235672	chr11	72895102	q13.4	T	C	unknown	rs11235667	1	0	0	0	0	0	P2RY2	NA	NA	NA	NA	NA	NA	NA	P2RY2
rs112389508	chr17	38031067	q12	G	A	intron,near-gene-3	rs8079075	1	0	0	0	0	0	ZPBP2	NA	NA	NA	NA	NA	NA	NA	ZPBP2
rs112412105	chr17	37971636	q12	A	G	intron	rs8079075	1	0	0	0	0	0	IKZF3	NA	NA	NA	NA	NA	NA	NA	IKZF3
rs112415811	chr8	56837589	q12.1	T	C	intron	rs7829816	1	0	0	0	0	0	LYN	NA	NA	NA	NA	NA	NA	NA	LYN
rs112437508	chr17	37983513	q12	G	A	intron	rs8079075	1	0	0	0	0	0	IKZF3	NA	NA	NA	NA	NA	NA	NA	IKZF3
rs11248061	chr4	980896	p16.3	C	A	coding-synon,intron,ncRNA	rs4690229	1	0	0	0	0	0	SLC26A1	NA	NA	NA	NA	NA	NA	NA	SLC26A1
rs112497003	chr6	138166024	q23.3	G	A	intron	rs77000060	1	0	0	0	0	0	LOC100130476	NA	NA	NA	NA	NA	NA	NA	LOC100130476
rs11250086	chr8	10769783	p23.1	A	G	intron	rs6985109	1	0	0	0	0	0	XKR6	NA	NA	NA	NA	NA	NA	NA	XKR6
rs11250092	chr8	10786543	p23.1	G	A	intron	rs6985109	1	0	0	0	0	0	XKR6	NA	NA	NA	NA	NA	NA	NA	XKR6
rs11250093	chr8	10798828	p23.1	T	C	intron	rs6985109	1	0	0	0	0	0	XKR6	NA	NA	NA	NA	NA	NA	NA	XKR6
rs11250094	chr8	10802001	p23.1	G	C	intron	rs6985109	1	0	1	0	0	0	XKR6	NA	AC011008.1,AC022239.1,AC025857.2,AC034111.1,AC069185.1,AC104964.3,AF131215.2,AF131215.4,AF131215.5,AF131215.6,AF131216.1,AF131216.4,AF131216.5,BLK,C8orf13,C8orf5,CTSB,FAM167A,FDFT1,GATA4,LINCR-0001,MSRA,MTMR9,NEIL2,PINX1,PRSS51,RP11-148O21.2,RP11-148O21.3,RP11-148O21.4,SLC35G5,SOX7,TDH,XKR6	AC011008.1,AC022239.1,AF131215.5,AF131215.6,AF131216.5,BLK,C8orf13,C8orf5,FAM167A,FDFT1,GATA4,MSRA,RP11-148O21.2,RP11-148O21.3	AF131215.6,AF131216.5,BLK	AC011008.1,AC022239.1,AF131215.5,AF131215.6,AF131216.5,BLK,C8orf13,C8orf5,FAM167A,FDFT1,GATA4,MSRA,RP11-148O21.2,RP11-148O21.3	AC022239.1,AC025857.2,AF131215.2,AF131215.4,AF131215.5,AF131215.6,AF131216.1,BLK,FDFT1,MSRA,NEIL2,PINX1,SLC35G5,XKR6	AC011008.1,AC011008.2,AC022239.1,AC025857.2,AC034111.1,AC069185.1,AC104964.1,AC104964.2,AC104964.3,AC105001.1,AF131215.2,AF131215.3,AF131215.4,AF131215.5,AF131215.6,AF131215.7,AF131216.1,AF131216.3,AF131216.4,AF131216.5,BLK,C8orf13,C8orf49,C8orf5,C8orf74,CTSB,FAM167A,FAM167A-AS1,FDFT1,GATA4,LINC00208,LINC00529,LINCR-0001,MSRA,MTMR9,NEIL2,OR7E158P,OR7E161P,PINX1,PRSS51,PRSS55,RP11-148O21.2,RP11-14…	AC011008.1,AC022239.1,AF131215.5,AF131215.6,AF131216.5,BLK,C8orf13,C8orf5,FAM167A,FDFT1,GATA4,MSRA,RP11-148O21.2,RP11-148O21.3
rs1125271	chr4	102745985	q24	C	T	intron	rs10516487	1	0	0	0	0	0	BANK1	NA	NA	NA	NA	NA	NA	NA	BANK1
rs112530890	chr16	31297502	p11.2	T	-	intron	rs9888739	1	0	0	0	0	0	ITGAM	NA	NA	NA	NA	NA	NA	NA	ITGAM
rs112557679	chr17	38044164	q12	A	G	unknown	rs8079075	1	0	0	0	0	0	ZPBP2	NA	NA	NA	NA	NA	NA	NA	ZPBP2
rs112561568	chr17	38028857	q12	G	A	intron	rs8079075	1	0	0	0	0	0	ZPBP2	NA	NA	NA	NA	NA	NA	NA	ZPBP2
rs112562052	chr6	34767266	p21.31	G	-	intron	rs13205210	1	0	0	0	0	0	UHRF1BP1	NA	NA	NA	NA	NA	NA	NA	UHRF1BP1
rs112563958	chr1	159708818	q23.2	C	T	unknown	rs3093061	1	0	0	0	0	0	CRP	NA	NA	NA	NA	NA	NA	NA	CRP
rs112569955	chr17	38039806	q12	A	G	unknown	rs8079075	1	0	1	1	1	1	ZPBP2	GSDMA,GSDMB,LRRC3C,NEUROD2,ORMDL3,RP11-387H17.4	AC005288.1,AC006441.1,AC080112.1,AC090844.2,AC090844.3,CACNB1,CCR7,CDC6,CDK12,CSF3,ERBB2,FBXL20,GRB7,GSDMA,GSDMB,IGFBP4,IKZF3,KRT10,LINC00672,MED24,MIEN1,MSL1,NEUROD2,ORMDL3,PGAP3,PLXDC1,PNMT,PPP1R1B,PSMD3,RAPGEFL1,RARA,RARA-AS1,SMARCE1,STARD3,TCAP,TMEM99,TOP2A,WIPF2,ZPBP2	CACNB1,CCR7,CSF3,ERBB2,GSDMB,MIEN1,NEUROD2,ORMDL3,PGAP3,RARA-AS1,TCAP	AC080112.1,KRT10	AC080112.1,CACNB1,CCR7,CSF3,ERBB2,GSDMB,KRT10,MIEN1,NEUROD2,ORMDL3,PGAP3,RARA-AS1,TCAP	AC080112.1,AC090844.2,CACNB1,CDK12,GRB7,GSDMA,GSDMB,KRT10,LINC00672,MED24,MIEN1,PSMD3,RARA-AS1,STARD3,TMEM99,TOP2A,WIPF2	AC004408.1,AC004408.2,AC004585.1,AC005288.1,AC006441.1,AC009283.1,AC018629.1,AC068669.1,AC073508.3,AC080112.1,AC080112.3,AC087491.1,AC090844.2,AC090844.3,CACNB1,CASC3,CCR7,CDC6,CDK12,CSF3,ERBB2,FBXL20,GRB7,GSDMA,GSDMB,IGFBP4,IKZF3,KRT10,KRT12,KRT222,KRT223P,KRT25,KRT27,LINC00672,MED1,MED24,MIEN1,MSL1,NEUROD2,NR1D1,ORMDL3,PGAP3,PLXDC1,PNMT,PPP1R1B,PSMD3,RAPGEFL1,RARA,RARA-AS1,RDM1P5,RPL19,SMARCE1,…	AC080112.1,CACNB1,CCR7,CSF3,ERBB2,GSDMA,GSDMB,KRT10,LRRC3C,MIEN1,NEUROD2,ORMDL3,PGAP3,RARA-AS1,RP11-387H17.4,TCAP
rs112599791	chr17	38072475	q12	G	A	intron	rs8079075	1	0	1	0	0	0	GSDMB	NA	AC005288.1,AC009283.1,AC080112.1,CACNB1,CCR7,CDK12,CSF3,ERBB2,FBXL20,GRB7,GSDMA,GSDMB,IGFBP4,IKZF3,KRT10,LINC00672,MED24,MIEN1,MSL1,NEUROD2,NR1D1,ORMDL3,PGAP3,PLXDC1,PNMT,PPP1R1B,PSMD3,RAPGEFL1,RARA-AS1,RPL19,SMARCE1,STARD3,TMEM99,TOP2A,WIPF2,ZPBP2	CACNB1,CCR7,ERBB2,GSDMB,IKZF3,MIEN1,NEUROD2,ORMDL3,PGAP3,RARA-AS1	RPL19	CACNB1,CCR7,ERBB2,GSDMB,IKZF3,MIEN1,NEUROD2,ORMDL3,PGAP3,RARA-AS1,RPL19	AC080112.1,CACNB1,GRB7,GSDMA,GSDMB,LINC00672,MED24,MIEN1,PSMD3,RARA-AS1,TOP2A,WIPF2	AC004408.2,AC004585.1,AC005288.1,AC009283.1,AC018629.1,AC068669.1,AC073508.3,AC080112.1,AC080112.3,AC087491.1,AC090844.2,AC090844.3,CACNB1,CASC3,CCR7,CDC6,CDK12,CSF3,ERBB2,FBXL20,GRB7,GSDMA,GSDMB,IGFBP4,IKZF3,KRT10,KRT12,KRT20,KRT222,KRT223P,KRT25,KRT27,LINC00672,MED1,MED24,MIEN1,MSL1,NEUROD2,NR1D1,ORMDL3,PGAP3,PLXDC1,PNMT,PPP1R1B,PSMD3,RAPGEFL1,RARA,RARA-AS1,RDM1P5,RPL19,SMARCE1,STAC2,STARD3,TCA…	CACNB1,CCR7,ERBB2,GSDMB,IKZF3,MIEN1,NEUROD2,ORMDL3,PGAP3,RARA-AS1,RPL19
rs112677036	chr17	38002153	q12	G	A	intron	rs8079075	1	0	0	0	0	0	IKZF3	NA	NA	NA	NA	NA	NA	NA	IKZF3
rs112743130	chr17	37975856	q12	G	C	intron	rs8079075	1	0	0	0	0	0	IKZF3	NA	NA	NA	NA	NA	NA	NA	IKZF3
rs112750506	chr17	38035410	q12	A	G	unknown	rs8079075	1	0	0	0	0	0	ZPBP2	NA	NA	NA	NA	NA	NA	NA	ZPBP2
rs112750995	chr17	38037559	q12	A	T	unknown	rs8079075	1	0	0	0	0	0	ZPBP2	NA	NA	NA	NA	NA	NA	NA	ZPBP2
rs112771360	chr17	37923771	q12	A	G	intron	rs8079075	1	0	0	0	0	0	IKZF3	NA	NA	NA	NA	NA	NA	NA	IKZF3
rs112771646	chr17	37945709	q12	A	C	intron	rs8079075	1	0	1	0	0	0	IKZF3	GSDMB,LRRC3C,ORMDL3,PSMD3,RP11-387H17.4	AC005288.1,AC006441.1,AC080112.1,AC090844.2,AC090844.3,CACNB1,CCR7,CDC6,CDK12,CSF3,ERBB2,FBXL20,GSDMA,GSDMB,IGFBP4,IKZF3,LASP1,LINC00672,MED24,MIEN1,MSL1,NEUROD2,ORMDL3,PGAP3,PIP4K2B,PLXDC1,PNMT,PPP1R1B,PSMD3,RAPGEFL1,RARA,RARA-AS1,RPL23,SMARCE1,STARD3,TCAP,THRA,TOP2A,WIPF2	CACNB1,CCR7,CSF3,ERBB2,GSDMB,MIEN1,NEUROD2,ORMDL3,PGAP3,PIP4K2B,TCAP	NA	CACNB1,CCR7,CSF3,ERBB2,GSDMB,MIEN1,NEUROD2,ORMDL3,PGAP3,PIP4K2B,TCAP	AC080112.1,AC090844.2,CACNB1,CDK12,GSDMA,GSDMB,LASP1,LINC00672,MED24,MIEN1,PIP4K2B,PSMD3,RARA-AS1,STARD3,TOP2A,WIPF2	AC004408.2,AC004585.1,AC005288.1,AC006441.1,AC009283.1,AC068669.1,AC073508.3,AC080112.1,AC080112.3,AC087491.1,AC090844.2,AC090844.3,ARL5C,CACNB1,CASC3,CCR7,CDC6,CDK12,CSF3,CWC25,ERBB2,FBXL20,GJD3,GRB7,GSDMA,GSDMB,IGFBP4,IKZF3,KRT222,KRT223P,KRT25,KRT27,LASP1,LINC00672,MED1,MED24,MIEN1,MSL1,NEUROD2,NR1D1,ORMDL3,PGAP3,PIP4K2B,PLXDC1,PNMT,PPP1R1B,PSMD3,RAPGEFL1,RARA,RARA-AS1,RDM1P5,RPL19,RPL23,SMARC…	CACNB1,CCR7,CSF3,ERBB2,GSDMB,LRRC3C,MIEN1,NEUROD2,ORMDL3,PGAP3,PIP4K2B,PSMD3,RP11-387H17.4,TCAP
rs112783232	chr1	159692732	q23.2	G	A	unknown	rs3093061	1	0	0	0	0	0	CRP	NA	NA	NA	NA	NA	NA	NA	CRP
rs112797570	chr17	37983752	q12	G	A	intron	rs8079075	1	0	1	0	0	0	IKZF3	NA	AC005288.1,AC006441.1,AC080112.1,AC090844.2,AC090844.3,CACNB1,CCR7,CDC6,CDK12,CSF3,ERBB2,FBXL20,GSDMA,GSDMB,IGFBP4,IKZF3,KRT10,LASP1,LINC00672,MED24,MIEN1,MSL1,NEUROD2,ORMDL3,PGAP3,PLXDC1,PNMT,PPP1R1B,PSMD3,RAPGEFL1,RARA,RARA-AS1,RPL23,SMARCE1,STARD3,TCAP,THRA,TMEM99,TOP2A,WIPF2	CACNB1,CCR7,CSF3,ERBB2,GSDMB,KRT10,MIEN1,NEUROD2,ORMDL3,PGAP3,TCAP	AC080112.1,KRT10	AC080112.1,CACNB1,CCR7,CSF3,ERBB2,GSDMB,KRT10,MIEN1,NEUROD2,ORMDL3,PGAP3,TCAP	AC080112.1,AC090844.2,CACNB1,GSDMA,GSDMB,KRT10,LASP1,LINC00672,MED24,MIEN1,PSMD3,RARA-AS1,STARD3,TMEM99,TOP2A,WIPF2	AC004408.2,AC004585.1,AC005288.1,AC006441.1,AC009283.1,AC068669.1,AC073508.3,AC080112.1,AC080112.3,AC087491.1,AC090844.2,AC090844.3,ARL5C,CACNB1,CASC3,CCR7,CDC6,CDK12,CSF3,ERBB2,FBXL20,GJD3,GRB7,GSDMA,GSDMB,IGFBP4,IKZF3,KRT10,KRT222,KRT223P,KRT25,KRT27,LASP1,LINC00672,MED1,MED24,MIEN1,MSL1,NEUROD2,NR1D1,ORMDL3,PGAP3,PLXDC1,PNMT,PPP1R1B,PSMD3,RAPGEFL1,RARA,RARA-AS1,RDM1P5,RPL19,RPL23,SMARCE1,SNORA…	AC080112.1,CACNB1,CCR7,CSF3,ERBB2,GSDMB,KRT10,MIEN1,NEUROD2,ORMDL3,PGAP3,TCAP
rs112799932	chr11	118585146	q23.3	T	G	unknown	rs4639966	1	0	0	0	0	0	DDX6	NA	NA	NA	NA	NA	NA	NA	DDX6
rs1128334	chr11	128328959	q24.3	C	T	untranslated-3	rs6590330	1	0	0	0	0	0	ETS1	NA	NA	NA	NA	NA	NA	NA	ETS1
rs11284476	chr17	38022535	q12	A	-	near-gene-5	rs8079075	1	0	0	0	0	0	ZPBP2	NA	NA	NA	NA	NA	NA	NA	ZPBP2
rs112876941	chr17	37922804	q12	A	T	intron	rs8079075	1	0	0	0	0	0	IKZF3	NA	NA	NA	NA	NA	NA	NA	IKZF3
rs112880843	chr17	38024298	q12	G	A	near-gene-5	rs8079075	1	0	0	0	0	0	ZPBP2	NA	NA	NA	NA	NA	NA	NA	ZPBP2
rs112928243	chr17	38040193	q12	G	A	unknown	rs8079075	1	0	0	0	0	0	ZPBP2	NA	NA	NA	NA	NA	NA	NA	ZPBP2
rs112931462	chr17	38041246	q12	G	A	unknown	rs8079075	1	0	0	0	0	0	ZPBP2	NA	NA	NA	NA	NA	NA	NA	ZPBP2
rs112961010	chr8	56938914	q12.1	T	-	unknown	rs7829816	1	0	0	0	0	0	LYN	NA	NA	NA	NA	NA	NA	NA	LYN
rs112975146	chr6	138165690	q23.3	T	C	intron	rs2230926	1	0	0	0	0	0	LOC100130476	NA	NA	NA	NA	NA	NA	NA	LOC100130476
rs112992337	chr3	159748367	q25.33	A	G	intron	rs564799	1	0	0	0	0	0	IL12A-AS1	NA	NA	NA	NA	NA	NA	NA	IL12A-AS1
rs112994026	chr1	159701436	q23.2	G	T	unknown	rs3093061	1	0	0	0	0	0	CRP	NA	NA	NA	NA	NA	NA	NA	CRP
rs113064843	chr17	37960422	q12	T	C	intron	rs8079075	1	0	0	0	0	0	IKZF3	NA	NA	NA	NA	NA	NA	NA	IKZF3
rs11307029	chr1	236033096	q42.3	A	-	intron	rs9782955	1	0	0	0	0	0	LYST	NA	NA	NA	NA	NA	NA	NA	LYST
rs11309810	chr16	31346185	p11.2	G	-	unknown	rs9888739	1	0	1	0	0	0	ITGAM	AC135048.1,ARMC5,BCKDK,C16orf98,CLUHP3,CTD-2358C21.4,FBXL19,FUS,HSD3B7,ITGAD,ITGAM,KAT8,PRSS36,PRSS8,PYCARD,PYDC1,RNU7-199P,RP11-388M20.2,RP11-452L6.5,SETD1A,STX4,TRIM72,ZNF646,ZNF668,ZNF720	AC002310.1,AC002310.5,AC002519.1,AC009088.1,AC026471.4,AC074050.4,AC093520.1,AC106782.5,AC106886.3,AC116348.1,AC116348.3,AC135048.3,AC135048.4,AC135050.1,AC135050.3,AC135050.4,AC135050.5,AC135050.6,ARMC5,BCKDK,BCL7C,CCDC189,CD2BP2-DT,FBRS,FBXL19,FBXL19-AS1,FUS,HERC2P4,HSD3B7,ITGAL,ITGAM,ITGAX,KAT8,MIR762HG,PRR14,PRSS36,PRSS53,PYCARD,RNF40,RUSF1,SLC5A2,SRCAP,STX1B,STX4,TBC1D10B,VKORC1,ZNF267,ZNF48…	AC074050.4,AC116348.1,AC135050.6,CD2BP2-DT,FBXL19-AS1,HERC2P4,ITGAL,ITGAM,ITGAX,MIR762HG,ZNF646,ZNF771	BCKDK,FBXL19,FUS,KAT8	AC074050.4,AC116348.1,AC135050.6,BCKDK,CD2BP2-DT,FBXL19,FBXL19-AS1,FUS,HERC2P4,ITGAL,ITGAM,ITGAX,KAT8,MIR762HG,ZNF646,ZNF771	AC002310.1,AC002519.1,AC009088.1,AC026471.4,AC106782.5,AC106886.3,AC116348.1,AC116348.3,AC135048.3,AC135050.5,AC135050.6,BCKDK,CD2BP2-DT,FBXL19-AS1,HSD3B7,ITGAX,MIR762HG,PRR14,PRSS53,PYCARD,RUSF1,SRCAP,STX1B,STX4,ZNF48,ZNF646,ZNF668,ZNF747,ZNF771	AC002310.1,AC002310.5,AC002519.1,AC009088.1,AC009088.2,AC026471.1,AC026471.2,AC026471.4,AC026471.5,AC026471.6,AC074050.4,AC093249.2,AC093249.4,AC093249.6,AC093520.1,AC106730.2,AC106782.4,AC106782.5,AC106886.1,AC106886.2,AC106886.3,AC106886.5,AC116348.1,AC116348.3,AC116348.4,AC135048.3,AC135048.4,AC135050.1,AC135050.3,AC135050.4,AC135050.5,AC135050.6,AC135050.7,AHSP,ARMC5,BCKDK,BCL7C,CCDC189,CD2BP…	AC074050.4,AC116348.1,AC135048.1,AC135050.6,ARMC5,BCKDK,C16orf98,CD2BP2-DT,CLUHP3,CTD-2358C21.4,FBXL19,FBXL19-AS1,FUS,HERC2P4,HSD3B7,ITGAD,ITGAL,ITGAM,ITGAX,KAT8,MIR762HG,PRSS36,PRSS8,PYCARD,PYDC1,RNU7-199P,RP11-388M20.2,RP11-452L6.5,SETD1A,STX4,TRIM72,ZNF646,ZNF668,ZNF720,ZNF771
rs113115305	chr17	37970687	q12	A	C	intron	rs8079075	1	0	0	0	0	0	IKZF3	NA	NA	NA	NA	NA	NA	NA	IKZF3
rs1131265	chr3	119222456	q13.33	G	C	coding-synon,intron,ncRNA	rs1131265	1	0	0	0	0	0	TIMMDC1	NA	NA	NA	NA	NA	NA	NA	TIMMDC1
rs113153437	chrX	56534965	p11.21	G	A	unknown	rs5914778	1	0	0	0	0	0	UBQLN2	NA	NA	NA	NA	NA	NA	NA	UBQLN2
rs113159227	chr17	37952092	q12	G	A	intron	rs8079075	1	0	0	0	0	0	IKZF3	NA	NA	NA	NA	NA	NA	NA	IKZF3
rs1132200	chr3	119150836	q13.33	C	T	ncRNA,missense,untranslated-3	rs1131265	1	0	0	0	0	0	TMEM39A	NA	NA	NA	NA	NA	NA	NA	TMEM39A
rs113233720	chr17	38008191	q12	C	T	intron	rs8079075	1	0	1	0	0	0	IKZF3	NA	AC006441.1,AC080112.1,AC090844.2,AC090844.3,CACNB1,CCR7,CDC6,CDK12,CSF3,ERBB2,FBXL20,GSDMA,GSDMB,IGFBP4,IKZF3,KRT10,LASP1,LINC00672,MED24,MIEN1,MSL1,NEUROD2,ORMDL3,PGAP3,PLXDC1,PNMT,PPP1R1B,PSMD3,RAPGEFL1,RARA,RARA-AS1,RPL23,SMARCE1,STARD3,TCAP,THRA,TMEM99,TOP2A,WIPF2,ZPBP2	CACNB1,CCR7,CSF3,ERBB2,GSDMB,KRT10,MIEN1,NEUROD2,ORMDL3,PGAP3,TCAP	AC080112.1,KRT10	AC080112.1,CACNB1,CCR7,CSF3,ERBB2,GSDMB,KRT10,MIEN1,NEUROD2,ORMDL3,PGAP3,TCAP	AC080112.1,AC090844.2,CACNB1,CDK12,GSDMA,GSDMB,KRT10,LASP1,LINC00672,MED24,MIEN1,PSMD3,RARA-AS1,STARD3,TMEM99,TOP2A,WIPF2	AC004408.2,AC004585.1,AC005288.1,AC006441.1,AC009283.1,AC068669.1,AC073508.3,AC080112.1,AC080112.3,AC087491.1,AC090844.2,AC090844.3,ARL5C,CACNB1,CASC3,CCR7,CDC6,CDK12,CSF3,ERBB2,FBXL20,GJD3,GRB7,GSDMA,GSDMB,IGFBP4,IKZF3,KRT10,KRT222,KRT223P,KRT25,KRT27,LASP1,LINC00672,MED1,MED24,MIEN1,MSL1,NEUROD2,NR1D1,ORMDL3,PGAP3,PLXDC1,PNMT,PPP1R1B,PSMD3,RAPGEFL1,RARA,RARA-AS1,RDM1P5,RPL19,RPL23,SMARCE1,SNORA…	AC080112.1,CACNB1,CCR7,CSF3,ERBB2,GSDMB,KRT10,MIEN1,NEUROD2,ORMDL3,PGAP3,TCAP
rs113253472	chr7	128738923	q32.1	A	C	unknown	rs12537284	1	0	0	0	0	0	LOC407835	NA	NA	NA	NA	NA	NA	NA	LOC407835
rs113263629	chr17	38063849	q12	A	T	intron	rs8079075	1	0	0	0	0	0	GSDMB	NA	NA	NA	NA	NA	NA	NA	GSDMB
rs113339491	chrX	153245217	q28	G	A	intron,near-gene-5	rs17422	1	0	1	0	0	0	TMEM187	NA	NA	NA	NA	NA	NA	NA	TMEM187
rs113348879	chr17	38057605	q12	A	T	unknown	rs8079075	1	0	0	0	0	0	GSDMB	NA	NA	NA	NA	NA	NA	NA	GSDMB
rs113369293	chr17	37952655	q12	C	T	intron	rs8079075	1	0	0	0	0	0	IKZF3	NA	NA	NA	NA	NA	NA	NA	IKZF3
rs113370572	chr17	37933468	q12	T	C	intron	rs8079075	1	0	0	0	0	0	IKZF3	NA	NA	NA	NA	NA	NA	NA	IKZF3
rs11343936	chr10	50084649	q11.23	T	-	intron	rs1913517	1	0	0	0	0	0	WDFY4	NA	NA	NA	NA	NA	NA	NA	WDFY4
rs11344572	chr3	169527747	q26.2	T	-	intron	rs10936599	1	0	0	0	0	0	LRRC34	NA	NA	NA	NA	NA	NA	NA	LRRC34
rs113450807	chr7	128744633	q32.1	G	A	unknown	rs12537284	1	0	0	0	0	0	LOC407835	NA	NA	NA	NA	NA	NA	NA	LOC407835
rs113466546	chr17	38012587	q12	G	A	intron	rs8079075	1	0	1	0	0	0	IKZF3	GSDMB,ORMDL3	AC004585.1,AC006441.1,AC080112.1,AC087491.1,AC090844.2,AC090844.3,CACNB1,CCR7,CDC6,CDK12,CSF3,ERBB2,FBXL20,GSDMA,GSDMB,IGFBP4,IKZF3,KRT10,LASP1,LINC00672,MED1,MED24,MIEN1,MSL1,NEUROD2,ORMDL3,PGAP3,PLXDC1,PSMD3,RAPGEFL1,RARA,RARA-AS1,SMARCE1,STARD3,TCAP,TMEM99,TOP2A,WIPF2,ZPBP2	CACNB1,CCR7,ERBB2,GSDMB,KRT10,MSL1,NEUROD2,ORMDL3,PGAP3,TCAP,ZPBP2	KRT10,ORMDL3	CACNB1,CCR7,ERBB2,GSDMB,KRT10,MSL1,NEUROD2,ORMDL3,PGAP3,TCAP,ZPBP2	AC004585.1,AC080112.1,AC087491.1,AC090844.2,CACNB1,CCR7,FBXL20,GSDMA,GSDMB,KRT10,LASP1,LINC00672,MED1,MED24,MIEN1,PSMD3,RARA-AS1,TMEM99,TOP2A,WIPF2	AC004408.2,AC004585.1,AC005288.1,AC006441.1,AC009283.1,AC068669.1,AC073508.3,AC080112.1,AC080112.3,AC087491.1,AC090844.2,AC090844.3,CACNB1,CASC3,CCR7,CDC6,CDK12,CSF3,ERBB2,FBXL20,GJD3,GRB7,GSDMA,GSDMB,IGFBP4,IKZF3,KRT10,KRT222,KRT223P,KRT27,LASP1,LINC00672,MED1,MED24,MIEN1,MSL1,NEUROD2,NR1D1,ORMDL3,PGAP3,PLXDC1,PNMT,PPP1R1B,PSMD3,RAPGEFL1,RARA,RARA-AS1,RDM1P5,RPL19,SMARCE1,SNORD124,STAC2,STARD3,T…	CACNB1,CCR7,ERBB2,GSDMB,KRT10,MSL1,NEUROD2,ORMDL3,PGAP3,TCAP,ZPBP2
rs11347703	chr16	85969641	q24.1	G	-	unknown	rs11644034	1	0	0	0	0	0	IRF8	NA	NA	NA	NA	NA	NA	NA	IRF8
rs113479772	chr17	37987043	q12	G	A	intron	rs8079075	1	0	0	0	0	0	IKZF3	NA	NA	NA	NA	NA	NA	NA	IKZF3
rs113486187	chr17	38045043	q12	G	A	unknown	rs8079075	1	0	0	0	0	0	ZPBP2	NA	NA	NA	NA	NA	NA	NA	ZPBP2
rs113496608	chr6	138161666	q23.3	G	A	intron	rs77000060	1	0	0	0	0	0	LOC100130476	NA	NA	NA	NA	NA	NA	NA	LOC100130476
rs113528138	chr10	105125451	q24.33	C	A	unknown	rs4917385	1	0	0	0	0	0	TAF5	NA	NA	NA	NA	NA	NA	NA	TAF5
rs11353498	chr5	158935686	q33.3	T	-	unknown	rs2421184	1	0	1	0	0	0	LOC285627	ADRA1B	EBF1,FABP6,IL12B,LINC01932,PTTG1,RNF145,SLU7,UBLCP1	IL12B,PTTG1,RNF145	NA	IL12B,PTTG1,RNF145	LINC01932,RNF145,SLU7	EBF1,FABP6,IL12B,LINC01932,PTTG1,RNF145,SLU7,UBLCP1,ZBED8	ADRA1B,IL12B,PTTG1,RNF145
rs113606921	chr17	38028254	q12	T	C	intron	rs8079075	1	0	0	0	0	0	ZPBP2	NA	NA	NA	NA	NA	NA	NA	ZPBP2
rs113657930	chr17	38065485	q12	C	G	intron	rs8079075	1	0	0	0	0	0	GSDMB	NA	NA	NA	NA	NA	NA	NA	GSDMB
rs113665284	chrX	56602344	p11.21	G	A	unknown	rs5914778	1	0	1	0	0	0	UBQLN2	NA	AL050309.1,FAAH2,KLF8,MTHFD1P1,NBDY,RRAGB,SPIN2B,SPIN3,UBQLN2,UQCRBP1	AL050309.1,MTHFD1P1,RRAGB,UQCRBP1	NA	AL050309.1,MTHFD1P1,RRAGB,UQCRBP1	NA	AL022157.1,AL050309.1,AL354793.1,FAAH2,FOXR2,KLF8,MTHFD1P1,NBDY,RRAGB,SPIN2A,SPIN2B,SPIN3,UBQLN2,UQCRBP1	AL050309.1,MTHFD1P1,RRAGB,UQCRBP1
rs113730542	chr17	37930421	q12	C	G	intron	rs8079075	1	0	0	0	0	0	IKZF3	NA	NA	NA	NA	NA	NA	NA	IKZF3
rs113731681	chr17	38040895	q12	G	T	unknown	rs8079075	1	0	0	0	0	0	ZPBP2	NA	NA	NA	NA	NA	NA	NA	ZPBP2
rs113812449	chr17	37940168	q12	T	C	intron	rs8079075	1	0	0	0	0	0	IKZF3	NA	NA	NA	NA	NA	NA	NA	IKZF3
rs113879359	chr8	56863635	q12.1	C	T	intron	rs7829816	1	0	0	0	0	0	LYN	NA	NA	NA	NA	NA	NA	NA	LYN
rs113894104	chr17	38072955	q12	C	T	intron	rs8079075	1	0	1	0	0	0	GSDMB	NA	AC005288.1,AC009283.1,AC080112.1,AC090844.2,AC090844.3,CACNB1,CCR7,CDC6,CDK12,CSF3,ERBB2,FBXL20,GRB7,GSDMA,GSDMB,IGFBP4,IKZF3,LINC00672,MED24,MIEN1,MSL1,NEUROD2,ORMDL3,PGAP3,PLXDC1,PNMT,PPP1R1B,PSMD3,RAPGEFL1,RARA,RARA-AS1,RPL19,SMARCE1,STARD3,TCAP,TMEM99,TOP2A,WIPF2,ZPBP2	CACNB1,CCR7,CSF3,ERBB2,GSDMB,MIEN1,NEUROD2,ORMDL3,PGAP3,RARA-AS1,TCAP	RPL19	CACNB1,CCR7,CSF3,ERBB2,GSDMB,MIEN1,NEUROD2,ORMDL3,PGAP3,RARA-AS1,RPL19,TCAP	AC080112.1,AC090844.2,CACNB1,GRB7,GSDMA,GSDMB,LINC00672,MED24,MIEN1,PSMD3,RARA-AS1,TOP2A,WIPF2	AC004408.1,AC004408.2,AC004585.1,AC005288.1,AC009283.1,AC018629.1,AC068669.1,AC073508.3,AC080112.1,AC080112.3,AC087491.1,AC090844.2,AC090844.3,CACNB1,CASC3,CCR7,CDC6,CDK12,CSF3,ERBB2,FBXL20,GRB7,GSDMA,GSDMB,IGFBP4,IKZF3,KRT10,KRT12,KRT222,KRT223P,KRT25,KRT27,LINC00672,MED1,MED24,MIEN1,MSL1,NEUROD2,NR1D1,ORMDL3,PGAP3,PLXDC1,PNMT,PPP1R1B,PSMD3,RAPGEFL1,RARA,RARA-AS1,RDM1P5,RPL19,SMARCE1,SNORD124,ST…	CACNB1,CCR7,CSF3,ERBB2,GSDMB,MIEN1,NEUROD2,ORMDL3,PGAP3,RARA-AS1,RPL19,TCAP
rs113945951	chr7	128718178	q32.1	T	C	unknown	rs12537284	1	0	0	0	0	0	TPI1P2	NA	NA	NA	NA	NA	NA	NA	TPI1P2
rs113953388	chr8	56850329	q12.1	A	G	intron,near-gene-5	rs7829816	1	0	0	0	0	0	LYN	NA	NA	NA	NA	NA	NA	NA	LYN
rs114053509	chr14	88381401	q31.3	A	T	intron	rs11845506	1	0	0	0	0	0	GALC	NA	NA	NA	NA	NA	NA	NA	GALC
rs114085240	chr14	88374887	q31.3	C	A/G/T	intron	rs11845506	1	0	0	0	0	0	GALC	NA	NA	NA	NA	NA	NA	NA	GALC
rs114094389	chr14	88374569	q31.3	T	A	intron	rs11845506	1	0	0	0	0	0	GALC	NA	NA	NA	NA	NA	NA	NA	GALC
rs114131249	chr14	88378721	q31.3	T	C	intron	rs11845506	1	0	0	0	0	0	GALC	NA	NA	NA	NA	NA	NA	NA	GALC
rs114211655	chr14	88372567	q31.3	T	C	intron	rs11845506	1	0	0	0	0	0	GALC	NA	NA	NA	NA	NA	NA	NA	GALC
rs114332784	chr14	88377835	q31.3	C	T	intron	rs11845506	1	0	1	0	0	0	GALC	NA	AL359237.1,GALC,LINC01146,TTC8,ZC3H14	AL359237.1	NA	AL359237.1	NA	AL121768.1,AL157955.1,AL162171.1,AL162171.2,AL162171.3,AL359237.1,EML5,GALC,GPR65,KCNK10,LINC01146,PTPN21,TTC8,ZC3H14	AL359237.1
rs1143678	chr16	31343005	p11.2	C	T	missense	rs9888739	1	0	1	0	0	0	ITGAM	AC135048.1,ARMC5,BCKDK,C16orf98,FUS,HSD3B7,ITGAM,KAT8,PRSS36,PRSS8,PYCARD,PYDC1,RNU7-199P,RP11-196G11.4,RP11-388M20.2,RP11-388M20.6,RP11-452L6.5,SETD1A,STX1B,TRIM72,ZNF646	AC002310.1,AC002310.5,AC009088.1,AC026471.2,AC026471.4,AC074050.4,AC093249.6,AC093520.1,AC106782.5,AC106886.3,AC116348.1,AC116348.3,AC135048.3,AC135050.1,AC135050.3,AC135050.5,AC135050.6,ARMC5,BCKDK,BCL7C,CCDC189,CD2BP2-DT,CTF1,FBRS,FBXL19,FBXL19-AS1,FUS,HSD3B7,ITGAL,ITGAM,ITGAX,KAT8,MIR762HG,MYLPF,PRR14,PRSS36,PRSS53,PYCARD,RNF40,RUSF1,SLC5A2,SRCAP,STX1B,STX4,TBC1D10B,TGFB1I1,VKORC1,ZNF267,ZNF48…	AC074050.4,AC116348.1,AC135050.6,CD2BP2-DT,FBXL19,FBXL19-AS1,ITGAL,ITGAM,ITGAX,MIR762HG,MYLPF,TGFB1I1,ZNF646,ZNF689	BCKDK,CTF1,FBXL19,KAT8	AC074050.4,AC116348.1,AC135050.6,BCKDK,CD2BP2-DT,CTF1,FBXL19,FBXL19-AS1,ITGAL,ITGAM,ITGAX,KAT8,MIR762HG,MYLPF,TGFB1I1,ZNF646,ZNF689	AC002310.1,AC009088.1,AC026471.2,AC026471.4,AC106782.5,AC106886.3,AC116348.1,AC116348.3,AC135048.3,AC135050.5,AC135050.6,BCKDK,CD2BP2-DT,FBXL19-AS1,HSD3B7,ITGAM,ITGAX,MIR762HG,PRR14,PYCARD,RUSF1,SRCAP,STX1B,STX4,ZNF48,ZNF646,ZNF668,ZNF747,ZNF771	AC002310.1,AC002310.5,AC002519.1,AC009088.1,AC009088.2,AC026471.1,AC026471.2,AC026471.3,AC026471.4,AC026471.5,AC026471.6,AC034105.1,AC074050.4,AC093249.2,AC093249.4,AC093249.6,AC093520.1,AC106730.2,AC106782.5,AC106886.1,AC106886.2,AC106886.3,AC106886.5,AC106886.6,AC116348.1,AC116348.3,AC116348.4,AC135048.3,AC135048.4,AC135050.1,AC135050.3,AC135050.5,AC135050.6,AC135050.7,AC142381.3,AHSP,ARMC5,BCK…	AC074050.4,AC116348.1,AC135048.1,AC135050.6,ARMC5,BCKDK,C16orf98,CD2BP2-DT,CTF1,FBXL19,FBXL19-AS1,FUS,HSD3B7,ITGAL,ITGAM,ITGAX,KAT8,MIR762HG,MYLPF,PRSS36,PRSS8,PYCARD,PYDC1,RNU7-199P,RP11-196G11.4,RP11-388M20.2,RP11-388M20.6,RP11-452L6.5,SETD1A,STX1B,TGFB1I1,TRIM72,ZNF646,ZNF689
rs1143679	chr16	31276811	p11.2	G	A	missense	rs9888739	1	0	1	0	0	1	ITGAM	FUS,PRSS36,PYDC1,TRIM72,ZNF668	AC002310.1,AC009088.1,AC009088.2,AC009088.3,AC026471.1,AC026471.2,AC026471.4,AC093249.2,AC093249.6,AC093520.1,AC106782.5,AC106886.6,AC116348.1,AC116348.3,AC135050.1,AC135050.3,AC135050.6,AHSP,ARMC5,BCKDK,BCL7C,CD2BP2,CD2BP2-DT,COX6A2,CTF1,FBRS,FBXL19,FBXL19-AS1,FUS,HSD3B7,ITGAD,ITGAL,ITGAM,ITGAX,MIR762HG,MYLPF,ORAI3,PRR14,PRSS36,PRSS53,PYCARD,PYDC1,RNF40,RUSF1,SEPHS2,SETD1A,SLC5A2,SMG1P5,SRCAP,ST…	AC002310.1,AC009088.1,AC106782.5,AC116348.1,AC116348.3,AC135050.1,AC135050.6,CD2BP2-DT,COX6A2,FBXL19-AS1,ITGAL,ITGAM,MIR762HG,MYLPF,SMG1P5,TRIM72,ZNF629,ZNF668,ZNF689	FUS,ZNF720	AC002310.1,AC009088.1,AC106782.5,AC116348.1,AC116348.3,AC135050.1,AC135050.6,CD2BP2-DT,COX6A2,FBXL19-AS1,FUS,ITGAL,ITGAM,MIR762HG,MYLPF,SMG1P5,TRIM72,ZNF629,ZNF668,ZNF689,ZNF720	AC026471.2,AC026471.4,AC093249.2,AC093249.6,AC106886.6,AC116348.1,AC116348.3,AC135050.6,ARMC5,BCKDK,BCL7C,CD2BP2,CD2BP2-DT,FBRS,HSD3B7,ITGAM,ITGAX,ORAI3,PRSS53,PYCARD,RNF40,RUSF1,SETD1A,SRCAP,STX1B,STX4,VKORC1,ZNF267,ZNF48,ZNF646,ZNF747,ZNF768	AC002310.1,AC002310.2,AC002310.5,AC002519.1,AC009088.1,AC009088.2,AC009088.3,AC026471.1,AC026471.2,AC026471.3,AC026471.4,AC026471.5,AC026471.6,AC034105.1,AC074050.4,AC093249.2,AC093249.4,AC093249.6,AC093520.1,AC106730.2,AC106782.5,AC106886.1,AC106886.3,AC106886.5,AC106886.6,AC116348.1,AC116348.2,AC116348.3,AC116348.4,AC135048.3,AC135048.4,AC135050.1,AC135050.3,AC135050.5,AC135050.6,AC135050.7,AC1…	AC002310.1,AC009088.1,AC106782.5,AC116348.1,AC116348.3,AC135050.1,AC135050.6,CD2BP2-DT,COX6A2,FBXL19-AS1,FUS,ITGAL,ITGAM,MIR762HG,MYLPF,PRSS36,PYDC1,SMG1P5,TRIM72,ZNF629,ZNF668,ZNF689,ZNF720
rs1143683	chr16	31336888	p11.2	C	T	missense	rs9888739	1	0	1	0	0	0	ITGAM	AC135048.1,ARMC5,BCKDK,C16orf98,FUS,HSD3B7,ITGAM,KAT8,PRSS36,PRSS8,PYCARD,PYDC1,RNU7-199P,RP11-196G11.4,RP11-388M20.2,RP11-388M20.6,RP11-452L6.5,SETD1A,STX1B,TRIM72,ZNF646	AC002310.1,AC002310.5,AC002519.1,AC009088.1,AC026471.4,AC074050.4,AC093249.6,AC093520.1,AC106782.5,AC106886.3,AC116348.1,AC116348.3,AC135048.3,AC135050.1,AC135050.3,AC135050.5,AC135050.6,ARMC5,BCKDK,BCL7C,CCDC189,CD2BP2-DT,FBRS,FBXL19,FBXL19-AS1,FUS,HSD3B7,ITGAL,ITGAM,ITGAX,KAT8,MIR762HG,MYLPF,PRR14,PRSS36,PRSS53,PYCARD,PYDC1,RNF40,RUSF1,SEPTIN1,SLC5A2,SRCAP,STX1B,STX4,TBC1D10B,TGFB1I1,VKORC1,ZNF…	AC002310.1,AC074050.4,AC106782.5,AC116348.1,CD2BP2-DT,FBXL19,FBXL19-AS1,ITGAL,ITGAM,ITGAX,MIR762HG,MYLPF,PRSS53,TGFB1I1,ZNF646,ZNF689	BCKDK,FBXL19,FUS,KAT8	AC002310.1,AC074050.4,AC106782.5,AC116348.1,BCKDK,CD2BP2-DT,FBXL19,FBXL19-AS1,FUS,ITGAL,ITGAM,ITGAX,KAT8,MIR762HG,MYLPF,PRSS53,TGFB1I1,ZNF646,ZNF689	AC002310.1,AC002519.1,AC009088.1,AC026471.4,AC106782.5,AC106886.3,AC116348.1,AC116348.3,AC135048.3,AC135050.5,AC135050.6,BCKDK,CD2BP2-DT,FBXL19-AS1,HSD3B7,ITGAX,MIR762HG,PRR14,PRSS53,PYCARD,RUSF1,SRCAP,STX1B,STX4,ZNF48,ZNF646,ZNF668,ZNF747,ZNF771	AC002310.1,AC002310.5,AC002519.1,AC009088.1,AC009088.2,AC026471.1,AC026471.2,AC026471.3,AC026471.4,AC026471.5,AC026471.6,AC074050.4,AC093249.2,AC093249.4,AC093249.6,AC093520.1,AC093520.2,AC106730.2,AC106782.5,AC106886.1,AC106886.2,AC106886.3,AC106886.5,AC106886.6,AC116348.1,AC116348.3,AC116348.4,AC135048.3,AC135048.4,AC135050.1,AC135050.3,AC135050.5,AC135050.6,AC135050.7,AC142381.3,AHSP,ARMC5,BCK…	AC002310.1,AC074050.4,AC106782.5,AC116348.1,AC135048.1,ARMC5,BCKDK,C16orf98,CD2BP2-DT,FBXL19,FBXL19-AS1,FUS,HSD3B7,ITGAL,ITGAM,ITGAX,KAT8,MIR762HG,MYLPF,PRSS36,PRSS53,PRSS8,PYCARD,PYDC1,RNU7-199P,RP11-196G11.4,RP11-388M20.2,RP11-388M20.6,RP11-452L6.5,SETD1A,STX1B,TGFB1I1,TRIM72,ZNF646,ZNF689
rs114381626	chr14	88373604	q31.3	C	A	intron	rs11845506	1	0	0	0	0	0	GALC	NA	NA	NA	NA	NA	NA	NA	GALC
rs114400736	chr17	38007319	q12	T	G	intron	rs8079075	1	0	0	0	0	0	IKZF3	NA	NA	NA	NA	NA	NA	NA	IKZF3
rs114445571	chr14	88375773	q31.3	A	C	intron	rs11845506	1	0	0	0	0	0	GALC	NA	NA	NA	NA	NA	NA	NA	GALC
rs114483762	chr14	88377444	q31.3	G	A	intron	rs11845506	1	0	0	0	0	0	GALC	NA	NA	NA	NA	NA	NA	NA	GALC
rs114496587	chr14	88379892	q31.3	A	G	intron	rs11845506	1	0	1	0	0	0	GALC	NA	AL359237.1,GALC,LINC01146,TTC8,ZC3H14	AL359237.1	NA	AL359237.1	NA	AL121768.1,AL157955.1,AL162171.1,AL162171.3,AL359237.1,EML5,GALC,GPR65,KCNK10,LINC01146,PTPN21,SPATA7,TTC8,ZC3H14	AL359237.1
rs114572418	chr6	35298053	p21.31	A	C	unknown	rs10807150	1	0	0	0	0	0	DEF6	NA	NA	NA	NA	NA	NA	NA	DEF6
rs114593541	chr14	88377729	q31.3	G	T	intron	rs11845506	1	0	1	0	0	0	GALC	NA	AL359237.1,GALC,LINC01146,TTC8,ZC3H14	AL359237.1	NA	AL359237.1	NA	AL121768.1,AL157955.1,AL162171.1,AL162171.2,AL162171.3,AL359237.1,EML5,GALC,GPR65,KCNK10,LINC01146,PTPN21,TTC8,ZC3H14	AL359237.1
rs114728009	chr14	88384752	q31.3	C	A	intron	rs11845506	1	0	0	0	0	0	GALC	NA	NA	NA	NA	NA	NA	NA	GALC
rs114936563	chr14	88374969	q31.3	C	T	intron	rs11845506	1	0	0	0	0	0	GALC	NA	NA	NA	NA	NA	NA	NA	GALC
rs11501246	chr11	128314424	q24.3	A	G	unknown	rs6590330	1	0	0	0	0	0	ETS1	NA	NA	NA	NA	NA	NA	NA	ETS1
rs1150752	chr6	32064726	p21.33	T	C	missense	rs1270942	1	0	0	0	0	0	TNXB	NA	NA	NA	NA	NA	NA	NA	TNXB
rs1150753	chr6	32059867	p21.33	A	G	intron	rs1270942	1	0	0	0	0	0	TNXB	NA	NA	NA	NA	NA	NA	NA	TNXB
rs1150756	chr6	32035694	p21.33	C	T	coding-synon	rs1270942	1	0	0	0	0	0	TNXB	NA	NA	NA	NA	NA	NA	NA	TNXB
rs1150757	chr6	32029205	p21.33	G	A	coding-synon	rs1270942	1	0	0	0	0	0	TNXB	NA	NA	NA	NA	NA	NA	NA	TNXB
rs115081491	chr14	88381398	q31.3	G	A	intron	rs11845506	1	0	0	0	0	0	GALC	NA	NA	NA	NA	NA	NA	NA	GALC
rs115168423	chr14	88382746	q31.3	G	T	intron	rs11845506	1	0	0	0	0	0	GALC	NA	NA	NA	NA	NA	NA	NA	GALC
rs115201162	chr14	88377310	q31.3	G	T	intron	rs11845506	1	0	0	0	0	0	GALC	NA	NA	NA	NA	NA	NA	NA	GALC
rs11530563	chr11	118592089	q23.3	C	T	unknown	rs4639966	1	0	0	0	0	0	DDX6	NA	NA	NA	NA	NA	NA	NA	DDX6
rs11532015	chr11	118591765	q23.3	G	A	unknown	rs4639966	1	0	0	0	0	0	DDX6	NA	NA	NA	NA	NA	NA	NA	DDX6
rs11537150	chr11	118594517	q23.3	A	G	unknown	rs4639966	1	0	0	0	0	0	DDX6	NA	NA	NA	NA	NA	NA	NA	DDX6
rs115436341	chr14	88382675	q31.3	T	C	intron	rs11845506	1	0	0	0	0	0	GALC	NA	NA	NA	NA	NA	NA	NA	GALC
rs11546509	chr11	71162785	q13.4	A	C/G/T	near-gene-5	rs3794060	1	0	0	0	0	0	NADSYN1	NA	NA	NA	NA	NA	NA	NA	NADSYN1
rs115530862	chr6	35296720	p21.31	G	T	unknown	rs10807150	1	0	0	0	0	0	DEF6	NA	NA	NA	NA	NA	NA	NA	DEF6
rs115531193	chr6	34651311	p21.31	T	A	intron	rs13205210	1	0	0	0	0	0	C6orf106	NA	NA	NA	NA	NA	NA	NA	C6orf106
rs115548805	chr14	88378397	q31.3	A	G	intron	rs11845506	1	0	0	0	0	0	GALC	NA	NA	NA	NA	NA	NA	NA	GALC
rs11560856	chr11	118592881	q23.3	C	T	unknown	rs4639966	1	0	0	0	0	0	DDX6	NA	NA	NA	NA	NA	NA	NA	DDX6
rs115639989	chr14	88374659	q31.3	A	G	intron	rs11845506	1	0	0	0	0	0	GALC	NA	NA	NA	NA	NA	NA	NA	GALC
rs11576547	chr1	173323918	q25.1	T	C	intron	rs12736195	1	0	0	0	0	0	LOC100506023	NA	NA	NA	NA	NA	NA	NA	LOC100506023
rs11577537	chr1	173318329	q25.1	G	A	intron	rs12736195	1	0	1	0	0	0	LOC100506023	NA	AL022310.1,AL645568.1,AL645568.2,CENPL,DARS2,GAS5,GAS5-AS1,KLHL20,LINC02776,PIGC,PRDX6,RABGAP1L,RABGAP1L-DT,RC3H1,SUCO,TNFSF18,TNFSF4,ZBTB37	AL645568.1,AL645568.2,PIGC,PRDX6	NA	AL645568.1,AL645568.2,PIGC,PRDX6	AL022310.1,AL645568.1,CENPL,GAS5,GAS5-AS1,PIGC,RABGAP1L,RABGAP1L-DT,RC3H1,SUCO,ZBTB37	AL022310.1,AL031599.1,AL645568.1,AL645568.2,ANKRD45,C1orf105,CENPL,DARS2,FASLG,GAS5,GAS5-AS1,KLHL20,LINC02776,PIGC,PRDX6,RABGAP1L,RABGAP1L-DT,RC3H1,SERPINC1,SUCO,TNFSF18,TNFSF4,ZBTB37	AL645568.1,AL645568.2,PIGC,PRDX6
rs11577727	chr1	173326832	q25.1	A	G	intron	rs12736195	1	0	0	0	0	0	LOC100506023	NA	NA	NA	NA	NA	NA	NA	LOC100506023
rs115799319	chr14	88375137	q31.3	G	A	intron	rs11845506	1	0	0	0	0	0	GALC	NA	NA	NA	NA	NA	NA	NA	GALC
rs115814834	chr14	88373196	q31.3	G	C	intron	rs11845506	1	0	1	0	0	0	GALC	NA	AL359237.1,GALC,LINC01146,TTC8	AL359237.1	NA	AL359237.1	NA	AL121768.1,AL157955.1,AL162171.1,AL162171.3,AL359237.1,EML5,GALC,GPR65,KCNK10,LINC01146,PTPN21,TTC8,ZC3H14	AL359237.1
rs115873443	chr14	88373585	q31.3	G	A	intron	rs11845506	1	0	0	0	0	0	GALC	NA	NA	NA	NA	NA	NA	NA	GALC
rs11595341	chr10	50119031	q11.23	G	C	intron	rs1913517	1	0	0	0	0	0	LRRC18	NA	NA	NA	NA	NA	NA	NA	LRRC18
rs115985681	chr14	88380088	q31.3	T	A	intron	rs11845506	1	0	0	0	0	0	GALC	NA	NA	NA	NA	NA	NA	NA	GALC
rs11600355	chr11	71193717	q13.4	T	C	intron	rs3794060	1	0	1	0	0	0	NADSYN1	NA	AP002387.1,AP002490.1,CLPB,DHCR7,FOLR2,FOLR3,INPPL1,KRTAP5-7,NADSYN1	AP002387.1,DHCR7,NADSYN1	AP002387.1,DHCR7,NADSYN1	AP002387.1,DHCR7,NADSYN1	AP002387.1,AP002490.1,DHCR7,INPPL1,KRTAP5-7,NADSYN1	ANAPC15,AP000593.3,AP002387.1,AP002490.1,CLPB,DEFB131B,DHCR7,FOLR2,FOLR3,IL18BP,INPPL1,KRTAP5-10,KRTAP5-7,KRTAP5-8,KRTAP5-9,NADSYN1,SHANK2-AS2	AP002387.1,DHCR7,NADSYN1
rs11600569	chr11	71173747	q13.4	C	G	intron	rs3794060	1	0	0	0	0	0	NADSYN1	NA	NA	NA	NA	NA	NA	NA	NADSYN1
rs116007403	chr20	48511046	q13.13	A	C	unknown	rs11697848	1	0	1	0	1	1	SLC9A8	B4GALT5,PTGIS,RN7SL197P	NA	NA	NA	NA	NA	PTGIS,RNF114	B4GALT5,PTGIS,RN7SL197P
rs11600860	chr11	71164019	q13.4	T	C	near-gene-5	rs3794060	1	0	1	0	1	1	NADSYN1	AP000867.14,KRTAP5-10,KRTAP5-7,KRTAP5-8,NADSYN1	ANAPC15,AP000812.2,AP002387.1,AP002490.1,CLPB,DHCR7,FOLR3,INPPL1,KRTAP5-9,LAMTOR1,NADSYN1,OR7E128P,RNF121,RP11-660L16.2	AP002387.1,DHCR7,NADSYN1,OR7E128P,RP11-660L16.2	AP002387.1,DHCR7,NADSYN1	AP002387.1,DHCR7,NADSYN1,OR7E128P,RP11-660L16.2	ANAPC15,AP002387.1,AP002490.1,DHCR7,INPPL1,NADSYN1	ACTE1P,ALG1L9P,ANAPC15,AP000593.3,AP000812.2,AP000867.2,AP001271.1,AP001271.2,AP002387.1,AP002490.1,AP002495.1,CLPB,DHCR7,ENPP7P8,FAM86C1P,FOLR1,FOLR2,FOLR3,IL18BP,INPPL1,KRTAP5-10,KRTAP5-7,KRTAP5-8,KRTAP5-9,LAMTOR1,LRTOMT,NADSYN1,NUMA1,OR7E126P,OR7E128P,OR7E87P,RNF121,RP11-660L16.2,SHANK2,SHANK2-AS1,SHANK2-AS2,UNC93B6,ZNF705E	AP000867.14,AP002387.1,DHCR7,KRTAP5-10,KRTAP5-7,KRTAP5-8,NADSYN1,OR7E128P,RP11-660L16.2
rs11602895	chr11	128311569	q24.3	A	G	unknown	rs6590330	1	0	0	0	0	0	ETS1	NA	NA	NA	NA	NA	NA	NA	ETS1
rs11603330	chr11	71153459	q13.4	C	A	intron	rs3794060	1	0	0	0	0	0	DHCR7	NA	NA	NA	NA	NA	NA	NA	DHCR7
rs116036477	chr14	88389200	q31.3	C	T	intron	rs11845506	1	0	0	0	0	0	GALC	NA	NA	NA	NA	NA	NA	NA	GALC
rs11604642	chr11	71222355	q13.4	A	G	unknown	rs3794060	1	0	0	0	0	0	NADSYN1	NA	NA	NA	NA	NA	NA	NA	NADSYN1
rs11606033	chr11	71154204	q13.4	A	G	intron	rs3794060	1	0	0	0	0	0	DHCR7	NA	NA	NA	NA	NA	NA	NA	DHCR7
rs11606611	chr11	71164046	q13.4	C	G	near-gene-5	rs3794060	1	0	1	0	0	0	NADSYN1	AP000867.14,KRTAP5-10,KRTAP5-7,KRTAP5-8,NADSYN1	ANAPC15,AP002387.1,AP002490.1,CLPB,DHCR7,FOLR3,INPPL1,LAMTOR1,NADSYN1,RNF121,RP11-660L16.2	AP002387.1,DHCR7,NADSYN1,RP11-660L16.2	AP002387.1,DHCR7,NADSYN1	AP002387.1,DHCR7,NADSYN1,RP11-660L16.2	ANAPC15,AP002387.1,AP002490.1,DHCR7,INPPL1,NADSYN1	ANAPC15,AP000593.3,AP002387.1,AP002490.1,CLPB,DHCR7,FOLR3,IL18BP,INPPL1,KRTAP5-10,KRTAP5-7,KRTAP5-8,KRTAP5-9,LAMTOR1,NADSYN1,RNF121,RP11-660L16.2,SHANK2-AS2	AP000867.14,AP002387.1,DHCR7,KRTAP5-10,KRTAP5-7,KRTAP5-8,NADSYN1,RP11-660L16.2
rs11606612	chr11	71164047	q13.4	C	A	near-gene-5	rs3794060	1	0	1	0	0	0	NADSYN1	AP000867.14,KRTAP5-10,KRTAP5-7,KRTAP5-8,NADSYN1	ANAPC15,AP002387.1,AP002490.1,CLPB,DHCR7,FOLR3,INPPL1,LAMTOR1,NADSYN1,RNF121,RP11-660L16.2	AP002387.1,DHCR7,NADSYN1,RP11-660L16.2	AP002387.1,DHCR7,NADSYN1	AP002387.1,DHCR7,NADSYN1,RP11-660L16.2	ANAPC15,AP002387.1,AP002490.1,DHCR7,INPPL1,NADSYN1	ANAPC15,AP000593.3,AP002387.1,AP002490.1,CLPB,DHCR7,FOLR3,IL18BP,INPPL1,KRTAP5-10,KRTAP5-7,KRTAP5-8,KRTAP5-9,LAMTOR1,NADSYN1,RNF121,RP11-660L16.2,SHANK2-AS2	AP000867.14,AP002387.1,DHCR7,KRTAP5-10,KRTAP5-7,KRTAP5-8,NADSYN1,RP11-660L16.2
rs11606631	chr11	71164121	q13.4	C	A	near-gene-5	rs3794060	1	0	1	0	0	0	NADSYN1	AP000867.14,KRTAP5-10,KRTAP5-7,KRTAP5-8,NADSYN1	ANAPC15,AP000812.2,AP002387.1,AP002490.1,AP002495.1,CLPB,DHCR7,FOLR3,INPPL1,KRTAP5-9,NADSYN1,OR7E128P,RNF121,RP11-660L16.2	AP002387.1,DHCR7,NADSYN1,OR7E128P,RP11-660L16.2	AP002387.1,DHCR7,NADSYN1	AP002387.1,DHCR7,NADSYN1,OR7E128P,RP11-660L16.2	ANAPC15,AP002387.1,AP002490.1,AP002495.1,DHCR7,INPPL1,NADSYN1	ACTE1P,ALG1L9P,ANAPC15,AP000593.3,AP000812.2,AP000867.2,AP001271.1,AP001271.2,AP002387.1,AP002490.1,AP002495.1,CLPB,DHCR7,ENPP7P8,FAM86C1P,FOLR1,FOLR2,FOLR3,IL18BP,INPPL1,KRTAP5-10,KRTAP5-7,KRTAP5-8,KRTAP5-9,LAMTOR1,LRTOMT,NADSYN1,NUMA1,OR7E126P,OR7E128P,OR7E87P,RNF121,RP11-660L16.2,SHANK2,SHANK2-AS1,SHANK2-AS2,UNC93B6,ZNF705E	AP000867.14,AP002387.1,DHCR7,KRTAP5-10,KRTAP5-7,KRTAP5-8,NADSYN1,OR7E128P,RP11-660L16.2
rs116215507	chr14	88374663	q31.3	T	C	intron	rs11845506	1	0	0	0	0	0	GALC	NA	NA	NA	NA	NA	NA	NA	GALC
rs116298659	chr14	88378173	q31.3	A	G	intron	rs11845506	1	0	0	0	0	0	GALC	NA	NA	NA	NA	NA	NA	NA	GALC
rs116300693	chr14	88375316	q31.3	C	T	intron	rs11845506	1	0	0	0	0	0	GALC	NA	NA	NA	NA	NA	NA	NA	GALC
rs1163073	chr10	105022934	q24.33	T	C	unknown	rs4917385	1	0	0	0	0	0	INA	NA	NA	NA	NA	NA	NA	NA	INA
rs116333669	chr14	88374616	q31.3	T	C	intron	rs11845506	1	0	0	0	0	0	GALC	NA	NA	NA	NA	NA	NA	NA	GALC
rs11641153	chr16	85973140	q24.1	A	G	unknown	rs11644034	1	0	0	0	0	0	IRF8	NA	NA	NA	NA	NA	NA	NA	IRF8
rs11641155	chr16	85973152	q24.1	A	G	unknown	rs11644034	1	0	0	0	0	0	IRF8	NA	NA	NA	NA	NA	NA	NA	IRF8
rs11644034	chr16	85972612	q24.1	G	A	unknown	rs11644034	1	0	0	0	0	0	IRF8	NA	NA	NA	NA	NA	NA	NA	IRF8
rs11648679	chr16	11175984	p13.13	A	C/G	intron	rs9652601	1	0	0	0	0	0	CLEC16A	NA	NA	NA	NA	NA	NA	NA	CLEC16A
rs116523939	chr14	88375135	q31.3	A	C	intron	rs11845506	1	0	0	0	0	0	GALC	NA	NA	NA	NA	NA	NA	NA	GALC
rs116657731	chr7	74011736	q11.23	G	A	intron	rs4717901	1	0	0	0	0	0	GTF2IRD1	NA	NA	NA	NA	NA	NA	NA	GTF2IRD1
rs116667074	chr6	32285362	p21.32	C	T	intron	rs1270942	1	0	0	0	0	0	C6orf10	NA	NA	NA	NA	NA	NA	NA	C6orf10
rs116682981	chr14	88381774	q31.3	A	G	intron	rs11845506	1	0	0	0	0	0	GALC	NA	NA	NA	NA	NA	NA	NA	GALC
rs116766233	chr14	88384585	q31.3	T	C	intron	rs11845506	1	0	0	0	0	0	GALC	NA	NA	NA	NA	NA	NA	NA	GALC
rs116798606	chr6	35296721	p21.31	C	T	unknown	rs10807150	1	0	0	0	0	0	DEF6	NA	NA	NA	NA	NA	NA	NA	DEF6
rs11697848	chr20	48575315	q13.13	C	T	unknown	rs11697848	1	0	1	0	0	0	RNF114	SNAI1	ADNP,AL133230.1,B4GALT5,CEBPB,CEBPB-AS1,CSE1L,CSE1L-AS1,DDX27,LINC01270,LINC01275,PARD6B,PTPN1,RNF114,SLC9A8,SNAI1,SPATA2,STAU1,TMEM189,TRERNA1,UBE2V1,ZNFX1	B4GALT5,CSE1L,CSE1L-AS1,PARD6B,SLC9A8	CEBPB,SLC9A8,UBE2V1	B4GALT5,CEBPB,CSE1L,CSE1L-AS1,PARD6B,SLC9A8,UBE2V1	AL133230.1,B4GALT5,CEBPB-AS1,DDX27,PTPN1,RNF114,SNAI1,SPATA2,UBE2V1,ZNFX1	ADNP,ADNP-AS1,AL035685.1,AL133230.1,AL162615.1,ARPC3P1,B4GALT5,BCAS4,CEBPB,CEBPB-AS1,CSE1L,CSE1L-AS1,DDX27,DPM1,KCNB1,KRT18P4,LINC01270,LINC01271,LINC01273,LINC01275,PARD6B,PELATON,PSMD10P1,PTGIS,PTPN1,RIPOR3,RNF114,SLC9A8,SNAI1,SNAP23P1,SPATA2,STAU1,TMEM189,TRERNA1,UBE2V1,ZFAS1,ZNFX1	B4GALT5,CEBPB,CSE1L,CSE1L-AS1,PARD6B,SLC9A8,SNAI1,UBE2V1
rs11698676	chr20	48536585	q13.13	G	T	intron	rs11697848	1	0	1	0	0	0	SPATA2	B4GALT5,PTGIS,SLC9A8	AL133230.1,ARFGEF2,B4GALT5,CEBPB,CEBPB-AS1,CSE1L,CSE1L-AS1,DDX27,LINC01270,LINC01275,PARD6B,PTPN1,RNF114,SLC9A8,SNAI1,SPATA2,STAU1,TMEM189,UBE2V1,ZNFX1	B4GALT5,CSE1L,CSE1L-AS1,PARD6B,SLC9A8	ARFGEF2,CEBPB,SLC9A8,UBE2V1	ARFGEF2,B4GALT5,CEBPB,CSE1L,CSE1L-AS1,PARD6B,SLC9A8,UBE2V1	AL133230.1,B4GALT5,CEBPB-AS1,DDX27,PTPN1,RNF114,SNAI1,SPATA2,UBE2V1,ZNFX1	AL035685.1,AL133230.1,AL162615.1,ARFGEF2,ARPC3P1,B4GALT5,BCAS4,CEBPB,CEBPB-AS1,CSE1L,CSE1L-AS1,DDX27,KCNB1,KRT18P4,LINC01270,LINC01271,LINC01273,LINC01275,PARD6B,PELATON,PSMD10P1,PTGIS,PTPN1,RIPOR3,RNF114,SLC9A8,SNAI1,SNAP23P1,SPATA2,STAU1,TMEM189,TRERNA1,UBE2V1,ZFAS1,ZNFX1	ARFGEF2,B4GALT5,CEBPB,CSE1L,CSE1L-AS1,PARD6B,PTGIS,SLC9A8,UBE2V1
rs117026326	chr7	74126034	q11.23	C	A/G/T	intron	rs117026326	1	0	0	0	1	0	LOC101926943	NA	NA	NA	NA	NA	NA	NA	LOC101926943
rs11702929	chr22	30193598	q12.2	T	C	intron	NA	0	1	0	0	0	0	ASCC2	NA	NA	NA	NA	NA	NA	NA	ASCC2
rs117045038	chr20	48572284	q13.13	C	T	unknown	rs11697848	1	0	0	0	0	0	RNF114	NA	NA	NA	NA	NA	NA	NA	RNF114
rs117045390	chr20	48588290	q13.13	C	T	unknown	rs11697848	1	0	0	0	0	0	SNAI1	NA	NA	NA	NA	NA	NA	NA	SNAI1
rs11708713	chr3	159734286	q25.33	G	A	intron	rs564799	1	0	1	0	0	0	IL12A-AS1	NA	AC069224.1,ARL14,IFT80,IL12A,KPNA4,KRT8P12,PPM1L,SCHIP1,SMC4,TRIM59	IL12A,PPM1L,SCHIP1,SMC4,TRIM59	IL12A	IL12A,PPM1L,SCHIP1,SMC4,TRIM59	AC069224.1,IFT80,KPNA4,PPM1L	AC069224.1,AC092943.1,ARL14,BRD7P2,C3orf80,IFT80,IL12A,IL12A-AS1,KPNA4,KRT8P12,PPM1L,SCARNA7,SCHIP1,SMC4,TRIM59	IL12A,PPM1L,SCHIP1,SMC4,TRIM59
rs11711621	chr3	169524016	q26.2	C	T	intron	rs10936599	1	0	0	0	0	0	LRRC34	NA	NA	NA	NA	NA	NA	NA	LRRC34
rs11716424	chr3	159734310	q25.33	A	G	intron	rs564799	1	0	1	0	0	0	IL12A-AS1	NA	AC069224.1,ARL14,IFT80,IL12A,KPNA4,KRT8P12,PPM1L,SCHIP1,SMC4,TRIM59	IL12A,PPM1L,SCHIP1,SMC4,TRIM59	IL12A	IL12A,PPM1L,SCHIP1,SMC4,TRIM59	AC069224.1,IFT80,KPNA4,PPM1L	AC069224.1,AC092943.1,ARL14,BRD7P2,C3orf80,IFT80,IL12A,IL12A-AS1,KPNA4,KRT8P12,PPM1L,SCARNA7,SCHIP1,SMC4,TRIM59	IL12A,PPM1L,SCHIP1,SMC4,TRIM59
rs11716451	chr3	159734349	q25.33	A	G	intron	rs564799	1	0	1	0	0	0	IL12A-AS1	NA	AC069224.1,ARL14,IFT80,IL12A,KPNA4,KRT8P12,PPM1L,SCHIP1,SMC4,TRIM59	IL12A,PPM1L,SCHIP1,SMC4,TRIM59	IL12A	IL12A,PPM1L,SCHIP1,SMC4,TRIM59	AC069224.1,IFT80,KPNA4,PPM1L	AC069224.1,AC092943.1,ARL14,BRD7P2,C3orf80,IFT80,IL12A,IL12A-AS1,KPNA4,KRT8P12,PPM1L,SCARNA7,SCHIP1,SMC4,TRIM59	IL12A,PPM1L,SCHIP1,SMC4,TRIM59
rs11724804	chr4	965779	p16.3	G	A	intron	rs4690229	1	0	0	0	0	0	DGKQ	NA	NA	NA	NA	NA	NA	NA	DGKQ
rs11729622	chr4	87918749	q21.3	C	T	intron	rs340630	1	0	0	0	0	0	AFF1	NA	NA	NA	NA	NA	NA	NA	AFF1
rs117324973	chr6	34575760	p21.31	C	T	intron	rs13205210	1	0	0	0	0	0	C6orf106	NA	NA	NA	NA	NA	NA	NA	C6orf106
rs117436392	chr20	48531814	q13.13	G	A	intron,near-gene-5	rs11697848	1	0	1	0	0	0	SPATA2	NA	AL133230.1,ARFGEF2,B4GALT5,CEBPB,CEBPB-AS1,CSE1L,CSE1L-AS1,DDX27,LINC01270,LINC01275,PARD6B,PTPN1,RNF114,SLC9A8,SNAI1,SPATA2,STAU1,TMEM189,TRERNA1,UBE2V1,ZNFX1	B4GALT5,CSE1L,CSE1L-AS1,PARD6B,SLC9A8	ARFGEF2,CEBPB,SLC9A8,UBE2V1	ARFGEF2,B4GALT5,CEBPB,CSE1L,CSE1L-AS1,PARD6B,SLC9A8,UBE2V1	AL133230.1,B4GALT5,CEBPB-AS1,DDX27,PTPN1,RNF114,SNAI1,SPATA2,UBE2V1,ZNFX1	AL035685.1,AL133230.1,AL162615.1,ARFGEF2,ARPC3P1,B4GALT5,BCAS4,CEBPB,CEBPB-AS1,CSE1L,CSE1L-AS1,DDX27,KCNB1,KRT18P4,LINC01270,LINC01271,LINC01273,LINC01275,PARD6B,PELATON,PSMD10P1,PTGIS,PTPN1,RIPOR3,RNF114,SLC9A8,SNAI1,SNAP23P1,SPATA2,STAU1,TMEM189,TRERNA1,UBE2V1,ZFAS1,ZNFX1	ARFGEF2,B4GALT5,CEBPB,CSE1L,CSE1L-AS1,PARD6B,SLC9A8,UBE2V1
rs117447227	chr20	48552370	q13.13	C	T	near-gene-5	rs11697848	1	0	1	1	0	0	RNF114	PTGIS,RNU7-72P,RP5-1041C10.3,SLC9A8	ADNP,AL133230.1,B4GALT5,CEBPB,CEBPB-AS1,CSE1L,CSE1L-AS1,DDX27,LINC01270,LINC01275,PARD6B,PTPN1,RNF114,SLC9A8,SNAI1,SPATA2,STAU1,TMEM189,UBE2V1,ZNFX1	B4GALT5,CSE1L,CSE1L-AS1,PARD6B,SLC9A8	CEBPB,SLC9A8,UBE2V1	B4GALT5,CEBPB,CSE1L,CSE1L-AS1,PARD6B,SLC9A8,UBE2V1	AL133230.1,B4GALT5,CEBPB-AS1,DDX27,PTPN1,RNF114,SNAI1,SPATA2,UBE2V1,ZNFX1	ADNP,ADNP-AS1,AL035685.1,AL133230.1,AL162615.1,ARPC3P1,B4GALT5,BCAS4,CEBPB,CEBPB-AS1,CSE1L,CSE1L-AS1,DDX27,KCNB1,KRT18P4,LINC01270,LINC01271,LINC01273,LINC01275,PARD6B,PELATON,PSMD10P1,PTGIS,PTPN1,RIPOR3,RNF114,SLC9A8,SNAI1,SNAP23P1,SPATA2,STAU1,TMEM189,TRERNA1,UBE2V1,ZFAS1,ZNFX1	B4GALT5,CEBPB,CSE1L,CSE1L-AS1,PARD6B,PTGIS,RNU7-72P,RP5-1041C10.3,SLC9A8,UBE2V1
rs117527774	chr11	72813472	q13.4	A	G	intron	rs11235667	1	0	0	0	0	0	FCHSD2	NA	NA	NA	NA	NA	NA	NA	FCHSD2
rs11773763	chr7	50271499	p12.2	C	T	unknown	rs4917014	1	0	0	0	0	0	IKZF1	NA	NA	NA	NA	NA	NA	NA	IKZF1
rs11777007	chr8	10801857	p23.1	C	T	intron	rs6985109	1	0	0	0	0	0	XKR6	NA	NA	NA	NA	NA	NA	NA	XKR6
rs11783247	chr8	10788875	p23.1	C	T	intron	rs6985109	1	0	0	0	0	0	XKR6	NA	NA	NA	NA	NA	NA	NA	XKR6
rs11783749	chr8	10802055	p23.1	G	A	intron	rs6985109	1	0	0	0	0	0	XKR6	NA	NA	NA	NA	NA	NA	NA	XKR6
rs117846478	chr17	38033447	q12	A	G	near-gene-3,untranslated-3	rs8079075	1	0	0	0	0	0	ZPBP2	NA	NA	NA	NA	NA	NA	NA	ZPBP2
rs117900399	chr20	48511139	q13.13	A	G	unknown	rs11697848	1	0	0	0	0	0	SLC9A8	NA	NA	NA	NA	NA	NA	NA	SLC9A8
rs117940375	chr20	48546211	q13.13	C	T	unknown	rs11697848	1	0	0	0	0	0	RNF114	NA	NA	NA	NA	NA	NA	NA	RNF114
rs11795678	chrX	153265728	q28	G	A	unknown	rs1734787	1	0	0	0	0	0	IRAK1	NA	NA	NA	NA	NA	NA	NA	IRAK1
rs11796849	chrX	56862745	p11.21	C	T	unknown	rs5914778	1	0	0	0	0	0	LINC01420	NA	NA	NA	NA	NA	NA	NA	LINC01420
rs11796850	chrX	56862746	p11.21	C	G	unknown	rs5914778	1	0	0	0	0	0	LINC01420	NA	NA	NA	NA	NA	NA	NA	LINC01420
rs11796955	chrX	56940577	p11.21	C	G	unknown	rs5914778	1	0	0	0	0	0	SPIN3	NA	NA	NA	NA	NA	NA	NA	SPIN3
rs11797562	chrX	56662949	p11.21	C	A	unknown	rs5914778	1	0	1	1	1	1	UBQLN2	NA	AL050309.1,FAAH2,KLF8,MTHFD1P1,NBDY,RP13-188A5.1,RRAGB,SPIN2B,SPIN3,UBQLN2,UQCRBP1	AL050309.1,MTHFD1P1,RP13-188A5.1,RRAGB,UQCRBP1	NA	AL050309.1,MTHFD1P1,RP13-188A5.1,RRAGB,UQCRBP1	NA	AL022157.1,AL050309.1,AL159987.1,AL354793.1,FAAH2,KLF8,MTHFD1P1,NBDY,RP13-188A5.1,RRAGB,SPIN2A,SPIN2B,SPIN3,UBQLN2,UQCRBP1,ZXDB	AL050309.1,MTHFD1P1,RP13-188A5.1,RRAGB,UQCRBP1
rs11802759	chr1	173342327	q25.1	A	G	intron	rs12736195	1	0	1	0	0	0	LOC100506023	NA	AL022310.1,AL645568.1,AL645568.2,CENPL,DARS2,GAS5,GAS5-AS1,KLHL20,LINC02776,PIGC,PRDX6,RABGAP1L,RABGAP1L-DT,RC3H1,SUCO,TNFSF18,TNFSF4,ZBTB37	AL645568.1,AL645568.2,PIGC,PRDX6,SUCO	NA	AL645568.1,AL645568.2,PIGC,PRDX6,SUCO	AL022310.1,AL645568.1,CENPL,DARS2,GAS5,PIGC,RABGAP1L,RABGAP1L-DT,RC3H1,SUCO,ZBTB37	AL022310.1,AL031599.1,AL645568.1,AL645568.2,ANKRD45,C1orf105,CENPL,DARS2,FASLG,GAS5,GAS5-AS1,KLHL20,LINC02776,PIGC,PRDX6,RABGAP1L,RABGAP1L-DT,RC3H1,SERPINC1,SUCO,TNFSF18,TNFSF4,ZBTB37	AL645568.1,AL645568.2,PIGC,PRDX6,SUCO
rs11802979	chr1	173256334	q25.1	C	T	intron	rs2205960	1	0	0	0	0	0	LOC100506023	NA	NA	NA	NA	NA	NA	NA	LOC100506023
rs118070805	chr20	48509409	q13.13	A	G	unknown	rs11697848	1	0	0	0	0	0	SLC9A8	NA	NA	NA	NA	NA	NA	NA	SLC9A8
rs118126443	chr20	48532114	q13.13	T	C	near-gene-5	rs11697848	1	0	1	0	0	0	SPATA2	NA	AL133230.1,ARFGEF2,B4GALT5,CEBPB,CEBPB-AS1,CSE1L,CSE1L-AS1,DDX27,LINC01270,LINC01275,PARD6B,PTPN1,RNF114,SLC9A8,SNAI1,SPATA2,STAU1,TMEM189,TRERNA1,UBE2V1,ZNFX1	B4GALT5,CSE1L,CSE1L-AS1,PARD6B,SLC9A8	ARFGEF2,CEBPB,SLC9A8,UBE2V1	ARFGEF2,B4GALT5,CEBPB,CSE1L,CSE1L-AS1,PARD6B,SLC9A8,UBE2V1	AL133230.1,B4GALT5,CEBPB-AS1,DDX27,PTPN1,RNF114,SNAI1,SPATA2,UBE2V1,ZNFX1	AL035685.1,AL133230.1,AL162615.1,ARFGEF2,ARPC3P1,B4GALT5,BCAS4,CEBPB,CEBPB-AS1,CSE1L,CSE1L-AS1,DDX27,KCNB1,KRT18P4,LINC01270,LINC01271,LINC01273,LINC01275,PARD6B,PELATON,PSMD10P1,PTGIS,PTPN1,RIPOR3,RNF114,SLC9A8,SNAI1,SNAP23P1,SPATA2,STAU1,TMEM189,TRERNA1,UBE2V1,ZFAS1,ZNFX1	ARFGEF2,B4GALT5,CEBPB,CSE1L,CSE1L-AS1,PARD6B,SLC9A8,UBE2V1
rs118138242	chr6	34967882	p21.31	C	G	intron	rs13205210	1	0	0	0	0	0	ANKS1A	NA	NA	NA	NA	NA	NA	NA	ANKS1A
rs118191427	chr20	48500969	q13.13	G	A	intron	rs11697848	1	0	0	0	0	0	SLC9A8	NA	NA	NA	NA	NA	NA	NA	SLC9A8
rs11844621	chr14	88382898	q31.3	A	G	intron	rs11845506	1	0	0	0	0	0	GALC	NA	NA	NA	NA	NA	NA	NA	GALC
rs11844622	chr14	88382899	q31.3	A	C	intron	rs11845506	1	0	0	0	0	0	GALC	NA	NA	NA	NA	NA	NA	NA	GALC
rs11845506	chr14	88383035	q31.3	C	A	intron	rs11845506	1	0	0	0	0	0	GALC	NA	NA	NA	NA	NA	NA	NA	GALC
rs11845568	chr14	88383043	q31.3	G	C	intron	rs11845506	1	0	0	0	0	0	GALC	NA	NA	NA	NA	NA	NA	NA	GALC
rs11845614	chr14	88383355	q31.3	C	A	intron	rs11845506	1	0	0	0	0	0	GALC	NA	NA	NA	NA	NA	NA	NA	GALC
rs11845777	chr14	88383642	q31.3	G	A	intron	rs11845506	1	0	0	0	0	0	GALC	NA	NA	NA	NA	NA	NA	NA	GALC
rs11846573	chr14	88387665	q31.3	T	C	intron	rs11845506	1	0	0	0	0	0	GALC	NA	NA	NA	NA	NA	NA	NA	GALC
rs11847135	chr14	88374507	q31.3	A	C	intron	rs11845506	1	0	0	0	0	0	GALC	NA	NA	NA	NA	NA	NA	NA	GALC
rs11847992	chr14	88385467	q31.3	A	G	intron	rs11845506	1	0	0	0	0	0	GALC	NA	NA	NA	NA	NA	NA	NA	GALC
rs11848030	chr14	88385634	q31.3	A	C	intron	rs11845506	1	0	0	0	0	0	GALC	NA	NA	NA	NA	NA	NA	NA	GALC
rs11849010	chr14	88372100	q31.3	T	C	intron	rs11845506	1	0	0	0	0	0	GALC	NA	NA	NA	NA	NA	NA	NA	GALC
rs11850365	chr14	88387610	q31.3	C	T	intron	rs11845506	1	0	0	0	0	0	GALC	NA	NA	NA	NA	NA	NA	NA	GALC
rs11850486	chr14	88387957	q31.3	C	T	intron	rs11845506	1	0	0	0	0	0	GALC	NA	NA	NA	NA	NA	NA	NA	GALC
rs11851566	chr14	88388547	q31.3	G	A	intron	rs11845506	1	0	0	0	0	0	GALC	NA	NA	NA	NA	NA	NA	NA	GALC
rs11851847	chr14	88371610	q31.3	A	C	intron	rs11845506	1	0	0	0	0	0	GALC	NA	NA	NA	NA	NA	NA	NA	GALC
rs11851869	chr14	88371707	q31.3	A	G	intron	rs11845506	1	0	0	0	0	0	GALC	NA	NA	NA	NA	NA	NA	NA	GALC
rs11851887	chr14	88378954	q31.3	C	T	intron	rs11845506	1	0	0	0	0	0	GALC	NA	NA	NA	NA	NA	NA	NA	GALC
rs11851970	chr14	88371882	q31.3	C	T	intron	rs11845506	1	0	0	0	0	0	GALC	NA	NA	NA	NA	NA	NA	NA	GALC
rs11859300	chr16	31355895	p11.2	G	T	unknown	rs9888739	1	0	0	0	0	0	ITGAX	NA	NA	NA	NA	NA	NA	NA	ITGAX
rs11859349	chr16	31331202	p11.2	C	T	intron	rs9888739	1	0	1	0	0	0	ITGAM	AC135048.1,ARMC5,BCKDK,C16orf98,FUS,HSD3B7,ITGAM,KAT8,PRSS36,PRSS8,PYCARD,PYDC1,RNU7-199P,RP11-196G11.4,RP11-388M20.2,RP11-388M20.6,RP11-452L6.5,SETD1A,STX1B,TRIM72,ZNF646	AC002310.1,AC002310.3,AC002310.5,AC002519.1,AC009088.1,AC026471.2,AC026471.4,AC093249.6,AC093520.1,AC106782.5,AC116348.1,AC116348.3,AC135048.3,AC135050.1,AC135050.3,AC135050.6,ARMC5,BCKDK,BCL7C,CCDC189,CD2BP2,CD2BP2-DT,FBRS,FBXL19-AS1,FUS,HSD3B7,ITGAD,ITGAL,ITGAM,ITGAX,MIR762HG,PRSS36,PRSS53,PYCARD,PYDC1,RNF40,RUSF1,SEPHS2,SETD1A,SLC5A2,SRCAP,STX1B,STX4,TBC1D10B,TGFB1I1,TRIM72,VKORC1,ZNF267,ZNF48…	AC002310.3,AC009088.1,AC106782.5,AC116348.1,AC116348.3,AC135050.6,CD2BP2-DT,FBXL19-AS1,ITGAL,ITGAM,ITGAX,MIR762HG,PRSS53,ZNF629,ZNF689	BCKDK,FUS,ZNF720	AC002310.3,AC009088.1,AC106782.5,AC116348.1,AC116348.3,AC135050.6,BCKDK,CD2BP2-DT,FBXL19-AS1,FUS,ITGAL,ITGAM,ITGAX,MIR762HG,PRSS53,ZNF629,ZNF689,ZNF720	AC002310.1,AC002519.1,AC026471.2,AC026471.4,AC093249.6,AC093520.1,AC106782.5,AC116348.1,AC116348.3,AC135048.3,AC135050.6,BCKDK,CD2BP2-DT,FBXL19-AS1,HSD3B7,ITGAM,ITGAX,MIR762HG,PRSS53,PYCARD,RUSF1,SETD1A,STX1B,STX4,VKORC1,ZNF48,ZNF688,ZNF747	AC002310.1,AC002310.3,AC002310.5,AC002519.1,AC009088.1,AC009088.2,AC026471.1,AC026471.2,AC026471.3,AC026471.4,AC026471.5,AC026471.6,AC034105.1,AC074050.4,AC093249.2,AC093249.4,AC093249.6,AC093520.1,AC106730.2,AC106782.5,AC106886.1,AC106886.3,AC106886.5,AC116348.1,AC116348.2,AC116348.3,AC116348.4,AC135048.3,AC135048.4,AC135050.1,AC135050.3,AC135050.5,AC135050.6,AC135050.7,ARMC5,BCKDK,BCL7C,CCDC189…	AC002310.3,AC009088.1,AC106782.5,AC116348.1,AC116348.3,AC135048.1,AC135050.6,ARMC5,BCKDK,C16orf98,CD2BP2-DT,FBXL19-AS1,FUS,HSD3B7,ITGAL,ITGAM,ITGAX,KAT8,MIR762HG,PRSS36,PRSS53,PRSS8,PYCARD,PYDC1,RNU7-199P,RP11-196G11.4,RP11-388M20.2,RP11-388M20.6,RP11-452L6.5,SETD1A,STX1B,TRIM72,ZNF629,ZNF646,ZNF689,ZNF720
rs11860603	chr16	11165017	p13.13	T	C	intron	rs9652601	1	0	0	0	0	0	CLEC16A	NA	NA	NA	NA	NA	NA	NA	CLEC16A
rs11860650	chr16	31326706	p11.2	C	T	intron	rs9888739	1	0	0	0	0	0	ITGAM	NA	NA	NA	NA	NA	NA	NA	ITGAM
rs11861161	chr16	31329954	p11.2	T	C	intron	rs9888739	1	0	0	0	0	0	ITGAM	NA	NA	NA	NA	NA	NA	NA	ITGAM
rs11861236	chr16	11183626	p13.13	T	C	intron	rs12599402	1	0	1	0	0	0	CLEC16A	RMI2,SOCS1,TNP2	AC007014.1,AC007014.2,AC007216.4,AC009121.4,AC010654.1,AC099489.1,AC133065.1,ATF7IP2,CLEC16A,DEXI,GSPT1,LITAF,RMI2,RP11-876N24.4,SNN,SNX29,SOCS1,TNFRSF17,TVP23A,TXNDC11,ZC3H7A	AC007014.1,AC007014.2,AC007216.4,AC099489.1,AC133065.1,DEXI,SOCS1,TNFRSF17,TVP23A	ZC3H7A	AC007014.1,AC007014.2,AC007216.4,AC099489.1,AC133065.1,DEXI,SOCS1,TNFRSF17,TVP23A,ZC3H7A	AC009121.4,ATF7IP2,DEXI,SOCS1	AC007014.1,AC007014.2,AC007216.1,AC007216.2,AC007216.3,AC007216.4,AC007220.1,AC007613.2,AC009121.3,AC009121.4,AC010654.1,AC027277.1,AC099489.1,AC099489.2,AC099489.3,AC131649.2,AC133065.1,AC133065.2,AC133065.3,ATF7IP2,CIITA,CLEC16A,COX6CP1,DEXI,EMP2,GRIN2A,GSPT1,HNRNPCP4,LINC01290,LITAF,MTATP6P24,NUBP1,PRM1,PRM2,PRM3,RMI2,RP11-876N24.4,RP11-876N24.5,RPS23P6,RSL1D1,SNN,SNX29,SOCS1,TEKT5,TNFRSF17,TV…	AC007014.1,AC007014.2,AC007216.4,AC099489.1,AC133065.1,DEXI,RMI2,SOCS1,TNFRSF17,TNP2,TVP23A,ZC3H7A
rs11863592	chr16	31301011	p11.2	A	G	intron	rs9888739	1	0	0	0	0	0	ITGAM	NA	NA	NA	NA	NA	NA	NA	ITGAM
rs11864503	chr16	31331137	p11.2	T	C	intron	rs9888739	1	0	1	0	0	0	ITGAM	AC135048.1,ARMC5,BCKDK,C16orf98,FUS,HSD3B7,ITGAM,KAT8,PRSS36,PRSS8,PYCARD,PYDC1,RNU7-199P,RP11-196G11.4,RP11-388M20.2,RP11-388M20.6,RP11-452L6.5,SETD1A,STX1B,TRIM72,ZNF646	AC002310.1,AC002310.3,AC002310.5,AC009088.1,AC026471.2,AC026471.4,AC093249.6,AC093520.1,AC106782.5,AC116348.1,AC116348.3,AC135048.3,AC135050.1,AC135050.3,AC135050.4,AC135050.6,BCKDK,BCL7C,CCDC189,CD2BP2,CD2BP2-DT,FBRS,FBXL19-AS1,FUS,HERC2P4,HSD3B7,ITGAD,ITGAL,ITGAM,ITGAX,MIR762HG,PRSS36,PRSS53,PYCARD,RNF40,RUSF1,SETD1A,SLC5A2,SMG1P5,SRCAP,STX1B,STX4,TBC1D10B,VKORC1,ZNF267,ZNF48,ZNF629,ZNF646,ZNF6…	AC002310.3,AC009088.1,AC106782.5,AC116348.1,AC116348.3,AC135050.6,FBXL19-AS1,HERC2P4,ITGAL,ITGAM,ITGAX,MIR762HG,PRSS53,SMG1P5,ZNF629,ZNF689,ZNF785	FUS	AC002310.3,AC009088.1,AC106782.5,AC116348.1,AC116348.3,AC135050.6,FBXL19-AS1,FUS,HERC2P4,ITGAL,ITGAM,ITGAX,MIR762HG,PRSS53,SMG1P5,ZNF629,ZNF689,ZNF785	AC002310.1,AC026471.2,AC026471.4,AC093249.6,AC093520.1,AC106782.5,AC116348.1,AC116348.3,AC135048.3,AC135050.6,BCKDK,CD2BP2-DT,FBXL19-AS1,HSD3B7,ITGAM,ITGAX,MIR762HG,PRSS53,PYCARD,RUSF1,SETD1A,STX1B,STX4,VKORC1,ZNF48,ZNF629,ZNF646,ZNF668,ZNF688,ZNF747	AC002310.1,AC002310.3,AC002310.5,AC002519.1,AC009088.1,AC009088.2,AC026471.1,AC026471.2,AC026471.3,AC026471.4,AC026471.5,AC026471.6,AC093249.2,AC093249.4,AC093249.6,AC093520.1,AC106730.2,AC106782.5,AC106886.1,AC106886.3,AC106886.5,AC116348.1,AC116348.2,AC116348.3,AC116348.4,AC135048.3,AC135048.4,AC135050.1,AC135050.3,AC135050.4,AC135050.5,AC135050.6,ARMC5,BCKDK,BCL7C,CCDC189,CD2BP2,CD2BP2-DT,COX6…	AC002310.3,AC009088.1,AC106782.5,AC116348.1,AC116348.3,AC135048.1,AC135050.6,ARMC5,BCKDK,C16orf98,FBXL19-AS1,FUS,HERC2P4,HSD3B7,ITGAL,ITGAM,ITGAX,KAT8,MIR762HG,PRSS36,PRSS53,PRSS8,PYCARD,PYDC1,RNU7-199P,RP11-196G11.4,RP11-388M20.2,RP11-388M20.6,RP11-452L6.5,SETD1A,SMG1P5,STX1B,TRIM72,ZNF629,ZNF646,ZNF689,ZNF785
rs11864541	chr16	31331323	p11.2	T	C	intron	rs9888739	1	0	0	0	0	0	ITGAM	NA	NA	NA	NA	NA	NA	NA	ITGAM
rs11864813	chr16	31326356	p11.2	A	T	intron	rs9888739	1	0	0	0	0	0	ITGAM	NA	NA	NA	NA	NA	NA	NA	ITGAM
rs11865121	chr16	11166688	p13.13	C	A	intron	rs9652601	1	0	0	0	0	0	CLEC16A	NA	NA	NA	NA	NA	NA	NA	CLEC16A
rs11865746	chr16	31326587	p11.2	T	G	intron	rs9888739	1	0	1	0	0	0	ITGAM	AC135048.1,C16orf98,FUS,HSD3B7,PYCARD,SETD1A,STX1B,STX4	AC002310.1,AC002310.3,AC002310.5,AC002519.1,AC009088.1,AC026471.2,AC026471.4,AC093249.6,AC093520.1,AC106782.5,AC116348.1,AC116348.3,AC135048.3,AC135050.1,AC135050.3,AC135050.4,AC135050.6,ARMC5,BCKDK,BCL7C,CCDC189,CD2BP2,CD2BP2-DT,FBRS,FBXL19-AS1,FUS,HSD3B7,ITGAD,ITGAL,ITGAM,ITGAX,MIR762HG,PRR14,PRSS36,PRSS53,PYCARD,RNF40,RUSF1,SEPHS2,SETD1A,SLC5A2,SRCAP,STX1B,STX4,TBC1D10B,TGFB1I1,TRIM72,VKORC1,Z…	AC002310.3,AC009088.1,AC106782.5,AC116348.1,AC116348.3,AC135050.6,CD2BP2-DT,FBXL19-AS1,ITGAL,ITGAM,ITGAX,MIR762HG,PRSS53,ZNF629,ZNF689	BCKDK,FUS,ZNF720	AC002310.3,AC009088.1,AC106782.5,AC116348.1,AC116348.3,AC135050.6,BCKDK,CD2BP2-DT,FBXL19-AS1,FUS,ITGAL,ITGAM,ITGAX,MIR762HG,PRSS53,ZNF629,ZNF689,ZNF720	AC002310.1,AC002519.1,AC026471.2,AC026471.4,AC093249.6,AC093520.1,AC106782.5,AC116348.1,AC116348.3,AC135048.3,AC135050.6,ARMC5,BCKDK,CD2BP2-DT,FBXL19-AS1,HSD3B7,ITGAM,ITGAX,MIR762HG,PRSS53,PYCARD,RUSF1,SETD1A,STX1B,STX4,VKORC1,ZNF48,ZNF688,ZNF747	AC002310.1,AC002310.3,AC002310.5,AC002519.1,AC009088.1,AC009088.2,AC026471.1,AC026471.2,AC026471.3,AC026471.4,AC026471.5,AC026471.6,AC034105.1,AC074050.4,AC093249.2,AC093249.4,AC093249.6,AC093520.1,AC106730.2,AC106782.5,AC106886.1,AC106886.3,AC106886.5,AC116348.1,AC116348.2,AC116348.3,AC116348.4,AC135048.3,AC135048.4,AC135050.1,AC135050.3,AC135050.4,AC135050.5,AC135050.6,AC135050.7,ARMC5,BCKDK,BC…	AC002310.3,AC009088.1,AC106782.5,AC116348.1,AC116348.3,AC135048.1,AC135050.6,BCKDK,C16orf98,CD2BP2-DT,FBXL19-AS1,FUS,HSD3B7,ITGAL,ITGAM,ITGAX,MIR762HG,PRSS53,PYCARD,SETD1A,STX1B,STX4,ZNF629,ZNF689,ZNF720
rs11880872	chr19	50527043	q13.33	A	G	intron,near-gene-5	NA	0	1	0	0	0	0	VRK3	NA	NA	NA	NA	NA	NA	NA	VRK3
rs11889341	chr2	191943742	q32.3	C	T	intron	rs7582694	1	0	0	0	0	0	STAT4	NA	NA	NA	NA	NA	NA	NA	STAT4
rs11931087	chr4	102727619	q24	A	G	intron	rs10516487	1	0	0	0	0	0	BANK1	NA	NA	NA	NA	NA	NA	NA	BANK1
rs1194	chr6	35263555	p21.31	A	G	ncRNA,untranslated-3	rs10807150	1	0	0	0	0	0	ZNF76	NA	NA	NA	NA	NA	NA	NA	ZNF76
rs11961041	chr6	34709909	p21.31	T	A	unknown	rs13205210	1	0	0	0	0	0	SNRPC	NA	NA	NA	NA	NA	NA	NA	SNRPC
rs11963234	chr6	34722423	p21.31	G	A	unknown	rs13205210	1	0	0	0	0	0	SNRPC	NA	NA	NA	NA	NA	NA	NA	SNRPC
rs11966100	chr6	34807517	p21.31	G	A	intron	rs13205210	1	0	0	0	0	0	UHRF1BP1	NA	NA	NA	NA	NA	NA	NA	UHRF1BP1
rs11967912	chr6	34757853	p21.31	A	C	near-gene-5	rs13205210	1	0	0	0	0	0	UHRF1BP1	NA	NA	NA	NA	NA	NA	NA	UHRF1BP1
rs11968954	chr6	34741174	p21.31	C	T	intron	rs13205210	1	0	1	0	0	0	SNRPC	NA	AL157823.2,AL451165.2,ANKS1A,ARMC12,FANCE,FKBP5,HMGA1,ILRUN,LEMD2,NUDT3,PACSIN1,PPARD,RPL10A,RPS10,SCUBE3,SMIM29,SNRPC,SPDEF,TAF11,TULP1,UHRF1BP1,Z97832.2,ZNF76	AL451165.2,ILRUN,TAF11,UHRF1BP1	ANKS1A,SNRPC,SPDEF	AL451165.2,ANKS1A,ILRUN,SNRPC,SPDEF,TAF11,UHRF1BP1	AL157823.2,ARMC12,FKBP5,HMGA1,ILRUN,LEMD2,PPARD,RPL10A,SCUBE3,SNRPC,TAF11,UHRF1BP1,ZNF76	AL033519.4,AL139100.1,AL157823.2,AL354740.1,AL451165.2,ANKS1A,ARMC12,FANCE,FKBP5,HMGA1,IFITM3P3,ILRUN,LEMD2,LINC01016,NUDT3,PACSIN1,PPARD,RPL10A,RPS10,SCUBE3,SMIM29,SNRPC,SPDEF,TAF11,TCP11,TEAD3,TULP1,UHRF1BP1,Z97832.2,ZNF76	AL451165.2,ANKS1A,ILRUN,SNRPC,SPDEF,TAF11,UHRF1BP1
rs11968972	chr6	34741094	p21.31	G	A	intron	rs13205210	1	0	0	0	1	1	SNRPC	NA	NA	NA	NA	NA	NA	NA	SNRPC
rs11985083	chr8	56852861	q12.1	C	G	intron	rs7829816	1	0	0	0	0	0	LYN	NA	NA	NA	NA	NA	NA	NA	LYN
rs12007386	chrX	56868104	p11.21	T	C	unknown	rs5914778	1	0	0	0	0	0	LINC01420	NA	NA	NA	NA	NA	NA	NA	LINC01420
rs12008595	chrX	56656100	p11.21	T	C	unknown	rs5914778	1	0	0	0	0	0	UBQLN2	NA	NA	NA	NA	NA	NA	NA	UBQLN2
rs1201872	chr6	34555709	p21.31	G	A	untranslated-3	rs13205210	1	0	0	0	0	0	C6orf106	NA	NA	NA	NA	NA	NA	NA	C6orf106
rs12039904	chr1	173212273	q25.1	C	T	intron	rs2205960	1	0	0	0	0	0	LOC100506023	NA	NA	NA	NA	NA	NA	NA	LOC100506023
rs12046550	chr1	173241872	q25.1	G	A	intron	rs2205960	1	0	0	0	0	0	LOC100506023	NA	NA	NA	NA	NA	NA	NA	LOC100506023
rs12046961	chr1	236032287	q42.3	T	G	intron	rs9782955	1	0	0	0	0	0	LYST	NA	NA	NA	NA	NA	NA	NA	LYST
rs12048385	chr1	173225759	q25.1	C	T	intron	rs2205960	1	0	0	0	0	0	LOC100506023	NA	NA	NA	NA	NA	NA	NA	LOC100506023
rs12060621	chr1	184669106	q25.3	C	G	intron	rs10911628	1	0	0	0	0	0	EDEM3	NA	NA	NA	NA	NA	NA	NA	EDEM3
rs12067111	chr1	184704883	q25.3	T	C	intron	rs10911628	1	0	0	0	0	0	EDEM3	NA	NA	NA	NA	NA	NA	NA	EDEM3
rs12094196	chr1	184693575	q25.3	G	T	intron	rs10911628	1	0	0	0	1	1	EDEM3	NA	NA	NA	NA	NA	NA	NA	EDEM3
rs12096214	chr1	184689823	q25.3	G	A	intron	rs10911628	1	0	0	0	0	0	EDEM3	NA	NA	NA	NA	NA	NA	NA	EDEM3
rs12102768	chr16	31303950	p11.2	G	A	intron	rs9888739	1	0	0	0	0	0	ITGAM	NA	NA	NA	NA	NA	NA	NA	ITGAM
rs12102791	chr16	31303946	p11.2	C	T	intron	rs9888739	1	0	0	0	0	0	ITGAM	NA	NA	NA	NA	NA	NA	NA	ITGAM
rs12103025	chr16	31301220	p11.2	T	C	intron	rs9888739	1	0	0	0	0	0	ITGAM	NA	NA	NA	NA	NA	NA	NA	ITGAM
rs12103174	chr16	11203730	p13.13	A	G	intron	rs12599402	1	0	0	0	0	0	CLEC16A	NA	NA	NA	NA	NA	NA	NA	CLEC16A
rs12111129	chr6	34774448	p21.31	C	A	intron	rs13205210	1	0	0	0	0	0	UHRF1BP1	NA	NA	NA	NA	NA	NA	NA	UHRF1BP1
rs12123181	chr1	206954566	q32.1	G	A	unknown	rs3024505	1	0	1	0	0	0	IL10	NA	AC098935.2,AC244034.2,AC244035.2,AL137789.1,C1orf116,C1orf147,C4BPB,CD46,CD55,CR1,CR1L,CR2,DYRK3,DYRK3-AS1,EIF2D,FCAMR,FCMR,IKBKE,IL10,IL19,IL20,IL24,MAPKAPK2,PFKFB2,RASSF5,SLC26A9,SLC41A1,SRGAP2	AC098935.2,AC244035.2,C1orf147,C4BPB,CD55,DYRK3,DYRK3-AS1,IL10,IL24	NA	AC098935.2,AC244035.2,C1orf147,C4BPB,CD55,DYRK3,DYRK3-AS1,IL10,IL24	AC244034.2,C1orf147,CR2,FCMR,IL10,MAPKAPK2,SLC41A1	AC098935.2,AC244034.2,AC244035.2,AL137789.1,AL445493.3,AL591846.1,C1orf116,C1orf147,C4BPA,C4BPB,CD46,CD55,CDCA4P4,CR1,CR1L,CR2,CTSE,DYRK3,DYRK3-AS1,EIF2D,FAM72A,FCAMR,FCMR,IKBKE,IL10,IL19,IL20,IL24,MAPKAPK2,PFKFB2,PIGR,PM20D1,RAB7B,RASSF5,RHEX,SLC26A9,SLC41A1,SRGAP2	AC098935.2,AC244035.2,C1orf147,C4BPB,CD55,DYRK3,DYRK3-AS1,IL10,IL24
rs12139150	chr1	161470505	q23.3	G	C	unknown	rs1801274	1	0	0	0	0	0	FCGR2A	NA	NA	NA	NA	NA	NA	NA	FCGR2A
rs12150978	chr19	10408318	p13.2	A	G	unknown	rs3093030	1	0	0	0	0	0	ICAM5	NA	NA	NA	NA	NA	NA	NA	ICAM5
rs12211943	chr6	35306857	p21.31	G	A	unknown	rs10807150	1	0	1	0	0	0	PPARD	NA	AL033519.3,AL139100.1,ANKS1A,ARMC12,BNIP5,DEF6,FANCE,FKBP5,ILRUN,LHFPL5,MAPK13,MAPK14,PPARD,RPL10A,RPS10,SCUBE3,SNRPC,SRPK1,TAF11,TEAD3,UHRF1BP1,Z84485.1,Z97832.2,ZNF76	AL139100.1,ANKS1A,BNIP5,DEF6,FKBP5,MAPK13,RPL10A,RPS10,SNRPC,TEAD3,UHRF1BP1,Z97832.2,ZNF76	DEF6,ZNF76	AL139100.1,ANKS1A,BNIP5,DEF6,FKBP5,MAPK13,RPL10A,RPS10,SNRPC,TEAD3,UHRF1BP1,Z97832.2,ZNF76	ANKS1A,DEF6,ILRUN,LHFPL5,RPL10A,Z84485.1,ZNF76	AL033519.3,AL033519.4,AL138721.1,AL139100.1,AL157823.2,AL451165.2,ANKS1A,ARMC12,BNIP5,BRPF3,CLPS,CLPSL1,CLPSL2,DEF6,DPRXP2,FANCE,FKBP5,HSPE1P11,IFITM3P3,ILRUN,LHFPL5,MAPK13,MAPK14,NUDT3,PACSIN1,PNPLA1,PPARD,RPL10A,RPS10,SCUBE3,SLC26A8,SNRPC,SPDEF,SRPK1,TAF11,TCP11,TEAD3,TULP1,UHRF1BP1,Z84485.1,Z95152.1,Z97832.2,ZNF76	AL139100.1,ANKS1A,BNIP5,DEF6,FKBP5,MAPK13,RPL10A,RPS10,SNRPC,TEAD3,UHRF1BP1,Z97832.2,ZNF76
rs12220267	chr10	105075712	q24.33	C	T	intron	rs4917385	1	0	1	0	0	0	PCGF6	AS3MT	ARL3,ATP5MD,BORCS7,CALHM2,CNNM2,CUEDC2,INA,MFSD13A,NEURL1,PDCD11,PSD,SLK,SUFU,TRIM8,USMG5	ATP5MD,USMG5	NA	ATP5MD,USMG5	ARL3,BORCS7,CUEDC2,MFSD13A,NEURL1,PDCD11,PSD,SLK,SUFU,TRIM8	AL121929.2,AL356608.1,ARL3,AS3MT,ATP5MD,BORCS7,C10orf95,CALHM1,CALHM2,CALHM3,CFAP43,CNNM2,COL17A1,CUEDC2,CYP17A1,CYP17A1-AS1,FBXL15,GSTO1,GSTO2,INA,MARCKSL1P1,MFSD13A,NEURL1,NT5C2,PCGF6,PDCD11,PSD,RPARP-AS1,RPL22P17,SFXN2,SH3PXD2A,SLK,STN1,SUFU,TAF5,TRIM8,USMG5,WBP1L	AS3MT,ATP5MD,USMG5
rs12223291	chr11	72499768	q13.4	C	T	intron	rs11235667	1	0	0	0	0	0	STARD10	NA	NA	NA	NA	NA	NA	NA	STARD10
rs12229100	chr12	12865836	p13.1	C	T	intron	rs10845606	1	0	0	0	0	0	CDKN1B	NA	NA	NA	NA	NA	NA	NA	CDKN1B
rs12239267	chr1	159670928	q23.2	C	T	unknown	rs3093061	1	0	0	0	0	0	CRP	NA	NA	NA	NA	NA	NA	NA	CRP
rs12278461	chr11	71182185	q13.4	C	T	intron	rs3794060	1	0	0	0	0	0	NADSYN1	NA	NA	NA	NA	NA	NA	NA	NADSYN1
rs12293665	chr11	128308361	q24.3	T	C	unknown	rs6590330	1	0	0	0	0	0	ETS1	NA	NA	NA	NA	NA	NA	NA	ETS1
rs12298615	chr12	129286756	q24.32	G	A	intron	rs1385374	1	0	1	0	0	0	SLC15A4	SLC15A4	AC108704.1,GLT1D1,SLC15A4	AC108704.1	SLC15A4	AC108704.1,SLC15A4	SLC15A4	AC108704.1,AC108704.2,GLT1D1,LINC02368,LINC02393,SLC15A4,TMEM132C	AC108704.1,SLC15A4
rs12305142	chr12	129277490	q24.32	C	T	near-gene-3	rs1385374	1	0	0	0	0	0	SLC15A4	NA	NA	NA	NA	NA	NA	NA	SLC15A4
rs12311303	chr12	129301592	q24.33	C	T	intron	rs1385374	1	0	0	0	0	0	SLC15A4	NA	NA	NA	NA	NA	NA	NA	SLC15A4
rs12321643	chr12	129302867	q24.33	A	T	intron	rs1385374	1	0	0	0	0	0	SLC15A4	NA	NA	NA	NA	NA	NA	NA	SLC15A4
rs12321679	chr12	129284791	q24.32	G	A	intron	rs1385374	1	0	0	0	0	0	SLC15A4	NA	NA	NA	NA	NA	NA	NA	SLC15A4
rs12328448	chr2	74215701	p13.1	C	T	intron	rs6705628	1	0	0	0	0	0	TET3	NA	NA	NA	NA	NA	NA	NA	TET3
rs12334430	chr8	56859960	q12.1	T	A	intron	rs7829816	1	0	0	0	0	0	LYN	NA	NA	NA	NA	NA	NA	NA	LYN
rs1234317	chr1	173187775	q25.1	C	T	unknown	rs2205960	1	0	0	0	0	0	TNFSF4	NA	NA	NA	NA	NA	NA	NA	TNFSF4
rs12355313	chr10	63805376	q21.2	A	G	intron	rs4948496	1	0	0	0	0	0	ARID5B	NA	NA	NA	NA	NA	NA	NA	ARID5B
rs12357548	chr10	63803472	q21.2	G	A	intron	rs4948496	1	0	1	0	0	0	ARID5B	ARID5B	NA	NA	NA	NA	NA	NA	ARID5B
rs12382657	chrX	56752324	p11.21	A	C	unknown	rs5914778	1	0	0	0	0	0	LINC01420	NA	NA	NA	NA	NA	NA	NA	LINC01420
rs12383110	chrX	56752311	p11.21	T	C	unknown	rs5914778	1	0	0	0	0	0	LINC01420	NA	NA	NA	NA	NA	NA	NA	LINC01420
rs12384552	chrX	56471938	p11.21	A	G	unknown	rs5914778	1	0	1	0	1	0	UBQLN2	NA	AL050309.1,FAAH2,KLF8,MAGEH1,MTHFD1P1,NBDY,RP13-188A5.1,RRAGB,SPIN2B,SPIN3,UBQLN2,USP51	AL050309.1,FAAH2,MTHFD1P1,RP13-188A5.1,RRAGB	NA	AL050309.1,FAAH2,MTHFD1P1,RP13-188A5.1,RRAGB	NA	AL022157.1,AL050309.1,AL159987.1,AL354793.1,FAAH2,FOXR2,KLF8,MAGEH1,MTHFD1P1,NBDY,RP13-188A5.1,RRAGB,SPIN2A,SPIN2B,SPIN3,UBQLN2,UQCRBP1,USP51	AL050309.1,FAAH2,MTHFD1P1,RP13-188A5.1,RRAGB
rs12384694	chrX	56406770	p11.21	T	C	unknown	rs5914778	1	0	0	0	1	0	KLF8	NA	NA	NA	NA	NA	NA	NA	KLF8
rs12384714	chrX	56406842	p11.21	T	C	unknown	rs5914778	1	0	1	0	0	0	KLF8	NA	AL050309.1,FAAH2,KLF8,MAGEH1,NBDY,RP13-188A5.1,RRAGB,SPIN2B,SPIN3,UBQLN2,UQCRBP1,USP51	AL050309.1,RP13-188A5.1,RRAGB,UQCRBP1	NA	AL050309.1,RP13-188A5.1,RRAGB,UQCRBP1	NA	AL022157.1,AL050309.1,AL354793.1,FAAH2,FOXR2,KLF8,MAGEH1,NBDY,RP13-188A5.1,RRAGB,SPIN2A,SPIN2B,SPIN3,UBQLN2,UQCRBP1,USP51	AL050309.1,RP13-188A5.1,RRAGB,UQCRBP1
rs12384878	chrX	153245128	q28	C	G	intron,near-gene-5	rs17422	1	0	1	0	0	0	TMEM187	NA	AF274858.1,FLNA,HCFC1,HCFC1-AS1,IRAK1,MPP1,NAA10,PDZD4,PLXNA3,PNMA5,SRPK3,TAZ,TMEM187,TREX2	IRAK1,NAA10,TMEM187,TREX2	NA	IRAK1,NAA10,TMEM187,TREX2	NA	ABCD1,AC244090.2,AC245140.2,AF274858.1,ARHGAP4,ATP2B3,ATP6AP1,AVPR2,BCAP31,BGN,CCNQ,CH17-340M24.3,DKC1,DNASE1L1,DUSP9,EMD,F8A1,FAM3A,FAM50A,FLNA,G6PD,GAB3,GDI1,HAUS7,HCFC1,HCFC1-AS1,IDH3G,IKBKG,IKBKGP1,IRAK1,L1CAM,LAGE3,LCA10,MECP2,MPP1,NAA10,PDZD4,PLXNA3,PLXNB3,PNCK,PNMA3,PNMA5,PNMA6A,PNMA6B,RENBP,RPL10,SLC10A3,SLC6A8,SMIM9,SNORA70,SRPK3,SSR4,TAZ,TKTL1,TMEM187,TREX2,U52111.1,UBL4A	IRAK1,NAA10,TMEM187,TREX2
rs12390479	chrX	56478270	p11.21	C	T	unknown	rs5914778	1	0	0	0	0	0	UBQLN2	NA	NA	NA	NA	NA	NA	NA	UBQLN2
rs12394047	chrX	56607821	p11.21	A	G	unknown	rs5914778	1	0	0	0	0	0	UBQLN2	NA	NA	NA	NA	NA	NA	NA	UBQLN2
rs12400188	chrX	153275075	q28	G	A	unknown	rs1734787	1	0	1	0	0	0	IRAK1	NA	ABCD1,AC245140.2,ARHGAP4,FLNA,IDH3G,IKBKGP1,IRAK1,MPP1,NAA10,PDZD4,PLXNA3,PNMA3,PNMA6A,RPL10,SNORA70,TAZ,TMEM187,U52111.1	ABCD1,ARHGAP4,IRAK1,MPP1,PLXNA3,PNMA3,PNMA6A,TAZ,U52111.1	NA	ABCD1,ARHGAP4,IRAK1,MPP1,PLXNA3,PNMA3,PNMA6A,TAZ,U52111.1	NA	ABCD1,AC244090.2,AC245140.2,AF274858.1,ARHGAP4,ATP2B3,ATP6AP1,AVPR2,BCAP31,BGN,CCNQ,CH17-340M24.3,DKC1,DNASE1L1,DUSP9,EMD,F8A1,FAM3A,FAM50A,FLNA,GAB3,GDI1,HAUS7,HCFC1,IDH3G,IKBKGP1,IRAK1,L1CAM,LAGE3,LCA10,MECP2,MPP1,NAA10,PDZD4,PLXNA3,PLXNB3,PNCK,PNMA3,PNMA6A,PNMA6B,PNMA6F,RENBP,RPL10,SLC10A3,SLC6A8,SNORA70,SRPK3,SSR4,TAZ,TKTL1,TMEM187,U52111.1,U82695.1,UBL4A,ZNF275	ABCD1,ARHGAP4,IRAK1,MPP1,PLXNA3,PNMA3,PNMA6A,TAZ,U52111.1
rs12403570	chr1	173244448	q25.1	C	T	intron	rs2205960	1	0	0	0	0	0	LOC100506023	NA	NA	NA	NA	NA	NA	NA	LOC100506023
rs12405577	chr1	173249994	q25.1	C	T	intron	rs2205960	1	0	1	0	0	0	LOC100506023	NA	AL022310.1,CENPL,DARS2,FASLG,GAS5,GAS5-AS1,KLHL20,LINC02776,PIGC,RABGAP1L-DT,RC3H1,SUCO,TNFSF18,TNFSF4,ZBTB37	GAS5-AS1,KLHL20,RABGAP1L-DT,TNFSF4,ZBTB37	GAS5-AS1,LINC02776,PIGC,TNFSF4	GAS5-AS1,KLHL20,LINC02776,PIGC,RABGAP1L-DT,TNFSF4,ZBTB37	AL022310.1,CENPL,DARS2,FASLG,LINC02776,RABGAP1L-DT,RC3H1,SUCO	AL022310.1,AL031599.1,AL139142.2,AL645568.1,ANKRD45,C1orf105,CENPL,DARS2,FASLG,GAS5,GAS5-AS1,KLHL20,LINC02776,PIGC,PRDX6,RABGAP1L,RABGAP1L-DT,RC3H1,SERPINC1,SLC9C2,SUCO,TNFSF18,TNFSF4,ZBTB37	GAS5-AS1,KLHL20,LINC02776,PIGC,RABGAP1L-DT,TNFSF4,ZBTB37
rs12408736	chr1	173229555	q25.1	T	C	intron	rs2205960	1	0	1	0	0	0	LOC100506023	NA	AL022310.1,DARS2,FASLG,GAS5,GAS5-AS1,KLHL20,LINC02776,PIGC,RABGAP1L-DT,RC3H1,SERPINC1,SUCO,TNFSF18,TNFSF4,ZBTB37	GAS5-AS1,KLHL20,RABGAP1L-DT,SERPINC1,TNFSF4,ZBTB37	GAS5-AS1,LINC02776,PIGC,TNFSF4	GAS5-AS1,KLHL20,LINC02776,PIGC,RABGAP1L-DT,SERPINC1,TNFSF4,ZBTB37	AL022310.1,DARS2,FASLG,LINC02776,RABGAP1L-DT,RC3H1,SUCO	AL022310.1,AL031599.1,AL139142.2,AL645568.1,ANKRD45,CENPL,DARS2,FASLG,GAS5,GAS5-AS1,KLHL20,LINC02776,PIGC,PRDX6,RABGAP1L,RABGAP1L-DT,RC3H1,SERPINC1,SLC9C2,SUCO,TNFSF18,TNFSF4,ZBTB37	GAS5-AS1,KLHL20,LINC02776,PIGC,RABGAP1L-DT,SERPINC1,TNFSF4,ZBTB37
rs12419279	chr11	71139061	q13.4	T	A	unknown	rs3794060	1	0	0	0	0	0	FLJ42102	NA	NA	NA	NA	NA	NA	NA	FLJ42102
rs12419334	chr11	71139472	q13.4	T	C	unknown	rs3794060	1	0	0	0	0	0	FLJ42102	NA	NA	NA	NA	NA	NA	NA	FLJ42102
rs12422045	chr11	71154820	q13.4	G	A	intron	rs3794060	1	0	1	0	0	0	DHCR7	KRTAP5-10	AP000812.2,AP002387.1,AP002490.1,CLPB,DEFB131B,DHCR7,FOLR3,IL18BP,INPPL1,KRTAP5-9,LAMTOR1,NADSYN1,NUMA1,OR7E128P,RP11-660L16.2,SHANK2	AP002387.1,DEFB131B,DHCR7,NADSYN1,OR7E128P,RP11-660L16.2,SHANK2	AP002387.1,DHCR7,NADSYN1	AP002387.1,DEFB131B,DHCR7,NADSYN1,OR7E128P,RP11-660L16.2,SHANK2	AP002387.1,AP002490.1,DHCR7,INPPL1,NADSYN1	ACTE1P,ALG1L9P,ANAPC15,AP000593.3,AP000812.2,AP000867.2,AP001271.1,AP001271.2,AP002387.1,AP002490.1,AP002495.1,CLPB,DEFB131B,DHCR7,ENPP7P8,FAM86C1P,FOLR1,FOLR2,FOLR3,IL18BP,INPPL1,KRTAP5-10,KRTAP5-11,KRTAP5-7,KRTAP5-8,KRTAP5-9,LAMTOR1,NADSYN1,NUMA1,OR7E126P,OR7E128P,OR7E87P,RNF121,RP11-660L16.2,SHANK2,SHANK2-AS2,UNC93B6,ZNF705E	AP002387.1,DEFB131B,DHCR7,KRTAP5-10,NADSYN1,OR7E128P,RP11-660L16.2,SHANK2
rs12437527	chr15	97623532	q26.2	C	G	unknown	rs8023715	1	0	0	0	0	0	LOC101927286	NA	NA	NA	NA	NA	NA	NA	LOC101927286
rs12438109	chr15	97603472	q26.2	T	G	unknown	rs8023715	1	0	0	0	0	0	SPATA8	NA	NA	NA	NA	NA	NA	NA	SPATA8
rs12444221	chr16	85967285	q24.1	C	T	unknown	rs11644034	1	0	0	0	0	0	IRF8	NA	NA	NA	NA	NA	NA	NA	IRF8
rs12462944	chr19	10392638	p13.2	G	C	intron	rs3093030	1	0	0	0	0	0	ICAM1	NA	NA	NA	NA	NA	NA	NA	ICAM1
rs12470231	chr2	213876250	q34	A	G	intron	rs3768792	1	0	0	0	0	0	IKZF2	NA	NA	NA	NA	NA	NA	NA	IKZF2
rs12494314	chr3	119122820	q13.33	T	C	intron	rs1131265	1	0	0	0	0	0	ARHGAP31	NA	NA	NA	NA	NA	NA	NA	ARHGAP31
rs12510382	chr4	970112	p16.3	A	G	unknown	rs4690229	1	0	1	0	0	0	SLC26A1	AC139887.4,PCGF3,RP11-440L14.1,RP11-440L14.4	AC016773.2,AC019103.1,AC078852.1,AC078852.2,AC092535.2,AC092535.4,AC092535.5,AC092574.1,AC092574.2,AC107464.2,AC139887.1,AC139887.2,AC139887.4,ATP5ME,CPLX1,CRIPAK,CTBP1,CTBP1-DT,DGKQ,FGFRL1,GAK,IDUA,LETM1,MAEA,MYL5,NSD2,PCGF3,PDE6B,RNF212,SLBP,SLC26A1,SLC49A3,SPON2,TMEM129,TMEM175,UVSSA,ZNF141,ZNF595,ZNF718,ZNF721	AC078852.2,AC092535.2,AC092535.5,AC092574.1,AC139887.2,DGKQ,FGFRL1,IDUA,PDE6B,TMEM175,UVSSA	AC139887.1,CTBP1-DT,DGKQ,IDUA,UVSSA	AC078852.2,AC092535.2,AC092535.5,AC092574.1,AC139887.1,AC139887.2,CTBP1-DT,DGKQ,FGFRL1,IDUA,PDE6B,TMEM175,UVSSA	AC092535.2,AC092535.4,AC092535.5,AC092574.1,AC092574.2,AC107464.2,AC139887.4,CPLX1,DGKQ,GAK,IDUA,MAEA,MYL5,RNF212,SLBP,SLC26A1,SLC49A3,TMEM129,UVSSA,ZNF141,ZNF721	ABCA11P,AC016773.2,AC019103.1,AC078852.1,AC078852.2,AC079140.1,AC079140.2,AC079140.3,AC092535.2,AC092535.4,AC092535.5,AC092574.1,AC092574.2,AC107464.2,AC108475.1,AC139887.1,AC139887.2,AC139887.4,AC147067.1,AC147067.2,AC253576.1,AC253576.2,ATP5ME,CPLX1,CRIPAK,CTBP1,CTBP1-AS,CTBP1-DT,DGKQ,FAM53A,FGFR3,FGFRL1,GAK,IDUA,LETM1,MAEA,MYL5,NSD2,PCGF3,PDE6B,PDE6B-AS1,PIGG,RNF212,SLBP,SLC26A1,SLC49A3,SPON2,…	AC078852.2,AC092535.2,AC092535.5,AC092574.1,AC139887.1,AC139887.2,AC139887.4,CTBP1-DT,DGKQ,FGFRL1,IDUA,PCGF3,PDE6B,RP11-440L14.1,RP11-440L14.4,TMEM175,UVSSA
rs12531540	chr7	28162674	p15.1	C	T	intron	rs849142	1	0	1	0	0	0	JAZF1	HOXA13	CREB5,HIBADH,HOXA5,JAZF1,TRIL	CREB5,JAZF1	NA	CREB5,JAZF1	JAZF1	AC005013.1,AC005162.2,CHN2,CREB5,EIF4HP1,EVX1,EVX1-AS,HIBADH,HOXA-AS3,HOXA10,HOXA11,HOXA11-AS,HOXA13,HOXA3,HOXA4,HOXA5,HOXA6,HOXA9,JAZF1,JAZF1-AS1,TAX1BP1,TRIL	CREB5,HOXA13,JAZF1
rs12536672	chr7	128717523	q32.1	C	A	unknown	rs12537284	1	0	0	0	0	0	TPI1P2	NA	NA	NA	NA	NA	NA	NA	TPI1P2
rs12536719	chr7	128717740	q32.1	C	T	unknown	rs12537284	1	0	1	0	0	0	TPI1P2	NA	AC010655.3,AC018638.6,AC018638.7,AC025594.1,AC025594.2,AC078846.1,AC090114.2,AC108010.1,AHCYL2,ATP6V1F,CALU,CCDC136,CICP14,FAM71F2,FLNC-AS1,HILPDA,IMPDH1,IRF5,KCP,KLHDC10,METTL2B,NRF1,OPN1SW,RBM28,SMO,STRIP2,TNPO3,TPI1P2,UBE2H,ZC3HC1	AC010655.3,AC025594.1,AC025594.2,AC078846.1,AC108010.1,CCDC136,IMPDH1,IRF5,KCP,NRF1,OPN1SW,SMO,ZC3HC1	AC108010.1,IRF5	AC010655.3,AC025594.1,AC025594.2,AC078846.1,AC108010.1,CCDC136,IMPDH1,IRF5,KCP,NRF1,OPN1SW,SMO,ZC3HC1	AC018638.6,AC018638.7,AC078846.1,AC090114.2,AC108010.1,ATP6V1F,CCDC136,HILPDA,IMPDH1,KLHDC10,METTL2B,RBM28,SMO,UBE2H,ZC3HC1	AC009244.1,AC010655.3,AC011005.1,AC011005.4,AC018635.2,AC018638.1,AC018638.2,AC018638.4,AC018638.5,AC018638.6,AC018638.7,AC018638.8,AC025594.1,AC025594.2,AC073320.1,AC078846.1,AC090114.1,AC090114.2,AC090114.3,AC108010.1,AHCYL2,ATP6V1F,ATP6V1FNB,CALU,CCDC136,CICP14,FAM71F1,FAM71F2,FLNC,FLNC-AS1,HILPDA,IMPDH1,IRF5,KCP,KLHDC10,LEP,METTL2B,NRF1,OPN1SW,PRRT4,RBM28,SMKR1,SMO,STRIP2,TNPO3,TPI1P2,TSPAN33…	AC010655.3,AC025594.1,AC025594.2,AC078846.1,AC108010.1,CCDC136,IMPDH1,IRF5,KCP,NRF1,OPN1SW,SMO,ZC3HC1
rs12537264	chr7	128717965	q32.1	C	A	unknown	rs12537284	1	0	0	0	0	0	TPI1P2	NA	NA	NA	NA	NA	NA	NA	TPI1P2
rs12537284	chr7	128717906	q32.1	G	A	unknown	rs12537284	1	0	0	0	0	0	TPI1P2	NA	NA	NA	NA	NA	NA	NA	TPI1P2
rs12542037	chr8	10758496	p23.1	G	A	intron	rs6985109	1	0	0	0	0	0	XKR6	NA	NA	NA	NA	NA	NA	NA	XKR6
rs12546366	chr8	10802146	p23.1	T	C	intron	rs6985109	1	0	0	0	0	0	XKR6	NA	NA	NA	NA	NA	NA	NA	XKR6
rs12556669	chrX	56741325	p11.21	A	C	unknown	rs5914778	1	0	0	0	0	0	LINC01420	NA	NA	NA	NA	NA	NA	NA	LINC01420
rs12556927	chrX	56826893	p11.21	G	T	intron	rs5914778	1	0	0	0	0	0	LINC01420	NA	NA	NA	NA	NA	NA	NA	LINC01420
rs12557440	chrX	56526577	p11.21	G	A	unknown	rs5914778	1	0	0	0	0	0	UBQLN2	NA	NA	NA	NA	NA	NA	NA	UBQLN2
rs12557967	chrX	56494718	p11.21	T	G	unknown	rs5914778	1	0	0	0	0	0	UBQLN2	NA	NA	NA	NA	NA	NA	NA	UBQLN2
rs12559577	chrX	56487445	p11.21	C	A	unknown	rs5914778	1	0	0	0	0	0	UBQLN2	NA	NA	NA	NA	NA	NA	NA	UBQLN2
rs12571076	chr10	50093769	q11.23	C	G	intron	rs1913517	1	0	0	0	0	0	WDFY4	NA	NA	NA	NA	NA	NA	NA	WDFY4
rs12574073	chr11	128319478	q24.3	C	T	unknown	rs6590330	1	0	1	0	0	0	ETS1	ETS1	ARHGAP32,BARX2,ETS1,FLI1,KCNJ1,LINC02725,SENCR	ARHGAP32,BARX2,FLI1	NA	ARHGAP32,BARX2,FLI1	NA	ARHGAP32,BARX2,C11orf45,DNAJB6P1,ETS1,ETS1-AS1,FLI1,KCNJ1,KCNJ5,LINC02725,RP11-264E20.2,SENCR,TP53AIP1	ARHGAP32,BARX2,ETS1,FLI1
rs12575600	chr11	128324869	q24.3	C	G	unknown	rs6590330	1	0	0	0	0	0	ETS1	NA	NA	NA	NA	NA	NA	NA	ETS1
rs12576753	chr11	128304141	q24.3	C	A	unknown	rs6590330	1	0	1	1	1	1	ETS1	NA	ARHGAP32,BARX2,ETS1,FLI1,LINC02725,SENCR	ARHGAP32,BARX2,FLI1	NA	ARHGAP32,BARX2,FLI1	NA	ARHGAP32,BARX2,C11orf45,DNAJB6P1,ETS1,FLI1,KCNJ1,KCNJ5,LINC02725,RP11-264E20.2,SENCR,TP53AIP1	ARHGAP32,BARX2,FLI1
rs12576990	chr11	128297318	q24.3	A	G	unknown	rs6590330	1	0	0	0	0	0	ETS1	NA	NA	NA	NA	NA	NA	NA	ETS1
rs12584853	chr13	41583941	q14.11	C	T	intron	rs7329174	1	0	0	0	0	0	ELF1	NA	NA	NA	NA	NA	NA	NA	ELF1
rs12585650	chr13	41562860	q14.11	C	A	intron	rs7329174	1	0	0	0	0	0	ELF1	NA	NA	NA	NA	NA	NA	NA	ELF1
rs12599402	chr16	11189888	p13.13	T	C	intron	rs12599402	1	0	0	0	0	0	CLEC16A	NA	NA	NA	NA	NA	NA	NA	CLEC16A
rs12604018	chr17	4707756	p13.2	C	T	unknown	rs2286672	1	0	0	0	0	0	PLD2	NA	NA	NA	NA	NA	NA	NA	PLD2
rs12610026	chr19	10407849	p13.2	G	A	near-gene-3	rs3093030	1	0	0	0	0	0	ICAM5	NA	NA	NA	NA	NA	NA	NA	ICAM5
rs12612769	chr2	191953998	q32.3	A	C	intron	rs7582694	1	0	0	0	0	0	STAT4	NA	NA	NA	NA	NA	NA	NA	STAT4
rs12635377	chr3	119260454	q13.33	G	A	intron	rs6804441	1	0	0	0	0	0	CD80	NA	NA	NA	NA	NA	NA	NA	CD80
rs12636784	chr3	119174383	q13.33	A	G	intron	rs1131265	1	0	0	0	0	0	TMEM39A	NA	NA	NA	NA	NA	NA	NA	TMEM39A
rs12637184	chr3	169487437	q26.2	G	A	untranslated-5	rs10936599	1	0	0	0	0	0	ACTRT3	NA	NA	NA	NA	NA	NA	NA	ACTRT3
rs12638862	chr3	169477506	q26.2	A	G	unknown	rs10936599	1	0	0	0	0	0	TERC	NA	NA	NA	NA	NA	NA	NA	TERC
rs12642902	chr4	123508501	q27	G	A	unknown	rs907715	1	0	0	0	0	0	IL21	NA	NA	NA	NA	NA	NA	NA	IL21
rs1265754	chr6	32303692	p21.32	T	A	intron,missense	rs1270942	1	0	0	0	0	0	C6orf10	NA	NA	NA	NA	NA	NA	NA	C6orf10
rs1265757	chr6	32302382	p21.32	C	T	intron	rs1270942	1	0	0	0	0	0	C6orf10	NA	NA	NA	NA	NA	NA	NA	C6orf10
rs1265905	chr6	31909941	p21.33	A	G	intron,near-gene-5	rs1270942	1	0	0	0	0	0	C2	NA	NA	NA	NA	NA	NA	NA	C2
rs1265947	chr6	31787167	p21.33	C	T	intron	rs1270942	1	0	1	0	0	0	HSPA1A	ABHD16A,APOM,ATP6V1G2-DDX39B,BAG6,C6orf25,C6orf47,C6orf47-AS1,CLIC1,CSNK2B,CSNK2B-LY6G5B-1181,DDAH2,DDX39B,DDX39B-AS1,GPANK1,HSPA1L,LSM2,LY6G5B,LY6G5C,LY6G6C,LY6G6D,LY6G6E,LY6G6F,MEGT1,MSH5,MSH5-SAPCD1,RNU6-850P,VARS,VWA7,XXbac-BPG32J3.20,Y_RNA	ABHD16A,AGER,AGPAT1,AIF1,AL645933.2,AL662789.1,AL662844.4,AL671883.2,AL671883.3,APOM,ATF6B,ATP6V1G2,BAG6,BTN3A2,BTNL2,C2,C2-AS1,C4A,C4B,C6orf47,CCHCR1,CFB,CLIC1,CSNK2B,CYP21A1P,CYP21A2,DDAH2,DDR1,DDX39B-AS1,DXO,EGFL8,EHMT2,EHMT2-AS1,FKBPL,FLJ22170,GPANK1,GPSM3,GTF2H4,HCG22,HCG27,HCP5,HLA-B,HLA-C,HLA-DOB,HLA-DQA1,HLA-DQA2,HLA-DQB1,HLA-DQB1-AS1,HLA-DQB2,HLA-DRA,HLA-DRB1,HLA-DRB3,HLA-DRB4,HLA-DRB5,H…	AGPAT1,AL645933.2,AL662844.4,APOM,BAG6,BTN3A2,BTNL2,C4A,C4B,C6orf47,CCHCR1,CYP21A1P,EGFL8,FLJ22170,GPANK1,GTF2H4,HCG22,HCG27,HCP5,HLA-B,HLA-C,HLA-DOB,HLA-DQA1,HLA-DQA2,HLA-DQB1,HLA-DQB1-AS1,HLA-DQB2,HLA-DRA,HLA-DRB1,HLA-DRB3,HLA-DRB4,HLA-DRB5,HLA-G,HLA-S,Hs.519979,HSPA1L,LST1,LTA,LY6G5B,LY6G5C,MCCD1,MICA,MICB,MIR6891,NEU1,NFKBIL1,NOTCH4,PBX2,PPT2,PRRC2A,PSORS1C3,RNF5,SAPCD1,SKIV2L,SNHG32,TCF19,TS…	CCHCR1,HLA-DQA1,LTA,VARS2	AGPAT1,AL645933.2,AL662844.4,APOM,BAG6,BTN3A2,BTNL2,C4A,C4B,C6orf47,CCHCR1,CYP21A1P,EGFL8,FLJ22170,GPANK1,GTF2H4,HCG22,HCG27,HCP5,HLA-B,HLA-C,HLA-DOB,HLA-DQA1,HLA-DQA2,HLA-DQB1,HLA-DQB1-AS1,HLA-DQB2,HLA-DRA,HLA-DRB1,HLA-DRB3,HLA-DRB4,HLA-DRB5,HLA-G,HLA-S,Hs.519979,HSPA1L,LST1,LTA,LY6G5B,LY6G5C,MCCD1,MICA,MICB,MIR6891,NEU1,NFKBIL1,NOTCH4,PBX2,PPT2,PRRC2A,PSORS1C3,RNF5,SAPCD1,SKIV2L,SNHG32,TCF19,TS…	AGER,AIF1,AL662844.4,APOM,BAG6,CCHCR1,CLIC1,DDAH2,DDX39B-AS1,EGFL8,EHMT2,EHMT2-AS1,GPSM3,GTF2H4,HCP5,HLA-C,HLA-DQA1,HLA-DQA2,HLA-DQB1,HLA-DQB1-AS1,HLA-DQB2,HLA-DRB1,HLA-DRB5,LINC00243,LY6G6C,MPIG6B,MSH5,MSH5-SAPCD1,NFKBIL1,PBX2,PPT2,RNF5,SAPCD1,SKIV2L,SNHG32,STK19,TNF,VARS1,VARS2,ZBTB12	ABHD16A,AGER,AGPAT1,AIF1,AL645933.2,AL662789.1,AL662844.4,AL671883.1,AL671883.2,AL671883.3,APOM,ATF6B,ATP6V1G2,BAG6,BTN3A2,BTNL2,C2,C2-AS1,C4A,C4A-AS1,C4B,C4B-AS1,C6orf15,C6orf47,CCHCR1,CFB,CLIC1,CSNK2B,CYP21A1P,CYP21A2,DDAH2,DDR1,DDR1-DT,DDX39B,DDX39B-AS1,DHFRP2,DXO,EGFL8,EHMT2,EHMT2-AS1,FKBPL,FLJ22170,GPANK1,GPSM3,GTF2H4,HCG22,HCG23,HCG27,HCP5,HLA-B,HLA-C,HLA-DOB,HLA-DQA1,HLA-DQA2,HLA-DQB1,HLA-…	ABHD16A,AGPAT1,AL645933.2,AL662844.4,APOM,ATP6V1G2-DDX39B,BAG6,BTN3A2,BTNL2,C4A,C4B,C6orf25,C6orf47,C6orf47-AS1,CCHCR1,CLIC1,CSNK2B,CSNK2B-LY6G5B-1181,CYP21A1P,DDAH2,DDX39B,DDX39B-AS1,EGFL8,FLJ22170,GPANK1,GTF2H4,HCG22,HCG27,HCP5,HLA-B,HLA-C,HLA-DOB,HLA-DQA1,HLA-DQA2,HLA-DQB1,HLA-DQB1-AS1,HLA-DQB2,HLA-DRA,HLA-DRB1,HLA-DRB3,HLA-DRB4,HLA-DRB5,HLA-G,HLA-S,Hs.519979,HSPA1L,LSM2,LST1,LTA,LY6G5B,LY6G5C…
rs12688202	chrX	56552771	p11.21	A	T	unknown	rs5914778	1	0	0	0	0	0	UBQLN2	NA	NA	NA	NA	NA	NA	NA	UBQLN2
rs12690340	chrX	56759371	p11.21	G	T	intron	rs5914778	1	0	0	0	0	0	LINC01420	NA	NA	NA	NA	NA	NA	NA	LINC01420
rs12694291	chr2	213884452	q34	A	G	intron	rs3768792	1	0	0	0	0	0	IKZF2	NA	NA	NA	NA	NA	NA	NA	IKZF2
rs12695386	chr3	119209027	q13.33	T	C	intron	rs1131265	1	0	1	0	0	0	POGLUT1	POGLUT1,POPDC2,TMEM39A	AC092910.3,ADPRH,ARHGAP31,ARHGAP31-AS1,B4GALT4,B4GALT4-AS1,CD80,FSTL1,GSK3B,LRRC58,POGLUT1,POPDC2,RPL10P7,TIMMDC1,TMEM39A	B4GALT4,FSTL1,GSK3B,POGLUT1,POPDC2	GSK3B	B4GALT4,FSTL1,GSK3B,POGLUT1,POPDC2	AC092910.3,ARHGAP31,B4GALT4-AS1,CD80,LRRC58,TMEM39A	AC063952.1,AC063952.2,AC073352.1,AC092910.3,ADPRH,ARHGAP31,ARHGAP31-AS1,B4GALT4,B4GALT4-AS1,CD80,CFAP91,COX17,FSTL1,GPR156,GSK3B,IGSF11,LRRC58,NR1I2,PLA1A,POGLUT1,POPDC2,RPL10P7,RPS26P21,TIMMDC1,TMEM39A,UPK1B	B4GALT4,FSTL1,GSK3B,POGLUT1,POPDC2,TMEM39A
rs1269852	chr6	32080191	p21.33	G	C	unknown	rs1270942	1	0	0	0	0	0	ATF6B	NA	NA	NA	NA	NA	NA	NA	ATF6B
rs12708715	chr16	11177824	p13.13	C	T	intron	rs9652601	1	0	0	0	0	0	CLEC16A	NA	NA	NA	NA	NA	NA	NA	CLEC16A
rs12708716	chr16	11179873	p13.13	A	G	intron	rs9652601	1	0	0	0	0	0	CLEC16A	NA	NA	NA	NA	NA	NA	NA	CLEC16A
rs12708717	chr16	11192379	p13.13	G	C	intron	rs12599402	1	0	0	0	0	0	CLEC16A	NA	NA	NA	NA	NA	NA	NA	CLEC16A
rs12709364	chr17	37933823	q12	A	G	intron	rs8079075	1	0	0	0	0	0	IKZF3	NA	NA	NA	NA	NA	NA	NA	IKZF3
rs1270942	chr6	31918860	p21.33	A	G	intron	rs1270942	1	0	0	0	1	1	CFB	NA	NA	NA	NA	NA	NA	NA	CFB
rs12711490	chr16	85973028	q24.1	T	C	unknown	rs11644034	1	0	0	0	0	0	IRF8	NA	NA	NA	NA	NA	NA	NA	IRF8
rs1273576	chr16	57366112	q13	C	T	unknown	rs223881	1	0	0	0	0	0	CCL22	NA	NA	NA	NA	NA	NA	NA	CCL22
rs1273580	chr16	57352124	q13	A	G	unknown	rs223881	1	0	0	0	0	0	PLLP	NA	NA	NA	NA	NA	NA	NA	PLLP
rs12736195	chr1	173307901	q25.1	T	C	intron	rs12736195	1	0	0	0	0	0	LOC100506023	NA	NA	NA	NA	NA	NA	NA	LOC100506023
rs12742499	chr1	173231258	q25.1	G	C	intron	rs2205960	1	0	0	0	0	0	LOC100506023	NA	NA	NA	NA	NA	NA	NA	LOC100506023
rs12742673	chr1	173311999	q25.1	G	A	intron	rs12736195	1	0	0	0	0	0	LOC100506023	NA	NA	NA	NA	NA	NA	NA	LOC100506023
rs12750865	chr1	173315876	q25.1	T	C	intron	rs12736195	1	0	0	0	0	0	LOC100506023	NA	NA	NA	NA	NA	NA	NA	LOC100506023
rs12785878	chr11	71167449	q13.4	G	T	intron	rs3794060	1	0	0	0	0	0	NADSYN1	NA	NA	NA	NA	NA	NA	NA	NADSYN1
rs12789751	chr11	71164471	q13.4	G	A	intron	rs3794060	1	0	0	0	0	0	NADSYN1	NA	NA	NA	NA	NA	NA	NA	NADSYN1
rs12790010	chr11	71170653	q13.4	T	C	intron	rs3794060	1	0	1	0	0	0	NADSYN1	NA	ANAPC15,AP000812.2,AP002387.1,AP002490.1,CLPB,DHCR7,FOLR3,IL18BP,INPPL1,KRTAP5-9,LAMTOR1,NADSYN1,OR7E128P,RNF121,RP11-660L16.2	AP002387.1,DHCR7,NADSYN1,OR7E128P,RP11-660L16.2	AP002387.1,DHCR7,NADSYN1	AP002387.1,DHCR7,NADSYN1,OR7E128P,RP11-660L16.2	ANAPC15,AP002387.1,AP002490.1,DHCR7,INPPL1,NADSYN1	ACTE1P,ALG1L9P,ANAPC15,AP000593.3,AP000812.2,AP000867.2,AP001271.1,AP001271.2,AP002387.1,AP002490.1,AP002495.1,CLPB,DHCR7,ENPP7P8,FAM86C1P,FOLR1,FOLR2,FOLR3,IL18BP,INPPL1,KRTAP5-10,KRTAP5-7,KRTAP5-8,KRTAP5-9,LAMTOR1,LRTOMT,NADSYN1,NUMA1,OR7E126P,OR7E128P,OR7E87P,RNF121,RP11-660L16.2,SHANK2,SHANK2-AS1,SHANK2-AS2,UNC93B6,ZNF705E	AP002387.1,DHCR7,NADSYN1,OR7E128P,RP11-660L16.2
rs12790558	chr11	71170905	q13.4	T	C	intron	rs3794060	1	0	1	0	0	0	NADSYN1	NA	ANAPC15,AP000812.2,AP002387.1,AP002490.1,CLPB,DHCR7,FOLR3,IL18BP,INPPL1,KRTAP5-9,LAMTOR1,NADSYN1,OR7E128P,RNF121,RP11-660L16.2	AP002387.1,DHCR7,NADSYN1,OR7E128P,RP11-660L16.2	AP002387.1,DHCR7,NADSYN1	AP002387.1,DHCR7,NADSYN1,OR7E128P,RP11-660L16.2	ANAPC15,AP002387.1,AP002490.1,DHCR7,INPPL1,NADSYN1	ACTE1P,ALG1L9P,ANAPC15,AP000593.3,AP000812.2,AP000867.2,AP001271.1,AP001271.2,AP002387.1,AP002490.1,AP002495.1,CLPB,DHCR7,ENPP7P8,FAM86C1P,FOLR1,FOLR2,FOLR3,IL18BP,INPPL1,KRTAP5-10,KRTAP5-7,KRTAP5-8,KRTAP5-9,LAMTOR1,LRTOMT,NADSYN1,NUMA1,OR7E126P,OR7E128P,OR7E87P,RNF121,RP11-660L16.2,SHANK2,SHANK2-AS1,SHANK2-AS2,UNC93B6,ZNF705E	AP002387.1,DHCR7,NADSYN1,OR7E128P,RP11-660L16.2
rs12791871	chr11	71164544	q13.4	A	C	intron	rs3794060	1	0	0	0	0	0	NADSYN1	NA	NA	NA	NA	NA	NA	NA	NADSYN1
rs12792306	chr11	71166992	q13.4	T	C	intron	rs3794060	1	0	1	1	0	0	NADSYN1	AP000867.14,KRTAP5-10,KRTAP5-7,KRTAP5-8,NADSYN1	ANAPC15,AP000593.3,AP002387.1,AP002490.1,AP002495.1,CLPB,DHCR7,FOLR3,IL18BP,INPPL1,KRTAP5-9,LAMTOR1,LRTOMT,NADSYN1,NUMA1,RNF121	AP002387.1,DHCR7,NADSYN1	AP002387.1,DHCR7,NADSYN1	AP002387.1,DHCR7,NADSYN1	AP002387.1,AP002490.1,AP002495.1,DHCR7,INPPL1,KRTAP5-9,NADSYN1	ANAPC15,AP000593.3,AP002387.1,AP002490.1,AP002495.1,CLPB,DHCR7,FOLR3,IL18BP,INPPL1,KRTAP5-10,KRTAP5-7,KRTAP5-8,KRTAP5-9,LAMTOR1,LRTOMT,NADSYN1,NUMA1,RNF121,SHANK2-AS2	AP000867.14,AP002387.1,DHCR7,KRTAP5-10,KRTAP5-7,KRTAP5-8,NADSYN1
rs12793224	chr11	71168710	q13.4	G	A	intron	rs3794060	1	0	1	0	0	0	NADSYN1	NA	ANAPC15,AP000812.2,AP002387.1,AP002490.1,CLPB,DHCR7,FOLR3,IL18BP,INPPL1,KRTAP5-7,KRTAP5-9,LAMTOR1,NADSYN1,OR7E128P,RNF121,RP11-660L16.2	AP002387.1,DHCR7,NADSYN1,OR7E128P,RP11-660L16.2	AP002387.1,DHCR7,NADSYN1	AP002387.1,DHCR7,NADSYN1,OR7E128P,RP11-660L16.2	ANAPC15,AP002387.1,AP002490.1,DHCR7,INPPL1,KRTAP5-7,NADSYN1	ACTE1P,ALG1L9P,ANAPC15,AP000593.3,AP000812.2,AP000867.2,AP001271.1,AP001271.2,AP002387.1,AP002490.1,AP002495.1,CLPB,DHCR7,ENPP7P8,FAM86C1P,FOLR1,FOLR2,FOLR3,IL18BP,INPPL1,KRTAP5-10,KRTAP5-7,KRTAP5-8,KRTAP5-9,LAMTOR1,LRTOMT,NADSYN1,NUMA1,OR7E126P,OR7E128P,OR7E87P,RNF121,RP11-660L16.2,SHANK2,SHANK2-AS1,SHANK2-AS2,UNC93B6,ZNF705E	AP002387.1,DHCR7,NADSYN1,OR7E128P,RP11-660L16.2
rs12793530	chr11	71161656	q13.4	G	A	unknown	rs3794060	1	0	0	0	0	0	DHCR7	NA	NA	NA	NA	NA	NA	NA	DHCR7
rs12794668	chr11	71168715	q13.4	C	T	intron	rs3794060	1	0	1	0	0	0	NADSYN1	NA	ANAPC15,AP000812.2,AP002387.1,AP002490.1,CLPB,DHCR7,FOLR3,IL18BP,INPPL1,KRTAP5-7,KRTAP5-9,LAMTOR1,NADSYN1,OR7E128P,RNF121,RP11-660L16.2	AP002387.1,DHCR7,NADSYN1,OR7E128P,RP11-660L16.2	AP002387.1,DHCR7,NADSYN1	AP002387.1,DHCR7,NADSYN1,OR7E128P,RP11-660L16.2	ANAPC15,AP002387.1,AP002490.1,DHCR7,INPPL1,KRTAP5-7,NADSYN1	ACTE1P,ALG1L9P,ANAPC15,AP000593.3,AP000812.2,AP000867.2,AP001271.1,AP001271.2,AP002387.1,AP002490.1,AP002495.1,CLPB,DHCR7,ENPP7P8,FAM86C1P,FOLR1,FOLR2,FOLR3,IL18BP,INPPL1,KRTAP5-10,KRTAP5-7,KRTAP5-8,KRTAP5-9,LAMTOR1,LRTOMT,NADSYN1,NUMA1,OR7E126P,OR7E128P,OR7E87P,RNF121,RP11-660L16.2,SHANK2,SHANK2-AS1,SHANK2-AS2,UNC93B6,ZNF705E	AP002387.1,DHCR7,NADSYN1,OR7E128P,RP11-660L16.2
rs12797951	chr11	71143266	q13.4	T	G	unknown	rs3794060	1	0	0	0	0	0	DHCR7	NA	NA	NA	NA	NA	NA	NA	DHCR7
rs12800438	chr11	71171003	q13.4	G	A	intron	rs3794060	1	0	1	0	0	0	NADSYN1	NA	ANAPC15,AP000593.3,AP002387.1,AP002490.1,AP002495.1,CLPB,DHCR7,FOLR3,IL18BP,INPPL1,KRTAP5-9,LAMTOR1,LRTOMT,NADSYN1,OR7E128P,RNF121,RP11-660L16.2	AP002387.1,AP002495.1,DHCR7,IL18BP,NADSYN1,OR7E128P,RP11-660L16.2	AP002387.1,DHCR7,NADSYN1	AP002387.1,AP002495.1,DHCR7,IL18BP,NADSYN1,OR7E128P,RP11-660L16.2	AP002387.1,AP002490.1,AP002495.1,DHCR7,INPPL1,KRTAP5-9,NADSYN1	ACTE1P,ALG1L9P,ANAPC15,AP000593.3,AP000867.2,AP001271.1,AP001271.2,AP002387.1,AP002490.1,AP002495.1,CLPB,DHCR7,ENPP7P8,FAM86C1P,FOLR1,FOLR2,FOLR3,IL18BP,INPPL1,KRTAP5-10,KRTAP5-7,KRTAP5-8,KRTAP5-9,LAMTOR1,LRTOMT,NADSYN1,NUMA1,OR7E126P,OR7E128P,OR7E87P,PHOX2A,RNF121,RP11-660L16.2,SHANK2,SHANK2-AS1,SHANK2-AS2,UNC93B6,ZNF705E	AP002387.1,AP002495.1,DHCR7,IL18BP,NADSYN1,OR7E128P,RP11-660L16.2
rs12803256	chr11	71132868	q13.4	A	G	ncRNA	rs3794060	1	0	0	0	0	0	FLJ42102	NA	NA	NA	NA	NA	NA	NA	FLJ42102
rs12806844	chr11	71170770	q13.4	G	A	intron	rs3794060	1	0	1	0	0	0	NADSYN1	NA	ANAPC15,AP000812.2,AP002387.1,AP002490.1,CLPB,DHCR7,FOLR3,IL18BP,INPPL1,KRTAP5-9,LAMTOR1,NADSYN1,OR7E128P,RNF121,RP11-660L16.2	AP002387.1,DHCR7,NADSYN1,OR7E128P,RP11-660L16.2	AP002387.1,DHCR7,NADSYN1	AP002387.1,DHCR7,NADSYN1,OR7E128P,RP11-660L16.2	ANAPC15,AP002387.1,AP002490.1,DHCR7,INPPL1,NADSYN1	ACTE1P,ALG1L9P,ANAPC15,AP000593.3,AP000812.2,AP000867.2,AP001271.1,AP001271.2,AP002387.1,AP002490.1,AP002495.1,CLPB,DHCR7,ENPP7P8,FAM86C1P,FOLR1,FOLR2,FOLR3,IL18BP,INPPL1,KRTAP5-10,KRTAP5-7,KRTAP5-8,KRTAP5-9,LAMTOR1,LRTOMT,NADSYN1,NUMA1,OR7E126P,OR7E128P,OR7E87P,RNF121,RP11-660L16.2,SHANK2,SHANK2-AS1,SHANK2-AS2,UNC93B6,ZNF705E	AP002387.1,DHCR7,NADSYN1,OR7E128P,RP11-660L16.2
rs12807718	chr11	71171170	q13.4	T	C	intron	rs3794060	1	0	1	0	0	0	NADSYN1	NA	AP000593.3,AP002387.1,AP002490.1,AP002495.1,CLPB,DHCR7,FOLR3,IL18BP,INPPL1,KRTAP5-9,LAMTOR1,LRTOMT,NADSYN1,OR7E128P,RNF121,RP11-660L16.2	AP002387.1,AP002495.1,DHCR7,IL18BP,NADSYN1,OR7E128P,RP11-660L16.2	AP002387.1,DHCR7,NADSYN1	AP002387.1,AP002495.1,DHCR7,IL18BP,NADSYN1,OR7E128P,RP11-660L16.2	AP002387.1,AP002490.1,AP002495.1,DHCR7,INPPL1,KRTAP5-9,NADSYN1	ACTE1P,ALG1L9P,ANAPC15,AP000593.3,AP000867.2,AP001271.1,AP001271.2,AP002387.1,AP002490.1,AP002495.1,CLPB,DHCR7,ENPP7P8,FAM86C1P,FOLR1,FOLR2,FOLR3,IL18BP,INPPL1,KRTAP5-10,KRTAP5-7,KRTAP5-8,KRTAP5-9,LAMTOR1,LRTOMT,NADSYN1,NUMA1,OR7E126P,OR7E128P,OR7E87P,PHOX2A,RNF121,RP11-660L16.2,SHANK2,SHANK2-AS1,SHANK2-AS2,UNC93B6,ZNF705E	AP002387.1,AP002495.1,DHCR7,IL18BP,NADSYN1,OR7E128P,RP11-660L16.2
rs12807827	chr11	71203790	q13.4	A	C	intron	rs3794060	1	0	0	0	0	0	NADSYN1	NA	NA	NA	NA	NA	NA	NA	NADSYN1
rs12808368	chr11	71170817	q13.4	C	T	intron	rs3794060	1	0	0	0	0	0	NADSYN1	NA	NA	NA	NA	NA	NA	NA	NADSYN1
rs12837219	chrX	56634955	p11.21	C	G	unknown	rs5914778	1	0	0	0	0	0	UBQLN2	NA	NA	NA	NA	NA	NA	NA	UBQLN2
rs12841797	chrX	153370114	q28	T	C/G	unknown	rs1734787	1	0	1	0	0	0	MECP2	NA	NA	NA	NA	NA	NA	NA	MECP2
rs12844200	chrX	56970811	p11.21	G	A	unknown	rs5914778	1	0	0	0	0	0	SPIN3	NA	NA	NA	NA	NA	NA	NA	SPIN3
rs12848222	chrX	56820882	p11.21	T	C	intron	rs5914778	1	0	0	0	0	0	LINC01420	NA	NA	NA	NA	NA	NA	NA	LINC01420
rs12849939	chrX	56478701	p11.21	G	T	unknown	rs5914778	1	0	0	0	0	0	UBQLN2	NA	NA	NA	NA	NA	NA	NA	UBQLN2
rs12850503	chrX	56849686	p11.21	A	G	unknown	rs5914778	1	0	0	0	0	0	LINC01420	NA	NA	NA	NA	NA	NA	NA	LINC01420
rs12852747	chrX	56883549	p11.21	C	G	unknown	rs5914778	1	0	0	0	0	0	LINC01420	NA	NA	NA	NA	NA	NA	NA	LINC01420
rs12856360	chrX	56703556	p11.21	T	C	unknown	rs5914778	1	0	0	0	0	0	LINC01420	NA	NA	NA	NA	NA	NA	NA	LINC01420
rs12860860	chrX	56984561	p11.21	C	A	unknown	rs5914778	1	0	0	0	0	0	SPIN3	NA	NA	NA	NA	NA	NA	NA	SPIN3
rs12900339	chr15	38927386	q14	A	G	unknown	rs12900339	1	0	0	0	0	0	C15orf53	NA	NA	NA	NA	NA	NA	NA	C15orf53
rs12912109	chr15	38763793	q14	A	G	intron	rs11073328	1	0	0	0	0	0	FAM98B	NA	NA	NA	NA	NA	NA	NA	FAM98B
rs12917656	chr16	11187862	p13.13	T	C	intron	rs12599402	1	0	0	0	0	0	CLEC16A	NA	NA	NA	NA	NA	NA	NA	CLEC16A
rs12917716	chr16	11189148	p13.13	G	C	intron	rs12599402	1	0	0	0	0	0	CLEC16A	NA	NA	NA	NA	NA	NA	NA	CLEC16A
rs12917874	chr16	31287649	p11.2	T	C	intron	rs9888739	1	0	0	0	0	0	ITGAM	NA	NA	NA	NA	NA	NA	NA	ITGAM
rs12919083	chr16	11188930	p13.13	A	C	intron	rs9652601	1	0	1	0	0	1	CLEC16A	PRM2,RMI2,SOCS1	AC007014.2,AC007216.3,AC007216.4,AC099489.1,AC133065.2,ATF7IP2,CIITA,CLEC16A,DEXI,GSPT1,NUBP1,PRM1,RMI2,RP11-876N24.4,RSL1D1,SNN,SNX29,SOCS1,TVP23A,TXNDC11,ZC3H7A	AC007014.2,AC007216.4,AC099489.1,CIITA,CLEC16A,DEXI,SOCS1	NA	AC007014.2,AC007216.4,AC099489.1,CIITA,CLEC16A,DEXI,SOCS1	CIITA,DEXI,PRM1,RSL1D1,SOCS1	AC007014.2,AC007216.1,AC007216.3,AC007216.4,AC007220.1,AC007601.1,AC007613.1,AC007613.2,AC009121.3,AC009121.4,AC010654.1,AC099489.1,AC099489.2,AC099489.3,AC131649.2,AC133065.1,AC133065.2,AC133065.3,ATF7IP2,CIITA,CLEC16A,COX6CP1,DEXI,EMP2,GRIN2A,GSPT1,HNRNPCP4,LINC01290,LITAF,MTND5P33,NPIPB2,NUBP1,PRM1,RMI2,RP11-876N24.4,RP11-876N24.5,RSL1D1,SNN,SNX29,SOCS1,TNFRSF17,TVP23A,TXNDC11,ZC3H7A	AC007014.2,AC007216.4,AC099489.1,CIITA,CLEC16A,DEXI,PRM2,RMI2,SOCS1
rs12920597	chr16	31304382	p11.2	C	T	intron	rs9888739	1	0	1	0	0	0	ITGAM	C16orf98,KAT8,PRSS36,PRSS8,PYCARD,RP11-388M20.2	AC002310.1,AC002310.5,AC002519.1,AC009088.1,AC009088.3,AC026471.1,AC026471.2,AC026471.4,AC026471.6,AC093249.6,AC106782.5,AC116348.1,AC116348.3,AC135048.3,AC135050.1,AC135050.3,AC135050.5,AC135050.6,ARMC5,BCKDK,BCL7C,CCDC189,CD2BP2,CD2BP2-DT,FBRS,FBXL19-AS1,FUS,HSD3B7,ITGAD,ITGAL,ITGAM,ITGAX,MIR762HG,PRSS36,PRSS53,PYCARD,RNF40,RUSF1,SETD1A,SRCAP,STX1B,STX4,TBC1D10B,TGFB1I1,VKORC1,ZNF267,ZNF48,ZNF6…	AC002310.1,AC009088.1,AC026471.6,AC106782.5,AC116348.1,AC116348.3,AC135050.1,CD2BP2-DT,FBXL19-AS1,ITGAM,ITGAX,MIR762HG,PRSS53,STX4,ZNF629,ZNF668,ZNF689	BCKDK,FUS,ZNF720	AC002310.1,AC009088.1,AC026471.6,AC106782.5,AC116348.1,AC116348.3,AC135050.1,BCKDK,CD2BP2-DT,FBXL19-AS1,FUS,ITGAM,ITGAX,MIR762HG,PRSS53,STX4,ZNF629,ZNF668,ZNF689,ZNF720	AC002310.1,AC002519.1,AC026471.2,AC026471.4,AC093249.6,AC106782.5,AC116348.1,AC116348.3,AC135048.3,AC135050.6,ARMC5,BCKDK,CD2BP2-DT,FBXL19-AS1,HSD3B7,ITGAM,ITGAX,MIR762HG,PRSS53,PYCARD,RUSF1,SETD1A,STX1B,VKORC1,ZNF48,ZNF646,ZNF688,ZNF747	AC002310.1,AC002310.5,AC002519.1,AC009088.1,AC009088.2,AC009088.3,AC026471.1,AC026471.2,AC026471.3,AC026471.4,AC026471.5,AC026471.6,AC034105.1,AC074050.4,AC093249.2,AC093249.6,AC106730.2,AC106782.5,AC106886.1,AC106886.3,AC106886.5,AC116348.1,AC116348.2,AC116348.3,AC116348.4,AC135048.3,AC135048.4,AC135050.1,AC135050.3,AC135050.5,AC135050.6,AC135050.7,AC142381.1,ARMC5,BCKDK,BCL7C,CCDC189,CD2BP2,CD2…	AC002310.1,AC009088.1,AC026471.6,AC106782.5,AC116348.1,AC116348.3,AC135050.1,BCKDK,C16orf98,CD2BP2-DT,FBXL19-AS1,FUS,ITGAM,ITGAX,KAT8,MIR762HG,PRSS36,PRSS53,PRSS8,PYCARD,RP11-388M20.2,STX4,ZNF629,ZNF668,ZNF689,ZNF720
rs12922303	chr16	11193465	p13.13	A	T	intron	rs12599402	1	0	0	0	0	0	CLEC16A	NA	NA	NA	NA	NA	NA	NA	CLEC16A
rs12923054	chr16	11202738	p13.13	C	T	intron	rs9652601	1	0	1	0	0	0	CLEC16A	NA	AC007014.1,AC007014.2,AC007216.4,AC007601.2,AC007613.1,AC099489.1,AC131649.2,AC133065.2,CLEC16A,DEXI,GSPT1,LITAF,NUBP1,PRM1,RMI2,RP11-876N24.4,RSL1D1,SNN,SOCS1,TVP23A,TXNDC11,ZC3H7A	AC007014.2,AC007216.4,AC099489.1,CLEC16A,DEXI,SOCS1	NA	AC007014.2,AC007216.4,AC099489.1,CLEC16A,DEXI,SOCS1	AC007014.1,AC007601.2,CLEC16A,DEXI,PRM1,RSL1D1,SOCS1,TVP23A	AC007014.1,AC007014.2,AC007216.1,AC007216.2,AC007216.3,AC007216.4,AC007220.1,AC007601.1,AC007601.2,AC007613.1,AC007613.2,AC009121.3,AC009121.4,AC010654.1,AC099489.1,AC099489.2,AC131649.2,AC133065.1,AC133065.2,AC133065.3,ATF7IP2,CIITA,CLEC16A,COX6CP1,DEXI,EMP2,GRIN2A,GSPT1,HNRNPCP4,LINC01290,LITAF,MTND5P33,NPIPB2,NUBP1,PRM1,RMI2,RP11-876N24.4,RP11-876N24.5,RSL1D1,SNN,SNX29,SOCS1,TEKT5,TNFRSF17,TVP…	AC007014.2,AC007216.4,AC099489.1,CLEC16A,DEXI,SOCS1
rs12923098	chr16	11177053	p13.13	T	C	intron	rs9652601	1	0	0	0	0	0	CLEC16A	NA	NA	NA	NA	NA	NA	NA	CLEC16A
rs12924667	chr16	11197390	p13.13	A	T	intron	rs12599402	1	0	0	0	0	0	CLEC16A	NA	NA	NA	NA	NA	NA	NA	CLEC16A
rs12924729	chr16	11187783	p13.13	G	A	intron	rs9652601	1	0	0	0	0	0	CLEC16A	NA	NA	NA	NA	NA	NA	NA	CLEC16A
rs12925642	chr16	11171602	p13.13	A	G	intron	rs9652601	1	0	0	0	0	0	CLEC16A	NA	NA	NA	NA	NA	NA	NA	CLEC16A
rs12927355	chr16	11194771	p13.13	C	T	intron	rs9652601	1	0	0	0	0	0	CLEC16A	NA	NA	NA	NA	NA	NA	NA	CLEC16A
rs12928537	chr16	11191400	p13.13	G	A	intron	rs9652601	1	0	0	0	0	0	CLEC16A	NA	NA	NA	NA	NA	NA	NA	CLEC16A
rs12928725	chr16	31283996	p11.2	G	T	intron	rs9888739	1	0	0	0	0	0	ITGAM	NA	NA	NA	NA	NA	NA	NA	ITGAM
rs12928726	chr16	11191572	p13.13	G	A	intron	rs12599402	1	0	0	0	0	0	CLEC16A	NA	NA	NA	NA	NA	NA	NA	CLEC16A
rs12928810	chr16	31311715	p11.2	G	A	intron	rs9888739	1	0	0	0	0	0	ITGAM	NA	NA	NA	NA	NA	NA	NA	ITGAM
rs12935156	chr16	31270172	p11.2	T	A	near-gene-5	rs9888739	1	0	0	0	0	0	ITGAM	NA	NA	NA	NA	NA	NA	NA	ITGAM
rs12935413	chr16	11210447	p13.13	G	A	intron	rs9652601	1	0	1	0	0	0	CLEC16A	NA	AC007014.2,AC007216.4,AC007601.2,AC099489.1,AC133065.2,AC133065.3,CLEC16A,DEXI,LITAF,NUBP1,PRM1,RMI2,RP11-876N24.4,RP11-876N24.5,RSL1D1,SNN,SOCS1,TXNDC11	AC007014.2,AC007216.4,AC099489.1,DEXI,RMI2,SOCS1	NA	AC007014.2,AC007216.4,AC099489.1,DEXI,RMI2,SOCS1	AC007014.2,AC007601.2,CLEC16A,DEXI,PRM1,RMI2,RSL1D1,SOCS1	AC007014.2,AC007216.1,AC007216.2,AC007216.3,AC007216.4,AC007220.1,AC007601.2,AC007613.1,AC007613.2,AC009121.3,AC009121.4,AC010654.1,AC099489.1,AC099489.2,AC099489.3,AC131649.2,AC133065.1,AC133065.2,AC133065.3,ATF7IP2,CIITA,CLEC16A,COX6CP1,DEXI,EMP2,GRIN2A,GSPT1,HNRNPCP4,LINC01290,LITAF,NPIPB2,NUBP1,PRM1,PRM3,RMI2,RP11-876N24.4,RP11-876N24.5,RSL1D1,SNN,SNX29,SOCS1,TEKT5,TNFRSF17,TVP23A,TXNDC11	AC007014.2,AC007216.4,AC099489.1,DEXI,RMI2,SOCS1
rs12937330	chr17	37957317	q12	C	A	intron	rs8079075	1	0	0	0	0	0	IKZF3	NA	NA	NA	NA	NA	NA	NA	IKZF3
rs12938117	chr17	38008165	q12	C	T	intron	rs8079075	1	0	0	0	0	0	IKZF3	NA	NA	NA	NA	NA	NA	NA	IKZF3
rs12938617	chr17	37993352	q12	T	A	intron	rs8079075	1	0	0	0	0	0	IKZF3	NA	NA	NA	NA	NA	NA	NA	IKZF3
rs12938749	chr17	37951848	q12	C	T	intron	rs8079075	1	0	0	0	0	0	IKZF3	NA	NA	NA	NA	NA	NA	NA	IKZF3
rs12940616	chr17	37979780	q12	A	G	intron	rs8079075	1	0	0	0	0	0	IKZF3	NA	NA	NA	NA	NA	NA	NA	IKZF3
rs12942660	chr17	37982038	q12	C	T	intron	rs8079075	1	0	0	0	0	0	IKZF3	NA	NA	NA	NA	NA	NA	NA	IKZF3
rs12943012	chr17	38050231	q12	T	C	unknown	rs8079075	1	0	0	0	0	0	GSDMB	NA	NA	NA	NA	NA	NA	NA	GSDMB
rs12943206	chr17	38058078	q12	C	T	unknown	rs8079075	1	0	0	0	0	0	GSDMB	NA	NA	NA	NA	NA	NA	NA	GSDMB
rs12945253	chr17	37991328	q12	C	G	intron	rs8079075	1	0	0	0	0	0	IKZF3	NA	NA	NA	NA	NA	NA	NA	IKZF3
rs12946040	chr17	38000018	q12	C	A	intron	rs8079075	1	0	0	0	0	0	IKZF3	NA	NA	NA	NA	NA	NA	NA	IKZF3
rs12946188	chr17	37984430	q12	C	A	intron	rs8079075	1	0	0	0	0	0	IKZF3	NA	NA	NA	NA	NA	NA	NA	IKZF3
rs12946792	chr17	37985322	q12	T	C	intron	rs8079075	1	0	0	0	0	0	IKZF3	NA	NA	NA	NA	NA	NA	NA	IKZF3
rs12947480	chr17	38009676	q12	G	A	intron	rs8079075	1	0	0	0	0	0	IKZF3	NA	NA	NA	NA	NA	NA	NA	IKZF3
rs12948686	chr17	37993338	q12	A	T	intron	rs8079075	1	0	0	0	0	0	IKZF3	NA	NA	NA	NA	NA	NA	NA	IKZF3
rs12948927	chr17	38041484	q12	G	T	unknown	rs8079075	1	0	0	0	0	0	ZPBP2	NA	NA	NA	NA	NA	NA	NA	ZPBP2
rs12949547	chr17	38063826	q12	C	A	intron	rs8079075	1	0	0	0	0	0	GSDMB	NA	NA	NA	NA	NA	NA	NA	GSDMB
rs12950662	chr17	37979541	q12	A	G	intron	rs8079075	1	0	0	0	0	0	IKZF3	NA	NA	NA	NA	NA	NA	NA	IKZF3
rs12952146	chr17	37970903	q12	C	T	intron	rs8079075	1	0	0	0	0	0	IKZF3	NA	NA	NA	NA	NA	NA	NA	IKZF3
rs12972990	chr19	10406431	p13.2	T	G	intron	rs3093030	1	0	1	0	0	0	ICAM5	TYK2	AC008752.2,AC008752.3,AC008752.4,AC008759.2,AC011442.1,AC011461.1,AC011472.1,AC011511.2,AC114271.1,ANGPTL6,ATG4D,C19orf38,CARM1,CDC37,CDKN2D,DNM2,DNMT1,DOCK6,EIF3G,FBXL12,ICAM1,ICAM3,ICAM4,ICAM5,ILF3,ILF3-DT,KANK2,KEAP1,KRI1,LDLR,MRPL4,OLFM2,PDE4A,PIN1,PPAN,QTRT1,RAVER1,S1PR2,SHFL,SLC44A2,SMARCA4,SPC24,TIMM29,TMED1,TYK2,UBL5,YIPF2,ZGLP1,ZNF121,ZNF266,ZNF426,ZNF426-DT,ZNF559,ZNF561,ZNF562,ZNF699	AC008752.3,C19orf38,CDKN2D,ICAM1,ICAM3,ICAM4,ICAM5,KEAP1,LDLR,PDE4A,PIN1,S1PR2,SMARCA4,SPC24,TIMM29,UBL5,ZNF266,ZNF426,ZNF426-DT,ZNF561	FBXL12,UBL5,ZGLP1	AC008752.3,C19orf38,CDKN2D,FBXL12,ICAM1,ICAM3,ICAM4,ICAM5,KEAP1,LDLR,PDE4A,PIN1,S1PR2,SMARCA4,SPC24,TIMM29,UBL5,ZGLP1,ZNF266,ZNF426,ZNF426-DT,ZNF561	AC008752.2,AC008752.3,AC008759.2,AC011442.1,AC011461.1,AC114271.1,ANGPTL6,ATG4D,ICAM3,ICAM5,ILF3,ILF3-DT,KRI1,MRPL4,OLFM2,QTRT1,SLC44A2,TYK2,UBL5,ZGLP1,ZNF121,ZNF699	AC008742.1,AC008752.2,AC008752.3,AC008752.4,AC008759.1,AC008759.2,AC008759.3,AC011442.1,AC011451.2,AC011451.3,AC011461.1,AC011472.1,AC011472.4,AC011472.5,AC011511.2,AC011511.5,AC020931.1,AC114271.1,ANGPTL6,AP1M2,ATG4D,C19orf38,CARM1,CDC37,CDKN2D,COL5A3,DNM2,DNMT1,DOCK6,EIF3G,FBXL12,FDX2,ICAM1,ICAM3,ICAM4,ICAM5,ILF3,ILF3-DT,KANK2,KEAP1,KRI1,LDLR,MRPL4,OLFM2,P2RY11,PDE4A,PIN1,PPAN,QTRT1,RAVER1,RN7S…	AC008752.3,C19orf38,CDKN2D,FBXL12,ICAM1,ICAM3,ICAM4,ICAM5,KEAP1,LDLR,PDE4A,PIN1,S1PR2,SMARCA4,SPC24,TIMM29,TYK2,UBL5,ZGLP1,ZNF266,ZNF426,ZNF426-DT,ZNF561
rs13000467	chr2	213862922	q34	T	A	unknown	rs3768792	1	0	0	0	0	0	IKZF2	NA	NA	NA	NA	NA	NA	NA	IKZF2
rs13023380	chr2	163154363	q24.2	G	A	intron	rs13023380	1	0	0	0	0	0	IFIH1	NA	NA	NA	NA	NA	NA	NA	IFIH1
rs13069553	chr3	169508272	q26.2	A	G	unknown	rs10936599	1	0	0	0	0	0	MYNN	NA	NA	NA	NA	NA	NA	NA	MYNN
rs13092998	chr3	119245044	q13.33	G	T	intron	rs1131265	1	0	0	0	0	0	CD80	NA	NA	NA	NA	NA	NA	NA	CD80
rs13101828	chr4	965720	p16.3	A	G	intron	rs4690229	1	0	0	0	0	0	DGKQ	NA	NA	NA	NA	NA	NA	NA	DGKQ
rs13103766	chr4	123517233	q27	G	A	unknown	rs907715	1	0	0	0	0	0	IL21	NA	NA	NA	NA	NA	NA	NA	IL21
rs13106926	chr4	102739791	q24	A	G	intron	rs10516487	1	0	1	0	0	0	BANK1	NA	AC018797.3,AC098487.1,AF213884.3,AP002075.1,BANK1,MANBA,PPP3CA,SLC39A8	AC098487.1,AF213884.3,BANK1,MANBA	AP002075.1	AC098487.1,AF213884.3,AP002075.1,BANK1,MANBA	AC018797.3,AC098487.1,PPP3CA,SLC39A8	AC018797.3,AC098487.1,AF213884.3,AP002075.1,BANK1,EMCN,KRT8P46,LRRC37A15P,MANBA,NFKB1,PPP3CA,SLC39A8	AC098487.1,AF213884.3,AP002075.1,BANK1,MANBA
rs13107572	chr4	102739928	q24	C	A	intron	rs10516487	1	0	0	0	0	0	BANK1	NA	NA	NA	NA	NA	NA	NA	BANK1
rs13107612	chr4	102739980	q24	C	T	intron	rs10516487	1	0	1	0	0	0	BANK1	NA	AC018797.3,AC098487.1,AF213884.3,AP002075.1,BANK1,MANBA,PPP3CA,SLC39A8	AC098487.1,AF213884.3,BANK1,MANBA	AP002075.1	AC098487.1,AF213884.3,AP002075.1,BANK1,MANBA	AC018797.3,AC098487.1,PPP3CA,SLC39A8	AC018797.3,AC098487.1,AF213884.3,AP002075.1,BANK1,EMCN,KRT8P46,LRRC37A15P,MANBA,NFKB1,PPP3CA,SLC39A8	AC098487.1,AF213884.3,AP002075.1,BANK1,MANBA
rs13124747	chr4	102729954	q24	A	G	intron	rs10516487	1	0	1	0	0	0	BANK1	NA	AC098487.1,AF213884.1,AF213884.3,BANK1,FLJ20021,LRRC37A15P,MANBA	AC098487.1,AF213884.1,BANK1,MANBA	NA	AC098487.1,AF213884.1,BANK1,MANBA	AC098487.1	AC098487.1,AF213884.1,AF213884.3,BANK1,EMCN,FLJ20021,LRRC37A15P,MANBA,NFKB1,PPP3CA,SLC39A8	AC098487.1,AF213884.1,BANK1,MANBA
rs13126334	chr4	87909890	q21.3	A	G	intron	rs340630	1	0	0	0	0	0	AFF1	NA	NA	NA	NA	NA	NA	NA	AFF1
rs13129744	chr4	102756731	q24	T	C	intron	rs10516487	1	0	0	0	0	0	BANK1	NA	NA	NA	NA	NA	NA	NA	BANK1
rs13131198	chr4	102730555	q24	A	G	intron	rs10516487	1	0	0	0	0	0	BANK1	NA	NA	NA	NA	NA	NA	NA	BANK1
rs13135381	chr4	102743353	q24	A	G	intron	rs10516487	1	0	0	0	0	0	BANK1	NA	NA	NA	NA	NA	NA	NA	BANK1
rs13136118	chr4	102743438	q24	G	A	intron	rs10516487	1	0	0	0	0	0	BANK1	NA	NA	NA	NA	NA	NA	NA	BANK1
rs13136796	chr4	102736743	q24	A	T	intron	rs10516487	1	0	0	0	0	0	BANK1	NA	NA	NA	NA	NA	NA	NA	BANK1
rs13137144	chr4	967445	p16.3	G	A	near-gene-5	rs4690229	1	0	1	0	0	0	DGKQ	NA	AC016773.2,AC078852.1,AC078852.2,AC092535.2,AC092535.4,AC092535.5,AC092574.1,AC092574.2,AC107464.2,AC139887.1,AC139887.2,AC139887.4,AC147067.1,ATP5ME,CPLX1,CRIPAK,CTBP1,CTBP1-DT,DGKQ,FAM53A,FGFRL1,GAK,IDUA,KIAA1530,LETM1,MAEA,MYL5,PDE6B,RNF212,SLBP,SLC26A1,SLC49A3,SPON2,TMEM129,TMEM175,UVSSA,ZNF141,ZNF595,ZNF718,ZNF721	AC092535.2,AC107464.2,AC139887.2,AC147067.1,DGKQ,FGFRL1,GAK,IDUA,KIAA1530,PDE6B,TMEM175,UVSSA	CTBP1-DT,DGKQ,IDUA	AC092535.2,AC107464.2,AC139887.2,AC147067.1,CTBP1-DT,DGKQ,FGFRL1,GAK,IDUA,KIAA1530,PDE6B,TMEM175,UVSSA	AC092535.4,AC092535.5,AC092574.1,AC092574.2,AC139887.4,CPLX1,DGKQ,GAK,IDUA,MYL5,RNF212,SLBP,SLC26A1,SLC49A3,TMEM129,UVSSA,ZNF141,ZNF721	ABCA11P,AC016773.2,AC078852.1,AC078852.2,AC079140.1,AC079140.2,AC079140.3,AC079140.4,AC079140.5,AC092535.2,AC092535.3,AC092535.4,AC092535.5,AC092574.1,AC092574.2,AC107464.2,AC108475.1,AC116565.1,AC139887.1,AC139887.2,AC139887.4,AC147067.1,AC147067.2,AC253576.1,AC253576.2,ATP5ME,CPLX1,CRIPAK,CTBP1,CTBP1-AS,CTBP1-DT,DGKQ,FAM53A,FGFR3,FGFRL1,GAK,IDUA,KIAA1530,LETM1,MAEA,MYL5,NSD2,PCGF3,PDE6B,PDE6B-A…	AC092535.2,AC107464.2,AC139887.2,AC147067.1,CTBP1-DT,DGKQ,FGFRL1,GAK,IDUA,KIAA1530,PDE6B,TMEM175,UVSSA
rs13146194	chr4	102723640	q24	T	C	intron	rs10516487	1	0	0	0	0	0	BANK1	NA	NA	NA	NA	NA	NA	NA	BANK1
rs13147245	chr4	123523356	q27	A	T	unknown	rs907715	1	0	0	0	0	0	IL21	NA	NA	NA	NA	NA	NA	NA	IL21
rs13152198	chr4	102730070	q24	T	C	intron	rs10516487	1	0	0	0	0	0	BANK1	NA	NA	NA	NA	NA	NA	NA	BANK1
rs13168551	chr5	150462638	q33.1	T	C	intron,near-gene-5	rs7708392	1	0	0	0	0	0	TNIP1	NA	NA	NA	NA	NA	NA	NA	TNIP1
rs1317082	chr3	169497585	q26.2	A	G	intron	rs10936599	1	0	0	0	0	0	MYNN	NA	NA	NA	NA	NA	NA	NA	MYNN
rs1317882	chrX	56828729	p11.21	T	C	intron	rs5914778	1	0	0	0	0	0	LINC01420	NA	NA	NA	NA	NA	NA	NA	LINC01420
rs13193526	chr6	34913186	p21.31	G	A	intron	rs13205210	1	0	0	0	0	0	ANKS1A	NA	NA	NA	NA	NA	NA	NA	ANKS1A
rs13195029	chr6	34813537	p21.31	C	T	intron	rs13205210	1	0	1	0	0	0	UHRF1BP1	NA	AL157823.2,AL451165.2,ANKS1A,ARMC12,DEF6,FANCE,FKBP5,HMGA1,ILRUN,NUDT3,PACSIN1,PPARD,RPL10A,RPS10,SCUBE3,SMIM29,SNRPC,SPDEF,TAF11,TULP1,UHRF1BP1,Z97832.2	AL451165.2,ILRUN,TAF11,UHRF1BP1	ANKS1A,SNRPC,SPDEF	AL451165.2,ANKS1A,ILRUN,SNRPC,SPDEF,TAF11,UHRF1BP1	AL157823.2,ANKS1A,ARMC12,FKBP5,HMGA1,PPARD,RPL10A,SCUBE3,SNRPC,TAF11,UHRF1BP1	AL033519.3,AL033519.4,AL139100.1,AL157823.2,AL354740.1,AL451165.2,ANKS1A,ARMC12,CLPS,CLPSL1,CLPSL2,DEF6,FANCE,FKBP5,HMGA1,IFITM3P3,ILRUN,LINC01016,NUDT3,PACSIN1,PPARD,RPL10A,RPS10,SCUBE3,SMIM29,SNRPC,SPDEF,TAF11,TCP11,TEAD3,TULP1,UHRF1BP1,Z97832.2,ZNF76	AL451165.2,ANKS1A,ILRUN,SNRPC,SPDEF,TAF11,UHRF1BP1
rs13195361	chr6	34813670	p21.31	G	A	intron	rs13205210	1	0	0	0	0	0	UHRF1BP1	NA	NA	NA	NA	NA	NA	NA	UHRF1BP1
rs13195490	chr6	34720076	p21.31	C	G	unknown	rs13205210	1	0	0	0	0	0	SNRPC	NA	NA	NA	NA	NA	NA	NA	SNRPC
rs13196367	chr6	34986591	p21.31	G	C	intron	rs13205210	1	0	0	0	0	0	ANKS1A	NA	NA	NA	NA	NA	NA	NA	ANKS1A
rs13196785	chr6	34808821	p21.31	G	C	intron	rs13205210	1	0	0	0	0	0	UHRF1BP1	NA	NA	NA	NA	NA	NA	NA	UHRF1BP1
rs13196983	chr6	34680475	p21.31	A	G	unknown	rs13205210	1	0	0	0	0	0	C6orf106	NA	NA	NA	NA	NA	NA	NA	C6orf106
rs13197551	chr6	35283958	p21.31	T	C	intron	rs10807150	1	0	0	0	0	0	DEF6	NA	NA	NA	NA	NA	NA	NA	DEF6
rs13199775	chr6	25828782	p22.2	A	T	intron	rs4712969	1	0	1	0	0	0	SLC17A1	NA	ABT1,AL031777.2,AL133268.2,AL133268.4,AL353759.1,ASS1P1,BTN2A1,BTN2A2,BTN2A3P,BTN3A1,BTN3A2,BTN3A3,CARMIL1,H1-2,H1-3,H1-6,H2AC4,H2AC6,H2BC10,H2BC3,H2BC5,H2BC6,H2BC8,H2BC9,H3C1,H3C6,H4C1,H4C2,H4C3,H4C4,H4C5,H4C6,H4C8,HCG11,HFE,HLA-G,HMGN4,Hs.519979,RP11-367G6.3,TRIM38,U91328.1,U91328.3,ZNF322	BTN2A2,BTN3A1,BTN3A2,BTN3A3,CARMIL1,H4C6,HCG11,HLA-G,Hs.519979	ABT1,BTN3A2	ABT1,BTN2A2,BTN3A1,BTN3A2,BTN3A3,CARMIL1,H4C6,HCG11,HLA-G,Hs.519979	ABT1,AL133268.4,BTN2A2,BTN3A1,BTN3A2,CARMIL1,H1-3,H2BC3,H2BC9,H4C1,H4C2,H4C3,H4C5,HCG11,U91328.1,ZNF322	ABT1,AL031777.2,AL133268.2,AL133268.4,AL353759.1,AL513548.1,ASS1P1,BTN1A1,BTN2A1,BTN2A2,BTN2A3P,BTN3A1,BTN3A2,BTN3A3,CARMIL1,CMAHP,CTA-14H9.5,H1-12P,H1-2,H1-3,H1-6,H2AC4,H2AC6,H2BC1,H2BC10,H2BC3,H2BC5,H2BC6,H2BC8,H2BC9,H3C1,H3C4,H3C6,H3C8,H4C1,H4C2,H4C3,H4C4,H4C5,H4C6,H4C8,HCG11,HFE,HLA-G,HMGN4,Hs.519979,LARP1P1,PPIAP29,RIPOR2,RP11-367G6.3,RP3-522P13.3,SCGN,SLC17A1,SLC17A4,TRIM38,U91328.1,U91328.…	ABT1,BTN2A2,BTN3A1,BTN3A2,BTN3A3,CARMIL1,H4C6,HCG11,HLA-G,Hs.519979
rs13200792	chr6	34799061	p21.31	C	T	intron	rs13205210	1	0	1	0	1	1	UHRF1BP1	NA	AL157823.2,AL451165.2,ANKS1A,ARMC12,FANCE,FKBP5,HMGA1,ILRUN,NUDT3,PACSIN1,PPARD,RPL10A,RPS10,SCUBE3,SMIM29,SNRPC,SPDEF,TAF11,TULP1,UHRF1BP1,Z97832.2,ZNF76	AL451165.2,ILRUN,TAF11,UHRF1BP1	ANKS1A,SNRPC,SPDEF	AL451165.2,ANKS1A,ILRUN,SNRPC,SPDEF,TAF11,UHRF1BP1	AL157823.2,ARMC12,FKBP5,HMGA1,ILRUN,PPARD,RPL10A,SCUBE3,SNRPC,TAF11,UHRF1BP1,ZNF76	AL033519.3,AL033519.4,AL139100.1,AL157823.2,AL354740.1,AL451165.2,ANKS1A,ARMC12,CLPS,CLPSL1,CLPSL2,FANCE,FKBP5,HMGA1,IFITM3P3,ILRUN,LINC01016,NUDT3,PACSIN1,PPARD,RPL10A,RPS10,SCUBE3,SMIM29,SNRPC,SPDEF,TAF11,TCP11,TEAD3,TULP1,UHRF1BP1,Z97832.2,ZNF76	AL451165.2,ANKS1A,ILRUN,SNRPC,SPDEF,TAF11,UHRF1BP1
rs13200921	chr6	25790378	p22.2	T	C	intron	rs4712969	1	0	0	0	0	0	SLC17A1	NA	NA	NA	NA	NA	NA	NA	SLC17A1
rs13205210	chr6	34831856	p21.31	T	C	missense	rs13205210	1	0	0	0	0	0	UHRF1BP1	NA	NA	NA	NA	NA	NA	NA	UHRF1BP1
rs13206245	chr6	34763468	p21.31	G	A	intron	rs13205210	1	0	0	0	0	0	UHRF1BP1	NA	NA	NA	NA	NA	NA	NA	UHRF1BP1
rs13207848	chr6	34994686	p21.31	A	G	intron	rs13205210	1	0	1	0	0	0	ANKS1A	NA	AL157823.2,AL451165.2,ANKS1A,ARMC12,CLPS,DEF6,FANCE,FKBP5,HMGA1,ILRUN,NUDT3,PPARD,RPL10A,RPS10,SCUBE3,SMIM29,SNRPC,SPDEF,SRPK1,TAF11,TCP11,UHRF1BP1,ZNF76	AL451165.2,DEF6,RPS10,SCUBE3,SRPK1,TAF11,TCP11	SPDEF,ZNF76	AL451165.2,DEF6,RPS10,SCUBE3,SPDEF,SRPK1,TAF11,TCP11,ZNF76	AL157823.2,AL451165.2,ARMC12,FANCE,HMGA1,ILRUN,NUDT3,PPARD,RPL10A,RPS10,SCUBE3,SNRPC,SPDEF,UHRF1BP1,ZNF76	AL033519.3,AL033519.4,AL139100.1,AL157823.2,AL354740.1,AL451165.2,ANKS1A,ARMC12,CLPS,DEF6,FANCE,FKBP5,GRM4,HMGA1,HSPE1P11,IFITM3P3,ILRUN,LHFPL5,NUDT3,PACSIN1,PPARD,RPL10A,RPS10,SCUBE3,SLC26A8,SMIM29,SNRPC,SPDEF,SRPK1,TAF11,TCP11,TEAD3,TULP1,UHRF1BP1,Z97832.2,ZNF76	AL451165.2,DEF6,RPS10,SCUBE3,SPDEF,SRPK1,TAF11,TCP11,ZNF76
rs13208149	chr6	34816856	p21.31	A	G	intron	rs13205210	1	0	1	0	0	0	UHRF1BP1	NA	AL157823.2,AL451165.2,ANKS1A,ARMC12,DEF6,FANCE,FKBP5,HMGA1,ILRUN,NUDT3,PACSIN1,PPARD,RPL10A,RPS10,SCUBE3,SMIM29,SNRPC,SPDEF,TAF11,TULP1,UHRF1BP1,Z97832.2	AL451165.2,ILRUN,TAF11,UHRF1BP1	ANKS1A,SNRPC,SPDEF	AL451165.2,ANKS1A,ILRUN,SNRPC,SPDEF,TAF11,UHRF1BP1	AL157823.2,ANKS1A,ARMC12,FKBP5,HMGA1,PPARD,RPL10A,SCUBE3,SNRPC,TAF11,UHRF1BP1	AL033519.3,AL033519.4,AL139100.1,AL157823.2,AL354740.1,AL451165.2,ANKS1A,ARMC12,CLPS,CLPSL1,CLPSL2,DEF6,FANCE,FKBP5,HMGA1,IFITM3P3,ILRUN,LINC01016,NUDT3,PACSIN1,PPARD,RPL10A,RPS10,SCUBE3,SMIM29,SNRPC,SPDEF,TAF11,TCP11,TEAD3,TULP1,UHRF1BP1,Z97832.2,ZNF76	AL451165.2,ANKS1A,ILRUN,SNRPC,SPDEF,TAF11,UHRF1BP1
rs13209544	chr6	34587967	p21.31	G	A	intron	rs13205210	1	0	0	0	0	0	C6orf106	NA	NA	NA	NA	NA	NA	NA	C6orf106
rs13210470	chr6	34801778	p21.31	C	T	intron	rs13205210	1	0	0	0	0	0	UHRF1BP1	NA	NA	NA	NA	NA	NA	NA	UHRF1BP1
rs13212699	chr6	34747038	p21.31	C	T	unknown	rs13205210	1	0	0	0	0	0	SNRPC	NA	NA	NA	NA	NA	NA	NA	SNRPC
rs13213239	chr6	34777492	p21.31	C	T	intron	rs13205210	1	0	0	0	0	0	UHRF1BP1	NA	NA	NA	NA	NA	NA	NA	UHRF1BP1
rs13213288	chr6	34812460	p21.31	C	G	intron	rs13205210	1	0	0	0	0	0	UHRF1BP1	NA	NA	NA	NA	NA	NA	NA	UHRF1BP1
rs13213604	chr6	34812541	p21.31	G	C	intron	rs13205210	1	0	1	0	0	0	UHRF1BP1	NA	AL157823.2,AL451165.2,ANKS1A,ARMC12,DEF6,FANCE,FKBP5,HMGA1,ILRUN,NUDT3,PACSIN1,PPARD,RPL10A,RPS10,SCUBE3,SMIM29,SNRPC,SPDEF,TAF11,TULP1,UHRF1BP1,Z97832.2,ZNF76	AL451165.2,ILRUN,TAF11,UHRF1BP1	ANKS1A,SNRPC,SPDEF	AL451165.2,ANKS1A,ILRUN,SNRPC,SPDEF,TAF11,UHRF1BP1	AL157823.2,ARMC12,FKBP5,HMGA1,ILRUN,PPARD,RPL10A,SCUBE3,SNRPC,TAF11,UHRF1BP1,ZNF76	AL033519.3,AL033519.4,AL139100.1,AL157823.2,AL354740.1,AL451165.2,ANKS1A,ARMC12,CLPS,CLPSL1,CLPSL2,DEF6,FANCE,FKBP5,HMGA1,IFITM3P3,ILRUN,LINC01016,NUDT3,PACSIN1,PPARD,RPL10A,RPS10,SCUBE3,SMIM29,SNRPC,SPDEF,TAF11,TCP11,TEAD3,TULP1,UHRF1BP1,Z97832.2,ZNF76	AL451165.2,ANKS1A,ILRUN,SNRPC,SPDEF,TAF11,UHRF1BP1
rs13214169	chr6	25890656	p22.2	A	G	unknown	rs4712969	1	0	0	0	0	0	SLC17A3	NA	NA	NA	NA	NA	NA	NA	SLC17A3
rs13214290	chr6	35203203	p21.31	T	G	intron	rs10807150	1	0	0	0	0	0	SCUBE3	NA	NA	NA	NA	NA	NA	NA	SCUBE3
rs13214596	chr6	34795545	p21.31	A	C	intron	rs13205210	1	0	0	0	0	0	UHRF1BP1	NA	NA	NA	NA	NA	NA	NA	UHRF1BP1
rs13215208	chr6	34948771	p21.31	C	T	intron	rs13205210	1	0	1	0	1	0	ANKS1A	PACSIN1,SCUBE3	AL157823.2,AL451165.2,ANKS1A,ARMC12,DEF6,FKBP5,HMGA1,ILRUN,NUDT3,PACSIN1,PPARD,RPL10A,RPS10,SCUBE3,SMIM29,SNRPC,SPDEF,SRPK1,TAF11,TCP11,UHRF1BP1,ZNF76	ILRUN,NUDT3,RPL10A,SCUBE3,TAF11	ANKS1A,SNRPC,SPDEF	ANKS1A,ILRUN,NUDT3,RPL10A,SCUBE3,SNRPC,SPDEF,TAF11	AL157823.2,AL451165.2,ARMC12,DEF6,HMGA1,ILRUN,PACSIN1,RPS10,SNRPC,SPDEF,SRPK1,TAF11,UHRF1BP1,ZNF76	AL033519.3,AL157823.2,AL354740.1,AL451165.2,ANKS1A,ARMC12,CLPSL1,CLPSL2,DEF6,FANCE,FKBP5,GRM4,HMGA1,IFITM3P3,ILRUN,LHFPL5,NUDT3,PACSIN1,PPARD,RPL10A,RPS10,SCUBE3,SMIM29,SNRPC,SPDEF,SRPK1,TAF11,TCP11,TEAD3,TULP1,UHRF1BP1,Z97832.2,ZNF76	ANKS1A,ILRUN,NUDT3,PACSIN1,RPL10A,SCUBE3,SNRPC,SPDEF,TAF11
rs13222044	chr7	128716525	q32.1	C	T	unknown	rs12537284	1	0	0	0	0	0	TPI1P2	NA	NA	NA	NA	NA	NA	NA	TPI1P2
rs13229034	chr7	128714843	q32.1	T	C	unknown	rs12537284	1	0	0	0	0	0	TPI1P2	NA	NA	NA	NA	NA	NA	NA	TPI1P2
rs13232316	chr7	128715299	q32.1	T	A	unknown	rs12537284	1	0	0	0	0	0	TPI1P2	NA	NA	NA	NA	NA	NA	NA	TPI1P2
rs13237546	chr7	128720433	q32.1	G	A	unknown	rs12537284	1	0	0	0	0	0	TPI1P2	NA	NA	NA	NA	NA	NA	NA	TPI1P2
rs13240595	chr7	128731777	q32.1	C	A	unknown	rs12537284	1	0	1	0	0	0	TPI1P2	AHCYL2,ATP6V1F,IRF5,OPN1SW,TNPO3,TPI1P2	AC010655.3,AC011005.4,AC018638.6,AC018638.7,AC025594.1,AC025594.2,AC078846.1,AC090114.2,AC108010.1,AHCYL2,ATP6V1F,ATP6V1FNB,CALU,CCDC136,CICP14,FLNC-AS1,HILPDA,IMPDH1,IRF5,KCP,KLHDC10,METTL2B,NRF1,OPN1SW,RBM28,SMO,STRIP2,TNPO3,TPI1P2,TSPAN33,UBE2H,ZC3HC1	AC010655.3,AC011005.4,AC025594.1,AC025594.2,AC078846.1,AC108010.1,CCDC136,HILPDA,IRF5,KCP,KLHDC10,NRF1,OPN1SW,SMO,ZC3HC1	AC108010.1,IRF5	AC010655.3,AC011005.4,AC025594.1,AC025594.2,AC078846.1,AC108010.1,CCDC136,HILPDA,IRF5,KCP,KLHDC10,NRF1,OPN1SW,SMO,ZC3HC1	AC018638.7,AC078846.1,AC090114.2,AC108010.1,AHCYL2,ATP6V1F,ATP6V1FNB,IMPDH1,METTL2B,RBM28,SMO,TNPO3,TSPAN33,UBE2H	AC009244.1,AC010655.3,AC011005.1,AC011005.4,AC018635.2,AC018638.1,AC018638.2,AC018638.4,AC018638.5,AC018638.6,AC018638.7,AC018638.8,AC025594.1,AC025594.2,AC073320.1,AC078846.1,AC090114.1,AC090114.2,AC090114.3,AC108010.1,AHCYL2,ATP6V1F,ATP6V1FNB,CALU,CCDC136,CICP14,FAM71F1,FAM71F2,FLNC,FLNC-AS1,HILPDA,IMPDH1,IRF5,KCP,KLHDC10,LEP,METTL2B,NRF1,ODCP,OPN1SW,PRRT4,RBM28,SMKR1,SMO,STRIP2,TNPO3,TPI1P2,TS…	AC010655.3,AC011005.4,AC025594.1,AC025594.2,AC078846.1,AC108010.1,AHCYL2,ATP6V1F,CCDC136,HILPDA,IRF5,KCP,KLHDC10,NRF1,OPN1SW,SMO,TNPO3,TPI1P2,ZC3HC1
rs13241591	chr7	128714746	q32.1	A	G	unknown	rs12537284	1	0	0	0	0	0	TPI1P2	NA	NA	NA	NA	NA	NA	NA	TPI1P2
rs13256690	chr8	11338568	p23.1	G	C	unknown	rs7812879	1	0	1	0	0	0	BLK	AF131215.4,BLK,C8orf49,CTSB,DEFB135,DEFB136,FDFT1,GATA4,MTMR9,NEIL2,RP11-148O21.2,RP11-148O21.3,RP11-148O21.4,RP11-148O21.6,RP11-297N6.4,XKR6	AC022239.1,AC025857.2,AC069185.1,AC104964.3,AF131215.4,AF131215.6,AF131215.7,AF131216.1,AF131216.4,BLK,C8orf13,C8orf5,CTSB,FAM167A,GATA4,NEIL2,PRSS51,RP11-148O21.2,RP11-148O21.3,RP11-148O21.4	AC022239.1,AC069185.1,AF131216.4,BLK,C8orf13,C8orf5,FAM167A,GATA4,NEIL2,RP11-148O21.2,RP11-148O21.3,RP11-148O21.4	BLK,FAM167A	AC022239.1,AC069185.1,AF131216.4,BLK,C8orf13,C8orf5,FAM167A,GATA4,NEIL2,RP11-148O21.2,RP11-148O21.3,RP11-148O21.4	AC022239.1,AF131215.7,AF131216.4,BLK,CTSB,FAM167A,PRSS51	AC011008.1,AC011008.2,AC022239.1,AC025857.2,AC069185.1,AC087203.2,AC087203.3,AC104964.3,AC105001.1,AC130352.1,AC145124.1,AF131215.3,AF131215.4,AF131215.5,AF131215.6,AF131215.7,AF131216.1,AF131216.3,AF131216.4,ALG1L12P,BLK,C8orf13,C8orf5,CTSB,DEFB109D,DEFB131E,DEFB134,ENPP7P12,FAM167A,FAM167A-AS1,FAM66A,FAM86B1,FAM86B2,FAM90A25P,FAM90A2P,FDFT1,GATA4,MTMR9,NEIL2,PINX1,PRSS51,RP11-148O21.2,RP11-148O…	AC022239.1,AC069185.1,AF131215.4,AF131216.4,BLK,C8orf13,C8orf49,C8orf5,CTSB,DEFB135,DEFB136,FAM167A,FDFT1,GATA4,MTMR9,NEIL2,RP11-148O21.2,RP11-148O21.3,RP11-148O21.4,RP11-148O21.6,RP11-297N6.4,XKR6
rs13270870	chr8	10770782	p23.1	A	G	intron	rs6985109	1	0	0	0	0	0	XKR6	NA	NA	NA	NA	NA	NA	NA	XKR6
rs13313561	chr17	37954451	q12	G	C	intron	rs8079075	1	0	0	0	0	0	IKZF3	NA	NA	NA	NA	NA	NA	NA	IKZF3
rs13313564	chr17	37955555	q12	G	A	intron	rs8079075	1	0	0	0	0	0	IKZF3	NA	NA	NA	NA	NA	NA	NA	IKZF3
rs13313573	chr17	37955818	q12	G	T	intron	rs8079075	1	0	0	0	0	0	IKZF3	NA	NA	NA	NA	NA	NA	NA	IKZF3
rs1332721	chrX	56505717	p11.21	G	C	unknown	rs5914778	1	0	0	0	0	0	UBQLN2	NA	NA	NA	NA	NA	NA	NA	UBQLN2
rs1332723	chrX	56558356	p11.21	G	A	unknown	rs5914778	1	0	0	0	0	0	UBQLN2	NA	NA	NA	NA	NA	NA	NA	UBQLN2
rs1332724	chrX	56558237	p11.21	C	T	unknown	rs5914778	1	0	0	0	0	0	UBQLN2	NA	NA	NA	NA	NA	NA	NA	UBQLN2
rs1332731	chrX	56495976	p11.21	C	T	unknown	rs5914778	1	0	0	0	0	0	UBQLN2	NA	NA	NA	NA	NA	NA	NA	UBQLN2
rs13332649	chr16	85966683	q24.1	A	G	unknown	rs11644034	1	0	0	0	0	0	IRF8	NA	NA	NA	NA	NA	NA	NA	IRF8
rs13334305	chr16	57370326	q13	C	T	unknown	rs223881	1	0	1	0	0	0	CCL22	CCL17,CCL22,CIAPIN1,COQ9,CX3CL1,DOK4,POLR2C	AC009052.1,AC009090.1,AC009107.2,AC018552.2,AC026461.3,AC026771.1,AC092140.2,ADGRG1,ADGRG3,ADGRG5,ARL2BP,CCDC102A,CCL17,CCL22,CFAP20,CIAPIN1,COQ9,CPNE2,CSNK2A2,CX3CL1,DOK4,GINS3,KATNB1,MT1A,MT1E,MT1M,MT1X,MT2A,NUDT21,NUP93,OGFOD1,PLLP,POLR2C,PSME3IP1,RSPRY1,ZNF319	ARL2BP,CCL22,DOK4,GINS3,NUDT21,PSME3IP1,RSPRY1	AC009107.2	AC009107.2,ARL2BP,CCL22,DOK4,GINS3,NUDT21,PSME3IP1,RSPRY1	AC009052.1,AC009107.2,AC026461.3,AC026771.1,CCDC102A,CIAPIN1,COQ9,CPNE2,DOK4,KATNB1,OGFOD1,PLLP,POLR2C,ZNF319	AC009052.1,AC009090.1,AC009090.3,AC009090.4,AC009090.5,AC009090.6,AC009102.2,AC009107.2,AC012181.1,AC012181.2,AC018552.2,AC018552.3,AC026461.3,AC026771.1,AC092118.1,AC092118.2,AC092140.2,AC106779.1,ADGRG1,ADGRG3,ADGRG5,AMFR,ARL2BP,BBS2,CCDC102A,CCDC113,CCL17,CCL22,CETP,CFAP20,CIAPIN1,CNGB1,COQ9,CPNE2,CSNK2A2,CX3CL1,DOK4,DRC7,GINS3,HERPUD1,HMGB3P32,KATNB1,KIFC3,MMP15,MT1A,MT1E,MT1F,MT1G,MT1H,MT1JP…	AC009107.2,ARL2BP,CCL17,CCL22,CIAPIN1,COQ9,CX3CL1,DOK4,GINS3,NUDT21,POLR2C,PSME3IP1,RSPRY1
rs13335265	chr16	85972810	q24.1	G	C	unknown	rs11644034	1	0	1	1	1	1	IRF8	NA	AC018695.3,AC018695.4,AC018695.7,AC092723.1,AC092723.4,AC092723.5,C16orf74,CIBAR2,COX4I1,EMC8,GINS2,GSE1,IRF8,KIAA0513,LINC02132,MTHFSD	AC092723.1,AC092723.5,IRF8	AC018695.4	AC018695.4,AC092723.1,AC092723.5,IRF8	AC018695.3,AC018695.4,C16orf74,COX4I1,EMC8,GINS2,MTHFSD	AC009108.1,AC009108.3,AC009154.1,AC009154.2,AC018695.3,AC018695.4,AC018695.6,AC018695.7,AC026469.1,AC092127.1,AC092723.1,AC092723.4,AC092723.5,AC133540.1,C16orf74,CIBAR2,COX4I1,EMC8,FENDRR,FLJ30679,FOXC2,FOXL1,GINS2,GSE1,IRF8,KIAA0513,LINC01082,LINC02132,LINC02139,LINC02188,MTHFSD,RN7SL381P,RNU1-103P,ZDHHC7	AC018695.4,AC092723.1,AC092723.5,IRF8
rs13338069	chr16	31299474	p11.2	A	G	intron	rs9888739	1	0	1	0	0	0	ITGAM	FUS,PRSS36,RP11-388M20.6	AC002310.1,AC002310.3,AC002310.5,AC002519.1,AC009088.1,AC009088.3,AC026471.2,AC026471.4,AC093249.6,AC093520.1,AC106782.5,AC116348.1,AC116348.3,AC135048.3,AC135050.1,AC135050.3,AC135050.4,AC135050.6,ARMC5,BCKDK,BCL7C,CCDC189,CD2BP2,CD2BP2-DT,FBRS,FBXL19-AS1,FUS,HSD3B7,ITGAD,ITGAL,ITGAM,ITGAX,MIR762HG,PRSS36,PRSS53,PYCARD,RNF40,RUSF1,SEPHS2,SETD1A,SLC5A2,SRCAP,STX1B,STX4,TBC1D10B,TGFB1I1,TRIM72,VKO…	AC002310.1,AC002310.3,AC009088.1,AC106782.5,AC116348.1,AC116348.3,AC135050.6,CD2BP2-DT,FBXL19-AS1,ITGAL,ITGAM,ITGAX,MIR762HG,PRSS53,ZNF629,ZNF689	BCKDK,FUS,ZNF720	AC002310.1,AC002310.3,AC009088.1,AC106782.5,AC116348.1,AC116348.3,AC135050.6,BCKDK,CD2BP2-DT,FBXL19-AS1,FUS,ITGAL,ITGAM,ITGAX,MIR762HG,PRSS53,ZNF629,ZNF689,ZNF720	AC002310.1,AC002519.1,AC026471.2,AC026471.4,AC093249.6,AC093520.1,AC106782.5,AC116348.1,AC116348.3,AC135048.3,AC135050.6,ARMC5,BCKDK,CD2BP2-DT,FBXL19-AS1,HSD3B7,ITGAM,ITGAX,MIR762HG,PRSS53,PYCARD,RUSF1,SETD1A,STX1B,VKORC1,ZNF48,ZNF688,ZNF747	AC002310.1,AC002310.3,AC002310.5,AC002519.1,AC009088.1,AC009088.2,AC009088.3,AC026471.1,AC026471.2,AC026471.3,AC026471.4,AC026471.5,AC026471.6,AC034105.1,AC074050.4,AC093249.2,AC093249.4,AC093249.6,AC093520.1,AC106730.2,AC106782.5,AC106886.1,AC106886.3,AC106886.5,AC116348.1,AC116348.2,AC116348.3,AC116348.4,AC135048.3,AC135048.4,AC135050.1,AC135050.3,AC135050.4,AC135050.5,AC135050.6,AC135050.7,ARM…	AC002310.1,AC002310.3,AC009088.1,AC106782.5,AC116348.1,AC116348.3,AC135050.6,BCKDK,CD2BP2-DT,FBXL19-AS1,FUS,ITGAL,ITGAM,ITGAX,MIR762HG,PRSS36,PRSS53,RP11-388M20.6,ZNF629,ZNF689,ZNF720
rs13376563	chr1	159719703	q23.2	G	A	unknown	rs3093061	1	0	0	0	0	0	DUSP23	NA	NA	NA	NA	NA	NA	NA	DUSP23
rs13380871	chr17	37936249	q12	T	C	intron,near-gene-5	rs8079075	1	0	0	0	0	0	IKZF3	NA	NA	NA	NA	NA	NA	NA	IKZF3
rs13385731	chr2	33701890	p22.3	T	C	intron	rs13385731	1	0	1	1	0	0	RASGRP3	NA	AL133243.1,AL133243.2,AL133243.3,FAM98A,RASGRP3,RASGRP3-AS1,TTC27	AL133243.3,FAM98A,RASGRP3	RASGRP3	AL133243.3,FAM98A,RASGRP3	AL133243.1,AL133243.2,AL133243.3,RASGRP3,RASGRP3-AS1	AL133243.1,AL133243.2,AL133243.3,AL133243.4,BIRC6-AS2,FAM98A,LINC00486,LTBP1,RASGRP3,RASGRP3-AS1,TTC27	AL133243.3,FAM98A,RASGRP3
rs13397	chrX	153248248	q28	G	A	coding-synon,near-gene-5	rs1734787	1	0	0	0	0	0	TMEM187	NA	NA	NA	NA	NA	NA	NA	TMEM187
rs1341666	chr1	159667059	q23.2	C	G	unknown	rs3093061	1	0	0	0	0	0	CRP	NA	NA	NA	NA	NA	NA	NA	CRP
rs13425999	chr2	33702203	p22.3	C	T	intron	rs13385731	1	0	0	0	0	0	RASGRP3	NA	NA	NA	NA	NA	NA	NA	RASGRP3
rs13433386	chr20	48507912	q13.13	A	G	ncRNA,untranslated-3	rs11697848	1	0	0	0	0	0	SLC9A8	NA	NA	NA	NA	NA	NA	NA	SLC9A8
rs1352633	chrX	56653878	p11.21	A	C	unknown	rs5914778	1	0	0	0	0	0	UBQLN2	NA	NA	NA	NA	NA	NA	NA	UBQLN2
rs1360902	chrX	56526766	p11.21	C	T	unknown	rs5914778	1	0	0	0	0	0	UBQLN2	NA	NA	NA	NA	NA	NA	NA	UBQLN2
rs1377586	chr4	961373	p16.3	G	A	coding-synon	rs4690229	1	0	1	0	0	1	DGKQ	CPLX1,CTBP1,DGKQ,FGFRL1,GAK,IDUA,LETM1,MAEA,MFSD7,PCGF3,RNF212,SLC26A1,TMEM175,UVSSA	AC016773.2,AC019103.1,AC078852.1,AC078852.2,AC092535.2,AC092535.4,AC092535.5,AC092574.1,AC092574.2,AC107464.2,AC139887.1,AC139887.2,AC139887.4,AC147067.1,ATP5ME,CPLX1,CRIPAK,CTBP1-DT,DGKQ,FAM53A,FGFRL1,GAK,IDUA,LETM1,MAEA,MYL5,NSD2,PCGF3,PDE6B,SLBP,SLC26A1,SLC49A3,SPON2,TACC3,TMEM129,TMEM175,UVSSA,ZNF141,ZNF595,ZNF718,ZNF721	AC092535.2,AC107464.2,AC139887.2,AC147067.1,DGKQ,FGFRL1,GAK,IDUA,PDE6B,SLC49A3,TMEM175,UVSSA	CTBP1-DT,DGKQ,IDUA	AC092535.2,AC107464.2,AC139887.2,AC147067.1,CTBP1-DT,DGKQ,FGFRL1,GAK,IDUA,PDE6B,SLC49A3,TMEM175,UVSSA	AC019103.1,AC092535.2,AC092535.4,AC092574.1,AC092574.2,AC139887.1,AC139887.4,CPLX1,DGKQ,FAM53A,GAK,IDUA,MAEA,MYL5,SLBP,SLC26A1,SLC49A3,TMEM129,UVSSA,ZNF141	ABCA11P,AC016773.2,AC019103.1,AC078852.1,AC078852.2,AC079140.1,AC079140.2,AC079140.3,AC079140.4,AC079140.5,AC092535.2,AC092535.3,AC092535.4,AC092535.5,AC092574.1,AC092574.2,AC107464.2,AC108475.1,AC116565.1,AC139887.1,AC139887.2,AC139887.4,AC147067.1,AC147067.2,AC253576.1,AC253576.2,ATP5ME,CPLX1,CRIPAK,CTBP1,CTBP1-AS,CTBP1-DT,DGKQ,FAM53A,FGFR3,FGFRL1,GAK,IDUA,LETM1,MAEA,MYL5,NSD2,PCGF3,PDE6B,PDE6B…	AC092535.2,AC107464.2,AC139887.2,AC147067.1,CPLX1,CTBP1,CTBP1-DT,DGKQ,FGFRL1,GAK,IDUA,LETM1,MAEA,MFSD7,PCGF3,PDE6B,RNF212,SLC26A1,SLC49A3,TMEM175,UVSSA
rs1382568	chr8	11351220	p23.1	A	C/G	near-gene-5	rs7812879	1	0	0	0	0	0	BLK	NA	NA	NA	NA	NA	NA	NA	BLK
rs1385374	chr12	129300694	q24.33	C	T	intron	rs1385374	1	0	0	0	0	0	SLC15A4	NA	NA	NA	NA	NA	NA	NA	SLC15A4
rs138585691	chr1	159703438	q23.2	C	A	unknown	rs3093061	1	0	0	0	0	0	CRP	NA	NA	NA	NA	NA	NA	NA	CRP
rs138641783	chr4	102720295	q24	G	A	intron	rs10516487	1	0	0	0	0	0	BANK1	NA	NA	NA	NA	NA	NA	NA	BANK1
rs1387716	chrX	56640459	p11.21	A	G	unknown	rs5914778	1	0	0	0	0	0	UBQLN2	NA	NA	NA	NA	NA	NA	NA	UBQLN2
rs139218385	chrX	56400907	p11.21	A	G	unknown	rs5914778	1	0	0	0	0	0	KLF8	NA	NA	NA	NA	NA	NA	NA	KLF8
rs139284445	chrX	56453248	p11.21	C	T	unknown	rs5914778	1	0	0	0	0	0	UBQLN2	NA	NA	NA	NA	NA	NA	NA	UBQLN2
rs139295642	chrX	56446223	p11.21	T	-	unknown	rs5914778	1	0	0	0	0	0	KLF8	NA	NA	NA	NA	NA	NA	NA	KLF8
rs139375736	chr20	48551198	q13.13	G	A	near-gene-5	rs11697848	1	0	0	0	0	0	RNF114	NA	NA	NA	NA	NA	NA	NA	RNF114
rs139385377	chr3	169513707	q26.2	AA	-	intron,untranslated-3	rs10936599	1	0	0	0	0	0	LRRC34	NA	NA	NA	NA	NA	NA	NA	LRRC34
rs139773323	chrX	56963229	p11.21	T	-	unknown	rs5914778	1	0	0	0	0	0	SPIN3	NA	NA	NA	NA	NA	NA	NA	SPIN3
rs140026975	chr11	118594669	q23.3	A	C	unknown	rs4639966	1	0	0	0	0	0	DDX6	NA	NA	NA	NA	NA	NA	NA	DDX6
rs140074062	chr13	41531787	q14.11	C	T	intron	rs7329174	1	0	0	0	0	0	ELF1	NA	NA	NA	NA	NA	NA	NA	ELF1
rs140360143	chr3	159732813	q25.33	CTTAA	-	intron	rs564799	1	0	0	0	0	0	IL12A-AS1	NA	NA	NA	NA	NA	NA	NA	IL12A-AS1
rs140476349	chr20	48542322	q13.13	AAAT	-	intron	rs11697848	1	0	0	0	0	0	SPATA2	NA	NA	NA	NA	NA	NA	NA	SPATA2
rs140476407	chr6	35252725	p21.31	C	T	intron	rs10807150	1	0	0	0	0	0	ZNF76	NA	NA	NA	NA	NA	NA	NA	ZNF76
rs140615691	chr16	31291060	p11.2	T	G	intron	rs9888739	1	0	0	0	0	0	ITGAM	NA	NA	NA	NA	NA	NA	NA	ITGAM
rs140703203	chr6	34697110	p21.31	A	T	unknown	rs13205210	1	0	0	0	0	0	SNRPC	NA	NA	NA	NA	NA	NA	NA	SNRPC
rs140775682	chr16	31290557	p11.2	T	C	intron	rs9888739	1	0	0	0	0	0	ITGAM	NA	NA	NA	NA	NA	NA	NA	ITGAM
rs140881491	chr1	184708129	q25.3	G	-	intron	rs10911628	1	0	0	0	0	0	EDEM3	NA	NA	NA	NA	NA	NA	NA	EDEM3
rs141195849	chr20	48443756	q13.13	G	A	intron	rs11697848	1	0	0	0	0	0	SLC9A8	NA	NA	NA	NA	NA	NA	NA	SLC9A8
rs141442738	chr2	191955191	q32.3	TAA	-	intron	rs7582694	1	0	0	0	0	0	STAT4	NA	NA	NA	NA	NA	NA	NA	STAT4
rs1414599	chrX	56524408	p11.21	G	T	unknown	rs5914778	1	0	0	0	0	0	UBQLN2	NA	NA	NA	NA	NA	NA	NA	UBQLN2
rs141477002	chrX	56442436	p11.21	T	-	unknown	rs5914778	1	0	0	0	0	0	KLF8	NA	NA	NA	NA	NA	NA	NA	KLF8
rs141557087	chr6	34608491	p21.31	AATGAATGAATG	-	intron	rs13205210	1	0	0	0	0	0	C6orf106	NA	NA	NA	NA	NA	NA	NA	C6orf106
rs141764869	chr16	31354611	p11.2	T	C	unknown	rs9888739	1	0	1	0	0	0	ITGAM	NA	AC002310.1,AC009088.1,AC026471.2,AC026471.4,AC026471.6,AC093249.2,AC093249.6,AC093520.1,AC106782.5,AC106886.3,AC116348.1,AC135048.3,AC135048.4,AC135050.3,AC135050.5,AC135050.6,ARMC5,BCKDK,BCL7C,CCDC189,CD2BP2,CD2BP2-DT,FBRS,FBXL19,FBXL19-AS1,FUS,HSD3B7,ITGAL,ITGAM,ITGAX,KAT8,MIR762HG,PRR14,PRSS36,PRSS53,PYCARD,RNF40,RUSF1,SLC5A2,SRCAP,STX1B,STX4,TBC1D10B,TGFB1I1,VKORC1,ZNF267,ZNF48,ZNF646,ZNF668,…	AC026471.6,AC106782.5,AC116348.1,ITGAL,ITGAM,ITGAX,MIR762HG,PRSS53,PYCARD,TGFB1I1,ZNF689,ZNF747,ZNF771	FUS,KAT8,ZNF267	AC026471.6,AC106782.5,AC116348.1,FUS,ITGAL,ITGAM,ITGAX,KAT8,MIR762HG,PRSS53,PYCARD,TGFB1I1,ZNF267,ZNF689,ZNF747,ZNF771	AC002310.1,AC009088.1,AC026471.4,AC093249.2,AC106782.5,AC106886.3,AC116348.1,AC135048.3,AC135050.5,AC135050.6,CD2BP2-DT,FBXL19-AS1,ITGAX,MIR762HG,PRR14,PYCARD,RUSF1,SRCAP,STX4,ZNF646,ZNF771	AC002310.1,AC002310.5,AC002519.1,AC009088.1,AC009088.2,AC026471.1,AC026471.2,AC026471.3,AC026471.4,AC026471.5,AC026471.6,AC093249.2,AC093249.4,AC093249.6,AC093520.1,AC093520.2,AC106730.2,AC106782.5,AC106886.1,AC106886.2,AC106886.3,AC106886.5,AC106886.6,AC116348.1,AC116348.2,AC116348.4,AC135048.3,AC135048.4,AC135050.3,AC135050.5,AC135050.6,AC135050.7,AHSP,ARMC5,BCKDK,BCL7C,CCDC189,CD2BP2,CD2BP2-DT…	AC026471.6,AC106782.5,AC116348.1,FUS,ITGAL,ITGAM,ITGAX,KAT8,MIR762HG,PRSS53,PYCARD,TGFB1I1,ZNF267,ZNF689,ZNF747,ZNF771
rs1421627	chr4	102739536	q24	G	A	intron	rs10516487	1	0	0	0	0	0	BANK1	NA	NA	NA	NA	NA	NA	NA	BANK1
rs142335893	chrX	56690145	p11.21	T	C	unknown	rs5914778	1	0	0	0	0	0	LINC01420	NA	NA	NA	NA	NA	NA	NA	LINC01420
rs142373084	chr6	138128493	q23.3	A	C	unknown	rs77000060	1	0	0	0	0	0	LOC100130476	NA	NA	NA	NA	NA	NA	NA	LOC100130476
rs142415291	chr6	34755312	p21.31	A	C	unknown	rs13205210	1	0	0	0	0	0	UHRF1BP1	NA	NA	NA	NA	NA	NA	NA	UHRF1BP1
rs142443339	chr6	35222288	p21.31	A	G	intron	rs10807150	1	0	0	0	0	0	SCUBE3	NA	NA	NA	NA	NA	NA	NA	SCUBE3
rs142485512	chr20	48511472	q13.13	GAG	-	unknown	rs11697848	1	0	0	0	0	0	SLC9A8	NA	NA	NA	NA	NA	NA	NA	SLC9A8
rs142603878	chrX	56480425	p11.21	C	-	unknown	rs5914778	1	0	0	0	0	0	UBQLN2	NA	NA	NA	NA	NA	NA	NA	UBQLN2
rs142669530	chr14	88378225	q31.3	G	A	intron	rs11845506	1	0	0	0	0	0	GALC	NA	NA	NA	NA	NA	NA	NA	GALC
rs142836782	chr10	63806765	q21.2	GTGT	-	intron	rs4948496	1	0	0	0	0	0	ARID5B	NA	NA	NA	NA	NA	NA	NA	ARID5B
rs143096751	chr20	48567231	q13.13	A	C	intron	rs11697848	1	0	0	0	0	0	RNF114	NA	NA	NA	NA	NA	NA	NA	RNF114
rs143123127	chr17	38007190	q12	G	A	intron	rs8079075	1	0	0	0	0	0	IKZF3	NA	NA	NA	NA	NA	NA	NA	IKZF3
rs143230644	chr19	10408436	p13.2	A	-	unknown	rs3093030	1	0	0	0	0	0	ICAM5	NA	NA	NA	NA	NA	NA	NA	ICAM5
rs143255655	chr16	31345778	p11.2	T	C	unknown	rs9888739	1	0	0	0	0	0	ITGAM	NA	NA	NA	NA	NA	NA	NA	ITGAM
rs143341568	chr7	128748811	q32.1	CA	-	unknown	rs12537284	1	0	0	0	0	0	LOC407835	NA	NA	NA	NA	NA	NA	NA	LOC407835
rs143389352	chr20	48517522	q13.13	G	A	unknown	rs11697848	1	0	0	0	0	0	SPATA2	NA	NA	NA	NA	NA	NA	NA	SPATA2
rs143774131	chrX	56865874	p11.21	T	-	unknown	rs5914778	1	0	0	0	0	0	LINC01420	NA	NA	NA	NA	NA	NA	NA	LINC01420
rs143846731	chrX	56608953	p11.21	G	C	unknown	rs5914778	1	0	0	0	0	0	UBQLN2	NA	NA	NA	NA	NA	NA	NA	UBQLN2
rs143967760	chr15	38728251	q14	T	-	unknown	rs11073328	1	0	0	0	0	0	FAM98B	NA	NA	NA	NA	NA	NA	NA	FAM98B
rs144077726	chr10	105072717	q24.33	CAAAAA	-	intron	rs4917385	1	0	1	0	0	0	PCGF6	NA	ARL3,ATP5MD,BORCS7,CALHM2,CNNM2,CUEDC2,INA,MFSD13A,NEURL1,PCGF6,PDCD11,SLK,SUFU,TRIM8	NA	NA	NA	ARL3,BORCS7,CUEDC2,MFSD13A,NEURL1,PCGF6,PDCD11,SLK,SUFU,TRIM8	ARL3,ATP5MD,BORCS7,CALHM2,CNNM2,CUEDC2,FBXL15,INA,MFSD13A,NEURL1,NT5C2,PCGF6,PDCD11,SFXN2,SLK,SUFU,TAF5,TRIM8,WBP1L	PCGF6
rs144104218	chr3	119237727	q13.33	AAAC	-	intron	rs1131265	1	0	0	0	0	0	TIMMDC1	NA	NA	NA	NA	NA	NA	NA	TIMMDC1
rs144243082	chrX	56908846	p11.21	CCT	-	unknown	rs5914778	1	0	0	0	0	0	LINC01420	NA	NA	NA	NA	NA	NA	NA	LINC01420
rs144361842	chr20	48566529	q13.13	C	T	intron	rs11697848	1	0	1	0	0	0	RNF114	NA	ADNP,AL133230.1,B4GALT5,CEBPB,CEBPB-AS1,CSE1L,CSE1L-AS1,DDX27,LINC01270,LINC01275,PARD6B,PTPN1,RNF114,SLC9A8,SNAI1,SPATA2,STAU1,TMEM189,TRERNA1,UBE2V1,ZNFX1	B4GALT5,CSE1L,CSE1L-AS1,PARD6B,SLC9A8	CEBPB,SLC9A8,UBE2V1	B4GALT5,CEBPB,CSE1L,CSE1L-AS1,PARD6B,SLC9A8,UBE2V1	AL133230.1,B4GALT5,CEBPB-AS1,DDX27,PTPN1,RNF114,SNAI1,SPATA2,UBE2V1,ZNFX1	ADNP,ADNP-AS1,AL035685.1,AL133230.1,AL162615.1,ARPC3P1,B4GALT5,BCAS4,CEBPB,CEBPB-AS1,CSE1L,CSE1L-AS1,DDX27,KCNB1,KRT18P4,LINC01270,LINC01271,LINC01273,LINC01275,PARD6B,PELATON,PSMD10P1,PTGIS,PTPN1,RIPOR3,RNF114,SLC9A8,SNAI1,SNAP23P1,SPATA2,STAU1,TMEM189,TRERNA1,UBE2V1,ZFAS1,ZNFX1	B4GALT5,CEBPB,CSE1L,CSE1L-AS1,PARD6B,SLC9A8,UBE2V1
rs144576683	chrX	56551576	p11.21	G	T	unknown	rs5914778	1	0	0	0	0	0	UBQLN2	NA	NA	NA	NA	NA	NA	NA	UBQLN2
rs144642710	chrX	56482947	p11.21	T	C	unknown	rs5914778	1	0	0	0	0	0	UBQLN2	NA	NA	NA	NA	NA	NA	NA	UBQLN2
rs144651668	chrX	56609968	p11.21	G	A	unknown	rs5914778	1	0	1	0	0	0	UBQLN2	NA	AL050309.1,KLF8,MTHFD1P1,NBDY,RP13-188A5.1,RRAGB,SPIN2B,SPIN3,UBQLN2,UQCRBP1	AL050309.1,MTHFD1P1,RP13-188A5.1,RRAGB,UQCRBP1	NA	AL050309.1,MTHFD1P1,RP13-188A5.1,RRAGB,UQCRBP1	NA	AL022157.1,AL050309.1,AL354793.1,FAAH2,FOXR2,KLF8,MTHFD1P1,NBDY,RP13-188A5.1,RRAGB,SPIN2A,SPIN2B,SPIN3,UBQLN2,UQCRBP1	AL050309.1,MTHFD1P1,RP13-188A5.1,RRAGB,UQCRBP1
rs1447994	chr4	87888054	q21.3	G	A	intron	rs340630	1	0	0	0	0	0	AFF1	NA	NA	NA	NA	NA	NA	NA	AFF1
rs144929896	chr6	31798135	p21.33	A	-	near-gene-3	rs1270942	1	0	0	0	0	0	HSPA1B	NA	NA	NA	NA	NA	NA	NA	HSPA1B
rs144996384	chr6	35244569	p21.31	TTTT	-	intron	rs10807150	1	0	0	0	0	0	ZNF76	NA	NA	NA	NA	NA	NA	NA	ZNF76
rs145070578	chr5	133425683	q31.1	A	-	unknown	rs7726414	1	0	0	0	0	0	TCF7	NA	NA	NA	NA	NA	NA	NA	TCF7
rs145107403	chr6	34702002	p21.31	ATATC	-	unknown	rs13205210	1	0	1	0	0	0	SNRPC	NA	ANKS1A,FANCE,FKBP5,HMGA1,ILRUN,LEMD2,NUDT3,PPARD,RPL10A,RPS10,SCUBE3,SMIM29,SNRPC,SPDEF,TAF11,TULP1,UHRF1BP1	TAF11,UHRF1BP1	ANKS1A,SNRPC,SPDEF	ANKS1A,SNRPC,SPDEF,TAF11,UHRF1BP1	ANKS1A,FKBP5,HMGA1,LEMD2,PPARD,RPL10A,SCUBE3,SNRPC,TAF11,UHRF1BP1	AL033519.3,AL033519.4,AL139100.1,AL354740.1,AL451165.2,ANKS1A,DEF6,FANCE,FKBP5,HMGA1,IFITM3P3,ILRUN,IP6K3,LEMD2,LINC01016,NUDT3,PACSIN1,PPARD,RPL10A,RPS10,SCUBE3,SMIM29,SNRPC,SPDEF,TAF11,TCP11,TEAD3,TULP1,UHRF1BP1,ZNF76	ANKS1A,SNRPC,SPDEF,TAF11,UHRF1BP1
rs1453560	chr17	38023441	q12	T	G	near-gene-5	rs8079075	1	0	1	0	0	0	ZPBP2	NA	AC006441.1,AC009283.1,AC080112.1,AC087491.1,AC090844.2,AC090844.3,CACNB1,CDC6,CSF3,ERBB2,FBXL20,GRB7,GSDMA,GSDMB,IGFBP4,IKZF3,KRT10,LASP1,LINC00672,MED1,MED24,MIEN1,NEUROD2,ORMDL3,PGAP3,PLXDC1,PPP1R1B,PSMD3,RAPGEFL1,RARA,RARA-AS1,RPL19,SMARCE1,STARD3,TCAP,TMEM99,TOP2A,WIPF2,ZPBP2	ERBB2,FBXL20,GSDMB,IKZF3,KRT10,NEUROD2,ORMDL3,PGAP3,PPP1R1B,STARD3,ZPBP2	GSDMB,IKZF3,LINC00672,ORMDL3,TCAP	ERBB2,FBXL20,GSDMB,IKZF3,KRT10,LINC00672,NEUROD2,ORMDL3,PGAP3,PPP1R1B,STARD3,TCAP,ZPBP2	AC009283.1,AC080112.1,AC087491.1,AC090844.2,GRB7,GSDMA,GSDMB,IKZF3,KRT10,LASP1,LINC00672,MIEN1,ORMDL3,PSMD3,RARA-AS1,RPL19,SMARCE1,TCAP,TOP2A,WIPF2	AC004408.2,AC004585.1,AC005288.1,AC006441.1,AC006441.3,AC009283.1,AC068669.1,AC073508.3,AC080112.1,AC080112.3,AC087491.1,AC090844.2,AC090844.3,CACNB1,CASC3,CDC6,CDK12,CSF3,ERBB2,FBXL20,GJD3,GRB7,GSDMA,GSDMB,IGFBP4,IKZF3,KRT10,KRT222,KRT223P,KRT24,KRT25,KRT27,LASP1,LINC00672,LRRC37A11P,LRRC3C,MED1,MED24,MIEN1,MSL1,NEUROD2,NR1D1,ORMDL3,PGAP3,PLXDC1,PNMT,PPIAP54,PPP1R1B,PSMD3,RAPGEFL1,RARA,RARA-AS1,…	ERBB2,FBXL20,GSDMB,IKZF3,KRT10,LINC00672,NEUROD2,ORMDL3,PGAP3,PPP1R1B,STARD3,TCAP,ZPBP2
rs145472068	chr14	88377863	q31.3	A	G	intron	rs11845506	1	0	0	0	0	0	GALC	NA	NA	NA	NA	NA	NA	NA	GALC
rs145506190	chr14	88386675	q31.3	TATT	-	intron	rs11845506	1	0	0	0	0	0	GALC	NA	NA	NA	NA	NA	NA	NA	GALC
rs145604770	chr17	38086736	q12	G	A	intron	rs8079075	1	0	0	0	0	0	ORMDL3	NA	NA	NA	NA	NA	NA	NA	ORMDL3
rs1457098	chr19	52021537	q13.41	A	G	ncRNA,untranslated-3	rs2305772	1	0	0	0	0	0	SIGLEC6	NA	NA	NA	NA	NA	NA	NA	SIGLEC6
rs145958717	chr20	48480613	q13.13	A	-	intron	rs11697848	1	0	0	0	0	0	SLC9A8	NA	NA	NA	NA	NA	NA	NA	SLC9A8
rs146192187	chr6	34753683	p21.31	C	T	unknown	rs13205210	1	0	0	0	0	0	UHRF1BP1	NA	NA	NA	NA	NA	NA	NA	UHRF1BP1
rs146263904	chrX	56915631	p11.21	A	G	unknown	rs5914778	1	0	0	0	0	0	LINC01420	NA	NA	NA	NA	NA	NA	NA	LINC01420
rs146266417	chr14	88373300	q31.3	C	T	intron	rs11845506	1	0	0	0	0	0	GALC	NA	NA	NA	NA	NA	NA	NA	GALC
rs146576271	chr6	32229990	p21.32	G	-	intron	rs1270942	1	0	0	0	0	0	C6orf10	NA	NA	NA	NA	NA	NA	NA	C6orf10
rs146664695	chr6	34718538	p21.31	AC	-	unknown	rs13205210	1	0	0	0	0	0	SNRPC	NA	NA	NA	NA	NA	NA	NA	SNRPC
rs146703335	chrX	56600678	p11.21	TACTC	-	unknown	rs5914778	1	0	0	0	0	0	UBQLN2	NA	NA	NA	NA	NA	NA	NA	UBQLN2
rs146963441	chr20	48443937	q13.13	C	T	intron	rs11697848	1	0	1	0	0	0	SLC9A8	NA	AL133342.1,ARFGEF2,B4GALT5,CEBPB,CEBPB-AS1,CSE1L,CSE1L-AS1,DDX27,LINC01270,LINC01275,PARD6B,PREX1,PTGIS,PTPN1,RNF114,SLC9A8,SNAI1,SPATA2,STAU1,TMEM189,UBE2V1,ZNFX1	AL133342.1,CSE1L-AS1,LINC01275,PARD6B,SLC9A8,SNAI1	ARFGEF2,UBE2V1	AL133342.1,ARFGEF2,CSE1L-AS1,LINC01275,PARD6B,SLC9A8,SNAI1,UBE2V1	AL133342.1,PTPN1,RNF114,SNAI1,SPATA2,UBE2V1,ZNFX1	AL133342.1,ARFGEF2,ARPC3P1,B4GALT5,BCAS4,CEBPB,CEBPB-AS1,CSE1L,CSE1L-AS1,DDX27,KCNB1,KRT18P4,LINC01270,LINC01271,LINC01273,LINC01275,PARD6B,PELATON,PREX1,PTGIS,PTPN1,RIPOR3,RNF114,SLC9A8,SNAI1,SPATA2,STAU1,TMEM189,TRERNA1,UBE2V1,ZFAS1,ZNFX1	AL133342.1,ARFGEF2,CSE1L-AS1,LINC01275,PARD6B,SLC9A8,SNAI1,UBE2V1
rs147134135	chr17	38029867	q12	A	C	intron	rs8079075	1	0	0	0	0	0	ZPBP2	NA	NA	NA	NA	NA	NA	NA	ZPBP2
rs1471778	chr12	129283220	q24.32	G	A	intron	rs1385374	1	0	0	0	0	0	SLC15A4	NA	NA	NA	NA	NA	NA	NA	SLC15A4
rs147365361	chr16	31290305	p11.2	A	G	intron	rs9888739	1	0	0	0	0	0	ITGAM	NA	NA	NA	NA	NA	NA	NA	ITGAM
rs147603157	chrX	56923639	p11.21	A	-	unknown	rs5914778	1	0	0	0	0	0	SPIN3	NA	NA	NA	NA	NA	NA	NA	SPIN3
rs147757284	chr14	88379316	q31.3	T	-	intron	rs11845506	1	0	0	0	0	0	GALC	NA	NA	NA	NA	NA	NA	NA	GALC
rs147882703	chr16	31352806	p11.2	A	G	unknown	rs9888739	1	0	0	0	0	0	ITGAM	NA	NA	NA	NA	NA	NA	NA	ITGAM
rs147887366	chr19	37251088	q13.12	C	T	intron	NA	0	1	0	0	0	0	ZNF850	NA	NA	NA	NA	NA	NA	NA	ZNF850
rs1478895	chr8	11353335	p23.1	G	C	intron	rs7812879	1	0	0	0	0	0	BLK	NA	NA	NA	NA	NA	NA	NA	BLK
rs1478900	chr8	11347660	p23.1	C	T	unknown	rs7812879	1	0	0	0	0	0	BLK	NA	NA	NA	NA	NA	NA	NA	BLK
rs148024643	chr6	34731649	p21.31	G	A	intron	rs13205210	1	0	0	0	0	0	SNRPC	NA	NA	NA	NA	NA	NA	NA	SNRPC
rs148147902	chr16	31290304	p11.2	C	T	intron	rs9888739	1	0	0	0	0	0	ITGAM	NA	NA	NA	NA	NA	NA	NA	ITGAM
rs148244279	chr14	88372860	q31.3	T	G	intron	rs11845506	1	0	0	0	0	0	GALC	NA	NA	NA	NA	NA	NA	NA	GALC
rs148251602	chr8	56825113	q12.1	C	T	intron	rs7829816	1	0	0	0	0	0	LYN	NA	NA	NA	NA	NA	NA	NA	LYN
rs148314165	chr6	138230039	q23.3	T	-	unknown	rs77000060	1	0	1	1	0	0	TNFAIP3	NA	AL356234.3,AL590617.2,CCDC28A,CCDC28A-AS1,HEBP2,IL22RA2,LINC02528,LINC02865,NHSL1,PERP,TNFAIP3,WAKMAR2	AL590617.2,IL22RA2,LINC02528	NA	AL590617.2,IL22RA2,LINC02528	TNFAIP3,WAKMAR2	ACKR4P1,AL356234.3,AL590617.2,ARFGEF3,CCDC28A,CCDC28A-AS1,ECT2L,HEBP2,IFNGR1,IL20RA,IL22RA2,LINC02528,LINC02865,NHSL1,PERP,SLC35D3,SMIM28,TNFAIP3,WAKMAR2	AL590617.2,IL22RA2,LINC02528
rs148487374	chr15	38727666	q14	T	-	unknown	rs11073328	1	0	0	0	0	0	FAM98B	NA	NA	NA	NA	NA	NA	NA	FAM98B
rs148744983	chrX	56925722	p11.21	G	A	unknown	rs5914778	1	0	1	0	0	0	SPIN3	NA	AL050309.1,FAAH2,KLF8,MTHFD1P1,NBDY,SPIN2B,SPIN3,UBQLN2	AL050309.1,FAAH2,MTHFD1P1	NA	AL050309.1,FAAH2,MTHFD1P1	NA	AL022157.1,AL050309.1,AL354793.1,FAAH2,KLF8,MTHFD1P1,NBDY,SPIN2A,SPIN2B,SPIN3,UBQLN2,UQCRBP1,ZXDB	AL050309.1,FAAH2,MTHFD1P1
rs1489961	chrX	56635404	p11.21	G	T	unknown	rs5914778	1	0	0	0	0	0	UBQLN2	NA	NA	NA	NA	NA	NA	NA	UBQLN2
rs1489965	chrX	56740299	p11.21	C	T	unknown	rs5914778	1	0	1	1	0	0	LINC01420	NA	AL050309.1,FAAH2,KLF8,MTHFD1P1,NBDY,RP13-188A5.1,RRAGB,SPIN2B,SPIN3,UBQLN2,UQCRBP1	AL050309.1,FAAH2,MTHFD1P1,RP13-188A5.1,RRAGB,UQCRBP1	NA	AL050309.1,FAAH2,MTHFD1P1,RP13-188A5.1,RRAGB,UQCRBP1	NA	AL022157.1,AL050309.1,AL354793.1,FAAH2,KLF8,MTHFD1P1,NBDY,NLRP2B,RP13-188A5.1,RRAGB,SPIN2A,SPIN2B,SPIN3,UBQLN2,UQCRBP1,ZXDB	AL050309.1,FAAH2,MTHFD1P1,RP13-188A5.1,RRAGB,UQCRBP1
rs149169329	chr20	48578611	q13.13	C	T	unknown	rs11697848	1	0	0	0	0	0	RNF114	NA	NA	NA	NA	NA	NA	NA	RNF114
rs149378131	chr14	88374861	q31.3	T	-	intron	rs11845506	1	0	0	0	0	0	GALC	NA	NA	NA	NA	NA	NA	NA	GALC
rs149819751	chr6	35234647	p21.31	G	A	intron	rs10807150	1	0	1	0	0	0	ZNF76	CLPSL1,CLPSL2,FANCE,MKRNP2,RPL10A,UHRF1BP1	AL451165.2,ANKS1A,ARMC12,BRPF3,CLPS,DEF6,FANCE,FKBP5,HSPE1P11,ILRUN,MAPK13,MAPK14,NUDT3,PACSIN1,PPARD,RPL10A,RPS10,SCUBE3,SLC26A8,SNRPC,TAF11,TEAD3,TULP1,UHRF1BP1,Z84485.1,Z97832.2,ZNF76	BRPF3,DEF6,FKBP5,MAPK13,PPARD,RPS10,TEAD3,Z97832.2,ZNF76	DEF6,PPARD,SCUBE3	BRPF3,DEF6,FKBP5,MAPK13,PPARD,RPS10,SCUBE3,TEAD3,Z97832.2,ZNF76	AL451165.2,ARMC12,FANCE,FKBP5,ILRUN,MAPK14,RPS10	AL033519.3,AL033519.4,AL138721.1,AL139100.1,AL157823.2,AL451165.2,ANKS1A,ARMC12,BRPF3,CLPS,DEF6,FANCE,FKBP5,HSPE1P11,ILRUN,MAPK13,MAPK14,NUDT3,PACSIN1,PNPLA1,PPARD,RPL10A,RPS10,SCUBE3,SLC26A8,SNRPC,SPDEF,SRPK1,TAF11,TCP11,TEAD3,TULP1,UHRF1BP1,Z84485.1,Z95152.1,Z97832.2,ZNF76	BRPF3,CLPSL1,CLPSL2,DEF6,FANCE,FKBP5,MAPK13,MKRNP2,PPARD,RPL10A,RPS10,SCUBE3,TEAD3,UHRF1BP1,Z97832.2,ZNF76
rs149828147	chr1	184652381	q25.3	AAT	-	unknown	rs10911628	1	0	0	0	0	0	EDEM3	NA	NA	NA	NA	NA	NA	NA	EDEM3
rs149869430	chr16	31281406	p11.2	CTT	-	intron	rs9888739	1	0	0	0	0	0	ITGAM	NA	NA	NA	NA	NA	NA	NA	ITGAM
rs149965743	chr20	48577831	q13.13	G	A	unknown	rs11697848	1	0	0	0	0	0	RNF114	NA	NA	NA	NA	NA	NA	NA	RNF114
rs150108204	chr7	74008668	q11.23	C	-	intron	rs4717901	1	0	0	0	0	0	GTF2IRD1	NA	NA	NA	NA	NA	NA	NA	GTF2IRD1
rs150241951	chrX	57075806	p11.21	C	T	unknown	rs5914778	1	0	1	0	0	0	SPIN3	NA	KLF8,MTHFD1P1,NBDY,SPIN2B,SPIN3,UBQLN2,UQCRBP1	MTHFD1P1,UBQLN2,UQCRBP1	NA	MTHFD1P1,UBQLN2,UQCRBP1	NA	AL022157.1,AL354793.1,FAAH2,KLF8,MTHFD1P1,NBDY,NLRP2B,SPIN2A,SPIN2B,SPIN3,UBQLN2,UQCRBP1,ZXDA,ZXDB	MTHFD1P1,UBQLN2,UQCRBP1
rs150269215	chr16	57380718	q13	AATAAATG	-	unknown	rs223881	1	0	0	0	0	0	CCL22	NA	NA	NA	NA	NA	NA	NA	CCL22
rs150348333	chr6	35274025	p21.31	T	C	intron	rs10807150	1	0	0	0	0	0	DEF6	NA	NA	NA	NA	NA	NA	NA	DEF6
rs150386539	chrX	56569506	p11.21	A	-	unknown	rs5914778	1	0	0	0	0	0	UBQLN2	NA	NA	NA	NA	NA	NA	NA	UBQLN2
rs150434441	chr19	10409323	p13.2	A	G	unknown	rs3093030	1	0	0	0	0	0	ICAM5	NA	NA	NA	NA	NA	NA	NA	ICAM5
rs150652998	chrX	56498285	p11.21	T	-	unknown	rs5914778	1	0	1	0	0	0	UBQLN2	NA	NA	NA	NA	NA	NA	NA	UBQLN2
rs150803188	chr17	38032505	q12	G	A	intron	rs8079075	1	0	0	0	0	0	ZPBP2	NA	NA	NA	NA	NA	NA	NA	ZPBP2
rs151025263	chr6	32253725	p21.32	ATTTATTT	-	intron	rs1270942	1	0	1	0	0	0	C6orf10	NA	ABHD16A,AGER,AGPAT1,AIF1,AL645933.2,AL645940.1,AL645941.1,AL645941.2,AL662789.1,APOM,ATF6B,B3GALT4,BAG6,C2,C2-AS1,C4A,C4B,C6orf47,CFB,CLIC1,CSNK2B,CYP21A2,DDAH2,DDX39B,DDX39B-AS1,DXO,EGFL8,EHMT2,EHMT2-AS1,GPANK1,GPSM3,HCG25,HLA-B,HLA-DMA,HLA-DMB,HLA-DOA,HLA-DOB,HLA-DPA1,HLA-DPB1,HLA-DQA1,HLA-DQA2,HLA-DQB1,HLA-DQB1-AS1,HLA-DQB2,HLA-DRA,HLA-DRB1,HLA-DRB5,HSD17B8,HSPA1A,HSPA1B,HSPA1L,LSM2,LST1,LTA,L…	APOM,GPANK1,HLA-B,HLA-DOA,HLA-DQB1,HLA-DQB1-AS1,HLA-DQB2,HLA-DRB5,HSPA1B,LST1,LY6G5B,MCCD1,NEU1,NFKBIL1,PBX2,RNF5,TAP2,ZBTB12	AL645941.2,HLA-DQA1,LTA	AL645941.2,APOM,GPANK1,HLA-B,HLA-DOA,HLA-DQA1,HLA-DQB1,HLA-DQB1-AS1,HLA-DQB2,HLA-DRB5,HSPA1B,LST1,LTA,LY6G5B,MCCD1,NEU1,NFKBIL1,PBX2,RNF5,TAP2,ZBTB12	AGER,AIF1,AL645941.1,AL645941.2,APOM,B3GALT4,BAG6,CLIC1,DDAH2,DDX39B-AS1,EGFL8,EHMT2,EHMT2-AS1,GPSM3,HCG25,HLA-DMA,HLA-DMB,HLA-DPA1,HLA-DQA1,HLA-DQA2,HLA-DQB1,HLA-DQB1-AS1,HLA-DQB2,HLA-DRB1,HLA-DRB5,LY6G6C,MPIG6B,MSH5,MSH5-SAPCD1,NFKBIL1,PBX2,PPT2,PSMB8-AS1,RING1,RNF5,SAPCD1,SKIV2L,SLC39A7,SNHG32,STK19,TNF,VARS1,VPS52,ZBTB12	ABHD16A,AGER,AGPAT1,AIF1,AL645933.2,AL645940.1,AL645941.1,AL645941.2,AL662789.1,APOM,ATF6B,ATP6V1G2,B3GALT4,BAG6,BRD2,C2,C2-AS1,C4A,C4B,C4B-AS1,C6orf47,CFB,CLIC1,CSNK2B,CYP21A2,DDAH2,DDX39B,DDX39B-AS1,DXO,EGFL8,EHMT2,EHMT2-AS1,GPANK1,GPSM3,HCG24,HCG25,HCP5,HLA-B,HLA-DMA,HLA-DMB,HLA-DOA,HLA-DOB,HLA-DPA1,HLA-DPB1,HLA-DQA1,HLA-DQA2,HLA-DQB1,HLA-DQB1-AS1,HLA-DQB2,HLA-DRA,HLA-DRB1,HLA-DRB5,HSD17B8,HSP…	AL645941.2,APOM,GPANK1,HLA-B,HLA-DOA,HLA-DQA1,HLA-DQB1,HLA-DQB1-AS1,HLA-DQB2,HLA-DRB5,HSPA1B,LST1,LTA,LY6G5B,MCCD1,NEU1,NFKBIL1,PBX2,RNF5,TAP2,ZBTB12
rs1510475	chr17	37941380	q12	A	C	intron	rs8079075	1	0	0	0	0	0	IKZF3	NA	NA	NA	NA	NA	NA	NA	IKZF3
rs151192757	chr17	38057566	q12	C	T	unknown	rs8079075	1	0	0	0	0	0	GSDMB	NA	NA	NA	NA	NA	NA	NA	GSDMB
rs151223068	chr10	105025042	q24.33	A	-	unknown	rs4917385	1	0	0	0	0	0	INA	NA	NA	NA	NA	NA	NA	NA	INA
rs1512973	chr4	123506056	q27	G	A	unknown	rs907715	1	0	0	0	0	0	IL21	NA	NA	NA	NA	NA	NA	NA	IL21
rs1513272	chr7	28200097	p15.1	C	T	intron	rs849142	1	0	0	0	0	0	JAZF1	NA	NA	NA	NA	NA	NA	NA	JAZF1
rs1531577	chr8	11338561	p23.1	C	T	unknown	rs7812879	1	0	0	0	0	0	BLK	NA	NA	NA	NA	NA	NA	NA	BLK
rs1539258	chr1	173312583	q25.1	C	T/A	intron	rs12736195	1	0	0	0	0	0	LOC100506023	NA	NA	NA	NA	NA	NA	NA	LOC100506023
rs1545445	chr7	128746316	q32.1	T	A	unknown	rs12537284	1	0	0	0	0	0	LOC407835	NA	NA	NA	NA	NA	NA	NA	LOC407835
rs1551559	chr19	52034940	q13.41	C	T	ncRNA,untranslated-5	rs2305772	1	0	1	0	0	0	SIGLEC6	RPL7P51,SIGLEC14,SIGLEC5	AC008750.2,AC008750.4,AC008750.6,AC008750.7,AC010320.1,AC010320.2,AC010320.4,AC010325.2,AC011468.1,AC018755.4,AC063977.6,C19orf48,C19orf81,C19orf84,CD33,CLDND2,CLEC11A,CTU1,ETFB,FPR1,FPR2,FPR3,IGLON5,NKG7,PPP2R1A,SIGLEC10,SIGLEC12,SIGLEC14,SIGLEC5,SIGLEC6,SIGLEC7,SIGLEC8,SIGLEC9,SPACA6,VSIG10L,ZNF175,ZNF350,ZNF350-AS1,ZNF432,ZNF480,ZNF528,ZNF577,ZNF578,ZNF613,ZNF614,ZNF615,ZNF616,ZNF649,ZNF649-AS…	AC008750.2,AC008750.4,AC008750.6,AC008750.7,AC010320.1,AC010320.4,AC018755.4,IGLON5,PPP2R1A,SIGLEC14,SIGLEC5,SPACA6,VSIG10L,ZNF175,ZNF350,ZNF350-AS1,ZNF614,ZNF808,ZNF836	CTU1,ETFB	AC008750.2,AC008750.4,AC008750.6,AC008750.7,AC010320.1,AC010320.4,AC018755.4,CTU1,ETFB,IGLON5,PPP2R1A,SIGLEC14,SIGLEC5,SPACA6,VSIG10L,ZNF175,ZNF350,ZNF350-AS1,ZNF614,ZNF808,ZNF836	AC010320.4,AC010325.2,AC011468.1,C19orf48,CLEC11A,ETFB,FPR1,SIGLEC10,SIGLEC12,SIGLEC9,ZNF175,ZNF350,ZNF432,ZNF577,ZNF578,ZNF615,ZNF616,ZNF649,ZNF649-AS1,ZNF836,ZNF841,ZNF880	AC008743.1,AC008750.2,AC008750.4,AC008750.6,AC008750.7,AC010320.1,AC010320.2,AC010320.4,AC010325.2,AC010332.1,AC011468.1,AC011468.4,AC011468.5,AC011473.3,AC011483.1,AC011483.3,AC018755.1,AC018755.3,AC018755.4,AC063977.6,AC063977.7,AC074141.1,ACP4,C19orf48,C19orf81,C19orf84,CD33,CEACAM18,CLDND2,CLEC11A,CTU1,ETFB,FPR1,FPR2,FPR3,HAS1,IGLON5,KLK1,KLK10,KLK11,KLK12,KLK13,KLK14,KLK2,KLK3,KLK4,KLK5,KLK6…	AC008750.2,AC008750.4,AC008750.6,AC008750.7,AC010320.1,AC010320.4,AC018755.4,CTU1,ETFB,IGLON5,PPP2R1A,RPL7P51,SIGLEC14,SIGLEC5,SPACA6,VSIG10L,ZNF175,ZNF350,ZNF350-AS1,ZNF614,ZNF808,ZNF836
rs1557121	chr1	173353881	q25.1	T	C	intron	rs12736195	1	0	0	0	0	0	LOC100506023	NA	NA	NA	NA	NA	NA	NA	LOC100506023
rs1557567	chr6	35260503	p21.31	C	T	coding-synon,ncRNA	rs10807150	1	0	0	0	0	0	ZNF76	NA	NA	NA	NA	NA	NA	NA	ZNF76
rs1564267	chr8	11337887	p23.1	T	C	unknown	rs7812879	1	0	1	0	0	0	FAM167A	AF131215.4,BLK,C8orf49,CTSB,DEFB135,DEFB136,FDFT1,GATA4,MTMR9,NEIL2,RP11-148O21.2,RP11-148O21.3,RP11-148O21.4,RP11-148O21.6,RP11-297N6.4,XKR6	AC022239.1,AC025857.2,AC069185.1,AC104964.3,AC105001.1,AC145124.1,AF131215.2,AF131215.4,AF131215.5,AF131215.6,AF131215.7,AF131216.1,AF131216.4,AF131216.5,BLK,C8orf13,CTSB,FAM167A,FAM66A,FAM66D,FAM86B2,FDFT1,MTMR9,NEIL2,PINX1,PRSS51,RP11-148O21.2,RP11-148O21.4,SLC35G5,USP17L2,XKR6	AC022239.1,AF131215.5,AF131215.6,AF131215.7,AF131216.1,AF131216.4,AF131216.5,BLK,C8orf13,CTSB,FAM167A,NEIL2,USP17L2	AC022239.1,AF131215.2,BLK,FAM167A,XKR6	AC022239.1,AF131215.2,AF131215.5,AF131215.6,AF131215.7,AF131216.1,AF131216.4,AF131216.5,BLK,C8orf13,CTSB,FAM167A,NEIL2,USP17L2,XKR6	AC022239.1,AF131215.5,AF131215.6,AF131215.7,BLK,FAM167A,FAM66A,FDFT1,NEIL2,PINX1,SLC35G5	AC011008.1,AC011008.2,AC022239.1,AC025857.2,AC069185.1,AC087203.1,AC087203.2,AC087203.3,AC104964.3,AC105001.1,AC107918.3,AC130352.1,AC145124.1,AF131215.2,AF131215.4,AF131215.5,AF131215.6,AF131215.7,AF131216.1,AF131216.3,AF131216.4,AF131216.5,ALG1L11P,BLK,C8orf13,C8orf49,CTSB,DEFB109D,DEFB131E,DEFB134,ENPP7P12,FAM167A,FAM167A-AS1,FAM66A,FAM66D,FAM86B1,FAM86B2,FAM90A25P,FDFT1,GATA4,LINC00208,MTMR9,…	AC022239.1,AF131215.2,AF131215.4,AF131215.5,AF131215.6,AF131215.7,AF131216.1,AF131216.4,AF131216.5,BLK,C8orf13,C8orf49,CTSB,DEFB135,DEFB136,FAM167A,FDFT1,GATA4,MTMR9,NEIL2,RP11-148O21.2,RP11-148O21.3,RP11-148O21.4,RP11-148O21.6,RP11-297N6.4,USP17L2,XKR6
rs1569723	chr20	44742064	q13.12	C	A	unknown	rs4810485	1	0	0	0	0	0	CD40	NA	NA	NA	NA	NA	NA	NA	CD40
rs1571971	chrX	56602592	p11.21	C	T	unknown	rs5914778	1	0	0	0	0	0	UBQLN2	NA	NA	NA	NA	NA	NA	NA	UBQLN2
rs1576223	chrX	56718556	p11.21	T	A	unknown	rs5914778	1	0	1	0	0	0	LINC01420	NA	AL050309.1,FAAH2,KLF8,MTHFD1P1,NBDY,RP13-188A5.1,RRAGB,SPIN2B,SPIN3,UBQLN2,UQCRBP1	AL050309.1,FAAH2,MTHFD1P1,RP13-188A5.1,RRAGB,UQCRBP1	NA	AL050309.1,FAAH2,MTHFD1P1,RP13-188A5.1,RRAGB,UQCRBP1	NA	AL022157.1,AL050309.1,AL354793.1,FAAH2,KLF8,MTHFD1P1,NBDY,NLRP2B,RP13-188A5.1,RRAGB,SPIN2A,SPIN2B,SPIN3,UBQLN2,UQCRBP1,ZXDB	AL050309.1,FAAH2,MTHFD1P1,RP13-188A5.1,RRAGB,UQCRBP1
rs1577002	chrX	56708599	p11.21	G	A	unknown	rs5914778	1	0	0	0	0	0	LINC01420	NA	NA	NA	NA	NA	NA	NA	LINC01420
rs1577589	chrX	56546432	p11.21	C	A	unknown	rs5914778	1	0	0	0	0	0	UBQLN2	NA	NA	NA	NA	NA	NA	NA	UBQLN2
rs1577590	chrX	56567796	p11.21	G	A	unknown	rs5914778	1	0	0	0	0	0	UBQLN2	NA	NA	NA	NA	NA	NA	NA	UBQLN2
rs1590381	chr6	35154787	p21.31	T	A	unknown	rs10807150	1	0	0	0	0	0	SCUBE3	NA	NA	NA	NA	NA	NA	NA	SCUBE3
rs1592748	chr5	159902975	q34	T	A	intron	rs57095329	1	0	0	0	0	0	MIR3142	NA	NA	NA	NA	NA	NA	NA	MIR3142
rs1602191	chrX	56744445	p11.21	T	G	unknown	rs5914778	1	0	1	0	0	0	LINC01420	NA	AL050309.1,FAAH2,KLF8,MTHFD1P1,NBDY,RP13-188A5.1,SPIN2B,SPIN3,UBQLN2,UQCRBP1	AL050309.1,FAAH2,MTHFD1P1,RP13-188A5.1,UQCRBP1	NA	AL050309.1,FAAH2,MTHFD1P1,RP13-188A5.1,UQCRBP1	NA	AL022157.1,AL050309.1,AL354793.1,FAAH2,KLF8,MTHFD1P1,NBDY,NLRP2B,RP13-188A5.1,SPIN2A,SPIN2B,SPIN3,UBQLN2,UQCRBP1,ZXDB	AL050309.1,FAAH2,MTHFD1P1,RP13-188A5.1,UQCRBP1
rs1602192	chrX	56744737	p11.21	A	G	unknown	rs5914778	1	0	0	0	0	0	LINC01420	NA	NA	NA	NA	NA	NA	NA	LINC01420
rs1602194	chrX	56736981	p11.21	G	A	unknown	rs5914778	1	0	0	0	0	0	LINC01420	NA	NA	NA	NA	NA	NA	NA	LINC01420
rs1610555	chr18	67543147	q22.2	G	T	intron	rs1610555	1	0	0	0	0	0	CD226	NA	NA	NA	NA	NA	NA	NA	CD226
rs1616369	chrX	153326464	q28	A	G	intron,near-gene-5	rs1734787	1	0	1	0	0	0	MECP2	NA	BCAP31,BGN,FAM50A,FLNA,FUNDC2,HCFC1,IKBKGP1,MECP2,MPP1,NAA10,PDZD4,PLXNA3,SLC6A8,SMIM9,TAZ,TMEM187,ZNF275	NA	NA	NA	NA	ABCD1,AC244090.2,AC245140.2,AF274858.1,ARHGAP4,ATP2B3,ATP6AP1,AVPR2,BCAP31,BGN,CCNQ,CH17-340M24.3,DKC1,DNASE1L1,DUSP9,EMD,F8,F8A1,FAM3A,FAM50A,FLNA,FUNDC2,G6PD,GAB3,GDI1,HAUS7,HCFC1,IDH3G,IKBKGP1,IRAK1,L1CAM,LAGE3,LCA10,MECP2,MPP1,NAA10,PDZD4,PLXNA3,PLXNB3,PNCK,PNMA6A,PNMA6B,RENBP,RPL10,SLC10A3,SLC6A8,SMIM9,SNORA70,SRPK3,SSR4,TAZ,TKTL1,TMEM187,TREX2,U52111.1,UBL4A,ZNF275	MECP2
rs1624766	chrX	153317154	q28	C	T	intron	rs1734787	1	0	0	0	0	0	MECP2	NA	NA	NA	NA	NA	NA	NA	MECP2
rs1634726	chr6	30985828	p21.33	G	A	intron	rs1270942	1	0	0	0	0	0	MUC22	NA	NA	NA	NA	NA	NA	NA	MUC22
rs1635852	chr7	28189411	p15.1	T	C	intron	rs849142	1	0	0	0	0	0	JAZF1	NA	NA	NA	NA	NA	NA	NA	JAZF1
rs1651081	chr3	159732502	q25.33	A	T	intron	rs564799	1	0	0	0	0	0	IL12A-AS1	NA	NA	NA	NA	NA	NA	NA	IL12A-AS1
rs16823413	chr1	184706306	q25.3	G	A	intron	rs10911628	1	0	0	0	0	0	EDEM3	NA	NA	NA	NA	NA	NA	NA	EDEM3
rs16823421	chr1	184718601	q25.3	G	A	intron	rs10911628	1	0	0	0	0	0	EDEM3	NA	NA	NA	NA	NA	NA	NA	EDEM3
rs16823429	chr1	184722046	q25.3	T	C	intron	rs10911628	1	0	0	0	0	0	EDEM3	NA	NA	NA	NA	NA	NA	NA	EDEM3
rs16842520	chr1	159657850	q23.2	C	G	unknown	rs3093061	1	0	0	0	0	0	CRP	NA	NA	NA	NA	NA	NA	NA	CRP
rs16842525	chr1	159664624	q23.2	T	C	unknown	rs3093061	1	0	0	0	0	0	CRP	NA	NA	NA	NA	NA	NA	NA	CRP
rs16842533	chr1	159666537	q23.2	A	G	unknown	rs3093061	1	0	0	0	0	0	CRP	NA	NA	NA	NA	NA	NA	NA	CRP
rs16892384	chr6	34619003	p21.31	C	A	intron	rs13205210	1	0	0	0	0	0	C6orf106	NA	NA	NA	NA	NA	NA	NA	C6orf106
rs16892386	chr6	34619392	p21.31	C	A	intron	rs13205210	1	0	0	0	0	0	C6orf106	NA	NA	NA	NA	NA	NA	NA	C6orf106
rs16895659	chr6	34890868	p21.31	T	C	intron	rs13205210	1	0	0	0	0	0	ANKS1A	NA	NA	NA	NA	NA	NA	NA	ANKS1A
rs16920192	chr8	56904026	q12.1	T	A	intron	rs7829816	1	0	0	0	0	0	LYN	NA	NA	NA	NA	NA	NA	NA	LYN
rs16922391	chr8	56825557	q12.1	A	G	intron	rs7829816	1	0	0	0	0	0	LYN	NA	NA	NA	NA	NA	NA	NA	LYN
rs16922396	chr8	56826231	q12.1	G	A	intron	rs7829816	1	0	0	0	0	0	LYN	NA	NA	NA	NA	NA	NA	NA	LYN
rs16922400	chr8	56827739	q12.1	C	T	intron	rs7829816	1	0	0	0	0	0	LYN	NA	NA	NA	NA	NA	NA	NA	LYN
rs16922408	chr8	56833666	q12.1	G	T	intron	rs7829816	1	0	0	0	0	0	LYN	NA	NA	NA	NA	NA	NA	NA	LYN
rs16922415	chr8	56839105	q12.1	T	C	intron	rs7829816	1	0	0	0	0	0	LYN	NA	NA	NA	NA	NA	NA	NA	LYN
rs16922458	chr8	56854031	q12.1	G	T	intron	rs7829816	1	0	0	0	1	0	LYN	NA	NA	NA	NA	NA	NA	NA	LYN
rs16922461	chr8	56860025	q12.1	G	A	intron	rs7829816	1	0	0	0	0	0	LYN	NA	NA	NA	NA	NA	NA	NA	LYN
rs16922462	chr8	56860965	q12.1	C	T	intron	rs7829816	1	0	0	0	0	0	LYN	NA	NA	NA	NA	NA	NA	NA	LYN
rs16922463	chr8	56861669	q12.1	C	A	intron	rs7829816	1	0	0	0	0	0	LYN	NA	NA	NA	NA	NA	NA	NA	LYN
rs16922464	chr8	56861742	q12.1	G	A	intron	rs7829816	1	0	0	0	0	0	LYN	NA	NA	NA	NA	NA	NA	NA	LYN
rs16922466	chr8	56861922	q12.1	G	A	intron	rs7829816	1	0	0	0	0	0	LYN	NA	NA	NA	NA	NA	NA	NA	LYN
rs16922470	chr8	56863487	q12.1	C	T	intron	rs7829816	1	0	0	0	0	0	LYN	NA	NA	NA	NA	NA	NA	NA	LYN
rs16922471	chr8	56863873	q12.1	A	G	intron	rs7829816	1	0	0	0	0	0	LYN	NA	NA	NA	NA	NA	NA	NA	LYN
rs16922472	chr8	56865877	q12.1	A	T	intron	rs7829816	1	0	1	0	1	0	LYN	LYN,SNORA1	AC013644.1,AC018607.1,AC107952.2,CHCHD7,LINC00968,LYN,PLAG1,RPS20,TGS1,TMEM68,XKR4	LYN,XKR4	NA	LYN,XKR4	AC107952.2,CHCHD7,LINC00968,PLAG1,RPS20,TGS1	AC012349.1,AC013644.1,AC018607.1,AC046176.1,AC107952.2,CHCHD7,LINC00968,LYN,MOS,PENK,PLAG1,RPL37P6,RPS20,SDR16C5,SEPTIN10P1,TGS1,TMEM68,XKR4	LYN,SNORA1,XKR4
rs16965367	chr17	38014316	q12	T	C	intron	rs8079075	1	0	0	0	0	0	IKZF3	NA	NA	NA	NA	NA	NA	NA	IKZF3
rs16972959	chr16	23901376	p12.2	G	A	intron	rs16972959	1	0	0	0	0	0	PRKCB	NA	NA	NA	NA	NA	NA	NA	PRKCB
rs17057846	chr5	159902313	q34	G	A	intron	rs57095329	1	0	1	0	1	0	MIR3142	NA	AC008456.1,ATP10B,CCNJL,FABP6,MIR3142HG,PTTG1,PWWP2A,SLU7,TTC1,ZBED8	AC008456.1,FABP6,MIR3142HG,SLU7	NA	AC008456.1,FABP6,MIR3142HG,SLU7	PWWP2A,SLU7,TTC1	AC008456.1,AC112191.2,ADRA1B,ATP10B,C1QTNF2,CCNJL,FABP6,FABP6-AS1,GAPDHP40,MIR3142HG,PTTG1,PWWP2A,SLU7,TTC1,ZBED8	AC008456.1,FABP6,MIR3142HG,SLU7
rs1708302	chr7	28198677	p15.1	C	T	intron	rs849142	1	0	0	0	0	0	JAZF1	NA	NA	NA	NA	NA	NA	NA	JAZF1
rs1712509	chr10	105013870	q24.33	G	T	unknown	rs4917385	1	0	0	0	0	0	RPEL1	NA	NA	NA	NA	NA	NA	NA	RPEL1
rs1712512	chr10	105016977	q24.33	A	T	unknown	rs4917385	1	0	1	0	0	1	RPEL1	AS3MT,C10orf32,C10orf32-ASMT,INA,RNU6-372P	ATP5MD,CALHM2,CNNM2,INA,MFSD13A,USMG5	USMG5	NA	USMG5	NA	ARL3,ATP5MD,BORCS7,CALHM2,CNNM2,FBXL15,INA,MFSD13A,NT5C2,PCGF6,PDCD11,SFXN2,TAF5,TRIM8,USMG5,WBP1L	AS3MT,C10orf32,C10orf32-ASMT,INA,RNU6-372P,USMG5
rs17167255	chr5	133425735	q31.1	G	A	unknown	rs7726414	1	0	0	0	0	0	TCF7	NA	NA	NA	NA	NA	NA	NA	TCF7
rs17200824	chr4	102752589	q24	A	G	intron	rs10516487	1	0	0	0	0	0	BANK1	NA	NA	NA	NA	NA	NA	NA	BANK1
rs17212236	chr12	12855483	p13.1	G	C	near-gene-5	rs10845606	1	0	1	0	0	0	GPR19	DUSP16,RP11-158N24.1	AC007688.3,AC008115.2,AC008115.3,AC008115.4,APOLD1,BCL2L14,BORCS5,CDKN1B,CREBL2,DDX47,DUSP16,EMP1,FAM234B,GPR19,GPRC5A,GPRC5D-AS1,LOH12CR2,LRP6,MANSC1	AC008115.4,APOLD1,BORCS5,DDX47,LRP6	AC008115.2,DUSP16	AC008115.2,AC008115.4,APOLD1,BORCS5,DDX47,DUSP16,LRP6	AC008115.2,AC008115.3,AC008115.4,APOLD1,BORCS5,CDKN1B,FAM234B,MANSC1	AC007619.1,AC007688.2,AC007688.3,AC008115.1,AC008115.2,AC008115.3,AC008115.4,AC023790.2,APOLD1,BCL2L14,BORCS5,CDKN1B,CREBL2,DDX47,DUSP16,EMP1,FAM234B,GPR19,GPRC5A,GPRC5D,GPRC5D-AS1,GSG1,HEBP1,LINC01559,LOH12CR2,LRP6,MANSC1,PTMAP9,RPL13AP20,RPL23AP66	AC008115.2,AC008115.4,APOLD1,BORCS5,DDX47,DUSP16,LRP6,RP11-158N24.1
rs17266552	chr4	102726519	q24	G	A	intron	rs10516487	1	0	0	0	0	0	BANK1	NA	NA	NA	NA	NA	NA	NA	BANK1
rs17266594	chr4	102750922	q24	T	C	intron	rs10516487	1	0	1	0	0	0	BANK1	NA	AC098487.1,AF213884.3,AP002075.1,BANK1,MANBA	AC098487.1,BANK1,MANBA	AP002075.1	AC098487.1,AP002075.1,BANK1,MANBA	AC098487.1	AC098487.1,AF213884.3,AP002075.1,BANK1,EMCN,KRT8P46,LRRC37A15P,MANBA,NFKB1,PPP3CA,SLC39A8,UBE2D3-AS1	AC098487.1,AP002075.1,BANK1,MANBA
rs17277503	chrX	56816361	p11.21	G	A	intron	rs5914778	1	0	0	0	0	0	LINC01420	NA	NA	NA	NA	NA	NA	NA	LINC01420
rs17340542	chr7	128720045	q32.1	T	C	unknown	rs12537284	1	0	0	0	0	0	TPI1P2	NA	NA	NA	NA	NA	NA	NA	TPI1P2
rs17346550	chr1	173315625	q25.1	T	C	intron	rs12736195	1	0	0	0	1	1	LOC100506023	NA	NA	NA	NA	NA	NA	NA	LOC100506023
rs1734787	chrX	153325446	q28	A	C	intron,untranslated-5	rs1734787	1	0	0	0	0	0	MECP2	NA	NA	NA	NA	NA	NA	NA	MECP2
rs1734789	chrX	153331463	q28	G	A	intron	rs1734787	1	0	0	0	0	0	MECP2	NA	NA	NA	NA	NA	NA	NA	MECP2
rs1734790	chrX	153301653	q28	C	A	intron	rs1734787	1	0	0	0	0	0	MECP2	NA	NA	NA	NA	NA	NA	NA	MECP2
rs1734791	chrX	153330920	q28	A	T	intron	rs1734787	1	0	0	0	0	0	MECP2	NA	NA	NA	NA	NA	NA	NA	MECP2
rs1734792	chrX	153341060	q28	A	C	intron	rs1734787	1	0	0	0	0	0	MECP2	NA	NA	NA	NA	NA	NA	NA	MECP2
rs17421	chrX	153225634	q28	G	C	intron	rs17422	1	0	1	0	1	1	HCFC1	NA	AF274858.1,FLNA,HCFC1,HCFC1-AS1,IDH3G,IRAK1,MECP2,MPP1,NAA10,PDZD4,PLXNA3,PNMA5,SRPK3,TAZ,TMEM187,TREX2	IRAK1,NAA10,TMEM187,TREX2	NA	IRAK1,NAA10,TMEM187,TREX2	NA	ABCD1,AC244090.2,AC245140.2,AF274858.1,ARHGAP4,ATP2B3,ATP6AP1,AVPR2,BCAP31,BGN,CCNQ,CH17-340M24.3,DKC1,DNASE1L1,DUSP9,EMD,F8A1,FAM3A,FAM50A,FLNA,G6PD,GAB3,GDI1,HAUS7,HCFC1,HCFC1-AS1,IDH3G,IKBKG,IKBKGP1,IRAK1,L1CAM,LAGE3,LCA10,MECP2,MPP1,NAA10,PDZD4,PLXNA3,PLXNB3,PNCK,PNMA3,PNMA5,PNMA6A,PNMA6B,RENBP,RPL10,SLC10A3,SLC6A8,SMIM9,SNORA70,SRPK3,SSR4,TAZ,TKTL1,TMEM187,TREX2,U52111.1,UBL4A,ZFP92	IRAK1,NAA10,TMEM187,TREX2
rs17422	chrX	153227426	q28	A	T/G/C	intron	rs17422	1	0	0	0	1	1	HCFC1	NA	NA	NA	NA	NA	NA	NA	HCFC1
rs17425212	chr7	128721724	q32.1	C	T	unknown	rs12537284	1	0	1	0	0	0	TPI1P2	NA	AC010655.3,AC018638.6,AC018638.7,AC025594.1,AC025594.2,AC073320.1,AC090114.2,AC108010.1,AHCYL2,ATP6V1F,CCDC136,CICP14,FAM71F2,FLNC-AS1,HILPDA,IMPDH1,IRF5,KCP,KLHDC10,METTL2B,NRF1,OPN1SW,RBM28,SMO,STRIP2,TNPO3,TPI1P2,TSPAN33,UBE2H,ZC3HC1	AC010655.3,AC025594.1,AC025594.2,AC108010.1,CCDC136,IMPDH1,IRF5,KCP,KLHDC10,NRF1,OPN1SW,SMO,ZC3HC1	NA	AC010655.3,AC025594.1,AC025594.2,AC108010.1,CCDC136,IMPDH1,IRF5,KCP,KLHDC10,NRF1,OPN1SW,SMO,ZC3HC1	AC018638.6,AC018638.7,AC090114.2,AC108010.1,ATP6V1F,CCDC136,IMPDH1,METTL2B,NRF1,RBM28,TNPO3,TSPAN33,UBE2H,ZC3HC1	AC009244.1,AC010655.3,AC011005.1,AC011005.4,AC018638.1,AC018638.2,AC018638.4,AC018638.5,AC018638.6,AC018638.7,AC018638.8,AC025594.1,AC025594.2,AC073320.1,AC078846.1,AC090114.1,AC090114.2,AC090114.3,AC108010.1,AHCYL2,ATP6V1F,CALU,CCDC136,CICP14,FAM71F1,FAM71F2,FLNC,FLNC-AS1,HILPDA,IMPDH1,IRF5,KCP,KLHDC10,LEP,METTL2B,NRF1,OPN1SW,PRRT4,RBM28,SMKR1,SMO,STRIP2,TNPO3,TPI1P2,TSPAN33,UBE2H,ZC3HC1	AC010655.3,AC025594.1,AC025594.2,AC108010.1,CCDC136,IMPDH1,IRF5,KCP,KLHDC10,NRF1,OPN1SW,SMO,ZC3HC1
rs17435	chrX	153311980	q28	T	A	intron	rs1734787	1	0	0	0	0	0	MECP2	NA	NA	NA	NA	NA	NA	NA	MECP2
rs17515910	chr8	56854016	q12.1	A	C	intron	rs7829816	1	0	0	0	0	0	LYN	NA	NA	NA	NA	NA	NA	NA	LYN
rs17630801	chr13	41539817	q14.11	A	C	intron	rs7329174	1	0	0	0	0	0	ELF1	NA	NA	NA	NA	NA	NA	NA	ELF1
rs17676923	chr17	38050125	q12	C	T	unknown	rs8079075	1	0	1	0	0	1	GSDMB	GSDMA	AC005288.1,AC006441.1,AC009283.1,AC080112.1,AC080112.3,AC090844.3,CACNB1,CCR7,CDK12,CSF3,ERBB2,FBXL20,GRB7,GSDMA,GSDMB,IGFBP4,IKZF3,KRT10,LINC00672,MED24,MIEN1,MSL1,NEUROD2,ORMDL3,PGAP3,PLXDC1,PNMT,PPP1R1B,PSMD3,RAPGEFL1,RARA,RARA-AS1,SMARCE1,TCAP,TMEM99,TOP2A,WIPF2,ZPBP2	CACNB1,CCR7,CSF3,ERBB2,GSDMB,KRT10,MIEN1,NEUROD2,ORMDL3,PGAP3,RARA-AS1,TCAP	AC080112.1	AC080112.1,CACNB1,CCR7,CSF3,ERBB2,GSDMB,KRT10,MIEN1,NEUROD2,ORMDL3,PGAP3,RARA-AS1,TCAP	AC080112.1,CACNB1,CCR7,FBXL20,GRB7,GSDMA,GSDMB,LINC00672,MIEN1,PSMD3,RARA-AS1,TMEM99,TOP2A,WIPF2	AC004408.1,AC004408.2,AC004585.1,AC005288.1,AC006441.1,AC009283.1,AC068669.1,AC073508.3,AC080112.1,AC080112.3,AC087491.1,AC090844.2,AC090844.3,CACNB1,CASC3,CCR7,CDC6,CDK12,CSF3,ERBB2,FBXL20,GJD3,GRB7,GSDMA,GSDMB,IGFBP4,IKZF3,KRT10,KRT12,KRT222,KRT223P,KRT25,KRT27,LINC00672,LRRC37A11P,MED24,MIEN1,MSL1,NEUROD2,NR1D1,ORMDL3,PGAP3,PLXDC1,PNMT,PPP1R1B,PSMD3,RAPGEFL1,RARA,RARA-AS1,RDM1P5,RPL19,SMARCE1,…	AC080112.1,CACNB1,CCR7,CSF3,ERBB2,GSDMA,GSDMB,KRT10,MIEN1,NEUROD2,ORMDL3,PGAP3,RARA-AS1,TCAP
rs17778581	chr8	10743421	p23.1	C	T	unknown	rs6985109	1	0	0	0	0	0	XKR6	NA	NA	NA	NA	NA	NA	NA	XKR6
rs17805769	chr16	11185873	p13.13	A	G	intron	rs12599402	1	0	0	0	0	0	CLEC16A	NA	NA	NA	NA	NA	NA	NA	CLEC16A
rs17849501	chr1	183542323	q25.3	C	T	coding-synon,intron	rs17849502	1	0	0	0	0	0	NCF2	NA	NA	NA	NA	NA	NA	NA	NCF2
rs17849502	chr1	183532580	q25.3	G	T	missense	rs17849502	1	0	0	0	0	0	NCF2	NA	NA	NA	NA	NA	NA	NA	NCF2
rs1788097	chr18	67543688	q22.2	C	T	intron	rs1610555	1	0	0	0	0	0	CD226	NA	NA	NA	NA	NA	NA	NA	CD226
rs1788098	chr18	67542798	q22.2	C	T	intron	rs1610555	1	0	0	0	0	0	CD226	NA	NA	NA	NA	NA	NA	NA	CD226
rs1800628	chr6	31546850	p21.33	G	A	unknown	rs1270942	1	0	0	0	0	0	TNF	NA	NA	NA	NA	NA	NA	NA	TNF
rs1800890	chr1	206949365	q32.1	A	T	unknown	rs3024505	1	0	0	0	0	0	IL10	NA	NA	NA	NA	NA	NA	NA	IL10
rs1801274	chr1	161479745	q23.3	A	G	missense	rs1801274	1	0	1	0	0	0	FCGR2A	FCGR2A	ADAMTS4,AL121985.1,AL121985.3,AL138930.1,AL359541.1,AL590385.1,AL590385.2,AL590714.1,AL592295.3,AL592295.4,AL831711.1,APOA2,ARHGAP30,B4GALT3,CD244,CD48,CD84,DUSP12,F11R,FCER1G,FCGR2A,FCGR2B,FCGR3A,FCGR3B,FCRLA,FCRLB,HSPA6,HSPA7,ITLN1,ITLN2,KLHDC9,LY9,MPZ,NIT1,RPS23P10,SDHC,SETP9,SH2D1B,SLAMF1,SLAMF6,SLAMF7,TOMM40L,TSTD1,UFC1,USF1,USP21	ADAMTS4,AL121985.1,AL121985.3,ARHGAP30,B4GALT3,CD48,CD84,F11R,FCER1G,FCGR2A,FCGR2B,KLHDC9,MPZ,SDHC,SETP9,SLAMF1,TOMM40L,TSTD1	AL831711.1	ADAMTS4,AL121985.1,AL121985.3,AL831711.1,ARHGAP30,B4GALT3,CD48,CD84,F11R,FCER1G,FCGR2A,FCGR2B,KLHDC9,MPZ,SDHC,SETP9,SLAMF1,TOMM40L,TSTD1	AL121985.1,AL138930.1,AL359541.1,AL590714.1,AL592295.3,AL831711.1,CD244,FCER1G,FCRLB,HSPA6,KLHDC9,LY9,NIT1,SDHC,SLAMF7,TOMM40L,UFC1,USF1,USP21	ADAMTS4,AL121985.1,AL121985.3,AL138930.1,AL354714.2,AL359541.1,AL391825.1,AL590385.1,AL590385.2,AL590714.1,AL592295.1,AL592295.3,AL592295.4,AL831711.1,APOA2,ARHGAP30,ATF6,B4GALT3,C1orf226,CD244,CD48,CD84,DEDD,DUSP12,F11R,FCER1G,FCGR2A,FCGR2B,FCGR2C,FCGR3A,FCGR3B,FCRLA,FCRLB,HSPA6,HSPA7,ITLN1,ITLN2,KLHDC9,LY9,MPZ,NDUFS2,NECTIN4,NIT1,NR1I3,OLFML2B,PCP4L1,PFDN2,PPOX,RPS23P10,SDHC,SETP9,SH2D1B,SLAMF1…	ADAMTS4,AL121985.1,AL121985.3,AL831711.1,ARHGAP30,B4GALT3,CD48,CD84,F11R,FCER1G,FCGR2A,FCGR2B,KLHDC9,MPZ,SDHC,SETP9,SLAMF1,TOMM40L,TSTD1
rs1804182	chr8	42033519	p11.21	G	A	nonsense	rs1804182	1	0	1	1	1	1	PLAT	DKK4,POLB,RP11-503E24.2,SLC20A2,SMIM19,VDAC3	NA	NA	NA	NA	NA	AC009630.1,CHRNA6	DKK4,POLB,RP11-503E24.2,SLC20A2,SMIM19,VDAC3
rs1806356	chrX	56858818	p11.21	G	A	unknown	rs5914778	1	0	0	0	0	0	LINC01420	NA	NA	NA	NA	NA	NA	NA	LINC01420
rs1807560	chr22	39748912	q13.1	G	A	intron	rs61616683	1	0	0	0	0	0	SYNGR1	NA	NA	NA	NA	NA	NA	NA	SYNGR1
rs180769054	chr20	48532093	q13.13	G	A	near-gene-5	rs11697848	1	0	1	0	0	0	SPATA2	NA	AL133230.1,ARFGEF2,B4GALT5,CEBPB,CEBPB-AS1,CSE1L,CSE1L-AS1,DDX27,LINC01270,LINC01275,PARD6B,PTPN1,RNF114,SLC9A8,SNAI1,SPATA2,STAU1,TMEM189,TRERNA1,UBE2V1,ZNFX1	B4GALT5,CSE1L,CSE1L-AS1,PARD6B,SLC9A8	ARFGEF2,CEBPB,SLC9A8,UBE2V1	ARFGEF2,B4GALT5,CEBPB,CSE1L,CSE1L-AS1,PARD6B,SLC9A8,UBE2V1	AL133230.1,B4GALT5,CEBPB-AS1,DDX27,PTPN1,RNF114,SNAI1,SPATA2,UBE2V1,ZNFX1	AL035685.1,AL133230.1,AL162615.1,ARFGEF2,ARPC3P1,B4GALT5,BCAS4,CEBPB,CEBPB-AS1,CSE1L,CSE1L-AS1,DDX27,KCNB1,KRT18P4,LINC01270,LINC01271,LINC01273,LINC01275,PARD6B,PELATON,PSMD10P1,PTGIS,PTPN1,RIPOR3,RNF114,SLC9A8,SNAI1,SNAP23P1,SPATA2,STAU1,TMEM189,TRERNA1,UBE2V1,ZFAS1,ZNFX1	ARFGEF2,B4GALT5,CEBPB,CSE1L,CSE1L-AS1,PARD6B,SLC9A8,UBE2V1
rs1831795	chrX	56683669	p11.21	A	G	unknown	rs5914778	1	0	0	0	0	0	LINC01420	NA	NA	NA	NA	NA	NA	NA	LINC01420
rs183631218	chr17	38067532	q12	T	C	intron	rs8079075	1	0	0	0	0	0	GSDMB	NA	NA	NA	NA	NA	NA	NA	GSDMB
rs1844497	chrX	56717809	p11.21	A	G	unknown	rs5914778	1	0	0	0	0	0	LINC01420	NA	NA	NA	NA	NA	NA	NA	LINC01420
rs1844498	chrX	56596208	p11.21	G	A	unknown	rs5914778	1	0	0	0	0	0	UBQLN2	NA	NA	NA	NA	NA	NA	NA	UBQLN2
rs1854332	chrX	56718580	p11.21	T	C	unknown	rs5914778	1	0	1	0	0	0	LINC01420	NA	AL050309.1,FAAH2,KLF8,MTHFD1P1,NBDY,RP13-188A5.1,RRAGB,SPIN2B,SPIN3,UBQLN2,UQCRBP1	AL050309.1,MTHFD1P1,RP13-188A5.1,RRAGB,UQCRBP1	NA	AL050309.1,MTHFD1P1,RP13-188A5.1,RRAGB,UQCRBP1	NA	AL022157.1,AL050309.1,AL354793.1,FAAH2,KLF8,MTHFD1P1,NBDY,NLRP2B,RP13-188A5.1,RRAGB,SPIN2A,SPIN2B,SPIN3,UBQLN2,UQCRBP1,ZXDB	AL050309.1,MTHFD1P1,RP13-188A5.1,RRAGB,UQCRBP1
rs1857066	chr1	173332629	q25.1	A	C	intron	rs12736195	1	0	0	0	0	0	LOC100506023	NA	NA	NA	NA	NA	NA	NA	LOC100506023
rs185857314	chr3	169489103	q26.2	G	A	near-gene-5	rs10936599	1	0	0	0	0	0	ACTRT3	NA	NA	NA	NA	NA	NA	NA	ACTRT3
rs1870027	chr7	50258234	p12.2	G	A	unknown	rs4917014	1	0	0	0	0	0	C7orf72	NA	NA	NA	NA	NA	NA	NA	C7orf72
rs187047327	chr3	169488718	q26.2	A	T	near-gene-5	rs10936599	1	0	0	0	0	0	ACTRT3	NA	NA	NA	NA	NA	NA	NA	ACTRT3
rs1874886	chr3	159729655	q25.33	G	A	intron	rs564799	1	0	0	0	0	0	IL12A-AS1	NA	NA	NA	NA	NA	NA	NA	IL12A-AS1
rs1883231	chr6	106576728	q21	T	A	unknown	rs548234	1	0	0	0	0	0	PRDM1	NA	NA	NA	NA	NA	NA	NA	PRDM1
rs1883832	chr20	44746982	q13.12	T	C	ncRNA,untranslated-5	rs4810485	1	0	1	0	0	0	CD40	NA	ACOT8,AL008726.1,AL021578.1,AL031663.3,AL133227.1,AL133520.1,AL162458.1,CD40,CTSA,DNTTIP1,ELMO2,MMP9,NEURL2,PI3,PIGT,PLTP,SDC4,SLC12A5-AS1,SNX21,SPATA25,SYS1,TNNC2,TP53RK,TP53TG5,UBE2C,WFDC12,ZNF334,ZNF335,ZSWIM1,ZSWIM3	CD40,DNTTIP1,PIGT,ZNF334	CD40,NEURL2,SPATA25,ZNF334	CD40,DNTTIP1,NEURL2,PIGT,SPATA25,ZNF334	AL031663.3,AL133227.1,AL133520.1,AL162458.1,CD40,DNTTIP1,ELMO2,PLTP,SDC4,SNX21,SYS1,TNNC2,TP53TG5,UBE2C,ZNF334,ZNF335,ZSWIM3	ACOT8,AL008726.1,AL021578.1,AL031055.1,AL031663.1,AL031663.3,AL031687.1,AL133227.1,AL133520.1,AL162458.1,AL354766.2,CD40,CDH22,CTSA,DBNDD2,DNTTIP1,ELMO2,EPPIN,EYA2,HSPD1P21,MATN4,Metazoa_SRP,MKRN7P,MMP9,NCOA5,NEURL2,PCIF1,PI3,PIGT,PLTP,RPL13P2,RPS2P7,SDC4,SEMG1,SEMG2,SLC12A5,SLC12A5-AS1,SLC13A3,SLC2A10,SLC35C2,SLPI,SNX21,SPATA25,SPINT3,SYS1,TNNC2,TP53RK,TP53TG5,UBE2C,WFDC12,WFDC2,WFDC3,WFDC6,ZNF3…	CD40,DNTTIP1,NEURL2,PIGT,SPATA25,ZNF334
rs1884738	chr20	48581651	q13.13	C	G	unknown	rs11697848	1	0	1	1	1	1	RNF114	SNAI1,TMEM189,TMEM189-UBE2V1,UBE2V1	ADNP,AL133230.1,B4GALT5,CEBPB,CEBPB-AS1,CSE1L,CSE1L-AS1,DDX27,LINC01270,LINC01275,MOCS3,PARD6B,PTPN1,RNF114,SLC9A8,SNAI1,SPATA2,STAU1,TMEM189,TRERNA1,UBE2V1,ZNFX1	B4GALT5,CSE1L,CSE1L-AS1,PARD6B,SLC9A8	CEBPB,SLC9A8,UBE2V1	B4GALT5,CEBPB,CSE1L,CSE1L-AS1,PARD6B,SLC9A8,UBE2V1	AL133230.1,B4GALT5,CEBPB-AS1,DDX27,MOCS3,PTPN1,RNF114,SNAI1,SPATA2,UBE2V1,ZNFX1	ADNP,ADNP-AS1,AL035685.1,AL133230.1,AL162615.1,ARPC3P1,B4GALT5,BCAS4,CEBPB,CEBPB-AS1,CSE1L,CSE1L-AS1,DDX27,DPM1,KCNB1,KRT18P4,LINC01270,LINC01271,LINC01273,LINC01275,MOCS3,PARD6B,PELATON,PSMD10P1,PTGIS,PTPN1,RIPOR3,RNF114,SLC9A8,SNAI1,SNAP23P1,SPATA2,STAU1,TMEM189,TRERNA1,UBE2V1,ZFAS1,ZNFX1	B4GALT5,CEBPB,CSE1L,CSE1L-AS1,PARD6B,SLC9A8,SNAI1,TMEM189,TMEM189-UBE2V1,UBE2V1
rs1888823	chr6	35268410	p21.31	A	G	intron	rs10807150	1	0	0	0	0	0	DEF6	NA	NA	NA	NA	NA	NA	NA	DEF6
rs1888824	chr6	35268533	p21.31	G	A	intron	rs10807150	1	0	0	0	0	0	DEF6	NA	NA	NA	NA	NA	NA	NA	DEF6
rs1888825	chr6	35230540	p21.31	G	T	intron	rs10807150	1	0	0	0	0	0	ZNF76	NA	NA	NA	NA	NA	NA	NA	ZNF76
rs1892250	chr6	25769024	p22.2	T	C	intron	rs4712969	1	0	0	0	0	0	SLC17A4	NA	NA	NA	NA	NA	NA	NA	SLC17A4
rs1892251	chr6	25769349	p22.2	T	C	coding-synon	rs4712969	1	0	0	0	0	0	SLC17A4	NA	NA	NA	NA	NA	NA	NA	SLC17A4
rs1892253	chr6	25782314	p22.2	T	G	unknown	rs4712969	1	0	0	0	0	0	SLC17A1	NA	NA	NA	NA	NA	NA	NA	SLC17A1
rs1894650	chr6	35259261	p21.31	C	A/G	intron	rs10807150	1	0	0	0	0	0	ZNF76	NA	NA	NA	NA	NA	NA	NA	ZNF76
rs1894651	chr6	35264030	p21.31	A	G	intron,near-gene-3,near-gene-5	rs10807150	1	0	0	0	0	0	ZNF76	NA	NA	NA	NA	NA	NA	NA	ZNF76
rs1894652	chr6	35264037	p21.31	G	A	intron,near-gene-3,near-gene-5	rs10807150	1	0	0	0	0	0	ZNF76	NA	NA	NA	NA	NA	NA	NA	ZNF76
rs1894653	chr6	35264219	p21.31	C	G	intron,near-gene-3,near-gene-5	rs10807150	1	0	0	0	0	0	ZNF76	NA	NA	NA	NA	NA	NA	NA	ZNF76
rs189599195	chrX	56482921	p11.21	G	T	unknown	rs5914778	1	0	0	0	0	0	UBQLN2	NA	NA	NA	NA	NA	NA	NA	UBQLN2
rs189778766	chr6	35234610	p21.31	G	T	intron	rs10807150	1	0	1	0	0	0	ZNF76	CLPSL1,CLPSL2,FANCE,MKRNP2,RPL10A,UHRF1BP1	AL451165.2,ANKS1A,ARMC12,BRPF3,CLPS,DEF6,FANCE,FKBP5,HSPE1P11,ILRUN,MAPK13,MAPK14,NUDT3,PACSIN1,PPARD,RPL10A,RPS10,SCUBE3,SNRPC,TAF11,TEAD3,TULP1,UHRF1BP1,Z97832.2,ZNF76	BRPF3,DEF6,FKBP5,MAPK13,PPARD,TEAD3,Z97832.2	DEF6,PPARD,SCUBE3	BRPF3,DEF6,FKBP5,MAPK13,PPARD,SCUBE3,TEAD3,Z97832.2	AL451165.2,ARMC12,FANCE,FKBP5,ILRUN,MAPK14,RPS10	AL033519.3,AL033519.4,AL138721.1,AL139100.1,AL157823.2,AL451165.2,ANKS1A,ARMC12,BRPF3,CLPS,DEF6,FANCE,FKBP5,HSPE1P11,ILRUN,MAPK13,MAPK14,NUDT3,PACSIN1,PNPLA1,PPARD,RPL10A,RPS10,SCUBE3,SNRPC,SPDEF,SRPK1,TAF11,TCP11,TEAD3,TULP1,UHRF1BP1,Z84485.1,Z95152.1,Z97832.2,ZNF76	BRPF3,CLPSL1,CLPSL2,DEF6,FANCE,FKBP5,MAPK13,MKRNP2,PPARD,RPL10A,SCUBE3,TEAD3,UHRF1BP1,Z97832.2
rs1912818	chr8	56904321	q12.1	T	G	intron	rs7829816	1	0	1	0	0	0	LYN	LYN,SNORA1	AC022679.2,AC046176.1,CHCHD7,LINC00968,LYN,PENK,PLAG1,RPS20	AC022679.2,CHCHD7,LYN,PENK,RPS20	PLAG1	AC022679.2,CHCHD7,LYN,PENK,PLAG1,RPS20	NA	AC012349.1,AC022679.2,AC046176.1,AC107952.2,CHCHD7,LINC00968,LYN,MOS,NPM1P21,PENK,PLAG1,RPL37P6,RPS20,SDR16C5,SEPTIN10P1,TGS1,TMEM68,XKR4	AC022679.2,CHCHD7,LYN,PENK,PLAG1,RPS20,SNORA1
rs1913517	chr10	50119054	q11.23	A	G	intron	rs1913517	1	0	0	0	0	0	LRRC18	NA	NA	NA	NA	NA	NA	NA	LRRC18
rs191674933	chr3	169488691	q26.2	A	T	near-gene-5	rs10936599	1	0	0	0	0	0	ACTRT3	NA	NA	NA	NA	NA	NA	NA	ACTRT3
rs192173598	chr8	56854980	q12.1	A	G	intron	rs7829816	1	0	0	0	0	0	LYN	NA	NA	NA	NA	NA	NA	NA	LYN
rs1927219	chrX	56783195	p11.21	T	C	intron	rs5914778	1	0	0	0	0	0	LINC01420	NA	NA	NA	NA	NA	NA	NA	LINC01420
rs1927220	chrX	56783281	p11.21	C	A	intron	rs5914778	1	0	0	0	0	0	LINC01420	NA	NA	NA	NA	NA	NA	NA	LINC01420
rs1927222	chrX	56755018	p11.21	A	G	near-gene-5	rs5914778	1	0	0	0	0	0	LINC01420	NA	NA	NA	NA	NA	NA	NA	LINC01420
rs1927225	chrX	56873653	p11.21	G	T	unknown	rs5914778	1	0	0	0	0	0	LINC01420	NA	NA	NA	NA	NA	NA	NA	LINC01420
rs1927226	chrX	56871876	p11.21	T	C	unknown	rs5914778	1	0	0	0	0	0	LINC01420	NA	NA	NA	NA	NA	NA	NA	LINC01420
rs1927227	chrX	56885989	p11.21	A	G	unknown	rs5914778	1	0	0	0	0	0	LINC01420	NA	NA	NA	NA	NA	NA	NA	LINC01420
rs1927228	chrX	56887064	p11.21	A	G	unknown	rs5914778	1	0	0	0	0	0	LINC01420	NA	NA	NA	NA	NA	NA	NA	LINC01420
rs1929847	chr6	35223137	p21.31	T	G	intron	rs10807150	1	0	0	0	0	0	SCUBE3	NA	NA	NA	NA	NA	NA	NA	SCUBE3
rs1929849	chr6	35205541	p21.31	T	C	intron	rs10807150	1	0	0	0	0	0	SCUBE3	NA	NA	NA	NA	NA	NA	NA	SCUBE3
rs1930975	chrX	56909934	p11.21	A	C	unknown	rs5914778	1	0	1	0	0	0	LINC01420	NA	AL050309.1,FAAH2,MTHFD1P1,NBDY,SPIN2B,SPIN3	AL050309.1,MTHFD1P1	NA	AL050309.1,MTHFD1P1	NA	AL022157.1,AL050309.1,AL354793.1,FAAH2,KLF8,MTHFD1P1,NBDY,NLRP2B,SPIN2A,SPIN2B,SPIN3,UBQLN2,UQCRBP1,ZXDB	AL050309.1,MTHFD1P1
rs1930976	chrX	56910270	p11.21	A	G	unknown	rs5914778	1	0	0	0	0	0	LINC01420	NA	NA	NA	NA	NA	NA	NA	LINC01420
rs1930977	chrX	56910287	p11.21	A	T	unknown	rs5914778	1	0	0	0	0	0	LINC01420	NA	NA	NA	NA	NA	NA	NA	LINC01420
rs1930978	chrX	56910407	p11.21	T	C	unknown	rs5914778	1	0	0	0	0	0	LINC01420	NA	NA	NA	NA	NA	NA	NA	LINC01420
rs1930980	chrX	56912918	p11.21	C	G	unknown	rs5914778	1	0	0	0	0	0	LINC01420	NA	NA	NA	NA	NA	NA	NA	LINC01420
rs1930981	chrX	56882553	p11.21	A	T	unknown	rs5914778	1	0	0	0	0	0	LINC01420	NA	NA	NA	NA	NA	NA	NA	LINC01420
rs1930982	chrX	56889327	p11.21	T	A	unknown	rs5914778	1	0	0	0	0	0	LINC01420	NA	NA	NA	NA	NA	NA	NA	LINC01420
rs1930983	chrX	56889389	p11.21	C	T	unknown	rs5914778	1	0	0	0	0	0	LINC01420	NA	NA	NA	NA	NA	NA	NA	LINC01420
rs1930984	chrX	56892354	p11.21	C	A	unknown	rs5914778	1	0	0	0	0	0	LINC01420	NA	NA	NA	NA	NA	NA	NA	LINC01420
rs1930985	chrX	56894518	p11.21	G	A	unknown	rs5914778	1	0	0	0	0	0	LINC01420	NA	NA	NA	NA	NA	NA	NA	LINC01420
rs1930986	chrX	56903613	p11.21	G	A	unknown	rs5914778	1	0	0	0	0	0	LINC01420	NA	NA	NA	NA	NA	NA	NA	LINC01420
rs1930989	chrX	56949803	p11.21	T	C	unknown	rs5914778	1	0	0	0	0	0	SPIN3	NA	NA	NA	NA	NA	NA	NA	SPIN3
rs1930991	chrX	56858217	p11.21	G	C	unknown	rs5914778	1	0	0	0	0	0	LINC01420	NA	NA	NA	NA	NA	NA	NA	LINC01420
rs1930992	chrX	56858920	p11.21	T	G	unknown	rs5914778	1	0	0	0	0	0	LINC01420	NA	NA	NA	NA	NA	NA	NA	LINC01420
rs1937126	chr6	25769608	p22.2	G	C	intron	rs4712969	1	0	0	0	0	0	SLC17A4	NA	NA	NA	NA	NA	NA	NA	SLC17A4
rs1954598	chr6	25776060	p22.2	T	C	intron	rs4712969	1	0	0	0	0	0	SLC17A4	NA	NA	NA	NA	NA	NA	NA	SLC17A4
rs1967448	chrX	56756751	p11.21	G	C	intron	rs5914778	1	0	1	0	0	0	LINC01420	NA	NA	NA	NA	NA	NA	NA	LINC01420
rs1967449	chrX	56756775	p11.21	C	T	intron	rs5914778	1	0	0	0	0	0	LINC01420	NA	NA	NA	NA	NA	NA	NA	LINC01420
rs1967450	chrX	56756925	p11.21	C	T	intron	rs5914778	1	0	1	0	0	1	LINC01420	NA	NA	NA	NA	NA	NA	NA	LINC01420
rs1974070	chrX	56811462	p11.21	T	C	intron	rs5914778	1	0	0	0	0	0	LINC01420	NA	NA	NA	NA	NA	NA	NA	LINC01420
rs1981412	chr11	71138710	q13.4	T	C	unknown	rs3794060	1	0	0	0	0	0	FLJ42102	NA	NA	NA	NA	NA	NA	NA	FLJ42102
rs1983284	chr15	97599761	q26.2	A	T	unknown	rs8023715	1	0	0	0	0	0	SPATA8	NA	NA	NA	NA	NA	NA	NA	SPATA8
rs1987673	chr6	35186646	p21.31	G	A	intron	rs10807150	1	0	0	0	0	0	SCUBE3	NA	NA	NA	NA	NA	NA	NA	SCUBE3
rs199500428	chr6	35153921	p21.31	A	T	unknown	rs10807150	1	0	0	0	0	0	SCUBE3	NA	NA	NA	NA	NA	NA	NA	SCUBE3
rs199553914	chrX	153335512	q28	AGG	-	intron	rs1734787	1	0	1	0	0	0	MECP2	PLXNB3	BCAP31,BGN,FAM50A,FLNA,FUNDC2,HCFC1,IKBKGP1,MECP2,MPP1,NAA10,PDZD4,PLXNA3,SLC6A8,SMIM9,TAZ,TMEM187,ZNF275	NA	NA	NA	NA	ABCD1,AC244090.2,AC245140.2,AF274858.1,ARHGAP4,ATP2B3,ATP6AP1,AVPR2,BCAP31,BGN,CCNQ,CH17-340M24.3,DKC1,DNASE1L1,DUSP9,EMD,F8,F8A1,FAM3A,FAM50A,FLNA,FUNDC2,G6PD,GAB3,HCFC1,IDH3G,IKBKGP1,IRAK1,L1CAM,LAGE3,LCA10,MECP2,MPP1,NAA10,PDZD4,PLXNA3,PLXNB3,PNCK,PNMA6A,PNMA6B,RENBP,RPL10,SLC10A3,SLC6A8,SMIM9,SNORA70,SRPK3,SSR4,TAZ,TKTL1,TMEM187,TREX2,U52111.1,UBL4A,ZNF275	PLXNB3
rs199590607	chrX	153311399	q28	A	G	intron	rs1734787	1	0	1	0	0	0	MECP2	ABCD1,BCAP31,HCFC1,IKBKG,TMEM187	NA	NA	NA	NA	NA	NA	ABCD1,BCAP31,HCFC1,IKBKG,TMEM187
rs1995976	chr8	56922067	q12.1	A	G	intron	rs7829816	1	0	0	0	0	0	LYN	NA	NA	NA	NA	NA	NA	NA	LYN
rs1996077	chr4	123509786	q27	G	A	unknown	rs907715	1	0	0	0	0	0	IL21	NA	NA	NA	NA	NA	NA	NA	IL21
rs199640289	chr20	48539416	q13.13	A	G	intron	rs11697848	1	0	0	0	0	0	SPATA2	NA	NA	NA	NA	NA	NA	NA	SPATA2
rs199703135	chr6	34618185	p21.31	TTTATTTATTTATTTA	-	intron	rs13205210	1	0	0	0	0	0	C6orf106	NA	NA	NA	NA	NA	NA	NA	C6orf106
rs199784372	chrX	56467148	p11.21	G	A	unknown	rs5914778	1	0	0	0	0	0	UBQLN2	NA	NA	NA	NA	NA	NA	NA	UBQLN2
rs199795985	chrX	56772273	p11.21	TTAGT	-	intron	rs5914778	1	0	0	0	0	0	LINC01420	NA	NA	NA	NA	NA	NA	NA	LINC01420
rs199807934	chr20	48567824	q13.13	A	T	intron	rs11697848	1	0	1	0	0	0	RNF114	NA	AL133230.1,B4GALT5,CEBPB,CEBPB-AS1,CSE1L,DDX27,LINC01275,PARD6B,PTPN1,RNF114,SLC9A8,SNAI1,SPATA2,TMEM189,UBE2V1,ZFAS1	B4GALT5,ZFAS1	CEBPB,SLC9A8,UBE2V1	B4GALT5,CEBPB,SLC9A8,UBE2V1,ZFAS1	AL133230.1,B4GALT5,DDX27,PTPN1,RNF114,SLC9A8,SNAI1,TMEM189,UBE2V1	AL133230.1,B4GALT5,CEBPB,CEBPB-AS1,CSE1L,DDX27,LINC01270,LINC01275,PARD6B,PTPN1,RNF114,SLC9A8,SNAI1,SPATA2,TMEM189,UBE2V1,ZFAS1,ZNFX1	B4GALT5,CEBPB,SLC9A8,UBE2V1,ZFAS1
rs199882592	chr17	38035707	q12	A	-	unknown	rs8079075	1	0	0	0	0	0	ZPBP2	NA	NA	NA	NA	NA	NA	NA	ZPBP2
rs200172244	chr19	10393605	p13.2	C	A	intron	rs3093030	1	0	0	0	0	0	ICAM1	NA	NA	NA	NA	NA	NA	NA	ICAM1
rs2002063	chr11	71163476	q13.4	T	C	near-gene-5	rs3794060	1	0	1	0	0	1	NADSYN1	AP000867.14,KRTAP5-10,KRTAP5-7,KRTAP5-8,NADSYN1	ANAPC15,AP000812.2,AP002387.1,AP002490.1,CLPB,DHCR7,FOLR3,IL18BP,INPPL1,KRTAP5-9,LAMTOR1,NADSYN1,OR7E128P,RNF121,RP11-660L16.2	AP002387.1,DHCR7,NADSYN1,OR7E128P,RP11-660L16.2	AP002387.1,DHCR7,NADSYN1	AP002387.1,DHCR7,NADSYN1,OR7E128P,RP11-660L16.2	ANAPC15,AP002387.1,AP002490.1,DHCR7,INPPL1,NADSYN1	ACTE1P,ALG1L9P,ANAPC15,AP000593.3,AP000812.2,AP000867.2,AP001271.1,AP001271.2,AP002387.1,AP002490.1,AP002495.1,CLPB,DHCR7,ENPP7P8,FAM86C1P,FOLR1,FOLR2,FOLR3,IL18BP,INPPL1,KRTAP5-10,KRTAP5-7,KRTAP5-8,KRTAP5-9,LAMTOR1,LRTOMT,NADSYN1,NUMA1,OR7E126P,OR7E128P,OR7E87P,RNF121,RP11-660L16.2,SHANK2,SHANK2-AS1,SHANK2-AS2,UNC93B6,ZNF705E	AP000867.14,AP002387.1,DHCR7,KRTAP5-10,KRTAP5-7,KRTAP5-8,NADSYN1,OR7E128P,RP11-660L16.2
rs2003202	chr7	128745069	q32.1	G	C	unknown	rs12537284	1	0	0	0	0	0	LOC407835	NA	NA	NA	NA	NA	NA	NA	LOC407835
rs200327043	chrX	56972019	p11.21	TTTG	-	unknown	rs5914778	1	0	0	0	0	0	SPIN3	NA	NA	NA	NA	NA	NA	NA	SPIN3
rs200411589	chr6	32347071	p21.32	AT	-	intron	rs1270942	1	0	0	0	0	0	C6orf10	NA	NA	NA	NA	NA	NA	NA	C6orf10
rs200553010	chr8	10786073	p23.1	G	-	intron	rs6985109	1	0	1	0	0	0	XKR6	NA	AC025857.2,AC069185.1,AC104964.3,AF131215.2,AF131215.5,AF131215.6,AF131215.7,AF131216.1,AF131216.4,AF131216.5,CTSB,FAM167A,FDFT1,LINCR-0001,MSRA,PINX1,PRSS51,SOX7,XKR6	AC025857.2,AC104964.3,AF131216.5,FAM167A,LINCR-0001	NA	AC025857.2,AC104964.3,AF131216.5,FAM167A,LINCR-0001	AC025857.2,AC104964.3,AF131215.2,AF131215.6,AF131215.7,AF131216.1,AF131216.4,MSRA,PRSS51,XKR6	AC011008.1,AC025857.2,AC069185.1,AC104964.3,AF131215.2,AF131215.5,AF131215.6,AF131215.7,AF131216.1,AF131216.4,AF131216.5,CTSB,FAM167A,FDFT1,LINCR-0001,MSRA,PINX1,PRSS51,SLC35G5,SOX7,XKR6	AC025857.2,AC104964.3,AF131216.5,FAM167A,LINCR-0001
rs2005969	chr6	106578812	q21	A	G	unknown	rs548234	1	0	0	0	0	0	PRDM1	NA	NA	NA	NA	NA	NA	NA	PRDM1
rs2006184	chr6	35236915	p21.31	G	A	intron	rs10807150	1	0	0	0	0	0	ZNF76	NA	NA	NA	NA	NA	NA	NA	ZNF76
rs200697010	chrX	56613293	p11.21	CTG	-	unknown	rs5914778	1	0	0	0	0	0	UBQLN2	NA	NA	NA	NA	NA	NA	NA	UBQLN2
rs2007132	chr4	87972585	q21.3	G	T	intron	rs340630	1	0	1	0	0	0	AFF1	AFF1,C4orf36	AC093827.4,AFF1,Hs.171395,Hs.190316,HSD17B11,HSD17B13,KLHL8,PKD2,PTPN13,SPP1	AC093827.4,AFF1,Hs.171395,Hs.190316,HSD17B11,PTPN13	AC093827.4,AFF1,PKD2	AC093827.4,AFF1,Hs.171395,Hs.190316,HSD17B11,PKD2,PTPN13	AFF1,KLHL8,PKD2	AC093827.4,AFF1,C4orf36,Hs.171395,Hs.190316,HSD17B11,HSD17B13,KLHL8,PKD2,PTPN13,SPARCL1,SPP1	AC093827.4,AFF1,C4orf36,Hs.171395,Hs.190316,HSD17B11,PKD2,PTPN13
rs200793875	chr20	48567825	q13.13	C	A	intron	rs11697848	1	0	1	0	0	0	RNF114	NA	AL133230.1,B4GALT5,CEBPB,CEBPB-AS1,CSE1L,DDX27,LINC01275,PARD6B,PTPN1,RNF114,SLC9A8,SNAI1,SPATA2,TMEM189,UBE2V1,ZFAS1,ZNFX1	B4GALT5,ZFAS1	B4GALT5,CEBPB,CSE1L,SLC9A8,UBE2V1	B4GALT5,CEBPB,CSE1L,SLC9A8,UBE2V1,ZFAS1	AL133230.1,CEBPB-AS1,DDX27,PTPN1,RNF114,SNAI1,UBE2V1,ZNFX1	AL133230.1,B4GALT5,CEBPB,CEBPB-AS1,CSE1L,DDX27,LINC01270,LINC01275,PARD6B,PTPN1,RNF114,SLC9A8,SNAI1,SPATA2,TMEM189,UBE2V1,ZFAS1,ZNFX1	B4GALT5,CEBPB,CSE1L,SLC9A8,UBE2V1,ZFAS1
rs200818062	chr1	173198892	q25.1	G	-	unknown	rs2205960	1	0	0	0	0	0	LOC100506023	NA	NA	NA	NA	NA	NA	NA	LOC100506023
rs200820567	chr6	138230040	q23.3	T	A	unknown	rs77000060	1	0	1	1	0	0	TNFAIP3	NA	AL356234.3,AL590617.2,CCDC28A,CCDC28A-AS1,HEBP2,IL22RA2,KAI1,LINC02528,LINC02865,NHSL1,PERP,TNFAIP3,WAKMAR2	AL590617.2,IL22RA2,KAI1,LINC02528	NA	AL590617.2,IL22RA2,KAI1,LINC02528	TNFAIP3,WAKMAR2	ACKR4P1,AL356234.3,AL590617.2,ARFGEF3,CCDC28A,CCDC28A-AS1,ECT2L,HEBP2,IFNGR1,IL20RA,IL22RA2,KAI1,LINC02528,LINC02865,NHSL1,PERP,SLC35D3,SMIM28,TNFAIP3,WAKMAR2	AL590617.2,IL22RA2,KAI1,LINC02528
rs200893385	chr6	34753278	p21.31	A	-	unknown	rs13205210	1	0	1	0	0	0	UHRF1BP1	NA	AL157823.2,AL451165.2,ANKS1A,C6orf107,DEF6,FANCE,HMGA1,ILRUN,LEMD2,PPARD,RPL10A,RPS10,SNRPC,SPDEF,TAF11,UHRF1BP1,Z97832.2	ANKS1A,C6orf107,DEF6,UHRF1BP1,Z97832.2	ANKS1A,SNRPC,SPDEF,TAF11	ANKS1A,C6orf107,DEF6,SNRPC,SPDEF,TAF11,UHRF1BP1,Z97832.2	AL157823.2,AL451165.2,ANKS1A,DEF6,FANCE,HMGA1,ILRUN,LEMD2,PPARD,RPS10,SNRPC,UHRF1BP1	AL157823.2,AL451165.2,ANKS1A,C6orf107,CLPSL1,DEF6,FANCE,GRM4,HMGA1,ILRUN,LEMD2,MLN,NUDT3,PPARD,RPL10A,RPS10,SNRPC,SPDEF,TAF11,TEAD3,TULP1,UHRF1BP1,Z97832.2,ZNF76	ANKS1A,C6orf107,DEF6,SNRPC,SPDEF,TAF11,UHRF1BP1,Z97832.2
rs200898512	chrX	56587494	p11.21	TTG	-	unknown	rs5914778	1	0	0	0	1	1	UBQLN2	NA	NA	NA	NA	NA	NA	NA	UBQLN2
rs200906779	chr20	48551886	q13.13	T	G	near-gene-5	rs11697848	1	0	1	0	0	0	RNF114	PTGIS,RNU7-72P,RP5-1041C10.3,SLC9A8	ADNP,AL133230.1,B4GALT5,CEBPB,CEBPB-AS1,CSE1L,CSE1L-AS1,DDX27,LINC01270,LINC01275,PARD6B,PTPN1,RNF114,SLC9A8,SNAI1,SPATA2,STAU1,TMEM189,UBE2V1,ZNFX1	B4GALT5,CSE1L-AS1,SLC9A8	CEBPB,SLC9A8,UBE2V1	B4GALT5,CEBPB,CSE1L-AS1,SLC9A8,UBE2V1	AL133230.1,B4GALT5,CEBPB-AS1,CSE1L,DDX27,PTPN1,RNF114,SNAI1,SPATA2,UBE2V1,ZNFX1	ADNP,AL133230.1,B4GALT5,CEBPB,CEBPB-AS1,CSE1L,CSE1L-AS1,DDX27,LINC01270,LINC01275,PARD6B,PTPN1,RNF114,SLC9A8,SNAI1,SPATA2,STAU1,TMEM189,UBE2V1,ZNFX1	B4GALT5,CEBPB,CSE1L-AS1,PTGIS,RNU7-72P,RP5-1041C10.3,SLC9A8,UBE2V1
rs2009453	chr11	65399528	q13.1	C	T	intron	rs2009453	1	0	0	0	0	0	PCNXL3	NA	NA	NA	NA	NA	NA	NA	PCNXL3
rs201113011	chrX	56463475	p11.21	A	G	unknown	rs5914778	1	0	0	0	0	0	UBQLN2	NA	NA	NA	NA	NA	NA	NA	UBQLN2
rs201119297	chrX	56479887	p11.21	A	-	unknown	rs5914778	1	0	0	0	0	0	UBQLN2	NA	NA	NA	NA	NA	NA	NA	UBQLN2
rs2011390	chr1	235945502	q42.3	A	G	intron	rs9782955	1	0	0	0	0	0	LYST	NA	NA	NA	NA	NA	NA	NA	LYST
rs201139655	chr8	56836624	q12.1	C	-	intron	rs7829816	1	0	0	0	0	0	LYN	NA	NA	NA	NA	NA	NA	NA	LYN
rs201270560	chr1	159725076	q23.2	TATACAATGTATATAT	-	unknown	rs3093061	1	0	0	0	0	0	DUSP23	NA	NA	NA	NA	NA	NA	NA	DUSP23
rs201328587	chr17	38063810	q12	AG	-	intron	rs8079075	1	0	0	0	0	0	GSDMB	NA	NA	NA	NA	NA	NA	NA	GSDMB
rs201343220	chrX	56548270	p11.21	TT	-	unknown	rs5914778	1	0	0	0	0	0	UBQLN2	NA	NA	NA	NA	NA	NA	NA	UBQLN2
rs201395507	chrX	56619948	p11.21	TCTG	-	unknown	rs5914778	1	0	1	0	0	0	UBQLN2	NA	AL050309.1,FAAH2,KLF8,MTHFD1P1,NBDY,RP13-188A5.1,RRAGB,SPIN2B,SPIN3,UBQLN2,UQCRBP1	AL050309.1,FAAH2,MTHFD1P1,RP13-188A5.1,RRAGB,UQCRBP1	NA	AL050309.1,FAAH2,MTHFD1P1,RP13-188A5.1,RRAGB,UQCRBP1	NA	AL022157.1,AL050309.1,AL159987.1,AL354793.1,FAAH2,FOXR2,KLF8,MTHFD1P1,NBDY,RP13-188A5.1,RRAGB,SPIN2A,SPIN2B,SPIN3,UBQLN2,UQCRBP1,ZXDB	AL050309.1,FAAH2,MTHFD1P1,RP13-188A5.1,RRAGB,UQCRBP1
rs201414626	chr7	28209954	p15.1	AT	-	intron	rs849142	1	0	0	0	0	0	JAZF1	NA	NA	NA	NA	NA	NA	NA	JAZF1
rs201509986	chr12	12853086	p13.1	TCTCTTTCTT	-	unknown	rs10845606	1	0	0	0	0	0	GPR19	NA	NA	NA	NA	NA	NA	NA	GPR19
rs201645331	chrX	56575965	p11.21	A	-	unknown	rs5914778	1	0	0	0	0	0	UBQLN2	NA	NA	NA	NA	NA	NA	NA	UBQLN2
rs201671261	chrX	56712403	p11.21	T	-	unknown	rs5914778	1	0	0	0	0	0	LINC01420	NA	NA	NA	NA	NA	NA	NA	LINC01420
rs201758705	chrX	56442789	p11.21	T	-	unknown	rs5914778	1	0	0	0	0	0	KLF8	NA	NA	NA	NA	NA	NA	NA	KLF8
rs2018373	chr6	35214971	p21.31	G	C	intron	rs10807150	1	0	0	0	0	0	SCUBE3	NA	NA	NA	NA	NA	NA	NA	SCUBE3
rs201897302	chrX	56786834	p11.21	TG	-	intron	rs5914778	1	0	1	0	0	0	LINC01420	NA	AL050309.1,KLF8,MTHFD1P1,NBDY,RP13-188A5.1,SPIN2B,UBQLN2	AL050309.1,MTHFD1P1,RP13-188A5.1,UBQLN2	NA	AL050309.1,MTHFD1P1,RP13-188A5.1,UBQLN2	NA	AL022157.1,AL050309.1,AL354793.1,FAAH2,KLF8,MTHFD1P1,NBDY,NLRP2B,RP13-188A5.1,SPIN2A,SPIN2B,SPIN3,UBQLN2,UQCRBP1,ZXDB	AL050309.1,MTHFD1P1,RP13-188A5.1,UBQLN2
rs202030258	chrX	153336783	q28	G	A	intron	rs1734787	1	0	0	0	0	0	MECP2	NA	NA	NA	NA	NA	NA	NA	MECP2
rs202034560	chr3	159731606	q25.33	AAAAAAAAG	-	intron	rs564799	1	0	0	0	0	0	IL12A-AS1	NA	NA	NA	NA	NA	NA	NA	IL12A-AS1
rs202041850	chr17	38007198	q12	ATTA	-	intron	rs8079075	1	0	0	0	0	0	IKZF3	NA	NA	NA	NA	NA	NA	NA	IKZF3
rs2022449	chr1	173238736	q25.1	G	T	intron	rs2205960	1	0	0	0	0	0	LOC100506023	NA	NA	NA	NA	NA	NA	NA	LOC100506023
rs2024568	chr20	44732089	q13.12	T	C	unknown	rs4810485	1	0	0	0	0	0	NCOA5	NA	NA	NA	NA	NA	NA	NA	NCOA5
rs2026622	chrX	56829278	p11.21	T	C	intron	rs5914778	1	0	0	0	0	0	LINC01420	NA	NA	NA	NA	NA	NA	NA	LINC01420
rs2026623	chrX	56829419	p11.21	G	A	intron	rs5914778	1	0	0	0	0	0	LINC01420	NA	NA	NA	NA	NA	NA	NA	LINC01420
rs2027498	chr1	173333819	q25.1	A	G	intron	rs12736195	1	0	0	0	0	0	LOC100506023	NA	NA	NA	NA	NA	NA	NA	LOC100506023
rs2027499	chr1	173319839	q25.1	G	A	intron	rs12736195	1	0	0	0	0	0	LOC100506023	NA	NA	NA	NA	NA	NA	NA	LOC100506023
rs2040323	chr11	71172783	q13.4	A	C	intron	rs3794060	1	0	0	0	0	0	NADSYN1	NA	NA	NA	NA	NA	NA	NA	NADSYN1
rs204135	chrX	57049691	p11.21	C	T	unknown	rs5914778	1	0	0	0	0	0	SPIN3	NA	NA	NA	NA	NA	NA	NA	SPIN3
rs204136	chrX	57057753	p11.21	T	C	unknown	rs5914778	1	0	0	0	0	0	SPIN3	NA	NA	NA	NA	NA	NA	NA	SPIN3
rs204137	chrX	57061196	p11.21	A	T	unknown	rs5914778	1	0	0	0	0	0	SPIN3	NA	NA	NA	NA	NA	NA	NA	SPIN3
rs204138	chrX	57064812	p11.21	G	A	unknown	rs5914778	1	0	0	0	0	0	SPIN3	NA	NA	NA	NA	NA	NA	NA	SPIN3
rs204139	chrX	57065739	p11.21	A	T	unknown	rs5914778	1	0	1	0	0	0	SPIN3	NA	NA	NA	NA	NA	NA	NA	SPIN3
rs204140	chrX	57066640	p11.21	A	G	unknown	rs5914778	1	0	1	0	0	0	SPIN3	NA	KLF8,MTHFD1P1,NBDY,SPIN2B,SPIN3,UBQLN2,UQCRBP1	MTHFD1P1,UQCRBP1	NA	MTHFD1P1,UQCRBP1	NA	AL022157.1,AL354793.1,FAAH2,KLF8,MTHFD1P1,NBDY,NLRP2B,SPIN2A,SPIN2B,SPIN3,UBQLN2,UQCRBP1,ZXDA,ZXDB	MTHFD1P1,UQCRBP1
rs204141	chrX	57067708	p11.21	G	A	unknown	rs5914778	1	0	0	0	0	0	SPIN3	NA	NA	NA	NA	NA	NA	NA	SPIN3
rs204146	chrX	57072168	p11.21	T	C	unknown	rs5914778	1	0	0	0	0	0	SPIN3	NA	NA	NA	NA	NA	NA	NA	SPIN3
rs204149	chrX	57077761	p11.21	T	G	unknown	rs5914778	1	0	0	0	0	0	SPIN3	NA	NA	NA	NA	NA	NA	NA	SPIN3
rs204150	chrX	57080872	p11.21	T	C	unknown	rs5914778	1	0	0	0	0	0	SPIN3	NA	NA	NA	NA	NA	NA	NA	SPIN3
rs204151	chrX	57080990	p11.21	A	G	unknown	rs5914778	1	0	0	0	0	0	SPIN3	NA	NA	NA	NA	NA	NA	NA	SPIN3
rs204152	chrX	57081279	p11.21	T	C	unknown	rs5914778	1	0	0	0	0	0	SPIN3	NA	NA	NA	NA	NA	NA	NA	SPIN3
rs204153	chrX	57081543	p11.21	C	T	unknown	rs5914778	1	0	0	0	0	0	SPIN3	NA	NA	NA	NA	NA	NA	NA	SPIN3
rs2041670	chr16	11174652	p13.13	G	A	intron	rs9652601	1	0	1	0	0	0	CLEC16A	RMI2,SOCS1	AC007014.2,AC007216.4,AC007220.1,AC009121.3,AC099489.1,AC131649.2,AC133065.2,ATF7IP2,CLEC16A,DEXI,GSPT1,LITAF,NUBP1,RMI2,RP11-876N24.4,RSL1D1,SNN,SOCS1,TXNDC11	AC007014.2,AC007216.4,AC099489.1,AC133065.2,CLEC16A,DEXI,SOCS1	NA	AC007014.2,AC007216.4,AC099489.1,AC133065.2,CLEC16A,DEXI,SOCS1	AC007014.2,AC007220.1,AC009121.3,ATF7IP2,CLEC16A,DEXI,RMI2,RSL1D1,SOCS1,TXNDC11	AC007014.2,AC007216.1,AC007216.3,AC007216.4,AC007220.1,AC007613.1,AC007613.2,AC009121.3,AC009121.4,AC010654.1,AC099489.1,AC099489.2,AC099489.3,AC131649.2,AC133065.1,AC133065.2,AC133065.3,ATF7IP2,CIITA,CLEC16A,DEXI,EMP2,GRIN2A,GSPT1,HNRNPCP4,LINC01290,LITAF,NPIPB2,NUBP1,PRM1,PRM2,PRM3,RMI2,RP11-876N24.4,RP11-876N24.5,RSL1D1,SNN,SNX29,SOCS1,TEKT5,TNFRSF17,TVP23A,TXNDC11	AC007014.2,AC007216.4,AC099489.1,AC133065.2,CLEC16A,DEXI,RMI2,SOCS1
rs2049502	chr3	119254385	q13.33	A	G	intron	rs6804441	1	0	0	0	0	0	CD80	NA	NA	NA	NA	NA	NA	NA	CD80
rs2049985	chr22	39756650	q13.1	G	C	intron	rs61616683	1	0	0	0	0	0	SYNGR1	NA	NA	NA	NA	NA	NA	NA	SYNGR1
rs2052445	chr4	102738722	q24	A	G	intron	rs10516487	1	0	0	0	0	0	BANK1	NA	NA	NA	NA	NA	NA	NA	BANK1
rs205261	chr6	34563887	p21.31	G	C	intron	rs13205210	1	0	0	0	0	0	C6orf106	NA	NA	NA	NA	NA	NA	NA	C6orf106
rs205262	chr6	34563164	p21.31	A	G	intron,near-gene-3	rs13205210	1	0	0	0	0	0	C6orf106	NA	NA	NA	NA	NA	NA	NA	C6orf106
rs205263	chr6	34562523	p21.31	G	C	intron	rs13205210	1	0	0	0	0	0	C6orf106	NA	NA	NA	NA	NA	NA	NA	C6orf106
rs205264	chr6	34562196	p21.31	A	G	intron	rs13205210	1	0	0	0	1	1	C6orf106	NA	NA	NA	NA	NA	NA	NA	C6orf106
rs205265	chr6	34561585	p21.31	A	G	intron	rs13205210	1	0	0	0	0	0	C6orf106	NA	NA	NA	NA	NA	NA	NA	C6orf106
rs205266	chr6	34560293	p21.31	G	A	intron	rs13205210	1	0	0	0	0	0	C6orf106	NA	NA	NA	NA	NA	NA	NA	C6orf106
rs205267	chr6	34559763	p21.31	C	T	intron	rs13205210	1	0	0	0	0	0	C6orf106	NA	NA	NA	NA	NA	NA	NA	C6orf106
rs205284	chr6	34551912	p21.31	C	T	unknown	rs13205210	1	0	0	0	0	0	C6orf106	NA	NA	NA	NA	NA	NA	NA	C6orf106
rs2053769	chr4	87908007	q21.3	T	C	intron	rs340630	1	0	0	0	0	0	AFF1	NA	NA	NA	NA	NA	NA	NA	AFF1
rs2053770	chr4	87908085	q21.3	C	T	intron	rs340630	1	0	0	0	0	0	AFF1	NA	NA	NA	NA	NA	NA	NA	AFF1
rs2058531	chr16	11172109	p13.13	T	C	intron	rs9652601	1	0	1	0	0	0	CLEC16A	AC009121.1,RMI2,RP11-485G7.5,RP11-485G7.6,SOCS1	AC007014.2,AC007216.4,AC007220.1,AC099489.1,AC133065.2,ATF7IP2,CLEC16A,DEXI,GSPT1,LITAF,NUBP1,PRM1,RMI2,RP11-876N24.4,RSL1D1,SNN,SNX29,SOCS1,TXNDC11	AC007014.2,AC007216.4,DEXI,SOCS1	GSPT1,SNX29	AC007014.2,AC007216.4,DEXI,GSPT1,SNX29,SOCS1	AC007014.2,AC007220.1,ATF7IP2,CLEC16A,DEXI,PRM1,RMI2,RSL1D1,SOCS1,TXNDC11	AC007014.2,AC007216.1,AC007216.2,AC007216.3,AC007216.4,AC007220.1,AC007613.1,AC007613.2,AC009121.3,AC009121.4,AC010654.1,AC099489.1,AC099489.2,AC099489.3,AC131649.2,AC133065.1,AC133065.2,AC133065.3,ATF7IP2,CIITA,CLEC16A,DEXI,EMP2,GRIN2A,GSPT1,HNRNPCP4,LINC01290,LITAF,NPIPB2,NUBP1,PRM1,PRM2,RMI2,RP11-876N24.4,RP11-876N24.5,RSL1D1,SNN,SNX29,SOCS1,TEKT5,TNFRSF17,TVP23A,TXNDC11	AC007014.2,AC007216.4,AC009121.1,DEXI,GSPT1,RMI2,RP11-485G7.5,RP11-485G7.6,SNX29,SOCS1
rs2061831	chr8	11339882	p23.1	T	C	unknown	rs7812879	1	0	0	0	0	0	BLK	NA	NA	NA	NA	NA	NA	NA	BLK
rs2069235	chr22	39747780	q13.1	G	A	intron	rs61616683	1	0	1	1	0	1	SYNGR1	APOBEC3A,APOBEC3B,APOBEC3C,APOBEC3D,ATF4,CBX6,CBX7,DNAL4,FAM83F,MGAT3,NPTXR,RPL3,RPS19BP1,SUN2,TOMM22	ADSL,AL021707.1,AL021707.4,AL021707.5,AL022326.1,AL022326.2,AL031590.1,AL031846.1,AL031846.2,APOBEC3B,APOBEC3C,APOBEC3D,APOBEC3F,APOBEC3G,ATF4,CACNA1I,CBX6,CBX7,CBY1,DDX17,DNAL4,ENTHD1,GTPBP1,JOSD1,KDELR3,MGAT3,MIEF1,PDGFB,RPL3,RPS19BP1,SUN2,SYNGR1,TAB1,TOMM22,Z82206.1,Z83847.1,Z98749.1	AL022326.2,MIEF1,PDGFB,RPL3,SYNGR1,TAB1,Z82206.1,Z98749.1	MGAT3	AL022326.2,MGAT3,MIEF1,PDGFB,RPL3,SYNGR1,TAB1,Z82206.1,Z98749.1	ADSL,AL031590.1,AL031846.2,APOBEC3C,APOBEC3D,APOBEC3G,CACNA1I,CBX6,CBX7,DNAL4,JOSD1,KDELR3,PDGFB,SYNGR1,TAB1,Z83847.1,Z98749.1	ADSL,AL021707.1,AL021707.2,AL021707.3,AL021707.4,AL021707.5,AL021707.6,AL021707.7,AL021707.8,AL022326.1,AL022326.2,AL031590.1,AL031846.1,AL031846.2,APOBEC3A,APOBEC3B,APOBEC3C,APOBEC3D,APOBEC3F,APOBEC3G,APOBEC3H,ATF4,CACNA1I,CBX6,CBX7,CBY1,DDX17,DNAL4,ENTHD1,FAM227A,FAM83F,GRAP2,GTPBP1,JOSD1,KCNJ4,KDELR3,MGAT3,MGAT3-AS1,MIEF1,NPTXR,PDGFB,PRDX3P1,RPL3,RPS19BP1,SNORD83A,SNORD83B,SUN2,SYNGR1,TAB1,TNR…	AL022326.2,APOBEC3A,APOBEC3B,APOBEC3C,APOBEC3D,ATF4,CBX6,CBX7,DNAL4,FAM83F,MGAT3,MIEF1,NPTXR,PDGFB,RPL3,RPS19BP1,SUN2,SYNGR1,TAB1,TOMM22,Z82206.1,Z98749.1
rs2071132	chrX	153216036	q28	G	A	intron	rs17422	1	0	1	0	0	0	HCFC1	NA	AC245140.2,ARHGAP4,BGN,F8A1,FAM50A,FLNA,IDH3G,MECP2,MPP1,NAA10,PDZD4,PLXNA3,PNMA3,PNMA5,SLC6A8,TAZ,TMEM187,ZFP92	BGN,F8A1,FAM50A,IDH3G,NAA10,PNMA3,SLC6A8	NA	BGN,F8A1,FAM50A,IDH3G,NAA10,PNMA3,SLC6A8	NA	ABCD1,AC244090.2,AC245140.2,AF274858.1,ARHGAP4,ATP2B3,ATP6AP1,AVPR2,BCAP31,BGN,CCNQ,DKC1,DNASE1L1,DUSP9,EMD,F8A1,FAM3A,FAM50A,FLNA,G6PD,GAB3,GDI1,HAUS7,HCFC1,IDH3G,IKBKG,IKBKGP1,IRAK1,L1CAM,LAGE3,LCA10,MECP2,MPP1,NAA10,PDZD4,PLXNA3,PLXNB3,PNCK,PNMA3,PNMA5,PNMA6A,PNMA6B,PNMA6E,PNMA6F,RENBP,RPL10,SLC10A3,SLC6A8,SNORA70,SRPK3,SSR4,TAZ,TKTL1,TMEM187,TREX2,U52111.1,UBL4A,ZFP92	BGN,F8A1,FAM50A,IDH3G,NAA10,PNMA3,SLC6A8
rs2071133	chrX	153219665	q28	C	T	coding-synon	rs17422	1	0	0	0	0	0	HCFC1	NA	NA	NA	NA	NA	NA	NA	HCFC1
rs2071134	chrX	153222835	q28	G	C	coding-synon	rs17422	1	0	0	0	0	0	HCFC1	NA	NA	NA	NA	NA	NA	NA	HCFC1
rs2071920	chr6	35216296	p21.31	C	T	intron	rs10807150	1	0	1	0	0	0	SCUBE3	NA	AL451165.2,ANKS1A,ARMC12,BRPF3,DEF6,FANCE,FKBP5,ILRUN,LHFPL5,MAPK13,MAPK14,PACSIN1,PNPLA1,PPARD,RPL10A,RPS10,SCUBE3,SLC26A8,SNRPC,SPDEF,SRPK1,TAF11,TCP11,TEAD3,UHRF1BP1,Z84485.1,Z97832.2,ZNF76	DEF6,MAPK13,PACSIN1,RPL10A,SNRPC,SRPK1,UHRF1BP1,Z97832.2	DEF6,ZNF76	DEF6,MAPK13,PACSIN1,RPL10A,SNRPC,SRPK1,UHRF1BP1,Z97832.2,ZNF76	AL451165.2,ANKS1A,ARMC12,DEF6,FANCE,LHFPL5,MAPK13,RPL10A,RPS10,SRPK1,TAF11,UHRF1BP1,Z84485.1,Z97832.2,ZNF76	AL033519.3,AL033519.4,AL138721.1,AL139100.1,AL157823.2,AL354740.1,AL451165.2,ANKS1A,ARMC12,BRPF3,CLPS,CLPSL1,CLPSL2,DEF6,FANCE,FKBP5,HSPE1P11,IFITM3P3,ILRUN,LHFPL5,MAPK13,MAPK14,NUDT3,PACSIN1,PNPLA1,PPARD,RPL10A,RPS10,SCUBE3,SLC26A8,SMIM29,SNRPC,SPDEF,SRPK1,TAF11,TCP11,TEAD3,TULP1,UHRF1BP1,Z84485.1,Z95152.1,Z97832.2,ZNF76	DEF6,MAPK13,PACSIN1,RPL10A,SNRPC,SRPK1,UHRF1BP1,Z97832.2,ZNF76
rs2075596	chrX	153297392	q28	A	G	intron	rs1734787	1	0	1	0	0	0	MECP2	NA	BGN,FAM50A,FLNA,FUNDC2,HCFC1,IKBKGP1,MECP2,MPP1,NAA10,PDZD4,PLXNA3,SLC6A8,SMIM9,TAZ,TMEM187,ZNF275	NA	NA	NA	NA	ABCD1,AC244090.2,AC245140.2,AF274858.1,ARHGAP4,ATP2B3,ATP6AP1,AVPR2,BCAP31,BGN,CCNQ,CH17-340M24.3,DKC1,DNASE1L1,DUSP9,EMD,F8,F8A1,FAM3A,FAM50A,FLNA,FUNDC2,G6PD,GAB3,GDI1,HCFC1,IDH3G,IKBKGP1,IRAK1,L1CAM,LAGE3,LCA10,MECP2,MPP1,NAA10,PDZD4,PLXNA3,PLXNB3,PNCK,PNMA3,PNMA6A,PNMA6B,RENBP,SLC10A3,SLC6A8,SMIM9,SNORA70,SRPK3,SSR4,TAZ,TKTL1,TMEM187,TREX2,U52111.1,UBL4A,ZFP92,ZNF275	MECP2
rs2075741	chr19	10401098	p13.2	G	C	intron	rs3093030	1	0	0	0	0	0	ICAM5	NA	NA	NA	NA	NA	NA	NA	ICAM5
rs2075742	chr19	10401607	p13.2	G	C	intron	rs3093030	1	0	1	0	0	1	ICAM5	TYK2	AC008752.2,AC008752.3,AC008752.4,AC008759.2,AC011442.1,AC011451.1,AC011461.1,AC011511.2,AC020931.1,AC114271.1,ANGPTL6,ATG4D,C19orf38,CARM1,CDC37,CDKN2D,DNM2,DNMT1,DOCK6,EIF3G,FBXL12,ICAM1,ICAM3,ICAM4,ICAM5,ILF3,ILF3-DT,KANK2,KEAP1,KRI1,LDLR,MRPL4,OLFM2,P2RY11,PDE4A,PIN1,PPAN,QTRT1,RAVER1,S1PR2,SHFL,SLC44A2,SMARCA4,SPC24,TIMM29,TMED1,TYK2,UBL5,YIPF2,ZGLP1,ZNF121,ZNF177,ZNF266,ZNF426,ZNF559,ZNF561-…	AC008752.3,ANGPTL6,C19orf38,ICAM3,ICAM5,KEAP1,PDE4A,PIN1,RAVER1,S1PR2,SMARCA4,TIMM29,UBL5,ZNF266,ZNF426,ZNF559,ZNF561-AS1,ZNF846	ICAM3,S1PR2,UBL5,ZGLP1	AC008752.3,ANGPTL6,C19orf38,ICAM3,ICAM5,KEAP1,PDE4A,PIN1,RAVER1,S1PR2,SMARCA4,TIMM29,UBL5,ZGLP1,ZNF266,ZNF426,ZNF559,ZNF561-AS1,ZNF846	AC008752.2,AC008752.3,AC008759.2,AC011442.1,ANGPTL6,ATG4D,CARM1,EIF3G,FBXL12,ICAM3,ICAM5,ILF3,KRI1,MRPL4,P2RY11,PPAN,SLC44A2,TIMM29,TYK2,ZGLP1,ZNF562,ZNF699,ZNF846	AC008742.1,AC008752.2,AC008752.3,AC008752.4,AC008759.2,AC011442.1,AC011451.1,AC011451.2,AC011451.3,AC011461.1,AC011472.1,AC011472.4,AC011511.2,AC011511.5,AC020931.1,AC114271.1,ANGPTL6,ANGPTL8,AP1M2,ATG4D,C19orf38,CARM1,CDC37,CDKN2D,COL5A3,DNM2,DNMT1,DOCK6,EIF3G,FBXL12,FDX2,ICAM1,ICAM3,ICAM4,ICAM5,ILF3,ILF3-DT,KANK2,KEAP1,KRI1,LDLR,MRPL4,OLFM2,P2RY11,PDE4A,PIN1,PPAN,QTRT1,RAVER1,RN7SL192P,RPL10P15…	AC008752.3,ANGPTL6,C19orf38,ICAM3,ICAM5,KEAP1,PDE4A,PIN1,RAVER1,S1PR2,SMARCA4,TIMM29,TYK2,UBL5,ZGLP1,ZNF266,ZNF426,ZNF559,ZNF561-AS1,ZNF846
rs2080820	chr4	102758403	q24	C	A	intron	rs10516487	1	0	0	0	0	0	BANK1	NA	NA	NA	NA	NA	NA	NA	BANK1
rs2087507	chrX	56670141	p11.21	G	T	unknown	rs5914778	1	0	1	0	1	1	UBQLN2	NA	AL050309.1,KLF8,MTHFD1P1,NBDY,RP13-188A5.1,RRAGB,SPIN2B,SPIN3,UBQLN2,UQCRBP1	AL050309.1,MTHFD1P1,RP13-188A5.1,RRAGB,UQCRBP1	NA	AL050309.1,MTHFD1P1,RP13-188A5.1,RRAGB,UQCRBP1	NA	AL022157.1,AL050309.1,AL159987.1,AL354793.1,FAAH2,KLF8,MTHFD1P1,NBDY,RP13-188A5.1,RRAGB,SPIN2A,SPIN2B,SPIN3,UBQLN2,UQCRBP1,ZXDB	AL050309.1,MTHFD1P1,RP13-188A5.1,RRAGB,UQCRBP1
rs2087511	chrX	56684955	p11.21	T	C	unknown	rs5914778	1	0	0	0	0	0	LINC01420	NA	NA	NA	NA	NA	NA	NA	LINC01420
rs2095249	chrX	56917438	p11.21	G	C	unknown	rs5914778	1	0	0	0	0	0	LINC01420	NA	NA	NA	NA	NA	NA	NA	LINC01420
rs2095251	chrX	56951829	p11.21	C	T	unknown	rs5914778	1	0	0	0	0	0	SPIN3	NA	NA	NA	NA	NA	NA	NA	SPIN3
rs2095564	chrX	56525457	p11.21	C	A	unknown	rs5914778	1	0	0	0	0	0	UBQLN2	NA	NA	NA	NA	NA	NA	NA	UBQLN2
rs2100245	chr8	56850100	q12.1	A	G	intron	rs7829816	1	0	0	0	0	0	LYN	NA	NA	NA	NA	NA	NA	NA	LYN
rs2104125	chr1	236000305	q42.3	A	G	intron	rs9782955	1	0	0	0	0	0	LYST	NA	NA	NA	NA	NA	NA	NA	LYST
rs2105325	chr1	173349725	q25.1	A	C	intron	rs12736195	1	0	0	0	0	0	LOC100506023	NA	NA	NA	NA	NA	NA	NA	LOC100506023
rs2123685	chr17	38053889	q12	T	C	unknown	rs8079075	1	0	0	0	0	0	GSDMB	NA	NA	NA	NA	NA	NA	NA	GSDMB
rs2124907	chr19	52037480	q13.41	T	A	unknown	rs2305772	1	0	0	0	0	0	SIGLEC6	NA	NA	NA	NA	NA	NA	NA	SIGLEC6
rs2124909	chr19	52037704	q13.41	C	A	unknown	rs2305772	1	0	0	0	0	0	SIGLEC6	NA	NA	NA	NA	NA	NA	NA	SIGLEC6
rs2124910	chr19	52025247	q13.41	T	C	intron	rs2305772	1	0	0	0	0	0	SIGLEC6	NA	NA	NA	NA	NA	NA	NA	SIGLEC6
rs2130428	chrX	56602810	p11.21	C	T	unknown	rs5914778	1	0	0	0	0	0	UBQLN2	NA	NA	NA	NA	NA	NA	NA	UBQLN2
rs2130429	chrX	56687924	p11.21	C	T	unknown	rs5914778	1	0	0	0	0	0	LINC01420	NA	NA	NA	NA	NA	NA	NA	LINC01420
rs2130430	chrX	56585106	p11.21	G	A	unknown	rs5914778	1	0	0	0	0	0	UBQLN2	NA	NA	NA	NA	NA	NA	NA	UBQLN2
rs2130431	chrX	56584590	p11.21	G	A	unknown	rs5914778	1	0	0	0	0	0	UBQLN2	NA	NA	NA	NA	NA	NA	NA	UBQLN2
rs2130433	chrX	56710805	p11.21	C	A	unknown	rs5914778	1	0	0	0	0	0	LINC01420	NA	NA	NA	NA	NA	NA	NA	LINC01420
rs2145786	chr1	236035298	q42.3	G	A	intron	rs9782955	1	0	0	0	0	0	LYST	NA	NA	NA	NA	NA	NA	NA	LYST
rs2148947	chrX	56879915	p11.21	A	G	unknown	rs5914778	1	0	1	1	1	1	LINC01420	NA	AL050309.1,FAAH2,MTHFD1P1,NBDY,SPIN2B,SPIN3,UBQLN2	AL050309.1,MTHFD1P1	NA	AL050309.1,MTHFD1P1	NA	AL022157.1,AL050309.1,AL354793.1,FAAH2,KLF8,MTHFD1P1,NBDY,NLRP2B,SPIN2A,SPIN2B,SPIN3,UBQLN2,UQCRBP1,ZXDB	AL050309.1,MTHFD1P1
rs2151531	chrX	56887788	p11.21	A	G	unknown	rs5914778	1	0	0	0	0	0	LINC01420	NA	NA	NA	NA	NA	NA	NA	LINC01420
rs2153775	chr1	173337582	q25.1	G	T	intron	rs12736195	1	0	0	0	0	0	LOC100506023	NA	NA	NA	NA	NA	NA	NA	LOC100506023
rs2168637	chr19	52037929	q13.41	T	C	unknown	rs2305772	1	0	1	0	0	0	SIGLEC6	CEACAM18	AC008750.4,AC008750.6,AC008750.7,AC010320.1,AC010320.2,AC010320.4,AC010325.2,AC011468.1,AC011468.3,AC018755.4,AC018755.5,AC063977.6,C19orf48,C19orf81,C19orf84,CD33,CLDND2,CLEC11A,CTU1,ETFB,FPR1,KLK1,LIM2,NKG7,PPP2R1A,SIGLEC12,SIGLEC14,SIGLEC5,SIGLEC6,SIGLEC7,SIGLEC8,SIGLEC9,SPACA6,VSIG10L,ZNF175,ZNF350,ZNF350-AS1,ZNF432,ZNF480,ZNF528,ZNF528-AS1,ZNF577,ZNF613,ZNF614,ZNF615,ZNF616,ZNF649,ZNF766,ZNF…	AC008750.4,AC008750.6,AC008750.7,AC010320.1,AC010320.4,AC018755.4,CLDND2,SIGLEC14,SIGLEC5,SIGLEC6,SIGLEC7,SPACA6,ZNF175,ZNF350,ZNF350-AS1,ZNF577,ZNF614,ZNF615,ZNF616,ZNF836	ETFB,ZNF175	AC008750.4,AC008750.6,AC008750.7,AC010320.1,AC010320.4,AC018755.4,CLDND2,ETFB,SIGLEC14,SIGLEC5,SIGLEC6,SIGLEC7,SPACA6,ZNF175,ZNF350,ZNF350-AS1,ZNF577,ZNF614,ZNF615,ZNF616,ZNF836	AC010320.1,AC010320.4,AC010325.2,AC011468.1,AC011468.3,C19orf48,CLEC11A,CTU1,FPR1,KLK1,SIGLEC12,SIGLEC7,SIGLEC9,SPACA6,ZNF175,ZNF350,ZNF432,ZNF577,ZNF614,ZNF615,ZNF616,ZNF836,ZNF841	AC008750.2,AC008750.4,AC008750.6,AC008750.7,AC010320.1,AC010320.2,AC010320.3,AC010320.4,AC010325.2,AC010332.1,AC010332.2,AC011468.1,AC011468.3,AC011468.4,AC011468.5,AC011473.3,AC011483.1,AC018755.1,AC018755.3,AC018755.4,AC018755.5,AC063977.2,AC063977.6,AC063977.7,AC074141.1,C19orf48,C19orf81,C19orf84,CD33,CEACAM18,CLDND2,CLEC11A,CTU1,ETFB,FPR1,FPR2,FPR3,HAS1,IGLON5,KLK1,KLK10,KLK11,KLK12,KLK13,KL…	AC008750.4,AC008750.6,AC008750.7,AC010320.1,AC010320.4,AC018755.4,CEACAM18,CLDND2,ETFB,SIGLEC14,SIGLEC5,SIGLEC6,SIGLEC7,SPACA6,ZNF175,ZNF350,ZNF350-AS1,ZNF577,ZNF614,ZNF615,ZNF616,ZNF836
rs2170988	chr12	129290876	q24.32	A	C	intron	rs1385374	1	0	0	0	0	0	SLC15A4	NA	NA	NA	NA	NA	NA	NA	SLC15A4
rs2171865	chrX	56687649	p11.21	G	A	unknown	rs5914778	1	0	0	0	0	0	LINC01420	NA	NA	NA	NA	NA	NA	NA	LINC01420
rs2175679	chr4	123523625	q27	C	A	unknown	rs907715	1	0	0	0	0	0	IL21	NA	NA	NA	NA	NA	NA	NA	IL21
rs2176082	chr3	58331186	p14.3	G	A	intron	rs6445975	1	0	0	0	0	0	PXK	NA	NA	NA	NA	NA	NA	NA	PXK
rs2177380	chr6	34980601	p21.31	T	C	intron	rs13205210	1	0	0	0	0	0	ANKS1A	NA	NA	NA	NA	NA	NA	NA	ANKS1A
rs2180759	chr1	235939803	q42.3	T	C	intron	rs9782955	1	0	0	0	0	0	LYST	NA	NA	NA	NA	NA	NA	NA	LYST
rs2183834	chr6	35282993	p21.31	A	G	intron	rs10807150	1	0	0	0	0	1	DEF6	NA	NA	NA	NA	NA	NA	NA	DEF6
rs2191501	chr7	116138831	q31.2	G	T	near-gene-5	NA	0	1	0	0	0	0	CAV2	NA	NA	NA	NA	NA	NA	NA	CAV2
rs2200891	chrX	56672396	p11.21	C	T	unknown	rs5914778	1	0	0	0	0	0	UBQLN2	NA	NA	NA	NA	NA	NA	NA	UBQLN2
rs2200892	chrX	56632556	p11.21	G	C	unknown	rs5914778	1	0	0	0	0	0	UBQLN2	NA	NA	NA	NA	NA	NA	NA	UBQLN2
rs2200893	chrX	56682924	p11.21	C	T	unknown	rs5914778	1	0	0	0	1	1	LINC01420	NA	NA	NA	NA	NA	NA	NA	LINC01420
rs2205960	chr1	173191475	q25.1	G	T	unknown	rs2205960	1	0	1	0	0	0	LOC100506023	NA	AL022310.1,CENPL,DARS2,FASLG,GAS5,GAS5-AS1,KLHL20,PIGC,RABGAP1L,RABGAP1L-DT,RC3H1,SUCO,TNFSF4,ZBTB37	TNFSF4,ZBTB37	RABGAP1L,TNFSF4	RABGAP1L,TNFSF4,ZBTB37	AL022310.1,CENPL,DARS2,FASLG,GAS5-AS1,RABGAP1L-DT,RC3H1,SUCO	AL022310.1,AL031599.1,AL139142.2,AL645568.1,ANKRD45,CENPL,DARS2,FASLG,GAS5,GAS5-AS1,KLHL20,PIGC,PRDX6,RABGAP1L,RABGAP1L-DT,RC3H1,SERPINC1,SLC9C2,SUCO,TNFSF18,TNFSF4,ZBTB37	RABGAP1L,TNFSF4,ZBTB37
rs2208384	chr1	235890096	q42.3	A	G	intron	rs9782955	1	0	0	0	0	0	LYST	NA	NA	NA	NA	NA	NA	NA	LYST
rs2209917	chrX	56563424	p11.21	C	T	unknown	rs5914778	1	0	0	0	0	0	UBQLN2	NA	NA	NA	NA	NA	NA	NA	UBQLN2
rs2209918	chrX	56672254	p11.21	G	A	unknown	rs5914778	1	0	0	0	0	0	UBQLN2	NA	NA	NA	NA	NA	NA	NA	UBQLN2
rs2210856	chrX	56519998	p11.21	G	T	unknown	rs5914778	1	0	0	0	0	0	UBQLN2	NA	NA	NA	NA	NA	NA	NA	UBQLN2
rs2222202	chr1	206945381	q32.1	G	A	intron	rs3024505	1	0	0	0	0	0	IL10	NA	NA	NA	NA	NA	NA	NA	IL10
rs2224092	chr1	184679234	q25.3	G	A	intron	rs10911628	1	0	1	0	0	0	EDEM3	NA	AL078644.1,AL078645.1,COLGALT2,EDEM3,IVNS1ABP,NIBAN1,RNF2,SWT1,TRMT1L	AL078644.1,AL078645.1,EDEM3	NA	AL078644.1,AL078645.1,EDEM3	AL078644.1,EDEM3,IVNS1ABP	AL078644.1,AL078645.1,AL356273.2,AL356273.3,AL445228.3,C1orf21,COLGALT2,EDEM3,IVNS1ABP,NIBAN1,RNF2,RPL22P24,SWT1,TRMT1L,TSEN15	AL078644.1,AL078645.1,EDEM3
rs2227980	chr8	56866452	q12.1	G	A	coding-synon	rs7829816	1	0	0	0	0	0	LYN	NA	NA	NA	NA	NA	NA	NA	LYN
rs2228615	chr19	10403368	p13.2	G	A	missense	rs3093030	1	0	0	0	0	0	ICAM5	NA	NA	NA	NA	NA	NA	NA	ICAM5
rs2230926	chr6	138196066	q23.3	T	G	missense	rs2230926	1	0	0	0	0	0	TNFAIP3	NA	NA	NA	NA	NA	NA	NA	TNFAIP3
rs2235621	chr20	48473731	q13.13	G	A	intron	rs11697848	1	0	0	0	0	0	SLC9A8	NA	NA	NA	NA	NA	NA	NA	SLC9A8
rs223881	chr16	57386566	q13	T	C	unknown	rs223881	1	0	0	0	0	0	CCL22	NA	NA	NA	NA	NA	NA	NA	CCL22
rs223886	chr16	57389826	q13	T	A	unknown	rs223881	1	0	0	0	0	0	CCL22	NA	NA	NA	NA	NA	NA	NA	CCL22
rs223887	chr16	57391214	q13	G	T	near-gene-5	rs223881	1	0	0	0	0	0	CCL22	NA	NA	NA	NA	NA	NA	NA	CCL22
rs223889	chr16	57392241	q13	T	C	near-gene-5	rs223881	1	0	0	0	0	0	CCL22	NA	NA	NA	NA	NA	NA	NA	CCL22
rs2239464	chrX	153348431	q28	A	G	intron	rs1734787	1	0	0	0	0	0	MECP2	NA	NA	NA	NA	NA	NA	NA	MECP2
rs2239673	chrX	153277889	q28	C	T	intron	rs1734787	1	0	0	0	0	0	IRAK1	NA	NA	NA	NA	NA	NA	NA	IRAK1
rs2244234	chr8	11336467	p23.1	T	G	unknown	rs7812879	1	0	0	0	0	0	FAM167A	NA	NA	NA	NA	NA	NA	NA	FAM167A
rs2250412	chr8	11354570	p23.1	G	A	intron	rs7812879	1	0	0	0	0	0	BLK	NA	NA	NA	NA	NA	NA	NA	BLK
rs2250788	chr8	11352056	p23.1	A	G	untranslated-5	rs7812879	1	0	1	0	0	0	BLK	NA	AC022239.1,AC025857.2,AC145124.1,AF131215.2,AF131215.5,AF131215.6,AF131215.7,AF131216.4,AF131216.5,BLK,CTSB,FAM167A,FAM66A,FAM86B2,FDFT1,MTMR9,NEIL2,PINX1,RP11-148O21.2,RP11-148O21.4,SLC35G5,SOX7,USP17L2,XKR6	AC022239.1,AF131215.5,AF131215.6,AF131215.7,AF131216.4,AF131216.5,BLK,FAM167A,NEIL2,RP11-148O21.4,USP17L2	AC022239.1,AF131215.2,BLK,FAM167A	AC022239.1,AF131215.2,AF131215.5,AF131215.6,AF131215.7,AF131216.4,AF131216.5,BLK,FAM167A,NEIL2,RP11-148O21.4,USP17L2	AC022239.1,AC025857.2,AC145124.1,AF131215.2,AF131215.5,AF131215.6,AF131215.7,AF131216.4,BLK,FAM167A,FAM66A,FDFT1,MTMR9,NEIL2,PINX1,SLC35G5,XKR6	AC011008.1,AC011008.2,AC022239.1,AC025857.2,AC069185.1,AC087203.1,AC087203.2,AC087203.3,AC105001.1,AC107918.3,AC130352.1,AC145124.1,AF131215.2,AF131215.4,AF131215.5,AF131215.6,AF131215.7,AF131216.1,AF131216.3,AF131216.4,AF131216.5,ALG1L11P,ALG1L12P,BLK,C8orf49,C8orf74,CTSB,DEFB109D,DEFB131E,DEFB134,DEFB136,ENPP7P12,FAM167A,FAM167A-AS1,FAM66A,FAM86B1,FAM86B2,FAM90A25P,FDFT1,GATA4,LINC00208,MTMR9,N…	AC022239.1,AF131215.2,AF131215.5,AF131215.6,AF131215.7,AF131216.4,AF131216.5,BLK,FAM167A,NEIL2,RP11-148O21.4,USP17L2
rs2251056	chr8	11349576	p23.1	C	A	near-gene-5	rs7812879	1	0	1	0	0	0	BLK	NA	AC022239.1,AC025857.2,AC145124.1,AF131215.2,AF131215.5,AF131215.6,AF131215.7,AF131216.4,AF131216.5,BLK,C8orf13,CTSB,FAM167A,FAM66A,FAM66D,FAM86B2,FDFT1,MTMR9,NEIL2,PINX1,RP11-148O21.2,RP11-148O21.4,SLC35G5,SOX7,USP17L2,XKR6	AC022239.1,AF131215.5,AF131215.6,AF131215.7,AF131216.4,AF131216.5,BLK,C8orf13,FAM167A,NEIL2,USP17L2	AC022239.1,AF131215.2,BLK,FAM167A	AC022239.1,AF131215.2,AF131215.5,AF131215.6,AF131215.7,AF131216.4,AF131216.5,BLK,C8orf13,FAM167A,NEIL2,USP17L2	AC022239.1,AC025857.2,AC145124.1,AF131215.2,AF131215.5,AF131215.6,AF131215.7,AF131216.4,BLK,FAM167A,FAM66A,FDFT1,MTMR9,NEIL2,SLC35G5,XKR6	AC011008.1,AC011008.2,AC022239.1,AC025857.2,AC069185.1,AC087203.1,AC087203.2,AC087203.3,AC105001.1,AC107918.3,AC130352.1,AC145124.1,AF131215.2,AF131215.4,AF131215.5,AF131215.6,AF131215.7,AF131216.1,AF131216.3,AF131216.4,AF131216.5,ALG1L11P,BLK,C8orf13,C8orf49,C8orf74,CTSB,DEFB109D,DEFB131E,DEFB134,DEFB136,ENPP7P12,FAM167A,FAM167A-AS1,FAM66A,FAM66D,FAM86B1,FAM86B2,FAM90A25P,FDFT1,GATA4,LINC00208,M…	AC022239.1,AF131215.2,AF131215.5,AF131215.6,AF131215.7,AF131216.4,AF131216.5,BLK,C8orf13,FAM167A,NEIL2,USP17L2
rs2251795	chr3	169491729	q26.2	T	A	intron,near-gene-5	rs10936599	1	0	0	0	0	0	MYNN	NA	NA	NA	NA	NA	NA	NA	MYNN
rs2254546	chr8	11343680	p23.1	A	G	unknown	rs7812879	1	0	0	0	0	0	BLK	NA	NA	NA	NA	NA	NA	NA	BLK
rs2254660	chr8	11342986	p23.1	C	G/T	unknown	rs7812879	1	0	0	0	0	0	BLK	NA	NA	NA	NA	NA	NA	NA	BLK
rs2254891	chr8	11341129	p23.1	G	C	unknown	rs7812879	1	0	0	0	0	0	BLK	NA	NA	NA	NA	NA	NA	NA	BLK
rs2266886	chrX	153231352	q28	T	C	intron	rs17422	1	0	1	0	0	0	HCFC1	NA	AC245140.2,BGN,F8A1,FAM50A,FLNA,IDH3G,MECP2,MPP1,NAA10,PDZD4,PLXNA3,PNMA3,PNMA5,SLC6A8,TAZ,TMEM187,ZFP92	BGN,F8A1,FAM50A,IDH3G,NAA10,PNMA3,SLC6A8	NA	BGN,F8A1,FAM50A,IDH3G,NAA10,PNMA3,SLC6A8	NA	ABCD1,AC244090.2,AC245140.2,AF274858.1,ARHGAP4,ATP2B3,ATP6AP1,AVPR2,BCAP31,BGN,CCNQ,DKC1,DNASE1L1,DUSP9,EMD,F8A1,FAM3A,FAM50A,FLNA,G6PD,GAB3,GDI1,HAUS7,HCFC1,IDH3G,IKBKG,IKBKGP1,IRAK1,L1CAM,LAGE3,LCA10,MECP2,MPP1,NAA10,PDZD4,PLXNA3,PLXNB3,PNCK,PNMA3,PNMA5,PNMA6A,PNMA6B,PNMA6E,PNMA6F,RENBP,RPL10,SLC10A3,SLC6A8,SNORA70,SRPK3,SSR4,TAZ,TKTL1,TMEM187,TREX2,U52111.1,UBL4A,ZFP92	BGN,F8A1,FAM50A,IDH3G,NAA10,PNMA3,SLC6A8
rs2266887	chrX	153239587	q28	G	T	intron	rs17422	1	0	0	0	0	0	TMEM187	NA	NA	NA	NA	NA	NA	NA	TMEM187
rs2266888	chrX	153239720	q28	G	A	intron	rs17422	1	0	0	0	0	0	TMEM187	NA	NA	NA	NA	NA	NA	NA	TMEM187
rs2267407	chr22	39747050	q13.1	G	A	intron	rs61616683	1	0	0	0	0	0	SYNGR1	NA	NA	NA	NA	NA	NA	NA	SYNGR1
rs2267657	chr6	35235858	p21.31	G	A	intron	rs10807150	1	0	0	0	0	0	ZNF76	NA	NA	NA	NA	NA	NA	NA	ZNF76
rs2267658	chr6	35235871	p21.31	G	A	intron	rs10807150	1	0	0	0	0	0	ZNF76	NA	NA	NA	NA	NA	NA	NA	ZNF76
rs2267660	chr6	35242123	p21.31	A	G	intron	rs10807150	1	0	0	0	0	0	ZNF76	NA	NA	NA	NA	NA	NA	NA	ZNF76
rs2267661	chr6	35242181	p21.31	C	T	intron	rs10807150	1	0	0	0	0	0	ZNF76	NA	NA	NA	NA	NA	NA	NA	ZNF76
rs2267662	chr6	35250440	p21.31	C	A	intron	rs10807150	1	0	0	0	0	0	ZNF76	NA	NA	NA	NA	NA	NA	NA	ZNF76
rs2267663	chr6	35250682	p21.31	C	G	intron	rs10807150	1	0	0	0	0	0	ZNF76	NA	NA	NA	NA	NA	NA	NA	ZNF76
rs2268324	chr20	48529761	q13.13	A	G	intron	rs11697848	1	0	0	0	0	0	SPATA2	NA	NA	NA	NA	NA	NA	NA	SPATA2
rs2268325	chr20	48529565	q13.13	G	A	intron	rs11697848	1	0	0	0	0	0	SPATA2	NA	NA	NA	NA	NA	NA	NA	SPATA2
rs2269372	chrX	153207545	q28	A	G	intron	rs17422	1	0	0	0	0	0	RENBP	NA	NA	NA	NA	NA	NA	NA	RENBP
rs2269373	chrX	153207925	q28	G	A	intron	rs17422	1	0	0	0	0	0	RENBP	NA	NA	NA	NA	NA	NA	NA	RENBP
rs2271751	chr10	105175131	q24.33	T	C	intron	rs4917385	1	0	0	0	0	0	PDCD11	NA	NA	NA	NA	NA	NA	NA	PDCD11
rs2272165	chr2	74213245	p13.1	G	A	near-gene-5,untranslated-5	rs6705628	1	0	0	0	0	0	TET3	NA	NA	NA	NA	NA	NA	NA	TET3
rs2276360	chr11	71169547	q13.4	G	C	missense	rs3794060	1	0	0	0	0	0	NADSYN1	NA	NA	NA	NA	NA	NA	NA	NADSYN1
rs2276361	chr11	71169648	q13.4	A	G	intron	rs3794060	1	0	0	0	0	0	NADSYN1	NA	NA	NA	NA	NA	NA	NA	NADSYN1
rs2276362	chr11	71174452	q13.4	A	G	intron	rs3794060	1	0	0	0	0	0	NADSYN1	NA	NA	NA	NA	NA	NA	NA	NADSYN1
rs2277920	chr5	159895705	q33.3	T	C	intron	rs57095329	1	0	1	1	0	0	MIR3142	NA	AC008456.1,AC011363.1,ADRA1B,ATP10B,MIR3142HG,PTTG1,PWWP2A,SLU7	AC011363.1,MIR3142HG	SLU7	AC011363.1,MIR3142HG,SLU7	MIR3142HG,PWWP2A,SLU7	AC008456.1,AC011363.1,AC112191.2,ADRA1B,ATP10B,C1QTNF2,CCNJL,FABP6,MIR3142HG,PTTG1,PWWP2A,SLU7,TTC1,ZBED8	AC011363.1,MIR3142HG,SLU7
rs2281218	chr20	48567823	q13.13	T	G	intron	rs11697848	1	0	1	0	0	0	RNF114	NA	AL133230.1,B4GALT5,CEBPB,CEBPB-AS1,CSE1L,DDX27,LINC01275,PARD6B,PTPN1,RNF114,SLC9A8,SNAI1,SPATA2,TMEM189,UBE2V1,ZFAS1	B4GALT5,ZFAS1	CEBPB,SLC9A8,UBE2V1	B4GALT5,CEBPB,SLC9A8,UBE2V1,ZFAS1	AL133230.1,B4GALT5,DDX27,PTPN1,RNF114,SLC9A8,SNAI1,TMEM189,UBE2V1	AL133230.1,B4GALT5,CEBPB,CEBPB-AS1,CSE1L,DDX27,LINC01270,LINC01275,PARD6B,PTPN1,RNF114,SLC9A8,SNAI1,SPATA2,TMEM189,UBE2V1,ZFAS1,ZNFX1	B4GALT5,CEBPB,SLC9A8,UBE2V1,ZFAS1
rs2281221	chr20	48488686	q13.13	A	C	intron	rs11697848	1	0	0	0	0	0	SLC9A8	NA	NA	NA	NA	NA	NA	NA	SLC9A8
rs2282620	chr11	71183477	q13.4	C	T	intron,near-gene-5	rs3794060	1	0	0	0	1	1	NADSYN1	NA	NA	NA	NA	NA	NA	NA	NADSYN1
rs2282621	chr11	71183474	q13.4	C	T	intron,near-gene-5	rs3794060	1	0	1	0	1	1	NADSYN1	KRTAP5-9	AP000812.2,AP002387.1,AP002490.1,AP003498.1,CLPB,DHCR7,FOLR3,IL18BP,INPPL1,KRTAP5-9,NADSYN1,OR7E128P,RNF121,RP11-660L16.2	AP002387.1,DHCR7,INPPL1,NADSYN1,OR7E128P,RP11-660L16.2	AP002387.1,DHCR7,NADSYN1	AP002387.1,DHCR7,INPPL1,NADSYN1,OR7E128P,RP11-660L16.2	AP002387.1,AP002490.1,AP003498.1,DHCR7,NADSYN1	ACTE1P,ALG1L9P,ANAPC15,AP000593.3,AP000812.2,AP000867.2,AP001271.1,AP001271.2,AP002387.1,AP002490.1,AP002495.1,AP003498.1,CLPB,DHCR7,ENPP7P8,FAM86C1P,FOLR1,FOLR2,FOLR3,IL18BP,INPPL1,KRTAP5-10,KRTAP5-7,KRTAP5-8,KRTAP5-9,LAMTOR1,NADSYN1,NUMA1,OR7E126P,OR7E128P,OR7E87P,RNF121,RP11-660L16.2,SHANK2,SHANK2-AS1,SHANK2-AS2,UNC93B6,ZNF705E	AP002387.1,DHCR7,INPPL1,KRTAP5-9,NADSYN1,OR7E128P,RP11-660L16.2
rs2284195	chr6	35247479	p21.31	C	T	intron	rs10807150	1	0	0	0	0	0	ZNF76	NA	NA	NA	NA	NA	NA	NA	ZNF76
rs2284196	chr6	35347077	p21.31	T	C	intron	rs10807150	1	0	1	0	0	0	PPARD	FANCE,PPARD,RPL10A,RPS10,RPS10-NUDT3	AL033519.3,AL139100.1,AL157823.2,AL451165.2,ANKS1A,ARMC12,BRPF3,DEF6,FANCE,FKBP5,ILRUN,LHFPL5,MAPK13,MAPK14,PPARD,RPL10A,RPS10,SCUBE3,SLC26A8,SNRPC,SRPK1,TAF11,TCP11,UHRF1BP1,Z84485.1,Z97832.2,ZNF76	AL157823.2,DEF6,FKBP5,MAPK13,RPL10A,RPS10,SNRPC,UHRF1BP1,Z97832.2	DEF6,ZNF76	AL157823.2,DEF6,FKBP5,MAPK13,RPL10A,RPS10,SNRPC,UHRF1BP1,Z97832.2,ZNF76	AL451165.2,ANKS1A,DEF6,FANCE,LHFPL5,PPARD,RPL10A,SRPK1,UHRF1BP1,ZNF76	AL033519.3,AL033519.4,AL138721.1,AL139100.1,AL157823.2,AL451165.2,ANKS1A,ARMC12,BRPF3,CLPS,DEF6,DPRXP2,FANCE,FKBP5,IFITM3P3,ILRUN,LHFPL5,MAPK13,MAPK14,NUDT3,PACSIN1,PNPLA1,PPARD,RPL10A,RPS10,SCUBE3,SLC26A8,SNRPC,SPDEF,SRPK1,TAF11,TCP11,TEAD3,TULP1,UHRF1BP1,Z84485.1,Z95152.1,Z97832.2,ZNF76	AL157823.2,DEF6,FANCE,FKBP5,MAPK13,PPARD,RPL10A,RPS10,RPS10-NUDT3,SNRPC,UHRF1BP1,Z97832.2,ZNF76
rs2284646	chr20	48526776	q13.13	T	G	intron	rs11697848	1	0	0	0	0	0	SPATA2	NA	NA	NA	NA	NA	NA	NA	SPATA2
rs2284647	chr20	48526749	q13.13	A	C	intron	rs11697848	1	0	0	0	0	0	SPATA2	NA	NA	NA	NA	NA	NA	NA	SPATA2
rs2284649	chr20	48526494	q13.13	G	A	intron	rs11697848	1	0	0	0	0	0	SPATA2	NA	NA	NA	NA	NA	NA	NA	SPATA2
rs2286672	chr17	4712617	p13.2	C	T	near-gene-5,missense	rs2286672	1	0	0	0	0	0	PLD2	NA	NA	NA	NA	NA	NA	NA	PLD2
rs2290660	chr19	52031304	q13.41	C	A	intron	rs2305772	1	0	0	0	0	0	SIGLEC6	NA	NA	NA	NA	NA	NA	NA	SIGLEC6
rs2291241	chr2	213886454	q34	A	T	intron	rs3768792	1	0	0	0	0	0	IKZF2	NA	NA	NA	NA	NA	NA	NA	IKZF2
rs2293370	chr3	119219934	q13.33	G	A	intron	rs1131265	1	0	0	0	0	0	TIMMDC1	NA	NA	NA	NA	NA	NA	NA	TIMMDC1
rs2293607	chr3	169482335	q26.2	T	C	near-gene-3	rs10936599	1	0	0	0	0	0	TERC	NA	NA	NA	NA	NA	NA	NA	TERC
rs2296361	chr6	34803367	p21.31	G	A	intron	rs13205210	1	0	0	0	0	0	UHRF1BP1	NA	NA	NA	NA	NA	NA	NA	UHRF1BP1
rs2296362	chr6	34802999	p21.31	T	C	intron	rs13205210	1	0	0	0	0	0	UHRF1BP1	NA	NA	NA	NA	NA	NA	NA	UHRF1BP1
rs2302327	chr17	4711798	p13.2	C	T	intron	rs2286672	1	0	0	0	0	0	PLD2	NA	NA	NA	NA	NA	NA	NA	PLD2
rs2305249	chr3	119128398	q13.33	G	A	coding-synon	rs1131265	1	0	0	0	0	0	ARHGAP31	NA	NA	NA	NA	NA	NA	NA	ARHGAP31
rs2305772	chr19	52033742	q13.41	G	A	intron,missense	rs2305772	1	0	0	0	0	0	SIGLEC6	NA	NA	NA	NA	NA	NA	NA	SIGLEC6
rs2313429	chr17	37930659	q12	A	G	intron	rs8079075	1	0	0	0	0	0	IKZF3	NA	NA	NA	NA	NA	NA	NA	IKZF3
rs2315920	chrX	56577073	p11.21	C	A	unknown	rs5914778	1	0	0	0	0	0	UBQLN2	NA	NA	NA	NA	NA	NA	NA	UBQLN2
rs2316185	chrX	56605769	p11.21	G	A	unknown	rs5914778	1	0	0	0	0	0	UBQLN2	NA	NA	NA	NA	NA	NA	NA	UBQLN2
rs2316186	chrX	56621247	p11.21	G	A	unknown	rs5914778	1	0	0	0	0	0	UBQLN2	NA	NA	NA	NA	NA	NA	NA	UBQLN2
rs2316187	chrX	56628245	p11.21	T	C	unknown	rs5914778	1	0	0	0	0	0	UBQLN2	NA	NA	NA	NA	NA	NA	NA	UBQLN2
rs2316465	chrX	56745986	p11.21	T	C	unknown	rs5914778	1	0	0	0	0	0	LINC01420	NA	NA	NA	NA	NA	NA	NA	LINC01420
rs2316466	chrX	56746669	p11.21	C	A	unknown	rs5914778	1	0	0	0	0	0	LINC01420	NA	NA	NA	NA	NA	NA	NA	LINC01420
rs2316885	chrX	56912595	p11.21	T	C	unknown	rs5914778	1	0	1	0	0	0	LINC01420	NA	AL050309.1,FAAH2,MTHFD1P1,NBDY,SPIN2B,SPIN3	AL050309.1,MTHFD1P1	NA	AL050309.1,MTHFD1P1	NA	AL022157.1,AL050309.1,AL354793.1,FAAH2,KLF8,MTHFD1P1,NBDY,NLRP2B,SPIN2A,SPIN2B,SPIN3,UBQLN2,UQCRBP1,ZXDB	AL050309.1,MTHFD1P1
rs2316886	chrX	56921093	p11.21	A	C	unknown	rs5914778	1	0	0	0	0	0	LINC01420	NA	NA	NA	NA	NA	NA	NA	LINC01420
rs2316887	chrX	56931442	p11.21	T	C	unknown	rs5914778	1	0	0	0	0	0	SPIN3	NA	NA	NA	NA	NA	NA	NA	SPIN3
rs2316891	chrX	56981637	p11.21	C	T	unknown	rs5914778	1	0	0	0	0	0	SPIN3	NA	NA	NA	NA	NA	NA	NA	SPIN3
rs2366643	chr3	159736485	q25.33	T	C	intron,near-gene-5	rs564799	1	0	0	0	0	0	IL12A-AS1	NA	NA	NA	NA	NA	NA	NA	IL12A-AS1
rs2366644	chr3	159736572	q25.33	T	G	intron,near-gene-5	rs564799	1	0	0	0	0	0	IL12A-AS1	NA	NA	NA	NA	NA	NA	NA	IL12A-AS1
rs2377652	chr10	50122596	q11.23	A	G/C	intron,near-gene-5	rs1913517	1	0	0	0	0	0	WDFY4	NA	NA	NA	NA	NA	NA	NA	WDFY4
rs2377653	chr10	50111510	q11.23	T	A	intron	rs1913517	1	0	0	0	0	0	WDFY4	NA	NA	NA	NA	NA	NA	NA	WDFY4
rs2377654	chr10	50111435	q11.23	G	A	intron	rs1913517	1	0	0	0	0	0	WDFY4	NA	NA	NA	NA	NA	NA	NA	WDFY4
rs2385028	chr1	236035805	q42.3	T	C	intron	rs9782955	1	0	0	0	0	0	LYST	NA	NA	NA	NA	NA	NA	NA	LYST
rs2390350	chr4	123534697	q27	A	G	intron	rs907715	1	0	0	0	0	0	IL21	NA	NA	NA	NA	NA	NA	NA	IL21
rs2393743	chr10	63805335	q21.2	G	A	intron	rs4948496	1	0	0	0	0	0	ARID5B	NA	NA	NA	NA	NA	NA	NA	ARID5B
rs2395149	chr6	32325562	p21.32	G	A	intron	rs1270942	1	0	0	0	0	0	C6orf10	NA	NA	NA	NA	NA	NA	NA	C6orf10
rs2395160	chr6	32387432	p21.32	G	A	unknown	rs1270942	1	0	0	0	0	0	BTNL2	NA	NA	NA	NA	NA	NA	NA	BTNL2
rs2395603	chr6	34881807	p21.31	G	A	intron	rs13205210	1	0	1	0	0	0	ANKS1A	NA	AL157823.2,AL451165.2,ANKS1A,FANCE,FKBP5,HMGA1,ILRUN,LHFPL5,NUDT3,PACSIN1,PPARD,RPL10A,RPS10,SCUBE3,SMIM29,SNRPC,SPDEF,TAF11,TULP1,UHRF1BP1,Z97832.2,ZNF76	AL451165.2,ILRUN,SCUBE3,TAF11,UHRF1BP1	ANKS1A,SNRPC,SPDEF	AL451165.2,ANKS1A,ILRUN,SCUBE3,SNRPC,SPDEF,TAF11,UHRF1BP1	AL157823.2,ANKS1A,HMGA1,ILRUN,PPARD,SNRPC,UHRF1BP1	AL033519.3,AL033519.4,AL139100.1,AL157823.2,AL354740.1,AL451165.2,ANKS1A,ARMC12,CLPSL1,CLPSL2,DEF6,FANCE,FKBP5,GRM4,HMGA1,IFITM3P3,ILRUN,LHFPL5,NUDT3,PACSIN1,PPARD,RPL10A,RPS10,SCUBE3,SMIM29,SNRPC,SPDEF,TAF11,TCP11,TEAD3,TULP1,UHRF1BP1,Z97832.2,ZNF76	AL451165.2,ANKS1A,ILRUN,SCUBE3,SNRPC,SPDEF,TAF11,UHRF1BP1
rs2395605	chr6	34778493	p21.31	G	A	intron	rs13205210	1	0	0	0	0	0	UHRF1BP1	NA	NA	NA	NA	NA	NA	NA	UHRF1BP1
rs2395614	chr6	35202883	p21.31	C	T	intron	rs10807150	1	0	0	0	1	1	SCUBE3	NA	NA	NA	NA	NA	NA	NA	SCUBE3
rs2395621	chr6	35300126	p21.31	A	G	unknown	rs10807150	1	0	1	0	0	0	PPARD	FANCE,RPL10A	AL033519.3,AL451165.2,ANKS1A,BRPF3,DEF6,DPRXP2,FANCE,FKBP5,MAPK13,MAPK14,NUDT3,PACSIN1,PPARD,RPL10A,RPS10,SLC26A8,TEAD3,TULP1,UHRF1BP1,Z97832.2,ZNF76	AL451165.2,ANKS1A,BRPF3,DEF6,FKBP5,MAPK13,NUDT3,RPS10,Z97832.2	DEF6,ZNF76	AL451165.2,ANKS1A,BRPF3,DEF6,FKBP5,MAPK13,NUDT3,RPS10,Z97832.2,ZNF76	AL451165.2,DEF6,FANCE,RPS10,UHRF1BP1,ZNF76	AL033519.3,AL033519.4,AL139100.1,AL157823.2,AL451165.2,ANKS1A,ARMC12,BRPF3,CLPS,CLPSL2,DEF6,DPRXP2,FANCE,FKBP5,HSPE1P11,MAPK13,MAPK14,NUDT3,PACSIN1,PNPLA1,PPARD,RPL10A,RPS10,SCUBE3,SLC26A8,SNRPC,SPDEF,SRPK1,TAF11,TCP11,TEAD3,TULP1,UHRF1BP1,Z84485.1,Z95152.1,Z97832.2,ZNF76	AL451165.2,ANKS1A,BRPF3,DEF6,FANCE,FKBP5,MAPK13,NUDT3,RPL10A,RPS10,Z97832.2,ZNF76
rs2409780	chr8	11337587	p23.1	T	C	unknown	rs7812879	1	0	0	0	0	0	FAM167A	NA	NA	NA	NA	NA	NA	NA	FAM167A
rs2421050	chr5	158943044	q33.3	T	C	unknown	rs2421184	1	0	1	0	0	0	LOC285627	ADRA1B	AC134043.3,AC136424.2,EBF1,GAPDHP40,PWWP2A,RNF145,SLU7,TTC1,UBLCP1,ZBED8	AC136424.2,SLU7,TTC1	NA	AC136424.2,SLU7,TTC1	RNF145,SLU7,TTC1,UBLCP1,ZBED8	AC008703.1,AC112191.2,AC134043.3,AC136424.2,ADRA1B,C1QTNF2,CCNJL,EBF1,FABP6-AS1,GAPDHP40,IL12B,LINC01847,LINC02202,MIR3142HG,PTTG1,PWWP2A,RNF145,SLU7,TTC1,UBLCP1,ZBED8	AC136424.2,ADRA1B,SLU7,TTC1
rs2421184	chr5	158886939	q33.3	A	G	intron	rs2421184	1	0	0	0	0	0	LOC285627	NA	NA	NA	NA	NA	NA	NA	LOC285627
rs2421690	chr2	74207645	p13.1	A	C	intron	rs6705628	1	0	0	0	0	0	DGUOK-AS1	NA	NA	NA	NA	NA	NA	NA	DGUOK-AS1
rs2422349	chr1	173340809	q25.1	G	T	intron	rs12736195	1	0	0	0	0	0	LOC100506023	NA	NA	NA	NA	NA	NA	NA	LOC100506023
rs2429517	chrX	30575929	p21.2	T	A	unknown	rs887369	1	0	0	0	0	0	CXorf21	NA	NA	NA	NA	NA	NA	NA	CXorf21
rs2429518	chrX	30575940	p21.2	T	C	unknown	rs887369	1	0	0	0	0	0	CXorf21	NA	NA	NA	NA	NA	NA	NA	CXorf21
rs2431697	chr5	159879978	q33.3	T	C	unknown	rs2431697	1	0	1	1	0	0	MIR3142	NA	AC008456.1,AC011363.1,ATP10B,CCNJL,hsa-mir-146a,MIR3142HG,PTTG1,PWWP2A,SLU7,TTC1,ZBED8	hsa-mir-146a,MIR3142HG,PWWP2A,TTC1	NA	hsa-mir-146a,MIR3142HG,PWWP2A,TTC1	AC011363.1,PTTG1,PWWP2A,TTC1	AC008456.1,AC011363.1,AC112191.2,ADRA1B,ATP10B,C1QTNF2,CCNJL,FABP6,GAPDHP40,hsa-mir-146a,MIR3142HG,PTTG1,PWWP2A,SLU7,TTC1,ZBED8	hsa-mir-146a,MIR3142HG,PWWP2A,TTC1
rs2458206	chr17	44295052	q21.31	T	C	intron	NA	0	1	0	0	0	0	KANSL1	NA	NA	NA	NA	NA	NA	NA	KANSL1
rs2465102	chrX	30572729	p21.2	C	G	unknown	rs887369	1	0	0	0	0	0	CXorf21	NA	NA	NA	NA	NA	NA	NA	CXorf21
rs2469434	chr18	67544046	q22.2	T	C	intron	rs1610555	1	0	0	0	0	0	CD226	NA	NA	NA	NA	NA	NA	NA	CD226
rs2476601	chr1	114377568	p13.2	A	G	intron,missense	rs2476601	1	0	0	0	0	0	AP4B1-AS1	NA	NA	NA	NA	NA	NA	NA	AP4B1-AS1
rs2489156	chr1	235890531	q42.3	G	T	intron	rs9782955	1	0	0	0	0	0	LYST	NA	NA	NA	NA	NA	NA	NA	LYST
rs2516008	chrX	57038994	p11.21	G	A	unknown	rs5914778	1	0	0	0	0	0	SPIN3	NA	NA	NA	NA	NA	NA	NA	SPIN3
rs2532873	chrX	30577185	p21.2	G	C	untranslated-3	rs887369	1	0	1	0	0	0	CXorf21	NA	NA	NA	NA	NA	NA	AC112496.1,CXorf21,FTLP2,GK,GK-AS1,GK-IT1,NR0B1,TAB3	CXorf21
rs2569693	chr19	10399904	p13.2	C	T	near-gene-5	rs3093030	1	0	1	0	0	0	ICAM4	TYK2	AC008752.2,AC008752.3,AC008752.4,AC008759.2,AC011442.1,AC011451.1,AC011461.1,AC011511.2,AC020931.1,AC114271.1,ANGPTL6,ATG4D,C19orf38,CARM1,CDC37,CDKN2D,DNM2,DNMT1,DOCK6,EIF3G,FBXL12,ICAM1,ICAM3,ICAM4,ICAM5,ILF3,ILF3-DT,KANK2,KEAP1,KRI1,LDLR,MRPL4,OLFM2,P2RY11,PDE4A,PIN1,PPAN,QTRT1,RAVER1,S1PR2,SHFL,SLC44A2,SMARCA4,SPC24,TIMM29,TMED1,TYK2,UBL5,YIPF2,ZGLP1,ZNF121,ZNF266,ZNF426,ZNF559,ZNF561,ZNF561-…	ANGPTL6,C19orf38,ICAM3,ICAM5,KEAP1,PDE4A,PIN1,RAVER1,SMARCA4,TIMM29,UBL5,ZNF266,ZNF426,ZNF559,ZNF561-AS1,ZNF846	FBXL12,S1PR2,UBL5,ZGLP1	ANGPTL6,C19orf38,FBXL12,ICAM3,ICAM5,KEAP1,PDE4A,PIN1,RAVER1,S1PR2,SMARCA4,TIMM29,UBL5,ZGLP1,ZNF266,ZNF426,ZNF559,ZNF561-AS1,ZNF846	AC008752.2,AC008752.3,AC008759.2,AC011442.1,ANGPTL6,ATG4D,CARM1,EIF3G,FBXL12,ICAM3,ICAM5,ILF3,MRPL4,P2RY11,PPAN,SLC44A2,SPC24,TIMM29,TYK2,ZGLP1,ZNF562,ZNF699	AC008742.1,AC008752.2,AC008752.3,AC008752.4,AC008759.1,AC008759.2,AC011442.1,AC011451.1,AC011451.2,AC011451.3,AC011461.1,AC011472.1,AC011472.4,AC011511.2,AC011511.5,AC020931.1,AC114271.1,ANGPTL6,ANGPTL8,AP1M2,ATG4D,C19orf38,CARM1,CDC37,CDKN2D,COL5A3,DNM2,DNMT1,DOCK6,EIF3G,FBXL12,FDX2,ICAM1,ICAM3,ICAM4,ICAM5,ILF3,ILF3-DT,KANK2,KEAP1,KRI1,LDLR,MRPL4,OLFM2,P2RY11,PDE4A,PIN1,PPAN,QTRT1,RAVER1,RN7SL19…	ANGPTL6,C19orf38,FBXL12,ICAM3,ICAM5,KEAP1,PDE4A,PIN1,RAVER1,S1PR2,SMARCA4,TIMM29,TYK2,UBL5,ZGLP1,ZNF266,ZNF426,ZNF559,ZNF561-AS1,ZNF846
rs2569702	chr19	10403947	p13.2	T	C	intron	rs3093030	1	0	0	0	0	0	ICAM5	NA	NA	NA	NA	NA	NA	NA	ICAM5
rs2607014	chr6	31761213	p21.33	G	A	intron	rs1270942	1	0	0	0	1	1	VARS	NA	NA	NA	NA	NA	NA	NA	VARS
rs2618444	chr8	11338370	p23.1	A	C	unknown	rs7812879	1	0	0	0	0	0	BLK	NA	NA	NA	NA	NA	NA	NA	BLK
rs2618478	chr8	11356002	p23.1	C	A	intron	rs7812879	1	0	0	0	0	0	BLK	NA	NA	NA	NA	NA	NA	NA	BLK
rs2618479	chr8	11355821	p23.1	A	G	intron	rs7812879	1	0	0	0	0	0	BLK	NA	NA	NA	NA	NA	NA	NA	BLK
rs2618480	chr8	11354107	p23.1	T	C	intron	rs7812879	1	0	1	0	0	0	BLK	BLK,FAM167A,RP11-148O21.2,RP11-148O21.3,RP11-148O21.4,RP11-148O21.6	AC022239.1,AC025857.2,AC145124.1,AF131215.2,AF131215.5,AF131215.6,AF131215.7,AF131216.4,AF131216.5,BLK,CTSB,FAM167A,FAM66A,FAM86B2,FDFT1,MTMR9,NEIL2,PINX1,RP11-148O21.2,RP11-148O21.4,SLC35G5,SOX7,USP17L2,XKR6	AC022239.1,AF131215.5,AF131215.6,AF131215.7,AF131216.4,AF131216.5,BLK,FAM167A,NEIL2,USP17L2	AC022239.1,AF131215.2,BLK,FAM167A	AC022239.1,AF131215.2,AF131215.5,AF131215.6,AF131215.7,AF131216.4,AF131216.5,BLK,FAM167A,NEIL2,USP17L2	AC022239.1,AC025857.2,AC145124.1,AF131215.2,AF131215.5,AF131215.6,AF131215.7,AF131216.4,BLK,FAM167A,FAM66A,FDFT1,NEIL2,SLC35G5,XKR6	AC011008.1,AC011008.2,AC022239.1,AC025857.2,AC069185.1,AC087203.1,AC087203.2,AC087203.3,AC105001.1,AC107918.3,AC130352.1,AC145124.1,AF131215.2,AF131215.4,AF131215.5,AF131215.6,AF131215.7,AF131216.1,AF131216.3,AF131216.4,AF131216.5,ALG1L11P,ALG1L12P,BLK,C8orf49,C8orf74,CTSB,DEFB109D,DEFB131E,DEFB134,DEFB136,ENPP7P12,FAM167A,FAM167A-AS1,FAM66A,FAM86B1,FAM86B2,FAM90A25P,FDFT1,GATA4,LINC00208,MTMR9,N…	AC022239.1,AF131215.2,AF131215.5,AF131215.6,AF131215.7,AF131216.4,AF131216.5,BLK,FAM167A,NEIL2,RP11-148O21.2,RP11-148O21.3,RP11-148O21.4,RP11-148O21.6,USP17L2
rs2618481	chr8	11354097	p23.1	C	T	intron	rs7812879	1	0	1	0	0	0	BLK	BLK,FAM167A,RP11-148O21.2,RP11-148O21.3,RP11-148O21.4,RP11-148O21.6	AC011008.1,AC022239.1,AC025857.2,AC130352.1,AC145124.1,AF131215.2,AF131215.5,AF131215.6,AF131215.7,AF131216.1,AF131216.5,BLK,C8orf13,CTSB,FAM167A,FAM66A,FAM86B2,FDFT1,NEIL2,PINX1,PRSS51,RP11-148O21.2,RP11-148O21.4,SLC35G5,XKR6	AC022239.1,AF131215.5,AF131215.6,AF131215.7,AF131216.5,BLK,C8orf13,CTSB,FAM167A,NEIL2	AC022239.1,BLK,FAM167A	AC022239.1,AF131215.5,AF131215.6,AF131215.7,AF131216.5,BLK,C8orf13,CTSB,FAM167A,NEIL2	AC011008.1,AC022239.1,AC025857.2,AC130352.1,AF131215.2,AF131215.5,AF131215.6,AF131216.1,BLK,CTSB,FAM167A,FAM66A,FDFT1,NEIL2,PRSS51,SLC35G5,XKR6	AC011008.1,AC011008.2,AC022239.1,AC025857.2,AC087203.1,AC087203.2,AC087203.3,AC105001.1,AC107918.3,AC130352.1,AC145124.1,AF131215.2,AF131215.4,AF131215.5,AF131215.6,AF131215.7,AF131216.1,AF131216.3,AF131216.4,AF131216.5,ALG1L11P,ALG1L12P,BLK,C8orf13,C8orf74,CTSB,DEFB109A,DEFB109D,DEFB131E,DEFB134,DEFB136,ENPP7P12,FAM167A,FAM167A-AS1,FAM66A,FAM86B1,FAM86B2,FAM90A25P,FDFT1,GATA4,LINC00208,MTMR9,NEI…	AC022239.1,AF131215.5,AF131215.6,AF131215.7,AF131216.5,BLK,C8orf13,CTSB,FAM167A,NEIL2,RP11-148O21.2,RP11-148O21.3,RP11-148O21.4,RP11-148O21.6
rs2620878	chr10	50087772	q11.23	T	C	intron	rs1913517	1	0	0	0	0	0	WDFY4	NA	NA	NA	NA	NA	NA	NA	WDFY4
rs2647928	chr3	159747815	q25.33	A	G	intron	rs564799	1	0	0	0	0	0	IL12A-AS1	NA	NA	NA	NA	NA	NA	NA	IL12A-AS1
rs2647930	chr3	159736893	q25.33	T	C	intron,near-gene-5	rs564799	1	0	0	0	0	0	IL12A-AS1	NA	NA	NA	NA	NA	NA	NA	IL12A-AS1
rs2647931	chr3	159737076	q25.33	G	A	intron,near-gene-5	rs564799	1	0	0	0	0	0	IL12A-AS1	NA	NA	NA	NA	NA	NA	NA	IL12A-AS1
rs2663038	chr10	50099468	q11.23	G	A	intron	rs1913517	1	0	0	0	0	0	WDFY4	NA	NA	NA	NA	NA	NA	NA	WDFY4
rs2663041	chr10	50107537	q11.23	T	C	intron	rs1913517	1	0	0	0	0	0	WDFY4	NA	NA	NA	NA	NA	NA	NA	WDFY4
rs2663054	chr10	50101977	q11.23	A	G	intron	rs1913517	1	0	0	0	0	0	WDFY4	NA	NA	NA	NA	NA	NA	NA	WDFY4
rs2667971	chr8	56907160	q12.1	T	C	intron	rs7829816	1	0	1	0	1	1	LYN	TGS1,TMEM68	AC018607.1,AC022679.2,AC046176.1,CHCHD7,LYN,PENK,PLAG1,RPS20	AC022679.2,CHCHD7,LYN,PENK,RPS20	PLAG1	AC022679.2,CHCHD7,LYN,PENK,PLAG1,RPS20	NA	AC012349.1,AC018607.1,AC022679.2,AC046176.1,AC107952.2,BPNT2,CHCHD7,LYN,MOS,NPM1P21,PENK,PLAG1,RPL37P6,RPS20,SDR16C5,SEPTIN10P1,TGS1,TMEM68,XKR4	AC022679.2,CHCHD7,LYN,PENK,PLAG1,RPS20,TGS1,TMEM68
rs2667973	chr8	56906590	q12.1	A	C	intron	rs7829816	1	0	0	0	0	0	LYN	NA	NA	NA	NA	NA	NA	NA	LYN
rs2667974	chr8	56905377	q12.1	C	A	intron	rs7829816	1	0	0	0	0	0	LYN	NA	NA	NA	NA	NA	NA	NA	LYN
rs2667975	chr8	56905130	q12.1	T	C	intron	rs7829816	1	0	0	0	0	0	LYN	NA	NA	NA	NA	NA	NA	NA	LYN
rs2667976	chr8	56904723	q12.1	C	A	intron	rs7829816	1	0	0	0	1	0	LYN	NA	NA	NA	NA	NA	NA	NA	LYN
rs2667977	chr8	56904244	q12.1	A	G	intron	rs7829816	1	0	0	0	0	0	LYN	NA	NA	NA	NA	NA	NA	NA	LYN
rs2667990	chr8	56913220	q12.1	C	G	intron	rs7829816	1	0	0	0	0	0	LYN	NA	NA	NA	NA	NA	NA	NA	LYN
rs2668010	chr8	56920443	q12.1	C	T	intron	rs7829816	1	0	1	0	0	0	LYN	LYN,SNORA1,TGS1,TMEM68	AC018607.1,AC022679.2,AC046176.1,AC107952.2,BPNT2,CHCHD7,LYN,PENK,PLAG1,RPS20,TMEM68	AC022679.2,CHCHD7,LYN,PENK,RPS20,TMEM68	NA	AC022679.2,CHCHD7,LYN,PENK,RPS20,TMEM68	BPNT2,TMEM68	AC012349.1,AC018607.1,AC022679.2,AC046176.1,AC107952.2,BPNT2,CERNA3,CHCHD7,LINC00968,LYN,MOS,NPM1P21,PENK,PLAG1,RPS20,SDR16C5,SEPTIN10P1,TGS1,TMEM68,XKR4	AC022679.2,CHCHD7,LYN,PENK,RPS20,SNORA1,TGS1,TMEM68
rs2671692	chr10	50097819	q11.23	G	A	intron	rs1913517	1	0	0	0	0	0	WDFY4	NA	NA	NA	NA	NA	NA	NA	WDFY4
rs2671694	chr10	50116075	q11.23	G	T	intron	rs1913517	1	0	0	0	0	0	WDFY4	NA	NA	NA	NA	NA	NA	NA	WDFY4
rs2671710	chr10	50094717	q11.23	C	T	intron	rs1913517	1	0	0	0	0	0	WDFY4	NA	NA	NA	NA	NA	NA	NA	WDFY4
rs2671711	chr10	50094786	q11.23	C	A	intron	rs1913517	1	0	0	0	0	0	WDFY4	NA	NA	NA	NA	NA	NA	NA	WDFY4
rs2671712	chr10	50091045	q11.23	T	C	intron	rs1913517	1	0	0	0	0	0	WDFY4	NA	NA	NA	NA	NA	NA	NA	WDFY4
rs268124	chr2	65654364	p14	C	T	intron	rs6740462	1	0	0	0	0	0	SPRED2	NA	NA	NA	NA	NA	NA	NA	SPRED2
rs2710402	chrX	30577224	p21.2	C	T	untranslated-3	rs887369	1	0	0	0	0	0	CXorf21	NA	NA	NA	NA	NA	NA	NA	CXorf21
rs2719235	chr8	56924349	q12.1	T	G	near-gene-3,untranslated-3	rs7829816	1	0	1	0	0	0	LYN	NA	AC018607.1,AC022679.2,AC046176.1,AC107952.2,BPNT2,CHCHD7,LYN,PENK,PLAG1,RPS20,TMEM68	AC022679.2,CHCHD7,LYN,PENK,RPS20	NA	AC022679.2,CHCHD7,LYN,PENK,RPS20	BPNT2,TMEM68	AC012349.1,AC018607.1,AC022679.2,AC046176.1,AC107952.2,BPNT2,CERNA3,CHCHD7,LINC00968,LYN,MOS,NPM1P21,PENK,PLAG1,RPS20,SDR16C5,SEPTIN10P1,TGS1,TMEM68,XKR4	AC022679.2,CHCHD7,LYN,PENK,RPS20
rs2719236	chr8	56924362	q12.1	T	C	near-gene-3,untranslated-3	rs7829816	1	0	0	0	0	0	LYN	NA	NA	NA	NA	NA	NA	NA	LYN
rs2719242	chr8	56907232	q12.1	T	C	intron	rs7829816	1	0	0	0	0	0	LYN	NA	NA	NA	NA	NA	NA	NA	LYN
rs2719243	chr8	56906976	q12.1	T	C	intron	rs7829816	1	0	0	0	0	0	LYN	NA	NA	NA	NA	NA	NA	NA	LYN
rs2719248	chr8	56913527	q12.1	T	A	intron	rs7829816	1	0	0	0	0	0	LYN	NA	NA	NA	NA	NA	NA	NA	LYN
rs2719252	chr8	56904852	q12.1	T	C	intron	rs7829816	1	0	0	0	0	0	LYN	NA	NA	NA	NA	NA	NA	NA	LYN
rs2719253	chr8	56905166	q12.1	T	C	intron	rs7829816	1	0	0	0	0	0	LYN	NA	NA	NA	NA	NA	NA	NA	LYN
rs2719256	chr8	56940003	q12.1	T	C	unknown	rs7829816	1	0	0	0	0	0	LYN	NA	NA	NA	NA	NA	NA	NA	LYN
rs2732567	chr11	35128464	p13	A	G	unknown	rs507230	1	0	0	0	0	0	LOC100507144	NA	NA	NA	NA	NA	NA	NA	LOC100507144
rs2732571	chr11	35155001	p13	G	A	intron	rs507230	1	0	0	0	0	0	LOC100507144	NA	NA	NA	NA	NA	NA	NA	LOC100507144
rs2734647	chrX	153292180	q28	T	C	untranslated-3	rs1734787	1	0	0	0	0	0	MECP2	NA	NA	NA	NA	NA	NA	NA	MECP2
rs2736100	chr5	1286516	p15.33	C	A	intron	rs7726159	1	0	0	0	0	0	TERT	NA	NA	NA	NA	NA	NA	NA	TERT
rs2736332	chr8	11339965	p23.1	G	C	unknown	rs7812879	1	0	0	0	0	0	BLK	NA	NA	NA	NA	NA	NA	NA	BLK
rs2736335	chr8	11341487	p23.1	A	G	unknown	rs7812879	1	0	1	0	0	1	BLK	AF131215.4,BLK,C8orf49,CTSB,DEFB135,DEFB136,FDFT1,GATA4,MTMR9,NEIL2,RP11-148O21.2,RP11-148O21.3,RP11-148O21.4,RP11-148O21.6,RP11-297N6.4,XKR6	AC022239.1,AC025857.2,AC069185.1,AC104964.3,AC145124.1,AF131215.2,AF131215.3,AF131215.4,AF131215.5,AF131215.6,AF131215.7,AF131216.4,AF131216.5,BLK,CTSB,FAM167A,FAM66A,FAM86B2,FDFT1,MTMR9,NEIL2,PINX1,PRSS51,RP11-148O21.2,RP11-148O21.4,SLC35G5,SOX7,USP17L2,XKR6	AC022239.1,AC025857.2,AF131215.5,AF131215.6,AF131215.7,AF131216.4,AF131216.5,BLK,FAM167A,NEIL2,RP11-148O21.2,RP11-148O21.4,USP17L2	AC022239.1,AF131215.2,BLK,FAM167A	AC022239.1,AC025857.2,AF131215.2,AF131215.5,AF131215.6,AF131215.7,AF131216.4,AF131216.5,BLK,FAM167A,NEIL2,RP11-148O21.2,RP11-148O21.4,USP17L2	AC022239.1,AC025857.2,AC069185.1,AC104964.3,AF131215.2,AF131215.3,AF131215.4,AF131215.5,AF131215.6,AF131215.7,AF131216.4,BLK,CTSB,FAM167A,FAM66A,FDFT1,NEIL2,PINX1,PRSS51,SLC35G5,XKR6	AC011008.2,AC022239.1,AC025857.2,AC069185.1,AC087203.1,AC087203.2,AC087203.3,AC104964.3,AC105001.1,AC107918.3,AC130352.1,AC145124.1,AF131215.2,AF131215.3,AF131215.4,AF131215.5,AF131215.6,AF131215.7,AF131216.1,AF131216.3,AF131216.4,AF131216.5,ALG1L11P,ALG1L12P,BLK,C8orf49,CTSB,DEFB109D,DEFB131E,DEFB134,ENPP7P12,FAM167A,FAM167A-AS1,FAM66A,FAM66D,FAM86B1,FAM86B2,FAM90A25P,FDFT1,GATA4,LINC00208,MTMR9…	AC022239.1,AC025857.2,AF131215.2,AF131215.4,AF131215.5,AF131215.6,AF131215.7,AF131216.4,AF131216.5,BLK,C8orf49,CTSB,DEFB135,DEFB136,FAM167A,FDFT1,GATA4,MTMR9,NEIL2,RP11-148O21.2,RP11-148O21.3,RP11-148O21.4,RP11-148O21.6,RP11-297N6.4,USP17L2,XKR6
rs2736343	chr8	11349250	p23.1	C	T	unknown	rs7812879	1	0	0	0	0	0	BLK	NA	NA	NA	NA	NA	NA	NA	BLK
rs2736344	chr8	11350678	p23.1	T	C	near-gene-5	rs7812879	1	0	0	0	0	0	BLK	NA	NA	NA	NA	NA	NA	NA	BLK
rs2736345	chr8	11352485	p23.1	A	G	intron	rs7812879	1	0	1	0	0	0	BLK	NA	AC022239.1,AC025857.2,AC069185.1,AC130352.1,AC145124.1,AF131215.2,AF131215.4,AF131215.5,AF131215.6,AF131215.7,AF131216.1,AF131216.5,BLK,C8orf13,C8orf5,CTSB,FAM167A,FAM86B1,FAM86B2,FAM90A25P,FDFT1,GATA4,MTMR9,NEIL2,PINX1,RP11-148O21.2,RP11-148O21.3,RP11-148O21.4,SOX7,XKR6	AC022239.1,AF131215.5,AF131215.6,AF131216.5,BLK,C8orf13,C8orf5,FAM167A,FAM86B1,FAM86B2,FDFT1,GATA4,PINX1,RP11-148O21.2,RP11-148O21.3,RP11-148O21.4	AC022239.1,AC145124.1,AF131216.5,BLK,FAM167A	AC022239.1,AC145124.1,AF131215.5,AF131215.6,AF131216.5,BLK,C8orf13,C8orf5,FAM167A,FAM86B1,FAM86B2,FDFT1,GATA4,PINX1,RP11-148O21.2,RP11-148O21.3,RP11-148O21.4	AC022239.1,AC130352.1,AC145124.1,AF131215.2,AF131215.4,AF131215.5,AF131215.6,AF131216.1,BLK,FAM167A,FDFT1,NEIL2,XKR6	AC011008.1,AC011008.2,AC022239.1,AC025857.2,AC069185.1,AC087203.1,AC087203.2,AC087203.3,AC105001.1,AC107918.3,AC130352.1,AC130366.1,AC145124.1,AF131215.2,AF131215.4,AF131215.5,AF131215.6,AF131215.7,AF131216.1,AF131216.3,AF131216.4,AF131216.5,ALG1L11P,ALG1L12P,BLK,C8orf13,C8orf49,C8orf5,CTSB,DEFB109D,DEFB131E,DEFB134,ENPP7P12,FAM167A,FAM167A-AS1,FAM66A,FAM66D,FAM86B1,FAM86B2,FAM90A25P,FDFT1,GATA4,…	AC022239.1,AC145124.1,AF131215.5,AF131215.6,AF131216.5,BLK,C8orf13,C8orf5,FAM167A,FAM86B1,FAM86B2,FDFT1,GATA4,PINX1,RP11-148O21.2,RP11-148O21.3,RP11-148O21.4
rs2736425	chr6	31765984	p21.33	G	A	intron	rs1270942	1	0	0	0	0	0	LSM2	NA	NA	NA	NA	NA	NA	NA	LSM2
rs2753961	chr6	31754830	p21.33	T	C	intron	rs1270942	1	0	0	0	0	0	VARS	NA	NA	NA	NA	NA	NA	NA	VARS
rs2763980	chr6	31766660	p21.33	C	T	intron	rs1270942	1	0	0	0	0	0	LSM2	NA	NA	NA	NA	NA	NA	NA	LSM2
rs2799442	chr1	235927137	q42.3	G	A	intron	rs9782955	1	0	0	0	0	0	LYST	NA	NA	NA	NA	NA	NA	NA	LYST
rs280497	chr19	10464687	p13.2	A	G	intron	rs280519	1	0	1	0	0	0	TYK2	ANGPTL6,CTD-2369P2.8,ICAM1,ICAM4,PPAN,PPAN-P2RY11	AC008742.1,AC008752.2,AC011451.3,AC011461.1,AC020931.1,AC114271.1,ANGPTL6,AP1M2,ATG4D,C19orf38,CARM1,CCDC159,CDC37,COL5A3,DNM2,DNMT1,DOCK6,EIF3G,FBXL12,FDX2,ICAM1,ICAM3,ICAM4,ICAM5,ILF3,ILF3-DT,KANK2,KEAP1,LDLR,MRPL4,P2RY11,PDE4A,PIN1,PPAN,QTRT1,RAB3D,RAVER1,RPL10P15,S1PR2,S1PR5,SHFL,SLC44A2,SMARCA4,SPC24,TIMM29,TMED1,TMEM205,TYK2,UBL5,YIPF2,ZGLP1,ZNF121,ZNF266,ZNF426,ZNF426-DT,ZNF561,ZNF561-AS1,…	ATG4D,CARM1,CCDC159,CDC37,DNM2,FBXL12,FDX2,ICAM1,ICAM3,KEAP1,P2RY11,PDE4A,PIN1,RPL10P15,SLC44A2,SMARCA4,SPC24,TYK2,UBL5,YIPF2,ZNF846	AC011451.3,CARM1,TYK2,UBL5	AC011451.3,ATG4D,CARM1,CCDC159,CDC37,DNM2,FBXL12,FDX2,ICAM1,ICAM3,KEAP1,P2RY11,PDE4A,PIN1,RPL10P15,SLC44A2,SMARCA4,SPC24,TYK2,UBL5,YIPF2,ZNF846	AC008752.2,AC011461.1,AC020931.1,CARM1,CDC37,DNMT1,DOCK6,FBXL12,FDX2,ILF3,KEAP1,PDE4A,QTRT1,RAB3D,SHFL,SLC44A2,SMARCA4,TMEM205,TYK2,UBL5,ZNF426-DT,ZNF561-AS1	AC008567.2,AC008742.1,AC008752.2,AC008752.3,AC008752.4,AC008759.2,AC008759.3,AC011442.1,AC011451.3,AC011461.1,AC011472.1,AC011472.4,AC011472.5,AC011511.2,AC011511.5,AC020931.1,AC114271.1,ANGPTL6,ANGPTL8,AP1M2,ATG4D,C19orf38,CARM1,CCDC159,CDC37,CDKN2D,COL5A3,DNM2,DNMT1,DOCK6,EIF3G,FBXL12,FDX2,ICAM1,ICAM3,ICAM4,ICAM5,ILF3,ILF3-DT,KANK2,KEAP1,KRI1,LDLR,MRPL4,OLFM2,P2RY11,PDE4A,PIN1,PPAN,QTRT1,RAB3D,…	AC011451.3,ANGPTL6,ATG4D,CARM1,CCDC159,CDC37,CTD-2369P2.8,DNM2,FBXL12,FDX2,ICAM1,ICAM3,ICAM4,KEAP1,P2RY11,PDE4A,PIN1,PPAN,PPAN-P2RY11,RPL10P15,SLC44A2,SMARCA4,SPC24,TYK2,UBL5,YIPF2,ZNF846
rs280519	chr19	10472933	p13.2	A	G	intron	rs280519	1	0	1	0	0	0	TYK2	ANGPTL6,CTD-2369P2.10,CTD-2369P2.4,CTD-2369P2.5,CTD-2369P2.8,DNMT1,EIF3G,FDX1L,ICAM1,ICAM4,ICAM5,MRPL4,P2RY11,PPAN,PPAN-P2RY11,S1PR2,SNORD105,SNORD105B,ZGLP1	AC008742.1,AC011451.3,AC011461.1,AC011472.1,AC020931.1,AC114271.1,AP1M2,ATG4D,C19orf38,CARM1,CDC37,CDKN2D,COL5A3,DNM2,DNMT1,EIF3G,FBXL12,FDX2,ICAM1,ICAM3,ICAM4,ICAM5,ILF3,ILF3-DT,KANK2,KEAP1,KRI1,LDLR,MRPL4,P2RY11,PDE4A,PIN1,PLPPR2,PPAN,RAVER1,RDH8,RPL10P15,S1PR2,S1PR5,SHFL,SLC44A2,SMARCA4,SPC24,TMED1,TMEM205,TYK2,UBL5,YIPF2,ZGLP1,ZNF121,ZNF177,ZNF426-DT,ZNF561,ZNF561-AS1	CDC37,DNM2,FBXL12,ICAM1,ICAM3,KEAP1,MRPL4,P2RY11,PDE4A,PIN1,RPL10P15,SLC44A2,SMARCA4,TYK2,YIPF2	AC011451.3,CARM1,TYK2,UBL5	AC011451.3,CARM1,CDC37,DNM2,FBXL12,ICAM1,ICAM3,KEAP1,MRPL4,P2RY11,PDE4A,PIN1,RPL10P15,SLC44A2,SMARCA4,TYK2,UBL5,YIPF2	AC011461.1,AC020931.1,CARM1,CDC37,DNMT1,FBXL12,FDX2,ILF3,KEAP1,KRI1,MRPL4,PDE4A,SHFL,SLC44A2,SMARCA4,TMEM205,TYK2,YIPF2,ZNF426-DT,ZNF561-AS1	AC008567.2,AC008742.1,AC008752.3,AC008752.4,AC008759.2,AC008759.3,AC011442.1,AC011451.3,AC011461.1,AC011472.1,AC011472.4,AC011472.5,AC011511.2,AC020931.1,AC114271.1,ANGPTL6,AP1M2,ATG4D,C19orf38,CARM1,CCDC159,CDC37,CDKN2D,COL5A3,DNM2,DNMT1,EIF3G,FBXL12,FDX2,ICAM1,ICAM3,ICAM4,ICAM5,ILF3,ILF3-DT,KANK2,KEAP1,KRI1,LDLR,MRPL4,OLFM2,P2RY11,PDE4A,PIN1,PLPPR2,PPAN,QTRT1,RAB3D,RAVER1,RDH8,RPL10P15,RPS4XP22…	AC011451.3,ANGPTL6,CARM1,CDC37,CTD-2369P2.10,CTD-2369P2.4,CTD-2369P2.5,CTD-2369P2.8,DNM2,DNMT1,EIF3G,FBXL12,FDX1L,ICAM1,ICAM3,ICAM4,ICAM5,KEAP1,MRPL4,P2RY11,PDE4A,PIN1,PPAN,PPAN-P2RY11,RPL10P15,S1PR2,SLC44A2,SMARCA4,SNORD105,SNORD105B,TYK2,UBL5,YIPF2,ZGLP1
rs280525	chr19	10481511	p13.2	G	A	intron	rs280519	1	0	0	0	0	0	TYK2	NA	NA	NA	NA	NA	NA	NA	TYK2
rs280526	chr19	10481532	p13.2	A	G	intron	rs280519	1	0	0	0	0	0	TYK2	NA	NA	NA	NA	NA	NA	NA	TYK2
rs28360525	chr6	34891038	p21.31	G	A	intron	rs13205210	1	0	0	0	0	0	ANKS1A	NA	NA	NA	NA	NA	NA	NA	ANKS1A
rs28364617	chr11	71159764	q13.4	T	G/C/A	near-gene-5	rs3794060	1	0	0	0	0	0	DHCR7	NA	NA	NA	NA	NA	NA	NA	DHCR7
rs28392589	chr17	37992885	q12	A	G	intron	rs8079075	1	0	1	0	0	0	IKZF3	NA	AC004585.1,AC006441.1,AC080112.1,AC087491.1,AC090844.2,AC090844.3,CACNB1,CASC3,CCR7,CDC6,CDK12,CSF3,ERBB2,FBXL20,GSDMA,GSDMB,IGFBP4,IKZF3,KRT10,LASP1,LINC00672,MED1,MED24,MIEN1,MSL1,NEUROD2,ORMDL3,PGAP3,PLXDC1,PSMD3,RAPGEFL1,RARA,RARA-AS1,RPL23,SMARCE1,SNORA21,STARD3,TCAP,THRA,TMEM99,TOP2A,WIPF2,ZPBP2	CACNB1,CCR7,ERBB2,GSDMB,KRT10,MSL1,NEUROD2,ORMDL3,PGAP3,TCAP,ZPBP2	KRT10,ORMDL3	CACNB1,CCR7,ERBB2,GSDMB,KRT10,MSL1,NEUROD2,ORMDL3,PGAP3,TCAP,ZPBP2	AC004585.1,AC080112.1,AC087491.1,AC090844.2,CACNB1,CCR7,FBXL20,GSDMA,GSDMB,KRT10,LASP1,LINC00672,MED1,MED24,MIEN1,PSMD3,RARA-AS1,RPL23,TMEM99,TOP2A,WIPF2	AC004408.2,AC004585.1,AC005288.1,AC006441.1,AC009283.1,AC068669.1,AC073508.3,AC080112.1,AC080112.3,AC087491.1,AC090844.2,AC090844.3,CACNB1,CASC3,CCR7,CDC6,CDK12,CSF3,ERBB2,FBXL20,GJD3,GRB7,GSDMA,GSDMB,IGFBP4,IKZF3,KRT10,KRT222,KRT223P,KRT27,LASP1,LINC00672,MED1,MED24,MIEN1,MSL1,NEUROD2,NR1D1,ORMDL3,PGAP3,PLXDC1,PNMT,PPP1R1B,PSMD3,RAPGEFL1,RARA,RARA-AS1,RDM1P5,RPL19,RPL23,SMARCE1,SNORA21,SNORA21B,…	CACNB1,CCR7,ERBB2,GSDMB,KRT10,MSL1,NEUROD2,ORMDL3,PGAP3,TCAP,ZPBP2
rs2840317	chr1	173226498	q25.1	T	A	intron	rs2205960	1	0	0	0	0	0	LOC100506023	NA	NA	NA	NA	NA	NA	NA	LOC100506023
rs28403951	chr17	37999534	q12	C	G	intron	rs8079075	1	0	0	0	0	0	IKZF3	NA	NA	NA	NA	NA	NA	NA	IKZF3
rs28412066	chr6	25775570	p22.2	T	A	intron	rs4712969	1	0	0	0	0	0	SLC17A4	NA	NA	NA	NA	NA	NA	NA	SLC17A4
rs28420939	chr17	37992895	q12	A	T	intron	rs8079075	1	0	1	0	0	0	IKZF3	NA	AC005288.1,AC073508.3,CASC3,CDC6,GSDMB,LASP1,MED24,MIEN1,NR1D1,ORMDL3,PSMD3,RDM1P5,SNORA21,STARD3,TCAP,THRA,WIPF2,ZPBP2	AC005288.1,GSDMB,LASP1,MED24,MIEN1,NR1D1,ORMDL3,RDM1P5,TCAP,THRA,ZPBP2	NA	AC005288.1,GSDMB,LASP1,MED24,MIEN1,NR1D1,ORMDL3,RDM1P5,TCAP,THRA,ZPBP2	NA	AC004408.2,AC004585.1,AC005288.1,AC009283.1,AC018629.1,AC068669.1,AC073508.3,AC080112.1,AC080112.3,AC087491.1,AC090844.2,CACNB1,CASC3,CDC6,CDK12,ERBB2,FBXL20,FBXO47,GRB7,GSDMA,GSDMB,IGFBP4,IKZF3,KRT10,KRT222,KRT223P,KRT24,KRT25,KRT27,LASP1,LINC00672,MED1,MED24,MIEN1,MSL1,NEUROD2,NR1D1,ORMDL3,PGAP3,PLXDC1,PNMT,PPP1R1B,PSMD3,RAPGEFL1,RARA,RARA-AS1,RDM1P5,RPL19,RPL23,SMARCE1,SNORA21,SNORD124,STAC2,S…	AC005288.1,GSDMB,LASP1,MED24,MIEN1,NR1D1,ORMDL3,RDM1P5,TCAP,THRA,ZPBP2
rs28421442	chr2	74219615	p13.1	T	A	intron	rs6705628	1	0	0	0	0	0	TET3	NA	NA	NA	NA	NA	NA	NA	TET3
rs28449671	chr17	37991631	q12	T	C	intron	rs8079075	1	0	0	0	0	0	IKZF3	NA	NA	NA	NA	NA	NA	NA	IKZF3
rs28465436	chr3	169489082	q26.2	A	C	near-gene-5	rs10936599	1	0	0	0	0	0	ACTRT3	NA	NA	NA	NA	NA	NA	NA	ACTRT3
rs2849018	chr6	32310863	p21.32	T	C	intron	rs1270942	1	0	1	0	0	0	C6orf10	HLA-DOB,TAP2	ABHD16A,AGER,AGPAT1,AIF1,AL645933.2,AL645940.1,AL645941.1,AL645941.2,AL662789.1,AL671883.2,AL671883.3,APOM,ATF6B,ATP6V1G2,B3GALT4,BAG6,BRD2,BTN3A2,BTNL2,C2,C2-AS1,C4A,C4B,C6orf47,CFB,CLIC1,COL11A2,CSNK2B,CYP21A1P,CYP21A2,DDAH2,DDX39B,DDX39B-AS1,DXO,EGFL8,EHMT2,EHMT2-AS1,FKBPL,FLJ22170,GPANK1,GPSM3,HCG25,HCP5,HLA-B,HLA-C,HLA-DMA,HLA-DMB,HLA-DOA,HLA-DOB,HLA-DPA1,HLA-DPB1,HLA-DPB2,HLA-DQA1,HLA-DQA2,…	AIF1,AL645933.2,APOM,BAG6,BTN3A2,BTNL2,C4A,C4B,COL11A2,CYP21A1P,FLJ22170,GPANK1,HCP5,HLA-B,HLA-C,HLA-DMA,HLA-DMB,HLA-DOA,HLA-DOB,HLA-DPA1,HLA-DPB1,HLA-DQA1,HLA-DQA2,HLA-DQB1,HLA-DQB1-AS1,HLA-DQB2,HLA-DRA,HLA-DRB1,HLA-DRB3,HLA-DRB4,HLA-DRB5,HLA-S,Hs.519979,HSPA1B,LST1,LY6G5B,MCCD1,MICA,MIR6891,NEU1,NFKBIL1,NOTCH4,PBX2,PPT2,PRRC2A,PSMB8-AS1,PSMB9,RNF5,RPL32P1,SKIV2L,SNHG32,TAP2,TSBP1,TSBP1-AS1,XXba…	AL645941.2,HLA-DQA1,LTA	AIF1,AL645933.2,AL645941.2,APOM,BAG6,BTN3A2,BTNL2,C4A,C4B,COL11A2,CYP21A1P,FLJ22170,GPANK1,HCP5,HLA-B,HLA-C,HLA-DMA,HLA-DMB,HLA-DOA,HLA-DOB,HLA-DPA1,HLA-DPB1,HLA-DQA1,HLA-DQA2,HLA-DQB1,HLA-DQB1-AS1,HLA-DQB2,HLA-DRA,HLA-DRB1,HLA-DRB3,HLA-DRB4,HLA-DRB5,HLA-S,Hs.519979,HSPA1B,LST1,LTA,LY6G5B,MCCD1,MICA,MIR6891,NEU1,NFKBIL1,NOTCH4,PBX2,PPT2,PRRC2A,PSMB8-AS1,PSMB9,RNF5,RPL32P1,SKIV2L,SNHG32,TAP2,TSBP1…	AGER,AIF1,AL645941.1,AL645941.2,APOM,B3GALT4,BAG6,CLIC1,DDAH2,DDX39B-AS1,EGFL8,EHMT2,EHMT2-AS1,GPSM3,HCG25,HLA-DMA,HLA-DMB,HLA-DPA1,HLA-DQA1,HLA-DQA2,HLA-DQB1,HLA-DQB1-AS1,HLA-DQB2,HLA-DRB1,HLA-DRB5,HSPA1A,LY6G6C,MPIG6B,MSH5,MSH5-SAPCD1,NFKBIL1,PBX2,PPT2,PSMB8-AS1,PSMB9,RING1,RNF5,SAPCD1,SKIV2L,SLC39A7,SNHG32,STK19,TNF,VARS1,VPS52,ZBTB12	ABHD16A,AGER,AGPAT1,AIF1,AL645933.2,AL645940.1,AL645941.1,AL645941.2,AL662789.1,AL671883.2,AL671883.3,APOM,ATF6B,ATP6V1G2,B3GALT4,BAG6,BRD2,BTN3A2,BTNL2,C2,C2-AS1,C4A,C4A-AS1,C4B,C4B-AS1,C6orf47,CFB,CLIC1,COL11A2,CSNK2B,CYP21A1P,CYP21A2,DAXX,DDAH2,DDX39B,DDX39B-AS1,DHFRP2,DXO,EGFL8,EHMT2,EHMT2-AS1,FKBPL,FLJ22170,GPANK1,GPSM3,HCG23,HCG24,HCG25,HCP5,HLA-B,HLA-C,HLA-DMA,HLA-DMB,HLA-DOA,HLA-DOB,HLA-D…	AIF1,AL645933.2,AL645941.2,APOM,BAG6,BTN3A2,BTNL2,C4A,C4B,COL11A2,CYP21A1P,FLJ22170,GPANK1,HCP5,HLA-B,HLA-C,HLA-DMA,HLA-DMB,HLA-DOA,HLA-DOB,HLA-DPA1,HLA-DPB1,HLA-DQA1,HLA-DQA2,HLA-DQB1,HLA-DQB1-AS1,HLA-DQB2,HLA-DRA,HLA-DRB1,HLA-DRB3,HLA-DRB4,HLA-DRB5,HLA-S,Hs.519979,HSPA1B,LST1,LTA,LY6G5B,MCCD1,MICA,MIR6891,NEU1,NFKBIL1,NOTCH4,PBX2,PPT2,PRRC2A,PSMB8-AS1,PSMB9,RNF5,RPL32P1,SKIV2L,SNHG32,TAP2,TSBP1…
rs28495007	chr4	87912165	q21.3	G	A	intron	rs340630	1	0	0	0	0	0	AFF1	NA	NA	NA	NA	NA	NA	NA	AFF1
rs2852853	chr11	71150217	q13.4	C	T	intron	rs3794060	1	0	0	0	0	0	DHCR7	NA	NA	NA	NA	NA	NA	NA	DHCR7
rs28535471	chr17	38002916	q12	G	C	intron	rs8079075	1	0	0	0	0	0	IKZF3	NA	NA	NA	NA	NA	NA	NA	IKZF3
rs28537796	chr17	38004906	q12	C	T	intron	rs8079075	1	0	0	0	0	0	IKZF3	NA	NA	NA	NA	NA	NA	NA	IKZF3
rs28542934	chrX	56594830	p11.21	G	A	unknown	rs5914778	1	0	0	0	0	0	UBQLN2	NA	NA	NA	NA	NA	NA	NA	UBQLN2
rs28578492	chr5	133424804	q31.1	A	G	unknown	rs7726414	1	0	1	0	0	0	TCF7	NA	AC008608.2,AC104109.2,AC104109.4,AC109454.4,C5orf15,CATSPER3,CDKL3,DDX46,JADE2,MTCYBP18,MTND6P4,PCBD2,SAR1B,SEC24A,SKP1,TCF7,TXNDC15,UBE2B,VDAC1	MTND6P4,SKP1,TCF7,VDAC1	NA	MTND6P4,SKP1,TCF7,VDAC1	C5orf15,CATSPER3,DDX46,PCBD2,SAR1B,SEC24A,TCF7,TXNDC15	AC005355.1,AC006077.2,AC008406.3,AC008608.2,AC010307.2,AC010608.2,AC104109.2,AC104109.4,AC109454.2,AC109454.4,C5orf15,C5orf24,C5orf66,C5orf66-AS1,CAMLG,CATSPER3,CDKL3,CDKN2AIPNL,DDX46,FSTL4,JADE2,LINC01843,MTCYBP18,MTND4LP30,MTND4P12,MTND5P11,MTND6P4,PCBD2,PITX1,PPP2CA,SAR1B,SEC24A,SKP1,TCF7,TXNDC15,UBE2B,VDAC1	MTND6P4,SKP1,TCF7,VDAC1
rs28580691	chr17	37965567	q12	T	C	intron	rs8079075	1	0	1	0	0	0	IKZF3	NA	AC004585.1,AC005288.1,AC006441.1,AC080112.1,AC087491.1,AC090844.2,AC090844.3,CACNB1,CCR7,CDC6,CDK12,CSF3,ERBB2,FBXL20,GRB7,GSDMA,GSDMB,IGFBP4,IKZF3,LASP1,LINC00672,MED1,MED24,MIEN1,MSL1,NEUROD2,ORMDL3,PGAP3,PLXDC1,PSMD3,RAPGEFL1,RARA,RARA-AS1,RPL23,SMARCE1,SNORA21,STARD3,TOP2A,WIPF2,ZPBP2	CACNB1,CCR7,ERBB2,GRB7,GSDMB,NEUROD2,ORMDL3,PGAP3,ZPBP2	ORMDL3	CACNB1,CCR7,ERBB2,GRB7,GSDMB,NEUROD2,ORMDL3,PGAP3,ZPBP2	AC004585.1,AC080112.1,AC087491.1,AC090844.2,CACNB1,CCR7,FBXL20,GSDMA,GSDMB,LASP1,LINC00672,MED1,MED24,MIEN1,PSMD3,RARA-AS1,RPL23,TOP2A,WIPF2	AC004408.2,AC004585.1,AC005288.1,AC006441.1,AC009283.1,AC068669.1,AC073508.3,AC080112.1,AC080112.3,AC087491.1,AC090844.2,AC090844.3,CACNB1,CASC3,CCR7,CDC6,CDK12,CSF3,CWC25,ERBB2,FBXL20,GJD3,GRB7,GSDMA,GSDMB,IGFBP4,IKZF3,KRT222,KRT223P,KRT27,LASP1,LINC00672,MED1,MED24,MIEN1,MSL1,NEUROD2,NR1D1,ORMDL3,PGAP3,PLXDC1,PNMT,PPP1R1B,PSMD3,RAPGEFL1,RARA,RARA-AS1,RDM1P5,RPL19,RPL23,SMARCE1,SNORA21,SNORA21B,…	CACNB1,CCR7,ERBB2,GRB7,GSDMB,NEUROD2,ORMDL3,PGAP3,ZPBP2
rs28621669	chr17	38011266	q12	T	C	intron	rs8079075	1	0	0	0	0	0	IKZF3	NA	NA	NA	NA	NA	NA	NA	IKZF3
rs28626343	chr3	169526272	q26.2	T	C	intron	rs10936599	1	0	0	0	0	0	LRRC34	NA	NA	NA	NA	NA	NA	NA	LRRC34
rs28626750	chr14	88376990	q31.3	A	G	intron	rs11845506	1	0	1	1	1	1	GALC	NA	AL359237.1,GALC,LINC01146,TTC8	AL359237.1	NA	AL359237.1	NA	AL121768.1,AL157955.1,AL162171.1,AL162171.3,AL359237.1,EML5,GALC,GPR65,KCNK10,LINC01146,PTPN21,SPATA7,TTC8,ZC3H14	AL359237.1
rs28645684	chr14	88374044	q31.3	T	C	intron	rs11845506	1	0	0	0	0	0	GALC	NA	NA	NA	NA	NA	NA	NA	GALC
rs28648398	chr17	38003025	q12	G	C	intron	rs8079075	1	0	1	0	0	0	IKZF3	NA	AC004585.1,AC006441.1,AC080112.1,AC087491.1,AC090844.2,AC090844.3,CACNB1,CCR7,CDC6,CDK12,CSF3,ERBB2,FBXL20,GSDMA,GSDMB,IGFBP4,IKZF3,KRT10,LASP1,LINC00672,MED1,MED24,MIEN1,MSL1,NEUROD2,ORMDL3,PGAP3,PLXDC1,PSMD3,RAPGEFL1,RARA,RARA-AS1,RPL23,SMARCE1,SNORA21,STARD3,TCAP,TMEM99,TOP2A,WIPF2,ZPBP2	CACNB1,CCR7,ERBB2,GSDMB,KRT10,MSL1,NEUROD2,ORMDL3,PGAP3,TCAP,ZPBP2	KRT10,ORMDL3	CACNB1,CCR7,ERBB2,GSDMB,KRT10,MSL1,NEUROD2,ORMDL3,PGAP3,TCAP,ZPBP2	AC004585.1,AC080112.1,AC087491.1,AC090844.2,CACNB1,CCR7,FBXL20,GSDMA,GSDMB,KRT10,LASP1,LINC00672,MED1,MED24,MIEN1,PSMD3,RARA-AS1,RPL23,TMEM99,TOP2A,WIPF2	AC004408.2,AC004585.1,AC005288.1,AC006441.1,AC009283.1,AC068669.1,AC073508.3,AC080112.1,AC080112.3,AC087491.1,AC090844.2,AC090844.3,CACNB1,CASC3,CCR7,CDC6,CDK12,CSF3,ERBB2,FBXL20,GJD3,GRB7,GSDMA,GSDMB,IGFBP4,IKZF3,KRT10,KRT222,KRT223P,KRT27,LASP1,LINC00672,MED1,MED24,MIEN1,MSL1,NEUROD2,NR1D1,ORMDL3,PGAP3,PLXDC1,PNMT,PPP1R1B,PSMD3,RAPGEFL1,RARA,RARA-AS1,RDM1P5,RPL19,RPL23,SMARCE1,SNORA21,SNORA21B,…	CACNB1,CCR7,ERBB2,GSDMB,KRT10,MSL1,NEUROD2,ORMDL3,PGAP3,TCAP,ZPBP2
rs28649851	chr3	169489312	q26.2	A	G	near-gene-5	rs10936599	1	0	0	0	0	0	MYNN	NA	NA	NA	NA	NA	NA	NA	MYNN
rs28651240	chr17	38029160	q12	T	G	intron	rs8079075	1	0	0	0	0	0	ZPBP2	NA	NA	NA	NA	NA	NA	NA	ZPBP2
rs28661421	chr17	38013807	q12	A	G	intron	rs8079075	1	0	0	0	0	0	IKZF3	NA	NA	NA	NA	NA	NA	NA	IKZF3
rs28674917	chr15	97612127	q26.2	G	A	unknown	rs8023715	1	0	0	0	0	0	SPATA8	NA	NA	NA	NA	NA	NA	NA	SPATA8
rs28695941	chr17	38003330	q12	A	T	intron	rs8079075	1	0	0	0	0	0	IKZF3	NA	NA	NA	NA	NA	NA	NA	IKZF3
rs28723017	chr17	38011451	q12	C	T	intron	rs8079075	1	0	0	0	0	0	IKZF3	NA	NA	NA	NA	NA	NA	NA	IKZF3
rs2872736	chrX	153376436	q28	C	T	unknown	rs1734787	1	0	0	0	0	0	MECP2	NA	NA	NA	NA	NA	NA	NA	MECP2
rs2873173	chrX	56868280	p11.21	G	A	unknown	rs5914778	1	0	1	0	0	0	LINC01420	NA	AL050309.1,FAAH2,MTHFD1P1,NBDY,SPIN2B,SPIN3,UBQLN2	AL050309.1,FAAH2,MTHFD1P1	NA	AL050309.1,FAAH2,MTHFD1P1	NA	AL022157.1,AL050309.1,AL354793.1,FAAH2,KLF8,MTHFD1P1,NBDY,SPIN2A,SPIN2B,SPIN3,UBQLN2,UQCRBP1,ZXDB	AL050309.1,FAAH2,MTHFD1P1
rs2873174	chrX	56868340	p11.21	A	G	unknown	rs5914778	1	0	1	0	0	0	LINC01420	NA	AL050309.1,FAAH2,MTHFD1P1,NBDY,SPIN2B,SPIN3,UBQLN2	AL050309.1,MTHFD1P1	NA	AL050309.1,MTHFD1P1	NA	AL022157.1,AL050309.1,AL354793.1,FAAH2,KLF8,MTHFD1P1,NBDY,NLRP2B,SPIN2A,SPIN2B,SPIN3,UBQLN2,UQCRBP1,ZXDB	AL050309.1,MTHFD1P1
rs2873300	chrX	56838575	p11.21	C	T	intron	rs5914778	1	0	0	0	0	0	LINC01420	NA	NA	NA	NA	NA	NA	NA	LINC01420
rs2873302	chrX	56938691	p11.21	A	C	unknown	rs5914778	1	0	0	0	0	0	SPIN3	NA	NA	NA	NA	NA	NA	NA	SPIN3
rs28842324	chr17	38005742	q12	C	T	intron	rs8079075	1	0	0	0	0	0	IKZF3	NA	NA	NA	NA	NA	NA	NA	IKZF3
rs28880017	chr17	37980023	q12	C	T	intron	rs8079075	1	0	0	0	0	0	IKZF3	NA	NA	NA	NA	NA	NA	NA	IKZF3
rs28896477	chr17	38005534	q12	C	T	intron	rs8079075	1	0	0	0	0	0	IKZF3	NA	NA	NA	NA	NA	NA	NA	IKZF3
rs2891663	chr1	236034274	q42.3	T	C	intron	rs9782955	1	0	0	0	0	0	LYST	NA	NA	NA	NA	NA	NA	NA	LYST
rs2894254	chr6	32345689	p21.32	T	G	intron	rs1270942	1	0	0	0	0	0	C6orf10	NA	NA	NA	NA	NA	NA	NA	C6orf10
rs2901716	chr1	173227515	q25.1	G	A	intron	rs2205960	1	0	0	0	0	0	LOC100506023	NA	NA	NA	NA	NA	NA	NA	LOC100506023
rs2914116	chr3	159731300	q25.33	A	T	intron	rs564799	1	0	0	0	0	0	IL12A-AS1	NA	NA	NA	NA	NA	NA	NA	IL12A-AS1
rs2936302	chr3	159731054	q25.33	G	C	intron	rs564799	1	0	0	0	0	0	IL12A-AS1	NA	NA	NA	NA	NA	NA	NA	IL12A-AS1
rs2936303	chr3	159730954	q25.33	G	A	intron	rs564799	1	0	1	1	0	0	IL12A-AS1	NA	AC069224.1,ARL14,IFT80,IL12A,KPNA4,KRT8P12,PPM1L,SCHIP1,SMC4,TRIM59	IL12A,PPM1L,SCHIP1,SMC4,TRIM59	IL12A	IL12A,PPM1L,SCHIP1,SMC4,TRIM59	AC069224.1,IFT80,PPM1L	AC069224.1,AC092943.1,ARL14,BRD7P2,C3orf80,IFT80,IL12A,IL12A-AS1,KPNA4,KRT8P12,PPM1L,SCARNA7,SCHIP1,SMC4,TRIM59	IL12A,PPM1L,SCHIP1,SMC4,TRIM59
rs2940730	chr10	50095724	q11.23	T	C	intron	rs1913517	1	0	1	0	0	0	WDFY4	NA	NA	NA	NA	NA	NA	NA	WDFY4
rs2941509	chr17	37921194	q12	T	C	ncRNA,untranslated-3	rs8079075	1	0	0	0	0	0	IKZF3	NA	NA	NA	NA	NA	NA	NA	IKZF3
rs2943245	chr10	50102756	q11.23	C	T	intron	rs1913517	1	0	0	0	0	0	WDFY4	NA	NA	NA	NA	NA	NA	NA	WDFY4
rs2943255	chr10	50092394	q11.23	A	C	intron	rs1913517	1	0	1	0	0	0	WDFY4	NA	NA	NA	NA	NA	NA	NA	WDFY4
rs2978268	chr8	30488688	p12	C	A	intron	NA	0	1	0	0	0	0	GTF2E2	NA	NA	NA	NA	NA	NA	NA	GTF2E2
rs3024491	chr1	206945046	q32.1	C	A	intron	rs3024505	1	0	0	0	0	0	IL10	NA	NA	NA	NA	NA	NA	NA	IL10
rs3024493	chr1	206943968	q32.1	C	A	intron	rs3024505	1	0	1	0	0	0	IL10	C1orf147,DYRK3,FAIM3,FCAMR,IKBKE,IL19,IL24,MAPKAPK2,PIGR,SNORD112	AC098935.2,AL137789.1,AL596218.1,C1orf116,C1orf147,C4BPA,C4BPB,CD46,CD55,CDCA4P4,CR1,CR2,DYRK3,DYRK3-AS1,FCMR,IKBKE,IL10,IL19,IL20,IL24,MAPKAPK2,PFKFB2,RAB29,RASSF5,SLC41A1,SRGAP2	AC098935.2,AL596218.1,C1orf147,C4BPB,CD55,DYRK3,DYRK3-AS1,IL10,MAPKAPK2,RAB29	SRGAP2	AC098935.2,AL596218.1,C1orf147,C4BPB,CD55,DYRK3,DYRK3-AS1,IL10,MAPKAPK2,RAB29,SRGAP2	AL137789.1,C4BPB,CR1,CR2,FCMR,IL10,IL24,MAPKAPK2,SLC41A1	AC098935.2,AC244034.1,AL137789.1,AL445493.3,AL596218.1,C1orf116,C1orf147,C4BPA,C4BPB,CD46,CD55,CDCA4P4,CR1,CR2,DYRK3,DYRK3-AS1,EIF2D,FAM72A,FCMR,IKBKE,IL10,IL19,IL20,IL24,MAPKAPK2,PFKFB2,PIGR,PM20D1,RAB29,RAB7B,RASSF5,RHEX,SLC26A9,SLC41A1,SRGAP2,YOD1	AC098935.2,AL596218.1,C1orf147,C4BPB,CD55,DYRK3,DYRK3-AS1,FAIM3,FCAMR,IKBKE,IL10,IL19,IL24,MAPKAPK2,PIGR,RAB29,SNORD112,SRGAP2
rs3024495	chr1	206942413	q32.1	C	T	intron	rs3024505	1	0	0	0	0	0	IL10	NA	NA	NA	NA	NA	NA	NA	IL10
rs3024496	chr1	206941864	q32.1	A	G	untranslated-3	rs3024505	1	0	0	0	0	0	IL10	NA	NA	NA	NA	NA	NA	NA	IL10
rs3024502	chr1	206940310	q32.1	C	T	unknown	rs3024505	1	0	0	0	0	0	IL10	NA	NA	NA	NA	NA	NA	NA	IL10
rs3024505	chr1	206939904	q32.1	G	A	unknown	rs3024505	1	0	1	0	0	0	IL10	DYRK3,FAIM3,IL10,IL19,IL20,IL24,MAPKAPK2,PIGR,SNORD112	AC098935.2,AL137789.1,AL596218.1,C1orf116,C1orf147,C4BPA,C4BPB,CD46,CD55,CDCA4P4,CR1,CR2,DYRK3,DYRK3-AS1,FCMR,IKBKE,IL10,IL19,IL20,IL24,MAPKAPK2,PFKFB2,RAB29,SLC41A1,SRGAP2	AC098935.2,AL596218.1,C1orf147,C4BPB,CD55,DYRK3,DYRK3-AS1,IL10,MAPKAPK2,PFKFB2,RAB29	SRGAP2	AC098935.2,AL596218.1,C1orf147,C4BPB,CD55,DYRK3,DYRK3-AS1,IL10,MAPKAPK2,PFKFB2,RAB29,SRGAP2	AL137789.1,C4BPB,CR1,CR2,FCMR,IL10,IL24,MAPKAPK2,SLC41A1	AC098935.2,AC244034.1,AL137789.1,AL445493.3,AL596218.1,C1orf116,C1orf147,C4BPA,C4BPB,CD46,CD55,CDCA4P4,CR1,CR2,DYRK3,DYRK3-AS1,EIF2D,FAM72A,FCMR,IKBKE,IL10,IL19,IL20,IL24,MAPKAPK2,PFKFB2,PIGR,PM20D1,RAB29,RAB7B,RASSF5,RHEX,SLC26A9,SLC41A1,SRGAP2,YOD1	AC098935.2,AL596218.1,C1orf147,C4BPB,CD55,DYRK3,DYRK3-AS1,FAIM3,IL10,IL19,IL20,IL24,MAPKAPK2,PFKFB2,PIGR,RAB29,SNORD112,SRGAP2
rs3027869	chrX	153211538	q28	G	A	near-gene-5	rs17422	1	0	0	0	0	0	RENBP	NA	NA	NA	NA	NA	NA	NA	RENBP
rs3027878	chrX	153218365	q28	C	A	coding-synon	rs17422	1	0	1	1	1	1	HCFC1	NA	BCAP31,CH17-340M24.3,FLNA,HCFC1,IDH3G,MECP2,MPP1,NAA10,PDZD4,PLXNA3,SRPK3,TAZ,TMEM187,TREX2,ZNF275	CH17-340M24.3,NAA10,TREX2	NA	CH17-340M24.3,NAA10,TREX2	NA	ABCD1,AC244090.2,AF274858.1,ARHGAP4,ATP2B3,ATP6AP1,AVPR2,BCAP31,BGN,CCNQ,CH17-340M24.3,DKC1,DNASE1L1,DUSP9,EMD,F8A1,FAM3A,FAM50A,FLNA,G6PD,GAB3,HAUS7,HCFC1,IDH3G,IKBKGP1,IRAK1,L1CAM,LAGE3,LCA10,MECP2,MPP1,NAA10,PDZD4,PLXNA3,PLXNB3,PNCK,PNMA3,PNMA5,PNMA6A,PNMA6B,RENBP,RPL10,SLC10A3,SLC6A8,SMIM9,SNORA70,SRPK3,SSR4,TAZ,TKTL1,TMEM187,TREX2,U52111.1,UBL4A,ZFP92,ZNF275	CH17-340M24.3,NAA10,TREX2
rs3027898	chrX	153275890	q28	C	A	near-gene-3	rs1734787	1	0	0	0	0	0	IRAK1	NA	NA	NA	NA	NA	NA	NA	IRAK1
rs3027933	chrX	153298874	q28	G	C	intron	rs1734787	1	0	0	0	0	0	MECP2	NA	NA	NA	NA	NA	NA	NA	MECP2
rs3093030	chr19	10397403	p13.2	C	T	near-gene-3,near-gene-5	rs3093030	1	0	0	0	0	0	ICAM1	NA	NA	NA	NA	NA	NA	NA	ICAM1
rs3093058	chr1	159685315	q23.2	T	A	near-gene-5	rs3093061	1	0	0	0	0	0	CRP	NA	NA	NA	NA	NA	NA	NA	CRP
rs3093061	chr1	159684982	q23.2	T	C	near-gene-5	rs3093061	1	0	0	0	0	0	CRP	NA	NA	NA	NA	NA	NA	NA	CRP
rs3093062	chr1	159684684	q23.2	C	T	near-gene-5	rs3093061	1	0	0	0	0	0	CRP	NA	NA	NA	NA	NA	NA	NA	CRP
rs3096690	chr6	32194630	p21.32	G	C	unknown	rs1270942	1	0	0	0	0	0	NOTCH4	NA	NA	NA	NA	NA	NA	NA	NOTCH4
rs3101017	chr6	31733466	p21.33	T	C	near-gene-5,missense	rs1270942	1	0	0	0	0	0	VWA7	NA	NA	NA	NA	NA	NA	NA	VWA7
rs3101018	chr6	31705864	p21.33	C	T	near-gene-5	rs1270942	1	0	1	1	0	0	CLIC1	MSH5,MSH5-SAPCD1,SAPCD1,SAPCD1-AS1,VWA7	ABHD16A,AGER,AGPAT1,AIF1,AL645933.2,AL662789.1,AL662844.4,AL671883.2,APOM,ATF6B,ATP6V1G2,BAG6,BTN3A2,BTNL2,C2,C2-AS1,C4A,C4B,C6orf47,CCHCR1,CFB,CLIC1,CSNK2B,CYP21A1P,CYP21A2,DDAH2,DDR1,DDX39B,DDX39B-AS1,DXO,EGFL8,EHMT2,EHMT2-AS1,FKBPL,FLJ22170,FLOT1,GPANK1,GPSM3,GTF2H4,HCG20,HCG22,HCG27,HCP5,HLA-B,HLA-C,HLA-DOB,HLA-DQA1,HLA-DQB1,HLA-DQB1-AS1,HLA-DRA,HLA-DRB1,HLA-DRB3,HLA-DRB4,HLA-DRB5,HLA-DRB9,HL…	AGPAT1,AL645933.2,AL662844.4,APOM,BAG6,BTN3A2,BTNL2,C4A,C4B,C6orf47,CCHCR1,CYP21A1P,EGFL8,FLJ22170,GPANK1,GTF2H4,HCG20,HCG22,HCG27,HCP5,HLA-B,HLA-C,HLA-DOB,HLA-DQA1,HLA-DQB1,HLA-DQB1-AS1,HLA-DRA,HLA-DRB3,HLA-DRB4,HLA-DRB5,HLA-G,HLA-S,Hs.519979,HSPA1L,IER3,LST1,LTA,LY6G5B,LY6G5C,MCCD1,MICA,MICB,MIR6891,NCR3,NEU1,NFKBIL1,NOTCH4,PBX2,PPT2,PRRC2A,RNF5,SAPCD1,SKIV2L,SNHG32,TCF19,TSBP1-AS1,VARS1,VARS2	CCHCR1,HLA-DQA1,LTA,VARS2	AGPAT1,AL645933.2,AL662844.4,APOM,BAG6,BTN3A2,BTNL2,C4A,C4B,C6orf47,CCHCR1,CYP21A1P,EGFL8,FLJ22170,GPANK1,GTF2H4,HCG20,HCG22,HCG27,HCP5,HLA-B,HLA-C,HLA-DOB,HLA-DQA1,HLA-DQB1,HLA-DQB1-AS1,HLA-DRA,HLA-DRB3,HLA-DRB4,HLA-DRB5,HLA-G,HLA-S,Hs.519979,HSPA1L,IER3,LST1,LTA,LY6G5B,LY6G5C,MCCD1,MICA,MICB,MIR6891,NCR3,NEU1,NFKBIL1,NOTCH4,PBX2,PPT2,PRRC2A,RNF5,SAPCD1,SKIV2L,SNHG32,TCF19,TSBP1-AS1,VARS1,VARS2	AGER,AIF1,AL662844.4,APOM,BAG6,CCHCR1,CLIC1,DDAH2,DDR1,DDX39B-AS1,EGFL8,EHMT2,EHMT2-AS1,FLOT1,GPSM3,GTF2H4,HCG27,HCP5,HLA-C,HLA-DQA1,HLA-DQB1,HLA-DQB1-AS1,HLA-DRB1,HLA-DRB5,HSPA1A,IER3,LINC00243,LY6G6C,MPIG6B,MSH5,MSH5-SAPCD1,NFKBIL1,PBX2,PPT2,PRRT1,RNF5,SAPCD1,SKIV2L,SNHG32,STK19,TNF,VARS1,VARS2,ZBTB12	ABHD16A,AGER,AGPAT1,AIF1,AL645933.2,AL662789.1,AL662844.4,AL671883.1,AL671883.2,APOM,ATF6B,ATP6V1G2,BAG6,BTN3A2,BTNL2,C2,C2-AS1,C4A,C4A-AS1,C4B,C4B-AS1,C6orf15,C6orf47,CCHCR1,CFB,CLIC1,CSNK2B,CYP21A1P,CYP21A2,DDAH2,DDR1,DDR1-DT,DDX39B,DDX39B-AS1,DHFRP2,DXO,EGFL8,EHMT2,EHMT2-AS1,FKBPL,FLJ22170,FLOT1,GPANK1,GPSM3,GTF2H4,HCG20,HCG21,HCG22,HCG23,HCG27,HCP5,HLA-B,HLA-C,HLA-DOB,HLA-DQA1,HLA-DQB1,HLA-DQ…	AGPAT1,AL645933.2,AL662844.4,APOM,BAG6,BTN3A2,BTNL2,C4A,C4B,C6orf47,CCHCR1,CYP21A1P,EGFL8,FLJ22170,GPANK1,GTF2H4,HCG20,HCG22,HCG27,HCP5,HLA-B,HLA-C,HLA-DOB,HLA-DQA1,HLA-DQB1,HLA-DQB1-AS1,HLA-DRA,HLA-DRB3,HLA-DRB4,HLA-DRB5,HLA-G,HLA-S,Hs.519979,HSPA1L,IER3,LST1,LTA,LY6G5B,LY6G5C,MCCD1,MICA,MICB,MIR6891,MSH5,MSH5-SAPCD1,NCR3,NEU1,NFKBIL1,NOTCH4,PBX2,PPT2,PRRC2A,RNF5,SAPCD1,SAPCD1-AS1,SKIV2L,SNHG32,…
rs3106348	chr8	56917166	q12.1	C	T	intron	rs7829816	1	0	0	0	0	0	LYN	NA	NA	NA	NA	NA	NA	NA	LYN
rs3115556	chr6	32240072	p21.32	T	A	intron	rs1270942	1	0	0	0	0	0	C6orf10	NA	NA	NA	NA	NA	NA	NA	C6orf10
rs3115671	chr6	31734345	p21.33	G	T	coding-synon,near-gene-5	rs1270942	1	0	1	0	0	0	VWA7	ABHD16A,APOM,ATP6V1G2,ATP6V1G2-DDX39B,BAG6,C6orf25,C6orf48,CLIC1,CSNK2B,CSNK2B-LY6G5B-1181,DDAH2,EHMT2,EHMT2-AS1,GPANK1,HSPA1A,HSPA1B,HSPA1L,LSM2,LTA,LY6G5B,LY6G5C,LY6G6C,LY6G6D,LY6G6E,LY6G6F,MEGT1,MIR4646,MSH5,MSH5-SAPCD1,NFKBIL1,PRRC2A,SLC44A4,SNORA38,SNORD48,SNORD52,TNF,VARS,XXbac-BPG32J3.20,Y_RNA	ABHD16A,AGER,AGPAT1,AIF1,AL645933.2,AL662789.1,AL662844.4,AL671883.2,APOM,ATF6B,ATP6V1G2,BAG6,BTN3A2,BTNL2,C2,C2-AS1,C4A,C4B,C6orf47,CCHCR1,CFB,CLIC1,CSNK2B,CYP21A1P,CYP21A2,DDAH2,DDR1,DDX39B,DDX39B-AS1,DXO,EGFL8,EHMT2,EHMT2-AS1,FKBPL,FLJ22170,GPANK1,GPSM3,GTF2H4,HCG20,HCG22,HCG27,HCP5,HLA-B,HLA-C,HLA-DOB,HLA-DQA1,HLA-DQA2,HLA-DQB1,HLA-DQB1-AS1,HLA-DQB2,HLA-DRA,HLA-DRB1,HLA-DRB3,HLA-DRB4,HLA-DRB5…	AGPAT1,AL645933.2,AL662844.4,APOM,BAG6,BTN3A2,BTNL2,C4A,C4B,C6orf47,CCHCR1,CYP21A1P,EGFL8,FLJ22170,GPANK1,GTF2H4,HCG20,HCG22,HCG27,HCP5,HLA-B,HLA-C,HLA-DOB,HLA-DQA1,HLA-DQA2,HLA-DQB1,HLA-DQB1-AS1,HLA-DQB2,HLA-DRA,HLA-DRB1,HLA-DRB3,HLA-DRB4,HLA-DRB5,HLA-G,HLA-S,Hs.519979,HSPA1L,LST1,LTA,LY6G5C,MCCD1,MICA,MIR6891,NCR3,NEU1,NFKBIL1,NOTCH4,PBX2,PPT2,PRRC2A,PSORS1C3,RNF5,SAPCD1,SKIV2L,SNHG32,TCF19,TSB…	ABHD16A,HLA-DQA1,MSH5-SAPCD1,TSBP1,VARS2	ABHD16A,AGPAT1,AL645933.2,AL662844.4,APOM,BAG6,BTN3A2,BTNL2,C4A,C4B,C6orf47,CCHCR1,CYP21A1P,EGFL8,FLJ22170,GPANK1,GTF2H4,HCG20,HCG22,HCG27,HCP5,HLA-B,HLA-C,HLA-DOB,HLA-DQA1,HLA-DQA2,HLA-DQB1,HLA-DQB1-AS1,HLA-DQB2,HLA-DRA,HLA-DRB1,HLA-DRB3,HLA-DRB4,HLA-DRB5,HLA-G,HLA-S,Hs.519979,HSPA1L,LST1,LTA,LY6G5C,MCCD1,MICA,MIR6891,MSH5-SAPCD1,NCR3,NEU1,NFKBIL1,NOTCH4,PBX2,PPT2,PRRC2A,PSORS1C3,RNF5,SAPCD1,SKI…	AGER,AIF1,AL662844.4,APOM,BAG6,CCHCR1,CLIC1,DDAH2,DDR1,DDX39B-AS1,EGFL8,EHMT2,EHMT2-AS1,GPSM3,HCG20,HCG27,HCP5,HLA-C,HLA-DQA1,HLA-DQA2,HLA-DQB1,HLA-DQB1-AS1,HLA-DQB2,HLA-DRB1,HLA-DRB5,HSPA1A,LINC00243,LY6G6C,MSH5,MSH5-SAPCD1,NELFE,NFKBIL1,PBX2,PPT2,PRRT1,PSORS1C3,RNF5,SKIV2L,TNF,VARS1,VARS2,ZBTB12	ABHD16A,AGER,AGPAT1,AIF1,AL645933.2,AL662789.1,AL662844.4,AL671883.1,AL671883.2,APOM,ATF6B,ATP6V1G2,BAG6,BTN3A2,BTNL2,C2,C2-AS1,C4A,C4A-AS1,C4B,C4B-AS1,C6orf15,C6orf47,CCHCR1,CFB,CLIC1,CSNK2B,CYP21A1P,CYP21A2,DDAH2,DDR1,DDR1-DT,DDX39B,DDX39B-AS1,DHFRP2,DXO,EGFL8,EHMT2,EHMT2-AS1,FKBPL,FLJ22170,GPANK1,GPSM3,GTF2H4,HCG20,HCG22,HCG23,HCG27,HCP5,HLA-B,HLA-C,HLA-DOB,HLA-DQA1,HLA-DQA2,HLA-DQB1,HLA-DQB1-…	ABHD16A,AGPAT1,AL645933.2,AL662844.4,APOM,ATP6V1G2,ATP6V1G2-DDX39B,BAG6,BTN3A2,BTNL2,C4A,C4B,C6orf25,C6orf47,C6orf48,CCHCR1,CLIC1,CSNK2B,CSNK2B-LY6G5B-1181,CYP21A1P,DDAH2,EGFL8,EHMT2,EHMT2-AS1,FLJ22170,GPANK1,GTF2H4,HCG20,HCG22,HCG27,HCP5,HLA-B,HLA-C,HLA-DOB,HLA-DQA1,HLA-DQA2,HLA-DQB1,HLA-DQB1-AS1,HLA-DQB2,HLA-DRA,HLA-DRB1,HLA-DRB3,HLA-DRB4,HLA-DRB5,HLA-G,HLA-S,Hs.519979,HSPA1A,HSPA1B,HSPA1L,LSM2…
rs3115672	chr6	31727897	p21.33	C	T	coding-synon	rs1270942	1	0	0	0	0	0	MSH5	NA	NA	NA	NA	NA	NA	NA	MSH5
rs3115674	chr6	31799076	p21.33	T	G	unknown	rs1270942	1	0	0	0	0	0	HSPA1B	NA	NA	NA	NA	NA	NA	NA	HSPA1B
rs3117109	chr6	32340871	p21.32	C	T	near-gene-5	rs1270942	1	0	0	0	0	0	C6orf10	NA	NA	NA	NA	NA	NA	NA	C6orf10
rs3117573	chr6	31718396	p21.33	C	G	intron	rs1270942	1	0	0	0	0	0	MSH5	NA	NA	NA	NA	NA	NA	NA	MSH5
rs3117574	chr6	31725230	p21.33	G	A	intron	rs1270942	1	0	0	0	0	0	MSH5	NA	NA	NA	NA	NA	NA	NA	MSH5
rs3117575	chr6	31726253	p21.33	T	C	intron	rs1270942	1	0	0	0	0	0	MSH5	NA	NA	NA	NA	NA	NA	NA	MSH5
rs3117576	chr6	31726794	p21.33	T	C	intron	rs1270942	1	0	0	0	0	0	MSH5	NA	NA	NA	NA	NA	NA	NA	MSH5
rs3117577	chr6	31727474	p21.33	A	G	intron	rs1270942	1	0	1	0	0	0	MSH5	ABHD16A,AIF1,ATP6V1G2,ATP6V1G2-DDX39B,C2,C6orf25,C6orf48,CLIC1,CSNK2B,CSNK2B-LY6G5B-1181,DDAH2,DXO,EHMT2,EHMT2-AS1,GPANK1,HSPA1B,LSM2,LST1,LTA,LY6G5C,LY6G6C,LY6G6D,LY6G6E,LY6G6F,MEGT1,MICB,MIR4646,MSH5,MSH5-SAPCD1,NCR3,NELFE,NFKBIL1,PRRC2A,SKIV2L,SLC44A4,SNORA38,SNORD48,STK19,TNF,UQCRHP1,VARS,XXbac-BPG32J3.20,Y_RNA,ZBTB12	ABHD16A,AGER,AGPAT1,AIF1,AL645933.2,AL662789.1,AL662844.4,AL671883.2,APOM,ATF6B,ATP6V1G2,BAG6,BTN3A2,BTNL2,C2,C2-AS1,C4A,C4B,C6orf47,CCHCR1,CFB,CLIC1,CSNK2B,CYP21A1P,CYP21A2,DDAH2,DDR1,DDX39B,DDX39B-AS1,DXO,EGFL8,EHMT2,EHMT2-AS1,FKBPL,FLJ22170,GPANK1,GPSM3,GTF2H4,HCG20,HCG22,HCG27,HCP5,HLA-B,HLA-C,HLA-DOB,HLA-DQA1,HLA-DQA2,HLA-DQB1,HLA-DQB1-AS1,HLA-DRA,HLA-DRB1,HLA-DRB3,HLA-DRB4,HLA-DRB5,HLA-DRB9…	AGPAT1,AL645933.2,AL662844.4,APOM,BAG6,BTN3A2,BTNL2,C4A,C4B,C6orf47,CCHCR1,CYP21A1P,EGFL8,FLJ22170,GPANK1,GTF2H4,HCG20,HCG22,HCG27,HCP5,HLA-B,HLA-C,HLA-DOB,HLA-DQA1,HLA-DQA2,HLA-DQB1,HLA-DQB1-AS1,HLA-DRA,HLA-DRB3,HLA-DRB4,HLA-DRB5,HLA-G,HLA-S,Hs.519979,HSPA1L,LST1,LTA,LY6G5B,LY6G5C,MCCD1,MICA,MICB,MIR6891,NCR3,NEU1,NFKBIL1,NOTCH4,PBX2,PPT2,PRRC2A,RNF5,SAPCD1,SKIV2L,SNHG32,TCF19,TSBP1-AS1,VARS1,VA…	CCHCR1,HLA-DQA1,LTA,VARS2	AGPAT1,AL645933.2,AL662844.4,APOM,BAG6,BTN3A2,BTNL2,C4A,C4B,C6orf47,CCHCR1,CYP21A1P,EGFL8,FLJ22170,GPANK1,GTF2H4,HCG20,HCG22,HCG27,HCP5,HLA-B,HLA-C,HLA-DOB,HLA-DQA1,HLA-DQA2,HLA-DQB1,HLA-DQB1-AS1,HLA-DRA,HLA-DRB3,HLA-DRB4,HLA-DRB5,HLA-G,HLA-S,Hs.519979,HSPA1L,LST1,LTA,LY6G5B,LY6G5C,MCCD1,MICA,MICB,MIR6891,NCR3,NEU1,NFKBIL1,NOTCH4,PBX2,PPT2,PRRC2A,RNF5,SAPCD1,SKIV2L,SNHG32,TCF19,TSBP1-AS1,VARS1,VA…	AGER,AIF1,AL662844.4,APOM,BAG6,CCHCR1,CLIC1,DDAH2,DDR1,DDX39B-AS1,EGFL8,EHMT2,EHMT2-AS1,GPSM3,GTF2H4,HCG27,HCP5,HLA-C,HLA-DQA1,HLA-DQA2,HLA-DQB1,HLA-DQB1-AS1,HLA-DRB1,HLA-DRB5,HSPA1A,LINC00243,LY6G6C,MPIG6B,MSH5,MSH5-SAPCD1,NFKBIL1,PBX2,PPT2,PRRT1,RNF5,SAPCD1,SKIV2L,SNHG32,STK19,TNF,VARS1,VARS2,ZBTB12	ABHD16A,AGER,AGPAT1,AIF1,AL645933.2,AL662789.1,AL662844.4,AL671883.1,AL671883.2,APOM,ATF6B,ATP6V1G2,BAG6,BTN3A2,BTNL2,C2,C2-AS1,C4A,C4A-AS1,C4B,C4B-AS1,C6orf15,C6orf47,CCHCR1,CFB,CLIC1,CSNK2B,CYP21A1P,CYP21A2,DDAH2,DDR1,DDR1-DT,DDX39B,DDX39B-AS1,DHFRP2,DXO,EGFL8,EHMT2,EHMT2-AS1,FKBPL,FLJ22170,GPANK1,GPSM3,GTF2H4,HCG20,HCG21,HCG22,HCG23,HCG27,HCP5,HLA-B,HLA-C,HLA-DOB,HLA-DQA1,HLA-DQA2,HLA-DQB1,HLA…	ABHD16A,AGPAT1,AIF1,AL645933.2,AL662844.4,APOM,ATP6V1G2,ATP6V1G2-DDX39B,BAG6,BTN3A2,BTNL2,C2,C4A,C4B,C6orf25,C6orf47,C6orf48,CCHCR1,CLIC1,CSNK2B,CSNK2B-LY6G5B-1181,CYP21A1P,DDAH2,DXO,EGFL8,EHMT2,EHMT2-AS1,FLJ22170,GPANK1,GTF2H4,HCG20,HCG22,HCG27,HCP5,HLA-B,HLA-C,HLA-DOB,HLA-DQA1,HLA-DQA2,HLA-DQB1,HLA-DQB1-AS1,HLA-DRA,HLA-DRB3,HLA-DRB4,HLA-DRB5,HLA-G,HLA-S,Hs.519979,HSPA1B,HSPA1L,LSM2,LST1,LTA,LY6…
rs3117581	chr6	31624864	p21.33	A	G	intron	rs1270942	1	0	0	0	0	0	APOM	NA	NA	NA	NA	NA	NA	NA	APOM
rs3117582	chr6	31620520	p21.33	T	G	intron,near-gene-5,untranslated-5	rs1270942	1	0	1	0	0	0	APOM	AIF1,ATP6V1G2,ATP6V1G2-DDX39B,C2,C6orf48,CLIC1,EHMT2,EHMT2-AS1,HCP5,HSPA1A,HSPA1B,HSPA1L,LSM2,LST1,LTA,LY6G6F,MEGT1,MICA,MICB,MSH5,MSH5-SAPCD1,NCR3,NFKBIL1,PRRC2A,SLC44A4,SNORA38,SNORD48,SNORD52,TNF,UQCRHP1,VARS,XXbac-BPG181B23.7,XXbac-BPG32J3.20,Y_RNA,ZBTB12	ABHD16A,AGER,AGPAT1,AIF1,AL645933.2,AL662797.1,AL662844.4,AL671883.2,APOM,ATF6B,ATP6V1G2,BAG6,BTN3A2,BTNL2,C2,C2-AS1,C4A,C4B,C6orf47,CCHCR1,CFB,CLIC1,CSNK2B,CYP21A1P,CYP21A2,DDAH2,DDR1,DDX39B,DDX39B-AS1,DHX16,DXO,EGFL8,EHMT2,EHMT2-AS1,FKBPL,FLJ22170,FLOT1,GPANK1,GPSM3,GTF2H4,HCG20,HCG22,HCG27,HCP5,HLA-B,HLA-C,HLA-DOB,HLA-DQA1,HLA-DRA,HLA-DRB1,HLA-DRB3,HLA-DRB4,HLA-DRB5,HLA-DRB9,HLA-G,HLA-S,Hs.519…	AGPAT1,AL645933.2,AL662797.1,AL662844.4,APOM,BAG6,BTN3A2,BTNL2,C4A,C4B,C6orf47,CCHCR1,CYP21A1P,EGFL8,FLJ22170,GPANK1,GTF2H4,HCG20,HCG22,HCG27,HCP5,HLA-B,HLA-C,HLA-DOB,HLA-DQA1,HLA-DRA,HLA-DRB3,HLA-DRB4,HLA-DRB5,HLA-G,HLA-S,Hs.519979,HSPA1L,IER3,LST1,LY6G5B,MCCD1,MDC1,MICA,MICB,MIR6891,NEU1,NFKBIL1,NOTCH4,PBX2,PPP1R18,PPT2,PRRC2A,RNF5,SAPCD1,SKIV2L,SNHG32,TCF19,TSBP1-AS1,VARS1,VARS2	CCHCR1,HLA-DQA1,LTA,MDC1,VARS2	AGPAT1,AL645933.2,AL662797.1,AL662844.4,APOM,BAG6,BTN3A2,BTNL2,C4A,C4B,C6orf47,CCHCR1,CYP21A1P,EGFL8,FLJ22170,GPANK1,GTF2H4,HCG20,HCG22,HCG27,HCP5,HLA-B,HLA-C,HLA-DOB,HLA-DQA1,HLA-DRA,HLA-DRB3,HLA-DRB4,HLA-DRB5,HLA-G,HLA-S,Hs.519979,HSPA1L,IER3,LST1,LTA,LY6G5B,MCCD1,MDC1,MICA,MICB,MIR6891,NEU1,NFKBIL1,NOTCH4,PBX2,PPP1R18,PPT2,PRRC2A,RNF5,SAPCD1,SKIV2L,SNHG32,TCF19,TSBP1-AS1,VARS1,VARS2	AGER,AIF1,AL662797.1,AL662844.4,APOM,BAG6,CCHCR1,CLIC1,DDAH2,DDR1,DDX39B-AS1,EGFL8,EHMT2,EHMT2-AS1,FLOT1,GPSM3,GTF2H4,HCP5,HLA-C,HLA-DQA1,HLA-DRB1,HLA-DRB5,HSPA1A,IER3,LINC00243,LY6G6C,MPIG6B,MSH5,MSH5-SAPCD1,NFKBIL1,PBX2,PPT2,PRRT1,RNF5,SAPCD1,SKIV2L,SNHG32,STK19,TNF,VARS1,VARS2,ZBTB12	ABHD16A,AGER,AGPAT1,AIF1,AL645933.2,AL662797.1,AL662844.4,AL671883.1,AL671883.2,APOM,ATF6B,ATP6V1G2,BAG6,BTN3A2,BTNL2,C2,C2-AS1,C4A,C4A-AS1,C4B,C4B-AS1,C6orf15,C6orf47,CCHCR1,CFB,CLIC1,CSNK2B,CYP21A1P,CYP21A2,DDAH2,DDR1,DDR1-DT,DDX39B,DDX39B-AS1,DHFRP2,DHX16,DXO,EGFL8,EHMT2,EHMT2-AS1,FKBPL,FLJ22170,FLOT1,GPANK1,GPSM3,GTF2H4,HCG20,HCG21,HCG22,HCG23,HCG27,HCP5,HLA-B,HLA-C,HLA-DOB,HLA-DQA1,HLA-DRA,H…	AGPAT1,AIF1,AL645933.2,AL662797.1,AL662844.4,APOM,ATP6V1G2,ATP6V1G2-DDX39B,BAG6,BTN3A2,BTNL2,C2,C4A,C4B,C6orf47,C6orf48,CCHCR1,CLIC1,CYP21A1P,EGFL8,EHMT2,EHMT2-AS1,FLJ22170,GPANK1,GTF2H4,HCG20,HCG22,HCG27,HCP5,HLA-B,HLA-C,HLA-DOB,HLA-DQA1,HLA-DRA,HLA-DRB3,HLA-DRB4,HLA-DRB5,HLA-G,HLA-S,Hs.519979,HSPA1A,HSPA1B,HSPA1L,IER3,LSM2,LST1,LTA,LY6G5B,LY6G6F,MCCD1,MDC1,MEGT1,MICA,MICB,MIR6891,MSH5,MSH5-SAPC…
rs3122605	chr1	206955041	q32.1	G	A	unknown	rs3024505	1	0	0	0	0	0	IL10	NA	NA	NA	NA	NA	NA	NA	IL10
rs3129927	chr6	32333827	p21.32	A	C	intron	rs1270942	1	0	0	0	0	0	C6orf10	NA	NA	NA	NA	NA	NA	NA	C6orf10
rs3129950	chr6	32358201	p21.32	G	C	near-gene-5	rs1270942	1	0	1	1	1	1	HCG23	HLA-DQA2	ABHD16A,AGER,AGPAT1,AIF1,AL645933.2,AL645940.1,AL645941.1,AL645941.2,AL662789.1,APOM,ATF6B,ATP6V1G2,B3GALT4,BAG6,BRD2,BTNL2,C2,C2-AS1,C4A,C4B,C6orf47,CFB,CLIC1,COL11A2,CSNK2B,CYP21A1P,CYP21A2,DDAH2,DDX39B,DDX39B-AS1,DXO,EGFL8,EHMT2,EHMT2-AS1,FKBPL,GPANK1,GPSM3,HCG25,HCP5,HLA-DMA,HLA-DMB,HLA-DOA,HLA-DOB,HLA-DPA1,HLA-DPB1,HLA-DPB2,HLA-DQA1,HLA-DQA2,HLA-DQB1,HLA-DQB1-AS1,HLA-DQB2,HLA-DRA,HLA-DRB1,HL…	AL645933.2,APOM,BAG6,BTNL2,C4A,C4B,C6orf47,COL11A2,CYP21A1P,GPANK1,HCP5,HLA-DMA,HLA-DMB,HLA-DOA,HLA-DPA1,HLA-DPB1,HLA-DQA1,HLA-DQA2,HLA-DQB1,HLA-DQB1-AS1,HLA-DQB2,HLA-DRA,HLA-DRB1,HLA-DRB5,HSPA1B,LST1,LY6G5B,LY6G5C,MCCD1,MICA,MICB,NCR3,NEU1,NFKBIL1,NOTCH4,PBX2,PPT2,PRRC2A,PSMB8-AS1,PSMB9,RNF5,RPL32P1,SKIV2L,SNHG32,TAP2,TSBP1,TSBP1-AS1,XXbac-BPG254F23.6	AL645941.2,HLA-DQA1,LTA	AL645933.2,AL645941.2,APOM,BAG6,BTNL2,C4A,C4B,C6orf47,COL11A2,CYP21A1P,GPANK1,HCP5,HLA-DMA,HLA-DMB,HLA-DOA,HLA-DPA1,HLA-DPB1,HLA-DQA1,HLA-DQA2,HLA-DQB1,HLA-DQB1-AS1,HLA-DQB2,HLA-DRA,HLA-DRB1,HLA-DRB5,HSPA1B,LST1,LTA,LY6G5B,LY6G5C,MCCD1,MICA,MICB,NCR3,NEU1,NFKBIL1,NOTCH4,PBX2,PPT2,PRRC2A,PSMB8-AS1,PSMB9,RNF5,RPL32P1,SKIV2L,SNHG32,TAP2,TSBP1,TSBP1-AS1,XXbac-BPG254F23.6	AGER,AIF1,AL645941.1,AL645941.2,APOM,B3GALT4,BAG6,CLIC1,DDAH2,DDX39B-AS1,EGFL8,EHMT2,EHMT2-AS1,GPSM3,HCG25,HCP5,HLA-DMA,HLA-DMB,HLA-DPA1,HLA-DQA1,HLA-DQA2,HLA-DQB1,HLA-DQB1-AS1,HLA-DQB2,HLA-DRB1,HLA-DRB5,HSPA1A,LY6G6C,MPIG6B,MSH5,MSH5-SAPCD1,NCR3,NFKBIL1,PBX2,PPT2,PSMB8-AS1,PSMB9,RING1,RNF5,SAPCD1,SKIV2L,SLC39A7,SNHG32,STK19,TNF,VARS1,VPS52,ZBTB12	ABHD16A,AGER,AGPAT1,AIF1,AL645933.2,AL645940.1,AL645941.1,AL645941.2,AL662789.1,APOM,ATF6B,ATP6V1G2,B3GALT4,BAG6,BRD2,BTNL2,C2,C2-AS1,C4A,C4A-AS1,C4B,C4B-AS1,C6orf47,CFB,CLIC1,COL11A2,CSNK2B,CYP21A1P,CYP21A2,DAXX,DDAH2,DDX39B,DDX39B-AS1,DXO,EGFL8,EHMT2,EHMT2-AS1,FKBPL,GPANK1,GPSM3,HCG23,HCG24,HCG25,HCP5,HLA-DMA,HLA-DMB,HLA-DOA,HLA-DOB,HLA-DPA1,HLA-DPB1,HLA-DPB2,HLA-DQA1,HLA-DQA2,HLA-DQB1,HLA-DQB1…	AL645933.2,AL645941.2,APOM,BAG6,BTNL2,C4A,C4B,C6orf47,COL11A2,CYP21A1P,GPANK1,HCP5,HLA-DMA,HLA-DMB,HLA-DOA,HLA-DPA1,HLA-DPB1,HLA-DQA1,HLA-DQA2,HLA-DQB1,HLA-DQB1-AS1,HLA-DQB2,HLA-DRA,HLA-DRB1,HLA-DRB5,HSPA1B,LST1,LTA,LY6G5B,LY6G5C,MCCD1,MICA,MICB,NCR3,NEU1,NFKBIL1,NOTCH4,PBX2,PPT2,PRRC2A,PSMB8-AS1,PSMB9,RNF5,RPL32P1,SKIV2L,SNHG32,TAP2,TSBP1,TSBP1-AS1,XXbac-BPG254F23.6
rs3129956	chr6	32368462	p21.32	G	A	intron	rs1270942	1	0	1	0	0	0	BTNL2	AGPAT1,ATF6B,CFB,EGFL8,GPSM3,HLA-DOB,HLA-DQA2,HLA-DQB1,HLA-DQB2,PPT2,PPT2-EGFL8,PRRT1,PSMB9,RNF5,TAP1,TAP2,TNXB,XXbac-BPG154L12.4	ABHD16A,AGER,AGPAT1,AIF1,AL645940.1,AL645941.1,AL645941.2,AL662789.1,APOM,ATF6B,ATP6V1G2,B3GALT4,BAG6,BRD2,BTNL2,C2,C2-AS1,C4A,C4B,C6orf47,CFB,CLIC1,COL11A2,CSNK2B,CYP21A1P,CYP21A2,DDAH2,DDX39B,DDX39B-AS1,DXO,EGFL8,EHMT2,EHMT2-AS1,FKBPL,GPANK1,GPSM3,HCG25,HCP5,HLA-DMA,HLA-DMB,HLA-DOA,HLA-DOB,HLA-DPA1,HLA-DPB1,HLA-DPB2,HLA-DQA1,HLA-DQA2,HLA-DQB1,HLA-DQB1-AS1,HLA-DQB2,HLA-DRA,HLA-DRB1,HLA-DRB5,HLA-…	APOM,BAG6,BTNL2,C4A,C4B,C6orf47,COL11A2,CYP21A1P,GPANK1,HCP5,HLA-DMA,HLA-DMB,HLA-DOA,HLA-DPA1,HLA-DPB1,HLA-DQA1,HLA-DQA2,HLA-DQB1,HLA-DQB1-AS1,HLA-DQB2,HLA-DRA,HLA-DRB1,HLA-DRB5,HSPA1B,LST1,LY6G5B,LY6G5C,MCCD1,MICB,NCR3,NEU1,NFKBIL1,NOTCH4,PBX2,PPT2,PRRC2A,PSMB8-AS1,PSMB9,RNF5,RPL32P1,SKIV2L,SNHG32,TAP2,TSBP1,TSBP1-AS1	AL645941.2,HLA-DQA1,LTA	AL645941.2,APOM,BAG6,BTNL2,C4A,C4B,C6orf47,COL11A2,CYP21A1P,GPANK1,HCP5,HLA-DMA,HLA-DMB,HLA-DOA,HLA-DPA1,HLA-DPB1,HLA-DQA1,HLA-DQA2,HLA-DQB1,HLA-DQB1-AS1,HLA-DQB2,HLA-DRA,HLA-DRB1,HLA-DRB5,HSPA1B,LST1,LTA,LY6G5B,LY6G5C,MCCD1,MICB,NCR3,NEU1,NFKBIL1,NOTCH4,PBX2,PPT2,PRRC2A,PSMB8-AS1,PSMB9,RNF5,RPL32P1,SKIV2L,SNHG32,TAP2,TSBP1,TSBP1-AS1	AGER,AIF1,AL645941.1,AL645941.2,APOM,B3GALT4,BAG6,CLIC1,DDAH2,DDX39B-AS1,EGFL8,EHMT2,EHMT2-AS1,GPSM3,HCG25,HLA-DMA,HLA-DMB,HLA-DPA1,HLA-DQA1,HLA-DQA2,HLA-DQB1,HLA-DQB1-AS1,HLA-DQB2,HLA-DRB1,HLA-DRB5,LY6G6C,MPIG6B,MSH5,MSH5-SAPCD1,NFKBIL1,PBX2,PPT2,PSMB8-AS1,RING1,RNF5,SAPCD1,SKIV2L,SLC39A7,SNHG32,STK19,TNF,VARS1,VPS52,ZBTB12	ABHD16A,AGER,AGPAT1,AIF1,AL645940.1,AL645941.1,AL645941.2,AL662789.1,APOM,ATF6B,ATP6V1G2,B3GALT4,BAG6,BRD2,BTNL2,C2,C2-AS1,C4A,C4A-AS1,C4B,C4B-AS1,C6orf47,CFB,CLIC1,COL11A2,CSNK2B,CYP21A1P,CYP21A2,DAXX,DDAH2,DDX39B,DDX39B-AS1,DXO,EGFL8,EHMT2,EHMT2-AS1,FKBPL,GPANK1,GPSM3,HCG23,HCG24,HCG25,HCP5,HLA-DMA,HLA-DMB,HLA-DOA,HLA-DOB,HLA-DPA1,HLA-DPB1,HLA-DPB2,HLA-DQA1,HLA-DQA2,HLA-DQB1,HLA-DQB1-AS1,HLA-DQ…	AGPAT1,AL645941.2,APOM,ATF6B,BAG6,BTNL2,C4A,C4B,C6orf47,CFB,COL11A2,CYP21A1P,EGFL8,GPANK1,GPSM3,HCP5,HLA-DMA,HLA-DMB,HLA-DOA,HLA-DOB,HLA-DPA1,HLA-DPB1,HLA-DQA1,HLA-DQA2,HLA-DQB1,HLA-DQB1-AS1,HLA-DQB2,HLA-DRA,HLA-DRB1,HLA-DRB5,HSPA1B,LST1,LTA,LY6G5B,LY6G5C,MCCD1,MICB,NCR3,NEU1,NFKBIL1,NOTCH4,PBX2,PPT2,PPT2-EGFL8,PRRC2A,PRRT1,PSMB8-AS1,PSMB9,RNF5,RPL32P1,SKIV2L,SNHG32,TAP1,TAP2,TNXB,TSBP1,TSBP1-AS1…
rs3129966	chr6	32381280	p21.32	G	C	unknown	rs1270942	1	0	0	0	0	0	BTNL2	NA	NA	NA	NA	NA	NA	NA	BTNL2
rs3130288	chr6	32096001	p21.33	C	A	near-gene-3,untranslated-5	rs1270942	1	0	1	0	0	0	ATF6B	EHMT2,EHMT2-AS1,GPSM3,NOTCH4,PBX2,XXbac-BPG300A18.13	ABHD16A,AGER,AGPAT1,AIF1,AL645933.2,AL645941.1,AL645941.2,AL662789.1,AL662844.3,AL662844.4,APOM,ATF6B,BAG6,BRD2,BTNL2,C2,C2-AS1,C4A,C4B,C6orf47,CCHCR1,CFB,CLIC1,CSNK2B,CYP21A2,DDAH2,DDX39B,DXO,EGFL8,EHMT2,EHMT2-AS1,FKBPL,GPANK1,GPSM3,HCG27,HCP5,HLA-B,HLA-C,HLA-DMA,HLA-DMB,HLA-DOA,HLA-DOB,HLA-DPA1,HLA-DPB1,HLA-DQA1,HLA-DQA2,HLA-DQB1,HLA-DQB1-AS1,HLA-DQB2,HLA-DRA,HLA-DRB1,HLA-DRB5,HSPA1A,HSPA1B,HSP…	AGPAT1,AL645933.2,AL662844.4,APOM,BRD2,BTNL2,C4A,C4B,C6orf47,CCHCR1,GPANK1,HCG27,HCP5,HLA-B,HLA-C,HLA-DMA,HLA-DOA,HLA-DPA1,HLA-DPB1,HLA-DQA1,HLA-DQA2,HLA-DQB1,HLA-DQB1-AS1,HLA-DQB2,HLA-DRA,HLA-DRB5,HSPA1B,HSPA1L,LST1,LY6G5B,MCCD1,MICA,MICB,NCR3,NEU1,NFKBIL1,PBX2,PPT2,PRRC2A,PSMB9,RNF5,SKIV2L,SNHG32,TAP2,TCF19,TSBP1,TSBP1-AS1,VWA7,XXbac-BPG254F23.6,ZBTB12	AL645941.2,CCHCR1	AGPAT1,AL645933.2,AL645941.2,AL662844.4,APOM,BRD2,BTNL2,C4A,C4B,C6orf47,CCHCR1,GPANK1,HCG27,HCP5,HLA-B,HLA-C,HLA-DMA,HLA-DOA,HLA-DPA1,HLA-DPB1,HLA-DQA1,HLA-DQA2,HLA-DQB1,HLA-DQB1-AS1,HLA-DQB2,HLA-DRA,HLA-DRB5,HSPA1B,HSPA1L,LST1,LY6G5B,MCCD1,MICA,MICB,NCR3,NEU1,NFKBIL1,PBX2,PPT2,PRRC2A,PSMB9,RNF5,SKIV2L,SNHG32,TAP2,TCF19,TSBP1,TSBP1-AS1,VWA7,XXbac-BPG254F23.6,ZBTB12	AGER,AL645941.1,AL645941.2,APOM,BAG6,CCHCR1,CLIC1,DDAH2,EGFL8,EHMT2,EHMT2-AS1,HCG27,HCP5,HLA-C,HLA-DMA,HLA-DMB,HLA-DPA1,HLA-DQA1,HLA-DQB1,HLA-DQB1-AS1,HLA-DQB2,HLA-DRB5,LY6G5B,LY6G6C,MSH5,MSH5-SAPCD1,NFKBIL1,PPT2,PRRT1,RNF5,STK19,TNF,ZBTB12	ABHD16A,AGER,AGPAT1,AIF1,AL645933.2,AL645941.1,AL645941.2,AL662789.1,AL662844.3,AL662844.4,APOM,ATF6B,ATP6V1G2,BAG6,BRD2,BTNL2,C2,C2-AS1,C4A,C4B,C4B-AS1,C6orf47,CCHCR1,CFB,CLIC1,CSNK2B,CYP21A2,DDAH2,DDX39B,DXO,EGFL8,EHMT2,EHMT2-AS1,FKBPL,GPANK1,GPSM3,HCG27,HCP5,HLA-B,HLA-C,HLA-DMA,HLA-DMB,HLA-DOA,HLA-DOB,HLA-DPA1,HLA-DPB1,HLA-DQA1,HLA-DQA2,HLA-DQB1,HLA-DQB1-AS1,HLA-DQB2,HLA-DRA,HLA-DRB1,HLA-DRB5,…	AGPAT1,AL645933.2,AL645941.2,AL662844.4,APOM,BRD2,BTNL2,C4A,C4B,C6orf47,CCHCR1,EHMT2,EHMT2-AS1,GPANK1,GPSM3,HCG27,HCP5,HLA-B,HLA-C,HLA-DMA,HLA-DOA,HLA-DPA1,HLA-DPB1,HLA-DQA1,HLA-DQA2,HLA-DQB1,HLA-DQB1-AS1,HLA-DQB2,HLA-DRA,HLA-DRB5,HSPA1B,HSPA1L,LST1,LY6G5B,MCCD1,MICA,MICB,NCR3,NEU1,NFKBIL1,NOTCH4,PBX2,PPT2,PRRC2A,PSMB9,RNF5,SKIV2L,SNHG32,TAP2,TCF19,TSBP1,TSBP1-AS1,VWA7,XXbac-BPG254F23.6,XXbac-BPG…
rs3130297	chr6	32198981	p21.32	C	T	unknown	rs1270942	1	0	0	0	0	0	NOTCH4	NA	NA	NA	NA	NA	NA	NA	NOTCH4
rs3130476	chr6	31802101	p21.33	C	T	near-gene-5	rs1270942	1	0	1	0	0	0	C6orf48	NA	ABHD16A,AGER,AGPAT1,AIF1,AL645933.2,AL662844.4,AL671883.2,AL671883.3,APOM,ATF6B,ATP6V1G2,BAG6,BTN3A2,BTNL2,C2,C2-AS1,C4A,C4B,C6orf47,CCHCR1,CFB,CLIC1,CSNK2B,CYP21A1P,CYP21A2,DDAH2,DDR1,DDX39B-AS1,DXO,EGFL8,EHMT2,EHMT2-AS1,FKBPL,FLJ22170,GPANK1,GPSM3,GTF2H4,HCG22,HCG27,HCP5,HLA-B,HLA-C,HLA-DOB,HLA-DQA1,HLA-DQA2,HLA-DQB1,HLA-DQB1-AS1,HLA-DQB2,HLA-DRA,HLA-DRB1,HLA-DRB3,HLA-DRB4,HLA-DRB5,HLA-DRB9,HLA…	AGPAT1,AL645933.2,AL662844.4,APOM,BAG6,BTN3A2,BTNL2,C4A,C4B,C6orf47,CCHCR1,CYP21A1P,EGFL8,FLJ22170,GPANK1,GTF2H4,HCG22,HCG27,HCP5,HLA-B,HLA-C,HLA-DOB,HLA-DQA1,HLA-DQA2,HLA-DQB1,HLA-DQB1-AS1,HLA-DQB2,HLA-DRA,HLA-DRB3,HLA-DRB4,HLA-DRB5,HLA-G,HLA-S,Hs.519979,HSPA1L,LST1,LTA,LY6G5C,MCCD1,MICA,MICB,MIR6891,NCR3,NEU1,NFKBIL1,NOTCH4,PBX2,PPT2,PRRC2A,PSORS1C3,RNF5,SAPCD1,SKIV2L,SNHG32,TCF19,TSBP1-AS1,VAR…	CCHCR1,HLA-DQA1,LTA,VARS2	AGPAT1,AL645933.2,AL662844.4,APOM,BAG6,BTN3A2,BTNL2,C4A,C4B,C6orf47,CCHCR1,CYP21A1P,EGFL8,FLJ22170,GPANK1,GTF2H4,HCG22,HCG27,HCP5,HLA-B,HLA-C,HLA-DOB,HLA-DQA1,HLA-DQA2,HLA-DQB1,HLA-DQB1-AS1,HLA-DQB2,HLA-DRA,HLA-DRB3,HLA-DRB4,HLA-DRB5,HLA-G,HLA-S,Hs.519979,HSPA1L,LST1,LTA,LY6G5C,MCCD1,MICA,MICB,MIR6891,NCR3,NEU1,NFKBIL1,NOTCH4,PBX2,PPT2,PRRC2A,PSORS1C3,RNF5,SAPCD1,SKIV2L,SNHG32,TCF19,TSBP1-AS1,VAR…	AGER,AIF1,AL662844.4,APOM,BAG6,CCHCR1,CLIC1,DDAH2,DDR1,DDX39B-AS1,EGFL8,EHMT2,EHMT2-AS1,GPSM3,GTF2H4,HCP5,HLA-C,HLA-DQA1,HLA-DQA2,HLA-DQB1,HLA-DQB1-AS1,HLA-DQB2,HLA-DRB1,HLA-DRB5,HSPA1A,LY6G6C,MPIG6B,MSH5,MSH5-SAPCD1,NFKBIL1,PBX2,PPT2,PRRT1,RNF5,SAPCD1,SKIV2L,SNHG32,STK19,TNF,VARS1,VARS2,ZBTB12	ABHD16A,AGER,AGPAT1,AIF1,AL645933.2,AL662789.1,AL662844.4,AL671883.1,AL671883.2,AL671883.3,APOM,ATF6B,ATP6V1G2,BAG6,BTN3A2,BTNL2,C2,C2-AS1,C4A,C4A-AS1,C4B,C4B-AS1,C6orf15,C6orf47,CCHCR1,CFB,CLIC1,CSNK2B,CYP21A1P,CYP21A2,DDAH2,DDR1,DDR1-DT,DDX39B,DDX39B-AS1,DHFRP2,DXO,EGFL8,EHMT2,EHMT2-AS1,FKBPL,FLJ22170,GPANK1,GPSM3,GTF2H4,HCG22,HCG23,HCG27,HCP5,HLA-B,HLA-C,HLA-DOB,HLA-DQA1,HLA-DQA2,HLA-DQB1,HLA-…	AGPAT1,AL645933.2,AL662844.4,APOM,BAG6,BTN3A2,BTNL2,C4A,C4B,C6orf47,CCHCR1,CYP21A1P,EGFL8,FLJ22170,GPANK1,GTF2H4,HCG22,HCG27,HCP5,HLA-B,HLA-C,HLA-DOB,HLA-DQA1,HLA-DQA2,HLA-DQB1,HLA-DQB1-AS1,HLA-DQB2,HLA-DRA,HLA-DRB3,HLA-DRB4,HLA-DRB5,HLA-G,HLA-S,Hs.519979,HSPA1L,LST1,LTA,LY6G5C,MCCD1,MICA,MICB,MIR6891,NCR3,NEU1,NFKBIL1,NOTCH4,PBX2,PPT2,PRRC2A,PSORS1C3,RNF5,SAPCD1,SKIV2L,SNHG32,TCF19,TSBP1-AS1,VAR…
rs3130478	chr6	31805913	p21.33	C	T	intron	rs1270942	1	0	0	0	0	0	C6orf48	NA	NA	NA	NA	NA	NA	NA	C6orf48
rs3130484	chr6	31715882	p21.33	T	C	intron	rs1270942	1	0	1	0	0	0	MSH5	ABHD16A,C6orf48,CSNK2B,CSNK2B-LY6G5B-1181,HSPA1A,HSPA1B,HSPA1L,LY6G5B,LY6G5C,LY6G6E,LY6G6F,MEGT1,MSH5,MSH5-SAPCD1,NEU1,SAPCD1,SAPCD1-AS1,SLC44A4,VARS,VWA7,XXbac-BPG32J3.20,Y_RNA	ABHD16A,AGER,AGPAT1,AIF1,AL645933.2,AL662789.1,AL662844.4,AL671883.2,APOM,ATF6B,ATP6V1G2,BAG6,BTN3A2,BTNL2,C2,C2-AS1,C4A,C4B,C6orf47,CCHCR1,CFB,CLIC1,CSNK2B,CYP21A1P,CYP21A2,DDAH2,DDR1,DDX39B,DDX39B-AS1,DXO,EGFL8,EHMT2,EHMT2-AS1,FKBPL,FLJ22170,GPANK1,GPSM3,GTF2H4,HCG20,HCG22,HCG27,HCP5,HLA-B,HLA-C,HLA-DOB,HLA-DQA1,HLA-DQA2,HLA-DQB1,HLA-DQB1-AS1,HLA-DRA,HLA-DRB1,HLA-DRB3,HLA-DRB4,HLA-DRB5,HLA-DRB9…	AGPAT1,AL645933.2,AL662844.4,APOM,BAG6,BTN3A2,BTNL2,C4A,C4B,C6orf47,CCHCR1,CYP21A1P,EGFL8,FLJ22170,GPANK1,GTF2H4,HCG20,HCG22,HCG27,HCP5,HLA-B,HLA-C,HLA-DOB,HLA-DQA1,HLA-DQA2,HLA-DQB1,HLA-DQB1-AS1,HLA-DRA,HLA-DRB1,HLA-DRB3,HLA-DRB4,HLA-DRB5,HLA-G,HLA-S,Hs.519979,HSPA1L,LST1,LTA,LY6G5B,LY6G5C,MCCD1,MICA,MICB,MIR6891,NCR3,NEU1,NFKBIL1,NOTCH4,PBX2,PPT2,PRRC2A,PSORS1C3,RNF5,SAPCD1,SKIV2L,SNHG32,TCF19,…	ABHD16A,HLA-DQA1,MSH5-SAPCD1,TSBP1,VARS2	ABHD16A,AGPAT1,AL645933.2,AL662844.4,APOM,BAG6,BTN3A2,BTNL2,C4A,C4B,C6orf47,CCHCR1,CYP21A1P,EGFL8,FLJ22170,GPANK1,GTF2H4,HCG20,HCG22,HCG27,HCP5,HLA-B,HLA-C,HLA-DOB,HLA-DQA1,HLA-DQA2,HLA-DQB1,HLA-DQB1-AS1,HLA-DRA,HLA-DRB1,HLA-DRB3,HLA-DRB4,HLA-DRB5,HLA-G,HLA-S,Hs.519979,HSPA1L,LST1,LTA,LY6G5B,LY6G5C,MCCD1,MICA,MICB,MIR6891,MSH5-SAPCD1,NCR3,NEU1,NFKBIL1,NOTCH4,PBX2,PPT2,PRRC2A,PSORS1C3,RNF5,SAPCD1,…	AGER,AIF1,AL662844.4,APOM,BAG6,CCHCR1,CLIC1,DDAH2,DDR1,DDX39B-AS1,EGFL8,EHMT2,EHMT2-AS1,GPSM3,HCG20,HCG27,HCP5,HLA-C,HLA-DQA1,HLA-DQA2,HLA-DQB1,HLA-DQB1-AS1,HLA-DRB1,HLA-DRB5,HSPA1A,LINC00243,LY6G6C,MSH5,MSH5-SAPCD1,NELFE,NFKBIL1,PBX2,PPT2,PRRT1,PSORS1C3,RNF5,SKIV2L,TNF,VARS1,VARS2,ZBTB12	ABHD16A,AGER,AGPAT1,AIF1,AL645933.2,AL662789.1,AL662844.4,AL671883.1,AL671883.2,APOM,ATF6B,ATP6V1G2,BAG6,BTN3A2,BTNL2,C2,C2-AS1,C4A,C4A-AS1,C4B,C4B-AS1,C6orf15,C6orf47,CCHCR1,CFB,CLIC1,CSNK2B,CYP21A1P,CYP21A2,DDAH2,DDR1,DDR1-DT,DDX39B,DDX39B-AS1,DHFRP2,DXO,EGFL8,EHMT2,EHMT2-AS1,FKBPL,FLJ22170,GPANK1,GPSM3,GTF2H4,HCG20,HCG22,HCG23,HCG27,HCP5,HLA-B,HLA-C,HLA-DOB,HLA-DQA1,HLA-DQA2,HLA-DQB1,HLA-DQB1-…	ABHD16A,AGPAT1,AL645933.2,AL662844.4,APOM,BAG6,BTN3A2,BTNL2,C4A,C4B,C6orf47,C6orf48,CCHCR1,CSNK2B,CSNK2B-LY6G5B-1181,CYP21A1P,EGFL8,FLJ22170,GPANK1,GTF2H4,HCG20,HCG22,HCG27,HCP5,HLA-B,HLA-C,HLA-DOB,HLA-DQA1,HLA-DQA2,HLA-DQB1,HLA-DQB1-AS1,HLA-DRA,HLA-DRB1,HLA-DRB3,HLA-DRB4,HLA-DRB5,HLA-G,HLA-S,Hs.519979,HSPA1A,HSPA1B,HSPA1L,LST1,LTA,LY6G5B,LY6G5C,LY6G6E,LY6G6F,MCCD1,MEGT1,MICA,MICB,MIR6891,MSH5,MS…
rs3130490	chr6	31739120	p21.33	G	T	intron	rs1270942	1	0	0	0	0	0	VWA7	NA	NA	NA	NA	NA	NA	NA	VWA7
rs3130491	chr6	31745464	p21.33	G	A	intron,near-gene-5	rs1270942	1	0	0	0	0	0	VARS	NA	NA	NA	NA	NA	NA	NA	VARS
rs3130612	chr6	31482097	p21.33	T	G	unknown	rs1270942	1	0	0	0	0	0	MICB	NA	NA	NA	NA	NA	NA	NA	MICB
rs3130614	chr6	31476458	p21.33	T	A	intron	rs1270942	1	0	0	0	0	0	MICB	NA	NA	NA	NA	NA	NA	NA	MICB
rs3130679	chr6	31807540	p21.33	A	G	untranslated-3	rs1270942	1	0	0	0	0	0	C6orf48	NA	NA	NA	NA	NA	NA	NA	C6orf48
rs3131378	chr6	31725285	p21.33	A	G	intron	rs1270942	1	0	0	0	0	0	MSH5	NA	NA	NA	NA	NA	NA	NA	MSH5
rs3131379	chr6	31721033	p21.33	G	A	intron	rs1270942	1	0	0	0	0	0	MSH5	NA	NA	NA	NA	NA	NA	NA	MSH5
rs3131380	chr6	31709778	p21.33	A	G	intron	rs1270942	1	0	0	0	0	0	MSH5	NA	NA	NA	NA	NA	NA	NA	MSH5
rs3131381	chr6	31708463	p21.33	C	A	intron	rs1270942	1	0	0	0	0	0	MSH5	NA	NA	NA	NA	NA	NA	NA	MSH5
rs3131383	chr6	31704294	p21.33	G	T	intron,untranslated-5	rs1270942	1	0	1	0	0	0	CLIC1	ATP6V1G2,ATP6V1G2-DDX39B,C2,C6orf25,C6orf48,EHMT2,HSPA1A,HSPA1B,HSPA1L,LTB,LY6G6C,LY6G6D,LY6G6E,MSH5,MSH5-SAPCD1,NEU1,NFKBIL1,PRRC2A,SAPCD1,SAPCD1-AS1,SLC44A4,VARS,VWA7,XXbac-BPG32J3.20,ZBTB12	ABHD16A,AGER,AGPAT1,AIF1,AL645933.2,AL662789.1,AL662844.4,AL671883.2,APOM,ATF6B,ATP6V1G2,BAG6,BTN3A2,BTNL2,C2,C2-AS1,C4A,C4B,C6orf47,CCHCR1,CFB,CLIC1,CSNK2B,CYP21A1P,CYP21A2,DDAH2,DDR1,DDX39B,DDX39B-AS1,DXO,EGFL8,EHMT2,EHMT2-AS1,FKBPL,FLJ22170,FLOT1,GPANK1,GPSM3,GTF2H4,HCG20,HCG22,HCG27,HCP5,HLA-B,HLA-C,HLA-DOB,HLA-DQA1,HLA-DQB1,HLA-DQB1-AS1,HLA-DRA,HLA-DRB1,HLA-DRB3,HLA-DRB4,HLA-DRB5,HLA-DRB9,HL…	AGPAT1,AL645933.2,AL662844.4,APOM,BAG6,BTN3A2,BTNL2,C4A,C4B,C6orf47,CCHCR1,CYP21A1P,EGFL8,FLJ22170,GPANK1,GTF2H4,HCG20,HCG22,HCG27,HCP5,HLA-B,HLA-C,HLA-DOB,HLA-DQA1,HLA-DQB1,HLA-DQB1-AS1,HLA-DRA,HLA-DRB1,HLA-DRB3,HLA-DRB4,HLA-DRB5,HLA-G,HLA-S,Hs.519979,HSPA1L,IER3,LST1,LTA,LY6G5B,LY6G5C,MCCD1,MICA,MICB,MIR6891,NCR3,NEU1,NFKBIL1,NOTCH4,PBX2,PPT2,PRRC2A,PSORS1C3,RNF5,SAPCD1,SKIV2L,SNHG32,TCF19,TSBP…	ABHD16A,HLA-DQA1,MSH5-SAPCD1,TSBP1,VARS2	ABHD16A,AGPAT1,AL645933.2,AL662844.4,APOM,BAG6,BTN3A2,BTNL2,C4A,C4B,C6orf47,CCHCR1,CYP21A1P,EGFL8,FLJ22170,GPANK1,GTF2H4,HCG20,HCG22,HCG27,HCP5,HLA-B,HLA-C,HLA-DOB,HLA-DQA1,HLA-DQB1,HLA-DQB1-AS1,HLA-DRA,HLA-DRB1,HLA-DRB3,HLA-DRB4,HLA-DRB5,HLA-G,HLA-S,Hs.519979,HSPA1L,IER3,LST1,LTA,LY6G5B,LY6G5C,MCCD1,MICA,MICB,MIR6891,MSH5-SAPCD1,NCR3,NEU1,NFKBIL1,NOTCH4,PBX2,PPT2,PRRC2A,PSORS1C3,RNF5,SAPCD1,SKIV…	AGER,AIF1,AL662844.4,APOM,BAG6,CCHCR1,CLIC1,DDAH2,DDR1,DDX39B-AS1,EGFL8,EHMT2,EHMT2-AS1,FLOT1,GPSM3,HCG20,HCG27,HCP5,HLA-C,HLA-DQA1,HLA-DQB1,HLA-DQB1-AS1,HLA-DRB1,HLA-DRB5,HSPA1A,IER3,LINC00243,LY6G6C,MSH5,MSH5-SAPCD1,NELFE,NFKBIL1,PBX2,PPT2,PRRT1,PSORS1C3,RNF5,SKIV2L,TNF,VARS1,VARS2,ZBTB12	ABHD16A,AGER,AGPAT1,AIF1,AL645933.2,AL662789.1,AL662844.4,AL671883.1,AL671883.2,APOM,ATF6B,ATP6V1G2,BAG6,BTN3A2,BTNL2,C2,C2-AS1,C4A,C4A-AS1,C4B,C4B-AS1,C6orf15,C6orf47,CCHCR1,CFB,CLIC1,CSNK2B,CYP21A1P,CYP21A2,DDAH2,DDR1,DDR1-DT,DDX39B,DDX39B-AS1,DHFRP2,DXO,EGFL8,EHMT2,EHMT2-AS1,FKBPL,FLJ22170,FLOT1,GPANK1,GPSM3,GTF2H4,HCG20,HCG22,HCG23,HCG27,HCP5,HLA-B,HLA-C,HLA-DOB,HLA-DQA1,HLA-DQB1,HLA-DQB1-AS1…	ABHD16A,AGPAT1,AL645933.2,AL662844.4,APOM,ATP6V1G2,ATP6V1G2-DDX39B,BAG6,BTN3A2,BTNL2,C2,C4A,C4B,C6orf25,C6orf47,C6orf48,CCHCR1,CYP21A1P,EGFL8,EHMT2,FLJ22170,GPANK1,GTF2H4,HCG20,HCG22,HCG27,HCP5,HLA-B,HLA-C,HLA-DOB,HLA-DQA1,HLA-DQB1,HLA-DQB1-AS1,HLA-DRA,HLA-DRB1,HLA-DRB3,HLA-DRB4,HLA-DRB5,HLA-G,HLA-S,Hs.519979,HSPA1A,HSPA1B,HSPA1L,IER3,LST1,LTA,LTB,LY6G5B,LY6G5C,LY6G6C,LY6G6D,LY6G6E,MCCD1,MICA,MIC…
rs3132443	chr6	31714031	p21.33	G	A	intron	rs1270942	1	0	1	0	0	0	MSH5	ABHD16A,C6orf48,CSNK2B,CSNK2B-LY6G5B-1181,HSPA1A,HSPA1B,HSPA1L,LY6G5B,LY6G5C,LY6G6E,LY6G6F,MEGT1,MSH5,MSH5-SAPCD1,NEU1,SAPCD1,SAPCD1-AS1,SLC44A4,VARS,VWA7,XXbac-BPG32J3.20,Y_RNA	ABHD16A,AGER,AGPAT1,AIF1,AL645933.2,AL662789.1,AL662844.4,AL671883.2,APOM,ATF6B,ATP6V1G2,BAG6,BTN3A2,BTNL2,C2,C2-AS1,C4A,C4B,C6orf47,CCHCR1,CFB,CLIC1,CSNK2B,CYP21A1P,CYP21A2,DDAH2,DDR1,DDX39B,DDX39B-AS1,DXO,EGFL8,EHMT2,EHMT2-AS1,FKBPL,FLJ22170,GPANK1,GPSM3,GTF2H4,HCG20,HCG22,HCG27,HCP5,HLA-B,HLA-C,HLA-DOB,HLA-DQA1,HLA-DQA2,HLA-DQB1,HLA-DQB1-AS1,HLA-DRA,HLA-DRB1,HLA-DRB3,HLA-DRB4,HLA-DRB5,HLA-DRB9…	AGPAT1,AL645933.2,AL662844.4,APOM,BAG6,BTN3A2,BTNL2,C4A,C4B,C6orf47,CCHCR1,CYP21A1P,EGFL8,FLJ22170,GPANK1,GTF2H4,HCG20,HCG22,HCG27,HCP5,HLA-B,HLA-C,HLA-DOB,HLA-DQA1,HLA-DQA2,HLA-DQB1,HLA-DQB1-AS1,HLA-DRA,HLA-DRB3,HLA-DRB4,HLA-DRB5,HLA-G,HLA-S,Hs.519979,HSPA1L,LST1,LTA,LY6G5B,LY6G5C,MCCD1,MICA,MICB,MIR6891,NCR3,NEU1,NFKBIL1,NOTCH4,PBX2,PPT2,PRRC2A,PSORS1C3,RNF5,SAPCD1,SKIV2L,SNHG32,TCF19,TSBP1-AS1…	CCHCR1,HLA-DQA1,LTA,VARS2	AGPAT1,AL645933.2,AL662844.4,APOM,BAG6,BTN3A2,BTNL2,C4A,C4B,C6orf47,CCHCR1,CYP21A1P,EGFL8,FLJ22170,GPANK1,GTF2H4,HCG20,HCG22,HCG27,HCP5,HLA-B,HLA-C,HLA-DOB,HLA-DQA1,HLA-DQA2,HLA-DQB1,HLA-DQB1-AS1,HLA-DRA,HLA-DRB3,HLA-DRB4,HLA-DRB5,HLA-G,HLA-S,Hs.519979,HSPA1L,LST1,LTA,LY6G5B,LY6G5C,MCCD1,MICA,MICB,MIR6891,NCR3,NEU1,NFKBIL1,NOTCH4,PBX2,PPT2,PRRC2A,PSORS1C3,RNF5,SAPCD1,SKIV2L,SNHG32,TCF19,TSBP1-AS1…	AGER,AIF1,AL662844.4,APOM,BAG6,CCHCR1,CLIC1,DDAH2,DDX39B-AS1,EGFL8,EHMT2,EHMT2-AS1,GPSM3,GTF2H4,HCP5,HLA-C,HLA-DQA1,HLA-DQA2,HLA-DQB1,HLA-DQB1-AS1,HLA-DRB1,HLA-DRB5,HSPA1A,LINC00243,LY6G6C,MPIG6B,MSH5,MSH5-SAPCD1,NFKBIL1,PBX2,PPT2,RNF5,SAPCD1,SKIV2L,SNHG32,STK19,TNF,VARS1,VARS2,ZBTB12	ABHD16A,AGER,AGPAT1,AIF1,AL645933.2,AL662789.1,AL662844.4,AL671883.1,AL671883.2,APOM,ATF6B,ATP6V1G2,BAG6,BTN3A2,BTNL2,C2,C2-AS1,C4A,C4A-AS1,C4B,C4B-AS1,C6orf15,C6orf47,CCHCR1,CFB,CLIC1,CSNK2B,CYP21A1P,CYP21A2,DDAH2,DDR1,DDR1-DT,DDX39B,DDX39B-AS1,DHFRP2,DXO,EGFL8,EHMT2,EHMT2-AS1,FKBPL,FLJ22170,GPANK1,GPSM3,GTF2H4,HCG20,HCG22,HCG23,HCG27,HCP5,HLA-B,HLA-C,HLA-DOB,HLA-DQA1,HLA-DQA2,HLA-DQB1,HLA-DQB1-…	ABHD16A,AGPAT1,AL645933.2,AL662844.4,APOM,BAG6,BTN3A2,BTNL2,C4A,C4B,C6orf47,C6orf48,CCHCR1,CSNK2B,CSNK2B-LY6G5B-1181,CYP21A1P,EGFL8,FLJ22170,GPANK1,GTF2H4,HCG20,HCG22,HCG27,HCP5,HLA-B,HLA-C,HLA-DOB,HLA-DQA1,HLA-DQA2,HLA-DQB1,HLA-DQB1-AS1,HLA-DRA,HLA-DRB3,HLA-DRB4,HLA-DRB5,HLA-G,HLA-S,Hs.519979,HSPA1A,HSPA1B,HSPA1L,LST1,LTA,LY6G5B,LY6G5C,LY6G6E,LY6G6F,MCCD1,MEGT1,MICA,MICB,MIR6891,MSH5,MSH5-SAPCD1…
rs3132445	chr6	31712196	p21.33	G	A	intron	rs1270942	1	0	0	0	0	0	MSH5	NA	NA	NA	NA	NA	NA	NA	MSH5
rs3132449	chr6	31626013	p21.33	C	T	near-gene-3	rs1270942	1	0	0	0	0	0	APOM	NA	NA	NA	NA	NA	NA	NA	APOM
rs3132450	chr6	31596138	p21.33	A	G	intron	rs1270942	1	0	0	0	0	0	PRRC2A	NA	NA	NA	NA	NA	NA	NA	PRRC2A
rs3132941	chr6	32131972	p21.32	G	C	intron,near-gene-5	rs1270942	1	0	0	0	0	0	PPT2-EGFL8	NA	NA	NA	NA	NA	NA	NA	PPT2-EGFL8
rs3132953	chr6	32219898	p21.32	G	A/C	unknown	rs1270942	1	0	0	0	0	0	NOTCH4	NA	NA	NA	NA	NA	NA	NA	NOTCH4
rs3132971	chr6	32230256	p21.32	T	G	intron	rs1270942	1	0	0	0	0	0	C6orf10	NA	NA	NA	NA	NA	NA	NA	C6orf10
rs3135945	chr3	48508966	p21.31	G	A	coding-synon,near-gene-3,untranslated-3	rs3135945	1	0	0	0	0	0	TREX1	NA	NA	NA	NA	NA	NA	NA	TREX1
rs3169572	chr17	38077412	q12	G	A	untranslated-3	rs8079075	1	0	0	0	0	0	ORMDL3	NA	NA	NA	NA	NA	NA	NA	ORMDL3
rs3169574	chr17	38077485	q12	G	T/C/A	untranslated-3	rs8079075	1	0	0	0	0	0	ORMDL3	NA	NA	NA	NA	NA	NA	NA	ORMDL3
rs3184504	chr12	111884608	q24.12	T	C	missense	rs10774625	1	0	0	0	0	0	SH2B3	NA	NA	NA	NA	NA	NA	NA	SH2B3
rs3210879	chr20	48506190	q13.13	T	C	ncRNA,untranslated-3	rs11697848	1	0	1	0	0	0	SLC9A8	KCNB1,PTGIS	AL133230.1,ARFGEF2,B4GALT5,CEBPB,CEBPB-AS1,CSE1L,CSE1L-AS1,DDX27,LINC01270,LINC01275,PARD6B,PTPN1,RNF114,SLC9A8,SNAI1,SPATA2,STAU1,TMEM189,TRERNA1,UBE2V1,ZNFX1	B4GALT5,CSE1L,CSE1L-AS1,PARD6B,SLC9A8	ARFGEF2,CEBPB,SLC9A8,UBE2V1	ARFGEF2,B4GALT5,CEBPB,CSE1L,CSE1L-AS1,PARD6B,SLC9A8,UBE2V1	AL133230.1,B4GALT5,CEBPB-AS1,DDX27,PTPN1,RNF114,SNAI1,SPATA2,UBE2V1,ZNFX1	AL035685.1,AL133230.1,AL162615.1,ARFGEF2,ARPC3P1,B4GALT5,BCAS4,CEBPB,CEBPB-AS1,CSE1L,CSE1L-AS1,DDX27,KCNB1,KRT18P4,LINC01270,LINC01271,LINC01273,LINC01275,PARD6B,PELATON,PTGIS,PTPN1,RIPOR3,RNF114,SLC9A8,SNAI1,SNAP23P1,SPATA2,STAU1,TMEM189,TRERNA1,UBE2V1,ZFAS1,ZNFX1	ARFGEF2,B4GALT5,CEBPB,CSE1L,CSE1L-AS1,KCNB1,PARD6B,PTGIS,SLC9A8,UBE2V1
rs3210880	chr20	48506338	q13.13	A	G	ncRNA,untranslated-3	rs11697848	1	0	1	0	0	0	SLC9A8	KCNB1,PTGIS	AL133230.1,ARFGEF2,B4GALT5,CEBPB,CEBPB-AS1,CSE1L,CSE1L-AS1,DDX27,LINC01270,LINC01275,PARD6B,PTPN1,RNF114,SLC9A8,SNAI1,SPATA2,STAU1,TMEM189,TRERNA1,UBE2V1,ZNFX1	B4GALT5,CSE1L,CSE1L-AS1,PARD6B,SLC9A8	ARFGEF2,CEBPB,SLC9A8,UBE2V1	ARFGEF2,B4GALT5,CEBPB,CSE1L,CSE1L-AS1,PARD6B,SLC9A8,UBE2V1	AL133230.1,B4GALT5,CEBPB-AS1,DDX27,PTPN1,RNF114,SNAI1,SPATA2,UBE2V1,ZNFX1	AL035685.1,AL133230.1,AL162615.1,ARFGEF2,ARPC3P1,B4GALT5,BCAS4,CEBPB,CEBPB-AS1,CSE1L,CSE1L-AS1,DDX27,KCNB1,KRT18P4,LINC01270,LINC01271,LINC01273,LINC01275,PARD6B,PELATON,PTGIS,PTPN1,RIPOR3,RNF114,SLC9A8,SNAI1,SNAP23P1,SPATA2,STAU1,TMEM189,TRERNA1,UBE2V1,ZFAS1,ZNFX1	ARFGEF2,B4GALT5,CEBPB,CSE1L,CSE1L-AS1,KCNB1,PARD6B,PTGIS,SLC9A8,UBE2V1
rs3214179	chr16	57392508	q13	G	-	near-gene-5	rs223881	1	0	1	0	0	0	CCL22	CCL17,CIAPIN1,COQ9,TEPP	AC009052.1,AC009090.1,AC009107.1,AC009107.2,AC012181.1,AC012181.2,AC023825.2,AC026461.3,AC092118.2,AC092140.2,ADGRG1,ADGRG3,BBS2,CCDC102A,CCL17,CCL22,CETP,CIAPIN1,COQ9,CSNK2A2,DOK4,DRC7,GINS3,HERPUD1,KATNB1,MT1A,MT1E,MT1G,MT1M,MT1X,MT2A,NUP93,OGFOD1,PLLP,POLR2C,PSME3IP1,RSPRY1,USB1,ZNF319	AC012181.1,CCL22,DRC7,GINS3,PSME3IP1,RSPRY1	AC009107.2	AC009107.2,AC012181.1,CCL22,DRC7,GINS3,PSME3IP1,RSPRY1	AC009052.1,AC009107.1,AC012181.2,AC026461.3,BBS2,CCDC102A,CETP,CIAPIN1,COQ9,DOK4,KATNB1,MT1A,NUP93,OGFOD1,PLLP,POLR2C,USB1,ZNF319	AC009052.1,AC009090.1,AC009090.3,AC009090.4,AC009090.5,AC009090.6,AC009107.1,AC009107.2,AC012181.1,AC012181.2,AC018552.2,AC023825.2,AC026461.3,AC026771.1,AC092118.1,AC092118.2,AC092140.2,AC106779.1,ADGRG1,ADGRG3,AMFR,ARL2BP,BBS2,CCDC102A,CCDC113,CCL17,CCL22,CETP,CFAP20,CIAPIN1,CNGB1,COQ9,CPNE2,CSNK2A2,CX3CL1,DOK4,DPPA2P4,DRC7,GINS3,HERPUD1,HMGB3P32,KATNB1,KIFC3,MMP15,MT1A,MT1DP,MT1E,MT1F,MT1G,MT1…	AC009107.2,AC012181.1,CCL17,CCL22,CIAPIN1,COQ9,DRC7,GINS3,PSME3IP1,RSPRY1,TEPP
rs3214973	chr12	129283467	q24.32	G	-	intron	rs1385374	1	0	1	0	0	0	SLC15A4	SLC15A4	AC108704.1,GLT1D1,SLC15A4	AC108704.1	SLC15A4	AC108704.1,SLC15A4	SLC15A4	AC108704.1,AC108704.2,GLT1D1,LINC02368,LINC02393,SLC15A4,TMEM132C	AC108704.1,SLC15A4
rs3215516	chr20	48565112	q13.13	C	-	intron	rs11697848	1	0	0	0	0	0	RNF114	NA	NA	NA	NA	NA	NA	NA	RNF114
rs34016352	chr19	10409537	p13.2	G	A	unknown	rs3093030	1	0	0	0	0	0	ICAM5	NA	NA	NA	NA	NA	NA	NA	ICAM5
rs34016964	chr17	37938977	q12	G	T	intron	rs8079075	1	0	0	0	0	1	IKZF3	NA	NA	NA	NA	NA	NA	NA	IKZF3
rs34017008	chr6	34644018	p21.31	A	-	intron	rs13205210	1	0	0	0	0	0	C6orf106	NA	NA	NA	NA	NA	NA	NA	C6orf106
rs34025084	chr1	173231000	q25.1	C	-	intron	rs2205960	1	0	0	0	0	0	LOC100506023	NA	NA	NA	NA	NA	NA	NA	LOC100506023
rs34029191	chr4	102752201	q24	A	G	intron	rs10516487	1	0	0	0	0	0	BANK1	NA	NA	NA	NA	NA	NA	NA	BANK1
rs34038068	chrX	56848100	p11.21	T	-	unknown	rs5914778	1	0	0	0	0	0	LINC01420	NA	NA	NA	NA	NA	NA	NA	LINC01420
rs34043275	chr22	21809133	q11.21	G	A	unknown	rs463426	1	0	0	0	0	0	HIC2	NA	NA	NA	NA	NA	NA	NA	HIC2
rs34053394	chr17	37975661	q12	A	G	intron	rs8079075	1	0	0	0	0	0	IKZF3	NA	NA	NA	NA	NA	NA	NA	IKZF3
rs340626	chr4	87956439	q21.3	C	T	intron	rs340630	1	0	1	1	0	0	AFF1	NA	AC092658.1,AC093827.3,AC093827.4,AFF1,C4orf36,Hs.480174,HSD17B11,IBSP,KLHL8,NUDT9,PKD2,SLC10A6	AC092658.1,AC093827.4,AFF1,Hs.480174	AC093827.4,AFF1,NUDT9	AC092658.1,AC093827.4,AFF1,Hs.480174,NUDT9	AC093827.4,AFF1,KLHL8,PKD2	AC092658.1,AC093827.3,AC093827.4,AC112250.2,AFF1,C4orf36,DMP1,GAPDHP60,Hs.480174,HSD17B11,HSD17B13,HSP90AB3P,IBSP,KLHL8,MAPK10,NUDT9,PKD2,PTPN13,RNU1-36P,SLC10A6,SPARCL1,SPP1,TECRP1	AC092658.1,AC093827.4,AFF1,Hs.480174,NUDT9
rs340630	chr4	87958395	q21.3	G	A	intron	rs340630	1	0	0	0	0	0	AFF1	NA	NA	NA	NA	NA	NA	NA	AFF1
rs340633	chr4	87931898	q21.3	A	G	intron	rs340630	1	0	0	0	0	0	AFF1	NA	NA	NA	NA	NA	NA	NA	AFF1
rs340636	chr4	87930760	q21.3	T	G	intron	rs340630	1	0	0	0	0	0	AFF1	NA	NA	NA	NA	NA	NA	NA	AFF1
rs340637	chr4	87929192	q21.3	C	T	intron	rs340630	1	0	0	0	0	0	AFF1	NA	NA	NA	NA	NA	NA	NA	AFF1
rs340638	chr4	87928204	q21.3	C	T	intron,near-gene-5,untranslated-5	rs340630	1	0	0	0	0	0	AFF1	NA	NA	NA	NA	NA	NA	NA	AFF1
rs340639	chr4	87924979	q21.3	T	C	intron	rs340630	1	0	0	0	0	0	AFF1	NA	NA	NA	NA	NA	NA	NA	AFF1
rs340641	chr4	87951393	q21.3	C	T	intron	rs340630	1	0	0	0	0	0	AFF1	NA	NA	NA	NA	NA	NA	NA	AFF1
rs340642	chr4	87949413	q21.3	C	T	intron	rs340630	1	0	0	0	0	0	AFF1	NA	NA	NA	NA	NA	NA	NA	AFF1
rs340643	chr4	87947158	q21.3	A	G	intron	rs340630	1	0	0	0	0	0	AFF1	NA	NA	NA	NA	NA	NA	NA	AFF1
rs340648	chr4	87940940	q21.3	A	G	intron,near-gene-5	rs340630	1	0	0	0	0	0	AFF1	NA	NA	NA	NA	NA	NA	NA	AFF1
rs340650	chr4	87938685	q21.3	C	G	intron	rs340630	1	0	0	0	0	0	AFF1	NA	NA	NA	NA	NA	NA	NA	AFF1
rs340651	chr4	87937651	q21.3	C	T	intron	rs340630	1	0	1	0	1	1	AFF1	AFF1,C4orf36	AC092658.1,AC093827.3,AC093827.4,AFF1,C4orf36,Hs.480174,HSD17B11,IBSP,KLHL8,NUDT9,PKD2,SLC10A6	AC092658.1,AC093827.4,AFF1,Hs.480174	AC093827.4,AFF1,NUDT9	AC092658.1,AC093827.4,AFF1,Hs.480174,NUDT9	AC093827.4,AFF1,KLHL8,NUDT9,PKD2	AC092658.1,AC093827.3,AC093827.4,AFF1,C4orf36,DMP1,GAPDHP60,Hs.480174,HSD17B11,HSD17B13,HSP90AB3P,IBSP,KLHL8,MAPK10,NUDT9,PKD2,PTPN13,RNU1-36P,SLC10A6,SPARCL1,SPP1,TECRP1	AC092658.1,AC093827.4,AFF1,C4orf36,Hs.480174,NUDT9
rs34072967	chr16	31317977	p11.2	A	C	intron	rs9888739	1	0	0	0	0	0	ITGAM	NA	NA	NA	NA	NA	NA	NA	ITGAM
rs34082782	chr16	31282970	p11.2	G	A	intron	rs9888739	1	0	0	0	0	0	ITGAM	NA	NA	NA	NA	NA	NA	NA	ITGAM
rs34135674	chr17	37999692	q12	A	-	intron	rs8079075	1	0	0	0	0	0	IKZF3	NA	NA	NA	NA	NA	NA	NA	IKZF3
rs34137841	chr17	37954534	q12	G	-	intron	rs8079075	1	0	0	0	0	0	IKZF3	NA	NA	NA	NA	NA	NA	NA	IKZF3
rs34156110	chr6	35181966	p21.31	C	T	untranslated-5	rs10807150	1	0	0	0	0	0	SCUBE3	NA	NA	NA	NA	NA	NA	NA	SCUBE3
rs34169613	chr15	97613156	q26.2	C	T	unknown	rs8023715	1	0	0	0	0	0	SPATA8	NA	NA	NA	NA	NA	NA	NA	SPATA8
rs34235897	chr16	31260236	p11.2	T	-	unknown	rs9888739	1	0	0	0	0	0	ITGAM	NA	NA	NA	NA	NA	NA	NA	ITGAM
rs342518	chr3	42531939	p22.1	G	A	intron	NA	0	1	0	0	0	0	VIPR1	NA	NA	NA	NA	NA	NA	NA	VIPR1
rs34261333	chr6	34689540	p21.31	T	C	unknown	rs13205210	1	0	0	0	0	0	C6orf106	NA	NA	NA	NA	NA	NA	NA	C6orf106
rs34288126	chr7	128735438	q32.1	G	A	unknown	rs12537284	1	0	1	1	0	0	LOC407835	ATP6V1F,IRF5,TNPO3,TPI1P2,TSPAN33	AC011005.4,AC018638.6,AC018638.7,AC025594.1,AC025594.2,AC078846.1,AC090114.2,AC108010.1,AHCYL2,ATP6V1F,ATP6V1FNB,CALU,CCDC136,CICP14,FAM71F2,HILPDA,IMPDH1,IRF5,KCP,KLHDC10,METTL2B,NRF1,OPN1SW,RBM28,SMO,STRIP2,TNPO3,TSPAN33,UBE2H,ZC3HC1	AC011005.4,AC025594.1,AC108010.1,CCDC136,HILPDA,IRF5,OPN1SW,SMO,UBE2H,ZC3HC1	AC108010.1,IRF5	AC011005.4,AC025594.1,AC108010.1,CCDC136,HILPDA,IRF5,OPN1SW,SMO,UBE2H,ZC3HC1	AC018638.7,AC078846.1,AC090114.2,AC108010.1,AHCYL2,ATP6V1F,ATP6V1FNB,IMPDH1,METTL2B,RBM28,SMO,TNPO3,TSPAN33,UBE2H	AC009244.1,AC010655.3,AC011005.1,AC011005.4,AC018635.2,AC018638.1,AC018638.2,AC018638.4,AC018638.5,AC018638.6,AC018638.7,AC018638.8,AC025594.1,AC025594.2,AC073320.1,AC078846.1,AC090114.1,AC090114.2,AC090114.3,AC108010.1,AHCYL2,ATP6V1F,ATP6V1FNB,CALU,CCDC136,CICP14,FAM71F1,FAM71F2,FLNC,FLNC-AS1,HILPDA,IMPDH1,IRF5,KCP,KLHDC10,LEP,METTL2B,NRF1,ODCP,OPN1SW,PRRT4,RBM28,SMKR1,SMO,STRIP2,TNPO3,TPI1P2,TS…	AC011005.4,AC025594.1,AC108010.1,ATP6V1F,CCDC136,HILPDA,IRF5,OPN1SW,SMO,TNPO3,TPI1P2,TSPAN33,UBE2H,ZC3HC1
rs34291217	chr17	37944411	q12	C	A	intron	rs8079075	1	0	0	0	0	0	IKZF3	NA	NA	NA	NA	NA	NA	NA	IKZF3
rs34313362	chr1	173236716	q25.1	T	C	intron	rs2205960	1	0	1	0	0	0	LOC100506023	NA	AL022310.1,DARS2,FASLG,GAS5,GAS5-AS1,KLHL20,LINC02776,PIGC,RABGAP1L-DT,RC3H1,SERPINC1,SUCO,TNFSF18,TNFSF4,ZBTB37	GAS5-AS1,KLHL20,RABGAP1L-DT,SERPINC1,TNFSF4,ZBTB37	GAS5-AS1,LINC02776,PIGC,TNFSF4	GAS5-AS1,KLHL20,LINC02776,PIGC,RABGAP1L-DT,SERPINC1,TNFSF4,ZBTB37	AL022310.1,DARS2,FASLG,LINC02776,RABGAP1L-DT,RC3H1,SUCO	AL022310.1,AL031599.1,AL139142.2,AL645568.1,ANKRD45,CENPL,DARS2,FASLG,GAS5,GAS5-AS1,KLHL20,LINC02776,PIGC,PRDX6,RABGAP1L,RABGAP1L-DT,RC3H1,SERPINC1,SLC9C2,SUCO,TNFSF18,TNFSF4,ZBTB37	GAS5-AS1,KLHL20,LINC02776,PIGC,RABGAP1L-DT,SERPINC1,TNFSF4,ZBTB37
rs34313552	chrX	153343318	q28	A	-	intron	rs1734787	1	0	0	0	0	0	MECP2	NA	NA	NA	NA	NA	NA	NA	MECP2
rs34344462	chr17	37955194	q12	A	G	intron	rs8079075	1	0	0	0	0	0	IKZF3	NA	NA	NA	NA	NA	NA	NA	IKZF3
rs34350562	chr7	128718708	q32.1	A	G	unknown	rs12537284	1	0	0	0	0	0	TPI1P2	NA	NA	NA	NA	NA	NA	NA	TPI1P2
rs34351439	chr6	25833010	p22.2	T	C	near-gene-5	rs4712969	1	0	0	0	0	0	SLC17A1	NA	NA	NA	NA	NA	NA	NA	SLC17A1
rs34355573	chr6	34817396	p21.31	G	A	intron	rs13205210	1	0	0	0	0	0	UHRF1BP1	NA	NA	NA	NA	NA	NA	NA	UHRF1BP1
rs34374374	chr6	34568036	p21.31	T	C	intron	rs13205210	1	0	0	0	0	0	C6orf106	NA	NA	NA	NA	NA	NA	NA	C6orf106
rs34377413	chr6	34698301	p21.31	G	C	unknown	rs13205210	1	0	0	0	0	0	SNRPC	NA	NA	NA	NA	NA	NA	NA	SNRPC
rs34382827	chr2	213869261	q34	T	-	untranslated-3	rs3768792	1	0	0	0	0	0	IKZF2	NA	NA	NA	NA	NA	NA	NA	IKZF2
rs34403566	chr19	10407854	p13.2	T	A/C/G	near-gene-3	rs3093030	1	0	0	0	0	0	ICAM5	NA	NA	NA	NA	NA	NA	NA	ICAM5
rs34407028	chrX	56469996	p11.21	C	T	unknown	rs5914778	1	0	0	0	0	0	UBQLN2	NA	NA	NA	NA	NA	NA	NA	UBQLN2
rs34442746	chr6	35283946	p21.31	T	-	intron	rs10807150	1	0	0	0	0	0	DEF6	NA	NA	NA	NA	NA	NA	NA	DEF6
rs34448346	chr11	71171744	q13.4	G	-	intron	rs3794060	1	0	0	0	0	0	NADSYN1	NA	NA	NA	NA	NA	NA	NA	NADSYN1
rs34463942	chr6	34695493	p21.31	T	C	unknown	rs13205210	1	0	0	0	0	0	SNRPC	NA	NA	NA	NA	NA	NA	NA	SNRPC
rs34480956	chr6	34808101	p21.31	G	A	intron	rs13205210	1	0	0	0	0	0	UHRF1BP1	NA	NA	NA	NA	NA	NA	NA	UHRF1BP1
rs34485135	chr17	37994722	q12	T	A/C/G	intron	rs8079075	1	0	0	0	0	0	IKZF3	NA	NA	NA	NA	NA	NA	NA	IKZF3
rs34499196	chr20	48536152	q13.13	G	A	intron	rs11697848	1	0	0	0	0	0	SPATA2	NA	NA	NA	NA	NA	NA	NA	SPATA2
rs34516015	chr17	37954798	q12	T	A	intron	rs8079075	1	0	0	0	0	0	IKZF3	NA	NA	NA	NA	NA	NA	NA	IKZF3
rs34518282	chr17	37992001	q12	G	C	intron	rs8079075	1	0	0	0	0	0	IKZF3	NA	NA	NA	NA	NA	NA	NA	IKZF3
rs34525745	chr15	97602538	q26.2	T	C	unknown	rs8023715	1	0	0	0	0	0	SPATA8	NA	NA	NA	NA	NA	NA	NA	SPATA8
rs34544400	chr6	35241641	p21.31	A	-	intron	rs10807150	1	0	0	0	0	0	ZNF76	NA	NA	NA	NA	NA	NA	NA	ZNF76
rs34554026	chrX	57002309	p11.21	A	-	near-gene-3	rs5914778	1	0	0	0	0	0	SPIN3	NA	NA	NA	NA	NA	NA	NA	SPIN3
rs34572943	chr16	31272353	p11.2	G	A	intron	rs9888739	1	0	0	0	0	0	ITGAM	NA	NA	NA	NA	NA	NA	NA	ITGAM
rs34591253	chr7	128721877	q32.1	C	T	unknown	rs12537284	1	0	0	0	0	0	TPI1P2	NA	NA	NA	NA	NA	NA	NA	TPI1P2
rs34594027	chr16	31318314	p11.2	T	C	intron	rs9888739	1	0	0	0	0	0	ITGAM	NA	NA	NA	NA	NA	NA	NA	ITGAM
rs34599546	chr17	37942972	q12	C	T	intron	rs8079075	1	0	0	0	0	0	IKZF3	NA	NA	NA	NA	NA	NA	NA	IKZF3
rs34613499	chr2	213880844	q34	C	T	intron	rs3768792	1	0	0	0	0	0	IKZF2	NA	NA	NA	NA	NA	NA	NA	IKZF2
rs34616325	chr12	129307699	q24.33	C	T	intron	rs1385374	1	0	0	0	0	0	SLC15A4	NA	NA	NA	NA	NA	NA	NA	SLC15A4
rs34637414	chrX	56994940	p11.21	G	-	unknown	rs5914778	1	0	0	0	0	1	SPIN3	NA	NA	NA	NA	NA	NA	NA	SPIN3
rs34640000	chr17	37981238	q12	G	A	intron	rs8079075	1	0	0	0	0	0	IKZF3	NA	NA	NA	NA	NA	NA	NA	IKZF3
rs34644138	chr7	128720967	q32.1	A	G	unknown	rs12537284	1	0	0	0	0	0	TPI1P2	NA	NA	NA	NA	NA	NA	NA	TPI1P2
rs34654193	chr17	38003859	q12	G	C	intron	rs8079075	1	0	0	0	0	0	IKZF3	NA	NA	NA	NA	NA	NA	NA	IKZF3
rs34681295	chr6	34794045	p21.31	C	T	intron	rs13205210	1	0	0	0	0	0	UHRF1BP1	NA	NA	NA	NA	NA	NA	NA	UHRF1BP1
rs34692786	chrX	56919467	p11.21	A	-	unknown	rs5914778	1	0	0	0	0	0	LINC01420	NA	NA	NA	NA	NA	NA	NA	LINC01420
rs34729335	chr16	11201104	p13.13	T	-	intron	rs12599402	1	0	0	0	0	0	CLEC16A	NA	NA	NA	NA	NA	NA	NA	CLEC16A
rs34741518	chr8	10776860	p23.1	A	C	intron	rs6985109	1	0	1	0	0	0	XKR6	NA	AC011008.1,AC022239.1,AC025857.2,AC034111.1,AC069185.1,AC104964.2,AC104964.3,AC105001.1,AF131215.2,AF131215.4,AF131215.5,AF131215.6,AF131216.1,AF131216.4,AF131216.5,BLK,C8orf13,C8orf5,CTSB,FAM167A,FDFT1,GATA4,Hs.125914,LINCR-0001,MSRA,MTMR9,NEIL2,PINX1,PRSS51,RP11-148O21.4,SLC35G5,TDH,XKR6	AC011008.1,AC022239.1,AF131215.5,AF131215.6,AF131216.5,BLK,C8orf13,C8orf5,FAM167A,FDFT1,GATA4,Hs.125914,MSRA	AF131215.6,AF131216.5,BLK	AC011008.1,AC022239.1,AF131215.5,AF131215.6,AF131216.5,BLK,C8orf13,C8orf5,FAM167A,FDFT1,GATA4,Hs.125914,MSRA	AC022239.1,AC025857.2,AC069185.1,AC105001.1,AF131215.2,AF131215.4,AF131215.5,AF131215.6,AF131216.1,BLK,FDFT1,MSRA,NEIL2,PINX1,PRSS51,SLC35G5,XKR6	AC011008.1,AC011008.2,AC022239.1,AC025857.2,AC034111.1,AC069185.1,AC104964.1,AC104964.2,AC104964.3,AC105001.1,AF131215.2,AF131215.3,AF131215.4,AF131215.5,AF131215.6,AF131215.7,AF131216.1,AF131216.3,AF131216.4,AF131216.5,BLK,C8orf13,C8orf49,C8orf5,C8orf74,CTSB,FAM167A,FAM167A-AS1,FDFT1,GATA4,Hs.125914,LINC00208,LINC00529,LINCR-0001,MSRA,MTMR9,NEIL2,PINX1,PRSS51,PRSS55,RP11-148O21.2,RP11-148O21.3,R…	AC011008.1,AC022239.1,AF131215.5,AF131215.6,AF131216.5,BLK,C8orf13,C8orf5,FAM167A,FDFT1,GATA4,Hs.125914,MSRA
rs34746916	chr1	173310806	q25.1	A	G	intron	rs12736195	1	0	0	0	0	0	LOC100506023	NA	NA	NA	NA	NA	NA	NA	LOC100506023
rs34749007	chr4	102754507	q24	G	A	intron	rs10516487	1	0	1	0	0	0	BANK1	NA	AC098487.1,AF213884.3,AP002075.1,BANK1,MANBA,SLC39A8	AC098487.1,BANK1,MANBA	AP002075.1	AC098487.1,AP002075.1,BANK1,MANBA	AC098487.1,SLC39A8	AC098487.1,AF213884.3,AP002075.1,BANK1,EMCN,KRT8P46,LRRC37A15P,MANBA,NFKB1,PPP3CA,SLC39A8,UBE2D3-AS1	AC098487.1,AP002075.1,BANK1,MANBA
rs34758895	chr17	37925468	q12	C	T	intron	rs8079075	1	0	0	0	0	0	IKZF3	NA	NA	NA	NA	NA	NA	NA	IKZF3
rs34767000	chr16	31330270	p11.2	A	T/G/C	intron	rs9888739	1	0	1	0	0	0	ITGAM	AC135048.1,ARMC5,BCKDK,C16orf98,FUS,HSD3B7,ITGAM,KAT8,PRSS36,PRSS8,PYCARD,PYDC1,RNU7-199P,RP11-196G11.4,RP11-388M20.2,RP11-388M20.6,RP11-452L6.5,SETD1A,STX1B,TRIM72,ZNF646	AC002310.1,AC002310.3,AC009088.1,AC026471.2,AC026471.4,AC026471.6,AC093249.6,AC106782.5,AC106886.5,AC116348.1,AC135048.3,AC135050.3,AC135050.6,ARMC5,BCKDK,BCL7C,CCDC189,CD2BP2,CD2BP2-DT,CTF1,FBRS,FBXL19,FBXL19-AS1,FUS,HSD3B7,ITGAL,ITGAM,ITGAX,MIR762HG,ORAI3,PRR14,PRSS36,PRSS53,PYCARD,RNF40,RUSF1,SLC5A2,SMG1P5,STX1B,STX4,TBC1D10B,TGFB1I1,VKORC1,ZNF267,ZNF48,ZNF629,ZNF646,ZNF668,ZNF689,ZNF747,ZNF76…	AC002310.3,AC009088.1,AC026471.6,AC106782.5,AC116348.1,AC135050.6,ITGAX,MIR762HG,PRSS53,SMG1P5,ZNF629,ZNF689	NA	AC002310.3,AC009088.1,AC026471.6,AC106782.5,AC116348.1,AC135050.6,ITGAX,MIR762HG,PRSS53,SMG1P5,ZNF629,ZNF689	AC002310.1,AC026471.2,AC026471.4,AC093249.6,AC106782.5,AC135048.3,AC135050.6,ARMC5,BCL7C,CD2BP2-DT,FBXL19-AS1,ITGAX,ORAI3,PRR14,PYCARD,RUSF1,STX1B,STX4,ZNF48,ZNF646,ZNF747	AC002310.1,AC002310.3,AC002310.5,AC002519.1,AC009088.1,AC009088.2,AC026471.1,AC026471.2,AC026471.3,AC026471.4,AC026471.5,AC026471.6,AC074050.4,AC093249.2,AC093249.4,AC093249.6,AC093520.1,AC106730.2,AC106782.5,AC106886.1,AC106886.3,AC106886.5,AC116348.1,AC116348.2,AC116348.4,AC133485.2,AC135048.3,AC135048.4,AC135050.1,AC135050.3,AC135050.5,AC135050.6,AC135050.7,ARMC5,BCKDK,BCL7C,CCDC189,CD2BP2,CD2…	AC002310.3,AC009088.1,AC026471.6,AC106782.5,AC116348.1,AC135048.1,AC135050.6,ARMC5,BCKDK,C16orf98,FUS,HSD3B7,ITGAM,ITGAX,KAT8,MIR762HG,PRSS36,PRSS53,PRSS8,PYCARD,PYDC1,RNU7-199P,RP11-196G11.4,RP11-388M20.2,RP11-388M20.6,RP11-452L6.5,SETD1A,SMG1P5,STX1B,TRIM72,ZNF629,ZNF646,ZNF689
rs34767118	chr7	50271064	p12.2	A	G	unknown	rs4917014	1	0	0	0	0	0	C7orf72	NA	NA	NA	NA	NA	NA	NA	C7orf72
rs34770275	chr17	37991184	q12	G	-	intron	rs8079075	1	0	0	0	0	0	IKZF3	NA	NA	NA	NA	NA	NA	NA	IKZF3
rs34770320	chr6	25822135	p22.2	A	-	intron	rs4712969	1	0	0	0	0	0	SLC17A1	NA	NA	NA	NA	NA	NA	NA	SLC17A1
rs34778721	chrX	56882718	p11.21	T	A	unknown	rs5914778	1	0	0	0	0	0	LINC01420	NA	NA	NA	NA	NA	NA	NA	LINC01420
rs34802008	chr20	48528349	q13.13	G	A	intron	rs11697848	1	0	0	0	0	0	SPATA2	NA	NA	NA	NA	NA	NA	NA	SPATA2
rs34824357	chr7	28174264	p15.1	C	T	intron	rs849142	1	0	0	0	0	0	JAZF1	NA	NA	NA	NA	NA	NA	NA	JAZF1
rs34840245	chr6	34812701	p21.31	T	G	intron	rs13205210	1	0	0	0	0	0	UHRF1BP1	NA	NA	NA	NA	NA	NA	NA	UHRF1BP1
rs34844509	chr7	28178626	p15.1	G	-	intron	rs849142	1	0	0	0	0	0	JAZF1	NA	NA	NA	NA	NA	NA	NA	JAZF1
rs34844599	chr3	119252208	q13.33	T	C	intron	rs1131265	1	0	0	0	0	0	CD80	NA	NA	NA	NA	NA	NA	NA	CD80
rs34864615	chr17	37981224	q12	G	A	intron	rs8079075	1	0	0	0	0	0	IKZF3	NA	NA	NA	NA	NA	NA	NA	IKZF3
rs34865778	chr7	128717305	q32.1	G	A	unknown	rs12537284	1	0	0	0	0	0	TPI1P2	NA	NA	NA	NA	NA	NA	NA	TPI1P2
rs34876670	chr17	37954800	q12	T	C	intron	rs8079075	1	0	0	0	0	0	IKZF3	NA	NA	NA	NA	NA	NA	NA	IKZF3
rs34888374	chr12	129296536	q24.32	G	A	intron	rs1385374	1	0	0	0	0	0	SLC15A4	NA	NA	NA	NA	NA	NA	NA	SLC15A4
rs34925681	chr17	37981129	q12	C	T	intron	rs8079075	1	0	0	0	0	0	IKZF3	NA	NA	NA	NA	NA	NA	NA	IKZF3
rs34927056	chr16	31317427	p11.2	T	C	intron	rs9888739	1	0	0	0	0	0	ITGAM	NA	NA	NA	NA	NA	NA	NA	ITGAM
rs34933034	chr15	75079474	q24.1	G	A	intron	rs34933034	1	0	1	0	0	0	CSK	COX5A,CYP1A2,EDC3,MAN2C1,MPI,RP11-817O13.8,SCAMP2,SEMA7A,SIN3A,UBL7,UBL7-AS1	AC012435.2,AC012435.3,AC068338.2,AC068338.3,AC105020.5,AC105020.6,AC105036.3,AC105137.2,ARID3B,C15orf17,C15orf39,CLK3,COMMD4,COX5A,CPLX3,CSK,CSPG4,CYP11A1,DKFZP434C131,FAM219B,IMP3,ISLR,LMAN1L,LOXL1-AS1,MAN2C1,MPI,NEIL1,ODF3L1,PPCDC,PTPN9,RPP25,SCAMP2,SEMA7A,SIN3A,SNUPN,SNX33,STOML1,UBL7,UBL7-AS1,ULK3	AC105020.5,AC105020.6,AC105036.3,C15orf17,C15orf39,CLK3,CSK,CSPG4,CYP11A1,DKFZP434C131,FAM219B,ISLR,MPI,NEIL1,ODF3L1,PPCDC,PTPN9,SIN3A,SNUPN,STOML1,ULK3	AC068338.2,FAM219B,IMP3,UBL7-AS1	AC068338.2,AC105020.5,AC105020.6,AC105036.3,C15orf17,C15orf39,CLK3,CSK,CSPG4,CYP11A1,DKFZP434C131,FAM219B,IMP3,ISLR,MPI,NEIL1,ODF3L1,PPCDC,PTPN9,SIN3A,SNUPN,STOML1,UBL7-AS1,ULK3	AC105137.2,ARID3B,C15orf39,COMMD4,COX5A,FAM219B,IMP3,MPI,NEIL1,SCAMP2,SEMA7A,SNX33,ULK3	AC010931.1,AC012435.2,AC012435.3,AC019294.2,AC023300.1,AC023300.2,AC068338.2,AC068338.3,AC090826.1,AC100835.2,AC105020.1,AC105020.5,AC105020.6,AC105036.3,AC105137.2,AC113208.4,ANP32BP1,ARID3B,C15orf17,C15orf39,CCDC33,CLK3,COMMD4,COX5A,CPLX3,CSK,CSPG4,CYP11A1,CYP1A1,CYP1A2,DKFZP434C131,DNM1P35,EDC3,FAM219B,IMP3,ISLR,ISLR2,LMAN1L,LOXL1,LOXL1-AS1,MAN2C1,MPI,NEIL1,ODF3L1,PPCDC,PPIAP46,PTPN9,RPP25,SCA…	AC068338.2,AC105020.5,AC105020.6,AC105036.3,C15orf17,C15orf39,CLK3,COX5A,CSK,CSPG4,CYP11A1,CYP1A2,DKFZP434C131,EDC3,FAM219B,IMP3,ISLR,MAN2C1,MPI,NEIL1,ODF3L1,PPCDC,PTPN9,RP11-817O13.8,SCAMP2,SEMA7A,SIN3A,SNUPN,STOML1,UBL7,UBL7-AS1,ULK3
rs34947945	chr19	10409383	p13.2	T	-	unknown	rs3093030	1	0	0	0	0	0	ICAM5	NA	NA	NA	NA	NA	NA	NA	ICAM5
rs34972373	chr1	173310742	q25.1	C	T	intron	rs12736195	1	0	0	0	0	0	LOC100506023	NA	NA	NA	NA	NA	NA	NA	LOC100506023
rs34988504	chr17	37957632	q12	C	T	intron	rs8079075	1	0	0	0	0	0	IKZF3	NA	NA	NA	NA	NA	NA	NA	IKZF3
rs35027098	chrX	56882714	p11.21	T	-	unknown	rs5914778	1	0	0	0	0	0	LINC01420	NA	NA	NA	NA	NA	NA	NA	LINC01420
rs35039135	chrX	56649942	p11.21	ATTT	-	unknown	rs5914778	1	0	1	0	0	0	UBQLN2	NA	NA	NA	NA	NA	NA	NA	UBQLN2
rs35065646	chr12	129291768	q24.32	A	-	intron	rs1385374	1	0	0	0	0	0	SLC15A4	NA	NA	NA	NA	NA	NA	NA	SLC15A4
rs35078648	chr15	97611073	q26.2	C	T	unknown	rs8023715	1	0	0	0	0	0	SPATA8	NA	NA	NA	NA	NA	NA	NA	SPATA8
rs35081279	chr6	34744776	p21.31	G	C	unknown	rs13205210	1	0	0	0	0	0	SNRPC	NA	NA	NA	NA	NA	NA	NA	SNRPC
rs35086785	chr1	173220249	q25.1	T	G	intron	rs2205960	1	0	0	0	0	0	LOC100506023	NA	NA	NA	NA	NA	NA	NA	LOC100506023
rs35088469	chr17	37944482	q12	C	T	intron	rs8079075	1	0	0	0	0	0	IKZF3	NA	NA	NA	NA	NA	NA	NA	IKZF3
rs35103554	chr6	34746123	p21.31	G	A	unknown	rs13205210	1	0	1	0	1	1	SNRPC	NA	AL157823.2,AL451165.2,ANKS1A,ARMC12,DEF6,FANCE,FKBP5,HMGA1,ILRUN,LEMD2,NUDT3,PACSIN1,PPARD,RPL10A,RPS10,SCUBE3,SMIM29,SNRPC,SPDEF,TAF11,TULP1,UHRF1BP1,Z97832.2	ILRUN,TAF11,UHRF1BP1	ANKS1A,SNRPC,SPDEF	ANKS1A,ILRUN,SNRPC,SPDEF,TAF11,UHRF1BP1	AL157823.2,ANKS1A,ARMC12,FKBP5,HMGA1,LEMD2,PPARD,RPL10A,SCUBE3,SNRPC,TAF11,UHRF1BP1	AL033519.3,AL033519.4,AL139100.1,AL157823.2,AL354740.1,AL451165.2,ANKS1A,ARMC12,DEF6,FANCE,FKBP5,HMGA1,IFITM3P3,ILRUN,LEMD2,LINC01016,NUDT3,PACSIN1,PPARD,RPL10A,RPS10,SCUBE3,SMIM29,SNRPC,SPDEF,TAF11,TCP11,TEAD3,TULP1,UHRF1BP1,Z97832.2,ZNF76	ANKS1A,ILRUN,SNRPC,SPDEF,TAF11,UHRF1BP1
rs35104165	chr17	38062503	q12	T	C	near-gene-3,missense	rs8079075	1	0	0	0	0	0	GSDMB	NA	NA	NA	NA	NA	NA	NA	GSDMB
rs35105110	chr17	37950422	q12	G	A	intron	rs8079075	1	0	0	0	0	0	IKZF3	NA	NA	NA	NA	NA	NA	NA	IKZF3
rs35130019	chr17	37983142	q12	A	G	intron	rs8079075	1	0	0	0	0	0	IKZF3	NA	NA	NA	NA	NA	NA	NA	IKZF3
rs35141641	chr6	34736952	p21.31	G	A	intron	rs13205210	1	0	0	0	0	0	SNRPC	NA	NA	NA	NA	NA	NA	NA	SNRPC
rs35143960	chr6	34761675	p21.31	A	G	intron	rs13205210	1	0	0	0	0	0	UHRF1BP1	NA	NA	NA	NA	NA	NA	NA	UHRF1BP1
rs35144535	chr7	128721777	q32.1	A	G	unknown	rs12537284	1	0	1	0	0	0	TPI1P2	NA	AC010655.3,AC018638.6,AC018638.7,AC025594.1,AC025594.2,AC078846.1,AC090114.2,AC108010.1,AHCYL2,ATP6V1F,CALU,CCDC136,CICP14,FLNC-AS1,HILPDA,IMPDH1,IRF5,KCP,KLHDC10,METTL2B,NRF1,OPN1SW,RBM28,SMO,STRIP2,TNPO3,TPI1P2,UBE2H,ZC3HC1	AC010655.3,AC025594.1,AC025594.2,AC078846.1,AC108010.1,CCDC136,IMPDH1,IRF5,KCP,KLHDC10,NRF1,OPN1SW,SMO,ZC3HC1	AC108010.1,IRF5	AC010655.3,AC025594.1,AC025594.2,AC078846.1,AC108010.1,CCDC136,IMPDH1,IRF5,KCP,KLHDC10,NRF1,OPN1SW,SMO,ZC3HC1	AC018638.6,AC018638.7,AC078846.1,AC090114.2,AC108010.1,ATP6V1F,HILPDA,IMPDH1,KLHDC10,METTL2B,RBM28,SMO,UBE2H,ZC3HC1	AC009244.1,AC010655.3,AC011005.1,AC011005.4,AC018635.2,AC018638.1,AC018638.2,AC018638.4,AC018638.5,AC018638.6,AC018638.7,AC018638.8,AC025594.1,AC025594.2,AC073320.1,AC078846.1,AC090114.1,AC090114.2,AC090114.3,AC108010.1,AHCYL2,ATP6V1F,ATP6V1FNB,CALU,CCDC136,CICP14,FAM71F1,FAM71F2,FLNC,FLNC-AS1,HILPDA,IMPDH1,IRF5,KCP,KLHDC10,LEP,METTL2B,NRF1,OPN1SW,PRRT4,RBM28,SMKR1,SMO,STRIP2,TNPO3,TPI1P2,TSPAN33…	AC010655.3,AC025594.1,AC025594.2,AC078846.1,AC108010.1,CCDC136,IMPDH1,IRF5,KCP,KLHDC10,NRF1,OPN1SW,SMO,ZC3HC1
rs35150119	chr14	88389716	q31.3	G	A	intron	rs11845506	1	0	0	0	0	0	GALC	NA	NA	NA	NA	NA	NA	NA	GALC
rs35158165	chrX	56836508	p11.21	TT	-	intron	rs5914778	1	0	0	0	0	0	LINC01420	NA	NA	NA	NA	NA	NA	NA	LINC01420
rs35172875	chr10	46004160	q11.21	T	G	intron	NA	0	1	0	0	0	0	43532	NA	NA	NA	NA	NA	NA	NA	43532
rs35186650	chr6	34705239	p21.31	G	A	unknown	rs13205210	1	0	0	0	0	0	SNRPC	NA	NA	NA	NA	NA	NA	NA	SNRPC
rs35195182	chr6	34709686	p21.31	A	G	unknown	rs13205210	1	0	0	0	0	0	SNRPC	NA	NA	NA	NA	NA	NA	NA	SNRPC
rs35203657	chr6	34821290	p21.31	G	C	intron	rs13205210	1	0	1	0	0	0	UHRF1BP1	NA	AL157823.2,AL451165.2,ANKS1A,ARMC12,DEF6,FANCE,FKBP5,HMGA1,ILRUN,NUDT3,PACSIN1,PPARD,RPL10A,RPS10,SCUBE3,SMIM29,SNRPC,SPDEF,TAF11,TULP1,UHRF1BP1,Z97832.2	AL451165.2,ILRUN,TAF11,UHRF1BP1	ANKS1A,SNRPC,SPDEF	AL451165.2,ANKS1A,ILRUN,SNRPC,SPDEF,TAF11,UHRF1BP1	AL157823.2,ANKS1A,ARMC12,FKBP5,HMGA1,PPARD,RPL10A,SCUBE3,SNRPC,TAF11,UHRF1BP1	AL033519.3,AL033519.4,AL139100.1,AL157823.2,AL354740.1,AL451165.2,ANKS1A,ARMC12,CLPS,CLPSL1,CLPSL2,DEF6,FANCE,FKBP5,HMGA1,IFITM3P3,ILRUN,LINC01016,NUDT3,PACSIN1,PPARD,RPL10A,RPS10,SCUBE3,SMIM29,SNRPC,SPDEF,TAF11,TCP11,TEAD3,TULP1,UHRF1BP1,Z97832.2,ZNF76	AL451165.2,ANKS1A,ILRUN,SNRPC,SPDEF,TAF11,UHRF1BP1
rs35220944	chr17	38039897	q12	G	A	unknown	rs8079075	1	0	0	0	0	0	ZPBP2	NA	NA	NA	NA	NA	NA	NA	ZPBP2
rs35260419	chrX	56669988	p11.21	T	-	unknown	rs5914778	1	0	1	0	0	0	UBQLN2	NA	NA	NA	NA	NA	NA	NA	UBQLN2
rs35264490	chr3	119238754	q13.33	A	-	intron	rs1131265	1	0	0	0	0	0	TIMMDC1	NA	NA	NA	NA	NA	NA	NA	TIMMDC1
rs35284336	chr17	37957607	q12	G	C	intron	rs8079075	1	0	0	0	0	0	IKZF3	NA	NA	NA	NA	NA	NA	NA	IKZF3
rs35285054	chr6	34924306	p21.31	G	A	intron	rs13205210	1	0	0	0	0	0	ANKS1A	NA	NA	NA	NA	NA	NA	NA	ANKS1A
rs35285078	chr6	34748894	p21.31	C	-	unknown	rs13205210	1	0	1	0	0	0	SNRPC	NA	AL157823.2,AL451165.2,ANKS1A,ARMC12,DEF6,FANCE,HMGA1,ILRUN,NUDT3,RPL10A,RPS10,SCUBE3,SMIM29,SNRPC,TAF11,UHRF1BP1,Z97832.2,ZNF76	ANKS1A,DEF6,RPL10A,SNRPC,UHRF1BP1,Z97832.2,ZNF76	ANKS1A,SNRPC,TAF11	ANKS1A,DEF6,RPL10A,SNRPC,TAF11,UHRF1BP1,Z97832.2,ZNF76	AL157823.2,ANKS1A,ARMC12,DEF6,FANCE,HMGA1,ILRUN,RPL10A,RPS10,SNRPC,TAF11,UHRF1BP1,Z97832.2	AL033519.3,AL033519.4,AL138721.1,AL138889.1,AL138889.2,AL139100.1,AL157823.2,AL451165.2,ANKS1A,ARMC12,CLPSL1,DEF6,FANCE,FKBP5,GRM4,HMGA1,IFITM3P3,ILRUN,LEMD2,LINC01016,NUDT3,PACSIN1,PPARD,RPL10A,RPS10,SCUBE3,SMIM29,SNRPC,SPDEF,TAF11,TCP11,TEAD3,TULP1,UHRF1BP1,Z97832.2,ZNF76	ANKS1A,DEF6,RPL10A,SNRPC,TAF11,UHRF1BP1,Z97832.2,ZNF76
rs35286877	chr6	34641078	p21.31	T	G	intron	rs13205210	1	0	0	0	0	0	C6orf106	NA	NA	NA	NA	NA	NA	NA	C6orf106
rs35314490	chr16	31283164	p11.2	G	A	intron	rs9888739	1	0	0	0	0	0	ITGAM	NA	NA	NA	NA	NA	NA	NA	ITGAM
rs35336365	chr17	38050715	q12	A	G	unknown	rs8079075	1	0	0	0	0	0	GSDMB	NA	NA	NA	NA	NA	NA	NA	GSDMB
rs35351119	chrX	56954591	p11.21	A	T	unknown	rs5914778	1	0	0	0	0	0	SPIN3	NA	NA	NA	NA	NA	NA	NA	SPIN3
rs35352075	chr17	37949791	q12	T	C	intron	rs8079075	1	0	0	0	0	0	IKZF3	NA	NA	NA	NA	NA	NA	NA	IKZF3
rs35354193	chr7	128727794	q32.1	G	A	unknown	rs12537284	1	0	0	0	0	0	TPI1P2	NA	NA	NA	NA	NA	NA	NA	TPI1P2
rs353581	chr11	35126217	p13	G	A	unknown	rs507230	1	0	0	0	0	0	LOC100507144	NA	NA	NA	NA	NA	NA	NA	LOC100507144
rs35369977	chr6	34699341	p21.31	A	G	unknown	rs13205210	1	0	1	0	0	0	SNRPC	NA	AL451165.2,ANKS1A,DEF6,FANCE,FKBP5,HMGA1,ILRUN,LEMD2,NUDT3,PACSIN1,PPARD,RPL10A,RPS10,SCUBE3,SMIM29,SNRPC,SPDEF,TAF11,TULP1,UHRF1BP1	ILRUN,TAF11,UHRF1BP1	ANKS1A,SNRPC,SPDEF	ANKS1A,ILRUN,SNRPC,SPDEF,TAF11,UHRF1BP1	ANKS1A,FKBP5,HMGA1,LEMD2,PPARD,RPL10A,SCUBE3,SNRPC,TAF11,UHRF1BP1	AL033519.3,AL033519.4,AL139100.1,AL354740.1,AL451165.2,ANKS1A,DEF6,FANCE,FKBP5,HMGA1,IFITM3P3,ILRUN,IP6K3,LEMD2,LINC01016,NUDT3,PACSIN1,PPARD,RPL10A,RPS10,SCUBE3,SMIM29,SNRPC,SPDEF,TAF11,TCP11,TEAD3,TULP1,UHRF1BP1,ZNF76	ANKS1A,ILRUN,SNRPC,SPDEF,TAF11,UHRF1BP1
rs35379604	chr3	169495950	q26.2	CAT	-	intron	rs10936599	1	0	0	0	0	0	MYNN	NA	NA	NA	NA	NA	NA	NA	MYNN
rs35383035	chr16	31323572	p11.2	G	A	intron	rs9888739	1	0	0	0	0	0	ITGAM	NA	NA	NA	NA	NA	NA	NA	ITGAM
rs35388091	chr4	102739452	q24	C	T	intron	rs10516487	1	0	0	0	0	0	BANK1	NA	NA	NA	NA	NA	NA	NA	BANK1
rs35393613	chr8	11338466	p23.1	C	T	unknown	rs7812879	1	0	1	0	0	0	BLK	AF131215.4,BLK,C8orf49,CTSB,DEFB135,DEFB136,FDFT1,GATA4,MTMR9,NEIL2,RP11-148O21.2,RP11-148O21.3,RP11-148O21.4,RP11-148O21.6,RP11-297N6.4,XKR6	AC022239.1,AC025857.2,AC069185.1,AC104964.3,AF131215.5,AF131215.6,AF131215.7,AF131216.1,AF131216.4,AF131216.5,BLK,C8orf13,C8orf5,CTSB,FAM167A,FAM86B1,FAM86B2,FAM90A25P,FDFT1,GATA4,MTMR9,NEIL2,PINX1,RP11-148O21.2,RP11-148O21.3,RP11-148O21.4,SLC35G5,XKR6	AC022239.1,AF131215.5,AF131215.6,AF131216.5,BLK,C8orf13,C8orf5,FAM167A,FAM86B1,FAM86B2,FDFT1,GATA4,PINX1,RP11-148O21.2,RP11-148O21.3,RP11-148O21.4	AC022239.1,AF131216.5,BLK,FAM167A	AC022239.1,AF131215.5,AF131215.6,AF131216.5,BLK,C8orf13,C8orf5,FAM167A,FAM86B1,FAM86B2,FDFT1,GATA4,PINX1,RP11-148O21.2,RP11-148O21.3,RP11-148O21.4	AC022239.1,AC025857.2,AF131215.5,AF131215.6,AF131216.1,BLK,FAM167A,FDFT1,NEIL2	AC011008.1,AC011008.2,AC022239.1,AC025857.2,AC069185.1,AC087203.1,AC087203.2,AC087203.3,AC104964.3,AC105001.1,AC107918.3,AC130352.1,AC130366.1,AC145124.1,AF131215.2,AF131215.3,AF131215.4,AF131215.5,AF131215.6,AF131215.7,AF131216.1,AF131216.3,AF131216.4,AF131216.5,ALG1L11P,ALG1L12P,BLK,C8orf13,C8orf49,C8orf5,CTSB,DEFB109D,DEFB131E,DEFB134,ENPP7P12,FAM167A,FAM167A-AS1,FAM66A,FAM66D,FAM86B1,FAM86B2,…	AC022239.1,AF131215.4,AF131215.5,AF131215.6,AF131216.5,BLK,C8orf13,C8orf49,C8orf5,CTSB,DEFB135,DEFB136,FAM167A,FAM86B1,FAM86B2,FDFT1,GATA4,MTMR9,NEIL2,PINX1,RP11-148O21.2,RP11-148O21.3,RP11-148O21.4,RP11-148O21.6,RP11-297N6.4,XKR6
rs35405174	chr17	37998705	q12	A	G	intron	rs8079075	1	0	1	0	0	0	IKZF3	NA	AC004585.1,AC006441.1,AC080112.1,AC087491.1,AC090844.2,AC090844.3,CACNB1,CCR7,CDC6,CDK12,CSF3,ERBB2,FBXL20,GSDMA,GSDMB,IGFBP4,IKZF3,KRT10,LASP1,LINC00672,MED1,MED24,MIEN1,MSL1,NEUROD2,ORMDL3,PGAP3,PLXDC1,PSMD3,RAPGEFL1,RARA,RARA-AS1,RPL23,SMARCE1,SNORA21,STARD3,TCAP,TMEM99,TOP2A,WIPF2,ZPBP2	CACNB1,CCR7,ERBB2,GSDMB,KRT10,MSL1,NEUROD2,ORMDL3,PGAP3,TCAP,ZPBP2	KRT10,ORMDL3	CACNB1,CCR7,ERBB2,GSDMB,KRT10,MSL1,NEUROD2,ORMDL3,PGAP3,TCAP,ZPBP2	AC004585.1,AC080112.1,AC087491.1,AC090844.2,CACNB1,CCR7,FBXL20,GSDMA,GSDMB,KRT10,LASP1,LINC00672,MED1,MED24,MIEN1,PSMD3,RARA-AS1,RPL23,TMEM99,TOP2A,WIPF2	AC004408.2,AC004585.1,AC005288.1,AC006441.1,AC009283.1,AC068669.1,AC073508.3,AC080112.1,AC080112.3,AC087491.1,AC090844.2,AC090844.3,CACNB1,CASC3,CCR7,CDC6,CDK12,CSF3,ERBB2,FBXL20,GJD3,GRB7,GSDMA,GSDMB,IGFBP4,IKZF3,KRT10,KRT222,KRT223P,KRT27,LASP1,LINC00672,MED1,MED24,MIEN1,MSL1,NEUROD2,NR1D1,ORMDL3,PGAP3,PLXDC1,PNMT,PPP1R1B,PSMD3,RAPGEFL1,RARA,RARA-AS1,RDM1P5,RPL19,RPL23,SMARCE1,SNORA21,SNORA21B,…	CACNB1,CCR7,ERBB2,GSDMB,KRT10,MSL1,NEUROD2,ORMDL3,PGAP3,TCAP,ZPBP2
rs35407548	chr1	173327347	q25.1	T	C	intron	rs12736195	1	0	0	0	0	0	LOC100506023	NA	NA	NA	NA	NA	NA	NA	LOC100506023
rs35414340	chr7	128723194	q32.1	C	T	unknown	rs12537284	1	0	1	0	0	0	TPI1P2	IRF5	AC010655.3,AC011005.4,AC018638.6,AC018638.7,AC025594.1,AC025594.2,AC078846.1,AC090114.2,AC108010.1,AHCYL2,ATP6V1F,CALU,CCDC136,CICP14,FLNC-AS1,HILPDA,IMPDH1,IRF5,KCP,KLHDC10,METTL2B,NRF1,OPN1SW,RBM28,SMO,STRIP2,TNPO3,TPI1P2,TSPAN33,UBE2H,ZC3HC1	AC010655.3,AC025594.1,AC025594.2,AC108010.1,CCDC136,IMPDH1,IRF5,KCP,NRF1,OPN1SW,SMO,ZC3HC1	AC108010.1,IRF5	AC010655.3,AC025594.1,AC025594.2,AC108010.1,CCDC136,IMPDH1,IRF5,KCP,NRF1,OPN1SW,SMO,ZC3HC1	AC011005.4,AC018638.6,AC018638.7,AC078846.1,AC090114.2,AC108010.1,ATP6V1F,CALU,CCDC136,HILPDA,IMPDH1,KLHDC10,METTL2B,RBM28,SMO,UBE2H,ZC3HC1	AC009244.1,AC010655.3,AC011005.1,AC011005.4,AC018635.2,AC018638.1,AC018638.2,AC018638.4,AC018638.5,AC018638.6,AC018638.7,AC018638.8,AC025594.1,AC025594.2,AC073320.1,AC078846.1,AC090114.1,AC090114.2,AC090114.3,AC108010.1,AHCYL2,ATP6V1F,ATP6V1FNB,CALU,CCDC136,CICP14,FAM71F1,FAM71F2,FLNC,FLNC-AS1,HILPDA,IMPDH1,IRF5,KCP,KLHDC10,LEP,METTL2B,NRF1,OPN1SW,PRRT4,RBM28,SMKR1,SMO,STRIP2,TNPO3,TPI1P2,TSPAN33…	AC010655.3,AC025594.1,AC025594.2,AC108010.1,CCDC136,IMPDH1,IRF5,KCP,NRF1,OPN1SW,SMO,ZC3HC1
rs35427757	chrX	56752581	p11.21	T	-	unknown	rs5914778	1	0	0	0	0	0	LINC01420	NA	NA	NA	NA	NA	NA	NA	LINC01420
rs35429892	chr7	128713630	q32.1	G	A	unknown	rs12537284	1	0	0	0	0	0	TPI1P2	NA	NA	NA	NA	NA	NA	NA	TPI1P2
rs35439724	chr6	34986341	p21.31	A	-	intron	rs13205210	1	0	0	0	0	0	ANKS1A	NA	NA	NA	NA	NA	NA	NA	ANKS1A
rs35444671	chr6	34695505	p21.31	C	T	unknown	rs13205210	1	0	0	0	0	0	SNRPC	NA	NA	NA	NA	NA	NA	NA	SNRPC
rs35446399	chr4	102729766	q24	G	A	intron	rs10516487	1	0	0	0	0	0	BANK1	NA	NA	NA	NA	NA	NA	NA	BANK1
rs35446936	chr3	169486508	q26.2	G	A	intron	rs10936599	1	0	0	0	0	0	ACTRT3	NA	NA	NA	NA	NA	NA	NA	ACTRT3
rs35466388	chr16	31314599	p11.2	T	C	intron	rs9888739	1	0	0	0	0	0	ITGAM	NA	NA	NA	NA	NA	NA	NA	ITGAM
rs35472514	chr16	31283323	p11.2	C	G	intron	rs9888739	1	0	0	0	0	0	ITGAM	NA	NA	NA	NA	NA	NA	NA	ITGAM
rs35506518	chr17	37938094	q12	T	C	intron	rs8079075	1	0	0	0	0	0	IKZF3	NA	NA	NA	NA	NA	NA	NA	IKZF3
rs35518304	chr7	128732319	q32.1	C	T	unknown	rs12537284	1	0	0	0	0	0	LOC407835	NA	NA	NA	NA	NA	NA	NA	LOC407835
rs35550139	chr10	63824506	q21.2	T	-	intron	rs4948496	1	0	0	0	0	0	ARID5B	NA	NA	NA	NA	NA	NA	NA	ARID5B
rs35552623	chr12	129302624	q24.33	A	-	intron	rs1385374	1	0	1	0	0	0	SLC15A4	NA	AC108704.1,GLT1D1,SLC15A4	AC108704.1	NA	AC108704.1	SLC15A4	AC108704.1,GLT1D1,SLC15A4	AC108704.1
rs35576171	chr6	34973959	p21.31	T	C	intron	rs13205210	1	0	0	0	0	0	ANKS1A	NA	NA	NA	NA	NA	NA	NA	ANKS1A
rs35598880	chr20	48578804	q13.13	A	G	unknown	rs11697848	1	0	0	0	0	0	RNF114	NA	NA	NA	NA	NA	NA	NA	RNF114
rs35622196	chrX	56604190	p11.21	A	-	unknown	rs5914778	1	0	0	0	0	0	UBQLN2	NA	NA	NA	NA	NA	NA	NA	UBQLN2
rs35634597	chr1	173248183	q25.1	A	T	intron	rs2205960	1	0	0	0	0	0	LOC100506023	NA	NA	NA	NA	NA	NA	NA	LOC100506023
rs35647169	chr20	48591366	q13.13	C	-	unknown	rs11697848	1	0	0	0	0	0	SNAI1	NA	NA	NA	NA	NA	NA	NA	SNAI1
rs35684630	chr6	34670344	p21.31	C	T	unknown	rs13205210	1	0	0	0	0	0	C6orf106	NA	NA	NA	NA	NA	NA	NA	C6orf106
rs35691278	chr1	173255118	q25.1	C	T	intron	rs2205960	1	0	0	0	0	0	LOC100506023	NA	NA	NA	NA	NA	NA	NA	LOC100506023
rs35739911	chr8	10746964	p23.1	C	-	unknown	rs6985109	1	0	0	0	0	0	XKR6	NA	NA	NA	NA	NA	NA	NA	XKR6
rs35744142	chr6	34705042	p21.31	G	A	unknown	rs13205210	1	0	0	0	0	0	SNRPC	NA	NA	NA	NA	NA	NA	NA	SNRPC
rs35770042	chr17	38012991	q12	A	G	intron	rs8079075	1	0	0	0	0	0	IKZF3	NA	NA	NA	NA	NA	NA	NA	IKZF3
rs35781339	chrX	56518986	p11.21	T	-	unknown	rs5914778	1	0	0	0	0	0	UBQLN2	NA	NA	NA	NA	NA	NA	NA	UBQLN2
rs35785968	chrX	56911514	p11.21	C	-	unknown	rs5914778	1	0	0	0	0	0	LINC01420	NA	NA	NA	NA	NA	NA	NA	LINC01420
rs35789143	chr7	128727730	q32.1	G	A	unknown	rs12537284	1	0	1	0	0	0	TPI1P2	AHCYL2,ATP6V1F,IRF5,OPN1SW	AC010655.3,AC018638.6,AC018638.7,AC025594.1,AC025594.2,AC078846.1,AC090114.2,AC108010.1,ATP6V1F,CALU,CCDC136,CICP14,FLNC-AS1,IMPDH1,IRF5,KCP,KLHDC10,METTL2B,NRF1,OPN1SW,RBM28,SMO,STRIP2,TNPO3,TPI1P2,TSPAN33,UBE2H,ZC3HC1	AC010655.3,AC025594.1,AC025594.2,AC078846.1,AC108010.1,CCDC136,IRF5,KCP,NRF1,OPN1SW,SMO,ZC3HC1	AC108010.1,IRF5	AC010655.3,AC025594.1,AC025594.2,AC078846.1,AC108010.1,CCDC136,IRF5,KCP,NRF1,OPN1SW,SMO,ZC3HC1	AC018638.6,AC018638.7,AC078846.1,AC090114.2,AC108010.1,ATP6V1F,IMPDH1,KLHDC10,METTL2B,RBM28,SMO,TNPO3,TSPAN33,UBE2H,ZC3HC1	AC009244.1,AC010655.3,AC011005.1,AC011005.4,AC018635.2,AC018638.1,AC018638.2,AC018638.4,AC018638.5,AC018638.6,AC018638.7,AC018638.8,AC025594.1,AC025594.2,AC073320.1,AC078846.1,AC090114.1,AC090114.2,AC090114.3,AC108010.1,AHCYL2,ATP6V1F,CALU,CCDC136,CICP14,FAM71F1,FAM71F2,FLNC,FLNC-AS1,HILPDA,IMPDH1,IRF5,KCP,KLHDC10,LEP,METTL2B,NRF1,ODCP,OPN1SW,PRRT4,RBM28,SMKR1,SMO,STRIP2,TNPO3,TPI1P2,TSPAN33,UBE2…	AC010655.3,AC025594.1,AC025594.2,AC078846.1,AC108010.1,AHCYL2,ATP6V1F,CCDC136,IRF5,KCP,NRF1,OPN1SW,SMO,ZC3HC1
rs35838403	chr4	102722868	q24	C	T	intron	rs10516487	1	0	0	0	0	0	BANK1	NA	NA	NA	NA	NA	NA	NA	BANK1
rs35857395	chr4	87938215	q21.3	AT	-	intron	rs340630	1	0	0	0	0	0	AFF1	NA	NA	NA	NA	NA	NA	NA	AFF1
rs35906446	chrX	56594498	p11.21	A	-	unknown	rs5914778	1	0	0	0	0	0	UBQLN2	NA	NA	NA	NA	NA	NA	NA	UBQLN2
rs35938199	chr17	37950813	q12	C	T	intron	rs8079075	1	0	0	0	0	0	IKZF3	NA	NA	NA	NA	NA	NA	NA	IKZF3
rs35940001	chr6	34806540	p21.31	C	T	intron	rs13205210	1	0	0	0	0	0	UHRF1BP1	NA	NA	NA	NA	NA	NA	NA	UHRF1BP1
rs35987776	chr6	34641224	p21.31	C	A	intron	rs13205210	1	0	0	0	0	0	C6orf106	NA	NA	NA	NA	NA	NA	NA	C6orf106
rs35994346	chr11	118584624	q23.3	T	-	unknown	rs4639966	1	0	0	0	0	0	DDX6	NA	NA	NA	NA	NA	NA	NA	DDX6
rs36001237	chr16	31318257	p11.2	A	T	intron	rs9888739	1	0	0	0	0	0	ITGAM	NA	NA	NA	NA	NA	NA	NA	ITGAM
rs36013569	chr6	25817797	p22.2	T	-	intron	rs4712969	1	0	0	0	0	0	SLC17A1	NA	NA	NA	NA	NA	NA	NA	SLC17A1
rs36017297	chr4	87951804	q21.3	T	-	intron	rs340630	1	0	1	0	0	0	AFF1	AFF1,C4orf36	AC093827.4,AFF1,IBSP,KLHL8,NUDT9,PKD2	AC093827.4,AFF1	AC093827.4,AFF1,NUDT9	AC093827.4,AFF1,NUDT9	AFF1,KLHL8,NUDT9,PKD2	AC093827.4,AFF1,HSD17B13,IBSP,KLHL8,NUDT9,PKD2,PTPN13	AC093827.4,AFF1,C4orf36,NUDT9
rs36026951	chr6	34722761	p21.31	T	C	unknown	rs13205210	1	0	0	0	0	0	SNRPC	NA	NA	NA	NA	NA	NA	NA	SNRPC
rs36027269	chr2	163086361	q24.2	AT	-	intron	rs13023380	1	0	0	0	0	0	FAP	NA	NA	NA	NA	NA	NA	NA	FAP
rs36032186	chr6	34573940	p21.31	A	G	intron	rs13205210	1	0	0	0	0	0	C6orf106	NA	NA	NA	NA	NA	NA	NA	C6orf106
rs36055763	chr16	31299775	p11.2	C	T	intron	rs9888739	1	0	0	0	0	0	ITGAM	NA	NA	NA	NA	NA	NA	NA	ITGAM
rs36059700	chrX	56813069	p11.21	CTT	-	intron	rs5914778	1	0	0	0	0	0	LINC01420	NA	NA	NA	NA	NA	NA	NA	LINC01420
rs36097841	chr17	37958113	q12	G	A	intron	rs8079075	1	0	0	0	0	0	IKZF3	NA	NA	NA	NA	NA	NA	NA	IKZF3
rs36206870	chr8	10770161	p23.1	TCTATA	-	intron	rs6985109	1	0	0	0	0	0	XKR6	NA	NA	NA	NA	NA	NA	NA	XKR6
rs367157	chrX	57043160	p11.21	G	C	unknown	rs5914778	1	0	0	0	0	0	SPIN3	NA	NA	NA	NA	NA	NA	NA	SPIN3
rs367665303	chr22	21818755	q11.21	G	A	unknown	rs463426	1	0	0	0	0	0	TMEM191C	NA	NA	NA	NA	NA	NA	NA	TMEM191C
rs367701385	chr20	44736381	q13.12	A	-	unknown	rs4810485	1	0	1	0	0	0	CD40	NCOA5,SLC12A5	ACOT8,AL008726.1,AL031663.3,AL133227.1,AL133520.1,CD40,DNTTIP1,ELMO2,MMP9,NEURL2,PI3,PIGT,PLTP,RBM14,SDC4,SLC12A5-AS1,SNX21,SPATA25,TNNC2,TP53RK,UBE2C,WFDC12,ZNF334,ZNF335,ZSWIM1,ZSWIM3	PIGT,RBM14,ZNF334	CD40,NEURL2,SPATA25,ZNF334	CD40,NEURL2,PIGT,RBM14,SPATA25,ZNF334	ACOT8,AL031663.3,AL133227.1,AL133520.1,DNTTIP1,ELMO2,NEURL2,PLTP,SDC4,SNX21,TNNC2,ZNF334,ZSWIM3	ACOT8,AL008726.1,AL031055.1,AL031663.3,AL133227.1,AL133520.1,CD40,CDH22,CTSA,DBNDD2,DNTTIP1,ELMO2,MMP9,NEURL2,PI3,PIGT,PLTP,RBM14,SDC4,SLC12A5,SLC12A5-AS1,SLC2A10,SLC35C2,SLPI,SNX21,SPATA25,TNNC2,TP53RK,UBE2C,WFDC12,ZNF334,ZNF335,ZSWIM1,ZSWIM3	CD40,NCOA5,NEURL2,PIGT,RBM14,SLC12A5,SPATA25,ZNF334
rs369072190	chr3	159729921	q25.33	TAAT	-	intron	rs564799	1	0	0	0	0	0	IL12A-AS1	NA	NA	NA	NA	NA	NA	NA	IL12A-AS1
rs369267	chrX	57039981	p11.21	G	C	unknown	rs5914778	1	0	0	0	0	0	SPIN3	NA	NA	NA	NA	NA	NA	NA	SPIN3
rs369842014	chrX	56462745	p11.21	T	C	unknown	rs5914778	1	0	0	0	0	0	UBQLN2	NA	NA	NA	NA	NA	NA	NA	UBQLN2
rs370178855	chrX	56686742	p11.21	AT	-	unknown	rs5914778	1	0	0	0	0	0	LINC01420	NA	NA	NA	NA	NA	NA	NA	LINC01420
rs370813411	chrX	153309641	q28	A	-	intron	rs1734787	1	0	0	0	0	0	MECP2	NA	NA	NA	NA	NA	NA	NA	MECP2
rs371092749	chr2	74207639	p13.1	CAAAACAAAAA	-	intron	rs6705628	1	0	0	0	0	0	DGUOK-AS1	NA	NA	NA	NA	NA	NA	NA	DGUOK-AS1
rs371263313	chr16	31281425	p11.2	TCCT	-	intron	rs9888739	1	0	0	0	0	0	ITGAM	NA	NA	NA	NA	NA	NA	NA	ITGAM
rs371517277	chrX	56499902	p11.21	AAAG	-	unknown	rs5914778	1	0	0	0	0	0	UBQLN2	NA	NA	NA	NA	NA	NA	NA	UBQLN2
rs372240944	chrX	56784753	p11.21	A	G	intron	rs5914778	1	0	0	0	0	0	LINC01420	NA	NA	NA	NA	NA	NA	NA	LINC01420
rs372323801	chr1	159688063	q23.2	TGTGCCAGCTGCTG	-	unknown	rs3093061	1	0	0	0	0	0	CRP	NA	NA	NA	NA	NA	NA	NA	CRP
rs372678506	chrX	153279822	q28	T	-	intron	rs1734787	1	0	0	0	0	0	IRAK1	NA	NA	NA	NA	NA	NA	NA	IRAK1
rs373000378	chr2	74216042	p13.1	TT	-	intron	rs6705628	1	0	0	0	0	0	TET3	NA	NA	NA	NA	NA	NA	NA	TET3
rs3732421	chr3	119150089	q13.33	A	G	ncRNA,untranslated-3	rs1131265	1	0	0	0	0	0	TMEM39A	NA	NA	NA	NA	NA	NA	NA	TMEM39A
rs3733346	chr4	954275	p16.3	T	C	untranslated-3	rs4690229	1	0	0	0	0	0	DGKQ	NA	NA	NA	NA	NA	NA	NA	DGKQ
rs3733349	chr4	954311	p16.3	C	T	untranslated-3	rs4690229	1	0	0	0	0	0	DGKQ	NA	NA	NA	NA	NA	NA	NA	DGKQ
rs3734261	chr6	34840398	p21.31	G	A	untranslated-3	rs13205210	1	0	0	0	0	0	UHRF1BP1	NA	NA	NA	NA	NA	NA	NA	UHRF1BP1
rs3734266	chr6	34823187	p21.31	T	C	intron,near-gene-5	rs13205210	1	0	0	0	0	0	UHRF1BP1	NA	NA	NA	NA	NA	NA	NA	UHRF1BP1
rs373615960	chr17	37986209	q12	A	-	intron	rs8079075	1	0	0	0	0	0	IKZF3	NA	NA	NA	NA	NA	NA	NA	IKZF3
rs373719829	chr16	31290303	p11.2	G	T	intron	rs9888739	1	0	0	0	0	0	ITGAM	NA	NA	NA	NA	NA	NA	NA	ITGAM
rs3740381	chr10	105046689	q24.33	G	C	intron	rs4917385	1	0	0	0	0	0	INA	NA	NA	NA	NA	NA	NA	NA	INA
rs3741615	chr12	129298848	q24.32	G	A	intron	rs1385374	1	0	0	0	0	0	SLC15A4	NA	NA	NA	NA	NA	NA	NA	SLC15A4
rs374398211	chr6	35352791	p21.31	A	G	intron	rs10807150	1	0	1	0	0	0	PPARD	NA	AL033519.3,AL451165.2,ANKS1A,BRPF3,DEF6,FANCE,FKBP5,ILRUN,LHFPL5,MAPK13,MAPK14,NUDT3,PNPLA1,PPARD,RPL10A,RPS10,SCUBE3,SLC26A8,SNRPC,SPDEF,SRPK1,TAF11,TCP11,ZNF76	AL033519.3,DEF6,FKBP5,SNRPC	DEF6	AL033519.3,DEF6,FKBP5,SNRPC	AL451165.2,ANKS1A,DEF6,FANCE,LHFPL5,RPL10A	AL033519.3,AL033519.4,AL138721.1,AL139100.1,AL157823.2,AL451165.2,ANKS1A,ARMC12,BNIP5,BRPF3,CLPS,CLPSL2,DEF6,DPRXP2,FANCE,FKBP5,IFITM3P3,ILRUN,LHFPL5,MAPK13,MAPK14,NUDT3,PACSIN1,PNPLA1,PPARD,RPL10A,RPS10,SCUBE3,SLC26A8,SNRPC,SPDEF,SRPK1,TAF11,TCP11,TEAD3,TULP1,UHRF1BP1,Z84485.1,Z95152.1,Z97832.2,ZNF76	AL033519.3,DEF6,FKBP5,SNRPC
rs3747177	chr22	39746168	q13.1	C	A	intron	rs61616683	1	0	0	0	0	0	SYNGR1	NA	NA	NA	NA	NA	NA	NA	SYNGR1
rs374888	chrX	57035119	p11.21	G	A	unknown	rs5914778	1	0	0	0	0	0	SPIN3	NA	NA	NA	NA	NA	NA	NA	SPIN3
rs3750997	chr11	71158841	q13.4	A	C	intron	rs3794060	1	0	0	0	0	0	DHCR7	NA	NA	NA	NA	NA	NA	NA	DHCR7
rs3757173	chr6	138190154	q23.3	A	G	intron,near-gene-5	rs2230926	1	0	0	0	0	0	TNFAIP3	NA	NA	NA	NA	NA	NA	NA	TNFAIP3
rs375795	chr4	87972465	q21.3	C	T	intron	rs340630	1	0	0	0	0	0	AFF1	NA	NA	NA	NA	NA	NA	NA	AFF1
rs376429379	chr5	133425369	q31.1	GGTGGCTCATGGCCGGGTGC	-	unknown	rs7726414	1	0	0	0	0	0	TCF7	NA	NA	NA	NA	NA	NA	NA	TCF7
rs3765107	chr12	129278310	q24.32	A	G	untranslated-3	rs1385374	1	0	1	0	0	0	SLC15A4	SLC15A4	AC108704.1,GLT1D1,SLC15A4	AC108704.1	SLC15A4	AC108704.1,SLC15A4	SLC15A4	AC108704.1,AC108704.2,GLT1D1,LINC02368,LINC02393,SLC15A4,TMEM132C	AC108704.1,SLC15A4
rs376621269	chr6	31767673	p21.33	T	A	intron	rs1270942	1	0	0	0	0	0	LSM2	NA	NA	NA	NA	NA	NA	NA	LSM2
rs3768056	chr1	235907825	q42.3	G	A	intron	rs9782955	1	0	0	0	0	0	LYST	NA	NA	NA	NA	NA	NA	NA	LYST
rs3768792	chr2	213871709	q34	G	A	untranslated-3	rs3768792	1	0	0	0	0	0	IKZF2	NA	NA	NA	NA	NA	NA	NA	IKZF2
rs3772190	chr3	169500487	q26.2	G	A	intron	rs10936599	1	0	0	0	0	0	MYNN	NA	NA	NA	NA	NA	NA	NA	MYNN
rs3777742	chr6	35238154	p21.31	C	T	intron	rs10807150	1	0	0	0	0	0	ZNF76	NA	NA	NA	NA	NA	NA	NA	ZNF76
rs3777743	chr6	35238158	p21.31	C	T	intron	rs10807150	1	0	0	0	0	0	ZNF76	NA	NA	NA	NA	NA	NA	NA	ZNF76
rs3777744	chr6	35356143	p21.31	A	G	intron	rs10807150	1	0	1	0	1	1	PPARD	NA	AL033519.3,AL139100.1,AL157823.2,AL451165.2,ANKS1A,ARMC12,BRPF3,DEF6,ETV7,FANCE,FKBP5,ILRUN,LHFPL5,MAPK13,MAPK14,PACSIN1,PPARD,RPL10A,RPS10,SCUBE3,SLC26A8,SNRPC,SRPK1,TAF11,TCP11,UHRF1BP1,Z84485.1,Z97832.2,ZNF76	AL157823.2,DEF6,ETV7,FKBP5,MAPK13,RPL10A,RPS10,SNRPC,UHRF1BP1,Z97832.2	DEF6,ZNF76	AL157823.2,DEF6,ETV7,FKBP5,MAPK13,RPL10A,RPS10,SNRPC,UHRF1BP1,Z97832.2,ZNF76	AL451165.2,ANKS1A,DEF6,FANCE,LHFPL5,PACSIN1,PPARD,RPL10A,RPS10,SRPK1,UHRF1BP1,ZNF76	AL033519.3,AL033519.4,AL138721.1,AL139100.1,AL157823.2,AL451165.2,ANKS1A,ARMC12,BRPF3,CLPS,DEF6,DPRXP2,ETV7,FANCE,FKBP5,IFITM3P3,ILRUN,LHFPL5,MAPK13,MAPK14,NUDT3,PACSIN1,PNPLA1,PPARD,RPL10A,RPS10,SCUBE3,SLC26A8,SNRPC,SPDEF,SRPK1,TAF11,TCP11,TEAD3,TULP1,UHRF1BP1,Z84485.1,Z95152.1,Z97832.2,ZNF76	AL157823.2,DEF6,ETV7,FKBP5,MAPK13,RPL10A,RPS10,SNRPC,UHRF1BP1,Z97832.2,ZNF76
rs3784275	chr15	44091386	q15.3	G	A	intron,near-gene-5	NA	0	1	0	0	0	0	SERINC4	NA	NA	NA	NA	NA	NA	NA	SERINC4
rs3786042	chr17	4712230	p13.2	C	T	intron,near-gene-5	rs2286672	1	0	0	0	0	0	PLD2	NA	NA	NA	NA	NA	NA	NA	PLD2
rs3787330	chr20	48533529	q13.13	T	G	near-gene-5	rs11697848	1	0	0	0	0	0	SPATA2	NA	NA	NA	NA	NA	NA	NA	SPATA2
rs3794060	chr11	71187679	q13.4	C	T	intron,near-gene-5	rs3794060	1	0	1	0	0	0	NADSYN1	KRTAP5-9	AP000812.2,AP002387.1,AP002490.1,CLPB,DHCR7,FOLR2,FOLR3,IL18BP,INPPL1,KRTAP5-9,NADSYN1,OR7E128P,RP11-660L16.2	AP002387.1,DHCR7,IL18BP,INPPL1,KRTAP5-9,NADSYN1,OR7E128P,RP11-660L16.2	AP002387.1,DHCR7,NADSYN1	AP002387.1,DHCR7,IL18BP,INPPL1,KRTAP5-9,NADSYN1,OR7E128P,RP11-660L16.2	AP002387.1,AP002490.1,DHCR7,INPPL1,NADSYN1	ACTE1P,ALG1L9P,ANAPC15,AP000593.3,AP000812.2,AP000867.2,AP001271.1,AP001271.2,AP002387.1,AP002490.1,AP002495.1,CLPB,DHCR7,ENPP7P8,FAM86C1P,FOLR1,FOLR2,FOLR3,IL18BP,INPPL1,KRTAP5-10,KRTAP5-7,KRTAP5-8,KRTAP5-9,LAMTOR1,NADSYN1,NUMA1,OR7E126P,OR7E128P,OR7E87P,RNF121,RP11-660L16.2,SHANK2,SHANK2-AS1,SHANK2-AS2,UNC93B6,ZNF705E	AP002387.1,DHCR7,IL18BP,INPPL1,KRTAP5-9,NADSYN1,OR7E128P,RP11-660L16.2
rs3794986	chr19	52047314	q13.41	G	T	unknown	rs2305772	1	0	0	0	0	0	SIGLEC6	NA	NA	NA	NA	NA	NA	NA	SIGLEC6
rs3796145	chr3	169524862	q26.2	A	C	intron	rs10936599	1	0	0	0	0	0	LRRC34	NA	NA	NA	NA	NA	NA	NA	LRRC34
rs3796621	chr4	982852	p16.3	G	A	coding-synon,intron	rs4690229	1	0	0	0	0	0	SLC26A1	NA	NA	NA	NA	NA	NA	NA	SLC26A1
rs3798342	chr6	35251494	p21.31	G	A	intron	rs10807150	1	0	0	0	0	0	ZNF76	NA	NA	NA	NA	NA	NA	NA	ZNF76
rs3800382	chr6	35209225	p21.31	T	A	intron,near-gene-5	rs10807150	1	0	0	0	0	0	SCUBE3	NA	NA	NA	NA	NA	NA	NA	SCUBE3
rs3800383	chr6	35197814	p21.31	T	C	intron	rs10807150	1	0	0	0	0	0	SCUBE3	NA	NA	NA	NA	NA	NA	NA	SCUBE3
rs3800385	chr6	35189999	p21.31	G	T	intron	rs10807150	1	0	0	0	0	0	SCUBE3	NA	NA	NA	NA	NA	NA	NA	SCUBE3
rs3800386	chr6	35187477	p21.31	G	A	intron	rs10807150	1	0	0	0	0	0	SCUBE3	NA	NA	NA	NA	NA	NA	NA	SCUBE3
rs3800387	chr6	35186501	p21.31	G	A	intron	rs10807150	1	0	0	0	0	0	SCUBE3	NA	NA	NA	NA	NA	NA	NA	SCUBE3
rs3800388	chr6	35186149	p21.31	C	T	intron	rs10807150	1	0	0	0	0	0	SCUBE3	NA	NA	NA	NA	NA	NA	NA	SCUBE3
rs3800392	chr6	35179624	p21.31	T	G/C/A	unknown	rs10807150	1	0	1	1	0	0	SCUBE3	FANCE,MKRNP2,RPL10A	AL451165.2,ANKS1A,ARMC12,DEF6,FANCE,FKBP5,HMGA1,ILRUN,LHFPL5,MAPK13,MAPK14,PPARD,RPL10A,RPS10,SCUBE3,SLC26A8,SMIM29,SNRPC,SPDEF,SRPK1,TAF11,TCP11,TEAD3,UHRF1BP1,Z84485.1,Z97832.2,ZNF76	DEF6,MAPK13,RPL10A,RPS10,SNRPC,TCP11	DEF6,RPL10A,ZNF76	DEF6,MAPK13,RPL10A,RPS10,SNRPC,TCP11,ZNF76	ANKS1A,ARMC12,DEF6,FKBP5,LHFPL5,MAPK13,MAPK14,RPL10A,RPS10,SMIM29,SNRPC,SRPK1,Z84485.1,Z97832.2,ZNF76	AL033519.3,AL138721.1,AL139100.1,AL157823.2,AL354740.1,AL451165.2,ANKS1A,ARMC12,CLPS,CLPSL1,CLPSL2,DEF6,DPRXP2,FANCE,FKBP5,HMGA1,HSPE1P11,ILRUN,LHFPL5,MAPK13,MAPK14,PACSIN1,PPARD,RPL10A,RPS10,SCUBE3,SLC26A8,SMIM29,SNRPC,SPDEF,SRPK1,TAF11,TCP11,TEAD3,TULP1,UHRF1BP1,Z84485.1,Z95152.1,Z97832.2,ZNF76	DEF6,FANCE,MAPK13,MKRNP2,RPL10A,RPS10,SNRPC,TCP11,ZNF76
rs3800393	chr6	35179541	p21.31	C	T	unknown	rs10807150	1	0	1	0	0	0	SCUBE3	FANCE,MKRNP2,RPL10A	AL451165.2,ANKS1A,ARMC12,BRPF3,DEF6,FANCE,FKBP5,ILRUN,LHFPL5,MAPK13,MAPK14,PACSIN1,PPARD,RPL10A,RPS10,SCUBE3,SLC26A8,SNRPC,SPDEF,SRPK1,TAF11,TCP11,TEAD3,UHRF1BP1,Z84485.1,Z97832.2,ZNF76	DEF6,MAPK13,PACSIN1,RPL10A,SNRPC,SRPK1,UHRF1BP1,Z97832.2	DEF6,ZNF76	DEF6,MAPK13,PACSIN1,RPL10A,SNRPC,SRPK1,UHRF1BP1,Z97832.2,ZNF76	AL451165.2,ANKS1A,ARMC12,DEF6,FANCE,LHFPL5,MAPK13,RPL10A,RPS10,SRPK1,TAF11,UHRF1BP1,Z84485.1,Z97832.2,ZNF76	AL033519.3,AL033519.4,AL138721.1,AL139100.1,AL157823.2,AL354740.1,AL451165.2,ANKS1A,ARMC12,BRPF3,CLPS,CLPSL1,CLPSL2,DEF6,FANCE,FKBP5,HMGA1,HSPE1P11,IFITM3P3,ILRUN,LHFPL5,MAPK13,MAPK14,NUDT3,PACSIN1,PPARD,RPL10A,RPS10,SCUBE3,SLC26A8,SMIM29,SNRPC,SPDEF,SRPK1,TAF11,TCP11,TEAD3,TULP1,UHRF1BP1,Z84485.1,Z95152.1,Z97832.2,ZNF76	DEF6,FANCE,MAPK13,MKRNP2,PACSIN1,RPL10A,SNRPC,SRPK1,UHRF1BP1,Z97832.2,ZNF76
rs3800396	chr6	35160122	p21.31	C	A	unknown	rs10807150	1	0	0	0	0	0	SCUBE3	NA	NA	NA	NA	NA	NA	NA	SCUBE3
rs3800401	chr6	35155250	p21.31	A	G	unknown	rs10807150	1	0	0	0	0	0	SCUBE3	NA	NA	NA	NA	NA	NA	NA	SCUBE3
rs3830649	chr3	119246386	q13.33	G	-	intron	rs1131265	1	0	0	0	0	0	CD80	NA	NA	NA	NA	NA	NA	NA	CD80
rs3830781	chr20	48498656	q13.13	TCC	-	intron	rs11697848	1	0	0	0	0	0	SLC9A8	NA	NA	NA	NA	NA	NA	NA	SLC9A8
rs3831674	chrX	153348219	q28	T	-	intron	rs1734787	1	0	1	0	0	0	MECP2	NA	NA	NA	NA	NA	NA	NA	MECP2
rs3832683	chr10	63818921	q21.2	A	-	intron	rs4948496	1	0	1	0	0	0	ARID5B	ARID5B	NA	NA	NA	NA	NA	NA	ARID5B
rs3834310	chr6	138199056	q23.3	G	-	intron	rs2230926	1	0	1	0	0	0	TNFAIP3	AL357060.1,RP11-356I2.4,TNFAIP3	AL356234.3,AL590617.2,CCDC28A,HEBP2,IFNGR1,LINC02528,NHSL1,TNFAIP3,WAKMAR2	AL356234.3,IFNGR1,LINC02528,WAKMAR2	HEBP2	AL356234.3,HEBP2,IFNGR1,LINC02528,WAKMAR2	HEBP2,TNFAIP3,WAKMAR2	AL135902.1,AL356234.3,AL590617.2,ARFGEF3,CCDC28A,CCDC28A-AS1,ECT2L,HEBP2,IFNGR1,IL20RA,LINC02528,LINC02539,NHSL1,PERP,SLC35D3,SMIM28,TNFAIP3,WAKMAR2	AL356234.3,AL357060.1,HEBP2,IFNGR1,LINC02528,RP11-356I2.4,TNFAIP3,WAKMAR2
rs385360	chr11	35130450	p13	G	C	unknown	rs507230	1	0	0	0	0	0	LOC100507144	NA	NA	NA	NA	NA	NA	NA	LOC100507144
rs3853839	chrX	12907658	p22.2	C	G	untranslated-3	rs3853839	1	0	0	0	0	0	TLR7	NA	NA	NA	NA	NA	NA	NA	TLR7
rs3859186	chr17	38076329	q12	G	A	near-gene-5	rs8079075	1	0	0	0	0	0	ORMDL3	NA	NA	NA	NA	NA	NA	NA	ORMDL3
rs3860191	chr10	50119977	q11.23	T	C	intron	rs1913517	1	0	0	0	0	0	LRRC18	NA	NA	NA	NA	NA	NA	NA	LRRC18
rs3862468	chr16	11194018	p13.13	G	C	intron	rs12599402	1	0	0	0	0	0	CLEC16A	NA	NA	NA	NA	NA	NA	NA	CLEC16A
rs386725645	chr8	56866312	q12.1	AGT	CCTA	intron	rs7829816	1	0	0	0	0	0	LYN	NA	NA	NA	NA	NA	NA	NA	LYN
rs388401	chr4	87974415	q21.3	C	G	intron	rs340630	1	0	0	0	0	0	AFF1	NA	NA	NA	NA	NA	NA	NA	AFF1
rs3893660	chr16	11193930	p13.13	A	G	intron	rs12599402	1	0	0	0	0	0	CLEC16A	NA	NA	NA	NA	NA	NA	NA	CLEC16A
rs3893661	chr16	11193880	p13.13	C	G	intron	rs12599402	1	0	0	0	0	0	CLEC16A	NA	NA	NA	NA	NA	NA	NA	CLEC16A
rs389884	chr6	31940897	p21.33	A	G	intron,near-gene-5	rs1270942	1	0	0	0	0	0	STK19	NA	NA	NA	NA	NA	NA	NA	STK19
rs3925999	chr7	128746693	q32.1	A	G	unknown	rs12537284	1	0	0	0	0	0	LOC407835	NA	NA	NA	NA	NA	NA	NA	LOC407835
rs3935641	chr15	38798465	q14	G	C	intron	rs11073328	1	0	0	0	0	0	RASGRP1	NA	NA	NA	NA	NA	NA	NA	RASGRP1
rs3936122	chr15	38791283	q14	C	T	intron	rs11073328	1	0	0	0	0	0	RASGRP1	NA	NA	NA	NA	NA	NA	NA	RASGRP1
rs3945259	chrX	56888955	p11.21	A	G	unknown	rs5914778	1	0	0	0	0	0	LINC01420	NA	NA	NA	NA	NA	NA	NA	LINC01420
rs3949215	chr6	25777497	p22.2	A	T	intron	rs4712969	1	0	0	0	0	0	SLC17A4	NA	NA	NA	NA	NA	NA	NA	SLC17A4
rs3950296	chr3	169493283	q26.2	C	G	intron	rs10936599	1	0	0	0	0	0	MYNN	NA	NA	NA	NA	NA	NA	NA	MYNN
rs3968371	chr8	56850135	q12.1	A	G	intron	rs7829816	1	0	0	0	0	0	LYN	NA	NA	NA	NA	NA	NA	NA	LYN
rs4029980	chrX	57070806	p11.21	T	C	unknown	rs5914778	1	0	1	0	0	0	SPIN3	NA	FAAH2,KLF8,MTHFD1P1,NBDY,SPIN2B,SPIN3,UBQLN2,UQCRBP1	MTHFD1P1,UQCRBP1	NA	MTHFD1P1,UQCRBP1	NA	AL022157.1,AL354793.1,FAAH2,KLF8,MTHFD1P1,NBDY,NLRP2B,SPIN2A,SPIN2B,SPIN3,UBQLN2,UQCRBP1,ZXDA,ZXDB	MTHFD1P1,UQCRBP1
rs404977	chr11	35132267	p13	A	G	unknown	rs507230	1	0	0	0	0	0	LOC100507144	NA	NA	NA	NA	NA	NA	NA	LOC100507144
rs4061133	chrX	56952607	p11.21	G	A	unknown	rs5914778	1	0	0	0	0	0	SPIN3	NA	NA	NA	NA	NA	NA	NA	SPIN3
rs4073948	chr8	10772644	p23.1	A	T	intron	rs6985109	1	0	0	0	0	0	XKR6	NA	NA	NA	NA	NA	NA	NA	XKR6
rs4076852	chr3	58375286	p14.3	G	A	intron	rs6445975	1	0	0	0	0	0	PXK	NA	NA	NA	NA	NA	NA	NA	PXK
rs408402	chrX	57035297	p11.21	A	G	unknown	rs5914778	1	0	0	0	0	0	SPIN3	NA	NA	NA	NA	NA	NA	NA	SPIN3
rs41270044	chr6	34985563	p21.31	G	A	coding-synon	rs13205210	1	0	0	0	0	0	ANKS1A	NA	NA	NA	NA	NA	NA	NA	ANKS1A
rs41272536	chr1	183440531	q25.3	A	G	near-gene-5,ncRNA	rs17849502	1	0	1	0	0	1	SMG7-AS1	ARPC5,LAMC1,LAMC2,NCF2,RGL1,RNU6-41P,RP11-505O17.1,SHCBP1L,SMG7	AL445228.3,ARPC5,C1orf21,DHX9,LAMC1,NCF2,RGS16,SMG7,SMG7-AS1,TSEN15	ARPC5,DHX9,SMG7	NA	ARPC5,DHX9,SMG7	AL445228.3,ARPC5,C1orf21,NCF2,RGS16,SMG7-AS1	AL445228.3,ARPC5,C1orf21,COLGALT2,DHX9,LAMC1,LAMC1-AS1,LAMC2,LINC01686,NCF2,RGL1,RGS16,RGS8,SMG7,SMG7-AS1,TSEN15	ARPC5,DHX9,LAMC1,LAMC2,NCF2,RGL1,RNU6-41P,RP11-505O17.1,SHCBP1L,SMG7
rs41283584	chr20	48507781	q13.13	G	A	ncRNA,untranslated-3	rs11697848	1	0	1	0	0	0	SLC9A8	KCNB1,PTGIS	AL133230.1,ARFGEF2,B4GALT5,CEBPB,CEBPB-AS1,CSE1L,CSE1L-AS1,DDX27,LINC01270,LINC01275,PARD6B,PTPN1,RNF114,SLC9A8,SNAI1,SPATA2,STAU1,TMEM189,TRERNA1,UBE2V1,ZNFX1	B4GALT5,CSE1L,CSE1L-AS1,PARD6B,SLC9A8	ARFGEF2,CEBPB,SLC9A8,UBE2V1	ARFGEF2,B4GALT5,CEBPB,CSE1L,CSE1L-AS1,PARD6B,SLC9A8,UBE2V1	AL133230.1,B4GALT5,CEBPB-AS1,CSE1L,DDX27,PTPN1,RNF114,SNAI1,SPATA2,UBE2V1,ZNFX1	AL035685.1,AL133230.1,AL162615.1,ARFGEF2,ARPC3P1,B4GALT5,BCAS4,CEBPB,CEBPB-AS1,CSE1L,CSE1L-AS1,DDX27,KCNB1,KRT18P4,LINC01270,LINC01271,LINC01273,LINC01275,PARD6B,PELATON,PTGIS,PTPN1,RIPOR3,RNF114,SLC9A8,SNAI1,SNAP23P1,SPATA2,STAU1,TMEM189,TRERNA1,UBE2V1,ZFAS1,ZNFX1	ARFGEF2,B4GALT5,CEBPB,CSE1L,CSE1L-AS1,KCNB1,PARD6B,PTGIS,SLC9A8,UBE2V1
rs4134163	chrX	56793229	p11.21	C	G	intron	rs5914778	1	0	0	0	0	0	LINC01420	NA	NA	NA	NA	NA	NA	NA	LINC01420
rs4134466	chr6	106577368	q21	A	G	unknown	rs548234	1	0	0	0	0	0	PRDM1	NA	NA	NA	NA	NA	NA	NA	PRDM1
rs4146202	chr19	52032668	q13.41	T	C	intron	rs2305772	1	0	0	0	0	0	SIGLEC6	NA	NA	NA	NA	NA	NA	NA	SIGLEC6
rs4146203	chr19	52032775	q13.41	C	G	intron	rs2305772	1	0	1	0	0	0	SIGLEC6	RPL7P51,SIGLEC14,SIGLEC5	AC008750.1,AC008750.4,AC010320.1,AC010320.2,AC010325.1,AC010325.2,AC011468.1,AC018755.5,C19orf48,C19orf81,C19orf84,CLDND2,CTU1,ETFB,FPR2,HAS1,IGLON5,KLK1,KLK14,KLK3,PPP2R1A,SIGLEC10,SIGLEC12,SIGLEC14,SIGLEC22P,SIGLEC5,SIGLEC6,SIGLEC7,SIGLEC8,SIGLECL1,SPACA6,VSIG10L,ZNF175,ZNF350,ZNF350-AS1,ZNF432,ZNF480,ZNF528-AS1,ZNF577,ZNF578,ZNF614,ZNF615,ZNF616,ZNF649,ZNF766,ZNF808,ZNF836,ZNF841,ZNF880	AC008750.1,AC008750.4,AC010325.1,C19orf84,PPP2R1A,SIGLEC14,SPACA6,ZNF175,ZNF577,ZNF615	CTU1,ETFB,ZNF175	AC008750.1,AC008750.4,AC010325.1,C19orf84,CTU1,ETFB,PPP2R1A,SIGLEC14,SPACA6,ZNF175,ZNF577,ZNF615	AC010320.1,AC010320.2,AC010325.1,AC010325.2,AC011468.1,C19orf48,CTU1,ETFB,SIGLEC12,ZNF175,ZNF350,ZNF432,ZNF528-AS1,ZNF578,ZNF615,ZNF649,ZNF841,ZNF880	AC006272.1,AC008743.1,AC008750.1,AC008750.2,AC008750.3,AC008750.4,AC010320.1,AC010320.2,AC010320.3,AC010320.4,AC010325.1,AC010325.2,AC010332.1,AC010332.2,AC011468.1,AC011468.5,AC011473.3,AC011523.1,AC018755.1,AC018755.3,AC018755.4,AC018755.5,AC063977.5,AC063977.7,AC074141.1,ACP4,C19orf48,C19orf81,C19orf84,CD33,CEACAM18,CLDND2,CLEC11A,CTU1,ETFB,FPR1,FPR2,FPR3,HAS1,IGLON5,KLK1,KLK10,KLK11,KLK13,KLK…	AC008750.1,AC008750.4,AC010325.1,C19orf84,CTU1,ETFB,PPP2R1A,RPL7P51,SIGLEC14,SIGLEC5,SPACA6,ZNF175,ZNF577,ZNF615
rs41476751	chr16	31335906	p11.2	T	C	intron	rs9888739	1	0	0	0	0	0	ITGAM	NA	NA	NA	NA	NA	NA	NA	ITGAM
rs422475	chrX	57034589	p11.21	C	T	unknown	rs5914778	1	0	0	0	0	0	SPIN3	NA	NA	NA	NA	NA	NA	NA	SPIN3
rs4236040	chr6	25761209	p22.2	T	C	intron	rs4712969	1	0	1	0	0	0	SLC17A4	NA	ABT1,AL031777.2,AL133268.4,AL353759.1,ARMH2,BTN2A1,BTN2A2,BTN2A3P,BTN3A1,BTN3A2,BTN3A3,CARMIL1,CMAHP,GMNN,H1-3,H1-4,H1-6,H2AC4,H2AC6,H2AC8,H2BC10,H2BC3,H2BC4,H2BC5,H2BC6,H2BC7,H2BC8,H2BC9,H3C1,H3C6,H4C1,H4C2,H4C3,H4C4,H4C5,H4C8,HCG11,HFE,HLA-G,Hs.519979,RIPOR2,RP11-367G6.3,SLC17A3,TRIM38,U91328.1,U91328.3,ZNF322	BTN2A2,BTN3A2,BTN3A3,CARMIL1,CMAHP,HLA-G,Hs.519979,RP11-367G6.3	ABT1,BTN3A2,TRIM38	ABT1,BTN2A2,BTN3A2,BTN3A3,CARMIL1,CMAHP,HLA-G,Hs.519979,RP11-367G6.3,TRIM38	ABT1,AL133268.4,ARMH2,BTN2A2,BTN3A1,BTN3A2,CARMIL1,H2AC4,H2BC3,H2BC4,H2BC7,H2BC9,H3C6,H4C1,H4C2,H4C3,H4C5,HCG11,ZNF322	ABT1,AL031777.2,AL133268.1,AL133268.4,AL353759.1,ARMH2,ASS1P1,BTN1A1,BTN2A1,BTN2A2,BTN2A3P,BTN3A1,BTN3A2,BTN3A3,CARMIL1,CMAHP,CTA-14H9.5,GMNN,H1-12P,H1-2,H1-3,H1-4,H1-6,H2AC4,H2AC6,H2AC7,H2AC8,H2BC1,H2BC10,H2BC3,H2BC4,H2BC5,H2BC6,H2BC7,H2BC8,H2BC9,H3C1,H3C4,H3C6,H3C8,H4C1,H4C2,H4C3,H4C4,H4C5,H4C8,HCG11,HFE,HLA-G,HMGN4,Hs.519979,LARP1P1,PPIAP29,RIPOR2,RP11-367G6.3,RP3-522P13.3,SCGN,SLC17A1,SLC17A3…	ABT1,BTN2A2,BTN3A2,BTN3A3,CARMIL1,CMAHP,HLA-G,Hs.519979,RP11-367G6.3,TRIM38
rs4239702	chr20	44749251	q13.12	T	C	intron	rs4810485	1	0	1	0	0	0	CD40	NA	AL008726.1,AL021578.1,AL031663.3,AL133520.1,AL162458.1,CD40,CTSA,DBNDD2,DNTTIP1,ELMO2,MMP9,NCOA5,NEURL2,PCIF1,PI3,PIGT,PLTP,SDC4,SLC12A5,SLC12A5-AS1,SLPI,SPATA25,SYS1,TNNC2,TP53RK,UBE2C,WFDC2,ZNF334,ZNF335,ZSWIM1	CD40,PIGT,PLTP,SLC12A5,WFDC2,ZNF334,ZNF335	CD40,NEURL2,SPATA25,ZNF334	CD40,NEURL2,PIGT,PLTP,SLC12A5,SPATA25,WFDC2,ZNF334,ZNF335	AL031663.3,AL133520.1,AL162458.1,CD40,CTSA,DNTTIP1,ELMO2,NCOA5,PCIF1,SDC4,SYS1,TNNC2,ZNF334,ZNF335	ACOT8,AL008726.1,AL021578.1,AL031055.1,AL031663.2,AL031663.3,AL031687.1,AL133227.1,AL133520.1,AL162458.1,AL354766.2,CD40,CDH22,CTSA,DBNDD2,DNTTIP1,ELMO2,EPPIN,EYA2,HSPD1P21,MATN4,Metazoa_SRP,MKRN7P,MMP9,NCOA5,NDUFB4P10,NEURL2,PCIF1,PI3,PIGT,PLTP,RBPJL,RPL13P2,RPS2P7,SDC4,SLC12A5,SLC12A5-AS1,SLC13A3,SLC2A10,SLC35C2,SLPI,SNX21,SPATA25,SYS1,TNNC2,TP53RK,TP53TG5,UBE2C,WFDC10B,WFDC11,WFDC12,WFDC2,WFDC…	CD40,NEURL2,PIGT,PLTP,SLC12A5,SPATA25,WFDC2,ZNF334,ZNF335
rs4240671	chr8	10767748	p23.1	G	A	intron	rs6985109	1	0	1	0	0	0	XKR6	GATA4	AC011008.1,AC022239.1,AC025857.2,AC034111.1,AC069185.1,AC104964.3,AF131215.2,AF131215.4,AF131215.5,AF131215.6,AF131215.7,AF131216.1,AF131216.4,AF131216.5,BLK,C8orf13,C8orf5,CTSB,FAM167A,FDFT1,LINCR-0001,MSRA,MTMR9,NEIL2,PINX1,PRSS51,RP11-148O21.4,SLC35G5,TDH,XKR6	AC011008.1,AC022239.1,AC025857.2,AF131215.5,AF131215.6,AF131216.5,BLK,C8orf13,C8orf5,FAM167A,FDFT1,MSRA	AF131215.5,AF131215.6,AF131216.5,BLK	AC011008.1,AC022239.1,AC025857.2,AF131215.5,AF131215.6,AF131216.5,BLK,C8orf13,C8orf5,FAM167A,FDFT1,MSRA	AC022239.1,AC025857.2,AF131215.2,AF131215.4,AF131215.5,AF131215.6,AF131215.7,AF131216.1,AF131216.4,BLK,FDFT1,MSRA,NEIL2,PINX1,SLC35G5,XKR6	AC011008.1,AC011008.2,AC022239.1,AC025857.2,AC034111.1,AC069185.1,AC104964.1,AC104964.2,AC104964.3,AC105001.1,AF131215.2,AF131215.3,AF131215.4,AF131215.5,AF131215.6,AF131215.7,AF131216.1,AF131216.3,AF131216.4,AF131216.5,BLK,C8orf13,C8orf49,C8orf5,C8orf74,CTSB,FAM167A,FAM167A-AS1,FDFT1,GATA4,LINC00208,LINC00529,LINCR-0001,MSRA,MTMR9,NEIL2,PINX1,PRSS51,PRSS55,RP11-148O21.2,RP11-148O21.3,RP11-148O21…	AC011008.1,AC022239.1,AC025857.2,AF131215.5,AF131215.6,AF131216.5,BLK,C8orf13,C8orf5,FAM167A,FDFT1,GATA4,MSRA
rs4240672	chr8	10767917	p23.1	G	A	intron	rs6985109	1	0	0	0	0	0	XKR6	NA	NA	NA	NA	NA	NA	NA	XKR6
rs4240673	chr8	10787612	p23.1	T	C	intron	rs6985109	1	0	0	0	0	0	XKR6	NA	NA	NA	NA	NA	NA	NA	XKR6
rs4264266	chr13	41588832	q14.11	G	T	intron	rs7329174	1	0	0	0	0	0	ELF1	NA	NA	NA	NA	NA	NA	NA	ELF1
rs4273966	chrX	56968408	p11.21	C	T	unknown	rs5914778	1	0	0	0	0	0	SPIN3	NA	NA	NA	NA	NA	NA	NA	SPIN3
rs4274624	chr2	191958656	q32.3	C	T	intron	rs7582694	1	0	0	0	0	0	STAT4	NA	NA	NA	NA	NA	NA	NA	STAT4
rs4287066	chrX	56820897	p11.21	T	C	intron	rs5914778	1	0	0	0	0	0	LINC01420	NA	NA	NA	NA	NA	NA	NA	LINC01420
rs4304463	chrX	56792172	p11.21	T	C	intron	rs5914778	1	0	0	0	0	0	LINC01420	NA	NA	NA	NA	NA	NA	NA	LINC01420
rs4326350	chr8	10763655	p23.1	C	G	intron	rs6985109	1	0	0	0	0	0	XKR6	NA	NA	NA	NA	NA	NA	NA	XKR6
rs433061	chr6	32014828	p21.33	G	A	intron,near-gene-5	rs1270942	1	0	0	0	0	0	TNXB	NA	NA	NA	NA	NA	NA	NA	TNXB
rs4337325	chr17	37964436	q12	C	T	intron	rs8079075	1	0	0	0	0	0	IKZF3	NA	NA	NA	NA	NA	NA	NA	IKZF3
rs4379572	chrX	56952119	p11.21	G	A	unknown	rs5914778	1	0	0	0	0	0	SPIN3	NA	NA	NA	NA	NA	NA	NA	SPIN3
rs438047	chr11	35127840	p13	A	G	unknown	rs507230	1	0	0	0	0	0	LOC100507144	NA	NA	NA	NA	NA	NA	NA	LOC100507144
rs4382762	chr1	173340972	q25.1	G	A	intron	rs12736195	1	0	0	0	0	0	LOC100506023	NA	NA	NA	NA	NA	NA	NA	LOC100506023
rs4385425	chr7	50307334	p12.2	A	G	unknown	rs4917014	1	0	0	0	0	0	IKZF1	NA	NA	NA	NA	NA	NA	NA	IKZF1
rs4386567	chr4	87917222	q21.3	G	C	intron	rs340630	1	0	0	0	0	0	AFF1	NA	NA	NA	NA	NA	NA	NA	AFF1
rs4388254	chr5	133428601	q31.1	C	T	unknown	rs7726414	1	0	0	0	0	0	TCF7	NA	NA	NA	NA	NA	NA	NA	TCF7
rs4392743	chr6	32295652	p21.32	T	C	intron	rs1270942	1	0	0	0	0	0	C6orf10	NA	NA	NA	NA	NA	NA	NA	C6orf10
rs4402013	chrX	56555149	p11.21	A	T	unknown	rs5914778	1	0	1	0	0	0	UBQLN2	NA	AL050309.1,FAAH2,KLF8,MTHFD1P1,NBDY,RP13-188A5.1,RRAGB,SPIN2B,SPIN3,UBQLN2,UQCRBP1	AL050309.1,MTHFD1P1,RP13-188A5.1,RRAGB,UQCRBP1	NA	AL050309.1,MTHFD1P1,RP13-188A5.1,RRAGB,UQCRBP1	NA	AL022157.1,AL050309.1,AL354793.1,FAAH2,FOXR2,KLF8,MTHFD1P1,NBDY,RP13-188A5.1,RRAGB,SPIN2A,SPIN2B,SPIN3,UBQLN2,UQCRBP1	AL050309.1,MTHFD1P1,RP13-188A5.1,RRAGB,UQCRBP1
rs4423214	chr11	71173254	q13.4	C	T	intron	rs3794060	1	0	0	0	0	0	NADSYN1	NA	NA	NA	NA	NA	NA	NA	NADSYN1
rs4427308	chrX	56842851	p11.21	T	C	intron	rs5914778	1	0	0	0	0	0	LINC01420	NA	NA	NA	NA	NA	NA	NA	LINC01420
rs443459	chr4	87976055	q21.3	G	A	intron	rs340630	1	0	0	0	0	0	AFF1	NA	NA	NA	NA	NA	NA	NA	AFF1
rs4438945	chr6	34690015	p21.31	C	T	unknown	rs13205210	1	0	1	0	0	0	C6orf106	SCUBE3,SNRPC	AL451165.2,ANKS1A,DEF6,FANCE,HMGA1,ILRUN,LEMD2,NUDT3,PACSIN1,PPARD,RPL10A,RPS10,SCUBE3,SMIM29,SNRPC,SPDEF,TAF11,TULP1,UHRF1BP1,Z97832.2,ZNF76	AL451165.2,ILRUN,TAF11,UHRF1BP1	ANKS1A,SNRPC,SPDEF	AL451165.2,ANKS1A,ILRUN,SNRPC,SPDEF,TAF11,UHRF1BP1	HMGA1,ILRUN,LEMD2,PPARD,RPL10A,SCUBE3,SNRPC,TAF11,UHRF1BP1,ZNF76	AL033519.3,AL033519.4,AL139100.1,AL354740.1,AL451165.2,ANKS1A,DEF6,FANCE,GRM4,HMGA1,IFITM3P3,ILRUN,IP6K3,LEMD2,LINC01016,NUDT3,PACSIN1,PPARD,RPL10A,RPS10,SCUBE3,SMIM29,SNRPC,SPDEF,TAF11,TCP11,TEAD3,TULP1,UHRF1BP1,Z97832.2,ZNF76	AL451165.2,ANKS1A,ILRUN,SCUBE3,SNRPC,SPDEF,TAF11,UHRF1BP1
rs4449583	chr5	1284135	p15.33	C	T	intron	rs7726159	1	0	1	0	0	0	TERT	NA	AC010442.1,AC026412.1,AC026740.1,AC091849.2,AC106772.1,BRD9,CEP72,CLPTM1L,MRPL36,SLC9A3,SLC9A3-AS1,TERT,TPPP,TRIP13,ZDHHC11B	AC010442.1,AC026412.1,AC026740.1,SLC9A3,SLC9A3-AS1,TPPP	AC091849.2	AC010442.1,AC026412.1,AC026740.1,AC091849.2,SLC9A3,SLC9A3-AS1,TPPP	AC106772.1,BRD9,CEP72,CLPTM1L,SLC9A3,ZDHHC11B	AC010442.1,AC021087.2,AC026412.1,AC026412.2,AC026412.3,AC026740.1,AC026748.1,AC091849.2,AC106772.1,AC116351.1,AC124852.1,AC126768.1,AHRR,BRD9,CEP72,CLPTM1L,CTD-3080P12.3,EXOC3,EXOC3-AS1,LINC02116,LPCAT1,MRPL36,NDUFS6,NKD2,PP7080,SDHAP3,SLC12A7,SLC6A18,SLC6A3,SLC9A3,SLC9A3-AS1,TERT,TPPP,TRIP13,ZDHHC11,ZDHHC11B	AC010442.1,AC026412.1,AC026740.1,AC091849.2,SLC9A3,SLC9A3-AS1,TPPP
rs4463567	chrX	56923153	p11.21	G	A	unknown	rs5914778	1	0	0	0	0	0	LINC01420	NA	NA	NA	NA	NA	NA	NA	LINC01420
rs4488226	chr11	71164965	q13.4	T	A	intron	rs3794060	1	0	0	0	0	0	NADSYN1	NA	NA	NA	NA	NA	NA	NA	NADSYN1
rs451263	chr6	34549498	p21.31	G	A	unknown	rs13205210	1	0	0	0	0	0	C6orf106	NA	NA	NA	NA	NA	NA	NA	C6orf106
rs451603	chr6	34549107	p21.31	G	A	unknown	rs13205210	1	0	0	0	0	0	C6orf106	NA	NA	NA	NA	NA	NA	NA	C6orf106
rs4521894	chrX	56864001	p11.21	T	C	unknown	rs5914778	1	0	0	0	0	0	LINC01420	NA	NA	NA	NA	NA	NA	NA	LINC01420
rs4535870	chrX	56873303	p11.21	C	A	unknown	rs5914778	1	0	0	0	0	0	LINC01420	NA	NA	NA	NA	NA	NA	NA	LINC01420
rs4546793	chrX	57027475	p11.21	C	T	unknown	rs5914778	1	0	0	0	0	0	SPIN3	NA	NA	NA	NA	NA	NA	NA	SPIN3
rs4554431	chr8	10771638	p23.1	T	A	intron	rs6985109	1	0	0	0	0	0	XKR6	NA	NA	NA	NA	NA	NA	NA	XKR6
rs455546	chr22	21809438	q11.21	G	T	unknown	rs463426	1	0	0	0	0	0	HIC2	NA	NA	NA	NA	NA	NA	NA	HIC2
rs4580600	chr3	159736391	q25.33	A	G	intron	rs564799	1	0	0	0	0	0	IL12A-AS1	NA	NA	NA	NA	NA	NA	NA	IL12A-AS1
rs4582686	chrX	56689754	p11.21	C	A/G/T	unknown	rs5914778	1	0	0	0	0	0	LINC01420	NA	NA	NA	NA	NA	NA	NA	LINC01420
rs458361	chr22	21798351	q11.21	G	C	intron	rs463426	1	0	0	0	0	0	HIC2	NA	NA	NA	NA	NA	NA	NA	HIC2
rs4583983	chr6	35299784	p21.31	A	G	unknown	rs10807150	1	0	0	0	0	0	DEF6	NA	NA	NA	NA	NA	NA	NA	DEF6
rs4592664	chr16	23890735	p12.2	T	C	intron	rs16972959	1	0	0	0	0	0	PRKCB	NA	NA	NA	NA	NA	NA	NA	PRKCB
rs4593518	chr8	56916946	q12.1	A	G	intron	rs7829816	1	0	0	0	0	0	LYN	NA	NA	NA	NA	NA	NA	NA	LYN
rs4598207	chr7	50258479	p12.2	A	T	unknown	rs4917014	1	0	0	0	0	0	C7orf72	NA	NA	NA	NA	NA	NA	NA	C7orf72
rs460106	chr22	21806401	q11.21	T	C	unknown	rs463426	1	0	0	0	0	0	HIC2	NA	NA	NA	NA	NA	NA	NA	HIC2
rs4604597	chrX	56820991	p11.21	G	T	intron	rs5914778	1	0	0	0	0	0	LINC01420	NA	NA	NA	NA	NA	NA	NA	LINC01420
rs4607760	chrX	56821840	p11.21	G	A	intron	rs5914778	1	0	0	0	0	0	LINC01420	NA	NA	NA	NA	NA	NA	NA	LINC01420
rs4615736	chrX	56864043	p11.21	G	A/C	unknown	rs5914778	1	0	0	0	0	0	LINC01420	NA	NA	NA	NA	NA	NA	NA	LINC01420
rs4622329	chr12	102321935	q23.2	G	A	unknown	rs4622329	1	0	0	0	0	0	DRAM1	NA	NA	NA	NA	NA	NA	NA	DRAM1
rs4622539	chr17	38023031	q12	A	T	near-gene-5	rs8079075	1	0	0	0	0	0	ZPBP2	NA	NA	NA	NA	NA	NA	NA	ZPBP2
rs4628392	chrX	56500868	p11.21	A	G	unknown	rs5914778	1	0	0	0	0	0	UBQLN2	NA	NA	NA	NA	NA	NA	NA	UBQLN2
rs4632147	chr16	31363381	p11.2	C	T	unknown	rs9888739	1	0	1	0	0	0	ITGAX	RP11-170L3.2,ZNF267	AC002310.1,AC002310.5,AC009088.1,AC026471.4,AC074050.4,AC093249.6,AC093520.1,AC106782.5,AC106886.3,AC106886.6,AC116348.1,AC116348.3,AC135048.3,AC135050.1,AC135050.5,AC135050.6,AHSP,ARMC5,BCKDK,BCL7C,CCDC189,CD2BP2-DT,CTF1,FBRS,FBXL19,FBXL19-AS1,FUS,HSD3B7,ITGAD,ITGAL,ITGAM,ITGAX,KAT8,MIR762HG,PHKG2,PRR14,PRSS36,PRSS53,PYCARD,RNF40,RUSF1,SEPTIN1,SETD1A,SRCAP,STX1B,STX4,TBC1D10B,TGFB1I1,ZNF267,ZNF4…	AC002310.1,AC074050.4,AC106782.5,AC116348.1,BCKDK,CD2BP2-DT,FBXL19-AS1,ITGAL,MIR762HG,PRSS53,TGFB1I1,ZNF689	BCKDK,CTF1,FBXL19,KAT8,SETD1A	AC002310.1,AC074050.4,AC106782.5,AC116348.1,BCKDK,CD2BP2-DT,CTF1,FBXL19,FBXL19-AS1,ITGAL,KAT8,MIR762HG,PRSS53,SETD1A,TGFB1I1,ZNF689	AC002310.1,AC009088.1,AC026471.4,AC106782.5,AC106886.3,AC106886.6,AC116348.1,AC116348.3,AC135048.3,AC135050.5,AC135050.6,BCKDK,CD2BP2-DT,FBXL19-AS1,HSD3B7,ITGAM,ITGAX,MIR762HG,PHKG2,PRR14,PRSS53,PYCARD,RUSF1,SRCAP,STX4,ZNF267,ZNF48,ZNF646,ZNF668,ZNF720,ZNF747,ZNF768,ZNF771	AC002310.1,AC002310.5,AC002519.1,AC009088.1,AC009088.2,AC026471.1,AC026471.2,AC026471.3,AC026471.4,AC026471.5,AC026471.6,AC034105.1,AC074050.4,AC093249.2,AC093249.4,AC093249.6,AC093520.1,AC106730.2,AC106782.5,AC106886.1,AC106886.3,AC106886.5,AC106886.6,AC116348.1,AC116348.2,AC116348.3,AC116348.4,AC135048.3,AC135048.4,AC135050.1,AC135050.3,AC135050.5,AC135050.6,AC135050.7,AC142381.3,AHSP,ARMC5,BCK…	AC002310.1,AC074050.4,AC106782.5,AC116348.1,BCKDK,CD2BP2-DT,CTF1,FBXL19,FBXL19-AS1,ITGAL,KAT8,MIR762HG,PRSS53,RP11-170L3.2,SETD1A,TGFB1I1,ZNF267,ZNF689
rs463426	chr22	21809185	q11.21	T	C	unknown	rs463426	1	0	1	0	0	0	HIC2	CCDC116,KB-1440D3.14,MIR130B,MIR301B,PPIL2,SDF2L1,UBE2L3,YDJC	AC002470.1,AC245060.5,AIFM3,AP000553.3,AP000553.8,CCDC116,CRKL,HIC2,IGLV1-36,IGLV1-44,IGLV1-47,IGLV4-69,IGLV5-37,IGLV5-48,IGLV5-52,IGLV7-43,IGLV7-46,IGLV8-61,KRT18P5,LINC01637,LZTR1,MAPK1,PPIL2,PPM1F,PPM1F-AS1,PRAMENP,SDF2L1,SERPIND1,THAP7,UBE2L3,YDJC,YPEL1	AC245060.5,IGLV1-47,IGLV7-46,IGLV8-61,MAPK1,SDF2L1,THAP7,UBE2L3,YPEL1	PPM1F	AC245060.5,IGLV1-47,IGLV7-46,IGLV8-61,MAPK1,PPM1F,SDF2L1,THAP7,UBE2L3,YPEL1	AC002470.1,AP000553.3,HIC2,IGLV1-36,IGLV4-69,IGLV7-43,MAPK1,PPIL2,PPM1F,PPM1F-AS1,SDF2L1,YPEL1	AC002470.1,AC002472.3,AC007731.3,AC245060.4,AC245060.5,AC245060.6,AC245452.4,AIFM3,AP000553.2,AP000553.3,AP000553.8,ASH2LP3,CCDC116,CRKL,GGT2,HIC2,IGLV1-36,IGLV1-40,IGLV1-44,IGLV1-47,IGLV1-50,IGLV1-51,IGLV10-54,IGLV4-69,IGLV5-37,IGLV5-48,IGLV5-52,IGLV6-57,IGLV7-43,IGLV7-46,IGLV8-61,KLHL22,KRT18P5,LINC01637,LZTR1,MAPK1,MED15,P2RX6,P2RX6P,PI4KA,PI4KAP2,POM121L8P,PPIL2,PPM1F,PPM1F-AS1,PRAMENP,RIMBP3…	AC245060.5,CCDC116,IGLV1-47,IGLV7-46,IGLV8-61,KB-1440D3.14,MAPK1,MIR130B,MIR301B,PPIL2,PPM1F,SDF2L1,THAP7,UBE2L3,YDJC,YPEL1
rs4637409	chr4	102753408	q24	A	G	intron	rs10516487	1	0	0	0	0	0	BANK1	NA	NA	NA	NA	NA	NA	NA	BANK1
rs4638001	chrX	56863784	p11.21	G	T	unknown	rs5914778	1	0	0	0	0	0	LINC01420	NA	NA	NA	NA	NA	NA	NA	LINC01420
rs4639966	chr11	118573519	q23.3	T	C	unknown	rs4639966	1	0	0	0	0	0	TREH	NA	NA	NA	NA	NA	NA	NA	TREH
rs4646933	chr6	34850660	p21.31	G	A	intron	rs13205210	1	0	0	0	0	0	TAF11	NA	NA	NA	NA	NA	NA	NA	TAF11
rs464694	chr22	21801489	q11.21	C	A	untranslated-3	rs463426	1	0	0	0	0	0	HIC2	NA	NA	NA	NA	NA	NA	NA	HIC2
rs465500	chr22	21798907	q11.21	A	G	intron	rs463426	1	0	0	0	0	0	HIC2	NA	NA	NA	NA	NA	NA	NA	HIC2
rs4657041	chr1	161478859	q23.3	T	C	intron	rs1801274	1	0	1	0	0	0	FCGR2A	NA	AL121985.1,AL121985.3,AL359541.1,AL590385.1,AL590385.2,AL590714.1,AL592295.3,AL592295.4,AL831711.1,APOA2,ARHGAP30,ATF6,B4GALT3,C1orf226,CD244,CD48,CD84,DEDD,DUSP12,F11R,FCER1G,FCGR2A,FCGR2B,FCGR3A,FCGR3B,FCRLA,FCRLB,HSPA6,HSPA7,ITLN2,KLHDC9,LY9,MPZ,NIT1,PCP4L1,RPS23P10,SDHC,SETP9,SH2D1B,SLAMF1,SLAMF6,SLAMF7,TOMM40L,TSTD1,UFC1,USF1,USP21	AL121985.1,AL121985.3,ARHGAP30,B4GALT3,CD84,F11R,FCER1G,FCGR2A,FCGR2B,KLHDC9,SDHC,SETP9,SLAMF1,TOMM40L,TSTD1	AL831711.1	AL121985.1,AL121985.3,AL831711.1,ARHGAP30,B4GALT3,CD84,F11R,FCER1G,FCGR2A,FCGR2B,KLHDC9,SDHC,SETP9,SLAMF1,TOMM40L,TSTD1	AL121985.1,AL359541.1,AL590714.1,AL592295.3,AL831711.1,B4GALT3,DEDD,DUSP12,FCER1G,FCRLB,HSPA6,KLHDC9,LY9,NIT1,SLAMF7,TOMM40L,UFC1,USF1	ADAMTS4,AL121985.1,AL121985.3,AL354714.2,AL359541.1,AL391825.1,AL590385.1,AL590385.2,AL590714.1,AL592295.1,AL592295.3,AL592295.4,AL831711.1,APOA2,ARHGAP30,ATF6,B4GALT3,C1orf226,CD244,CD48,CD84,DEDD,DUSP12,F11R,FCER1G,FCGR2A,FCGR2B,FCGR2C,FCGR3A,FCGR3B,FCRLA,FCRLB,HSPA6,HSPA7,ITLN1,ITLN2,KLHDC9,LY9,MPZ,NDUFS2,NECTIN4,NIT1,NOS1AP,NR1I3,OLFML2B,PCP4L1,PFDN2,PPOX,RPS23P10,SDHC,SETP9,SH2D1B,SLAMF1,SLA…	AL121985.1,AL121985.3,AL831711.1,ARHGAP30,B4GALT3,CD84,F11R,FCER1G,FCGR2A,FCGR2B,KLHDC9,SDHC,SETP9,SLAMF1,TOMM40L,TSTD1
rs4659611	chr1	236033115	q42.3	A	T	intron	rs9782955	1	0	0	0	0	0	LYST	NA	NA	NA	NA	NA	NA	NA	LYST
rs4659612	chr1	236033290	q42.3	G	A	intron	rs9782955	1	0	0	0	0	0	LYST	NA	NA	NA	NA	NA	NA	NA	LYST
rs4659613	chr1	236033329	q42.3	T	C	intron	rs9782955	1	0	0	0	0	0	LYST	NA	NA	NA	NA	NA	NA	NA	LYST
rs4660115	chr1	236012331	q42.3	A	C	intron	rs9782955	1	0	0	0	0	0	LYST	NA	NA	NA	NA	NA	NA	NA	LYST
rs4660116	chr1	236028841	q42.3	T	C	intron	rs9782955	1	0	1	0	0	0	LYST	NA	AL359921.2,AL391832.2,AL391832.3,AL732292.2,ARID4B,B3GALNT2,GGPS1,GNG4,HEATR1,LGALS8,LINC01348,LINC02768,LYST,LYST-AS1,MTR,NID1,RBM34,TBCE,TOMM20	AL391832.2,AL391832.3,B3GALNT2,GGPS1,HEATR1,LINC01348,LYST,TOMM20	NA	AL391832.2,AL391832.3,B3GALNT2,GGPS1,HEATR1,LINC01348,LYST,TOMM20	AL732292.2,ARID4B,B3GALNT2,HEATR1,LYST,LYST-AS1,MTR,RBM34,TBCE,TOMM20	ACTN2,AL357556.1,AL357556.4,AL359921.1,AL359921.2,AL391832.2,AL391832.3,AL732292.2,ARID4B,B3GALNT2,EDARADD,ERO1B,GGPS1,GNG4,HEATR1,LDHAP2,LGALS8,LGALS8-AS1,LINC01348,LINC02768,LYST,LYST-AS1,MTR,NID1,RBM34,TBCE,TOMM20	AL391832.2,AL391832.3,B3GALNT2,GGPS1,HEATR1,LINC01348,LYST,TOMM20
rs4660117	chr1	236031533	q42.3	C	G	intron,near-gene-5	rs9782955	1	0	1	0	0	0	LYST	NA	AL359921.1,AL391832.2,AL391832.3,AL732292.2,ARID4B,B3GALNT2,GGPS1,GNG4,HEATR1,LGALS8,LINC02768,LYST,LYST-AS1,MTR,NID1,TBCE,TOMM20	AL391832.2,B3GALNT2,GGPS1,LINC02768,LYST,TBCE	NA	AL391832.2,B3GALNT2,GGPS1,LINC02768,LYST,TBCE	AL732292.2,ARID4B,B3GALNT2,LYST,LYST-AS1,MTR,TBCE,TOMM20	ACTN2,AL357556.1,AL357556.4,AL359921.1,AL359921.2,AL391832.2,AL391832.3,AL732292.2,ARID4B,B3GALNT2,EDARADD,ERO1B,GGPS1,GNG4,GPR137B,HEATR1,LDHAP2,LGALS8,LGALS8-AS1,LINC01348,LINC02768,LYST,LYST-AS1,MTR,NID1,RBM34,TBCE,TOMM20	AL391832.2,B3GALNT2,GGPS1,LINC02768,LYST,TBCE
rs4673715	chr2	213883961	q34	A	G	intron	rs3768792	1	0	0	0	0	0	IKZF2	NA	NA	NA	NA	NA	NA	NA	IKZF2
rs4679867	chr3	159723903	q25.33	T	A	intron	rs564799	1	0	0	0	0	0	IL12A-AS1	NA	NA	NA	NA	NA	NA	NA	IL12A-AS1
rs4680536	chr3	159720271	q25.33	A	G	intron	rs564799	1	0	0	0	0	0	IL12A-AS1	NA	NA	NA	NA	NA	NA	NA	IL12A-AS1
rs4680538	chr3	159735580	q25.33	G	A	intron	rs564799	1	0	0	0	0	0	IL12A-AS1	NA	NA	NA	NA	NA	NA	NA	IL12A-AS1
rs4680539	chr3	159735754	q25.33	A	G	intron	rs564799	1	0	0	0	0	0	IL12A-AS1	NA	NA	NA	NA	NA	NA	NA	IL12A-AS1
rs4681681	chr3	58332912	p14.3	C	T	intron	rs6445975	1	0	0	0	0	0	PXK	NA	NA	NA	NA	NA	NA	NA	PXK
rs4681845	chr3	58332496	p14.3	C	T	intron	rs6445975	1	0	0	0	0	0	PXK	NA	NA	NA	NA	NA	NA	NA	PXK
rs4690196	chr4	960713	p16.3	G	A	intron	rs4690229	1	0	0	0	0	0	DGKQ	NA	NA	NA	NA	NA	NA	NA	DGKQ
rs4690220	chr4	980464	p16.3	A	G	intron,near-gene-5	rs4690229	1	0	0	0	0	0	SLC26A1	NA	NA	NA	NA	NA	NA	NA	SLC26A1
rs4690229	chr4	970724	p16.3	A	T	unknown	rs4690229	1	0	0	0	0	0	SLC26A1	NA	NA	NA	NA	NA	NA	NA	SLC26A1
rs4693796	chr4	87900288	q21.3	C	T	intron	rs340630	1	0	0	0	0	0	AFF1	NA	NA	NA	NA	NA	NA	NA	AFF1
rs4693798	chr4	87914288	q21.3	G	C	intron	rs340630	1	0	0	0	0	0	AFF1	NA	NA	NA	NA	NA	NA	NA	AFF1
rs4693800	chr4	87915620	q21.3	C	G	intron	rs340630	1	0	0	0	0	0	AFF1	NA	NA	NA	NA	NA	NA	NA	AFF1
rs4699259	chr4	102722393	q24	C	A	intron	rs10516487	1	0	0	0	0	0	BANK1	NA	NA	NA	NA	NA	NA	NA	BANK1
rs4699260	chr4	102725298	q24	C	T	intron	rs10516487	1	0	0	0	0	0	BANK1	NA	NA	NA	NA	NA	NA	NA	BANK1
rs4711409	chr6	35197035	p21.31	T	A	intron	rs10807150	1	0	0	0	0	0	SCUBE3	NA	NA	NA	NA	NA	NA	NA	SCUBE3
rs4711411	chr6	35215904	p21.31	A	G	intron	rs10807150	1	0	1	1	1	1	SCUBE3	NA	AL451165.2,ANKS1A,ARMC12,BRPF3,DEF6,FANCE,FKBP5,ILRUN,LHFPL5,MAPK13,MAPK14,PACSIN1,PNPLA1,PPARD,RPL10A,RPS10,SCUBE3,SLC26A8,SNRPC,SPDEF,SRPK1,TAF11,TCP11,TEAD3,UHRF1BP1,Z84485.1,Z97832.2,ZNF76	DEF6,MAPK13,PACSIN1,SNRPC,Z97832.2	DEF6,ZNF76	DEF6,MAPK13,PACSIN1,SNRPC,Z97832.2,ZNF76	AL451165.2,ANKS1A,ARMC12,DEF6,FANCE,FKBP5,LHFPL5,MAPK13,RPL10A,SRPK1,TAF11,UHRF1BP1,Z84485.1,Z97832.2,ZNF76	AL033519.3,AL033519.4,AL138721.1,AL139100.1,AL157823.2,AL354740.1,AL451165.2,ANKS1A,ARMC12,BRPF3,CLPS,CLPSL1,CLPSL2,DEF6,FANCE,FKBP5,HSPE1P11,IFITM3P3,ILRUN,LHFPL5,MAPK13,MAPK14,NUDT3,PACSIN1,PNPLA1,PPARD,RPL10A,RPS10,SCUBE3,SLC26A8,SMIM29,SNRPC,SPDEF,SRPK1,TAF11,TCP11,TEAD3,TULP1,UHRF1BP1,Z84485.1,Z95152.1,Z97832.2,ZNF76	DEF6,MAPK13,PACSIN1,SNRPC,Z97832.2,ZNF76
rs4711413	chr6	35260858	p21.31	G	A	intron	rs10807150	1	0	0	0	0	0	ZNF76	NA	NA	NA	NA	NA	NA	NA	ZNF76
rs4711414	chr6	35265418	p21.31	G	A	near-gene-5	rs10807150	1	0	0	0	0	0	DEF6	NA	NA	NA	NA	NA	NA	NA	DEF6
rs4712969	chr6	25764192	p22.2	A	G	intron	rs4712969	1	0	0	0	0	0	SLC17A4	NA	NA	NA	NA	NA	NA	NA	SLC17A4
rs4713841	chr6	35157087	p21.31	T	C	unknown	rs10807150	1	0	1	0	0	0	SCUBE3	PACSIN1	AL157823.2,AL451165.2,ANKS1A,ARMC12,CLPS,DEF6,FANCE,FKBP5,ILRUN,LHFPL5,MAPK13,MAPK14,NUDT3,PACSIN1,PPARD,RPL10A,RPS10,SCUBE3,SLC26A8,SMIM29,SNRPC,SPDEF,SRPK1,TAF11,TCP11,TEAD3,UHRF1BP1,Z97832.2,ZNF76	DEF6,MAPK13,PACSIN1,RPL10A,SNRPC,SRPK1,UHRF1BP1,Z97832.2	DEF6,ZNF76	DEF6,MAPK13,PACSIN1,RPL10A,SNRPC,SRPK1,UHRF1BP1,Z97832.2,ZNF76	AL451165.2,ANKS1A,ARMC12,DEF6,FANCE,FKBP5,LHFPL5,RPL10A,RPS10,SMIM29,TAF11,Z97832.2,ZNF76	AL033519.3,AL033519.4,AL138721.1,AL139100.1,AL157823.2,AL354740.1,AL451165.2,ANKS1A,ARMC12,CLPS,CLPSL1,CLPSL2,DEF6,FANCE,FKBP5,HMGA1,HSPE1P11,ILRUN,LHFPL5,MAPK13,MAPK14,NUDT3,PACSIN1,PPARD,RPL10A,RPS10,SCUBE3,SLC26A8,SMIM29,SNRPC,SPDEF,SRPK1,TAF11,TCP11,TEAD3,TULP1,UHRF1BP1,Z95152.1,Z97832.2,ZNF76	DEF6,MAPK13,PACSIN1,RPL10A,SNRPC,SRPK1,UHRF1BP1,Z97832.2,ZNF76
rs4713845	chr6	35228387	p21.31	C	G	intron,near-gene-5	rs10807150	1	0	0	0	0	0	ZNF76	NA	NA	NA	NA	NA	NA	NA	ZNF76
rs4713847	chr6	35239470	p21.31	A	T	intron	rs10807150	1	0	0	0	0	0	ZNF76	NA	NA	NA	NA	NA	NA	NA	ZNF76
rs4713848	chr6	35260615	p21.31	T	C	intron	rs10807150	1	0	0	0	0	0	ZNF76	NA	NA	NA	NA	NA	NA	NA	ZNF76
rs4713850	chr6	35301804	p21.31	T	A	unknown	rs10807150	1	0	0	0	0	0	PPARD	NA	NA	NA	NA	NA	NA	NA	PPARD
rs4713853	chr6	35327355	p21.31	T	C	intron	rs10807150	1	0	1	0	0	0	PPARD	NA	AL033519.3,AL139100.1,AL157823.2,AL451165.2,ANKS1A,ARMC12,BRPF3,DEF6,FANCE,FKBP5,ILRUN,LHFPL5,MAPK13,MAPK14,PPARD,RPL10A,RPS10,SCUBE3,SLC26A8,SNRPC,SRPK1,TAF11,TCP11,UHRF1BP1,Z84485.1,Z97832.2,ZNF76	AL157823.2,DEF6,FKBP5,MAPK13,RPL10A,RPS10,SNRPC,UHRF1BP1,Z97832.2	DEF6,ZNF76	AL157823.2,DEF6,FKBP5,MAPK13,RPL10A,RPS10,SNRPC,UHRF1BP1,Z97832.2,ZNF76	AL451165.2,ANKS1A,DEF6,FANCE,LHFPL5,PPARD,RPL10A,SRPK1,UHRF1BP1,ZNF76	AL033519.3,AL033519.4,AL138721.1,AL139100.1,AL157823.2,AL451165.2,ANKS1A,ARMC12,BRPF3,CLPS,DEF6,DPRXP2,FANCE,FKBP5,IFITM3P3,ILRUN,LHFPL5,MAPK13,MAPK14,NUDT3,PACSIN1,PNPLA1,PPARD,RPL10A,RPS10,SCUBE3,SLC26A8,SNRPC,SPDEF,SRPK1,TAF11,TCP11,TEAD3,TULP1,UHRF1BP1,Z84485.1,Z95152.1,Z97832.2,ZNF76	AL157823.2,DEF6,FKBP5,MAPK13,RPL10A,RPS10,SNRPC,UHRF1BP1,Z97832.2,ZNF76
rs4717901	chr7	74016979	q11.23	A	C	near-gene-3	rs4717901	1	0	1	1	0	0	GTF2IRD1	LIMK1	ABHD11,ABHD11-AS1,AC211433.1,AC211486.2,DNAJC30,GTF2I,GTF2IP1,GTF2IRD1,GTF2IRD2,LAT2,METTL27,MLXIPL,NCF1,PMS2P10,POM121C,STX1A,TRIM73	METTL27,MLXIPL,PMS2P10	NA	METTL27,MLXIPL,PMS2P10	AC211433.1,AC211486.2,DNAJC30,GTF2IRD2,POM121C,TRIM73	ABHD11,ABHD11-AS1,AC005089.1,AC211433.1,AC211486.2,BUD23,CASTOR2,CLIP2,DNAJC30,ELN,GTF2I,GTF2IP1,GTF2IRD1,GTF2IRD2,GTF2IRD2B,LAT2,LIMK1,METTL27,MLXIPL,NCF1,NCF1C,NSUN5P1,PMS2P10,PMS2P3,PMS2P5,POM121C,RCC1L,RFC2,SPDYE12P,SPDYE5,STAG3L1,STAG3L2,STX1A,TMEM270,TRIM73,VPS37D	LIMK1,METTL27,MLXIPL,PMS2P10
rs474094	chr11	35145325	p13	A	T	unknown	rs507230	1	0	0	0	0	0	LOC100507144	NA	NA	NA	NA	NA	NA	NA	LOC100507144
rs4766578	chr12	111904371	q24.12	T	A	intron	rs10774625	1	0	0	0	0	0	ATXN2	NA	NA	NA	NA	NA	NA	NA	ATXN2
rs480134	chr3	159729532	q25.33	C	T	intron	rs564799	1	0	0	0	0	0	IL12A-AS1	NA	NA	NA	NA	NA	NA	NA	IL12A-AS1
rs4802800	chr19	52021247	q13.41	C	G	ncRNA,untranslated-3	rs2305772	1	0	1	0	0	0	SIGLEC6	RPL7P51,SIGLEC14,SIGLEC5	AC008750.1,AC008750.3,AC008750.4,AC008750.6,AC010320.1,AC010320.4,AC010325.1,AC010325.2,AC011468.1,AC018755.4,AC063977.6,ACP4,C19orf81,C19orf84,CD33,CLDND2,CLEC11A,CTU1,FPR2,FPR3,IGLON5,KLK6,NKG7,PPP2R1A,SIGLEC12,SIGLEC14,SIGLEC5,SIGLEC6,SIGLEC7,SIGLEC8,SIGLEC9,SPACA6,VSIG10L,ZNF175,ZNF350,ZNF350-AS1,ZNF432,ZNF480,ZNF528,ZNF528-AS1,ZNF577,ZNF578,ZNF613,ZNF614,ZNF615,ZNF616,ZNF649,ZNF766,ZNF836,ZN…	AC008750.1,AC008750.4,AC008750.6,AC010320.1,AC010320.4,AC010325.1,AC018755.4,C19orf84,CTU1,IGLON5,PPP2R1A,SIGLEC14,SIGLEC5,SPACA6,VSIG10L,ZNF175,ZNF350,ZNF350-AS1,ZNF614,ZNF836	CTU1,ZNF350,ZNF480	AC008750.1,AC008750.4,AC008750.6,AC010320.1,AC010320.4,AC010325.1,AC018755.4,C19orf84,CTU1,IGLON5,PPP2R1A,SIGLEC14,SIGLEC5,SPACA6,VSIG10L,ZNF175,ZNF350,ZNF350-AS1,ZNF480,ZNF614,ZNF836	AC010320.1,AC010320.4,AC010325.2,AC011468.1,ACP4,CLEC11A,SIGLEC12,SIGLEC14,SIGLEC9,SPACA6,ZNF175,ZNF350,ZNF432,ZNF577,ZNF578,ZNF615,ZNF616,ZNF649,ZNF836,ZNF841,ZNF880	AC006272.1,AC008743.1,AC008750.1,AC008750.2,AC008750.3,AC008750.4,AC008750.6,AC010320.1,AC010320.2,AC010320.3,AC010320.4,AC010325.1,AC010325.2,AC010332.1,AC011468.1,AC011468.4,AC011468.5,AC011473.3,AC011483.1,AC018755.1,AC018755.3,AC018755.4,AC022150.3,AC063977.2,AC063977.6,AC063977.7,AC074141.1,ACP4,C19orf48,C19orf81,C19orf84,CD33,CEACAM18,CLDND2,CLEC11A,CTU1,ETFB,FPR1,FPR2,FPR3,HAS1,IGLON5,KLK1…	AC008750.1,AC008750.4,AC008750.6,AC010320.1,AC010320.4,AC010325.1,AC018755.4,C19orf84,CTU1,IGLON5,PPP2R1A,RPL7P51,SIGLEC14,SIGLEC5,SPACA6,VSIG10L,ZNF175,ZNF350,ZNF350-AS1,ZNF480,ZNF614,ZNF836
rs4802801	chr19	52021250	q13.41	G	C	ncRNA,untranslated-3	rs2305772	1	0	0	0	0	0	SIGLEC6	NA	NA	NA	NA	NA	NA	NA	SIGLEC6
rs4802807	chr19	52030448	q13.41	A	G	intron	rs2305772	1	0	0	0	0	0	SIGLEC6	NA	NA	NA	NA	NA	NA	NA	SIGLEC6
rs480913	chr3	159729580	q25.33	T	G	intron	rs564799	1	0	0	0	0	0	IL12A-AS1	NA	NA	NA	NA	NA	NA	NA	IL12A-AS1
rs4810485	chr20	44747947	q13.12	T	G	intron	rs4810485	1	0	1	0	0	0	CD40	NA	ACOT8,AL008726.1,AL031663.3,AL133227.1,AL133520.1,CD40,CTSA,DNTTIP1,ELMO2,MMP9,NEURL2,PI3,PIGT,PLTP,SDC4,SLC12A5-AS1,SPATA25,TNNC2,TP53RK,UBE2C,WFDC12,ZNF334,ZNF335,ZSWIM1,ZSWIM3	CD40,DNTTIP1,PIGT,ZNF334	CD40,NEURL2,SPATA25,ZNF334	CD40,DNTTIP1,NEURL2,PIGT,SPATA25,ZNF334	AL031663.3,AL133227.1,AL133520.1,CD40,DNTTIP1,ELMO2,PLTP,SDC4,TNNC2,UBE2C,ZNF334,ZSWIM3	ACOT8,AL008726.1,AL031055.1,AL031663.3,AL031687.1,AL133227.1,AL133520.1,AL162458.1,AL354766.2,CD40,CDH22,CTSA,DBNDD2,DNTTIP1,ELMO2,EPPIN,EYA2,HSPD1P21,MATN4,Metazoa_SRP,MKRN7P,MMP9,NCOA5,NEURL2,PCIF1,PI3,PIGT,PLTP,RPL13P2,RPS2P7,SDC4,SEMG1,SEMG2,SLC12A5,SLC12A5-AS1,SLC13A3,SLC2A10,SLC35C2,SLPI,SNX21,SPATA25,SYS1,TNNC2,TP53RK,TP53TG5,UBE2C,WFDC12,WFDC2,WFDC3,WFDC6,ZNF334,ZNF335,ZNF663P,ZNF840P,ZSW…	CD40,DNTTIP1,NEURL2,PIGT,SPATA25,ZNF334
rs4826318	chrX	56614378	p11.21	T	G	unknown	rs5914778	1	0	0	0	0	0	UBQLN2	NA	NA	NA	NA	NA	NA	NA	UBQLN2
rs4826320	chrX	56697778	p11.21	C	T	unknown	rs5914778	1	0	0	0	0	0	LINC01420	NA	NA	NA	NA	NA	NA	NA	LINC01420
rs4826325	chrX	56812486	p11.21	C	T	intron	rs5914778	1	0	0	0	0	0	LINC01420	NA	NA	NA	NA	NA	NA	NA	LINC01420
rs4826326	chrX	56832997	p11.21	A	T	intron	rs5914778	1	0	1	0	0	0	LINC01420	NA	AL050309.1,FAAH2,MTHFD1P1,NBDY,SPIN2B,SPIN3	AL050309.1,MTHFD1P1	NA	AL050309.1,MTHFD1P1	NA	AL022157.1,AL050309.1,AL354793.1,FAAH2,KLF8,MTHFD1P1,NBDY,NLRP2B,SPIN2A,SPIN2B,SPIN3,UBQLN2,UQCRBP1,ZXDB	AL050309.1,MTHFD1P1
rs4826327	chrX	56846661	p11.21	G	A	unknown	rs5914778	1	0	1	0	0	0	LINC01420	NA	NA	NA	NA	NA	NA	NA	LINC01420
rs4826328	chrX	56846669	p11.21	C	T	unknown	rs5914778	1	0	0	0	0	0	LINC01420	NA	NA	NA	NA	NA	NA	NA	LINC01420
rs4826329	chrX	56899097	p11.21	A	C	unknown	rs5914778	1	0	0	0	0	0	LINC01420	NA	NA	NA	NA	NA	NA	NA	LINC01420
rs4826330	chrX	56899464	p11.21	G	A	unknown	rs5914778	1	0	0	0	0	0	LINC01420	NA	NA	NA	NA	NA	NA	NA	LINC01420
rs4826331	chrX	56899929	p11.21	G	C	unknown	rs5914778	1	0	0	0	0	0	LINC01420	NA	NA	NA	NA	NA	NA	NA	LINC01420
rs4826332	chrX	56909436	p11.21	C	T	unknown	rs5914778	1	0	0	0	0	0	LINC01420	NA	NA	NA	NA	NA	NA	NA	LINC01420
rs4826333	chrX	56916971	p11.21	C	A	unknown	rs5914778	1	0	0	0	0	0	LINC01420	NA	NA	NA	NA	NA	NA	NA	LINC01420
rs4826334	chrX	56922648	p11.21	T	C	unknown	rs5914778	1	0	0	0	0	0	LINC01420	NA	NA	NA	NA	NA	NA	NA	LINC01420
rs4826335	chrX	56922652	p11.21	A	G	unknown	rs5914778	1	0	0	0	0	0	LINC01420	NA	NA	NA	NA	NA	NA	NA	LINC01420
rs4826336	chrX	56934092	p11.21	C	T	unknown	rs5914778	1	0	0	0	0	0	SPIN3	NA	NA	NA	NA	NA	NA	NA	SPIN3
rs4826339	chrX	56986881	p11.21	C	T	unknown	rs5914778	1	0	0	0	0	0	SPIN3	NA	NA	NA	NA	NA	NA	NA	SPIN3
rs4826471	chrX	56496475	p11.21	C	T	unknown	rs5914778	1	0	0	0	0	0	UBQLN2	NA	NA	NA	NA	NA	NA	NA	UBQLN2
rs4826476	chrX	56561873	p11.21	A	G	unknown	rs5914778	1	0	1	0	0	0	UBQLN2	NA	AL050309.1,FAAH2,KLF8,MTHFD1P1,NBDY,RP13-188A5.1,RRAGB,SPIN2B,SPIN3,UBQLN2,UQCRBP1	AL050309.1,MTHFD1P1,RP13-188A5.1,RRAGB,UQCRBP1	NA	AL050309.1,MTHFD1P1,RP13-188A5.1,RRAGB,UQCRBP1	NA	AL022157.1,AL050309.1,AL354793.1,FAAH2,FOXR2,KLF8,MTHFD1P1,NBDY,RP13-188A5.1,RRAGB,SPIN2A,SPIN2B,SPIN3,UBQLN2,UQCRBP1	AL050309.1,MTHFD1P1,RP13-188A5.1,RRAGB,UQCRBP1
rs4826478	chrX	56577978	p11.21	G	T	unknown	rs5914778	1	0	0	0	0	0	UBQLN2	NA	NA	NA	NA	NA	NA	NA	UBQLN2
rs4826479	chrX	56595900	p11.21	A	T	unknown	rs5914778	1	0	0	0	0	0	UBQLN2	NA	NA	NA	NA	NA	NA	NA	UBQLN2
rs4826482	chrX	56646068	p11.21	G	A	unknown	rs5914778	1	0	0	0	0	0	UBQLN2	NA	NA	NA	NA	NA	NA	NA	UBQLN2
rs4826483	chrX	56659182	p11.21	A	G	unknown	rs5914778	1	0	0	0	0	0	UBQLN2	NA	NA	NA	NA	NA	NA	NA	UBQLN2
rs4826484	chrX	56660376	p11.21	G	A	unknown	rs5914778	1	0	0	0	0	0	UBQLN2	NA	NA	NA	NA	NA	NA	NA	UBQLN2
rs4826485	chrX	56669082	p11.21	C	A	unknown	rs5914778	1	0	0	0	0	0	UBQLN2	NA	NA	NA	NA	NA	NA	NA	UBQLN2
rs4826486	chrX	56675768	p11.21	T	A	unknown	rs5914778	1	0	0	0	0	0	LINC01420	NA	NA	NA	NA	NA	NA	NA	LINC01420
rs4826487	chrX	56675914	p11.21	T	A	unknown	rs5914778	1	0	0	0	0	0	LINC01420	NA	NA	NA	NA	NA	NA	NA	LINC01420
rs4826490	chrX	56695144	p11.21	A	G	unknown	rs5914778	1	0	0	0	0	0	LINC01420	NA	NA	NA	NA	NA	NA	NA	LINC01420
rs4826491	chrX	56695185	p11.21	C	T	unknown	rs5914778	1	0	0	0	0	0	LINC01420	NA	NA	NA	NA	NA	NA	NA	LINC01420
rs4826492	chrX	56695518	p11.21	T	C	unknown	rs5914778	1	0	1	0	0	0	LINC01420	NA	AL050309.1,FAAH2,KLF8,MTHFD1P1,NBDY,RP13-188A5.1,RRAGB,SPIN2B,SPIN3,UBQLN2,UQCRBP1	AL050309.1,FAAH2,MTHFD1P1,RP13-188A5.1,RRAGB,UQCRBP1	NA	AL050309.1,FAAH2,MTHFD1P1,RP13-188A5.1,RRAGB,UQCRBP1	NA	AL022157.1,AL050309.1,AL354793.1,FAAH2,KLF8,MTHFD1P1,NBDY,RP13-188A5.1,RRAGB,SPIN2A,SPIN2B,SPIN3,UBQLN2,UQCRBP1,ZXDB	AL050309.1,FAAH2,MTHFD1P1,RP13-188A5.1,RRAGB,UQCRBP1
rs4826493	chrX	56695536	p11.21	G	C	unknown	rs5914778	1	0	1	0	0	0	LINC01420	NA	AL050309.1,FAAH2,KLF8,MTHFD1P1,NBDY,RP13-188A5.1,RRAGB,SPIN2B,SPIN3,UBQLN2,UQCRBP1	AL050309.1,FAAH2,MTHFD1P1,RP13-188A5.1,RRAGB,UQCRBP1	NA	AL050309.1,FAAH2,MTHFD1P1,RP13-188A5.1,RRAGB,UQCRBP1	NA	AL022157.1,AL050309.1,AL354793.1,FAAH2,KLF8,MTHFD1P1,NBDY,RP13-188A5.1,RRAGB,SPIN2A,SPIN2B,SPIN3,UBQLN2,UQCRBP1,ZXDB	AL050309.1,FAAH2,MTHFD1P1,RP13-188A5.1,RRAGB,UQCRBP1
rs4826494	chrX	56697296	p11.21	T	G	unknown	rs5914778	1	0	0	0	0	0	LINC01420	NA	NA	NA	NA	NA	NA	NA	LINC01420
rs4826496	chrX	56711045	p11.21	T	C	unknown	rs5914778	1	0	0	0	0	0	LINC01420	NA	NA	NA	NA	NA	NA	NA	LINC01420
rs4826497	chrX	56711394	p11.21	T	C	unknown	rs5914778	1	0	0	0	0	0	LINC01420	NA	NA	NA	NA	NA	NA	NA	LINC01420
rs4826498	chrX	56776979	p11.21	C	T	intron	rs5914778	1	0	0	0	0	0	LINC01420	NA	NA	NA	NA	NA	NA	NA	LINC01420
rs4826501	chrX	56793966	p11.21	C	T	intron	rs5914778	1	0	0	0	0	0	LINC01420	NA	NA	NA	NA	NA	NA	NA	LINC01420
rs4826502	chrX	56793975	p11.21	G	A	intron	rs5914778	1	0	0	0	0	0	LINC01420	NA	NA	NA	NA	NA	NA	NA	LINC01420
rs4826507	chrX	56810194	p11.21	A	T	intron	rs5914778	1	0	1	0	0	0	LINC01420	NA	AL050309.1,KLF8,MTHFD1P1,NBDY,RP13-188A5.1,SPIN2B,UBQLN2	AL050309.1,MTHFD1P1,RP13-188A5.1,UBQLN2	NA	AL050309.1,MTHFD1P1,RP13-188A5.1,UBQLN2	NA	AL022157.1,AL050309.1,AL354793.1,FAAH2,KLF8,MTHFD1P1,NBDY,RP13-188A5.1,SPIN2A,SPIN2B,SPIN3,UBQLN2,UQCRBP1,ZXDB	AL050309.1,MTHFD1P1,RP13-188A5.1,UBQLN2
rs4826508	chrX	56811695	p11.21	C	T	intron	rs5914778	1	0	0	0	0	0	LINC01420	NA	NA	NA	NA	NA	NA	NA	LINC01420
rs4826509	chrX	56833453	p11.21	C	G	intron	rs5914778	1	0	0	0	0	0	LINC01420	NA	NA	NA	NA	NA	NA	NA	LINC01420
rs4826511	chrX	56854046	p11.21	G	A	unknown	rs5914778	1	0	0	0	0	0	LINC01420	NA	NA	NA	NA	NA	NA	NA	LINC01420
rs4826512	chrX	56855026	p11.21	G	A/C/T	unknown	rs5914778	1	0	1	0	0	1	LINC01420	NA	AL050309.1,FAAH2,KLF8,MTHFD1P1,NBDY,SPIN2B,SPIN3,UBQLN2	AL050309.1,MTHFD1P1	NA	AL050309.1,MTHFD1P1	NA	AL022157.1,AL050309.1,AL354793.1,FAAH2,KLF8,MTHFD1P1,NBDY,NLRP2B,SPIN2A,SPIN2B,SPIN3,UBQLN2,UQCRBP1,ZXDB	AL050309.1,MTHFD1P1
rs4826513	chrX	56855053	p11.21	A	G	unknown	rs5914778	1	0	0	0	1	1	LINC01420	NA	NA	NA	NA	NA	NA	NA	LINC01420
rs4826514	chrX	56860170	p11.21	T	G	unknown	rs5914778	1	0	1	0	0	0	LINC01420	NA	AL050309.1,FAAH2,KLF8,MTHFD1P1,NBDY,SPIN2B,SPIN3	AL050309.1,MTHFD1P1	NA	AL050309.1,MTHFD1P1	NA	AL022157.1,AL050309.1,AL354793.1,FAAH2,KLF8,MTHFD1P1,NBDY,NLRP2B,SPIN2A,SPIN2B,SPIN3,UBQLN2,UQCRBP1,ZXDB	AL050309.1,MTHFD1P1
rs4826517	chrX	56881586	p11.21	C	G	unknown	rs5914778	1	0	0	0	0	0	LINC01420	NA	NA	NA	NA	NA	NA	NA	LINC01420
rs4826518	chrX	56889775	p11.21	A	T	unknown	rs5914778	1	0	0	0	0	0	LINC01420	NA	NA	NA	NA	NA	NA	NA	LINC01420
rs4826519	chrX	56899095	p11.21	A	C	unknown	rs5914778	1	0	0	0	0	0	LINC01420	NA	NA	NA	NA	NA	NA	NA	LINC01420
rs4826520	chrX	56912307	p11.21	C	T	unknown	rs5914778	1	0	0	0	0	0	LINC01420	NA	NA	NA	NA	NA	NA	NA	LINC01420
rs4826521	chrX	56922696	p11.21	C	G	unknown	rs5914778	1	0	0	0	0	0	LINC01420	NA	NA	NA	NA	NA	NA	NA	LINC01420
rs483714	chr3	159729877	q25.33	T	C	intron	rs564799	1	0	0	0	0	0	IL12A-AS1	NA	NA	NA	NA	NA	NA	NA	IL12A-AS1
rs4838657	chr10	50120095	q11.23	C	T	intron	rs1913517	1	0	0	0	0	0	LRRC18	NA	NA	NA	NA	NA	NA	NA	LRRC18
rs4840525	chr8	10765635	p23.1	C	A	intron	rs6985109	1	0	1	0	1	1	XKR6	GATA4	AC011008.1,AC022239.1,AC025857.2,AC069185.1,AC104964.3,AF131215.2,AF131215.4,AF131215.5,AF131215.6,AF131216.1,AF131216.4,AF131216.5,BLK,C8orf13,C8orf5,CTSB,FAM167A,FDFT1,LINCR-0001,MSRA,MTMR9,NEIL2,PINX1,PRSS51,SLC35G5,TDH,XKR6	AC011008.1,AC022239.1,AC025857.2,AC069185.1,AF131215.5,AF131215.6,AF131216.5,BLK,C8orf13,C8orf5,FAM167A,FDFT1,MSRA	AC022239.1,AF131215.5,AF131215.6,AF131216.5,BLK	AC011008.1,AC022239.1,AC025857.2,AC069185.1,AF131215.5,AF131215.6,AF131216.5,BLK,C8orf13,C8orf5,FAM167A,FDFT1,MSRA	AC022239.1,AC025857.2,AF131215.2,AF131215.4,AF131215.5,AF131215.6,AF131216.1,AF131216.4,BLK,FDFT1,MSRA,NEIL2,PINX1,XKR6	AC011008.1,AC011008.2,AC022239.1,AC025857.2,AC034111.1,AC069185.1,AC104964.1,AC104964.2,AC104964.3,AC105001.1,AF131215.2,AF131215.3,AF131215.4,AF131215.5,AF131215.6,AF131215.7,AF131216.1,AF131216.3,AF131216.4,AF131216.5,BLK,C8orf13,C8orf49,C8orf5,C8orf74,CTSB,FAM167A,FAM167A-AS1,FDFT1,GATA4,LINC00208,LINC00529,LINCR-0001,MSRA,MTMR9,NEIL2,PINX1,PRSS51,PRSS55,RP11-148O21.2,RP11-148O21.3,RP11-148O21…	AC011008.1,AC022239.1,AC025857.2,AC069185.1,AF131215.5,AF131215.6,AF131216.5,BLK,C8orf13,C8orf5,FAM167A,FDFT1,GATA4,MSRA
rs4840565	chr8	11345545	p23.1	G	C	unknown	rs7812879	1	0	0	0	0	0	BLK	NA	NA	NA	NA	NA	NA	NA	BLK
rs4841457	chr8	10773511	p23.1	T	G	intron	rs6985109	1	0	0	0	0	0	XKR6	NA	NA	NA	NA	NA	NA	NA	XKR6
rs4841459	chr8	10782442	p23.1	A	C	intron	rs6985109	1	0	0	0	0	0	XKR6	NA	NA	NA	NA	NA	NA	NA	XKR6
rs4843323	chr16	85974961	q24.1	C	T	unknown	rs11644034	1	0	1	0	0	0	IRF8	NA	AC018695.3,AC018695.4,AC018695.7,AC092723.1,AC092723.4,AC092723.5,C16orf74,CIBAR2,COX4I1,EMC8,GINS2,GSE1,IRF8,KIAA0513,LINC02132,MTHFSD	AC092723.1,AC092723.5,IRF8	AC018695.4	AC018695.4,AC092723.1,AC092723.5,IRF8	AC018695.3,AC018695.4,C16orf74,COX4I1,EMC8,GINS2,MTHFSD	AC009108.1,AC009108.3,AC009154.1,AC018695.3,AC018695.4,AC018695.6,AC018695.7,AC026469.1,AC092127.1,AC092723.1,AC092723.4,AC092723.5,AC133540.1,C16orf74,CIBAR2,COX4I1,EMC8,FENDRR,FLJ30679,FOXC2,FOXC2-AS1,FOXL1,GINS2,GSE1,IRF8,KIAA0513,LINC01082,LINC02132,LINC02139,MTHFSD,RN7SL381P,RNU1-103P,ZDHHC7	AC018695.4,AC092723.1,AC092723.5,IRF8
rs4843865	chr16	85969305	q24.1	A	T	unknown	rs11644034	1	0	0	0	0	0	IRF8	NA	NA	NA	NA	NA	NA	NA	IRF8
rs4843868	chr16	85973401	q24.1	C	T	unknown	rs11644034	1	0	0	0	0	0	IRF8	NA	NA	NA	NA	NA	NA	NA	IRF8
rs4843869	chr16	85975141	q24.1	G	A	unknown	rs11644034	1	0	0	0	0	0	IRF8	NA	NA	NA	NA	NA	NA	NA	IRF8
rs484600	chr3	159729961	q25.33	A	C	intron	rs564799	1	0	0	0	0	0	IL12A-AS1	NA	NA	NA	NA	NA	NA	NA	IL12A-AS1
rs4852999	chr2	74219306	p13.1	T	G	intron	rs6705628	1	0	0	0	0	0	TET3	NA	NA	NA	NA	NA	NA	NA	TET3
rs4853458	chr2	191959489	q32.3	A	G	intron	rs7582694	1	0	0	0	0	0	STAT4	NA	NA	NA	NA	NA	NA	NA	STAT4
rs4853459	chr2	191962096	q32.3	T	C	intron	rs7582694	1	0	0	0	0	0	STAT4	NA	NA	NA	NA	NA	NA	NA	STAT4
[truncated: 1,366 more rows]
