# Supplementary material for: Global discovery of lupus genetic risk variant allelic enhancer activity
Source: Nat Commun. 2021 Mar 12;12:1611. doi: 10.1038/s41467-021-21854-5 (PMC7955039; doi:10.1038/s41467-021-21854-5)
Supplement: Supplementary file 5 — Supplementary Data 3 [file 41467_2021_21854_MOESM5_ESM.xlsx]

## Sheet: README
Supplementary Data 3. DESeq2 results for calibration variants
This table summarizes the DESeq2 results for the calibration variants used in this study in GM12878. It contains both results from current study and previous study (PMID: 27259153). These variants are only used for calibration purpose. The raw result and confusion matrix are included on two separate sheets.
Column_Header	Comment
Variant	RSID of the variant
Oligo_ID	Oligo name for the sequence. It consists of the RSID, reference/non-reference and allele sequence
baseMean	The intermediate mean of normalized counts for all samples
log2FoldChange	log2 fold change (MLE): MPRA experimental replicates vs plasmid control
lfcSE	standard error: MPRA experimental replicates vs plasmid control
stat	Wald statistic: MPRA experimental replicates vs plasmid control
pvalue	Wald test p-value: MPRA experimental replicates vs plasmid control
padj	Benjamini-Hochberg adjusted p-values
Significance	padj<0.05 is required for claiming significance
Source_Paper	The source paper for the control variant
Variant_Name_in_the_Source_Paper	RSID of the variant in the source paper
Significance_in_the_Source_Paper	Significance in the source paper

## Sheet: DESeq2_Control
Variant	Oligo_ID	baseMean	log2FoldChange	lfcSE	stat	pvalue	padj	Significance	Source_Paper	Variant_Name_in_the_Source_Paper	Significance_in_the_Source_Paper
rs10249404	rs10249404_Non-Ref_A	8545.58	0.574762	0.0883607	6.50473	7.78341e-11	6.78206e-10	Sig	pubmed: 27259153	rs10249404	Sig
rs10249404	rs10249404_Ref_G	2849.08	0.00374226	0.166567	0.022467	0.982075	0.988448	Non_sig	pubmed: 27259153	rs10249404	Sig
rs1056008	rs1056008_Non-Ref_C	21563.5	3.05731	0.0971367	31.4743	1.95247e-217	2.37513e-215	Sig	pubmed: 27259153	rs1056008	Sig
rs1056008	rs1056008_Ref_T	4139.77	0.592201	0.119102	4.97222	6.61917e-07	4.19462e-06	Sig	pubmed: 27259153	rs1056008	Sig
rs11080327	rs11080327_Non-Ref_A	251473	5.42959	0.241927	22.4431	1.49516e-111	9.27599e-110	Sig	pubmed: 27259153	rs11080327	Sig
rs11080327	rs11080327_Ref_G	7326.33	0.887424	0.107009	8.29298	1.10445e-16	1.2904e-15	Sig	pubmed: 27259153	rs11080327	Sig
rs11702929	rs11702929_Non-Ref_C	101798	4.62176	0.0675376	68.4325	0	0	Sig	pubmed: 27259153	rs11702929	Sig
rs11702929	rs11702929_Ref_T	25942.9	3.17479	0.0791623	40.1048	0	0	Sig	pubmed: 27259153	rs11702929	Sig
rs11880872	rs11880872_Non-Ref_G	43330.7	2.41369	0.0626844	38.5055	0	0	Sig	pubmed: 27259153	rs11880872	Sig
rs11880872	rs11880872_Ref_A	6722.57	0.513857	0.104029	4.93953	7.83105e-07	4.89263e-06	Sig	pubmed: 27259153	rs11880872	Sig
rs147887366	rs147887366_Non-Ref_T	43542.8	2.49953	0.0703436	35.5332	1.51046e-276	2.46603e-274	Sig	pubmed: 27259153	rs147887366	Sig
rs147887366	rs147887366_Ref_C	11042.4	1.50174	0.0847417	17.7214	2.86753e-70	1.11888e-68	Sig	pubmed: 27259153	rs147887366	Sig
rs2191501	rs2191501_Non-Ref_T	31653.8	5.03732	0.0938098	53.6972	0	0	Sig	pubmed: 27259153	rs2191501	Sig
rs2191501	rs2191501_Ref_G	3273.89	1.59321	0.140045	11.3765	5.47822e-30	9.82279e-29	Sig	pubmed: 27259153	rs2191501	Sig
rs2458206	rs2458206_Non-Ref_C	19919.4	1.5728	0.0876972	17.9344	6.34943e-72	2.54141e-70	Sig	pubmed: 27259153	rs141388053	Sig
rs2458206	rs2458206_Ref_T	15816.7	0.640686	0.0862429	7.42886	1.09539e-13	1.10862e-12	Sig	pubmed: 27259153	rs141388053	Sig
rs2978268	rs2978268_Non-Ref_A	61526.2	4.05692	0.0755325	53.711	0	0	Sig	pubmed: 27259153	rs2978268	Sig
rs2978268	rs2978268_Ref_C	13265.1	1.87621	0.0928398	20.2091	8.14e-91	4.1736e-89	Sig	pubmed: 27259153	rs2978268	Sig
rs342518	rs342518_Non-Ref_A	233500	4.88486	0.07021	69.575	0	0	Sig	pubmed: 27259153	rs342518	Sig
rs342518	rs342518_Ref_G	44856.2	2.73682	0.0645982	42.3668	0	0	Sig	pubmed: 27259153	rs342518	Sig
rs35172875	rs35172875_Non-Ref_G	1286.95	-0.0309837	0.202343	-0.153124	0.8783	0.922773	Non_sig	pubmed: 27259153	rs35172875	Non-Sig
rs35172875	rs35172875_Ref_T	79.953	0.0313947	0.779075	0.0402975	0.967856	0.979859	Non_sig	pubmed: 27259153	rs35172875	Non-Sig
rs3784275	rs3784275_Non-Ref_A	63840.4	3.6673	0.0840136	43.6513	0	0	Sig	pubmed: 27259153	rs3784275	Sig
rs3784275	rs3784275_Ref_G	4162.1	1.28927	0.128497	10.0334	1.08656e-23	1.6012e-22	Sig	pubmed: 27259153	rs3784275	Sig
rs59595374	rs59595374_Non-Ref_G	198825	3.8065	0.197841	19.2402	1.70545e-82	7.89597e-81	Sig	pubmed: 27259153	rs59595374	Sig
rs59595374	rs59595374_Ref_T	64617.1	2.62989	0.0864066	30.4363	1.82072e-203	2.0171e-201	Sig	pubmed: 27259153	rs59595374	Sig
rs62055498	rs62055498_Non-Ref_A	2439.75	0.0755644	0.143439	0.526804	0.59833	0.709895	Non_sig	pubmed: 27259153	rs118024917	Sig
rs62055498	rs62055498_Ref_G	1610.99	0.133631	0.175333	0.762155	0.445968	0.573308	Non_sig	pubmed: 27259153	rs118024917	Sig
rs7084725	rs7084725_Non-Ref_A	426.91	-0.0820715	0.391428	-0.209672	0.833923	0.892727	Non_sig	pubmed: 27259153	rs7084725	Sig
rs7084725	rs7084725_Ref_G	3836.57	0.0747305	0.122269	0.611196	0.54107	0.659618	Non_sig	pubmed: 27259153	rs7084725	Sig
rs7204877	rs7204877_Non-Ref_G	5431.35	0.00126642	0.104285	0.0121438	0.990311	0.992871	Non_sig	pubmed: 27259153	rs7204877	Non-Sig
rs7204877	rs7204877_Ref_A	9638.06	0.0772009	0.0831309	0.928667	0.353062	0.483424	Non_sig	pubmed: 27259153	rs7204877	Non-Sig
rs73639964	rs73639964_Non-Ref-1_C	2445.08	-0.547956	0.145548	-3.76479	0.000166688	0.000728263	Sig	pubmed: 27259153	rs73639964	Non-Sig
rs73639964	rs73639964_Non-Ref-2_T	2690.47	-0.278094	0.146692	-1.89577	0.0579899	0.11738	Non_sig	pubmed: 27259153	rs73639964	Non-Sig
rs73639964	rs73639964_Ref_G	2865.52	-0.393213	0.134344	-2.92691	0.00342343	0.0109423	Sig	pubmed: 27259153	rs73639964	Non-Sig
rs7646144	rs7646144_Non-Ref_A	5780.92	-0.201123	0.100094	-2.00934	0.0445007	0.0951679	Non_sig	pubmed: 27259153	rs7646144	Non-Sig
rs7646144	rs7646144_Ref_T	351.871	0.0222372	0.38122	0.0583316	0.953484	0.970986	Non_sig	pubmed: 27259153	rs7646144	Non-Sig
rs80347459	rs80347459_Non-Ref_T	5485	0.969456	0.108654	8.92238	4.56392e-19	5.81408e-18	Sig	pubmed: 27259153	rs80347459	Sig
rs80347459	rs80347459_Ref_C	4990.06	0.550357	0.108698	5.06315	4.12383e-07	2.65948e-06	Sig	pubmed: 27259153	rs80347459	Sig
rs9283753	rs9283753_Non-Ref_T	109816	3.35347	0.0641357	52.2872	0	0	Sig	pubmed: 27259153	rs9283753	Sig
rs9283753	rs9283753_Ref_C	30117.4	1.56817	0.0698909	22.4374	1.69991e-111	1.04418e-109	Sig	pubmed: 27259153	rs9283753	Sig

## Sheet: Confusion matrix
		Source paper
		Sig	Non-Sig
DESeq2 result	Sig	14	1
	Non-Sig	2	3
