# Supplementary material for: Global discovery of lupus genetic risk variant allelic enhancer activity
Source: Nat Commun. 2021 Mar 12;12:1611. doi: 10.1038/s41467-021-21854-5 (PMC7955039; doi:10.1038/s41467-021-21854-5)
Supplement: Supplementary file 6 — Supplementary Data 4 [file 41467_2021_21854_MOESM6_ESM.xlsx]

## Sheet: README
Supplementary Data 4. Sequence information for all the variants
The sequence of each oligo used in this study.
Colume_Header	Comment
Variant	RSID for the variant in the sequence
Oligo_ID	Oligo name for the sequence. It consists of the RSID, reference/non-reference and allele sequence
Oligo_Sequence	Oligo sequence designed for synthesization
R_NR	Reference or non-reference allele used in the sequence
Allele	Allele sequence used in the sequence
Strand	The direction of the oligo. F is the forward strand. RC is the reverse complement strand.

## Sheet: Sequence information
Variant	Oligo_ID	Oligo_Sequence	R_NR	Allele	Strand
rs10015639	rs10015639_Non-Ref_G	ACTGGCCGCTTGACGCAACAACAACAACAAAGATACTAAAGTGGAAACACTTCCTAGAATGTTATTTGAAAAAATGAAGGAATGAGTCCCCATCCTGCTGCCTCCTTAAGAAGATAAAAATGTTGCTCCTTTACTTAAGGGTACATATTTTTATTTTTAGTTAAAAATATTTGGAGCGCTTGTTGCACTGCGGCTCCTGC	Non-Ref	G	F
rs10015639	rs10015639_Ref_A	ACTGGCCGCTTGACGCAACAACAACAACAAAGATACTAAAGTGGAAACACTTCCTAGAATGTTATTTGAAAAAATGAAGGAATGAGTCCCCATCCTGCTACCTCCTTAAGAAGATAAAAATGTTGCTCCTTTACTTAAGGGTACATATTTTTATTTTTAGTTAAAAATATTTGGAGCGCTTGTTGCACTGCGGCTCCTGC	Ref	A	F
rs10026154	rs10026154_Non-Ref_A	ACTGGCCGCTTGACGTTAGAGACTCATAAATGAACGTATAGATGCTTCGAATTTTCTATTTTTGTAAAGGGGGAGGAGATATAATATGGAAGGGTGTTCATTGTATGATTGGATATTTTATTTGCCAGAAGAATTCTAGACAATACAAACCCAGAAGTTTTCTATAGAAAAATATTTTTGCTAAACACTGCGGCTCCTGC	Non-Ref	A	F
rs10026154	rs10026154_Ref_G	ACTGGCCGCTTGACGTTAGAGACTCATAAATGAACGTATAGATGCTTCGAATTTTCTATTTTTGTAAAGGGGGAGGAGATATAATATGGAAGGGTGTTCGTTGTATGATTGGATATTTTATTTGCCAGAAGAATTCTAGACAATACAAACCCAGAAGTTTTCTATAGAAAAATATTTTTGCTAAACACTGCGGCTCCTGC	Ref	G	F
rs10032244	rs10032244_Non-Ref_G	ACTGGCCGCTTGACGTGTGAGAAACACCCAAGAATGATCAATTAAAACAAACAAACAAACAAAAAAACCCACAAATATTTATGTTGAAACTTAAACCCGGTGTGGCAGTATTAAAAGGTGGAGCCTTTAAGAGGTGATTGGATCGTGAAGGATCTGCCCTCATGAATGAATGCATTCAAGATTAACACTGCGGCTCCTGC	Non-Ref	G	F
rs10032244	rs10032244_Ref_A	ACTGGCCGCTTGACGTGTGAGAAACACCCAAGAATGATCAATTAAAACAAACAAACAAACAAAAAAACCCACAAATATTTATGTTGAAACTTAAACCCGATGTGGCAGTATTAAAAGGTGGAGCCTTTAAGAGGTGATTGGATCGTGAAGGATCTGCCCTCATGAATGAATGCATTCAAGATTAACACTGCGGCTCCTGC	Ref	A	F
rs10036748	rs10036748_Non-Ref_T	ACTGGCCGCTTGACGACTAAGTTCTATACATATGCTTTCTCATTCGCAAATAAGATTCTTTCATAGCATGATACACGTATGAGAAAAATAAAATAGTAATGTGACAGAAAGTGAAAAAAGGGGCTGCTTTGCATAAAAAGATCAGGGAAGGCCCCTCTGAGGAGCTGACATTTGAGCTGAGACTTCACTGCGGCTCCTGC	Non-Ref	T	F
rs10036748	rs10036748_Ref_C	ACTGGCCGCTTGACGACTAAGTTCTATACATATGCTTTCTCATTCGCAAATAAGATTCTTTCATAGCATGATACACGTATGAGAAAAATAAAATAGTAACGTGACAGAAAGTGAAAAAAGGGGCTGCTTTGCATAAAAAGATCAGGGAAGGCCCCTCTGAGGAGCTGACATTTGAGCTGAGACTTCACTGCGGCTCCTGC	Ref	C	F
rs10048743	rs10048743_Non-Ref_T	ACTGGCCGCTTGACGATAGCTGTCTCCTCTGCTCTCACAGAACTCTGTTCGTACTCTGTTGATGCATTACTTATAACAACTGTGTTGTAATTAACCATCTGATACCTATTTATTTCCCTAGTCCAAACGATGAGCTTCATGAGGAGAGAGATCTTGTTTTACTCAATTTTAAATTGATAATACATCACTGCGGCTCCTGC	Non-Ref	T	F
rs10048743	rs10048743_Ref_G	ACTGGCCGCTTGACGATAGCTGTCTCCTCTGCTCTCACAGAACTCTGTTCGTACTCTGTTGATGCATTACTTATAACAACTGTGTTGTAATTAACCATCGGATACCTATTTATTTCCCTAGTCCAAACGATGAGCTTCATGAGGAGAGAGATCTTGTTTTACTCAATTTTAAATTGATAATACATCACTGCGGCTCCTGC	Ref	G	F
rs10077437	rs10077437_Non-Ref_A	ACTGGCCGCTTGACGATCAGGCTCAAAGCAGTGGGCTGGGTACAGGTCAGCCCTGAGCATACATGGCTCCACCTGCACCCACAGAGTTCTAGGGGGAGTAGAGGCGAGGGTACCACTCTCTGCTGCCCAGAGGACTGAGCCCAGGAAGAAACAGGTTGCTGAGCTGATACTCCCCAGAGAGGGATCACTGCGGCTCCTGC	Non-Ref	A	F
rs10077437	rs10077437_Ref_G	ACTGGCCGCTTGACGATCAGGCTCAAAGCAGTGGGCTGGGTACAGGTCAGCCCTGAGCATACATGGCTCCACCTGCACCCACAGAGTTCTAGGGGGAGTGGAGGCGAGGGTACCACTCTCTGCTGCCCAGAGGACTGAGCCCAGGAAGAAACAGGTTGCTGAGCTGATACTCCCCAGAGAGGGATCACTGCGGCTCCTGC	Ref	G	F
rs10080361	rs10080361_Non-Ref_G	ACTGGCCGCTTGACGATAGTTTTCCACGCACTCACCTTGTACACAACCCTCAGTATCTTTATCCTGTAGCCGTATGACCCTCGTTCCACGTCTGCCTTTGTCCTAAAATCACCCCCACTGGCATCTCTCTCTGCGATCCCAGCCCTTCAGTGTCAATCAGCACATGACTTACAAGCGTCCAGCACCACTGCGGCTCCTGC	Non-Ref	G	F
rs10080361	rs10080361_Ref_A	ACTGGCCGCTTGACGATAGTTTTCCACGCACTCACCTTGTACACAACCCTCAGTATCTTTATCCTGTAGCCGTATGACCCTCGTTCCACGTCTGCCTTTATCCTAAAATCACCCCCACTGGCATCTCTCTCTGCGATCCCAGCCCTTCAGTGTCAATCAGCACATGACTTACAAGCGTCCAGCACCACTGCGGCTCCTGC	Ref	A	F
rs10080411	rs10080411_Non-Ref_C	ACTGGCCGCTTGACGTTTTTCTCCTTCCGAGTTTTTTTTTTTTTTTTTTTTTTTTTGGAGATGGAGTCTTGCTCTGTCACCCAGGCTGGAGTGCAGTGGCGTAATCTCAGCTCAGCGCAACCTCTGCCTCCCAGGTTCAAGTGATTCTCCTGCCTCAGCCTCCCAAGTAGCTGGGACTACAGGCACACTGCGGCTCCTGC	Non-Ref	C	F
rs10080411	rs10080411_Ref_T	ACTGGCCGCTTGACGTTTTTCTCCTTCCGAGTTTTTTTTTTTTTTTTTTTTTTTTTGGAGATGGAGTCTTGCTCTGTCACCCAGGCTGGAGTGCAGTGGTGTAATCTCAGCTCAGCGCAACCTCTGCCTCCCAGGTTCAAGTGATTCTCCTGCCTCAGCCTCCCAAGTAGCTGGGACTACAGGCACACTGCGGCTCCTGC	Ref	T	F
rs10090444	rs10090444_Non-Ref_G	ACTGGCCGCTTGACGCAGAGACGTGGCTGAGACGCTGAGGATGATCTGGGCAAGTTGGCAGCACCAAACTGAGGCCCCCCTTTCCTTGAGCCCAGGGTTGGTTGAAAAGAAAGGAGCGTAGCACCTCAGCACTACCTCAGCTGCCTAAGGAAACTCACCACGGGCCTCCGCAGTCCCATGTCCAACACTGCGGCTCCTGC	Non-Ref	G	F
rs10090444	rs10090444_Ref_C	ACTGGCCGCTTGACGCAGAGACGTGGCTGAGACGCTGAGGATGATCTGGGCAAGTTGGCAGCACCAAACTGAGGCCCCCCTTTCCTTGAGCCCAGGGTTCGTTGAAAAGAAAGGAGCGTAGCACCTCAGCACTACCTCAGCTGCCTAAGGAAACTCACCACGGGCCTCCGCAGTCCCATGTCCAACACTGCGGCTCCTGC	Ref	C	F
rs10095917	rs10095917_Non-Ref_T	ACTGGCCGCTTGACGCTAAGTAAGCTCCTACTGGGTGTCCTCCACTCACATGGAGACAGGGCCCTGCCTTTTAGGCACTTACTCTTCCAGTGTCTATTGTATAATATGTTCAGGAAGGATCCCAGATTCAAAGATTTATAGAATTAGAGTTAAAAGGGATAGATATCTTGTTTGACCCTGAAAAACACTGCGGCTCCTGC	Non-Ref	T	F
rs10095917	rs10095917_Ref_C	ACTGGCCGCTTGACGCTAAGTAAGCTCCTACTGGGTGTCCTCCACTCACATGGAGACAGGGCCCTGCCTTTTAGGCACTTACTCTTCCAGTGTCTATTGCATAATATGTTCAGGAAGGATCCCAGATTCAAAGATTTATAGAATTAGAGTTAAAAGGGATAGATATCTTGTTTGACCCTGAAAAACACTGCGGCTCCTGC	Ref	C	F
rs10107145	rs10107145_Non-Ref_G	ACTGGCCGCTTGACGAAAGAGCATTCATGGCAATTTTCCTTTTCTTTTCTAGAAAGTTCTGAACATGACACATGTCCTGCCTCACTTGTGGTACACACAGGACATCTCATGTGTGTCTGCAGTGGCTGCACATGGTTGGTCAGGGAACCTTTTAGTGCTCACATTGTCTGTTAGGGTGCAGCAGGCACTGCGGCTCCTGC	Non-Ref	G	F
rs10107145	rs10107145_Ref_A	ACTGGCCGCTTGACGAAAGAGCATTCATGGCAATTTTCCTTTTCTTTTCTAGAAAGTTCTGAACATGACACATGTCCTGCCTCACTTGTGGTACACACAAGACATCTCATGTGTGTCTGCAGTGGCTGCACATGGTTGGTCAGGGAACCTTTTAGTGCTCACATTGTCTGTTAGGGTGCAGCAGGCACTGCGGCTCCTGC	Ref	A	F
rs10126787	rs10126787_Non-Ref_C	ACTGGCCGCTTGACGCCACATTGCTCTGAATTACATTTCTGAGGACTGGGAAAGTGCCCATTCTACCCAGTAATATTTCTGTAGTTTGCAACAACACCCCTAATATTGTATATAAAGAACAGATACGTGCCATAAAAGAAAGAATAAAAATGCCATTAAAAAATACGGGATTGGAACAAAGCTGACACTGCGGCTCCTGC	Non-Ref	C	F
rs10126787	rs10126787_Ref_T	ACTGGCCGCTTGACGCCACATTGCTCTGAATTACATTTCTGAGGACTGGGAAAGTGCCCATTCTACCCAGTAATATTTCTGTAGTTTGCAACAACACCCTTAATATTGTATATAAAGAACAGATACGTGCCATAAAAGAAAGAATAAAAATGCCATTAAAAAATACGGGATTGGAACAAAGCTGACACTGCGGCTCCTGC	Ref	T	F
rs1013907	rs1013907_Non-Ref_C	ACTGGCCGCTTGACGTGAGGTCCTCTTAATACCTGGATCCCTCTTCCTGAATTCTTAGGCCTTATCTCACATATTTTCAGGTACCCTAGATGAGTTTAACTCCTTAAAGTTAATTCCTAATTCCTTTAGCCTTTAGGTCTTTAGTGCTGAGAAGGATGATGGAACAAGGTTTCCCCTTGGAGAAGCACTGCGGCTCCTGC	Non-Ref	C	F
rs1013907	rs1013907_Ref_T	ACTGGCCGCTTGACGTGAGGTCCTCTTAATACCTGGATCCCTCTTCCTGAATTCTTAGGCCTTATCTCACATATTTTCAGGTACCCTAGATGAGTTTAATTCCTTAAAGTTAATTCCTAATTCCTTTAGCCTTTAGGTCTTTAGTGCTGAGAAGGATGATGGAACAAGGTTTCCCCTTGGAGAAGCACTGCGGCTCCTGC	Ref	T	F
rs10143887	rs10143887_Non-Ref_G	ACTGGCCGCTTGACGGGTTTACAAAGGTTGTCTGACTTTACAGTGGTATGAAAGTGCCTCATCTCCCGCATCTTGGACAATACCAGATTTGTCGTTGCCGATTTCAGTTGCAGTTCTTGCACTATGTACATGCTAGTGTGCACAGTTATGGGAAGTAGTAAATTAGCTCCTTCAGCACCTGTCCTCACTGCGGCTCCTGC	Non-Ref	G	F
rs10143887	rs10143887_Ref_A	ACTGGCCGCTTGACGGGTTTACAAAGGTTGTCTGACTTTACAGTGGTATGAAAGTGCCTCATCTCCCGCATCTTGGACAATACCAGATTTGTCGTTGCCAATTTCAGTTGCAGTTCTTGCACTATGTACATGCTAGTGTGCACAGTTATGGGAAGTAGTAAATTAGCTCCTTCAGCACCTGTCCTCACTGCGGCTCCTGC	Ref	A	F
rs10144104	rs10144104_Non-Ref_A	ACTGGCCGCTTGACGTCAATCAGATGGTTTTCTCTGCCCTTTACAAAGGTTTACAAAGGTTGTCTGACTTTACAGTGGTATGAAAGTGCCTCATCTCCCACATCTTGGACAATACCAGATTTGTCGTTGCCAATTTCAGTTGCAGTTCTTGCACTATGTACATGCTAGTGTGCACAGTTATGGGACACTGCGGCTCCTGC	Non-Ref	A	F
rs10144104	rs10144104_Ref_G	ACTGGCCGCTTGACGTCAATCAGATGGTTTTCTCTGCCCTTTACAAAGGTTTACAAAGGTTGTCTGACTTTACAGTGGTATGAAAGTGCCTCATCTCCCGCATCTTGGACAATACCAGATTTGTCGTTGCCAATTTCAGTTGCAGTTCTTGCACTATGTACATGCTAGTGTGCACAGTTATGGGACACTGCGGCTCCTGC	Ref	G	F
rs10162583	rs10162583_Non-Ref_T	ACTGGCCGCTTGACGGACTGGTGACTCCCAGGGAACTTTCTAAAAATGGGGAGGTGACCAGCCTCCCAGCAGCCTTCCATGAGGGCACAGTTCTGTGGGTTCCTGGATTGTTTATAGACATACCTGATATGGTTTAGATGTTTGCCCCCTCCAAATCTCATGTTGAAATGTGATCCCCAATGTTGCACTGCGGCTCCTGC	Non-Ref	T	F
rs10162583	rs10162583_Ref_C	ACTGGCCGCTTGACGGACTGGTGACTCCCAGGGAACTTTCTAAAAATGGGGAGGTGACCAGCCTCCCAGCAGCCTTCCATGAGGGCACAGTTCTGTGGGCTCCTGGATTGTTTATAGACATACCTGATATGGTTTAGATGTTTGCCCCCTCCAAATCTCATGTTGAAATGTGATCCCCAATGTTGCACTGCGGCTCCTGC	Ref	C	F
rs10174238	rs10174238_Non-Ref_A	ACTGGCCGCTTGACGGAGGTTACAGTGAGCCGAGATCGCGCCACTACGCTCCAGCCTGGGTGACAGATTGAAACTCTATCTCAAAAAAAAAAAAAAGACATTATCATTGTTTACCTTACAGAGAAGTAACAGAAAATAAGAGAACTTAGTGAGAAAAAAGTAAACATTATAACTATAAACTCGATCACTGCGGCTCCTGC	Non-Ref	A	F
rs10174238	rs10174238_Ref_G	ACTGGCCGCTTGACGGAGGTTACAGTGAGCCGAGATCGCGCCACTACGCTCCAGCCTGGGTGACAGATTGAAACTCTATCTCAAAAAAAAAAAAAAGACGTTATCATTGTTTACCTTACAGAGAAGTAACAGAAAATAAGAGAACTTAGTGAGAAAAAAGTAAACATTATAACTATAAACTCGATCACTGCGGCTCCTGC	Ref	G	F
rs10181656	rs10181656_Non-Ref_C	ACTGGCCGCTTGACGATATAATAAATAACAGATCGTGGGAAAATAGTTTTCAAAGTCTAACACTGTGATAGATAACTAGCTGGAATCCAACTCTTCTCACCCCTTGTACCACTACCCTCCTTTGTAGCCTGGCTTGTCACCATCTTCCTCGTTCCCTGCTTTTGCCCTTGCTCACCAGAAGGTTACACTGCGGCTCCTGC	Non-Ref	C	F
rs10181656	rs10181656_Ref_G	ACTGGCCGCTTGACGATATAATAAATAACAGATCGTGGGAAAATAGTTTTCAAAGTCTAACACTGTGATAGATAACTAGCTGGAATCCAACTCTTCTCAGCCCTTGTACCACTACCCTCCTTTGTAGCCTGGCTTGTCACCATCTTCCTCGTTCCCTGCTTTTGCCCTTGCTCACCAGAAGGTTACACTGCGGCTCCTGC	Ref	G	F
rs1018622	rs1018622_Non-Ref_T	ACTGGCCGCTTGACGGGGGTCTCACTACAGATCCCTTGCAGTGGACAGAACCCTCTCCCAGTGTCAGTTACTGTTGTCAAATCAGTCCCCATTGCTTTTTATTTAATAGTTGTTGGTTATCTTGGGGTTCTTCAGTTCTCAGTTGTCAGATGCCCTTTTGCTTCCCTCCACTTTATTCTGGACAGCACTGCGGCTCCTGC	Non-Ref	T	F
rs1018622	rs1018622_Ref_C	ACTGGCCGCTTGACGGGGGTCTCACTACAGATCCCTTGCAGTGGACAGAACCCTCTCCCAGTGTCAGTTACTGTTGTCAAATCAGTCCCCATTGCTTTTCATTTAATAGTTGTTGGTTATCTTGGGGTTCTTCAGTTCTCAGTTGTCAGATGCCCTTTTGCTTCCCTCCACTTTATTCTGGACAGCACTGCGGCTCCTGC	Ref	C	F
rs10197238	rs10197238_Non-Ref_C	ACTGGCCGCTTGACGGGGGAGAAGGGTGCAGGGGAATCCCTCAGAAAAGAAGTTCAGCATTTTAGGGCTAGAGACAGGTCCCCCAGGGATGGGCCTTCCCGCCCTAGGAGGCGGTGACTACTTCTCTGGGTCCTAATGTGAGGTTGGGGCAGGTTGGTAGTAGCTGTGGTCTTCCTTCCTAGTTCCACTGCGGCTCCTGC	Non-Ref	C	F
rs10197238	rs10197238_Ref_T	ACTGGCCGCTTGACGGGGGAGAAGGGTGCAGGGGAATCCCTCAGAAAAGAAGTTCAGCATTTTAGGGCTAGAGACAGGTCCCCCAGGGATGGGCCTTCCTGCCCTAGGAGGCGGTGACTACTTCTCTGGGTCCTAATGTGAGGTTGGGGCAGGTTGGTAGTAGCTGTGGTCTTCCTTCCTAGTTCCACTGCGGCTCCTGC	Ref	T	F
rs10207365	rs10207365_Non-Ref_C	ACTGGCCGCTTGACGTAAAAGTCCAATTTCTCAAAGAGATTTTGAAAATTGTAAATATATAATCTTAATGTCAGTTTTTGAGAGTTCTAGAACAGATTGCTTAAAAGGTGTTTTGTGAAACTTTAGAAAGGCAGGTGATAAACTTTGAGGGTGCTTGTGGTTCTTTTCAAAGCAGCTGAGGCAAACACTGCGGCTCCTGC	Non-Ref	C	F
rs10207365	rs10207365_Ref_T	ACTGGCCGCTTGACGTAAAAGTCCAATTTCTCAAAGAGATTTTGAAAATTGTAAATATATAATCTTAATGTCAGTTTTTGAGAGTTCTAGAACAGATTGTTTAAAAGGTGTTTTGTGAAACTTTAGAAAGGCAGGTGATAAACTTTGAGGGTGCTTGTGGTTCTTTTCAAAGCAGCTGAGGCAAACACTGCGGCTCCTGC	Ref	T	F
rs10207954	rs10207954_Non-Ref_T	ACTGGCCGCTTGACGCATCAGACCATTTACCTGCATTCCTGCTGTGTGGTACTTCCTCCTCTCTGTGAGAGTGCTGTGCTCCTCTGGGCACTCTTCCTTTCTTCCCTTCTGTCTCCATCTCTCGTAGCTGACTTTGGGGCTTCCTTTGAATTGTCTGCTTGCAGTTACTTTATATCATCCTGTAACACTGCGGCTCCTGC	Non-Ref	T	F
rs10207954	rs10207954_Ref_A	ACTGGCCGCTTGACGCATCAGACCATTTACCTGCATTCCTGCTGTGTGGTACTTCCTCCTCTCTGTGAGAGTGCTGTGCTCCTCTGGGCACTCTTCCTTACTTCCCTTCTGTCTCCATCTCTCGTAGCTGACTTTGGGGCTTCCTTTGAATTGTCTGCTTGCAGTTACTTTATATCATCCTGTAACACTGCGGCTCCTGC	Ref	A	F
rs10208256	rs10208256_Non-Ref_G	ACTGGCCGCTTGACGGGTGCAGGGGAATCCCTCAGAAAAGAAGTTCAGCATTTTAGGGCTAGAGACAGGTCCCCCAGGGATGGGCCTTCCTGCCCTAGGGGGCGGTGACTACTTCTCTGGGTCCTAATGTGAGGTTGGGGCAGGTTGGTAGTAGCTGTGGTCTTCCTTCCTAGTTCCAGGAAGACCACTGCGGCTCCTGC	Non-Ref	G	F
rs10208256	rs10208256_Ref_A	ACTGGCCGCTTGACGGGTGCAGGGGAATCCCTCAGAAAAGAAGTTCAGCATTTTAGGGCTAGAGACAGGTCCCCCAGGGATGGGCCTTCCTGCCCTAGGAGGCGGTGACTACTTCTCTGGGTCCTAATGTGAGGTTGGGGCAGGTTGGTAGTAGCTGTGGTCTTCCTTCCTAGTTCCAGGAAGACCACTGCGGCTCCTGC	Ref	A	F
rs10249404	rs10249404_Non-Ref_A	ACTGGCCGCTTGACGTCAGTTAGAAGTCCTAAAGGCCCGGAGTTGCAACTGATGGGGGTTAGGAGGGGCAGTCATGGTGACTGAGTCCTCACCCTGTGCAATCTGACCCTATCTCCTGGTAAATAGTGCAGGAACTGAACTAAAAGACACCCAGTGCAGAAAGTGAACTAGAAGACACCCAGCTGCACTGCGGCTCCTGC	Non-Ref	A	F
rs10249404	rs10249404_Ref_G	ACTGGCCGCTTGACGTCAGTTAGAAGTCCTAAAGGCCCGGAGTTGCAACTGATGGGGGTTAGGAGGGGCAGTCATGGTGACTGAGTCCTCACCCTGTGCGATCTGACCCTATCTCCTGGTAAATAGTGCAGGAACTGAACTAAAAGACACCCAGTGCAGAAAGTGAACTAGAAGACACCCAGCTGCACTGCGGCTCCTGC	Ref	G	F
rs10274928	rs10274928_Non-Ref_G	ACTGGCCGCTTGACGGCTCTGTGAATAGAAACGATTCCCATAAGTATCACTCTCTGATTTCTGGGCTTGTTCTCATTGGCAGTCCCTAGGTTATTTCTTGTCACCATGACCTTGCAAACCATATCATAAATATCCAGGCACTATCTGAGAAAAAAATACAACAATGTATACTTATTATACATAGTCACTGCGGCTCCTGC	Non-Ref	G	F
rs10274928	rs10274928_Ref_A	ACTGGCCGCTTGACGGCTCTGTGAATAGAAACGATTCCCATAAGTATCACTCTCTGATTTCTGGGCTTGTTCTCATTGGCAGTCCCTAGGTTATTTCTTATCACCATGACCTTGCAAACCATATCATAAATATCCAGGCACTATCTGAGAAAAAAATACAACAATGTATACTTATTATACATAGTCACTGCGGCTCCTGC	Ref	A	F
rs10409713	rs10409713_Non-Ref_T	ACTGGCCGCTTGACGTCTGCAAATACCAAGAAAGATAAAAACAAAGAAAACCACACCTAGGCATGTCATAATCCTATTGCTGAAAACCAACAAGGAAAATAAATGTGCCCTAGGGAAGCCAGATGATTGGACAACCCTGCTAGAGGATAAAAGTAGTAACTCTCCTCTCAGCAGTCTGATGGAACCACTGCGGCTCCTGC	Non-Ref	T	F
rs10409713	rs10409713_Ref_G	ACTGGCCGCTTGACGTCTGCAAATACCAAGAAAGATAAAAACAAAGAAAACCACACCTAGGCATGTCATAATCCTATTGCTGAAAACCAACAAGGAAAAGAAATGTGCCCTAGGGAAGCCAGATGATTGGACAACCCTGCTAGAGGATAAAAGTAGTAACTCTCCTCTCAGCAGTCTGATGGAACCACTGCGGCTCCTGC	Ref	G	F
rs1041528	rs1041528_Non-Ref_A	ACTGGCCGCTTGACGAGTAGATGAAGTATTTACTTGGGAATCCCACTGCTTCCCTTTTAGGGTACACCTGCCCATCCTCAGAATCTTAGGACTACTTGTATTATAATAATCCACCCTTTCTGGTCTGACCCTCTGACCCTCATATCCCATACCCCATCCTACCCTTCCTACCTACTTTAGGAGAGCACTGCGGCTCCTGC	Non-Ref	A	F
rs1041528	rs1041528_Ref_T	ACTGGCCGCTTGACGAGTAGATGAAGTATTTACTTGGGAATCCCACTGCTTCCCTTTTAGGGTACACCTGCCCATCCTCAGAATCTTAGGACTACTTGTTTTATAATAATCCACCCTTTCTGGTCTGACCCTCTGACCCTCATATCCCATACCCCATCCTACCCTTCCTACCTACTTTAGGAGAGCACTGCGGCTCCTGC	Ref	T	F
rs10419617	rs10419617_Non-Ref_G	ACTGGCCGCTTGACGGCCATTCCTCTCCACCTTCCACTAATGTGACCACCCCCATCCAGGACTCAGTCACTCACCATTTCACTGCCCTGTGAACCCGGAGCCAGCCTCTTCTCTCTCCATGACTCCCCCTTCCCCCAACTGCAAGACTGAGGACGTTGTGCCCCCAGCCACTCTTGTCTGGGCCTCACTGCGGCTCCTGC	Non-Ref	G	F
rs10419617	rs10419617_Ref_A	ACTGGCCGCTTGACGGCCATTCCTCTCCACCTTCCACTAATGTGACCACCCCCATCCAGGACTCAGTCACTCACCATTTCACTGCCCTGTGAACCCGGAACCAGCCTCTTCTCTCTCCATGACTCCCCCTTCCCCCAACTGCAAGACTGAGGACGTTGTGCCCCCAGCCACTCTTGTCTGGGCCTCACTGCGGCTCCTGC	Ref	A	F
rs10422359	rs10422359_Non-Ref_A	ACTGGCCGCTTGACGGAGACTCTATCTCAAAAAATAAAAAAAAAAGTTTTGCCCCACAATGGGTAGGTGAATACATACACTTTTACCCCTCCCTGTTGCACGTGTAACCTTGTTCACCTTCATGGGTTCTCCATGGCCATATTTTTTCAAAATTAGAAAGAACATATGACCCAACTATTTTGCATCACTGCGGCTCCTGC	Non-Ref	A	F
rs10422359	rs10422359_Ref_G	ACTGGCCGCTTGACGGAGACTCTATCTCAAAAAATAAAAAAAAAAGTTTTGCCCCACAATGGGTAGGTGAATACATACACTTTTACCCCTCCCTGTTGCGCGTGTAACCTTGTTCACCTTCATGGGTTCTCCATGGCCATATTTTTTCAAAATTAGAAAGAACATATGACCCAACTATTTTGCATCACTGCGGCTCCTGC	Ref	G	F
rs10436736	rs10436736_Non-Ref_A	ACTGGCCGCTTGACGAGATTAAACACCATTTCATGTTTGAAAATGCTTCCTATACATTTTTGTTTAAATTTTAATTTTTGCGGGTACATAGTAGGTGCAAATATTTAGGAAGTACATGAGATATTTCAGTACAGGTATGCAATATGTAATAATCACTTCATGGAAAATTGGGTATTCATCTCATCCACTGCGGCTCCTGC	Non-Ref	A	F
rs10436736	rs10436736_Ref_T	ACTGGCCGCTTGACGAGATTAAACACCATTTCATGTTTGAAAATGCTTCCTATACATTTTTGTTTAAATTTTAATTTTTGCGGGTACATAGTAGGTGCATATATTTAGGAAGTACATGAGATATTTCAGTACAGGTATGCAATATGTAATAATCACTTCATGGAAAATTGGGTATTCATCTCATCCACTGCGGCTCCTGC	Ref	T	F
rs1044482	rs1044482_Non-Ref_T	ACTGGCCGCTTGACGAGGTGGAGTCTTGGCCCAGATGTCCGAGAGCCGAGCATGTCCGGTGACGATGTCCACCACAGGGCCAGTCAGGGCGCAGCTGTATTGGTCACAAGCCATGATGAAGTAGTAGACGATGAAGGGGGCGAACAGCAGTAGGAAGATGACGCTCGCCAGTGAAAACCAGTCCACACTGCGGCTCCTGC	Non-Ref	T	F
rs1044482	rs1044482_Ref_C	ACTGGCCGCTTGACGAGGTGGAGTCTTGGCCCAGATGTCCGAGAGCCGAGCATGTCCGGTGACGATGTCCACCACAGGGCCAGTCAGGGCGCAGCTGTACTGGTCACAAGCCATGATGAAGTAGTAGACGATGAAGGGGGCGAACAGCAGTAGGAAGATGACGCTCGCCAGTGAAAACCAGTCCACACTGCGGCTCCTGC	Ref	C	F
rs10446706	rs10446706_Non-Ref_A	ACTGGCCGCTTGACGTTACTTTCTATATATCATCCCTTCCTTTTTATCCATATTGGAATCCATTCATTCTCGTTAAAATCCTGTTTTTGCATTTGCTTAATAGTTACTGTCACAACTACTTGATAAAGCTCTACTCCTGAATAAATCTTTCTGGCTCTATTCTTCCTGTGTGAATCTAAGAGACTCACTGCGGCTCCTGC	Non-Ref	A	F
rs10446706	rs10446706_Ref_G	ACTGGCCGCTTGACGTTACTTTCTATATATCATCCCTTCCTTTTTATCCATATTGGAATCCATTCATTCTCGTTAAAATCCTGTTTTTGCATTTGCTTAGTAGTTACTGTCACAACTACTTGATAAAGCTCTACTCCTGAATAAATCTTTCTGGCTCTATTCTTCCTGTGTGAATCTAAGAGACTCACTGCGGCTCCTGC	Ref	G	F
rs10489265	rs10489265_Non-Ref_C	ACTGGCCGCTTGACGGAACTACTTACTGGAAGTTCTAACTATATGAAATTGTTTGAATGGTTATTATCATCATTCTCAGTATCACGGTGTCATGAAGAACTCTTTTTAACCCAGCTGTTATTTTTAAAACTCGTAGGAGCAACTTTCCTCTTGACATCTAGTGTTCTCAATGTGGAAAAGACAGTCACTGCGGCTCCTGC	Non-Ref	C	F
rs10489265	rs10489265_Ref_A	ACTGGCCGCTTGACGGAACTACTTACTGGAAGTTCTAACTATATGAAATTGTTTGAATGGTTATTATCATCATTCTCAGTATCACGGTGTCATGAAGAAATCTTTTTAACCCAGCTGTTATTTTTAAAACTCGTAGGAGCAACTTTCCTCTTGACATCTAGTGTTCTCAATGTGGAAAAGACAGTCACTGCGGCTCCTGC	Ref	A	F
rs10489697	rs10489697_Non-Ref_C	ACTGGCCGCTTGACGGGCAAGTTACTGAATGATACATATATTTAGAAATGTATAAAGCACTAAGAAGAATATAAAAGATTACACATCAAACTGCTAACACTGGTTGGTTATCTCAGAAAGATGAGAGATTATTTAAAAGTTTTTAATACACTTCTGGATTGTTTAATTTGTTACAAGTTTAATTTCACTGCGGCTCCTGC	Non-Ref	C	F
rs10489697	rs10489697_Ref_T	ACTGGCCGCTTGACGGGCAAGTTACTGAATGATACATATATTTAGAAATGTATAAAGCACTAAGAAGAATATAAAAGATTACACATCAAACTGCTAACATTGGTTGGTTATCTCAGAAAGATGAGAGATTATTTAAAAGTTTTTAATACACTTCTGGATTGTTTAATTTGTTACAAGTTTAATTTCACTGCGGCTCCTGC	Ref	T	F
rs10492235	rs10492235_Non-Ref_G	ACTGGCCGCTTGACGTCCACTGTCAGTAGCTGAAAAAGTTAATCATGCCATTTCTTTAGCCAGTATTCTGGGCATACTCCCCTGTGATTACTCTGATACGGTAAAGTAATGAAAAACCTGATGCCATCTGTATCCACATATTTATGTGAATCTGAGTTCTCGAATTATTGTGACCCCAGGACAAACACTGCGGCTCCTGC	Non-Ref	G	F
rs10492235	rs10492235_Ref_T	ACTGGCCGCTTGACGTCCACTGTCAGTAGCTGAAAAAGTTAATCATGCCATTTCTTTAGCCAGTATTCTGGGCATACTCCCCTGTGATTACTCTGATACTGTAAAGTAATGAAAAACCTGATGCCATCTGTATCCACATATTTATGTGAATCTGAGTTCTCGAATTATTGTGACCCCAGGACAAACACTGCGGCTCCTGC	Ref	T	F
rs10496194	rs10496194_Non-Ref_G	ACTGGCCGCTTGACGGTGGAATGAGTTTTTTCGTAAAGCTAACTTTCTGTGACTCAAAGAGCAGTACTTTTTTTCTAAGGATAGGTCCTTTCTACTTCTGGATGTTTAAAATACGCTTTCTTAAAATGTGCTTTATGAAGTGAAGGTGTAATAGAAATTAGACCTTTTTTTTTTTTTTTAAGTCTCACTGCGGCTCCTGC	Non-Ref	G	F
rs10496194	rs10496194_Ref_C	ACTGGCCGCTTGACGGTGGAATGAGTTTTTTCGTAAAGCTAACTTTCTGTGACTCAAAGAGCAGTACTTTTTTTCTAAGGATAGGTCCTTTCTACTTCTCGATGTTTAAAATACGCTTTCTTAAAATGTGCTTTATGAAGTGAAGGTGTAATAGAAATTAGACCTTTTTTTTTTTTTTTAAGTCTCACTGCGGCTCCTGC	Ref	C	F
rs10499197	rs10499197_Non-Ref_G	ACTGGCCGCTTGACGCAAAGCCAGTGATTATTGCATAATTTCATCCTTCCAATCAAGAATGCTGCTCTTTATTTAATGACTGAGACCTACTTACTTAGCGTCCAAATATGGTAGTAATTACTTGATATACAGATTAATGCATTCCCAGGCTAGTGCCTTGCACAGAACTATCAAATATAATTGGGCACTGCGGCTCCTGC	Non-Ref	G	F
rs10499197	rs10499197_Ref_T	ACTGGCCGCTTGACGCAAAGCCAGTGATTATTGCATAATTTCATCCTTCCAATCAAGAATGCTGCTCTTTATTTAATGACTGAGACCTACTTACTTAGCTTCCAAATATGGTAGTAATTACTTGATATACAGATTAATGCATTCCCAGGCTAGTGCCTTGCACAGAACTATCAAATATAATTGGGCACTGCGGCTCCTGC	Ref	T	F
rs1051115	rs1051115_Non-Ref_C	ACTGGCCGCTTGACGACAGCGGCCGTCTCATCCGACTCCCCTGTCTCTCCACCTTTGTCGGAGGGCGACTCGTGGGCATCGTCCATCACGGATAGGATTCGAGGGGAGAGGAGATCGCGGAGATGCCTGAGGCAGAAGCTCGGAAACCCGAGCTGCACAGGCCAGGATCTTACTTCCTGTCGTCGCACTGCGGCTCCTGC	Non-Ref	C	F
rs1051115	rs1051115_Ref_G	ACTGGCCGCTTGACGACAGCGGCCGTCTCATCCGACTCCCCTGTCTCTCCACCTTTGTCGGAGGGCGACTCGTGGGCATCGTCCATCACGGATAGGATTGGAGGGGAGAGGAGATCGCGGAGATGCCTGAGGCAGAAGCTCGGAAACCCGAGCTGCACAGGCCAGGATCTTACTTCCTGTCGTCGCACTGCGGCTCCTGC	Ref	G	F
rs1051152	rs1051152_Non-Ref_G	ACTGGCCGCTTGACGGTGGGCCGGCCGAGCACGGGGCCCCGGTGGCCATCACAGTCATGGTGGTGCTGGTCGCGCTGGTCTGGCGGGTTTGGCACTGGGGCTTAGAGCCCTGGGCTGCCTCCAGCGCCCCAGTGGCCACACTGATCCGGATCACGGCAGGGGTGCCAGCTGCACAGGCCCGACGGCACTGCGGCTCCTGC	Non-Ref	G	F
rs1051152	rs1051152_Ref_A	ACTGGCCGCTTGACGGTGGGCCGGCCGAGCACGGGGCCCCGGTGGCCATCACAGTCATGGTGGTGCTGGTCGCGCTGGTCTGGCGGGTTTGGCACTGGGACTTAGAGCCCTGGGCTGCCTCCAGCGCCCCAGTGGCCACACTGATCCGGATCACGGCAGGGGTGCCAGCTGCACAGGCCCGACGGCACTGCGGCTCCTGC	Ref	A	F
rs10516487	rs10516487_Non-Ref_A	ACTGGCCGCTTGACGATGAAGAAGATGCTGAGGAATGGGCTCTGTACTTGACAGAAGTATTTTTACATGTTGTGAAAAGGGAAGCCATCCTGTTATATCACTTGGAGAATTTCTCTTTTCGGCATTTGGAGTTGCTGAACTTAACGTCTTACAAATGTAAACTTTTGATATTATCAAATAGCCTGCACTGCGGCTCCTGC	Non-Ref	A	F
rs10516487	rs10516487_Ref_G	ACTGGCCGCTTGACGATGAAGAAGATGCTGAGGAATGGGCTCTGTACTTGACAGAAGTATTTTTACATGTTGTGAAAAGGGAAGCCATCCTGTTATATCGCTTGGAGAATTTCTCTTTTCGGCATTTGGAGTTGCTGAACTTAACGTCTTACAAATGTAAACTTTTGATATTATCAAATAGCCTGCACTGCGGCTCCTGC	Ref	G	F
rs10521485	rs10521485_Non-Ref_A	ACTGGCCGCTTGACGAAGACCATTTGTGCTAAAGTCTGCCTGCACAGCTTCTATCAGTTAAAACCTACTCCATGTCTGCAGATACCAGCCAGAGCTATTAGAGACAAGAGAGACCCTAATGCCACTGATGACTAAAACCTTTCACTTAAGCTCCACCAGAAATCTTGATCTCTCCACTTGGAGTTCACTGCGGCTCCTGC	Non-Ref	A	F
rs10521485	rs10521485_Ref_G	ACTGGCCGCTTGACGAAGACCATTTGTGCTAAAGTCTGCCTGCACAGCTTCTATCAGTTAAAACCTACTCCATGTCTGCAGATACCAGCCAGAGCTATTGGAGACAAGAGAGACCCTAATGCCACTGATGACTAAAACCTTTCACTTAAGCTCCACCAGAAATCTTGATCTCTCCACTTGGAGTTCACTGCGGCTCCTGC	Ref	G	F
rs1056008	rs1056008_Non-Ref_C	ACTGGCCGCTTGACGCCCCAGGAAGACTCAGTGGCTGAACCAGGTGGAGTCGTACATCGCAGAGCAGAGACGGGGTGACAGGATGCGGCCTCAGGCCCCCGGAAGGGGCTGGCATGGGGAGGAGGAAGTGGTGGCGGCCGCAGGCCAGGAAGGACAAGTGGAGGGAGAGGAAGAGGGGGAAGAAGCACTGCGGCTCCTGC	Non-Ref	C	F
rs1056008	rs1056008_Ref_T	ACTGGCCGCTTGACGCCCCAGGAAGACTCAGTGGCTGAACCAGGTGGAGTCGTACATCGCAGAGCAGAGACGGGGTGACAGGATGCGGCCTCAGGCCCCTGGAAGGGGCTGGCATGGGGAGGAGGAAGTGGTGGCGGCCGCAGGCCAGGAAGGACAAGTGGAGGGAGAGGAAGAGGGGGAAGAAGCACTGCGGCTCCTGC	Ref	T	F
rs1056538	rs1056538_Non-Ref_A	ACTGGCCGCTTGACGCCTGATGTCACCCTCGAAGGGGACGCATTCGTGGCCACTGCCACAGCCACAGCTAGCGCAGAGCAGGAGGGTGCCAGGCAGCTGATCTGCAACGTCACCCTGGGGGGCGAAAACCGGGAGACCCGGGAGAACGTGACCATCTACAGTAAGGAAGGAGGCGGGGTCTCCGCCACTGCGGCTCCTGC	Non-Ref	A	F
rs1056538	rs1056538_Ref_G	ACTGGCCGCTTGACGCCTGATGTCACCCTCGAAGGGGACGCATTCGTGGCCACTGCCACAGCCACAGCTAGCGCAGAGCAGGAGGGTGCCAGGCAGCTGGTCTGCAACGTCACCCTGGGGGGCGAAAACCGGGAGACCCGGGAGAACGTGACCATCTACAGTAAGGAAGGAGGCGGGGTCTCCGCCACTGCGGCTCCTGC	Ref	G	F
rs1059701	rs1059701_Non-Ref-1_T	ACTGGCCGCTTGACGCTTCCCTGGGGGGCAGGGGACACCTACCTTGGTAGAAGAAGGGGCTGGAGATGGCGGTGGAGGCCACAGGGAAGCAGGGCTTGGTACCAGGCCGAGCTCAGGCCCTGAATGGGTCTGGGAGCCTGGAAAAGCTTCATAAAGACACCAGTGAGAGGCAGGCAGAGACCAGCCACTGCGGCTCCTGC	Non-Ref-1	T	F
rs1059701	rs1059701_Non-Ref-2_C	ACTGGCCGCTTGACGCTTCCCTGGGGGGCAGGGGACACCTACCTTGGTAGAAGAAGGGGCTGGAGATGGCGGTGGAGGCCACAGGGAAGCAGGGCTTGGCACCAGGCCGAGCTCAGGCCCTGAATGGGTCTGGGAGCCTGGAAAAGCTTCATAAAGACACCAGTGAGAGGCAGGCAGAGACCAGCCACTGCGGCTCCTGC	Non-Ref-2	C	F
rs1059701	rs1059701_Non-Ref-3_A	ACTGGCCGCTTGACGCTTCCCTGGGGGGCAGGGGACACCTACCTTGGTAGAAGAAGGGGCTGGAGATGGCGGTGGAGGCCACAGGGAAGCAGGGCTTGGAACCAGGCCGAGCTCAGGCCCTGAATGGGTCTGGGAGCCTGGAAAAGCTTCATAAAGACACCAGTGAGAGGCAGGCAGAGACCAGCCACTGCGGCTCCTGC	Non-Ref-3	A	F
rs1059701	rs1059701_Ref_G	ACTGGCCGCTTGACGCTTCCCTGGGGGGCAGGGGACACCTACCTTGGTAGAAGAAGGGGCTGGAGATGGCGGTGGAGGCCACAGGGAAGCAGGGCTTGGGACCAGGCCGAGCTCAGGCCCTGAATGGGTCTGGGAGCCTGGAAAAGCTTCATAAAGACACCAGTGAGAGGCAGGCAGAGACCAGCCACTGCGGCTCCTGC	Ref	G	F
rs1059702	rs1059702_Non-Ref_G	ACTGGCCGCTTGACGCCAAAGCCACCCTCCCCGATCTTGAGCTCCTCCGAGAAGTTGTGGGTGCCCCGGGAAATCTCACAGAGGGGCCAGCAAAACGGAGAGGGGCGGGCTCCCTGCAGGAGGGACACTGAGCTCTCTGGGCCTGGCTGTGGGAAGAGAGCCTGGATCAGGTGGGGTCCCTGTCTCACTGCGGCTCCTGC	Non-Ref	G	F
rs1059702	rs1059702_Ref_A	ACTGGCCGCTTGACGCCAAAGCCACCCTCCCCGATCTTGAGCTCCTCCGAGAAGTTGTGGGTGCCCCGGGAAATCTCACAGAGGGGCCAGCAAAACGGAAAGGGGCGGGCTCCCTGCAGGAGGGACACTGAGCTCTCTGGGCCTGGCTGTGGGAAGAGAGCCTGGATCAGGTGGGGTCCCTGTCTCACTGCGGCTCCTGC	Ref	A	F
rs1059703	rs1059703_Non-Ref_A	ACTGGCCGCTTGACGGGAGCAGCCCCACTGTGGGCTCTGCCAGTGCTGGACACGTAGGAGTTCTCCTGCGGGGAAGGGGGGATGCAGCTGGCGGCCTCCAAATGCCCGGGCACCCCCGCCACCACTGCCTGCAGCTTCTCTAGCCTCTCGTACACCTGCAAGTGGAAAAGAGGGACTCTCAGGGTCACTGCGGCTCCTGC	Non-Ref	A	F
rs1059703	rs1059703_Ref_G	ACTGGCCGCTTGACGGGAGCAGCCCCACTGTGGGCTCTGCCAGTGCTGGACACGTAGGAGTTCTCCTGCGGGGAAGGGGGGATGCAGCTGGCGGCCTCCGAATGCCCGGGCACCCCCGCCACCACTGCCTGCAGCTTCTCTAGCCTCTCGTACACCTGCAAGTGGAAAAGAGGGACTCTCAGGGTCACTGCGGCTCCTGC	Ref	G	F
rs10628761	rs10628761_Non-Ref_T	ACTGGCCGCTTGACGAGAGCTGGTGAGAAACTTTGTAATGGGATGTCTTAAAGTGACTAATTAAACACCTGAATCCTTTTTTTAAAATTTAATTCAATTTAATTTAATTTAATTTAATTTAATTTAATTTAATTTAATTTAATGTAATTGGAGACCGAATCTCACTCTGTTGCCCAGGCTGGAGTCACTGCGGCTCCTGC	Non-Ref	T	F
rs10628761	rs10628761_Ref_C	ACTGGCCGCTTGACGAGAGCTGGTGAGAAACTTTGTAATGGGATGTCTTAAAGTGACTAATTAAACACCTGAATCCTTTTTTTAAAATTTAATTCAATTCAATTTAATTTAATTTAATTTAATTTAATTTAATTTAATTTAATGTAATTGGAGACCGAATCTCACTCTGTTGCCCAGGCTGGAGTCACTGCGGCTCCTGC	Ref	C	F
rs10740059	rs10740059_Non-Ref_A	ACTGGCCGCTTGACGACTGAGCTTCCACCAACAGTAAAACTGTTATCCGGAGGAGAAAATCAAATTAGTAGGATTAATTGTGTTTGTAAAATGAGTACAATGTAAAAATGTCCTAAAACCACTGGTTAACTGCCTAAGTAAGATTAACAACAATCAAGAAGGTTCATGTTGTTTAGATTTGACATCACTGCGGCTCCTGC	Non-Ref	A	F
rs10740059	rs10740059_Ref_G	ACTGGCCGCTTGACGACTGAGCTTCCACCAACAGTAAAACTGTTATCCGGAGGAGAAAATCAAATTAGTAGGATTAATTGTGTTTGTAAAATGAGTACAGTGTAAAAATGTCCTAAAACCACTGGTTAACTGCCTAAGTAAGATTAACAACAATCAAGAAGGTTCATGTTGTTTAGATTTGACATCACTGCGGCTCCTGC	Ref	G	F
rs10748841	rs10748841_Non-Ref_A	ACTGGCCGCTTGACGTGAGATGGAGTCTCGCTCTGTTGCCCAGGCTGGAGTGCAGTGGCACCATCTCGGCTCACTGCAAGCTCTGCCTCCCGGGTTCACACCATTCTCCTGCCTCAGCCTCCTGAGTAGCTGGGACTACAGGCGCCCGCCACCACGCCTGGCTAATTTTTTTGTATTTTTTTTAGCACTGCGGCTCCTGC	Non-Ref	A	F
rs10748841	rs10748841_Ref_G	ACTGGCCGCTTGACGTGAGATGGAGTCTCGCTCTGTTGCCCAGGCTGGAGTGCAGTGGCACCATCTCGGCTCACTGCAAGCTCTGCCTCCCGGGTTCACGCCATTCTCCTGCCTCAGCCTCCTGAGTAGCTGGGACTACAGGCGCCCGCCACCACGCCTGGCTAATTTTTTTGTATTTTTTTTAGCACTGCGGCTCCTGC	Ref	G	F
rs10754797	rs10754797_Non-Ref_T	ACTGGCCGCTTGACGAACACACACAAAATGTGTAGTGAAGAACATGAAAAAGAAGAAAAAAGTAAAGTAATAGGTATATAGAAGAAAGCTCTACTTGGCTGGGCGCAGTGGCTCACGCCTGTAATCCCAGCACTTTGGGAGGCCGAGGCGGGCAGATCACGAGGTCAGGAGATGGAGACCATCCTCACTGCGGCTCCTGC	Non-Ref	T	F
rs10754797	rs10754797_Ref_C	ACTGGCCGCTTGACGAACACACACAAAATGTGTAGTGAAGAACATGAAAAAGAAGAAAAAAGTAAAGTAATAGGTATATAGAAGAAAGCTCTACTTGGCCGGGCGCAGTGGCTCACGCCTGTAATCCCAGCACTTTGGGAGGCCGAGGCGGGCAGATCACGAGGTCAGGAGATGGAGACCATCCTCACTGCGGCTCCTGC	Ref	C	F
rs10755687	rs10755687_Non-Ref_C	ACTGGCCGCTTGACGCCAGATACATTACTGAGCATTACTGGCAATCTAGGAAGGGTGCTTTTTTTTCCTTTACCTTTTGCCACTTCTTCCAGGACAGGACGGATGCTTTACAAGGCAAGGGGAGACCTTTCTGAGACAGGAGGTTACTCTGGTTCCAGATTTTCCCTTTCTGCCTTTCTTCTGGACACTGCGGCTCCTGC	Non-Ref	C	F
rs10755687	rs10755687_Ref_A	ACTGGCCGCTTGACGCCAGATACATTACTGAGCATTACTGGCAATCTAGGAAGGGTGCTTTTTTTTCCTTTACCTTTTGCCACTTCTTCCAGGACAGGAAGGATGCTTTACAAGGCAAGGGGAGACCTTTCTGAGACAGGAGGTTACTCTGGTTCCAGATTTTCCCTTTCTGCCTTTCTTCTGGACACTGCGGCTCCTGC	Ref	A	F
rs10761602	rs10761602_Non-Ref_T	ACTGGCCGCTTGACGAGCTTTTTGTATTGCTGGTTCAGCACATCTTACTGCCCCAGTTGAAGGCTGGATTAGTTATAACTCAATCCCGTGGAAGGATGTTGTTAATATCAAATAGGTGGTGGATCATTGAAAACGTTAAATGTTGATTCTTTAATTAGCACCTCCTCAATCATTTTGGAAACCCCCACTGCGGCTCCTGC	Non-Ref	T	F
rs10761602	rs10761602_Ref_G	ACTGGCCGCTTGACGAGCTTTTTGTATTGCTGGTTCAGCACATCTTACTGCCCCAGTTGAAGGCTGGATTAGTTATAACTCAATCCCGTGGAAGGATGTGGTTAATATCAAATAGGTGGTGGATCATTGAAAACGTTAAATGTTGATTCTTTAATTAGCACCTCCTCAATCATTTTGGAAACCCCCACTGCGGCTCCTGC	Ref	G	F
rs10761603	rs10761603_Non-Ref_G	ACTGGCCGCTTGACGTATTTGCAACATCACACAGGCCAGTTAGGGGACTAAGTGGGTTCATGATTCAATTCCTCTCTGAATGAATGTCTTCCTTCCCTTGTATCTGTTGTATCACTGTGGCCTCCACGTGAAATATTTGTTTTCCTACTCACTGCCAGCCACCACATGTTGGTGAAATACTGTATCACTGCGGCTCCTGC	Non-Ref	G	F
rs10761603	rs10761603_Ref_T	ACTGGCCGCTTGACGTATTTGCAACATCACACAGGCCAGTTAGGGGACTAAGTGGGTTCATGATTCAATTCCTCTCTGAATGAATGTCTTCCTTCCCTTTTATCTGTTGTATCACTGTGGCCTCCACGTGAAATATTTGTTTTCCTACTCACTGCCAGCCACCACATGTTGGTGAAATACTGTATCACTGCGGCTCCTGC	Ref	T	F
rs10761604	rs10761604_Non-Ref_C	ACTGGCCGCTTGACGATGATCAGATTAAGTTGTGTAGTTTCTTCTTGCAATTGAATAAGAACTTATTTTTTCATTCCCTGAGAAGTAATCTGGGATATCCCTGTACCATAGTAAAATGACAGTAAGACACACAAAGTCAAGAAAATGAAATTCATTTTAGCCCAAACGTAATAACCAGTGCTTCTCACTGCGGCTCCTGC	Non-Ref	C	F
rs10761604	rs10761604_Ref_T	ACTGGCCGCTTGACGATGATCAGATTAAGTTGTGTAGTTTCTTCTTGCAATTGAATAAGAACTTATTTTTTCATTCCCTGAGAAGTAATCTGGGATATCTCTGTACCATAGTAAAATGACAGTAAGACACACAAAGTCAAGAAAATGAAATTCATTTTAGCCCAAACGTAATAACCAGTGCTTCTCACTGCGGCTCCTGC	Ref	T	F
rs10773578	rs10773578_Non-Ref_C	ACTGGCCGCTTGACGACTCACAGAATTTTATAAAATCCCATATATGAGGAACTGAAAATACATAAAGTAGTTACCAATAAACCTAACATAAAAGGTAGACAACCTAAAGAAATGTATAAAACTTTCCAAGATTCCATAAATAAAATTATAGGAAATTTTTTTTCTTTTTGAGACAGAGTCTCACTCACTGCGGCTCCTGC	Non-Ref	C	F
rs10773578	rs10773578_Ref_G	ACTGGCCGCTTGACGACTCACAGAATTTTATAAAATCCCATATATGAGGAACTGAAAATACATAAAGTAGTTACCAATAAACCTAACATAAAAGGTAGAGAACCTAAAGAAATGTATAAAACTTTCCAAGATTCCATAAATAAAATTATAGGAAATTTTTTTTCTTTTTGAGACAGAGTCTCACTCACTGCGGCTCCTGC	Ref	G	F
rs10774624	rs10774624_Non-Ref_A	ACTGGCCGCTTGACGTCAATTCTTTTGCCTCTGTACTTTAGCTAACATTTTTGTTTGTTTAGAGATGGGGGTCTCACTATGTTGCCCAGCTTGGCCTCCAACTCCTGAGCTCAAGTGATCCTCCCACTTCAGCCTCCCAAAGTGCAGGGATTACAGGCATGAGCCATCTCACCTGGCTTTAGCTACACTGCGGCTCCTGC	Non-Ref	A	F
rs10774624	rs10774624_Ref_G	ACTGGCCGCTTGACGTCAATTCTTTTGCCTCTGTACTTTAGCTAACATTTTTGTTTGTTTAGAGATGGGGGTCTCACTATGTTGCCCAGCTTGGCCTCCGACTCCTGAGCTCAAGTGATCCTCCCACTTCAGCCTCCCAAAGTGCAGGGATTACAGGCATGAGCCATCTCACCTGGCTTTAGCTACACTGCGGCTCCTGC	Ref	G	F
rs10774625	rs10774625_Non-Ref_G	ACTGGCCGCTTGACGATTTGAAAAATGCTAAAAATATTTTTATCCAATACCTCAAAGGATTGGAATTTAGTAAAGGAGCAGGGTAAAAACTAACATATAGACAGCAATAGCCTTCATATATGGTACTTCATAAGTAATTACTTAGAAGATGCAATGGAAGAGAAGTCCCTGGGTTACACTAACATCACTGCGGCTCCTGC	Non-Ref	G	F
rs10774625	rs10774625_Ref_A	ACTGGCCGCTTGACGATTTGAAAAATGCTAAAAATATTTTTATCCAATACCTCAAAGGATTGGAATTTAGTAAAGGAGCAGGGTAAAAACTAACATATAAACAGCAATAGCCTTCATATATGGTACTTCATAAGTAATTACTTAGAAGATGCAATGGAAGAGAAGTCCCTGGGTTACACTAACATCACTGCGGCTCCTGC	Ref	A	F
rs10776652	rs10776652_Non-Ref_T	ACTGGCCGCTTGACGTGCACGCACTGAACTAGATTCCCTAGTTCAGTTTCTGGTAAGTTGACCCCCTGGCTCACCCATGCCATAACTCAGAAGTGAAAATGTCTGAGGATGGCATGGGTGCTTTCTCTCGTGTCTGCTTCACGCTTGCCCTGGGAGTGGACCTTTCGCTTCCTGCTTCAACAGAACACTGCGGCTCCTGC	Non-Ref	T	F
rs10776652	rs10776652_Ref_A	ACTGGCCGCTTGACGTGCACGCACTGAACTAGATTCCCTAGTTCAGTTTCTGGTAAGTTGACCCCCTGGCTCACCCATGCCATAACTCAGAAGTGAAAAAGTCTGAGGATGGCATGGGTGCTTTCTCTCGTGTCTGCTTCACGCTTGCCCTGGGAGTGGACCTTTCGCTTCCTGCTTCAACAGAACACTGCGGCTCCTGC	Ref	A	F
rs10776653	rs10776653_Non-Ref_C	ACTGGCCGCTTGACGGGGGAGCTTGGAGATGCTCACGGGGATGTTGTTCAGTAGGTTGTCATGGAGCCCTACCTCGTGGAGCTCCTTCAGGGCCCCCAGCGTGGTGGGCACGCTGTCCAGGTGGTTCAAGCCTAGGTTCACAGCGCGGATGTTCTTGAGTTGCTTCAGCTCCACGGGCAGCCCGTCACTGCGGCTCCTGC	Non-Ref	C	F
rs10776653	rs10776653_Ref_T	ACTGGCCGCTTGACGGGGGAGCTTGGAGATGCTCACGGGGATGTTGTTCAGTAGGTTGTCATGGAGCCCTACCTCGTGGAGCTCCTTCAGGGCCCCCAGTGTGGTGGGCACGCTGTCCAGGTGGTTCAAGCCTAGGTTCACAGCGCGGATGTTCTTGAGTTGCTTCAGCTCCACGGGCAGCCCGTCACTGCGGCTCCTGC	Ref	T	F
rs10797985	rs10797985_Non-Ref_G	ACTGGCCGCTTGACGCTTTATATAAATAAATTCAACACTTTAAATGAAATGCACAAATTCCTTGAAAAACACAACTTGCCAAAACTGACAAAAGAAATGGGAAATCTGAATAACCATTTACCTATTTTAAAAATTGAATTTGTTATCAAACTTTCCCACAAAAATAATTCAAGGTCCAAATGGCTCACTGCGGCTCCTGC	Non-Ref	G	F
rs10797985	rs10797985_Ref_A	ACTGGCCGCTTGACGCTTTATATAAATAAATTCAACACTTTAAATGAAATGCACAAATTCCTTGAAAAACACAACTTGCCAAAACTGACAAAAGAAATGAGAAATCTGAATAACCATTTACCTATTTTAAAAATTGAATTTGTTATCAAACTTTCCCACAAAAATAATTCAAGGTCCAAATGGCTCACTGCGGCTCCTGC	Ref	A	F
rs10803116	rs10803116_Non-Ref_T	ACTGGCCGCTTGACGATAAATGTCTCAGGGAACTTATCACTCATTTAAGCAGTATATAATGAGCACCTACAATGCGCTAAGTATTGTGCTAGGTGCATGTGCCTGAACTGAAACAAAAAGAGGAAGCCAAACTTAACCTGTTTCGTCATTTTACCTAAAGCTGTGTCTACTCTTATTTATACATCCACTGCGGCTCCTGC	Non-Ref	T	F
rs10803116	rs10803116_Ref_G	ACTGGCCGCTTGACGATAAATGTCTCAGGGAACTTATCACTCATTTAAGCAGTATATAATGAGCACCTACAATGCGCTAAGTATTGTGCTAGGTGCATGGGCCTGAACTGAAACAAAAAGAGGAAGCCAAACTTAACCTGTTTCGTCATTTTACCTAAAGCTGTGTCTACTCTTATTTATACATCCACTGCGGCTCCTGC	Ref	G	F
rs10803119	rs10803119_Non-Ref_C	ACTGGCCGCTTGACGTGTTGTTGTTGTTTTTGGAGACGGGGTTTTGCTCTTGTCGCCCAGGCTGGAGTGCAATGACACGATCTCCCTCACTGCAACCTCCGCCTCCCGGGTTCAAGCAATTCTCCTGCCTCTGCCTCCCGAGTAGCTGGGATTACAGGCATGCACCACCACATCCGGCTAATTTTCACTGCGGCTCCTGC	Non-Ref	C	F
rs10803119	rs10803119_Ref_T	ACTGGCCGCTTGACGTGTTGTTGTTGTTTTTGGAGACGGGGTTTTGCTCTTGTCGCCCAGGCTGGAGTGCAATGACACGATCTCCCTCACTGCAACCTCTGCCTCCCGGGTTCAAGCAATTCTCCTGCCTCTGCCTCCCGAGTAGCTGGGATTACAGGCATGCACCACCACATCCGGCTAATTTTCACTGCGGCTCCTGC	Ref	T	F
rs10807150	rs10807150_Non-Ref_T	ACTGGCCGCTTGACGGGGTTTGAGCCATGCAGTGACCTGGAGAGAAATATTCCAGGCTGCAGGAACAGTAAGTGCAAAGGCCCTTGGGCAAGAATATGCTTGACCTGCTGGAGGAACATTAAGAAGGCAGAATGGCTGGAGGCAAGTAAACAAGAGGGATGAGGTCAGAGAAGGTGCAGCAGGCCCACTGCGGCTCCTGC	Non-Ref	T	F
rs10807150	rs10807150_Ref_C	ACTGGCCGCTTGACGGGGTTTGAGCCATGCAGTGACCTGGAGAGAAATATTCCAGGCTGCAGGAACAGTAAGTGCAAAGGCCCTTGGGCAAGAATATGCCTGACCTGCTGGAGGAACATTAAGAAGGCAGAATGGCTGGAGGCAAGTAAACAAGAGGGATGAGGTCAGAGAAGGTGCAGCAGGCCCACTGCGGCTCCTGC	Ref	C	F
rs10821946	rs10821946_Non-Ref_T	ACTGGCCGCTTGACGGAAACCCCGTCTCTACTAAAAATACAAAAAAAAAATTAGCTGGGCTTGGTGGCGGGCGCCTGTAGTCCCAGCTACTCGGGAGGCTGAGGCAGGAGGATGGTGTGAACCTGGGAGGTGGAGCATGCAGTGAGCCAAGATCGCGTCACTGCATTCCAACCTGGGTGAAAGAGCACTGCGGCTCCTGC	Non-Ref	T	F
rs10821946	rs10821946_Ref_C	ACTGGCCGCTTGACGGAAACCCCGTCTCTACTAAAAATACAAAAAAAAAATTAGCTGGGCTTGGTGGCGGGCGCCTGTAGTCCCAGCTACTCGGGAGGCCGAGGCAGGAGGATGGTGTGAACCTGGGAGGTGGAGCATGCAGTGAGCCAAGATCGCGTCACTGCATTCCAACCTGGGTGAAAGAGCACTGCGGCTCCTGC	Ref	C	F
rs10821949	rs10821949_Non-Ref_C	ACTGGCCGCTTGACGCAACTGACACCAGTTTCCAGATCAAATAACTAAACTTCTGAAAATGGGACCATTTTGATTAGTGGTGAATTTGGAAGAGTCTGACGTAGAAAAAAAAAAACATGAGTTAAGTTCTGTGTTGACAGTCTACTGTTTCTCTGCCATGTACTCTACCTCCTTCCCAGTGTAATCACTGCGGCTCCTGC	Non-Ref	C	F
rs10821949	rs10821949_Ref_T	ACTGGCCGCTTGACGCAACTGACACCAGTTTCCAGATCAAATAACTAAACTTCTGAAAATGGGACCATTTTGATTAGTGGTGAATTTGGAAGAGTCTGATGTAGAAAAAAAAAAACATGAGTTAAGTTCTGTGTTGACAGTCTACTGTTTCTCTGCCATGTACTCTACCTCCTTCCCAGTGTAATCACTGCGGCTCCTGC	Ref	T	F
rs10821950	rs10821950_Non-Ref_C	ACTGGCCGCTTGACGGTTAAGAAGAGATCAACCAGTAGAAATGTGTATTTTCCAGTTTCTTGCTGAAAACAAATCTCTTTCCCTAAAGTTATTGTTGTTCTGCACATTTAACTTTCTGCGAATTAACTCCACATGGATGCCATGAATGACATTTTCTTGTAAGTTGGACACCTCAGCCCTAGAACCACTGCGGCTCCTGC	Non-Ref	C	F
rs10821950	rs10821950_Ref_T	ACTGGCCGCTTGACGGTTAAGAAGAGATCAACCAGTAGAAATGTGTATTTTCCAGTTTCTTGCTGAAAACAAATCTCTTTCCCTAAAGTTATTGTTGTTTTGCACATTTAACTTTCTGCGAATTAACTCCACATGGATGCCATGAATGACATTTTCTTGTAAGTTGGACACCTCAGCCCTAGAACCACTGCGGCTCCTGC	Ref	T	F
rs10821952	rs10821952_Non-Ref_A	ACTGGCCGCTTGACGATTTGCAACATCACACAGGCCAGTTAGGGGACTAAGTGGGTTCATGATTCAATTCCTCTCTGAATGAATGTCTTCCTTCCCTTTAATCTGTTGTATCACTGTGGCCTCCACGTGAAATATTTGTTTTCCTACTCACTGCCAGCCACCACATGTTGGTGAAATACTGTATGCACTGCGGCTCCTGC	Non-Ref	A	F
rs10821952	rs10821952_Ref_T	ACTGGCCGCTTGACGATTTGCAACATCACACAGGCCAGTTAGGGGACTAAGTGGGTTCATGATTCAATTCCTCTCTGAATGAATGTCTTCCTTCCCTTTTATCTGTTGTATCACTGTGGCCTCCACGTGAAATATTTGTTTTCCTACTCACTGCCAGCCACCACATGTTGGTGAAATACTGTATGCACTGCGGCTCCTGC	Ref	T	F
rs10845605	rs10845605_Non-Ref_C	ACTGGCCGCTTGACGGGGAAAATGACTCCACAAACAGGGAAACATATTCATGATGGTAACTGCCCTTTTGCCTTTTATTTTTTGTTTTTTGAGATAGGGCCTTGCTTTGTCACCCAGGCTGGAGTGCAGTGGAGTGATCACCGCTCACTGCACCCTCAACCTCCCAGGCCCATGCAATCTTCCTACACTGCGGCTCCTGC	Non-Ref	C	F
rs10845605	rs10845605_Ref_T	ACTGGCCGCTTGACGGGGAAAATGACTCCACAAACAGGGAAACATATTCATGATGGTAACTGCCCTTTTGCCTTTTATTTTTTGTTTTTTGAGATAGGGTCTTGCTTTGTCACCCAGGCTGGAGTGCAGTGGAGTGATCACCGCTCACTGCACCCTCAACCTCCCAGGCCCATGCAATCTTCCTACACTGCGGCTCCTGC	Ref	T	F
rs10845606	rs10845606_Non-Ref_A	ACTGGCCGCTTGACGCTTCTTCATTCAGGACAATCTTCTTCAATCATGCCATGGTTTGGGAAAGGTAGTCTGACCCTAACCCACACTGATACTCAAGATACCAGAGTTCCCTAGGAAATAGTCCTGCAGTCCTGTGAGCTTTCTATACAGAGTTCTAAGGACTGGGAGTCAGACTGGATTAGGAGCACTGCGGCTCCTGC	Non-Ref	A	F
rs10845606	rs10845606_Ref_C	ACTGGCCGCTTGACGCTTCTTCATTCAGGACAATCTTCTTCAATCATGCCATGGTTTGGGAAAGGTAGTCTGACCCTAACCCACACTGATACTCAAGATCCCAGAGTTCCCTAGGAAATAGTCCTGCAGTCCTGTGAGCTTTCTATACAGAGTTCTAAGGACTGGGAGTCAGACTGGATTAGGAGCACTGCGGCTCCTGC	Ref	C	F
rs10845607	rs10845607_Non-Ref_T	ACTGGCCGCTTGACGCTAAATATAAATAAAAATGTCAGGGGGATTGGTGATCTCCAGGAAATAATTTATGTATACTTTCTAAACTGTAATTTGTAGCTGTTCCAGGGCCAGCCTAACTATATAAACTTCAGGCATAATTTTGACTGTTGCCAAGTTCTTACTACACATGTGTCTCCTCACTGTCCCACTGCGGCTCCTGC	Non-Ref	T	F
rs10845607	rs10845607_Ref_C	ACTGGCCGCTTGACGCTAAATATAAATAAAAATGTCAGGGGGATTGGTGATCTCCAGGAAATAATTTATGTATACTTTCTAAACTGTAATTTGTAGCTGCTCCAGGGCCAGCCTAACTATATAAACTTCAGGCATAATTTTGACTGTTGCCAAGTTCTTACTACACATGTGTCTCCTCACTGTCCCACTGCGGCTCCTGC	Ref	C	F
rs10845609	rs10845609_Non-Ref_A	ACTGGCCGCTTGACGGATACTTTAGAGCCACACCTGACTGTCGATGCTAGGAACAATGTGTGGATTCTTTATAACACTATGGAAGAAAAGACAATTTTTAAAATGTGAGTTGTCAAATTATTTTAAATAAATACAAATTTTATTAATACTTGGATAGCATTTGGATTACTCCAAGTCAGAAATACCACTGCGGCTCCTGC	Non-Ref	A	F
rs10845609	rs10845609_Ref_T	ACTGGCCGCTTGACGGATACTTTAGAGCCACACCTGACTGTCGATGCTAGGAACAATGTGTGGATTCTTTATAACACTATGGAAGAAAAGACAATTTTTTAAATGTGAGTTGTCAAATTATTTTAAATAAATACAAATTTTATTAATACTTGGATAGCATTTGGATTACTCCAAGTCAGAAATACCACTGCGGCTCCTGC	Ref	T	F
rs10845610	rs10845610_Non-Ref_A	ACTGGCCGCTTGACGGTCTCATAACACTGGCATATAACTTGTTGTTTCTAACTCAGAATCCTAACCAAAGCAATTCAGAATATTTATTTTTTGAAAGACAAATGCTGACTTGCAATGTGTAGAAATGAAAACTTTGTAAGCAAAGAGGTGGCACAAGGAAGCTGGAGTATAATTTTCAAGAAACTCACTGCGGCTCCTGC	Non-Ref	A	F
rs10845610	rs10845610_Ref_G	ACTGGCCGCTTGACGGTCTCATAACACTGGCATATAACTTGTTGTTTCTAACTCAGAATCCTAACCAAAGCAATTCAGAATATTTATTTTTTGAAAGACGAATGCTGACTTGCAATGTGTAGAAATGAAAACTTTGTAAGCAAAGAGGTGGCACAAGGAAGCTGGAGTATAATTTTCAAGAAACTCACTGCGGCTCCTGC	Ref	G	F
rs10845615	rs10845615_Non-Ref_A	ACTGGCCGCTTGACGTTTGTAAATATGGATAGGTGTCAGAGAGCCCCACCAATCATAACATCCCTTCACATTTTGTGTCAGATGCTTGTCTCCAGTATTATCTCTTTTGCCCTCTTTTTATTTTCGTTACAGACAGAGTCTCCCTCTGTTGCCCAGGCTGGAGTGCAGTGGTACACTATAACATTCACTGCGGCTCCTGC	Non-Ref	A	F
rs10845615	rs10845615_Ref_G	ACTGGCCGCTTGACGTTTGTAAATATGGATAGGTGTCAGAGAGCCCCACCAATCATAACATCCCTTCACATTTTGTGTCAGATGCTTGTCTCCAGTATTGTCTCTTTTGCCCTCTTTTTATTTTCGTTACAGACAGAGTCTCCCTCTGTTGCCCAGGCTGGAGTGCAGTGGTACACTATAACATTCACTGCGGCTCCTGC	Ref	G	F
rs10847691	rs10847691_Non-Ref_A	ACTGGCCGCTTGACGGAGAAAATAAATAGGCCTGATTATTGGTGAGGCTGTTGGCAGAGAGATGAGCAGCGGCAAAGGCGCACACACAGCCAACACTGCAGAAACCAGGATCGGGACGGGTGCCCCCAGTCACGAGCGAGGCGGAGAGGCAAAGCCAATGGGGAAAATGACCCTGCCTGTGAACACACTGCGGCTCCTGC	Non-Ref	A	F
rs10847691	rs10847691_Ref_G	ACTGGCCGCTTGACGGAGAAAATAAATAGGCCTGATTATTGGTGAGGCTGTTGGCAGAGAGATGAGCAGCGGCAAAGGCGCACACACAGCCAACACTGCGGAAACCAGGATCGGGACGGGTGCCCCCAGTCACGAGCGAGGCGGAGAGGCAAAGCCAATGGGGAAAATGACCCTGCCTGTGAACACACTGCGGCTCCTGC	Ref	G	F
rs10847692	rs10847692_Non-Ref_T	ACTGGCCGCTTGACGGCAGGAATAGTTAAATGTCAGGAAGCTAATACAATAATATAAATAAAATACATGAGAAGCCAAAGGCAGCCGGGGGGAGATGCATTTATCCTTGGATACCCCCCCCAAAAAAATCCAACATTCATGCTGGCTAGATGTTTAATGTCATCACAAATACCTACTTTAACAAGCACTGCGGCTCCTGC	Non-Ref	T	F
rs10847692	rs10847692_Ref_A	ACTGGCCGCTTGACGGCAGGAATAGTTAAATGTCAGGAAGCTAATACAATAATATAAATAAAATACATGAGAAGCCAAAGGCAGCCGGGGGGAGATGCAATTATCCTTGGATACCCCCCCCAAAAAAATCCAACATTCATGCTGGCTAGATGTTTAATGTCATCACAAATACCTACTTTAACAAGCACTGCGGCTCCTGC	Ref	A	F
rs10847695	rs10847695_Non-Ref_T	ACTGGCCGCTTGACGCCGCCACCACGCCCGGCTAATTTTTTGTATTTTTAGTAGACGGGGTTTCACGTATTCGCCAGGATGGTCTCGATCTCCTGACCTTGTGATCCGCCCGCCTCGGCCTCCCAAAGTGCTGGGATTACGGGCTTGAGCCACCACGCCCAGCCTGGAGGCCCACCTTTTTTAAGCACTGCGGCTCCTGC	Non-Ref	T	F
rs10847695	rs10847695_Ref_C	ACTGGCCGCTTGACGCCGCCACCACGCCCGGCTAATTTTTTGTATTTTTAGTAGACGGGGTTTCACGTATTCGCCAGGATGGTCTCGATCTCCTGACCTCGTGATCCGCCCGCCTCGGCCTCCCAAAGTGCTGGGATTACGGGCTTGAGCCACCACGCCCAGCCTGGAGGCCCACCTTTTTTAAGCACTGCGGCTCCTGC	Ref	C	F
rs10847696	rs10847696_Non-Ref_A	ACTGGCCGCTTGACGGCCAGGATGGTCTCGATCTCCTGACCTCGTGATCCGCCCGCCTCGGCCTCCCAAAGTGCTGGGATTACGGGCTTGAGCCACCACACCCAGCCTGGAGGCCCACCTTTTTTAAGGCACCCTCGTCACAGTGGTCACCACTGACAGGGCCCTTATCATGTACCTGGCATCCTCACTGCGGCTCCTGC	Non-Ref	A	F
rs10847696	rs10847696_Ref_G	ACTGGCCGCTTGACGGCCAGGATGGTCTCGATCTCCTGACCTCGTGATCCGCCCGCCTCGGCCTCCCAAAGTGCTGGGATTACGGGCTTGAGCCACCACGCCCAGCCTGGAGGCCCACCTTTTTTAAGGCACCCTCGTCACAGTGGTCACCACTGACAGGGCCCTTATCATGTACCTGGCATCCTCACTGCGGCTCCTGC	Ref	G	F
rs10847697	rs10847697_Non-Ref_A	ACTGGCCGCTTGACGATGAGAACTAAGTGCTTACCCATTACTCTGGCGCTCTCCACTTCGCTTCTGGGAACAGCAGGAATACGTCAGTATCTTGAACATATCGGTGAAGGCACTGCCATCAGGAGGCTTGGTGATGAAAACGCTCTGGCCACAGAGGAAGACCACAAAAGCAAGGCCGACGCAGACACTGCGGCTCCTGC	Non-Ref	A	F
rs10847697	rs10847697_Ref_G	ACTGGCCGCTTGACGATGAGAACTAAGTGCTTACCCATTACTCTGGCGCTCTCCACTTCGCTTCTGGGAACAGCAGGAATACGTCAGTATCTTGAACATGTCGGTGAAGGCACTGCCATCAGGAGGCTTGGTGATGAAAACGCTCTGGCCACAGAGGAAGACCACAAAAGCAAGGCCGACGCAGACACTGCGGCTCCTGC	Ref	G	F
rs10847698	rs10847698_Non-Ref_C	ACTGGCCGCTTGACGGGAGAATCGCTTGAATCCAGGACATGGAGGTTGCAGTGAACCGAGACTGTGCCACTGTACCTGGTTGACAAGAGTGAAACTCCACCTCAAACAAACAAACAAACAAAAAACAAACACAGTCACAGGACCCACGCTCCAGACCTACTGAATCACGGTCTCTGGGGCCCAGGCACTGCGGCTCCTGC	Non-Ref	C	F
rs10847698	rs10847698_Ref_T	ACTGGCCGCTTGACGGGAGAATCGCTTGAATCCAGGACATGGAGGTTGCAGTGAACCGAGACTGTGCCACTGTACCTGGTTGACAAGAGTGAAACTCCATCTCAAACAAACAAACAAACAAAAAACAAACACAGTCACAGGACCCACGCTCCAGACCTACTGAATCACGGTCTCTGGGGCCCAGGCACTGCGGCTCCTGC	Ref	T	F
rs10853837	rs10853837_Non-Ref_A	ACTGGCCGCTTGACGACTACAAGCACCATACAGAAAGGAGCCCAGTCTCGCTTCCCTGTGGGACCCCTACTCCCTGCTCTTCACCAGGCAGGGCCCCTGACTGGGGCCTGCAGCACAGCGGCCCCACCCCTAGATGAACGTTCCCATTGGCAGTGGCTCTGTGGCTTTCTGGGGTGGAGCTCTCACACTGCGGCTCCTGC	Non-Ref	A	F
rs10853837	rs10853837_Ref_G	ACTGGCCGCTTGACGACTACAAGCACCATACAGAAAGGAGCCCAGTCTCGCTTCCCTGTGGGACCCCTACTCCCTGCTCTTCACCAGGCAGGGCCCCTGGCTGGGGCCTGCAGCACAGCGGCCCCACCCCTAGATGAACGTTCCCATTGGCAGTGGCTCTGTGGCTTTCTGGGGTGGAGCTCTCACACTGCGGCTCCTGC	Ref	G	F
rs10855133	rs10855133_Non-Ref-1_C	ACTGGCCGCTTGACGAACAGGGCAGTCTCCTGGCCCAACAGATCTTTGTGCAGACGCGGTACAGACCCGGGATTTAGGGGCTTATGCTTTCTTCTGGCTCGCGCCTTATCCTGTGTGAGGACACAGGAGGCTACTCACAGGGCTGTCAGCTTTCCATATGATGAACTCTGCTTTCCAGTTTACTCCACTGCGGCTCCTGC	Non-Ref-1	C	F
rs10855133	rs10855133_Non-Ref-2_T	ACTGGCCGCTTGACGAACAGGGCAGTCTCCTGGCCCAACAGATCTTTGTGCAGACGCGGTACAGACCCGGGATTTAGGGGCTTATGCTTTCTTCTGGCTTGCGCCTTATCCTGTGTGAGGACACAGGAGGCTACTCACAGGGCTGTCAGCTTTCCATATGATGAACTCTGCTTTCCAGTTTACTCCACTGCGGCTCCTGC	Non-Ref-2	T	F
rs10855133	rs10855133_Ref_G	ACTGGCCGCTTGACGAACAGGGCAGTCTCCTGGCCCAACAGATCTTTGTGCAGACGCGGTACAGACCCGGGATTTAGGGGCTTATGCTTTCTTCTGGCTGGCGCCTTATCCTGTGTGAGGACACAGGAGGCTACTCACAGGGCTGTCAGCTTTCCATATGATGAACTCTGCTTTCCAGTTTACTCCACTGCGGCTCCTGC	Ref	G	F
rs10866498	rs10866498_Non-Ref_T	ACTGGCCGCTTGACGATCCAGACACCACACATCCAGCTCACAGCAGGGCCTGGCGACCTCACCCCGGACCTGCATCATCCGGACTCCATACCTCCAGCTTACCGAGGGCCTGGAGACCTCACCCCTGACCTGCACCATCCAGACACCACACATCCAGCTCACAGCAGGGCCTGGCGACCTCACCCCACTGCGGCTCCTGC	Non-Ref	T	F
rs10866498	rs10866498_Ref_C	ACTGGCCGCTTGACGATCCAGACACCACACATCCAGCTCACAGCAGGGCCTGGCGACCTCACCCCGGACCTGCATCATCCGGACTCCATACCTCCAGCTCACCGAGGGCCTGGAGACCTCACCCCTGACCTGCACCATCCAGACACCACACATCCAGCTCACAGCAGGGCCTGGCGACCTCACCCCACTGCGGCTCCTGC	Ref	C	F
rs10883848	rs10883848_Non-Ref_G	ACTGGCCGCTTGACGGAAAACAGGAATGTCAGGCCTCCGAGCCCAAGCTAAGCCATCTTATCCCCTGTGACCTGCACATATACATCCAGATGGCCTGAAGCAAGTGAAGAATCACAAAAGAAGTGAAAATGGCCAGTTCCTGCCTTAACTGATGACATTCTACCATTGTAATTTGTTCCTGCCCCCACTGCGGCTCCTGC	Non-Ref	G	F
rs10883848	rs10883848_Ref_A	ACTGGCCGCTTGACGGAAAACAGGAATGTCAGGCCTCCGAGCCCAAGCTAAGCCATCTTATCCCCTGTGACCTGCACATATACATCCAGATGGCCTGAAACAAGTGAAGAATCACAAAAGAAGTGAAAATGGCCAGTTCCTGCCTTAACTGATGACATTCTACCATTGTAATTTGTTCCTGCCCCCACTGCGGCTCCTGC	Ref	A	F
rs10902762	rs10902762_Non-Ref_A	ACTGGCCGCTTGACGCCGCAGTCCCCGAGCACGCGTGGCCATGCGTCCCCTGCGCCCCCGCGCCGCGCTGCTGGCGCTCCTGGCCTCGCTCCTGGCCGCACCCCCGGTGGCCCCGGCCGAGGCCCCGCACCTGGTGCATGTGGACGCGGCCCGCGCGCTGTGGCCCCTGCGGCGCTTCTGGAGGACACTGCGGCTCCTGC	Non-Ref	A	F
rs10902762	rs10902762_Ref_G	ACTGGCCGCTTGACGCCGCAGTCCCCGAGCACGCGTGGCCATGCGTCCCCTGCGCCCCCGCGCCGCGCTGCTGGCGCTCCTGGCCTCGCTCCTGGCCGCGCCCCCGGTGGCCCCGGCCGAGGCCCCGCACCTGGTGCATGTGGACGCGGCCCGCGCGCTGTGGCCCCTGCGGCGCTTCTGGAGGACACTGCGGCTCCTGC	Ref	G	F
rs10911628	rs10911628_Non-Ref_A	ACTGGCCGCTTGACGACATTTAAGGAAGAAATAACACCAATCTTACATTCTTTCCAAAAATAGAGGAGGAGACATTTCCCAGCTTGCTTTGAGGCCAGCATAGCCCTAATACCAAAGACTGATAAAGATATTACAAGAAAAGAAAATCCAACATATCCCACATGAATATTAACAGAAAAAATTCTCACTGCGGCTCCTGC	Non-Ref	A	F
rs10911628	rs10911628_Ref_C	ACTGGCCGCTTGACGACATTTAAGGAAGAAATAACACCAATCTTACATTCTTTCCAAAAATAGAGGAGGAGACATTTCCCAGCTTGCTTTGAGGCCAGCCTAGCCCTAATACCAAAGACTGATAAAGATATTACAAGAAAAGAAAATCCAACATATCCCACATGAATATTAACAGAAAAAATTCTCACTGCGGCTCCTGC	Ref	C	F
rs10911637	rs10911637_Non-Ref_A	ACTGGCCGCTTGACGAAGTTTTACTTGTTTTCACAGTGAACCCCCCAAAACAATTTTTTGTGACTCATTCTTGTTATCAAACTAGCAAAATTAATATTAAGCTGCATAAAAAAACAAATGGTATTTTACTCTTACCTCGATCTTTTGCTTTATCAGAGAGGAGCACTTCTACCTCCTCATATTCCCACTGCGGCTCCTGC	Non-Ref	A	F
rs10911637	rs10911637_Ref_C	ACTGGCCGCTTGACGAAGTTTTACTTGTTTTCACAGTGAACCCCCCAAAACAATTTTTTGTGACTCATTCTTGTTATCAAACTAGCAAAATTAATATTACGCTGCATAAAAAAACAAATGGTATTTTACTCTTACCTCGATCTTTTGCTTTATCAGAGAGGAGCACTTCTACCTCCTCATATTCCCACTGCGGCTCCTGC	Ref	C	F
rs10912576	rs10912576_Non-Ref_T	ACTGGCCGCTTGACGCAGAATCTACAAAGAACTTAAACAAATTTACAAGAAAAAATCAAACAACCCCATCAAAAAGTAGGCAAAGGATATAAACAGACATTTCTCAAACGAAGACATTTATGCAGCCAACAGACACATGAAAAAATGCTCATCATCACTGGCCATCAGAGAAATGCAAATCAAAACACTGCGGCTCCTGC	Non-Ref	T	F
rs10912576	rs10912576_Ref_C	ACTGGCCGCTTGACGCAGAATCTACAAAGAACTTAAACAAATTTACAAGAAAAAATCAAACAACCCCATCAAAAAGTAGGCAAAGGATATAAACAGACACTTCTCAAACGAAGACATTTATGCAGCCAACAGACACATGAAAAAATGCTCATCATCACTGGCCATCAGAGAAATGCAAATCAAAACACTGCGGCTCCTGC	Ref	C	F
rs10912579	rs10912579_Non-Ref_T	ACTGGCCGCTTGACGCCAGGCTGGGCAACACAGCCAGATCCGATGCCCCCTGATGTCTCCACAAAAAAAAAGAATGTTTAATTAGCCAGGCATGGTGGTTTGTACTTGTAGTCCCAGCTACTTGGGAGGCTAAAGCAGGAGGATCATTTGAACCCAGGAGTTTGAGGCTGCAGTGAGCAGTAATTCACTGCGGCTCCTGC	Non-Ref	T	F
rs10912579	rs10912579_Ref_G	ACTGGCCGCTTGACGCCAGGCTGGGCAACACAGCCAGATCCGATGCCCCCTGATGTCTCCACAAAAAAAAAGAATGTTTAATTAGCCAGGCATGGTGGTGTGTACTTGTAGTCCCAGCTACTTGGGAGGCTAAAGCAGGAGGATCATTTGAACCCAGGAGTTTGAGGCTGCAGTGAGCAGTAATTCACTGCGGCTCCTGC	Ref	G	F
rs10912580	rs10912580_Non-Ref_G	ACTGGCCGCTTGACGCCTGACTCAAAAATAAAATAAATAATTTTTAAAAACCACAATGGGATACCACTACACACCCACCAGAATTACCAAAATTAAAATGTAGACAATGCCAAGTGTTGACAGCATGTTGAGCAACTGGAATTCTCATACAGTAATGATATAAGAGTAAATTGGTACCATTATTTCACTGCGGCTCCTGC	Non-Ref	G	F
rs10912580	rs10912580_Ref_A	ACTGGCCGCTTGACGCCTGACTCAAAAATAAAATAAATAATTTTTAAAAACCACAATGGGATACCACTACACACCCACCAGAATTACCAAAATTAAAATATAGACAATGCCAAGTGTTGACAGCATGTTGAGCAACTGGAATTCTCATACAGTAATGATATAAGAGTAAATTGGTACCATTATTTCACTGCGGCTCCTGC	Ref	A	F
rs10912600	rs10912600_Non-Ref_C	ACTGGCCGCTTGACGCAGTGAGCGCAACTATTCTGAACAGCAGGGTCCAGGGACCGTTGCAGGTTCTTGGGTGGGAGGAAAAAAAACAGACCAAAACTACGGGTGGTTTTTTTCTTTCAGATGGGAAACACTCAGGCATCAACAGGCTCACCCTTGAAATGCATCCTAAGCCATTGGGACCAACTCACTGCGGCTCCTGC	Non-Ref	C	F
rs10912600	rs10912600_Ref_T	ACTGGCCGCTTGACGCAGTGAGCGCAACTATTCTGAACAGCAGGGTCCAGGGACCGTTGCAGGTTCTTGGGTGGGAGGAAAAAAAACAGACCAAAACTATGGGTGGTTTTTTTCTTTCAGATGGGAAACACTCAGGCATCAACAGGCTCACCCTTGAAATGCATCCTAAGCCATTGGGACCAACTCACTGCGGCTCCTGC	Ref	T	F
rs10912602	rs10912602_Non-Ref_A	ACTGGCCGCTTGACGTAACCCTGCTACTTTTCTCCCAGAGGATGGGGAACCAATCAAGCATGACGGACAACAAATTGTAGCCCAGACTTATGCCACCCAAGAGGATCTCTTAGAAGTCCCCTTAGCTAATCCTGACCTTAACCTATATACCGATGGAAGTTCATTTGTGGAGAATGGGATACGAACACTGCGGCTCCTGC	Non-Ref	A	F
rs10912602	rs10912602_Ref_G	ACTGGCCGCTTGACGTAACCCTGCTACTTTTCTCCCAGAGGATGGGGAACCAATCAAGCATGACGGACAACAAATTGTAGCCCAGACTTATGCCACCCAGGAGGATCTCTTAGAAGTCCCCTTAGCTAATCCTGACCTTAACCTATATACCGATGGAAGTTCATTTGTGGAGAATGGGATACGAACACTGCGGCTCCTGC	Ref	G	F
rs10936599	rs10936599_Non-Ref_T	ACTGGCCGCTTGACGACGGTTACTGATTTACTGTTTCTTTTTGTCTTTTAGATCAAGGGTAAAATTCCATTCTGATATCAAAATGCAGTATTCGCACCATTGTGAGCACCTTTTAGAGAGACTGAACAAACAGCGGGAAGCAGGTTTTCTCTGTGACTGTACCATAGTGATTGGGGAATTCCAGTCACTGCGGCTCCTGC	Non-Ref	T	F
rs10936599	rs10936599_Ref_C	ACTGGCCGCTTGACGACGGTTACTGATTTACTGTTTCTTTTTGTCTTTTAGATCAAGGGTAAAATTCCATTCTGATATCAAAATGCAGTATTCGCACCACTGTGAGCACCTTTTAGAGAGACTGAACAAACAGCGGGAAGCAGGTTTTCTCTGTGACTGTACCATAGTGATTGGGGAATTCCAGTCACTGCGGCTCCTGC	Ref	C	F
rs10936600	rs10936600_Non-Ref_T	ACTGGCCGCTTGACGTTTGAATTATTAATGTGTAAATTATCACTTACCAGCTGACATCAAGGTAGCGCAGGCTACTGTTCAGATACAGTGCATCACATATCTGTTGTATACCACTGTTTTTTATATCATGCTTACACATGTGTAGTGCAACAAGACAGTGATTTTCTTTCAACATGCGGCCTACACACTGCGGCTCCTGC	Non-Ref	T	F
rs10936600	rs10936600_Ref_A	ACTGGCCGCTTGACGTTTGAATTATTAATGTGTAAATTATCACTTACCAGCTGACATCAAGGTAGCGCAGGCTACTGTTCAGATACAGTGCATCACATAACTGTTGTATACCACTGTTTTTTATATCATGCTTACACATGTGTAGTGCAACAAGACAGTGATTTTCTTTCAACATGCGGCCTACACACTGCGGCTCCTGC	Ref	A	F
rs10947540	rs10947540_Non-Ref_T	ACTGGCCGCTTGACGAGTCTGAACCGGCAAGTGCAGGCAGAACTCACACATAGCCATCCTGAAGCAGTAACAAGCCTTTCTTTGGCTCTGCCCATGTCATTGTTGTTAGTTCAGTGCCAGCATGGGAGGATTCAGAGTAAACCATCATTGAAAGAAAGTACAGGGAGAAAAATGGCAATCAGGGCCACTGCGGCTCCTGC	Non-Ref	T	F
rs10947540	rs10947540_Ref_C	ACTGGCCGCTTGACGAGTCTGAACCGGCAAGTGCAGGCAGAACTCACACATAGCCATCCTGAAGCAGTAACAAGCCTTTCTTTGGCTCTGCCCATGTCACTGTTGTTAGTTCAGTGCCAGCATGGGAGGATTCAGAGTAAACCATCATTGAAAGAAAGTACAGGGAGAAAAATGGCAATCAGGGCCACTGCGGCTCCTGC	Ref	C	F
rs10947542	rs10947542_Non-Ref_G	ACTGGCCGCTTGACGGCTGGGGTGCAATGGCACAATCTCGGCTCACTGCAACCTCTGCCTCCTGGGTTCAACTGATTCTCCTGCCTCAGCCTCCCAAGTGGCTGGGATTATAGGCGCCTGCCACAATGCCTGGCTAATTTTTAGTATTTTTAGTAGAGACAGGGTTTCAACATGTTGGTCAGGTGCACTGCGGCTCCTGC	Non-Ref	G	F
rs10947542	rs10947542_Ref_A	ACTGGCCGCTTGACGGCTGGGGTGCAATGGCACAATCTCGGCTCACTGCAACCTCTGCCTCCTGGGTTCAACTGATTCTCCTGCCTCAGCCTCCCAAGTAGCTGGGATTATAGGCGCCTGCCACAATGCCTGGCTAATTTTTAGTATTTTTAGTAGAGACAGGGTTTCAACATGTTGGTCAGGTGCACTGCGGCTCCTGC	Ref	A	F
rs10995021	rs10995021_Non-Ref_A	ACTGGCCGCTTGACGTTATTGTACAACAAGCCAAGATTGCATAAAAGAAATTTCCCTTGGCAACATACCTGACATCTGTTCATGTCTAATATGGGAAATATATTAAAGGCTTTCAAAAGTAATCAGTATTGGCCATTAAGGAATAGAATGCAGCAGAATCTCCTCTCATTCTAGGGCAAAGAAGCCACTGCGGCTCCTGC	Non-Ref	A	F
rs10995021	rs10995021_Ref_G	ACTGGCCGCTTGACGTTATTGTACAACAAGCCAAGATTGCATAAAAGAAATTTCCCTTGGCAACATACCTGACATCTGTTCATGTCTAATATGGGAAATGTATTAAAGGCTTTCAAAAGTAATCAGTATTGGCCATTAAGGAATAGAATGCAGCAGAATCTCCTCTCATTCTAGGGCAAAGAAGCCACTGCGGCTCCTGC	Ref	G	F
rs11055013	rs11055013_Non-Ref_C	ACTGGCCGCTTGACGATTTCTTATATAATTTAATTTGAGTACTAAAATTCATACCAGTCATTCTATCACCTTCTAATACCCTACTAGCACCTGAAATATCAGAAAACCAAAAATCTTAAAGAGTATAGTGCTTTCTACTTCACCTTACACATTGGGCTGGGGGCTAAGAAACCTGGGTTCTAATTCACTGCGGCTCCTGC	Non-Ref	C	F
rs11055013	rs11055013_Ref_T	ACTGGCCGCTTGACGATTTCTTATATAATTTAATTTGAGTACTAAAATTCATACCAGTCATTCTATCACCTTCTAATACCCTACTAGCACCTGAAATATTAGAAAACCAAAAATCTTAAAGAGTATAGTGCTTTCTACTTCACCTTACACATTGGGCTGGGGGCTAAGAAACCTGGGTTCTAATTCACTGCGGCTCCTGC	Ref	T	F
rs11055023	rs11055023_Non-Ref_G	ACTGGCCGCTTGACGCTTTATTTTTTATTTTTTATTTTTTTTGAGACAGAGTCTCACTCTGTTGCCCAGGTTGGAGTGCAATGGCATGATTATGGCTCAGTGCAGCCTTGACTTCTTGGGCCCAAGTGATTCTTCCACCTCAGCCTCCCAAGAAGCTGGAATCACAGGCATGCACCACCACACCTCACTGCGGCTCCTGC	Non-Ref	G	F
rs11055023	rs11055023_Ref_A	ACTGGCCGCTTGACGCTTTATTTTTTATTTTTTATTTTTTTTGAGACAGAGTCTCACTCTGTTGCCCAGGTTGGAGTGCAATGGCATGATTATGGCTCAATGCAGCCTTGACTTCTTGGGCCCAAGTGATTCTTCCACCTCAGCCTCCCAAGAAGCTGGAATCACAGGCATGCACCACCACACCTCACTGCGGCTCCTGC	Ref	A	F
rs11055024	rs11055024_Non-Ref_G	ACTGGCCGCTTGACGATTTTAATATGCTTGCTTCCCCGTCAGCCAGCCCTCACCCCTGGCCACAGCCTGGCCTGTTGCCAGACTGGTTTCCTGATCAGAGCCCATCTACCCTCTGCTTAGACTAGGAGTGTGTGTGCATAATTTATTCATGTGGGTACACAGCATGCATAACATGACTTTCTCTTCACTGCGGCTCCTGC	Non-Ref	G	F
rs11055024	rs11055024_Ref_A	ACTGGCCGCTTGACGATTTTAATATGCTTGCTTCCCCGTCAGCCAGCCCTCACCCCTGGCCACAGCCTGGCCTGTTGCCAGACTGGTTTCCTGATCAGAACCCATCTACCCTCTGCTTAGACTAGGAGTGTGTGTGCATAATTTATTCATGTGGGTACACAGCATGCATAACATGACTTTCTCTTCACTGCGGCTCCTGC	Ref	A	F
rs11055025	rs11055025_Non-Ref_T	ACTGGCCGCTTGACGTGGCTCACTGCAACCTCCGCCTCCTGTGTTCAAGTCATTATCCTGCCTCAGCCTCCTGAGTAGCTGGGATTACAGGCCTGCACTTCCATGCCCAGCTAATGTTTGTATTTGTAGTAGAGATGAGTTTCATCATGTTGGCCAGGCTGGTCTTGAACTCCTGACATCAAGTGCACTGCGGCTCCTGC	Non-Ref	T	F
rs11055025	rs11055025_Ref_A	ACTGGCCGCTTGACGTGGCTCACTGCAACCTCCGCCTCCTGTGTTCAAGTCATTATCCTGCCTCAGCCTCCTGAGTAGCTGGGATTACAGGCCTGCACTACCATGCCCAGCTAATGTTTGTATTTGTAGTAGAGATGAGTTTCATCATGTTGGCCAGGCTGGTCTTGAACTCCTGACATCAAGTGCACTGCGGCTCCTGC	Ref	A	F
rs11059923	rs11059923_Non-Ref_A	ACTGGCCGCTTGACGGAATTCTCATCCTTGAGGATGATACAGTACCTTTAATTTACAAAAATTCATCTATTCAGCATTCAATAGCCTAATTCTAAATCAATAGGTAGAGAAAAACCTCCCTTTAACTCAGTCCAAATGTCACTTTTCAGAGCAACCCAATGGTTTTAGTACCAGCAGAAAAATGACACTGCGGCTCCTGC	Non-Ref	A	F
rs11059923	rs11059923_Ref_G	ACTGGCCGCTTGACGGAATTCTCATCCTTGAGGATGATACAGTACCTTTAATTTACAAAAATTCATCTATTCAGCATTCAATAGCCTAATTCTAAATCAGTAGGTAGAGAAAAACCTCCCTTTAACTCAGTCCAAATGTCACTTTTCAGAGCAACCCAATGGTTTTAGTACCAGCAGAAAAATGACACTGCGGCTCCTGC	Ref	G	F
rs11059926	rs11059926_Non-Ref_T	ACTGGCCGCTTGACGGACAGGTCAATGATTTGGTCATCGTAAAGTCCTCTGGAGATCAATTTTGAAAAAGAATGGCCAGTTATCCAAAGGAGAAATTACTTTAACAAGAGGGGCCTGAAAAACCAGAAGCGTACCTGTTCTCAGCTTCTTTTTCAGAGAGGCTTTAGACATAGTTAAAGCAGCCACACTGCGGCTCCTGC	Non-Ref	T	F
rs11059926	rs11059926_Ref_A	ACTGGCCGCTTGACGGACAGGTCAATGATTTGGTCATCGTAAAGTCCTCTGGAGATCAATTTTGAAAAAGAATGGCCAGTTATCCAAAGGAGAAATTACATTAACAAGAGGGGCCTGAAAAACCAGAAGCGTACCTGTTCTCAGCTTCTTTTTCAGAGAGGCTTTAGACATAGTTAAAGCAGCCACACTGCGGCTCCTGC	Ref	A	F
rs11059927	rs11059927_Non-Ref_C	ACTGGCCGCTTGACGCAAGAGGGGCCTGAAAAACCAGAAGCGTACCTGTTCTCAGCTTCTTTTTCAGAGAGGCTTTAGACATAGTTAAAGCAGCCAAAACGACTCCATAACTAAAACCAAAAATTCCAAGATTCTGTAGACTCATGGGAAAAAAAATCACCTAGTCCTACCTACTTTAGAAATGGCACTGCGGCTCCTGC	Non-Ref	C	F
rs11059927	rs11059927_Ref_T	ACTGGCCGCTTGACGCAAGAGGGGCCTGAAAAACCAGAAGCGTACCTGTTCTCAGCTTCTTTTTCAGAGAGGCTTTAGACATAGTTAAAGCAGCCAAAATGACTCCATAACTAAAACCAAAAATTCCAAGATTCTGTAGACTCATGGGAAAAAAAATCACCTAGTCCTACCTACTTTAGAAATGGCACTGCGGCTCCTGC	Ref	T	F
rs11059928	rs11059928_Non-Ref_T	ACTGGCCGCTTGACGCCTGCTGTAGGCCCTGCATTGCTCTACCTGGGGGCTAAAGGGGAGGGCTCCTGTCCTTACGGACTTAGTCTAGTGGGGGAAAATTATCAAAAACAAAAACACCCAAAAGTGAAAATAAATTCCAAAGACATTATAAATACTTTCACTCGAAAACATTAACTTCTTCAAGTCACTGCGGCTCCTGC	Non-Ref	T	F
rs11059928	rs11059928_Ref_A	ACTGGCCGCTTGACGCCTGCTGTAGGCCCTGCATTGCTCTACCTGGGGGCTAAAGGGGAGGGCTCCTGTCCTTACGGACTTAGTCTAGTGGGGGAAAATAATCAAAAACAAAAACACCCAAAAGTGAAAATAAATTCCAAAGACATTATAAATACTTTCACTCGAAAACATTAACTTCTTCAAGTCACTGCGGCTCCTGC	Ref	A	F
rs11059929	rs11059929_Non-Ref_A	ACTGGCCGCTTGACGAAAAATGTTGGGTATGTCATGCTTCCTCAGGCTTTGGAGGCCCAACTTTTTTTTTTTATTTTATTTTTTCGTTTTTGAGACGGAATCTCGCTACCTTCCAGGCTGGAGTGCAGTGGTGTGATCGCGGCTCACTGCAAGCTCCGCCTCCCGGGTTCACGCCATTCTCCTGCCACTGCGGCTCCTGC	Non-Ref	A	F
rs11059929	rs11059929_Ref_G	ACTGGCCGCTTGACGAAAAATGTTGGGTATGTCATGCTTCCTCAGGCTTTGGAGGCCCAACTTTTTTTTTTTATTTTATTTTTTCGTTTTTGAGACGGAGTCTCGCTACCTTCCAGGCTGGAGTGCAGTGGTGTGATCGCGGCTCACTGCAAGCTCCGCCTCCCGGGTTCACGCCATTCTCCTGCCACTGCGGCTCCTGC	Ref	G	F
rs11059930	rs11059930_Non-Ref_C	ACTGGCCGCTTGACGGCTACAGTGTAGTGGTGCAACCATGGCTCACTGAAGCCTTGACCTGACCTCCTGGGCTGAAGTGATCCTCCCACCTCAGCCTCCCGTACTTTAATTACTAAAAATTCTTTAGTGCGGTCCCACCATTTGCAGTTTTGAATTATGTGTCTGAATGCCACAATGACCCACTGCACTGCGGCTCCTGC	Non-Ref	C	F
rs11059930	rs11059930_Ref_T	ACTGGCCGCTTGACGGCTACAGTGTAGTGGTGCAACCATGGCTCACTGAAGCCTTGACCTGACCTCCTGGGCTGAAGTGATCCTCCCACCTCAGCCTCCTGTACTTTAATTACTAAAAATTCTTTAGTGCGGTCCCACCATTTGCAGTTTTGAATTATGTGTCTGAATGCCACAATGACCCACTGCACTGCGGCTCCTGC	Ref	T	F
rs11059933	rs11059933_Non-Ref_C	ACTGGCCGCTTGACGTGGATATACTATATTTAGTTTATACATTCATCAGTGAACATTTTCTTATCTTTCATTTAAAAAAATTCCAAATGTATAGAAAAGCTGAATTGCAAAATGCACACCTCTCTACCCTTCACTTGGAGCCTCAGCACTTTTTTCTATACATAAAAAATACTGGCCGAGCGCGGCACTGCGGCTCCTGC	Non-Ref	C	F
rs11059933	rs11059933_Ref_T	ACTGGCCGCTTGACGTGGATATACTATATTTAGTTTATACATTCATCAGTGAACATTTTCTTATCTTTCATTTAAAAAAATTCCAAATGTATAGAAAAGTTGAATTGCAAAATGCACACCTCTCTACCCTTCACTTGGAGCCTCAGCACTTTTTTCTATACATAAAAAATACTGGCCGAGCGCGGCACTGCGGCTCCTGC	Ref	T	F
rs11065979	rs11065979_Non-Ref_T	ACTGGCCGCTTGACGGTCTTGAACTCCTGAGCCCAAGTGATCTGCCCGCCTCAGCCTCCCAAGGTGCTGGGATTACAGGCGTAAGCCACCATGCCCGGCTAATGCCACCTGTCTTAACGTGACTTAGAAGGTCCTAGATATCCAATCCTTCACTACTTTCTCAGCTTTCACCTCCTTCCACTCTGCACTGCGGCTCCTGC	Non-Ref	T	F
rs11065979	rs11065979_Ref_C	ACTGGCCGCTTGACGGTCTTGAACTCCTGAGCCCAAGTGATCTGCCCGCCTCAGCCTCCCAAGGTGCTGGGATTACAGGCGTAAGCCACCATGCCCGGCCAATGCCACCTGTCTTAACGTGACTTAGAAGGTCCTAGATATCCAATCCTTCACTACTTTCTCAGCTTTCACCTCCTTCCACTCTGCACTGCGGCTCCTGC	Ref	C	F
rs11073328	rs11073328_Non-Ref_T	ACTGGCCGCTTGACGAGTGAATTTTAGTATATTTACAGAGTTAAACAACCATCACCAAACTCTTGAATTTAGAGCTTTTCCATCACCCTCAGAAGAAACTTCAACTGTGCCCATTTACAGTTACTCCACATTACAACCCCAGCTTCCAAGCTAATTTTGAATTCTTTCCTTAAAGAGTGCCCCCACACTGCGGCTCCTGC	Non-Ref	T	F
rs11073328	rs11073328_Ref_C	ACTGGCCGCTTGACGAGTGAATTTTAGTATATTTACAGAGTTAAACAACCATCACCAAACTCTTGAATTTAGAGCTTTTCCATCACCCTCAGAAGAAACCTCAACTGTGCCCATTTACAGTTACTCCACATTACAACCCCAGCTTCCAAGCTAATTTTGAATTCTTTCCTTAAAGAGTGCCCCCACACTGCGGCTCCTGC	Ref	C	F
rs11080327	rs11080327_Non-Ref_A	ACTGGCCGCTTGACGATGAGAGCAATGGCTAAAGTTTGTCTGGCCTCGCCCTATGAGAAGGGGGCGGAGGCTGTGCCTGCCTTTGTGGGGGAAAAAGAAACCGATTCCTAATCTGTCTGTCTCATGGGAGGTGAGAGTTCCTGTGGCAGGATAACAGACAAGCAATTCAGTGTGATAACATCCTGCACTGCGGCTCCTGC	Non-Ref	A	F
rs11080327	rs11080327_Ref_G	ACTGGCCGCTTGACGATGAGAGCAATGGCTAAAGTTTGTCTGGCCTCGCCCTATGAGAAGGGGGCGGAGGCTGTGCCTGCCTTTGTGGGGGAAAAAGAAGCCGATTCCTAATCTGTCTGTCTCATGGGAGGTGAGAGTTCCTGTGGCAGGATAACAGACAAGCAATTCAGTGTGATAACATCCTGCACTGCGGCTCCTGC	Ref	G	F
rs1108709	rs1108709_Non-Ref_C	ACTGGCCGCTTGACGGATTACAGGTGTGAGCCACCATGCCCAGCCCACTTCTTTTTATGTCCTCTTTTCCCCGTTTTTCTTTCTGTTCTCTTCCTGCATCCATGATGAAATAAATTCACTAAAAATCAACACATTGAAGAAATCCTGGAGCACACATAAAGCTAATTCATGAAGTGAGCCCGCCACACTGCGGCTCCTGC	Non-Ref	C	F
rs1108709	rs1108709_Ref_T	ACTGGCCGCTTGACGGATTACAGGTGTGAGCCACCATGCCCAGCCCACTTCTTTTTATGTCCTCTTTTCCCCGTTTTTCTTTCTGTTCTCTTCCTGCATTCATGATGAAATAAATTCACTAAAAATCAACACATTGAAGAAATCCTGGAGCACACATAAAGCTAATTCATGAAGTGAGCCCGCCACACTGCGGCTCCTGC	Ref	T	F
rs11091518	rs11091518_Non-Ref_C	ACTGGCCGCTTGACGTTAATGCTATAAATTTCCCTCTACACACTGCTTTGAATGTATCCCAGAGATTCTGGTATGTTGTGTCTTTGTTCTCGTTGGTTTCAGAGAACATCTTTATTTCTGCCTTCATTTTGTTATGTACCCAAGAGTCATTCCGGAGCAGGTTGTTCAGTTTCCATGTAGTTGAGCACTGCGGCTCCTGC	Non-Ref	C	F
rs11091518	rs11091518_Ref_T	ACTGGCCGCTTGACGTTAATGCTATAAATTTCCCTCTACACACTGCTTTGAATGTATCCCAGAGATTCTGGTATGTTGTGTCTTTGTTCTCGTTGGTTTTAGAGAACATCTTTATTTCTGCCTTCATTTTGTTATGTACCCAAGAGTCATTCCGGAGCAGGTTGTTCAGTTTCCATGTAGTTGAGCACTGCGGCTCCTGC	Ref	T	F
rs11091578	rs11091578_Non-Ref_C	ACTGGCCGCTTGACGTCATTGCTCACTCTGATTCTTTGTGTACTTTTGGAGTTTTCCTCCCTTCACTTTTTTCTTCTTCACTGTCTTTACTTTTCGTCCCCTTCTGTTTATGGAGGTCACAATCAGCCAAGAAGGCAGGGTCAGTTATGCACGGGGACATGGTTAAGGAAAACAGGCTTACTGTTCACTGCGGCTCCTGC	Non-Ref	C	F
rs11091578	rs11091578_Ref_G	ACTGGCCGCTTGACGTCATTGCTCACTCTGATTCTTTGTGTACTTTTGGAGTTTTCCTCCCTTCACTTTTTTCTTCTTCACTGTCTTTACTTTTCGTCCGCTTCTGTTTATGGAGGTCACAATCAGCCAAGAAGGCAGGGTCAGTTATGCACGGGGACATGGTTAAGGAAAACAGGCTTACTGTTCACTGCGGCTCCTGC	Ref	G	F
rs11091590	rs11091590_Non-Ref_C	ACTGGCCGCTTGACGACCTTGAATGAACATGCACATTCTCATCACTCCAGTGCATACACTTTTCTGATGCAAAGGCTTGATGTCATCTTCAGGATCCAGCTGGACAATGTAAGGGATAGTATACTTTATCCCAACCTGGGACTTAATATTATATGGATATTTGTTCCCTCCAAATCTCATGTTGACACTGCGGCTCCTGC	Non-Ref	C	F
rs11091590	rs11091590_Ref_G	ACTGGCCGCTTGACGACCTTGAATGAACATGCACATTCTCATCACTCCAGTGCATACACTTTTCTGATGCAAAGGCTTGATGTCATCTTCAGGATCCAGGTGGACAATGTAAGGGATAGTATACTTTATCCCAACCTGGGACTTAATATTATATGGATATTTGTTCCCTCCAAATCTCATGTTGACACTGCGGCTCCTGC	Ref	G	F
rs11091598	rs11091598_Non-Ref_T	ACTGGCCGCTTGACGGGGTCTTGCCCAAGGCCCTTCCCTTCAGGGCAGTGAGTTTCCCTAGGTCCTGGGCATATTCAGAGATGGTGTCTGGGGGTCAGTTATTGGACTAAAAACTTGATGTTTTATTCTACTGAAGGTAACCTAGCACTCAAAACGCAATCCAAAGTCCTTCCCACTGGTTCCTCCACTGCGGCTCCTGC	Non-Ref	T	F
rs11091598	rs11091598_Ref_G	ACTGGCCGCTTGACGGGGTCTTGCCCAAGGCCCTTCCCTTCAGGGCAGTGAGTTTCCCTAGGTCCTGGGCATATTCAGAGATGGTGTCTGGGGGTCAGTGATTGGACTAAAAACTTGATGTTTTATTCTACTGAAGGTAACCTAGCACTCAAAACGCAATCCAAAGTCCTTCCCACTGGTTCCTCCACTGCGGCTCCTGC	Ref	G	F
rs11091623	rs11091623_Non-Ref_A	ACTGGCCGCTTGACGTTGTTGATTTAAAGTCCATTTTATTTATATAAGTATAGCAATTTCCACTCACTTTTCGTTTTTATTTGCATGTAGTACCTTTTCACACCCTTTTACTTTGAATCTATATGTATGTTTAAAAGTCAAATGTGTTTGTTGTAAGTAACATGGTTAGAACATGTTTATTTATTCACTGCGGCTCCTGC	Non-Ref	A	F
rs11091623	rs11091623_Ref_C	ACTGGCCGCTTGACGTTGTTGATTTAAAGTCCATTTTATTTATATAAGTATAGCAATTTCCACTCACTTTTCGTTTTTATTTGCATGTAGTACCTTTTCCCACCCTTTTACTTTGAATCTATATGTATGTTTAAAAGTCAAATGTGTTTGTTGTAAGTAACATGGTTAGAACATGTTTATTTATTCACTGCGGCTCCTGC	Ref	C	F
rs1109525	rs1109525_Non-Ref_A	ACTGGCCGCTTGACGATTTGTTGGCATAATGTTCAGGATGGGGTTGGGGTGGGGGCAGCGGGGAGCAGGGCAGCCCCCTGGCCTAACAGGCCTCTGTGCAGATGTGGTGGAGATCTGGGATTATGGGACTGACTCTTTCTCCTGGCTGATGGCTCCCTCTCTGTGAGCCCACAGGAGGCCACTTGCACTGCGGCTCCTGC	Non-Ref	A	F
rs1109525	rs1109525_Ref_G	ACTGGCCGCTTGACGATTTGTTGGCATAATGTTCAGGATGGGGTTGGGGTGGGGGCAGCGGGGAGCAGGGCAGCCCCCTGGCCTAACAGGCCTCTGTGCGGATGTGGTGGAGATCTGGGATTATGGGACTGACTCTTTCTCCTGGCTGATGGCTCCCTCTCTGTGAGCCCACAGGAGGCCACTTGCACTGCGGCTCCTGC	Ref	G	F
rs11098667	rs11098667_Non-Ref_G	ACTGGCCGCTTGACGAATCAGAGCTTTCCCATAGTATTTCTTTTAGAGATGGGTTTCGCTATGTTGCCCAGGCTGAACTTGAATTCCTGGGCTCAAGCAGTCCTCCAGTCTTAGCCTCCTGAGTACCTGGGACTACAGGCGTCCACCACCACACCTAGATACCCATAGTAGTGAACATTCACCTACACTGCGGCTCCTGC	Non-Ref	G	F
rs11098667	rs11098667_Ref_A	ACTGGCCGCTTGACGAATCAGAGCTTTCCCATAGTATTTCTTTTAGAGATGGGTTTCGCTATGTTGCCCAGGCTGAACTTGAATTCCTGGGCTCAAGCAATCCTCCAGTCTTAGCCTCCTGAGTACCTGGGACTACAGGCGTCCACCACCACACCTAGATACCCATAGTAGTGAACATTCACCTACACTGCGGCTCCTGC	Ref	A	F
rs11101558	rs11101558_Non-Ref_G	ACTGGCCGCTTGACGCCACAAGGGGGTGAGCACTAAGGGTGTCAGCAAAAGCAGGTGGCCACACATGGTTCCACGCAGAGGGAAGTTCCAAGCCGCAGCGCTCATGGGCTGCAGATGGTTTTCTCTCTCCCTGGAGCAATGCTGCATCAATCATGACACACATCACTTCACTGGGCTCCATTGTCCACTGCGGCTCCTGC	Non-Ref	G	F
rs11101558	rs11101558_Ref_A	ACTGGCCGCTTGACGCCACAAGGGGGTGAGCACTAAGGGTGTCAGCAAAAGCAGGTGGCCACACATGGTTCCACGCAGAGGGAAGTTCCAAGCCGCAGCACTCATGGGCTGCAGATGGTTTTCTCTCTCCCTGGAGCAATGCTGCATCAATCATGACACACATCACTTCACTGGGCTCCATTGTCCACTGCGGCTCCTGC	Ref	A	F
rs11117420	rs11117420_Non-Ref_C	ACTGGCCGCTTGACGAACACCTGCTGGGGCTTCCAGGAAGGTCCCTCCTTCCTTGCCACCTGGTGTGTCCAGAGGATGGGATGGAAATGGGGCCACCATCTTGCTGCCAGCCAAGGATGGCACTGACACGTGGAGACGGGAGTGGCAGAGCCTAAAGTGCCAGCTCCAGGCTGCCTTGATTTAGGCACTGCGGCTCCTGC	Non-Ref	C	F
rs11117420	rs11117420_Ref_G	ACTGGCCGCTTGACGAACACCTGCTGGGGCTTCCAGGAAGGTCCCTCCTTCCTTGCCACCTGGTGTGTCCAGAGGATGGGATGGAAATGGGGCCACCATGTTGCTGCCAGCCAAGGATGGCACTGACACGTGGAGACGGGAGTGGCAGAGCCTAAAGTGCCAGCTCCAGGCTGCCTTGATTTAGGCACTGCGGCTCCTGC	Ref	G	F
rs11117422	rs11117422_Non-Ref_C	ACTGGCCGCTTGACGCCAGCCAAGGATGGCACTGACACGTGGAGACGGGAGTGGCAGAGCCTAAAGTGCCAGCTCCAGGCTGCCTTGATTTAGGACTCTCTGCGAGGCAGACCTTCCCTTGAGTTGGAGTCAAGGAACCTGACTCTGCTCCTTGCAGCCCGAGGCATCCTGAGGGACATTATCGGCACTGCGGCTCCTGC	Non-Ref	C	F
rs11117422	rs11117422_Ref_G	ACTGGCCGCTTGACGCCAGCCAAGGATGGCACTGACACGTGGAGACGGGAGTGGCAGAGCCTAAAGTGCCAGCTCCAGGCTGCCTTGATTTAGGACTCTGTGCGAGGCAGACCTTCCCTTGAGTTGGAGTCAAGGAACCTGACTCTGCTCCTTGCAGCCCGAGGCATCCTGAGGGACATTATCGGCACTGCGGCTCCTGC	Ref	G	F
rs11130633	rs11130633_Non-Ref_C	ACTGGCCGCTTGACGACATTTGTGTGACTTTAGTCTGGTCTGAGTGTTTAAGTTAAAATGCTTTGTAACTCCTAGAAGGTTGTCTATTCTGACAGTTGTCGGTTCTCTGCTTTTTTCTGTACCTGCCCCACATGCTGTTGTTGTCTTTGATCTCTACTCCCCCTCCCCACCCCCAGGCCTCCAGCCACTGCGGCTCCTGC	Non-Ref	C	F
rs11130633	rs11130633_Ref_T	ACTGGCCGCTTGACGACATTTGTGTGACTTTAGTCTGGTCTGAGTGTTTAAGTTAAAATGCTTTGTAACTCCTAGAAGGTTGTCTATTCTGACAGTTGTTGGTTCTCTGCTTTTTTCTGTACCTGCCCCACATGCTGTTGTTGTCTTTGATCTCTACTCCCCCTCCCCACCCCCAGGCCTCCAGCCACTGCGGCTCCTGC	Ref	T	F
rs111317272	rs111317272_Non-Ref_G	ACTGGCCGCTTGACGACACCTGTAATCCCAGCTACTTGGGAGGCTAAGTCATGAGAATTGCTTGAACCTGGGAGGCTGAGGTTGCAGTGAACTGACATCGTCGCACCGCTGCACTCCAGCCTGGGTGACAAAATGAAACTCTGTCTCAAAAAAGAGAGAGAGAGAGAGATAATATTTGCCCCTTGCACTGCGGCTCCTGC	Non-Ref	G	F
rs111317272	rs111317272_Ref_C	ACTGGCCGCTTGACGACACCTGTAATCCCAGCTACTTGGGAGGCTAAGTCATGAGAATTGCTTGAACCTGGGAGGCTGAGGTTGCAGTGAACTGACATCCTCGCACCGCTGCACTCCAGCCTGGGTGACAAAATGAAACTCTGTCTCAAAAAAGAGAGAGAGAGAGAGATAATATTTGCCCCTTGCACTGCGGCTCCTGC	Ref	C	F
rs111341874	rs111341874_Non-Ref_T	ACTGGCCGCTTGACGTATTTAATAAATGGTGCTGGTAAAACTGGCTAGACATATGCAGAAGCTGAAACTGGATCCCTTCCTTACACCTTATACAAAAATTAATTCAAGATGGATTACAGACTTAAACATTAGACCTAAAACCATAAAAACCCTAGAAGAAACCCTGGGCTTTACCATTCAGGACACACTGCGGCTCCTGC	Non-Ref	T	F
rs111341874	rs111341874_Ref_C	ACTGGCCGCTTGACGTATTTAATAAATGGTGCTGGTAAAACTGGCTAGACATATGCAGAAGCTGAAACTGGATCCCTTCCTTACACCTTATACAAAAATCAATTCAAGATGGATTACAGACTTAAACATTAGACCTAAAACCATAAAAACCCTAGAAGAAACCCTGGGCTTTACCATTCAGGACACACTGCGGCTCCTGC	Ref	C	F
rs111379006	rs111379006_Non-Ref_A	ACTGGCCGCTTGACGTTTTTTTTTTTTTTTTGAGACGGAGTCTTGCTCTATCGCCGAGGCTGGAGTGCAATGGCGCAATCTCGGCTCACTGCAAGCTCCACCTCCCAAGTTCACGCCATTCTCCTGCCTCAGCCTCCCGAGTAGCTGGGACTACAGGTGCCTGCCACCACGCCCAGCTAATTTTTCACTGCGGCTCCTGC	Non-Ref	A	F
rs111379006	rs111379006_Ref_G	ACTGGCCGCTTGACGTTTTTTTTTTTTTTTTGAGACGGAGTCTTGCTCTATCGCCGAGGCTGGAGTGCAATGGCGCAATCTCGGCTCACTGCAAGCTCCGCCTCCCAAGTTCACGCCATTCTCCTGCCTCAGCCTCCCGAGTAGCTGGGACTACAGGTGCCTGCCACCACGCCCAGCTAATTTTTCACTGCGGCTCCTGC	Ref	G	F
rs111396994	rs111396994_Non-Ref_G	ACTGGCCGCTTGACGATCTGCCCGCCTTGGCCTCCCAAAGTGCTGGGTTTACAGGCATGAGCCACCGCTCCCAGCCAATTTTTCTTAACCATTGCACATGTTAATTGACAACAGTTGATAAGGTCAAAGCTAACTAATTTTGGTGTTAACACACACCTTTTCAGGAATTTATCTACGTTAAGTATCACTGCGGCTCCTGC	Non-Ref	G	F
rs111396994	rs111396994_Ref_A	ACTGGCCGCTTGACGATCTGCCCGCCTTGGCCTCCCAAAGTGCTGGGTTTACAGGCATGAGCCACCGCTCCCAGCCAATTTTTCTTAACCATTGCACATATTAATTGACAACAGTTGATAAGGTCAAAGCTAACTAATTTTGGTGTTAACACACACCTTTTCAGGAATTTATCTACGTTAAGTATCACTGCGGCTCCTGC	Ref	A	F
rs111423246	rs111423246_Non-Ref_A	ACTGGCCGCTTGACGGACATAAAAGAAGGTAAGATGTCTGCACTTTGGCCGGGCGCGGTGGCTCATGCTTGTAATCCCAGCACTTTGGGAGGCCGAGGCAGGCGGATCACAAGGTCAGGAGATCGAGACCAAGGTGAAACCCCGTCTCTACTAAAAATACAAAAAATTAGCCGGGCGTGGTGGCGCACTGCGGCTCCTGC	Non-Ref	A	F
rs111423246	rs111423246_Ref_G	ACTGGCCGCTTGACGGACATAAAAGAAGGTAAGATGTCTGCACTTTGGCCGGGCGCGGTGGCTCATGCTTGTAATCCCAGCACTTTGGGAGGCCGAGGCGGGCGGATCACAAGGTCAGGAGATCGAGACCAAGGTGAAACCCCGTCTCTACTAAAAATACAAAAAATTAGCCGGGCGTGGTGGCGCACTGCGGCTCCTGC	Ref	G	F
rs111425486	rs111425486_Non-Ref_G	ACTGGCCGCTTGACGCCGTGTATGCCGATTTTGTTGAGGGTTTTAATCATAAAGGGAGGCTGGATTTTGTTGAATGCTTTCTCTGCACCTACTGAGATGGTCATGTGATTTTTGTTTTTAATTCTGTTTATGTGGTGTATCACATTTATTGACCTGTGTATGTTAAACCATCCCTGCATCCTTGGCACTGCGGCTCCTGC	Non-Ref	G	F
rs111425486	rs111425486_Ref_A	ACTGGCCGCTTGACGCCGTGTATGCCGATTTTGTTGAGGGTTTTAATCATAAAGGGAGGCTGGATTTTGTTGAATGCTTTCTCTGCACCTACTGAGATGATCATGTGATTTTTGTTTTTAATTCTGTTTATGTGGTGTATCACATTTATTGACCTGTGTATGTTAAACCATCCCTGCATCCTTGGCACTGCGGCTCCTGC	Ref	A	F
rs111469562	rs111469562_Non-Ref_C	ACTGGCCGCTTGACGGGTAAATGGACAACATCCTGTTTGGAACACCACAACTGTAATTAAAGAAGGTAAAAACAAATCAGCTTGGTGAGCTGAATAATCCGCTGTTTTCCTAGAAGTGATGGAAGAACTGAACAGTGATACATGCCCATATGTTTCAGTTTCTGATTCATGGGCAATGGCCAACACACTGCGGCTCCTGC	Non-Ref	C	F
rs111469562	rs111469562_Ref_T	ACTGGCCGCTTGACGGGTAAATGGACAACATCCTGTTTGGAACACCACAACTGTAATTAAAGAAGGTAAAAACAAATCAGCTTGGTGAGCTGAATAATCTGCTGTTTTCCTAGAAGTGATGGAAGAACTGAACAGTGATACATGCCCATATGTTTCAGTTTCTGATTCATGGGCAATGGCCAACACACTGCGGCTCCTGC	Ref	T	F
rs111567516	rs111567516_Non-Ref_T	ACTGGCCGCTTGACGGTCTCCGTAGTCCCAGCTACTCAGGAGGCTGAGATGGGAGGATTGCTGGAGCCGGGGAGGTTGAGGCTGCAGTGAGCCAAGATCTTTCTACTGCACTTCAGCCTGGGAGACAGAGTGAGACTGTCTCAAAAAAAAAGTAAAGTAAATTTAATTTTTTTTTTCAGACGGAGCACTGCGGCTCCTGC	Non-Ref	T	F
rs111567516	rs111567516_Ref_G	ACTGGCCGCTTGACGGTCTCCGTAGTCCCAGCTACTCAGGAGGCTGAGATGGGAGGATTGCTGGAGCCGGGGAGGTTGAGGCTGCAGTGAGCCAAGATCGTTCTACTGCACTTCAGCCTGGGAGACAGAGTGAGACTGTCTCAAAAAAAAAGTAAAGTAAATTTAATTTTTTTTTTCAGACGGAGCACTGCGGCTCCTGC	Ref	G	F
rs111655187	rs111655187_Non-Ref_A	ACTGGCCGCTTGACGTTAAAATTAAGCATCCTTCTTCCAAGATACCTACCATCATTGCCTCCCACTGACCCCACTTCCATCTTCCATCTCCCCAGCTCAACCCCAGTCTAGTCCCAACCCCAAATTCTTCTCCACTTCCTGGAAAAAAACAAAAACTTGGTTATTTGGCCCTTGCCATTCAAAGTCACTGCGGCTCCTGC	Non-Ref	A	F
rs111655187	rs111655187_Ref_C	ACTGGCCGCTTGACGTTAAAATTAAGCATCCTTCTTCCAAGATACCTACCATCATTGCCTCCCACTGACCCCACTTCCATCTTCCATCTCCCCAGCTCACCCCCAGTCTAGTCCCAACCCCAAATTCTTCTCCACTTCCTGGAAAAAAACAAAAACTTGGTTATTTGGCCCTTGCCATTCAAAGTCACTGCGGCTCCTGC	Ref	C	F
rs111658367	rs111658367_Non-Ref_G	ACTGGCCGCTTGACGGTACGGCCATTTTCACGATATTGATTCTTCCTACCCATGAGCATGGAATGTTCTTCCATTTGTTTGTATCCTCCTTTATTTCATGCAGCAGTGGTTTGTAGTTCTCCGTGAAGAGGTCCTTCATGTCCCTTGTAAGGTGGATTCCTAGGTATTTTATTCTCTTTGAAGCACACTGCGGCTCCTGC	Non-Ref	G	F
rs111658367	rs111658367_Ref_T	ACTGGCCGCTTGACGGTACGGCCATTTTCACGATATTGATTCTTCCTACCCATGAGCATGGAATGTTCTTCCATTTGTTTGTATCCTCCTTTATTTCATTCAGCAGTGGTTTGTAGTTCTCCGTGAAGAGGTCCTTCATGTCCCTTGTAAGGTGGATTCCTAGGTATTTTATTCTCTTTGAAGCACACTGCGGCTCCTGC	Ref	T	F
rs111678394	rs111678394_Non-Ref_C	ACTGGCCGCTTGACGTTCCCTCTGGGAACTGCTTGATTTATTTGCCACCACTCACGCAATACTACCCACTCTATATAAATAGAGGGAGTGTTTTATAGACTGTGTTTATTTTCTCCCAGCCTGCCTTCTTCTAAATACACACCTTACAAAAATACATATATGATGTACCAGAAAATTAAGCAAAGCACTGCGGCTCCTGC	Non-Ref	C	F
rs111678394	rs111678394_Ref_G	ACTGGCCGCTTGACGTTCCCTCTGGGAACTGCTTGATTTATTTGCCACCACTCACGCAATACTACCCACTCTATATAAATAGAGGGAGTGTTTTATAGAGTGTGTTTATTTTCTCCCAGCCTGCCTTCTTCTAAATACACACCTTACAAAAATACATATATGATGTACCAGAAAATTAAGCAAAGCACTGCGGCTCCTGC	Ref	G	F
rs111691913	rs111691913_Non-Ref_T	ACTGGCCGCTTGACGCTAATTACCCACATATTTAACATTTCTGGTGCCTTTTTTTTCTTTTTTTGAGATAGGGTCTCACTGTGTTGCCAGGCTGGAGTGTAGTGGCACAATCATGGTTCACTGCAGCCTCGACCTCCTGGGCTCAAGCAATCCTCCCACCTCAGCCTCCCAAGTAACTAGGACTACACTGCGGCTCCTGC	Non-Ref	T	F
rs111691913	rs111691913_Ref_C	ACTGGCCGCTTGACGCTAATTACCCACATATTTAACATTTCTGGTGCCTTTTTTTTCTTTTTTTGAGATAGGGTCTCACTGTGTTGCCAGGCTGGAGTGCAGTGGCACAATCATGGTTCACTGCAGCCTCGACCTCCTGGGCTCAAGCAATCCTCCCACCTCAGCCTCCCAAGTAACTAGGACTACACTGCGGCTCCTGC	Ref	C	F
rs111734595	rs111734595_Non-Ref_T	ACTGGCCGCTTGACGTTAATATGAGATTTAGGTTCAGTTAAAAGATGTGATTGGCCGGGTGCGGTGGCTCATGCCTGTAATCCCAGCACTTTGGGAGGCTGAGGCGGGCGGATCACCTGAGGTTGGGAGTTCGAGACCAGCCTGACCAACGTGGTGAAACCCCGCCTCTACTAAAAATACACCAGCACTGCGGCTCCTGC	Non-Ref	T	F
rs111734595	rs111734595_Ref_C	ACTGGCCGCTTGACGTTAATATGAGATTTAGGTTCAGTTAAAAGATGTGATTGGCCGGGTGCGGTGGCTCATGCCTGTAATCCCAGCACTTTGGGAGGCCGAGGCGGGCGGATCACCTGAGGTTGGGAGTTCGAGACCAGCCTGACCAACGTGGTGAAACCCCGCCTCTACTAAAAATACACCAGCACTGCGGCTCCTGC	Ref	C	F
rs1117897	rs1117897_Non-Ref_G	ACTGGCCGCTTGACGCAAGAGTCCTTCAGGAGCATGTTGTTCAATGTCCATGTAGTTGTTTGGTTTTGACTGAATTTTTTAAATCTTGAGTTCTAATTTGATTGTGCTATGGTCTGAGAGACTGCTTGTTATGATATCATTTCTTTTGCATTTGCTGAGGAATACTTGACTTCTGATTATGTGATCACTGCGGCTCCTGC	Non-Ref	G	F
rs1117897	rs1117897_Ref_T	ACTGGCCGCTTGACGCAAGAGTCCTTCAGGAGCATGTTGTTCAATGTCCATGTAGTTGTTTGGTTTTGACTGAATTTTTTAAATCTTGAGTTCTAATTTTATTGTGCTATGGTCTGAGAGACTGCTTGTTATGATATCATTTCTTTTGCATTTGCTGAGGAATACTTGACTTCTGATTATGTGATCACTGCGGCTCCTGC	Ref	T	F
rs111826178	rs111826178_Non-Ref_T	ACTGGCCGCTTGACGCTAGGCTGGTCTCGAACTCCTGATCTCAGGTGATCCGCCCACCTTGGCCTCCCAAAGTGCTGGGATTACAGGCGTGAGCCACCATGTCCAGCCAAAAAAGACAATTATTCTATTTGGAGACTGGGAGAGGAGTTAATGACTCTTATGTCATGTTCAGGCAAATCCTGGGTCACTGCGGCTCCTGC	Non-Ref	T	F
rs111826178	rs111826178_Ref_C	ACTGGCCGCTTGACGCTAGGCTGGTCTCGAACTCCTGATCTCAGGTGATCCGCCCACCTTGGCCTCCCAAAGTGCTGGGATTACAGGCGTGAGCCACCACGTCCAGCCAAAAAAGACAATTATTCTATTTGGAGACTGGGAGAGGAGTTAATGACTCTTATGTCATGTTCAGGCAAATCCTGGGTCACTGCGGCTCCTGC	Ref	C	F
rs111845187	rs111845187_Non-Ref_T	ACTGGCCGCTTGACGCTGCAAGATTGATGGGATTTAGTATTACATAGTATTTGAAAATTGTTTGGTAGAGGAAATTAATGCTAGGTACGATTGTTTTCATTCTCATCTTTCTTTTTTTTTTAAAGCCTATCGGGAACCTGATTATTCATATCAGATGGCTGTACGTTTTACCACAAGGTCTTGTACACTGCGGCTCCTGC	Non-Ref	T	F
rs111845187	rs111845187_Ref_C	ACTGGCCGCTTGACGCTGCAAGATTGATGGGATTTAGTATTACATAGTATTTGAAAATTGTTTGGTAGAGGAAATTAATGCTAGGTACGATTGTTTTCACTCTCATCTTTCTTTTTTTTTTAAAGCCTATCGGGAACCTGATTATTCATATCAGATGGCTGTACGTTTTACCACAAGGTCTTGTACACTGCGGCTCCTGC	Ref	C	F
rs11185602	rs11185602_Non-Ref_G	ACTGGCCGCTTGACGCTTTTTATTATTTCCTAAACAATACAATATAACAATAGCATTTACAAGGTGTTAGATATTGCAAGTAATCTAAAGATAATTTAAGTTATACAGGAGGATGTGCATAAGTTATAGACAAATACTTCACCACTTTATATCAGGGACTGAACATCTACAGATTTTAGTAGTCACACTGCGGCTCCTGC	Non-Ref	G	F
rs11185602	rs11185602_Ref_A	ACTGGCCGCTTGACGCTTTTTATTATTTCCTAAACAATACAATATAACAATAGCATTTACAAGGTGTTAGATATTGCAAGTAATCTAAAGATAATTTAAATTATACAGGAGGATGTGCATAAGTTATAGACAAATACTTCACCACTTTATATCAGGGACTGAACATCTACAGATTTTAGTAGTCACACTGCGGCTCCTGC	Ref	A	F
rs11185603	rs11185603_Non-Ref_G	ACTGGCCGCTTGACGTTCTTTTACATTGCTCAACTGGAACTGGGAAGGAGCACCAATTACTGTGAACCATGCATGGTTTGATCTTCAGTCTTCCCCTTCGCTCAAGAGCAGCCATTCTGGTAGCAATGCCCCACTGCTGCATGATAGAGTTCTAGCTCAGCTGGTGTGTAGAAAGGAGGAGGCTGCACTGCGGCTCCTGC	Non-Ref	G	F
rs11185603	rs11185603_Ref_C	ACTGGCCGCTTGACGTTCTTTTACATTGCTCAACTGGAACTGGGAAGGAGCACCAATTACTGTGAACCATGCATGGTTTGATCTTCAGTCTTCCCCTTCCCTCAAGAGCAGCCATTCTGGTAGCAATGCCCCACTGCTGCATGATAGAGTTCTAGCTCAGCTGGTGTGTAGAAAGGAGGAGGCTGCACTGCGGCTCCTGC	Ref	C	F
rs111862642	rs111862642_Non-Ref_G	ACTGGCCGCTTGACGTGGTGTCTTGCTTTGTTGCCCAGGTTGGGCTTGAGCTCCTGGGCTCAAGCAATCCTCTTGCCTCAGCCTCCTCAGCAGCTAGGAGTACAGGTGTGTACCACTGTGTATGACCTGTTTGTTTTTTATAAGGGGGTAAACATTTCTTTTTATTTGGATAAGCTTTATCCAAACACTGCGGCTCCTGC	Non-Ref	G	F
rs111862642	rs111862642_Ref_C	ACTGGCCGCTTGACGTGGTGTCTTGCTTTGTTGCCCAGGTTGGGCTTGAGCTCCTGGGCTCAAGCAATCCTCTTGCCTCAGCCTCCTCAGCAGCTAGGACTACAGGTGTGTACCACTGTGTATGACCTGTTTGTTTTTTATAAGGGGGTAAACATTTCTTTTTATTTGGATAAGCTTTATCCAAACACTGCGGCTCCTGC	Ref	C	F
rs111880687	rs111880687_Non-Ref_C	ACTGGCCGCTTGACGAAATTAGCCAGCTGTGGTGGTGCATGATCGTAGTCTCAGCTACTTGAGAGGTTGGGGTAGAAAGATCGTTTGAGCCCAAGAGGTCGAGGCTGCAGTTAGCTATGATTGTGCCACTCTACTCTAGCCTGGGTGACAGAGCAACAACCTATTTCAAAAAAAAAAAAAAGAAACACTGCGGCTCCTGC	Non-Ref	C	F
rs111880687	rs111880687_Ref_G	ACTGGCCGCTTGACGAAATTAGCCAGCTGTGGTGGTGCATGATCGTAGTCTCAGCTACTTGAGAGGTTGGGGTAGAAAGATCGTTTGAGCCCAAGAGGTGGAGGCTGCAGTTAGCTATGATTGTGCCACTCTACTCTAGCCTGGGTGACAGAGCAACAACCTATTTCAAAAAAAAAAAAAAGAAACACTGCGGCTCCTGC	Ref	G	F
rs111883038	rs111883038_Non-Ref_A	ACTGGCCGCTTGACGTTAGATTTGAGAATTTGATCAGAGAGGACAGTAAGCATGGATGAGGAAGTCACTGTGACTCATGGCAGGGGAGGGTGGAGGGCAACCTCTGAGGAAGATGGAGATATATCCTGAAAGCCCTTCCTGCGGTCTATGAGGCCGGGTGCCATCTGCCTCCCGCCAGCCTCTCTCACTGCGGCTCCTGC	Non-Ref	A	F
rs111883038	rs111883038_Ref_C	ACTGGCCGCTTGACGTTAGATTTGAGAATTTGATCAGAGAGGACAGTAAGCATGGATGAGGAAGTCACTGTGACTCATGGCAGGGGAGGGTGGAGGGCACCCTCTGAGGAAGATGGAGATATATCCTGAAAGCCCTTCCTGCGGTCTATGAGGCCGGGTGCCATCTGCCTCCCGCCAGCCTCTCTCACTGCGGCTCCTGC	Ref	C	F
rs111907649	rs111907649_Non-Ref_A	ACTGGCCGCTTGACGTAGCCAAGATGGTCTCGATCTCCTGACCTCATGATCTGCCTGCCTCAGCCTCCCAAAGTGCTGGGATTATAGGCATGAGCCACCATGCCCAGCTGGGTATTTCTTCATAGCAGTGTGAGAGTGGACTAATTCAGTATATTGGCACCACAGAGAGTGGGGTGCTGCTATAACACTGCGGCTCCTGC	Non-Ref	A	F
rs111907649	rs111907649_Ref_G	ACTGGCCGCTTGACGTAGCCAAGATGGTCTCGATCTCCTGACCTCATGATCTGCCTGCCTCAGCCTCCCAAAGTGCTGGGATTATAGGCATGAGCCACCGTGCCCAGCTGGGTATTTCTTCATAGCAGTGTGAGAGTGGACTAATTCAGTATATTGGCACCACAGAGAGTGGGGTGCTGCTATAACACTGCGGCTCCTGC	Ref	G	F
rs111915294	rs111915294_Non-Ref_T	ACTGGCCGCTTGACGGGGGCAGAGGTTGCAGTGAGCTGATATGGTGCCATTGCACTCCAGCCTGGGCGACAAGAGTGAGACTCCATCTCAAAAATAAATTAATAAATTAATTAATTAATTAATTTTTAAAAATGGATCTAGAGTCTTGAGTTTTTACTTTACTGTGTTCCGAAATCTGCTAGTTTCACTGCGGCTCCTGC	Non-Ref	T	F
rs111915294	rs111915294_Ref_A	ACTGGCCGCTTGACGGGGGCAGAGGTTGCAGTGAGCTGATATGGTGCCATTGCACTCCAGCCTGGGCGACAAGAGTGAGACTCCATCTCAAAAATAAATAAATAAATTAATTAATTAATTAATTTTTAAAAATGGATCTAGAGTCTTGAGTTTTTACTTTACTGTGTTCCGAAATCTGCTAGTTTCACTGCGGCTCCTGC	Ref	A	F
rs11191642	rs11191642_Non-Ref_G	ACTGGCCGCTTGACGGGTTTCCTGGGATAAGAATTCATACACGACATTTAAAATTCCTGATATTCTTTAGGGCTAAACAATACTTTATCTTAAACTAAGGCTTTAGCTCAACAACAGGAACTCTTTCTGACAACTGAAACTGTCTGTCCATGGAATAATCTGGTCATAAAGCAGAAGCAGAAGAGCACTGCGGCTCCTGC	Non-Ref	G	F
rs11191642	rs11191642_Ref_A	ACTGGCCGCTTGACGGGTTTCCTGGGATAAGAATTCATACACGACATTTAAAATTCCTGATATTCTTTAGGGCTAAACAATACTTTATCTTAAACTAAGACTTTAGCTCAACAACAGGAACTCTTTCTGACAACTGAAACTGTCTGTCCATGGAATAATCTGGTCATAAAGCAGAAGCAGAAGAGCACTGCGGCTCCTGC	Ref	A	F
rs11191658	rs11191658_Non-Ref_G	ACTGGCCGCTTGACGGTCAAGATCATGCCACTGCACTCCAGCCTGGGCAACAGAGTGAGACTGCGTCTCCAAAAAAAAAATTTAAAAAAAAATAAATAAGTAAAAAGAAAAAAGTAATAGAGATACAGAAATATTTATATATTATAAACCTATAAATGATATATTATTTTATATGAAATTATATCCACTGCGGCTCCTGC	Non-Ref	G	F
rs11191658	rs11191658_Ref_A	ACTGGCCGCTTGACGGTCAAGATCATGCCACTGCACTCCAGCCTGGGCAACAGAGTGAGACTGCGTCTCCAAAAAAAAAATTTAAAAAAAAATAAATAAATAAAAAGAAAAAAGTAATAGAGATACAGAAATATTTATATATTATAAACCTATAAATGATATATTATTTTATATGAAATTATATCCACTGCGGCTCCTGC	Ref	A	F
rs11191660	rs11191660_Non-Ref_A	ACTGGCCGCTTGACGTTCACCGTGTTAGCCAGGATGGTCTTGATCTTCTGACCTCATGATCCGCCCGCCTCGGCCTCCCAAAGTGCTGGGATTATAGGCATGAGCCACCGCGCCCGGCCTTAGGGGTTCTTAATAACAGTTGAGAGCACGAAGTGGATATACAAGGAGATAAATACAATAAAGCACACTGCGGCTCCTGC	Non-Ref	A	F
rs11191660	rs11191660_Ref_G	ACTGGCCGCTTGACGTTCACCGTGTTAGCCAGGATGGTCTTGATCTTCTGACCTCATGATCCGCCCGCCTCGGCCTCCCAAAGTGCTGGGATTATAGGCGTGAGCCACCGCGCCCGGCCTTAGGGGTTCTTAATAACAGTTGAGAGCACGAAGTGGATATACAAGGAGATAAATACAATAAAGCACACTGCGGCTCCTGC	Ref	G	F
rs11191667	rs11191667_Non-Ref_A	ACTGGCCGCTTGACGCAACCTCCGCCTCCCGGGTTCAAGCAATTCTCCTGCCTCAGCCTCCCGCGTAGGTGGGACTACAGGCTCCTACTGCCACGGCCGACTAATTTTTGTATTTTTAGTAGAGGCGGGCTTTCACCATGTTGGTCAGGCTGGTCTCGAAATCCTGACCTCAGATGATCCACCTGCACTGCGGCTCCTGC	Non-Ref	A	F
rs11191667	rs11191667_Ref_G	ACTGGCCGCTTGACGCAACCTCCGCCTCCCGGGTTCAAGCAATTCTCCTGCCTCAGCCTCCCGCGTAGGTGGGACTACAGGCTCCTACTGCCACGGCCGGCTAATTTTTGTATTTTTAGTAGAGGCGGGCTTTCACCATGTTGGTCAGGCTGGTCTCGAAATCCTGACCTCAGATGATCCACCTGCACTGCGGCTCCTGC	Ref	G	F
rs11191683	rs11191683_Non-Ref_T	ACTGGCCGCTTGACGGCTCACGCCTATAATCCCAGCACTTTGGTAGGCCGAGGTGGGAGGATCACAAGGTCAGGAGTTCAAAACCAGCCTGGCCAGCATTGTGAAACCCCGTCTCTACTAAAAATAAAAAAAATTAGCCAGACCTGGTGGTGCGTGCCTGTAGTCCCAGCTACTCGGGAGACTGACACTGCGGCTCCTGC	Non-Ref	T	F
rs11191683	rs11191683_Ref_G	ACTGGCCGCTTGACGGCTCACGCCTATAATCCCAGCACTTTGGTAGGCCGAGGTGGGAGGATCACAAGGTCAGGAGTTCAAAACCAGCCTGGCCAGCATGGTGAAACCCCGTCTCTACTAAAAATAAAAAAAATTAGCCAGACCTGGTGGTGCGTGCCTGTAGTCCCAGCTACTCGGGAGACTGACACTGCGGCTCCTGC	Ref	G	F
rs111940435	rs111940435_Non-Ref_T	ACTGGCCGCTTGACGGCTAATTTCTGTATTTTTAGTAGAGACAGGGTTTCACCATGTTGGCCAGGCTGGTCTCGAACTTCTGACCTCAGGTGATCCGCATGTCTTAGCCTCCCAAAGTGCTGGGATTACAGGCATGAGCCACAGCACCAGCCAATCTTTTTTTTTTTTTTTTTTTTTTAAAGACACACTGCGGCTCCTGC	Non-Ref	T	F
rs111940435	rs111940435_Ref_C	ACTGGCCGCTTGACGGCTAATTTCTGTATTTTTAGTAGAGACAGGGTTTCACCATGTTGGCCAGGCTGGTCTCGAACTTCTGACCTCAGGTGATCCGCACGTCTTAGCCTCCCAAAGTGCTGGGATTACAGGCATGAGCCACAGCACCAGCCAATCTTTTTTTTTTTTTTTTTTTTTTAAAGACACACTGCGGCTCCTGC	Ref	C	F
rs111944912	rs111944912_Non-Ref_C	ACTGGCCGCTTGACGTTGTTTGTATATCTGAAAAGAAAGAGGTTATAAATATTAGCTACTTAGGGTACATTTCTACAGGTTTGAGCATTCCAAATTTAACAAGGGATACCATTTCGGAAAACTTAACAGCAGAATTCCTCTTTCAGAGCAAGATTACTCTTTCTCTATATTCTCCCTAAAAGCCTCACTGCGGCTCCTGC	Non-Ref	C	F
rs111944912	rs111944912_Ref_T	ACTGGCCGCTTGACGTTGTTTGTATATCTGAAAAGAAAGAGGTTATAAATATTAGCTACTTAGGGTACATTTCTACAGGTTTGAGCATTCCAAATTTAATAAGGGATACCATTTCGGAAAACTTAACAGCAGAATTCCTCTTTCAGAGCAAGATTACTCTTTCTCTATATTCTCCCTAAAAGCCTCACTGCGGCTCCTGC	Ref	T	F
rs112020444	rs112020444_Non-Ref_T	ACTGGCCGCTTGACGGAATGGCGTGAACCCGGGAGGCGGAGCTTGCAGTGAGCCGAGATTGTGCCACTGCACCCCAGCCTGGGCGACAGAGCAAGACTTTGTCTCAAAAACAAAACAAAACAAAACAAAACAAAACAAAAAAACCTGAATCAATAAGTGAGGAATTTTATGAAATGCACTCTTGACACTGCGGCTCCTGC	Non-Ref	T	F
rs112020444	rs112020444_Ref_C	ACTGGCCGCTTGACGGAATGGCGTGAACCCGGGAGGCGGAGCTTGCAGTGAGCCGAGATTGTGCCACTGCACCCCAGCCTGGGCGACAGAGCAAGACTTCGTCTCAAAAACAAAACAAAACAAAACAAAACAAAACAAAAAAACCTGAATCAATAAGTGAGGAATTTTATGAAATGCACTCTTGACACTGCGGCTCCTGC	Ref	C	F
rs112049571	rs112049571_Non-Ref_A	ACTGGCCGCTTGACGTTCTATACACATTTGAACTCTTGTTCATGGACAAAACAATTTTTATTTTTTGAGACAAGGTCTCTGTTGCTCCCGCTAAAGTGCAGTGGCACAATCATAGCTTACTGCAGGCTTTGAACTCCTGGGCTCAAGCGATCCTCCTGCCTCAGCCTCACAAGTATCTGGGACTACACTGCGGCTCCTGC	Non-Ref	A	F
rs112049571	rs112049571_Ref_G	ACTGGCCGCTTGACGTTCTATACACATTTGAACTCTTGTTCATGGACAAAACAATTTTTATTTTTTGAGACAAGGTCTCTGTTGCTCCCGCTAAAGTGCGGTGGCACAATCATAGCTTACTGCAGGCTTTGAACTCCTGGGCTCAAGCGATCCTCCTGCCTCAGCCTCACAAGTATCTGGGACTACACTGCGGCTCCTGC	Ref	G	F
rs112141468	rs112141468_Non-Ref_T	ACTGGCCGCTTGACGTCCCAGCACTTTGGGAGGCCGAGGCGGGCGGATCACCTGAGGTTGGGAGTTCGAGACCAGCCTGACCAACGTGGTGAAACCCCGTCTCTACTAAAAATACACCAGGCATGGTGGTGCATGCCTGTAATCTCAGCTACTCAGGAGGCTGAGGCAGGAGAATGGCTTGAACCCACTGCGGCTCCTGC	Non-Ref	T	F
rs112141468	rs112141468_Ref_C	ACTGGCCGCTTGACGTCCCAGCACTTTGGGAGGCCGAGGCGGGCGGATCACCTGAGGTTGGGAGTTCGAGACCAGCCTGACCAACGTGGTGAAACCCCGCCTCTACTAAAAATACACCAGGCATGGTGGTGCATGCCTGTAATCTCAGCTACTCAGGAGGCTGAGGCAGGAGAATGGCTTGAACCCACTGCGGCTCCTGC	Ref	C	F
rs112146988	rs112146988_Non-Ref_T	ACTGGCCGCTTGACGGGGGGATACATGTATAGAACATGCAGGTTTGTTACATAGGTTTATGTGTGCCATGGTGGTTTGCTGCACCTATTGACCTGTCCTTTAAGTTCCTTCCCCTCACCCCCACCCTCCAACAGGCCCTGATGTTTGTTGTTCTCCTCTCTGTGTCTATATGTTCTCATTGTTGACACTGCGGCTCCTGC	Non-Ref	T	F
rs112146988	rs112146988_Ref_C	ACTGGCCGCTTGACGGGGGGATACATGTATAGAACATGCAGGTTTGTTACATAGGTTTATGTGTGCCATGGTGGTTTGCTGCACCTATTGACCTGTCCTCTAAGTTCCTTCCCCTCACCCCCACCCTCCAACAGGCCCTGATGTTTGTTGTTCTCCTCTCTGTGTCTATATGTTCTCATTGTTGACACTGCGGCTCCTGC	Ref	C	F
rs11216982	rs11216982_Non-Ref_A	ACTGGCCGCTTGACGAGGTTTAGAAGTCTGGCTGTCAATACGCACAGCAGTTATGGAGGCAAGGGAAACAGGCCTTTGAAAAGTAGGTAATGTGGAGTGAGTAGCCTCCGTATTGACTAAGAAGGGGAAGGACTTACCCTCCACTGTGAGATTACTTAAAGCTCGGCATCCGCGATGGTCTACGGCACTGCGGCTCCTGC	Non-Ref	A	F
rs11216982	rs11216982_Ref_G	ACTGGCCGCTTGACGAGGTTTAGAAGTCTGGCTGTCAATACGCACAGCAGTTATGGAGGCAAGGGAAACAGGCCTTTGAAAAGTAGGTAATGTGGAGTGGGTAGCCTCCGTATTGACTAAGAAGGGGAAGGACTTACCCTCCACTGTGAGATTACTTAAAGCTCGGCATCCGCGATGGTCTACGGCACTGCGGCTCCTGC	Ref	G	F
rs112191651	rs112191651_Non-Ref_T	ACTGGCCGCTTGACGGGTAATTTTTGTATTTTTAGTTGAGACAGGGTTTCACCATGTTGGCCAGGCTGGTTTTGAACTCCTGACTTCAAGTGATCTGCCTACCTTGGCCTCCCAAAGTGCTGGGATTACAGGCATGAGCCACCACGCCTGGGCTATTTTCTCTACTTTTTTAATGTTTAAAACTGCACTGCGGCTCCTGC	Non-Ref	T	F
rs112191651	rs112191651_Ref_C	ACTGGCCGCTTGACGGGTAATTTTTGTATTTTTAGTTGAGACAGGGTTTCACCATGTTGGCCAGGCTGGTTTTGAACTCCTGACTTCAAGTGATCTGCCCACCTTGGCCTCCCAAAGTGCTGGGATTACAGGCATGAGCCACCACGCCTGGGCTATTTTCTCTACTTTTTTAATGTTTAAAACTGCACTGCGGCTCCTGC	Ref	C	F
rs11221307	rs11221307_Non-Ref_A	ACTGGCCGCTTGACGGAGATGGAGATGGGGGGCTGTGTGGGAGGAAGGGATTACACAAGGCTAGAGGGAACTTTGGGTGATGTGTTCATTAGCGTTAATACGGTAATAGTTTCACAGTGTACAATAAGTTAAACCCTATCAAATTATGCGTTTTAATTTGCACAGCTTATGATGTATCAATTATACACTGCGGCTCCTGC	Non-Ref	A	F
rs11221307	rs11221307_Ref_G	ACTGGCCGCTTGACGGAGATGGAGATGGGGGGCTGTGTGGGAGGAAGGGATTACACAAGGCTAGAGGGAACTTTGGGTGATGTGTTCATTAGCGTTAATGCGGTAATAGTTTCACAGTGTACAATAAGTTAAACCCTATCAAATTATGCGTTTTAATTTGCACAGCTTATGATGTATCAATTATACACTGCGGCTCCTGC	Ref	G	F
rs112238900	rs112238900_Non-Ref_T	ACTGGCCGCTTGACGAATATGACCCCCATATTTTACAAGATAAAATTTCGGGATCCCATCTACTATGTTGTGGAGAGAGCTCATGTACTCTTCTTGTCTTCGACACTATTCTCTTTCATGCAAACTACAACACAAAAACAAAAACAAAACAGAACACCCAAAACCCAAAATCCCTTTGGGCTGACCACTGCGGCTCCTGC	Non-Ref	T	F
rs112238900	rs112238900_Ref_C	ACTGGCCGCTTGACGAATATGACCCCCATATTTTACAAGATAAAATTTCGGGATCCCATCTACTATGTTGTGGAGAGAGCTCATGTACTCTTCTTGTCTCCGACACTATTCTCTTTCATGCAAACTACAACACAAAAACAAAAACAAAACAGAACACCCAAAACCCAAAATCCCTTTGGGCTGACCACTGCGGCTCCTGC	Ref	C	F
rs112260932	rs112260932_Non-Ref_C	ACTGGCCGCTTGACGTGCCGCCGCCAGTTCCCTCACAGCCCCCTTGGGGGATTTCCCTGCTGAAGCCAGCAGAAAGCCCAGCAGTCCCAGCGCCCCTCCCGCCACCGTCAGAGCTGCACTGATGCCCCACCAGCACCTCAGCGGGAGCCGCTGCCCACACCCCTGCCCCCTCCCCTCAGCCTTCCCACTGCGGCTCCTGC	Non-Ref	C	F
rs112260932	rs112260932_Ref_T	ACTGGCCGCTTGACGTGCCGCCGCCAGTTCCCTCACAGCCCCCTTGGGGGATTTCCCTGCTGAAGCCAGCAGAAAGCCCAGCAGTCCCAGCGCCCCTCCTGCCACCGTCAGAGCTGCACTGATGCCCCACCAGCACCTCAGCGGGAGCCGCTGCCCACACCCCTGCCCCCTCCCCTCAGCCTTCCCACTGCGGCTCCTGC	Ref	T	F
rs112301322	rs112301322_Non-Ref_G	ACTGGCCGCTTGACGGAGTCTTTTTACTTACTATTGTATCTCACCACCTAGGACAGCAGATGCTCACTAAACGTGTGTTGCGTGAACTCACCAGTGTCCGCTGGGTCAGTGCTCTGAAGAAATGTACGGCAGCGCTCCTTGTGCTCCTCAAGGGAACTTCTCTGCTTGTAACTCCTTCCACAAAACACTGCGGCTCCTGC	Non-Ref	G	F
rs112301322	rs112301322_Ref_C	ACTGGCCGCTTGACGGAGTCTTTTTACTTACTATTGTATCTCACCACCTAGGACAGCAGATGCTCACTAAACGTGTGTTGCGTGAACTCACCAGTGTCCCCTGGGTCAGTGCTCTGAAGAAATGTACGGCAGCGCTCCTTGTGCTCCTCAAGGGAACTTCTCTGCTTGTAACTCCTTCCACAAAACACTGCGGCTCCTGC	Ref	C	F
rs11233746	rs11233746_Non-Ref_G	ACTGGCCGCTTGACGACCAAGTTTTCTATTCATTAGGTTTTCTTTTTTTTGTTTGTTTTTGTTTTTGTTTGTTTGAGACAGATTCTCACTCTGTTGTCCGGGCTGGAGTGCCATGGTGCCATCCTGGCTCACTGCAGCCTCGACCTCCTGGGCTTGAGTGATCCGTCCATCTCAGCCTCCTGAGTCACTGCGGCTCCTGC	Non-Ref	G	F
rs11233746	rs11233746_Ref_A	ACTGGCCGCTTGACGACCAAGTTTTCTATTCATTAGGTTTTCTTTTTTTTGTTTGTTTTTGTTTTTGTTTGTTTGAGACAGATTCTCACTCTGTTGTCCAGGCTGGAGTGCCATGGTGCCATCCTGGCTCACTGCAGCCTCGACCTCCTGGGCTTGAGTGATCCGTCCATCTCAGCCTCCTGAGTCACTGCGGCTCCTGC	Ref	A	F
rs11233747	rs11233747_Non-Ref_A	ACTGGCCGCTTGACGGGCTAATTTTATTTTTTATTTTTCATAGAGACAGGGTCTCGCTATGTTGCCCAGGCTGGTTCTTTTTGGGTTTTGCCTTTTGTTAGTTCATTTTTGCTCAAACTTTTCCCCTGCTGACTTTGAATTTATCATCCTCTTTTCATTTTTCTACTTTTTACACTTAAATTTGTCACTGCGGCTCCTGC	Non-Ref	A	F
rs11233747	rs11233747_Ref_G	ACTGGCCGCTTGACGGGCTAATTTTATTTTTTATTTTTCATAGAGACAGGGTCTCGCTATGTTGCCCAGGCTGGTTCTTTTTGGGTTTTGCCTTTTGTTGGTTCATTTTTGCTCAAACTTTTCCCCTGCTGACTTTGAATTTATCATCCTCTTTTCATTTTTCTACTTTTTACACTTAAATTTGTCACTGCGGCTCCTGC	Ref	G	F
rs11233789	rs11233789_Non-Ref_G	ACTGGCCGCTTGACGAGTCCGTTTTCATGCTGCTGATAAAGACATACCCAAGACTGGGTAATTTGTAAAGAAAAAGAACTTTAATAAACTCACAGTTCCGTGTGGCTGGGGAGGCCTCACAATCACGGCAGAAGGCGAAAGCCATGTCTTACATAGCGGCAGACAAGAGAGAATGAGAGCCAAGCCACTGCGGCTCCTGC	Non-Ref	G	F
rs11233789	rs11233789_Ref_A	ACTGGCCGCTTGACGAGTCCGTTTTCATGCTGCTGATAAAGACATACCCAAGACTGGGTAATTTGTAAAGAAAAAGAACTTTAATAAACTCACAGTTCCATGTGGCTGGGGAGGCCTCACAATCACGGCAGAAGGCGAAAGCCATGTCTTACATAGCGGCAGACAAGAGAGAATGAGAGCCAAGCCACTGCGGCTCCTGC	Ref	A	F
rs112345383	rs112345383_Non-Ref_T	ACTGGCCGCTTGACGTGTATATACATGTGTGTCTATTAGTATGTGTGTTACTATATTTCTTTTGCAAACCAGATAATATATAACCTTTAAGAAATATAGTTAATCAAGCCAAAAAGTGGAAAAGGTGTAAAAGACTCAAATGTCCATTAGCTGATGAATGGATAAATGGAAAGTGCCATATCCAACACTGCGGCTCCTGC	Non-Ref	T	F
rs112345383	rs112345383_Ref_C	ACTGGCCGCTTGACGTGTATATACATGTGTGTCTATTAGTATGTGTGTTACTATATTTCTTTTGCAAACCAGATAATATATAACCTTTAAGAAATATAGCTAATCAAGCCAAAAAGTGGAAAAGGTGTAAAAGACTCAAATGTCCATTAGCTGATGAATGGATAAATGGAAAGTGCCATATCCAACACTGCGGCTCCTGC	Ref	C	F
rs11235604	rs11235604_Non-Ref_T	ACTGGCCGCTTGACGGGGACCGGGTCTAGCCCCGCCTGCGTGCGAGGCGCCGCGCCAGGGTCTCAGGATGCTTTTTACCCAACAAGGGCCAAGCAGGCGTGGGTGTCCCAGGAGCTGAAGAAGGCTGCCAAGCGGACCGTGAGCATCAGCGAGTAAGAGTGGGGATGGGCCGGTCCGACCCTTGCCACTGCGGCTCCTGC	Non-Ref	T	F
rs11235604	rs11235604_Ref_C	ACTGGCCGCTTGACGGGGACCGGGTCTAGCCCCGCCTGCGTGCGAGGCGCCGCGCCAGGGTCTCAGGATGCTTTTTACCCAACAAGGGCCAAGCAGGCGCGGGTGTCCCAGGAGCTGAAGAAGGCTGCCAAGCGGACCGTGAGCATCAGCGAGTAAGAGTGGGGATGGGCCGGTCCGACCCTTGCCACTGCGGCTCCTGC	Ref	C	F
rs11235622	rs11235622_Non-Ref_T	ACTGGCCGCTTGACGCACTATAAATATATAGTTATTATGTATCAATTTTAGAAAGGATTTGTATATTAATGTTTTTCTCTTCATTTGATCAAAAAAAGTTTGCAAAAGATAAGTCAAATTATATTTTCTAGATTTCTGCCATACAGAAAGATGTTTATCTTTTATTACTTCACCAAATTATCAACCACTGCGGCTCCTGC	Non-Ref	T	F
rs11235622	rs11235622_Ref_C	ACTGGCCGCTTGACGCACTATAAATATATAGTTATTATGTATCAATTTTAGAAAGGATTTGTATATTAATGTTTTTCTCTTCATTTGATCAAAAAAAGTCTGCAAAAGATAAGTCAAATTATATTTTCTAGATTTCTGCCATACAGAAAGATGTTTATCTTTTATTACTTCACCAAATTATCAACCACTGCGGCTCCTGC	Ref	C	F
rs11235645	rs11235645_Non-Ref_T	ACTGGCCGCTTGACGCTTTTTTTTTTTTTTTTTTTTTGGTCCATAATTTTCAATGAAGTAGGTATAATCAGGTATGGTATATTTGTTGAAAAATTATCATTAACCTTACAAATTTGATAAAAACATTTTCAAATTTTTTCCACCAAAAGAAGATTCATACAAAAGAAATGTGTGGATCTACAACCCACTGCGGCTCCTGC	Non-Ref	T	F
rs11235645	rs11235645_Ref_C	ACTGGCCGCTTGACGCTTTTTTTTTTTTTTTTTTTTTGGTCCATAATTTTCAATGAAGTAGGTATAATCAGGTATGGTATATTTGTTGAAAAATTATCACTAACCTTACAAATTTGATAAAAACATTTTCAAATTTTTTCCACCAAAAGAAGATTCATACAAAAGAAATGTGTGGATCTACAACCCACTGCGGCTCCTGC	Ref	C	F
rs11235659	rs11235659_Non-Ref_G	ACTGGCCGCTTGACGCTTTATTTGGTAACATTACTTTCCTAGGGAAGAACTCCAAAAGAAAGATAACTTGGGAAGTGAAAAGGGAATAGAGAAGAAATCGTAAGATCTAAATCTTTCTAATCCTAACATTGGATAAGTATCTTTACTACTCTAAGCCTCAATTTTTACATCTACAAAATATACTTCACTGCGGCTCCTGC	Non-Ref	G	F
rs11235659	rs11235659_Ref_A	ACTGGCCGCTTGACGCTTTATTTGGTAACATTACTTTCCTAGGGAAGAACTCCAAAAGAAAGATAACTTGGGAAGTGAAAAGGGAATAGAGAAGAAATCATAAGATCTAAATCTTTCTAATCCTAACATTGGATAAGTATCTTTACTACTCTAAGCCTCAATTTTTACATCTACAAAATATACTTCACTGCGGCTCCTGC	Ref	A	F
rs11235667	rs11235667_Non-Ref_G	ACTGGCCGCTTGACGCAGAGCCCAATGAGACAGGGGCACCTGCAGCTGCAGTGAGGTGACAGTGAAGTAACAGTGACTAGTTTGGTGAACCAACACTACGGAATAAAACAGGCCTCAAGGCAAAACATGGTCAGACCACTGCTCAGGCAGCATGAGCAGTGCAGGTTGGTGTAGGAGAAGCCAAGCACTGCGGCTCCTGC	Non-Ref	G	F
rs11235667	rs11235667_Ref_A	ACTGGCCGCTTGACGCAGAGCCCAATGAGACAGGGGCACCTGCAGCTGCAGTGAGGTGACAGTGAAGTAACAGTGACTAGTTTGGTGAACCAACACTACAGAATAAAACAGGCCTCAAGGCAAAACATGGTCAGACCACTGCTCAGGCAGCATGAGCAGTGCAGGTTGGTGTAGGAGAAGCCAAGCACTGCGGCTCCTGC	Ref	A	F
rs11235672	rs11235672_Non-Ref_C	ACTGGCCGCTTGACGGTTTCTGTAGATGTATGCATTTTACAGAGTTGAGATTACATTGTATGAATAGTTCTAAAGACTGCTTTTAAAAATCTAACATTACACCATGGATATTTTCCCCATGTCATTAAAAAGTACATGTGCCACACCCACTGGGAAGGCTCTGATAAAGAAGACAGATAATAACACACTGCGGCTCCTGC	Non-Ref	C	F
rs11235672	rs11235672_Ref_T	ACTGGCCGCTTGACGGTTTCTGTAGATGTATGCATTTTACAGAGTTGAGATTACATTGTATGAATAGTTCTAAAGACTGCTTTTAAAAATCTAACATTATACCATGGATATTTTCCCCATGTCATTAAAAAGTACATGTGCCACACCCACTGGGAAGGCTCTGATAAAGAAGACAGATAATAACACACTGCGGCTCCTGC	Ref	T	F
rs112389508	rs112389508_Non-Ref_A	ACTGGCCGCTTGACGGCCTAATCTTAATTTTAATTTTTATTTATTTATTTTTTCTGAGACGGGGTCTCGCTCTGTCGCCAGGCTGGAGTGCAGTGGCACAATCTCGGCTCACTGCAACCTCCGCCTCCGAGGTTCAAGCAATTCTCCTGCCTCAGCCTCCTGAGTAGCTGAGACTACAGGCACATCACTGCGGCTCCTGC	Non-Ref	A	F
rs112389508	rs112389508_Ref_G	ACTGGCCGCTTGACGGCCTAATCTTAATTTTAATTTTTATTTATTTATTTTTTCTGAGACGGGGTCTCGCTCTGTCGCCAGGCTGGAGTGCAGTGGCACGATCTCGGCTCACTGCAACCTCCGCCTCCGAGGTTCAAGCAATTCTCCTGCCTCAGCCTCCTGAGTAGCTGAGACTACAGGCACATCACTGCGGCTCCTGC	Ref	G	F
rs112412105	rs112412105_Non-Ref_G	ACTGGCCGCTTGACGTTTTCCACTAATTTAAGCACCTAATTACATTCTCTCTGAAATTGTTTGTGCATGACAATTGCCTTGCTGGGATGACATTCCACCGTCTCGAGTCTTATCTCTACCTAGTTAATATCCCTCAGTACACTAGCATGAAACACATCTTCCCTCTAGCCTTGATACTCAGAGGTCACTGCGGCTCCTGC	Non-Ref	G	F
rs112412105	rs112412105_Ref_A	ACTGGCCGCTTGACGTTTTCCACTAATTTAAGCACCTAATTACATTCTCTCTGAAATTGTTTGTGCATGACAATTGCCTTGCTGGGATGACATTCCACCATCTCGAGTCTTATCTCTACCTAGTTAATATCCCTCAGTACACTAGCATGAAACACATCTTCCCTCTAGCCTTGATACTCAGAGGTCACTGCGGCTCCTGC	Ref	A	F
rs112415811	rs112415811_Non-Ref_C	ACTGGCCGCTTGACGATTTTCCTGCCTCAGCCTCCCAAGTAGCTGGGATTATAGACACCCACCACCACACCTGGCTAATTTTTATATTTTTAGTAGAGACGGGATTTCACCATGTTGGCCAAACTGGGGTGATCCGCTTGCTTCAGCCTTCCAAAGTGTTGGGATTACAGGCGTGAGCCACCGTGCACTGCGGCTCCTGC	Non-Ref	C	F
rs112415811	rs112415811_Ref_T	ACTGGCCGCTTGACGATTTTCCTGCCTCAGCCTCCCAAGTAGCTGGGATTATAGACACCCACCACCACACCTGGCTAATTTTTATATTTTTAGTAGAGATGGGATTTCACCATGTTGGCCAAACTGGGGTGATCCGCTTGCTTCAGCCTTCCAAAGTGTTGGGATTACAGGCGTGAGCCACCGTGCACTGCGGCTCCTGC	Ref	T	F
rs112437508	rs112437508_Non-Ref_A	ACTGGCCGCTTGACGTTAGTAGAGATGGGGTTTAACCAGTTGGTCAGGCTGGTCTCGAACTCCCAACCTCAAATGATCTACCTGCCTCAGCCTCTCAAAATGCTGGGATTACAGGTGTGAGTCACCACGGCCGGCCTGTTGTTGTTCTTTTGAGACAGGATCTCACTGTGTTGCCCAGGCTGGAGCACTGCGGCTCCTGC	Non-Ref	A	F
rs112437508	rs112437508_Ref_G	ACTGGCCGCTTGACGTTAGTAGAGATGGGGTTTAACCAGTTGGTCAGGCTGGTCTCGAACTCCCAACCTCAAATGATCTACCTGCCTCAGCCTCTCAAAGTGCTGGGATTACAGGTGTGAGTCACCACGGCCGGCCTGTTGTTGTTCTTTTGAGACAGGATCTCACTGTGTTGCCCAGGCTGGAGCACTGCGGCTCCTGC	Ref	G	F
rs11248061	rs11248061_Non-Ref_A	ACTGGCCGCTTGACGGACCCGGAGGCGGAACCGGCAGTGCAGCCCGAAGCCCCGCAGTCCCCGAGCACGCGTGGCCATGCGTCCCCTGCGCCCCCGCGCAGCGCTGCTGGCGCTCCTGGCCTCGCTCCTGGCCGCGCCCCCGGTGGCCCCGGCCGAGGCCCCGCACCTGGTGCATGTGGACGCGGCACTGCGGCTCCTGC	Non-Ref	A	F
rs11248061	rs11248061_Ref_C	ACTGGCCGCTTGACGGACCCGGAGGCGGAACCGGCAGTGCAGCCCGAAGCCCCGCAGTCCCCGAGCACGCGTGGCCATGCGTCCCCTGCGCCCCCGCGCCGCGCTGCTGGCGCTCCTGGCCTCGCTCCTGGCCGCGCCCCCGGTGGCCCCGGCCGAGGCCCCGCACCTGGTGCATGTGGACGCGGCACTGCGGCTCCTGC	Ref	C	F
rs112497003	rs112497003_Non-Ref_A	ACTGGCCGCTTGACGTGTCCAAGGTTTCACCCCATGTGATAGTCTGAAATATGGCCTCGTGGGAAGGGAAAGACCTGACCGTCCCCCAGCCCGACACCCATAAAGGGTCTGTGCTGAGGAGGATTAGTAGAAGAGGAAAGAATCCCTCTTTGCAGTTGAGACAAAACTGCCTTAGGCCTGGAGGTCACTGCGGCTCCTGC	Non-Ref	A	F
rs112497003	rs112497003_Ref_G	ACTGGCCGCTTGACGTGTCCAAGGTTTCACCCCATGTGATAGTCTGAAATATGGCCTCGTGGGAAGGGAAAGACCTGACCGTCCCCCAGCCCGACACCCGTAAAGGGTCTGTGCTGAGGAGGATTAGTAGAAGAGGAAAGAATCCCTCTTTGCAGTTGAGACAAAACTGCCTTAGGCCTGGAGGTCACTGCGGCTCCTGC	Ref	G	F
rs11250086	rs11250086_Non-Ref_G	ACTGGCCGCTTGACGTAGAGTGGGATGGTGTGTGTGTGTATATATACAGAGAGAGAGAGGGAGAGAGAGAGGGTGTGTGTGTATATATATACAGAGAGAGATGGTGTGTATATACATATATAAAGAGAGGGTGTATATATATATATATATATATATATATATATATATATGGAGAGAGAGAGAGACACTGCGGCTCCTGC	Non-Ref	G	F
rs11250086	rs11250086_Ref_A	ACTGGCCGCTTGACGTAGAGTGGGATGGTGTGTGTGTGTATATATACAGAGAGAGAGAGGGAGAGAGAGAGGGTGTGTGTGTATATATATACAGAGAGAAATGGTGTGTATATACATATATAAAGAGAGGGTGTATATATATATATATATATATATATATATATATATATGGAGAGAGAGAGAGACACTGCGGCTCCTGC	Ref	A	F
rs11250092	rs11250092_Non-Ref_A	ACTGGCCGCTTGACGGGGTGAAAGCAGCAACGCCACGTGTCCTCATGGAGCACAGTCTCAAGAAAGCTGGGCCTGGTCTATGGTCTGCGGGAATGGCCAATCTTGAGCAAGTCACCTCCCATGGCTGGGCCCCGCTATTCCCATCACAGGAGGGGCAGGCAGGAGGGATCTCCAAGCCTCTGTCACACTGCGGCTCCTGC	Non-Ref	A	F
rs11250092	rs11250092_Ref_G	ACTGGCCGCTTGACGGGGTGAAAGCAGCAACGCCACGTGTCCTCATGGAGCACAGTCTCAAGAAAGCTGGGCCTGGTCTATGGTCTGCGGGAATGGCCAGTCTTGAGCAAGTCACCTCCCATGGCTGGGCCCCGCTATTCCCATCACAGGAGGGGCAGGCAGGAGGGATCTCCAAGCCTCTGTCACACTGCGGCTCCTGC	Ref	G	F
rs11250093	rs11250093_Non-Ref_C	ACTGGCCGCTTGACGAGGCAACCCTTCAGCCCTTGACTGTCTGCAGGTTGGTTCCCTGGGGGCAGGAACAGAGGGGACGGTGTCACAACCACAACCACACAAAGTGATACCGCTTAGGAGCACTCAGCACTTGCAAGGCCTCCTGCTTCTGCCCTGACCCCAGGATGGGCACCATGGGCCCTGTGCACTGCGGCTCCTGC	Non-Ref	C	F
rs11250093	rs11250093_Ref_T	ACTGGCCGCTTGACGAGGCAACCCTTCAGCCCTTGACTGTCTGCAGGTTGGTTCCCTGGGGGCAGGAACAGAGGGGACGGTGTCACAACCACAACCACATAAAGTGATACCGCTTAGGAGCACTCAGCACTTGCAAGGCCTCCTGCTTCTGCCCTGACCCCAGGATGGGCACCATGGGCCCTGTGCACTGCGGCTCCTGC	Ref	T	F
rs11250094	rs11250094_Non-Ref_C	ACTGGCCGCTTGACGTCAGATGCTCCCAGCACACAGAAGGCAAGGGTTGGACCCACTGACCTTTCGAAAATCCTCTCCACTCCAGCCATTCACCACACGCCAGGGCAGGGTGCCCCACACCCACACACAAATCCCACTTTCAGACTCCCTCAGGACCACTCAAAGGCAAGGTCTGGCAGCTCAAACACTGCGGCTCCTGC	Non-Ref	C	F
rs11250094	rs11250094_Ref_G	ACTGGCCGCTTGACGTCAGATGCTCCCAGCACACAGAAGGCAAGGGTTGGACCCACTGACCTTTCGAAAATCCTCTCCACTCCAGCCATTCACCACACGGCAGGGCAGGGTGCCCCACACCCACACACAAATCCCACTTTCAGACTCCCTCAGGACCACTCAAAGGCAAGGTCTGGCAGCTCAAACACTGCGGCTCCTGC	Ref	G	F
rs1125271	rs1125271_Non-Ref_T	ACTGGCCGCTTGACGGATGCATTATGCAATCTTTTTCCATTATGCACAATCAAAACATGGGTATGAGATTGGATTTTATTCAAAAAGAAGAAAATCTGCTATTTGAAGCTGTGCATATGGAATAAGAAGAATTTTAATATATGTTTAGTCTCATTCTTTTGGTAATATGTAATGTAGTCTGGTTTCACTGCGGCTCCTGC	Non-Ref	T	F
rs1125271	rs1125271_Ref_C	ACTGGCCGCTTGACGGATGCATTATGCAATCTTTTTCCATTATGCACAATCAAAACATGGGTATGAGATTGGATTTTATTCAAAAAGAAGAAAATCTGCCATTTGAAGCTGTGCATATGGAATAAGAAGAATTTTAATATATGTTTAGTCTCATTCTTTTGGTAATATGTAATGTAGTCTGGTTTCACTGCGGCTCCTGC	Ref	C	F
rs112557679	rs112557679_Non-Ref_G	ACTGGCCGCTTGACGGTCTCTACAAAAAAATTCAAAAATTAGCTGGGTGTGATAGCACACACCTGTAGTCCCAGCTACTTGGGAGGCTAAGGTAGGAGGGTCGCTTGAGCCCAGGAGGCAGAGGTTGCGATGAGCCAAGCCAAGATCACACCACTGCACTCCAGCCTGGGCGACAGAGTGAGACCCACTGCGGCTCCTGC	Non-Ref	G	F
rs112557679	rs112557679_Ref_A	ACTGGCCGCTTGACGGTCTCTACAAAAAAATTCAAAAATTAGCTGGGTGTGATAGCACACACCTGTAGTCCCAGCTACTTGGGAGGCTAAGGTAGGAGGATCGCTTGAGCCCAGGAGGCAGAGGTTGCGATGAGCCAAGCCAAGATCACACCACTGCACTCCAGCCTGGGCGACAGAGTGAGACCCACTGCGGCTCCTGC	Ref	A	F
rs112561568	rs112561568_Non-Ref_A	ACTGGCCGCTTGACGTTTAGTCCTGAACCATAATAGATTACAAAATTACCATATTAATATAAGATATTTTAAAAGTAATAGGTCTTACATGTTTGTTAAACACTAAAGTATGTAGTTGACCTTAGCCTGTTTATGGTTTTAAAACTTAACACACTAATTAATTACTTTCAAATATGACATATTGTCACTGCGGCTCCTGC	Non-Ref	A	F
rs112561568	rs112561568_Ref_G	ACTGGCCGCTTGACGTTTAGTCCTGAACCATAATAGATTACAAAATTACCATATTAATATAAGATATTTTAAAAGTAATAGGTCTTACATGTTTGTTAAGCACTAAAGTATGTAGTTGACCTTAGCCTGTTTATGGTTTTAAAACTTAACACACTAATTAATTACTTTCAAATATGACATATTGTCACTGCGGCTCCTGC	Ref	G	F
rs112563958	rs112563958_Non-Ref_T	ACTGGCCGCTTGACGTTAGCCAGGATGGTCTCGATCTCTTGACCTCGTGATCCACCTGCCTCAGCCTCCCAAAGTGCTGGGATTACAGGCATGAGCCACTGTGCCCGGCCCTCTTTATTAATTTCTTAATAACATTTTCTTTTCTCTAACTTACTTTATTGTAGGGATACAGTATATAATAAATACACTGCGGCTCCTGC	Non-Ref	T	F
rs112563958	rs112563958_Ref_C	ACTGGCCGCTTGACGTTAGCCAGGATGGTCTCGATCTCTTGACCTCGTGATCCACCTGCCTCAGCCTCCCAAAGTGCTGGGATTACAGGCATGAGCCACCGTGCCCGGCCCTCTTTATTAATTTCTTAATAACATTTTCTTTTCTCTAACTTACTTTATTGTAGGGATACAGTATATAATAAATACACTGCGGCTCCTGC	Ref	C	F
rs112569955	rs112569955_Non-Ref_G	ACTGGCCGCTTGACGCTGCATTTGTCCGTCACTGATAGAAGAGTGTTGATGTTTCCAAGGATAATAATGGGTTTGTCTATTTCTCTTTGCAGTTCTGTTGGTTTTTAACCCACCTATTTTGATGCTCTGTTGTTAGGCACCTATAAACGACTGTTATGTCTTCCTGGAGAATTGACCCCTTTATCCACTGCGGCTCCTGC	Non-Ref	G	F
rs112569955	rs112569955_Ref_A	ACTGGCCGCTTGACGCTGCATTTGTCCGTCACTGATAGAAGAGTGTTGATGTTTCCAAGGATAATAATGGGTTTGTCTATTTCTCTTTGCAGTTCTGTTAGTTTTTAACCCACCTATTTTGATGCTCTGTTGTTAGGCACCTATAAACGACTGTTATGTCTTCCTGGAGAATTGACCCCTTTATCCACTGCGGCTCCTGC	Ref	A	F
rs112599791	rs112599791_Non-Ref_A	ACTGGCCGCTTGACGAGAAACTTCCCCTTCAGTCTTGATAGCCAAGGAACATGAAAGGATAATAAGAATCACCACCGACCTGGGAGATAACTTTTATTGAGTGCTCCTTTTGTGGCAGGCACTGTGATAAATGATTCACGTAATTTGTTCTCATTTGATTTTTTTTTTTTTTTTTTTTGAGACAGCACTGCGGCTCCTGC	Non-Ref	A	F
rs112599791	rs112599791_Ref_G	ACTGGCCGCTTGACGAGAAACTTCCCCTTCAGTCTTGATAGCCAAGGAACATGAAAGGATAATAAGAATCACCACCGACCTGGGAGATAACTTTTATTGGGTGCTCCTTTTGTGGCAGGCACTGTGATAAATGATTCACGTAATTTGTTCTCATTTGATTTTTTTTTTTTTTTTTTTTGAGACAGCACTGCGGCTCCTGC	Ref	G	F
rs112677036	rs112677036_Non-Ref_A	ACTGGCCGCTTGACGTTTAGACAGCACCTTTCATACAAAGCACTTTACAAATGTCACTGATTGAAAAATTAATGCGACTTTTCAGAGGGTAAAAATATCAACCACAGGATATCCAAATATCCAGATAAAATATTTTTAAATGAACATACATGTATGTATACAAATATATACTTAGCATCATGTTTCACTGCGGCTCCTGC	Non-Ref	A	F
rs112677036	rs112677036_Ref_G	ACTGGCCGCTTGACGTTTAGACAGCACCTTTCATACAAAGCACTTTACAAATGTCACTGATTGAAAAATTAATGCGACTTTTCAGAGGGTAAAAATATCGACCACAGGATATCCAAATATCCAGATAAAATATTTTTAAATGAACATACATGTATGTATACAAATATATACTTAGCATCATGTTTCACTGCGGCTCCTGC	Ref	G	F
rs112743130	rs112743130_Non-Ref_C	ACTGGCCGCTTGACGCTCTGTGGTTAAAAACTGGTACAAATTAATGTATAGCTCAGTACAGCTGGAATGTTAGTTGAAGCTGTGATTTGAATCTCAGAACTTTTAGACAAATAACTCAATTTCTTGGTCTCTTAAGAAATTTAAGACAAAAGAAAAAGACTCTGAGAAATGATTTTCTTTTCTTGCACTGCGGCTCCTGC	Non-Ref	C	F
rs112743130	rs112743130_Ref_G	ACTGGCCGCTTGACGCTCTGTGGTTAAAAACTGGTACAAATTAATGTATAGCTCAGTACAGCTGGAATGTTAGTTGAAGCTGTGATTTGAATCTCAGAAGTTTTAGACAAATAACTCAATTTCTTGGTCTCTTAAGAAATTTAAGACAAAAGAAAAAGACTCTGAGAAATGATTTTCTTTTCTTGCACTGCGGCTCCTGC	Ref	G	F
rs112750506	rs112750506_Non-Ref_G	ACTGGCCGCTTGACGAGGCAAAATAGATGTTAAAGCAAGTACTACTCAGCATGAAAGGGGTATTTCATAATGAACACAGGTTAAATACATCAAGAAGAAGTAATGTATCTGCACCTAACAGAGCTTCAAAATATTCAAGTCAAAATGTAAAGAATTAAAAAAAGGAAAATAGATAACTTGATAACCACTGCGGCTCCTGC	Non-Ref	G	F
rs112750506	rs112750506_Ref_A	ACTGGCCGCTTGACGAGGCAAAATAGATGTTAAAGCAAGTACTACTCAGCATGAAAGGGGTATTTCATAATGAACACAGGTTAAATACATCAAGAAGAAATAATGTATCTGCACCTAACAGAGCTTCAAAATATTCAAGTCAAAATGTAAAGAATTAAAAAAAGGAAAATAGATAACTTGATAACCACTGCGGCTCCTGC	Ref	A	F
rs112750995	rs112750995_Non-Ref_T	ACTGGCCGCTTGACGTCTTCATCCACAAAACCTGTGAATATGTTAAATTACATGTAAAGGTGAATTAAATAAAGTTACGCAGAATTAAGGTGGCTAAACTTTAAAATAGGGAGATTATATTTGATTATCTTGGTGGGTACAATGTAAACACAAGGGTCTTTATGAAACAGGAAGAAGGAAACAAACACTGCGGCTCCTGC	Non-Ref	T	F
rs112750995	rs112750995_Ref_A	ACTGGCCGCTTGACGTCTTCATCCACAAAACCTGTGAATATGTTAAATTACATGTAAAGGTGAATTAAATAAAGTTACGCAGAATTAAGGTGGCTAAACATTAAAATAGGGAGATTATATTTGATTATCTTGGTGGGTACAATGTAAACACAAGGGTCTTTATGAAACAGGAAGAAGGAAACAAACACTGCGGCTCCTGC	Ref	A	F
rs112771360	rs112771360_Non-Ref_G	ACTGGCCGCTTGACGGTGAGTGGTGGGGAGAGGGGAGAGAAAGCGAGGAAGTGGAGCCGAGTGCTGGAGGTGAGGCTGAGGTCACTGTTGAGCCTCTCCGTTCTGTCAGCTTGGATCCTGGAGGGATTTGCTAAACCATATCCTTCTATAATGTTTCCTAGTCATGTTGAGATTCCAAAATTTGTCACTGCGGCTCCTGC	Non-Ref	G	F
rs112771360	rs112771360_Ref_A	ACTGGCCGCTTGACGGTGAGTGGTGGGGAGAGGGGAGAGAAAGCGAGGAAGTGGAGCCGAGTGCTGGAGGTGAGGCTGAGGTCACTGTTGAGCCTCTCCATTCTGTCAGCTTGGATCCTGGAGGGATTTGCTAAACCATATCCTTCTATAATGTTTCCTAGTCATGTTGAGATTCCAAAATTTGTCACTGCGGCTCCTGC	Ref	A	F
rs112771646	rs112771646_Non-Ref_C	ACTGGCCGCTTGACGGGCCAATGTGGTGAAACCCCATCTCTACTAAAAATACAAAAATTAGCCAGGCGTGATGGCGTGACCCTTTAGTCCCAGCTACTCCGGAGGCTGAGGCAGAAGAATCGCTTGAACCTGGGAGGTGGAGGTTGCAGTGGGCTGAGATTGCACCACTGCATCCCAGCCTGGGCCACTGCGGCTCCTGC	Non-Ref	C	F
rs112771646	rs112771646_Ref_A	ACTGGCCGCTTGACGGGCCAATGTGGTGAAACCCCATCTCTACTAAAAATACAAAAATTAGCCAGGCGTGATGGCGTGACCCTTTAGTCCCAGCTACTCAGGAGGCTGAGGCAGAAGAATCGCTTGAACCTGGGAGGTGGAGGTTGCAGTGGGCTGAGATTGCACCACTGCATCCCAGCCTGGGCCACTGCGGCTCCTGC	Ref	A	F
rs112783232	rs112783232_Non-Ref_A	ACTGGCCGCTTGACGATTGGTTGCCTGAGTCATTTCCTATCGGGGGAAACCAGCCCCCAATATTCAACATGGATCCTTTTCTATTTTCCCTAAGTGTCGACTGGTCTGAGAAATAAAGGGAAAGAGTACAAAAGAGAGAAATTTTAAAGTTGGGTGTCCAGGGGAGACATCACATGTCGGCAGGTCACTGCGGCTCCTGC	Non-Ref	A	F
rs112783232	rs112783232_Ref_G	ACTGGCCGCTTGACGATTGGTTGCCTGAGTCATTTCCTATCGGGGGAAACCAGCCCCCAATATTCAACATGGATCCTTTTCTATTTTCCCTAAGTGTCGGCTGGTCTGAGAAATAAAGGGAAAGAGTACAAAAGAGAGAAATTTTAAAGTTGGGTGTCCAGGGGAGACATCACATGTCGGCAGGTCACTGCGGCTCCTGC	Ref	G	F
rs112797570	rs112797570_Non-Ref_A	ACTGGCCGCTTGACGTCCTGAGTAGCTGGGACTACAGGCACACACCACCACACCTGGCTAATTTATTTGTATTATTATAATTTTTTTTTATAGAGATGAAGCCTCACCATGTTGCCCAGGCTGGGCCCAAATTCCTGGGCTCAAGAGATCCTCCTGCTTCAGCCTCTCAAAGTGCTGGGATTACACACTGCGGCTCCTGC	Non-Ref	A	F
rs112797570	rs112797570_Ref_G	ACTGGCCGCTTGACGTCCTGAGTAGCTGGGACTACAGGCACACACCACCACACCTGGCTAATTTATTTGTATTATTATAATTTTTTTTTATAGAGATGAGGCCTCACCATGTTGCCCAGGCTGGGCCCAAATTCCTGGGCTCAAGAGATCCTCCTGCTTCAGCCTCTCAAAGTGCTGGGATTACACACTGCGGCTCCTGC	Ref	G	F
rs112799932	rs112799932_Non-Ref_G	ACTGGCCGCTTGACGCTCTACTAAAAATACAAAAAATAAACTGGGCGTGGTGGTGCGTGCCTGTAGTCCCAGCTTCTCAGGAGGCTGAGGCAGGAGAATGGCTTGAACCCAGGAGGCAGAGGTTGCAGTGAGCTGAGATCACACCACTGCACTCCAGCCTGGTGACAGAGCAAGACTTCGTCTGACACTGCGGCTCCTGC	Non-Ref	G	F
rs112799932	rs112799932_Ref_T	ACTGGCCGCTTGACGCTCTACTAAAAATACAAAAAATAAACTGGGCGTGGTGGTGCGTGCCTGTAGTCCCAGCTTCTCAGGAGGCTGAGGCAGGAGAATTGCTTGAACCCAGGAGGCAGAGGTTGCAGTGAGCTGAGATCACACCACTGCACTCCAGCCTGGTGACAGAGCAAGACTTCGTCTGACACTGCGGCTCCTGC	Ref	T	F
rs1128334	rs1128334_Non-Ref_T	ACTGGCCGCTTGACGATTTTTAAAAAGCACCTGCTTTTCCTTTTTTTCATCTTGCTTCTAAATTTTCAGCTTTTAAAAAATATAAATTATATGAAAATATAAGTTGGAAAATAGTCAAACACAATATAACATCTTTTTCATCCCTATACTTCTCAGCTTAAAAAAAAAGTATTCTTAAAAAAAAACACTGCGGCTCCTGC	Non-Ref	T	F
rs1128334	rs1128334_Ref_C	ACTGGCCGCTTGACGATTTTTAAAAAGCACCTGCTTTTCCTTTTTTTCATCTTGCTTCTAAATTTTCAGCTTTTAAAAAATATAAATTATATGAAAATACAAGTTGGAAAATAGTCAAACACAATATAACATCTTTTTCATCCCTATACTTCTCAGCTTAAAAAAAAAGTATTCTTAAAAAAAAACACTGCGGCTCCTGC	Ref	C	F
rs112876941	rs112876941_Non-Ref_T	ACTGGCCGCTTGACGTGACATCAAAGCAGTGGCGCTTCTCACCTGGAACAAGTGACAGAAAGGGTTACAAAGGGAACACTGCCAAGGCAGAGAGTTTGTTAATATTTTCTAGAGACCTCAAAAAGGGAGGAGAGTTAAGTTGCCTGCTGCTCAAGAAGACCAAGCCTGGCAGAATGGTTTCCCATCACTGCGGCTCCTGC	Non-Ref	T	F
rs112876941	rs112876941_Ref_A	ACTGGCCGCTTGACGTGACATCAAAGCAGTGGCGCTTCTCACCTGGAACAAGTGACAGAAAGGGTTACAAAGGGAACACTGCCAAGGCAGAGAGTTTGTAAATATTTTCTAGAGACCTCAAAAAGGGAGGAGAGTTAAGTTGCCTGCTGCTCAAGAAGACCAAGCCTGGCAGAATGGTTTCCCATCACTGCGGCTCCTGC	Ref	A	F
rs112880843	rs112880843_Non-Ref_A	ACTGGCCGCTTGACGCGGCCCCTAGACTGGGGAATCCCCGGAACGCGACACCGTGGCTTCTTTTCCTTTATTCTCTTCCTGCCTTCCGCTCCGCTCAGAAAGCAAGGGGCCAGGAGCGCGGGAAAATGGCGCCGGACGCGAGGCGCGAAAAGTTCGCATGCCTGCTGCCGCGTGGGCGCCAGAGGCACTGCGGCTCCTGC	Non-Ref	A	F
rs112880843	rs112880843_Ref_G	ACTGGCCGCTTGACGCGGCCCCTAGACTGGGGAATCCCCGGAACGCGACACCGTGGCTTCTTTTCCTTTATTCTCTTCCTGCCTTCCGCTCCGCTCAGAGAGCAAGGGGCCAGGAGCGCGGGAAAATGGCGCCGGACGCGAGGCGCGAAAAGTTCGCATGCCTGCTGCCGCGTGGGCGCCAGAGGCACTGCGGCTCCTGC	Ref	G	F
rs112928243	rs112928243_Non-Ref_A	ACTGGCCGCTTGACGTGGCTTTGTTTCCTGCATAACTATAACAGATTGCTAATTAACATTGATAAATATATCTCATTACTTTTTCCAATCACCATACAGATTGAGTATCCCTTATTCAAAATACTTGGGGCCAAGCATGGTGGCTAACATCTGTAGTCCCAGCACTTCAGGAGGCTGAAGCAGGACACTGCGGCTCCTGC	Non-Ref	A	F
rs112928243	rs112928243_Ref_G	ACTGGCCGCTTGACGTGGCTTTGTTTCCTGCATAACTATAACAGATTGCTAATTAACATTGATAAATATATCTCATTACTTTTTCCAATCACCATACAGGTTGAGTATCCCTTATTCAAAATACTTGGGGCCAAGCATGGTGGCTAACATCTGTAGTCCCAGCACTTCAGGAGGCTGAAGCAGGACACTGCGGCTCCTGC	Ref	G	F
rs112931462	rs112931462_Non-Ref_A	ACTGGCCGCTTGACGTTGTTTCGAGACAGGGTCTTGCTCTGTTACCCAGGCCAGAGTGCAGTGGTACGATCTCGGCTCACTGCAGCCTTCACCTCCTGGACTCAAGCAATCGTCTTACCTCAGCCTCCTGAGTAGCTGAGACCACAGGCATGCACCATCACACCCAGCTAATTTTTTTTTTCTTTCACTGCGGCTCCTGC	Non-Ref	A	F
rs112931462	rs112931462_Ref_G	ACTGGCCGCTTGACGTTGTTTCGAGACAGGGTCTTGCTCTGTTACCCAGGCCAGAGTGCAGTGGTACGATCTCGGCTCACTGCAGCCTTCACCTCCTGGGCTCAAGCAATCGTCTTACCTCAGCCTCCTGAGTAGCTGAGACCACAGGCATGCACCATCACACCCAGCTAATTTTTTTTTTCTTTCACTGCGGCTCCTGC	Ref	G	F
rs112975146	rs112975146_Non-Ref_C	ACTGGCCGCTTGACGTGTGGGGAAAAGCAAGAGAGATCAGATTGTTACTGTGTCTGTGTAGAAAGAAGTAGACATAGGAGACTCCATTTTGTTCTGTACCAAGACAAATTCTTCTGCCTTGGGATGCTGTTAATCTATGACCTTACCCCCAACTCCGTGCTCTCTGAAACATGTGCTGTGTCAAACACTGCGGCTCCTGC	Non-Ref	C	F
rs112975146	rs112975146_Ref_T	ACTGGCCGCTTGACGTGTGGGGAAAAGCAAGAGAGATCAGATTGTTACTGTGTCTGTGTAGAAAGAAGTAGACATAGGAGACTCCATTTTGTTCTGTACTAAGACAAATTCTTCTGCCTTGGGATGCTGTTAATCTATGACCTTACCCCCAACTCCGTGCTCTCTGAAACATGTGCTGTGTCAAACACTGCGGCTCCTGC	Ref	T	F
rs112992337	rs112992337_Non-Ref_G	ACTGGCCGCTTGACGGAGGTCGGGAGTTCGAGACCAGTCTGACCAACATGGAGAAACCCCGTCTCTAATAAAAATACAAAATTAGCCGGGCATGGTGGCGCATGCCTGTAATCCCAGCTATTTGGGAGGCTAAGGCAGGGAAATAGCTTGAACCTGGCGGGTGGAGGTTGCAGTGAGCCAAGATGCACTGCGGCTCCTGC	Non-Ref	G	F
rs112992337	rs112992337_Ref_A	ACTGGCCGCTTGACGGAGGTCGGGAGTTCGAGACCAGTCTGACCAACATGGAGAAACCCCGTCTCTAATAAAAATACAAAATTAGCCGGGCATGGTGGCACATGCCTGTAATCCCAGCTATTTGGGAGGCTAAGGCAGGGAAATAGCTTGAACCTGGCGGGTGGAGGTTGCAGTGAGCCAAGATGCACTGCGGCTCCTGC	Ref	A	F
rs112994026	rs112994026_Non-Ref_T	ACTGGCCGCTTGACGAGCTGGATAGAGAATGACTTTGATGAGTTGAGAGAAGAGGGCTTCAGATGATCGGTAATAACAAACTTCTCCGAGCTAAAGGAGTATGTTCGAACCCATCGCAAAGAGGCTAAACTCCTTGAAAAAAGATCAGATGAAAGGCTAACTAGAATAAACAGCACAGAGAAGATCACTGCGGCTCCTGC	Non-Ref	T	F
rs112994026	rs112994026_Ref_G	ACTGGCCGCTTGACGAGCTGGATAGAGAATGACTTTGATGAGTTGAGAGAAGAGGGCTTCAGATGATCGGTAATAACAAACTTCTCCGAGCTAAAGGAGGATGTTCGAACCCATCGCAAAGAGGCTAAACTCCTTGAAAAAAGATCAGATGAAAGGCTAACTAGAATAAACAGCACAGAGAAGATCACTGCGGCTCCTGC	Ref	G	F
rs113064843	rs113064843_Non-Ref_C	ACTGGCCGCTTGACGGACCAGGTTTAAATAATATTTGTGTCCCCAGAACCTAACAAGGGCCTCGTTACTTTAGAAATTGAATGAATGGGCCGGGTGTGGCGGCTCATGCCTGTAATCCCAACACTCCAGCACTTTGGGAGGCCAAGGCGGGCAGATTATTTGAGGCCAGCAGTTCGAGACCAGCCCACTGCGGCTCCTGC	Non-Ref	C	F
rs113064843	rs113064843_Ref_T	ACTGGCCGCTTGACGGACCAGGTTTAAATAATATTTGTGTCCCCAGAACCTAACAAGGGCCTCGTTACTTTAGAAATTGAATGAATGGGCCGGGTGTGGTGGCTCATGCCTGTAATCCCAACACTCCAGCACTTTGGGAGGCCAAGGCGGGCAGATTATTTGAGGCCAGCAGTTCGAGACCAGCCCACTGCGGCTCCTGC	Ref	T	F
rs113115305	rs113115305_Non-Ref_C	ACTGGCCGCTTGACGACACCGATTGATCACCACTGCACAATTAATTAAAAAAGAAATCTATTTCATGATGGGTATTGGGTCTATTTGATATTTAGTTACCGAGCCAGGAGATGAAGGGTGTACTGTGTTGAATAGTGTCCCTCCTAAATTCATGTCCTCCTGGAACCTCAGAATGTGACTTTATTCACTGCGGCTCCTGC	Non-Ref	C	F
rs113115305	rs113115305_Ref_A	ACTGGCCGCTTGACGACACCGATTGATCACCACTGCACAATTAATTAAAAAAGAAATCTATTTCATGATGGGTATTGGGTCTATTTGATATTTAGTTACAGAGCCAGGAGATGAAGGGTGTACTGTGTTGAATAGTGTCCCTCCTAAATTCATGTCCTCCTGGAACCTCAGAATGTGACTTTATTCACTGCGGCTCCTGC	Ref	A	F
rs1131265	rs1131265_Non-Ref_C	ACTGGCCGCTTGACGACTTTAGCAATCTGCACATCGTGCTGCCACACGAGGCTTCATTCGTTATGGCTGGCGCTGGGGTTGGAGAACTGCAGTGTTTGTCACTATATTCAAGTAAGTTCACTCTGAATTGTGAGATAGTGAATTTTCTTGATATTGTTTTAGGAGTGTGTCTTTTGAGCAGGTGGCACTGCGGCTCCTGC	Non-Ref	C	F
rs1131265	rs1131265_Ref_G	ACTGGCCGCTTGACGACTTTAGCAATCTGCACATCGTGCTGCCACACGAGGCTTCATTCGTTATGGCTGGCGCTGGGGTTGGAGAACTGCAGTGTTTGTGACTATATTCAAGTAAGTTCACTCTGAATTGTGAGATAGTGAATTTTCTTGATATTGTTTTAGGAGTGTGTCTTTTGAGCAGGTGGCACTGCGGCTCCTGC	Ref	G	F
rs113153437	rs113153437_Non-Ref_A	ACTGGCCGCTTGACGCCCCAGTCAAGGATTTATAGATAAAACCGCTATCTCCCTGGGAGAGAGCACTTGGGGGAAGGGGCGGCTGTGGGCACAGCTTCAACAGACTTAAAAGTCCCTGCCTGATGGCTCTGAAGGGAGCAGCGGACCTCCCAGCACAGCGATGGAGCTCTGCTAAGGGTCAGACTCACTGCGGCTCCTGC	Non-Ref	A	F
rs113153437	rs113153437_Ref_G	ACTGGCCGCTTGACGCCCCAGTCAAGGATTTATAGATAAAACCGCTATCTCCCTGGGAGAGAGCACTTGGGGGAAGGGGCGGCTGTGGGCACAGCTTCAGCAGACTTAAAAGTCCCTGCCTGATGGCTCTGAAGGGAGCAGCGGACCTCCCAGCACAGCGATGGAGCTCTGCTAAGGGTCAGACTCACTGCGGCTCCTGC	Ref	G	F
rs113159227	rs113159227_Non-Ref_A	ACTGGCCGCTTGACGGCCATAATAAATTGCTGGCTGGGCATAGTGGCTCATGCCTGTAATCTCAGCACTTTGGGAGGCCAAGGCAGGTGGATCACTTGAAGTCAGGAGTTTGAGACCAGCCTGGTCAACATAGCAAAACCCCGTCTCCACTAAAAATATAGAAAATTAGCTGGGCATGGTGGCTCCACTGCGGCTCCTGC	Non-Ref	A	F
rs113159227	rs113159227_Ref_G	ACTGGCCGCTTGACGGCCATAATAAATTGCTGGCTGGGCATAGTGGCTCATGCCTGTAATCTCAGCACTTTGGGAGGCCAAGGCAGGTGGATCACTTGAGGTCAGGAGTTTGAGACCAGCCTGGTCAACATAGCAAAACCCCGTCTCCACTAAAAATATAGAAAATTAGCTGGGCATGGTGGCTCCACTGCGGCTCCTGC	Ref	G	F
rs1132200	rs1132200_Non-Ref_T	ACTGGCCGCTTGACGTATAAAAATCACAAGAAAAAAATAGAACGTATGAAAATATTTTTATCTGAGTTCTCCCTCATTGTTGAGAGGCAGCTTAGTTTGTCTTGAGTTCATAACTGTTGAGTGGGTAGGAGTATGCCCTGCCTAATACTATTCTGTCCCGGAGAAGTTTAAATAAAACATAGTAGCACTGCGGCTCCTGC	Non-Ref	T	F
rs1132200	rs1132200_Ref_C	ACTGGCCGCTTGACGTATAAAAATCACAAGAAAAAAATAGAACGTATGAAAATATTTTTATCTGAGTTCTCCCTCATTGTTGAGAGGCAGCTTAGTTTGCCTTGAGTTCATAACTGTTGAGTGGGTAGGAGTATGCCCTGCCTAATACTATTCTGTCCCGGAGAAGTTTAAATAAAACATAGTAGCACTGCGGCTCCTGC	Ref	C	F
rs113233720	rs113233720_Non-Ref_T	ACTGGCCGCTTGACGTAAACCTAAGAAATGCAATTATAACAGTATCTTCTTGCTTTTGAAAAAAACTTTGAATCTCAAGAGTTTCTCATGATTTTGCTATAGAATTTTTATAAGTTGCATCTACACCAACCACTCACTGAATGGGCTCCATATATAGCTTAAAACTCACGTGGTACAGAAATTTACACTGCGGCTCCTGC	Non-Ref	T	F
rs113233720	rs113233720_Ref_C	ACTGGCCGCTTGACGTAAACCTAAGAAATGCAATTATAACAGTATCTTCTTGCTTTTGAAAAAAACTTTGAATCTCAAGAGTTTCTCATGATTTTGCTACAGAATTTTTATAAGTTGCATCTACACCAACCACTCACTGAATGGGCTCCATATATAGCTTAAAACTCACGTGGTACAGAAATTTACACTGCGGCTCCTGC	Ref	C	F
rs113253472	rs113253472_Non-Ref_C	ACTGGCCGCTTGACGTACTATGTCTCACTGCACCTGCTGCAAGCTGCTTGGAGCAAGTCTCCGTCCTTCCCACTCCATCGCTTAGCTGCTGGTTCATGCCCCACCCAGCCCTGCCCCATGTTGGCAACAATTTGCAAGGTAGACTAGTTAGTTACTCATGCACATAGTGCTTTTGATCTTCCCACCACTGCGGCTCCTGC	Non-Ref	C	F
rs113253472	rs113253472_Ref_A	ACTGGCCGCTTGACGTACTATGTCTCACTGCACCTGCTGCAAGCTGCTTGGAGCAAGTCTCCGTCCTTCCCACTCCATCGCTTAGCTGCTGGTTCATGCACCACCCAGCCCTGCCCCATGTTGGCAACAATTTGCAAGGTAGACTAGTTAGTTACTCATGCACATAGTGCTTTTGATCTTCCCACCACTGCGGCTCCTGC	Ref	A	F
rs113263629	rs113263629_Non-Ref_T	ACTGGCCGCTTGACGGCCAACATATAGTGAAACCCTGTCTCTACTAAAAATACAAAAAAAAGAAAAACAAAAAAAACCAAACTTAACTTGGCGTGGTGGTGGGCACCTGTATTCCCAGCTACTTGGGAGGCTGAGGCAGGAGAATCGCTTGAACCCAGGAGGTAGAGGTTGCAGTGAGCTGAGATCACTGCGGCTCCTGC	Non-Ref	T	F
rs113263629	rs113263629_Ref_A	ACTGGCCGCTTGACGGCCAACATATAGTGAAACCCTGTCTCTACTAAAAATACAAAAAAAAGAAAAACAAAAAAAACCAAACTTAACTTGGCGTGGTGGAGGGCACCTGTATTCCCAGCTACTTGGGAGGCTGAGGCAGGAGAATCGCTTGAACCCAGGAGGTAGAGGTTGCAGTGAGCTGAGATCACTGCGGCTCCTGC	Ref	A	F
rs113339491	rs113339491_Non-Ref_A	ACTGGCCGCTTGACGGGCCAAGAGTTCGAGACCAGGCTGGGCAACATGGTGAGACCCTGTCTCTACAATTTTTTTTTTTTTTTTTTTTTAGATGGAGTCACGCTCTGTCGCCCAGGTTGGAGTGCAGTGGCGCGATCTCAGCTCACTGCAAGCTCCGCCTCCAGGGTTCACGCCATTCTCCTGCCCACTGCGGCTCCTGC	Non-Ref	A	F
rs113339491	rs113339491_Ref_G	ACTGGCCGCTTGACGGGCCAAGAGTTCGAGACCAGGCTGGGCAACATGGTGAGACCCTGTCTCTACAATTTTTTTTTTTTTTTTTTTTTAGATGGAGTCGCGCTCTGTCGCCCAGGTTGGAGTGCAGTGGCGCGATCTCAGCTCACTGCAAGCTCCGCCTCCAGGGTTCACGCCATTCTCCTGCCCACTGCGGCTCCTGC	Ref	G	F
rs113348879	rs113348879_Non-Ref_T	ACTGGCCGCTTGACGAATTTTCATGCCTCAGCCTCCTAAGTAGCTGGGATTACAGGCATGCGCCATCATGCCCAGCTAATTTTTGTATTTTTAGTAGACTCGGGCTTCACCATGTTGCCCAGATTGGTCTCGAATTCTTGACCTCAAGTGATCCACCCACCTCAGTCTCCCAAAGTGCTAGGATTCACTGCGGCTCCTGC	Non-Ref	T	F
rs113348879	rs113348879_Ref_A	ACTGGCCGCTTGACGAATTTTCATGCCTCAGCCTCCTAAGTAGCTGGGATTACAGGCATGCGCCATCATGCCCAGCTAATTTTTGTATTTTTAGTAGACACGGGCTTCACCATGTTGCCCAGATTGGTCTCGAATTCTTGACCTCAAGTGATCCACCCACCTCAGTCTCCCAAAGTGCTAGGATTCACTGCGGCTCCTGC	Ref	A	F
rs113369293	rs113369293_Non-Ref_T	ACTGGCCGCTTGACGACTTATTTATGTTGACAAATGGCATCACCCTTCTTCCAGTCTCCAAGCCATCAAACTGTGGAACCTTTTCTCTTTCAATTTCTATATCAAGTCAGTCTCCAAGATCTATCAACTCTATGTCTTCAGGCTCTCTAGGTGCCAACTCCTCTTTTCCTTTCCTTTTGCAATTTCACTGCGGCTCCTGC	Non-Ref	T	F
rs113369293	rs113369293_Ref_C	ACTGGCCGCTTGACGACTTATTTATGTTGACAAATGGCATCACCCTTCTTCCAGTCTCCAAGCCATCAAACTGTGGAACCTTTTCTCTTTCAATTTCTACATCAAGTCAGTCTCCAAGATCTATCAACTCTATGTCTTCAGGCTCTCTAGGTGCCAACTCCTCTTTTCCTTTCCTTTTGCAATTTCACTGCGGCTCCTGC	Ref	C	F
rs113370572	rs113370572_Non-Ref_C	ACTGGCCGCTTGACGTCCAGTAAGACAAATGATTAAATCAAACCTTGTTATTTAAATCTATGTTTGCCCAACCACTTTCCCTTAAAGCCAATTCTCAAACTCAAGAAAATATGGCAATATGTTTTAGAGCATGAAAAAAGTTTGAGCATGCTAACGAACCAACTTGTAAAATATAATTACAAAAGCACTGCGGCTCCTGC	Non-Ref	C	F
rs113370572	rs113370572_Ref_T	ACTGGCCGCTTGACGTCCAGTAAGACAAATGATTAAATCAAACCTTGTTATTTAAATCTATGTTTGCCCAACCACTTTCCCTTAAAGCCAATTCTCAAATTCAAGAAAATATGGCAATATGTTTTAGAGCATGAAAAAAGTTTGAGCATGCTAACGAACCAACTTGTAAAATATAATTACAAAAGCACTGCGGCTCCTGC	Ref	T	F
rs113450807	rs113450807_Non-Ref_A	ACTGGCCGCTTGACGACGATCTCGGCTCACTGCAAGCTCCGCTTCCTGGGTTCACACCATTCTCCTGCCTCCGCCTCCCGAGTAGCTGGGACTACAGGCACCCGCCACCACGCCCTGCTAATTTTTTTGTATTTTTAGTAGAGATGGGGTTTCACCGTGTTAGCCAGGATGGTCTCGATCTCCTGCACTGCGGCTCCTGC	Non-Ref	A	F
rs113450807	rs113450807_Ref_G	ACTGGCCGCTTGACGACGATCTCGGCTCACTGCAAGCTCCGCTTCCTGGGTTCACACCATTCTCCTGCCTCCGCCTCCCGAGTAGCTGGGACTACAGGCGCCCGCCACCACGCCCTGCTAATTTTTTTGTATTTTTAGTAGAGATGGGGTTTCACCGTGTTAGCCAGGATGGTCTCGATCTCCTGCACTGCGGCTCCTGC	Ref	G	F
rs113466546	rs113466546_Non-Ref_A	ACTGGCCGCTTGACGATAAAGTACAGGGAATAAGACAGTTAGTAATATTCTTTTTTATTTATTTATTTTTTTGAGACGGAGTCTGGCTCTGTCACCCAGATTGGAGTGCAGTGGTGCAATCTCCACTCACTGCAACCTCGGCCTCGCAGGTTCAAGCAATTCTCCTGCCTTGCTGGTGGTGGCACCACTGCGGCTCCTGC	Non-Ref	A	F
rs113466546	rs113466546_Ref_G	ACTGGCCGCTTGACGATAAAGTACAGGGAATAAGACAGTTAGTAATATTCTTTTTTATTTATTTATTTTTTTGAGACGGAGTCTGGCTCTGTCACCCAGGTTGGAGTGCAGTGGTGCAATCTCCACTCACTGCAACCTCGGCCTCGCAGGTTCAAGCAATTCTCCTGCCTTGCTGGTGGTGGCACCACTGCGGCTCCTGC	Ref	G	F
rs113479772	rs113479772_Non-Ref_A	ACTGGCCGCTTGACGATAAAATATTTGCTGAGTTCCCATTAATATAAAAAATAGTCAAAGACACTGAATCCTGTGGCACTGAGGCTGGGCTGAAGTAGGAAGGTAACTAGAAGCTCTGCAGTGGCACTCCTTTCAGCTGAGCCATGACCAAACACACGCGGGAGCGAAAGAGAAACACGTTTCACCACTGCGGCTCCTGC	Non-Ref	A	F
rs113479772	rs113479772_Ref_G	ACTGGCCGCTTGACGATAAAATATTTGCTGAGTTCCCATTAATATAAAAAATAGTCAAAGACACTGAATCCTGTGGCACTGAGGCTGGGCTGAAGTAGGGAGGTAACTAGAAGCTCTGCAGTGGCACTCCTTTCAGCTGAGCCATGACCAAACACACGCGGGAGCGAAAGAGAAACACGTTTCACCACTGCGGCTCCTGC	Ref	G	F
rs113486187	rs113486187_Non-Ref_A	ACTGGCCGCTTGACGTCTCGGCTCACTGCAACCTCCACCTCCCGGGTTCAAGCGATTCTCCTGTCTCAGCCTCCCGAGTAGCTGGGATTACAGGCGCACACCGCCATGCCTGGCTAATTTTTTGTATTTTAGTAGAGTTGGGGTTTCACCGTGTTGCCCAGGCTGGTCTCAAACTCCTGAGCTCACACTGCGGCTCCTGC	Non-Ref	A	F
rs113486187	rs113486187_Ref_G	ACTGGCCGCTTGACGTCTCGGCTCACTGCAACCTCCACCTCCCGGGTTCAAGCGATTCTCCTGTCTCAGCCTCCCGAGTAGCTGGGATTACAGGCGCACGCCGCCATGCCTGGCTAATTTTTTGTATTTTAGTAGAGTTGGGGTTTCACCGTGTTGCCCAGGCTGGTCTCAAACTCCTGAGCTCACACTGCGGCTCCTGC	Ref	G	F
rs113496608	rs113496608_Non-Ref_A	ACTGGCCGCTTGACGAGGTGTGATCTTAGGTTGTCTGTTTGTGCTCTTTCAGACTCTTTGATGTAGGTGTTTATGGCTATGAACATTCCTCTTAACACCACCTTAGCTGTATCCCAGAGGTTTTGATAGGTTTTGTCATTATTGTCATTCAGATCAAGGAATTTTTTAATTTCCATCTTGATTTCCACTGCGGCTCCTGC	Non-Ref	A	F
rs113496608	rs113496608_Ref_G	ACTGGCCGCTTGACGAGGTGTGATCTTAGGTTGTCTGTTTGTGCTCTTTCAGACTCTTTGATGTAGGTGTTTATGGCTATGAACATTCCTCTTAACACCGCCTTAGCTGTATCCCAGAGGTTTTGATAGGTTTTGTCATTATTGTCATTCAGATCAAGGAATTTTTTAATTTCCATCTTGATTTCCACTGCGGCTCCTGC	Ref	G	F
rs113528138	rs113528138_Non-Ref_A	ACTGGCCGCTTGACGTTCGGGAGATCGAGACCAGCCTAACCAACATGGAGAAACCCTGTCTCTACTAAAAATACAAAATTAGCTGGGCCTGATGTGGCAAATGCCTGTAATCCCAGCTACTCGGGAGGCTGAGGCAGAATAATTGCTTAAACCTGAGTGGTGGAGGTTGCAGTGAGCCGACATGGCACTGCGGCTCCTGC	Non-Ref	A	F
rs113528138	rs113528138_Ref_C	ACTGGCCGCTTGACGTTCGGGAGATCGAGACCAGCCTAACCAACATGGAGAAACCCTGTCTCTACTAAAAATACAAAATTAGCTGGGCCTGATGTGGCACATGCCTGTAATCCCAGCTACTCGGGAGGCTGAGGCAGAATAATTGCTTAAACCTGAGTGGTGGAGGTTGCAGTGAGCCGACATGGCACTGCGGCTCCTGC	Ref	C	F
rs113606921	rs113606921_Non-Ref_C	ACTGGCCGCTTGACGAAGTTAATGATCCTTTCACTGGGTTGTGCTGACAGCAATGACAATTTCTGTGAATTAAGGCCCTCCCCAAAAAGTCTTTCTTTTCCTTGATACTGTTATCTGTATAGCCAACCCACAGAAGCCATTTCTCTTGTTGTACCAAGTAGATAATGTATCAGATGAAAATAACACACTGCGGCTCCTGC	Non-Ref	C	F
rs113606921	rs113606921_Ref_T	ACTGGCCGCTTGACGAAGTTAATGATCCTTTCACTGGGTTGTGCTGACAGCAATGACAATTTCTGTGAATTAAGGCCCTCCCCAAAAAGTCTTTCTTTTTCTTGATACTGTTATCTGTATAGCCAACCCACAGAAGCCATTTCTCTTGTTGTACCAAGTAGATAATGTATCAGATGAAAATAACACACTGCGGCTCCTGC	Ref	T	F
rs113657930	rs113657930_Non-Ref_G	ACTGGCCGCTTGACGATAGACGAGAAAACTGAGGCTCTCAGAGGTCAGCAGGTGAGACAGTCTCACAGCTAAAAACAGTGGCAGAGCTGAAATTTGAACGCACGTCTGATGCCAAAACTCATCTTGTTGCCACTGTTCATTCAACAAATGTTTACTGAGGAGCTGCTTTGTTCTAGGCACCATGGCACTGCGGCTCCTGC	Non-Ref	G	F
rs113657930	rs113657930_Ref_C	ACTGGCCGCTTGACGATAGACGAGAAAACTGAGGCTCTCAGAGGTCAGCAGGTGAGACAGTCTCACAGCTAAAAACAGTGGCAGAGCTGAAATTTGAACCCACGTCTGATGCCAAAACTCATCTTGTTGCCACTGTTCATTCAACAAATGTTTACTGAGGAGCTGCTTTGTTCTAGGCACCATGGCACTGCGGCTCCTGC	Ref	C	F
rs113665284	rs113665284_Non-Ref_A	ACTGGCCGCTTGACGTAATGAAGAAAATAAGAAAAAACACACATAATCAGAAATAACCACTATTTTTTTTTTTTTTCCAGACGGAAGTCTCTTTCTGTCACCCAGGCTGGAGTGCAGTGGCGCGATCTCAGCTCACTGCAGCCTCCGCCTTCTGGGTTCAAGCGATTCTCCTGCCTCAGATTCTCCACTGCGGCTCCTGC	Non-Ref	A	F
rs113665284	rs113665284_Ref_G	ACTGGCCGCTTGACGTAATGAAGAAAATAAGAAAAAACACACATAATCAGAAATAACCACTATTTTTTTTTTTTTTCCAGACGGAAGTCTCTTTCTGTCGCCCAGGCTGGAGTGCAGTGGCGCGATCTCAGCTCACTGCAGCCTCCGCCTTCTGGGTTCAAGCGATTCTCCTGCCTCAGATTCTCCACTGCGGCTCCTGC	Ref	G	F
rs113730542	rs113730542_Non-Ref_G	ACTGGCCGCTTGACGAGTTCATCTCTAATGGATGCAAAATGCTCCCTACTGGTAATTATCGCCAGCCCGCCTGAGATAGCAGCGGGCTGACCTGATGGTGTATTTTCACCTTTACCCTCACAGTTCAAGAGGTCAGGGAAGTCAAGGCTGGTCTGAGTGCTGTGCAACTGTCAGCAAGGATTAAACACTGCGGCTCCTGC	Non-Ref	G	F
rs113730542	rs113730542_Ref_C	ACTGGCCGCTTGACGAGTTCATCTCTAATGGATGCAAAATGCTCCCTACTGGTAATTATCGCCAGCCCGCCTGAGATAGCAGCGGGCTGACCTGATGGTCTATTTTCACCTTTACCCTCACAGTTCAAGAGGTCAGGGAAGTCAAGGCTGGTCTGAGTGCTGTGCAACTGTCAGCAAGGATTAAACACTGCGGCTCCTGC	Ref	C	F
rs113731681	rs113731681_Non-Ref_T	ACTGGCCGCTTGACGGACAATTTTACTCTGGCATAGAGCTATTTATTACTTCTAATGACATGTTGATGCTACTTTTAGGCATTTTATTTTAATTTTATTTCAATAGGTTTAGGGGTACAAGTGGTTTTGGTTTCATGGTTGAATTGTATAGTGGTGAAGTCTGAAATTTTAGGGCACCCCTCACCCACTGCGGCTCCTGC	Non-Ref	T	F
rs113731681	rs113731681_Ref_G	ACTGGCCGCTTGACGGACAATTTTACTCTGGCATAGAGCTATTTATTACTTCTAATGACATGTTGATGCTACTTTTAGGCATTTTATTTTAATTTTATTGCAATAGGTTTAGGGGTACAAGTGGTTTTGGTTTCATGGTTGAATTGTATAGTGGTGAAGTCTGAAATTTTAGGGCACCCCTCACCCACTGCGGCTCCTGC	Ref	G	F
rs113812449	rs113812449_Non-Ref_C	ACTGGCCGCTTGACGAGGCAGGAGAATTGCTTGAACCCAGAAGGCGGAGGTTGCGGTGAGCTGAGATCGTGCCACTGCACTCCAGCCTGGGTGACAGAGCGAGACTCTGTCTCAAAACAAAAAACAAAAAACAAAACAAAAAAAAATAGGTTGGGAAAACAAACTTAAAAATTTTTAAACATTTTCACTGCGGCTCCTGC	Non-Ref	C	F
rs113812449	rs113812449_Ref_T	ACTGGCCGCTTGACGAGGCAGGAGAATTGCTTGAACCCAGAAGGCGGAGGTTGCGGTGAGCTGAGATCGTGCCACTGCACTCCAGCCTGGGTGACAGAGTGAGACTCTGTCTCAAAACAAAAAACAAAAAACAAAACAAAAAAAAATAGGTTGGGAAAACAAACTTAAAAATTTTTAAACATTTTCACTGCGGCTCCTGC	Ref	T	F
rs113879359	rs113879359_Non-Ref_T	ACTGGCCGCTTGACGTAACACTTTGGGAGGCTGAGGCGAGAGGATCACTTGAGTCCAGCAGTTAGAGACCAGCCTGGGCAACACAGCAAGACCCCATCTTTACAAGAAATACAAAACTTAGCCAGGCCTGGCAGCACATGCCTATAGTCCCAGCTACTCTGGAGGCTGAGGTAGGAAGATCACCTCACTGCGGCTCCTGC	Non-Ref	T	F
rs113879359	rs113879359_Ref_C	ACTGGCCGCTTGACGTAACACTTTGGGAGGCTGAGGCGAGAGGATCACTTGAGTCCAGCAGTTAGAGACCAGCCTGGGCAACACAGCAAGACCCCATCTCTACAAGAAATACAAAACTTAGCCAGGCCTGGCAGCACATGCCTATAGTCCCAGCTACTCTGGAGGCTGAGGTAGGAAGATCACCTCACTGCGGCTCCTGC	Ref	C	F
rs113894104	rs113894104_Non-Ref_T	ACTGGCCGCTTGACGGAGTTGACACAGGAGGAAACTGAAACTTAGAGCAATAAAACAACTTGTCCAAAGGTTACGCAGCTGATAAGAGGCAGAGCCAGGTTTTGAAACCAGGTGCTTCCAGCCCTAAAGCCTGCATCCTTTCTTAACCAGTAAGCAAACTGCCCTCATTTACTTATTCATTTAAACACTGCGGCTCCTGC	Non-Ref	T	F
rs113894104	rs113894104_Ref_C	ACTGGCCGCTTGACGGAGTTGACACAGGAGGAAACTGAAACTTAGAGCAATAAAACAACTTGTCCAAAGGTTACGCAGCTGATAAGAGGCAGAGCCAGGCTTTGAAACCAGGTGCTTCCAGCCCTAAAGCCTGCATCCTTTCTTAACCAGTAAGCAAACTGCCCTCATTTACTTATTCATTTAAACACTGCGGCTCCTGC	Ref	C	F
rs113945951	rs113945951_Non-Ref_C	ACTGGCCGCTTGACGTTATCCAGATGTTCTTCAGTGGCTGAAACTATAAAGAAACTTTTTATTTTTTTTTTGAGATGGAATCTCACTCTGTCGCCCAGGCTGGAGTGCAGTGGCGCTATCTCTGCTCACTGCAAGCTGTGCCTCCCTGGTTCAAGCGATTCTCCTGCCTCAGGCTCCCGATGAGCCACTGCGGCTCCTGC	Non-Ref	C	F
rs113945951	rs113945951_Ref_T	ACTGGCCGCTTGACGTTATCCAGATGTTCTTCAGTGGCTGAAACTATAAAGAAACTTTTTATTTTTTTTTTGAGATGGAATCTCACTCTGTCGCCCAGGTTGGAGTGCAGTGGCGCTATCTCTGCTCACTGCAAGCTGTGCCTCCCTGGTTCAAGCGATTCTCCTGCCTCAGGCTCCCGATGAGCCACTGCGGCTCCTGC	Ref	T	F
rs113953388	rs113953388_Non-Ref_G	ACTGGCCGCTTGACGTTTTGTTTTGTTTTGTTTTGTTTTTTTGATGGAGTCTTGCTCTGTCACCCAGGCTGGAGTGCAGTGGCACAACAATCTTGGCTTGCTGCAACCTCTGCCTCCCAGGCTCAAGGGATTCTCCTGCCTCAGGCTCCTGAGAAGCTGGGACTACAGACGGGTGCCACCACACCCACTGCGGCTCCTGC	Non-Ref	G	F
rs113953388	rs113953388_Ref_A	ACTGGCCGCTTGACGTTTTGTTTTGTTTTGTTTTGTTTTTTTGATGGAGTCTTGCTCTGTCACCCAGGCTGGAGTGCAGTGGCACAACAATCTTGGCTTACTGCAACCTCTGCCTCCCAGGCTCAAGGGATTCTCCTGCCTCAGGCTCCTGAGAAGCTGGGACTACAGACGGGTGCCACCACACCCACTGCGGCTCCTGC	Ref	A	F
rs114053509	rs114053509_Non-Ref_T	ACTGGCCGCTTGACGCTTTATAGGTGAGCTGACTTTTCTCTCGAGCTGCCTTTAATGTTTTTCTTTCATTTTGACCTTGAAGGATCTGATGATTATGTGTCTTGAGGATGATCTTGTTGTGAAGTATCTTACTGGGGTTCTCTGAATTTCCTGAATTTGAATGTTGGCCTCTCTAGCTAGGTTGGCACTGCGGCTCCTGC	Non-Ref	T	F
rs114053509	rs114053509_Ref_A	ACTGGCCGCTTGACGCTTTATAGGTGAGCTGACTTTTCTCTCGAGCTGCCTTTAATGTTTTTCTTTCATTTTGACCTTGAAGGATCTGATGATTATGTGACTTGAGGATGATCTTGTTGTGAAGTATCTTACTGGGGTTCTCTGAATTTCCTGAATTTGAATGTTGGCCTCTCTAGCTAGGTTGGCACTGCGGCTCCTGC	Ref	A	F
rs114085240	rs114085240_Non-Ref-1_A	ACTGGCCGCTTGACGATAATCTCCATAGAGCCCACAGGTCACCAGAACAAGAAAAGCCTGGCAAAGAGGACTGTTTATAAAAGGATCTCATATGCCAAAACATCCATTTGTTGTTTGGACCAATGGTCAAAGGATTGGAATTCTTTGCTCTGGGACTCTGGGCGTGGAGTTAAGAGGGTTGCTGTCACTGCGGCTCCTGC	Non-Ref-1	A	F
rs114085240	rs114085240_Non-Ref-2_G	ACTGGCCGCTTGACGATAATCTCCATAGAGCCCACAGGTCACCAGAACAAGAAAAGCCTGGCAAAGAGGACTGTTTATAAAAGGATCTCATATGCCAAAGCATCCATTTGTTGTTTGGACCAATGGTCAAAGGATTGGAATTCTTTGCTCTGGGACTCTGGGCGTGGAGTTAAGAGGGTTGCTGTCACTGCGGCTCCTGC	Non-Ref-2	G	F
rs114085240	rs114085240_Non-Ref-3_T	ACTGGCCGCTTGACGATAATCTCCATAGAGCCCACAGGTCACCAGAACAAGAAAAGCCTGGCAAAGAGGACTGTTTATAAAAGGATCTCATATGCCAAATCATCCATTTGTTGTTTGGACCAATGGTCAAAGGATTGGAATTCTTTGCTCTGGGACTCTGGGCGTGGAGTTAAGAGGGTTGCTGTCACTGCGGCTCCTGC	Non-Ref-3	T	F
rs114085240	rs114085240_Ref_C	ACTGGCCGCTTGACGATAATCTCCATAGAGCCCACAGGTCACCAGAACAAGAAAAGCCTGGCAAAGAGGACTGTTTATAAAAGGATCTCATATGCCAAACCATCCATTTGTTGTTTGGACCAATGGTCAAAGGATTGGAATTCTTTGCTCTGGGACTCTGGGCGTGGAGTTAAGAGGGTTGCTGTCACTGCGGCTCCTGC	Ref	C	F
rs114094389	rs114094389_Non-Ref_A	ACTGGCCGCTTGACGTTGGGCTCAAAACAAATGCTTCATAATGATTATAACTATATAGCCTGCTTTCTATATAGTTATAATCATTAGGAAGCATTTGTTATCTCTCTTTAGCTTCTGTCTGAAGGATGCTTCATTCGTCTTCTGGATGAGGACAGACACCTATCAGGAGAGCATTCAGACAGCTACACTGCGGCTCCTGC	Non-Ref	A	F
rs114094389	rs114094389_Ref_T	ACTGGCCGCTTGACGTTGGGCTCAAAACAAATGCTTCATAATGATTATAACTATATAGCCTGCTTTCTATATAGTTATAATCATTAGGAAGCATTTGTTTTCTCTCTTTAGCTTCTGTCTGAAGGATGCTTCATTCGTCTTCTGGATGAGGACAGACACCTATCAGGAGAGCATTCAGACAGCTACACTGCGGCTCCTGC	Ref	T	F
rs114131249	rs114131249_Non-Ref_C	ACTGGCCGCTTGACGAATTCTCATCGTAGACATCTTTCACCTCCCTGGTTAGCTGTATTCCCAGGTATTTTATTCTTTTTGTGGCAATTCTGAATGAGACTGCATTCCTGATTTTGCTCTCACCTTGACTGTTGTTGATGTATACAGATGCTAGCATTTTTTATGTTGATTTTGTATTGTGAGACCACTGCGGCTCCTGC	Non-Ref	C	F
rs114131249	rs114131249_Ref_T	ACTGGCCGCTTGACGAATTCTCATCGTAGACATCTTTCACCTCCCTGGTTAGCTGTATTCCCAGGTATTTTATTCTTTTTGTGGCAATTCTGAATGAGATTGCATTCCTGATTTTGCTCTCACCTTGACTGTTGTTGATGTATACAGATGCTAGCATTTTTTATGTTGATTTTGTATTGTGAGACCACTGCGGCTCCTGC	Ref	T	F
rs114211655	rs114211655_Non-Ref_C	ACTGGCCGCTTGACGTTTCTCTCCATGAAGGGGATCAGCCGTCTTTCACCTGGAGAGAATTGCGGCAACAGGGATAGGGCCAGTTCTCTAACTGGCGTACCTCATAAAAACACGCCTAAATGGGACAGGTCCAACTGCTGACACTTCTTTGAACTCAGGACATCGGGTGCTTAGCACCTTTGGGTCACTGCGGCTCCTGC	Non-Ref	C	F
rs114211655	rs114211655_Ref_T	ACTGGCCGCTTGACGTTTCTCTCCATGAAGGGGATCAGCCGTCTTTCACCTGGAGAGAATTGCGGCAACAGGGATAGGGCCAGTTCTCTAACTGGCGTATCTCATAAAAACACGCCTAAATGGGACAGGTCCAACTGCTGACACTTCTTTGAACTCAGGACATCGGGTGCTTAGCACCTTTGGGTCACTGCGGCTCCTGC	Ref	T	F
rs114332784	rs114332784_Non-Ref_T	ACTGGCCGCTTGACGGTGGCTGCATGTGTGTCTTTTGAAAAGTATCTGTTCATGTCCCTCACCCACTTTTTAATGGGGTTGTTTTTTCTTGTAAATTTGTTTAAATTCCTTATAGACGCTAGATATTAGACCTTTGTCAGATGCATAGTTTGCAAAAATTTTCTTCCATCTTGTAGGTTGTCTGTCACTGCGGCTCCTGC	Non-Ref	T	F
rs114332784	rs114332784_Ref_C	ACTGGCCGCTTGACGGTGGCTGCATGTGTGTCTTTTGAAAAGTATCTGTTCATGTCCCTCACCCACTTTTTAATGGGGTTGTTTTTTCTTGTAAATTTGCTTAAATTCCTTATAGACGCTAGATATTAGACCTTTGTCAGATGCATAGTTTGCAAAAATTTTCTTCCATCTTGTAGGTTGTCTGTCACTGCGGCTCCTGC	Ref	C	F
rs1143678	rs1143678_Non-Ref_T	ACTGGCCGCTTGACGCTGCTGTCGCTCTCACTGCCCTCCTCTGCCCCGCAGCTCGGCTTCTTCAAGCGGCAATACAAGGACATGATGAGTGAAGGGGGTTCCCCGGGGGCCGAACCCCAGTAGCGGCTCCTTCCCGACAGAGCTGCCTCTCGGTGGCCAGCAGGACTCTGCCCAGACCACACGTACACTGCGGCTCCTGC	Non-Ref	T	F
rs1143678	rs1143678_Ref_C	ACTGGCCGCTTGACGCTGCTGTCGCTCTCACTGCCCTCCTCTGCCCCGCAGCTCGGCTTCTTCAAGCGGCAATACAAGGACATGATGAGTGAAGGGGGTCCCCCGGGGGCCGAACCCCAGTAGCGGCTCCTTCCCGACAGAGCTGCCTCTCGGTGGCCAGCAGGACTCTGCCCAGACCACACGTACACTGCGGCTCCTGC	Ref	C	F
rs1143679	rs1143679_Non-Ref_A	ACTGGCCGCTTGACGGAGCCCCCCAGGAGATAGTGGCTGCCAACCAAAGGGGCAGCCTCTACCAGTGCGACTACAGCACAGGCTCATGCGAGCCCATCCACCTGCAGGGTGAGTCACTGCCCCGCCGGGCTGGGACTGGGATTCCCCTGTGAACACATAGGGACTTTCCAGGCACTCCTGTGTCCCACTGCGGCTCCTGC	Non-Ref	A	F
rs1143679	rs1143679_Ref_G	ACTGGCCGCTTGACGGAGCCCCCCAGGAGATAGTGGCTGCCAACCAAAGGGGCAGCCTCTACCAGTGCGACTACAGCACAGGCTCATGCGAGCCCATCCGCCTGCAGGGTGAGTCACTGCCCCGCCGGGCTGGGACTGGGATTCCCCTGTGAACACATAGGGACTTTCCAGGCACTCCTGTGTCCCACTGCGGCTCCTGC	Ref	G	F
rs1143683	rs1143683_Non-Ref_T	ACTGGCCGCTTGACGCCTCCCCTGCCTTCCAGAACCAGCGCTCACAGCGATCCTGGCGCCTGGCCTGTGAGTCTGCCTCCTCCACCGAAGTGTCTGGGGTCTTGAAGAGCACCAGCTGCAGCATAAACCACCCCATCTTCCCGGAAAACTCAGAGGTCAGAACTCCTGGCTCCTCCCCTCCTTTTCACTGCGGCTCCTGC	Non-Ref	T	F
rs1143683	rs1143683_Ref_C	ACTGGCCGCTTGACGCCTCCCCTGCCTTCCAGAACCAGCGCTCACAGCGATCCTGGCGCCTGGCCTGTGAGTCTGCCTCCTCCACCGAAGTGTCTGGGGCCTTGAAGAGCACCAGCTGCAGCATAAACCACCCCATCTTCCCGGAAAACTCAGAGGTCAGAACTCCTGGCTCCTCCCCTCCTTTTCACTGCGGCTCCTGC	Ref	C	F
rs114381626	rs114381626_Non-Ref_A	ACTGGCCGCTTGACGGCGTGAGCCACCGCACCTGGCCCCCTCCCCCAATTCTTATACTGAAACCCTAATGCCCCAGTGTGGTGGTATTTGGAAGCAGGGACTTTGAGAGGCAATTAGGACTAGCTGAGGCCATGTGGGTAGGACCTCATGGTGGGATTAGTGCCCTTATAAGAAGAGGCACCAGACACTGCGGCTCCTGC	Non-Ref	A	F
rs114381626	rs114381626_Ref_C	ACTGGCCGCTTGACGGCGTGAGCCACCGCACCTGGCCCCCTCCCCCAATTCTTATACTGAAACCCTAATGCCCCAGTGTGGTGGTATTTGGAAGCAGGGCCTTTGAGAGGCAATTAGGACTAGCTGAGGCCATGTGGGTAGGACCTCATGGTGGGATTAGTGCCCTTATAAGAAGAGGCACCAGACACTGCGGCTCCTGC	Ref	C	F
rs114400736	rs114400736_Non-Ref_G	ACTGGCCGCTTGACGATATGTGTATATTATATACATGTATATATTATATACACGTATGTTATATACACGTATATATTATATATACTATGTGTATATATAGATATAGAGAGAGAGGGAGGGTCTTGCTCTGCAACTCAGGCTGGAGTGCAGTAGTGTGATCATGGCTCATTGCAGACTTGACCTCCCACTGCGGCTCCTGC	Non-Ref	G	F
rs114400736	rs114400736_Ref_T	ACTGGCCGCTTGACGATATGTGTATATTATATACATGTATATATTATATACACGTATGTTATATACACGTATATATTATATATACTATGTGTATATATATATATAGAGAGAGAGGGAGGGTCTTGCTCTGCAACTCAGGCTGGAGTGCAGTAGTGTGATCATGGCTCATTGCAGACTTGACCTCCCACTGCGGCTCCTGC	Ref	T	F
rs114445571	rs114445571_Non-Ref_C	ACTGGCCGCTTGACGAGTGATGCATTAAGAGATTAATTACCAAGATCACACAGCTACCAAGTGGTGGAATCAACTGCACTCTGCTTCCAAAGTTTATGTCCTTAATTGACCCATGATACCGTCTCTGAGCAACGCTACTCTTCTTCAAAGGCAGTATAATATTTTGTGGTGTACATGTGCTATAACACTGCGGCTCCTGC	Non-Ref	C	F
rs114445571	rs114445571_Ref_A	ACTGGCCGCTTGACGAGTGATGCATTAAGAGATTAATTACCAAGATCACACAGCTACCAAGTGGTGGAATCAACTGCACTCTGCTTCCAAAGTTTATGTACTTAATTGACCCATGATACCGTCTCTGAGCAACGCTACTCTTCTTCAAAGGCAGTATAATATTTTGTGGTGTACATGTGCTATAACACTGCGGCTCCTGC	Ref	A	F
rs114483762	rs114483762_Non-Ref_A	ACTGGCCGCTTGACGTCCATGTCTTTGCTATTGTGAATACTGCTTTGTGAATAGCAAAGACATGGAATCATGTGCTGCAATAAACATATATGTGCATGCATCTTTACGATAGAATGATTTATATTCCTTTGGGTATGTACCCAGGAATGGGATGGCTAGGTCAAATGGTAGTTCTGTTTTTAGCTCACTGCGGCTCCTGC	Non-Ref	A	F
rs114483762	rs114483762_Ref_G	ACTGGCCGCTTGACGTCCATGTCTTTGCTATTGTGAATACTGCTTTGTGAATAGCAAAGACATGGAATCATGTGCTGCAATAAACATATATGTGCATGCGTCTTTACGATAGAATGATTTATATTCCTTTGGGTATGTACCCAGGAATGGGATGGCTAGGTCAAATGGTAGTTCTGTTTTTAGCTCACTGCGGCTCCTGC	Ref	G	F
rs114496587	rs114496587_Non-Ref_G	ACTGGCCGCTTGACGTGTGTTTATTTGGACCTTCTCCCTTTTCTTCCTTATTAGTCTAGTTAGTGGTGTATTTTATTAATTTTTTAAAAAAAAACCAACGCCTTGAATTGTTGATCTTTTAAATGATTTTTCATGTCTCTGTCTCCTTCAATTCAGCTCTGGTTTTGGTTATTTCTTGTGTTCTGCACTGCGGCTCCTGC	Non-Ref	G	F
rs114496587	rs114496587_Ref_A	ACTGGCCGCTTGACGTGTGTTTATTTGGACCTTCTCCCTTTTCTTCCTTATTAGTCTAGTTAGTGGTGTATTTTATTAATTTTTTAAAAAAAAACCAACACCTTGAATTGTTGATCTTTTAAATGATTTTTCATGTCTCTGTCTCCTTCAATTCAGCTCTGGTTTTGGTTATTTCTTGTGTTCTGCACTGCGGCTCCTGC	Ref	A	F
rs114572418	rs114572418_Non-Ref_C	ACTGGCCGCTTGACGTGGCTCATGCCTGTAATCCCAGCACTTTGGGAGGCCAAGGTGGGTGGATTGCTTGTGCTCAGGAGTTCGAGACAAGCCTGGGCACCATGGGGAGCTCCCATCTCAATTATAAAAAATAAAAAATGTTAAAAAAATAAAGAAAAGGGCTGGGCGCGGTGGCTCACACCTGTCACTGCGGCTCCTGC	Non-Ref	C	F
rs114572418	rs114572418_Ref_A	ACTGGCCGCTTGACGTGGCTCATGCCTGTAATCCCAGCACTTTGGGAGGCCAAGGTGGGTGGATTGCTTGTGCTCAGGAGTTCGAGACAAGCCTGGGCAACATGGGGAGCTCCCATCTCAATTATAAAAAATAAAAAATGTTAAAAAAATAAAGAAAAGGGCTGGGCGCGGTGGCTCACACCTGTCACTGCGGCTCCTGC	Ref	A	F
rs114593541	rs114593541_Non-Ref_T	ACTGGCCGCTTGACGCTTTTTAATAATAGCCATTCTGACTGGTGTGAGATGGTATCTCTTTGTGGTTTTGATTTGCATTTCTCTAATGATCAGTGATCTTGAGCATTTTTTCATACGCTTGGTGGCTGCATGTGTGTCTTTTGAAAAGTATCTGTTCATGTCCCTCACCCACTTTTTAATGGGGTCACTGCGGCTCCTGC	Non-Ref	T	F
rs114593541	rs114593541_Ref_G	ACTGGCCGCTTGACGCTTTTTAATAATAGCCATTCTGACTGGTGTGAGATGGTATCTCTTTGTGGTTTTGATTTGCATTTCTCTAATGATCAGTGATCTGGAGCATTTTTTCATACGCTTGGTGGCTGCATGTGTGTCTTTTGAAAAGTATCTGTTCATGTCCCTCACCCACTTTTTAATGGGGTCACTGCGGCTCCTGC	Ref	G	F
rs114728009	rs114728009_Non-Ref_A	ACTGGCCGCTTGACGTTTCTTCCCTCTTTTAGCCATCAACATGGAGAATTCCACAAGCAGATTTCCACGACTGATCCATCTTTGATTTGTTAAAATGAAACTCACTTGGCTGTGGTGCTATCCTTTTATTCATTGCTAGGTTGTTTTTGCTTGTACTTTATTTGGGATTTTCATATCAATATTCTCACTGCGGCTCCTGC	Non-Ref	A	F
rs114728009	rs114728009_Ref_C	ACTGGCCGCTTGACGTTTCTTCCCTCTTTTAGCCATCAACATGGAGAATTCCACAAGCAGATTTCCACGACTGATCCATCTTTGATTTGTTAAAATGAACCTCACTTGGCTGTGGTGCTATCCTTTTATTCATTGCTAGGTTGTTTTTGCTTGTACTTTATTTGGGATTTTCATATCAATATTCTCACTGCGGCTCCTGC	Ref	C	F
rs114936563	rs114936563_Non-Ref_T	ACTGGCCGCTTGACGAACCATCCATTTGTTGTTTGGACCAATGGTCAAAGGATTGGAATTCTTTGCTCTGGGACTCTGGGCGTGGAGTTAAGAGGGTTGTTGTCAAAAAATATAAAATTAAAATTAAAAGCTTATTTTTATGTGATTAATGATAAAGAGAGGCACTTTCTTTCTTCAAAACTTCTCACTGCGGCTCCTGC	Non-Ref	T	F
rs114936563	rs114936563_Ref_C	ACTGGCCGCTTGACGAACCATCCATTTGTTGTTTGGACCAATGGTCAAAGGATTGGAATTCTTTGCTCTGGGACTCTGGGCGTGGAGTTAAGAGGGTTGCTGTCAAAAAATATAAAATTAAAATTAAAAGCTTATTTTTATGTGATTAATGATAAAGAGAGGCACTTTCTTTCTTCAAAACTTCTCACTGCGGCTCCTGC	Ref	C	F
rs11501246	rs11501246_Non-Ref_G	ACTGGCCGCTTGACGTTCTGGCCAGGGCAATCAGGCAAGAGAAAGAAATAATGGGTATTCAATTAAGAAAAGAGGAAGTCAGATTGGCCCTGTTTGCAGGTGGCATGATTGTATATTTAGAAAACCCCATCATCTCAGCCCAAAATCTCCATAAGCTAATCAGTAACTTCAGCAAAGTCTCAGGACACTGCGGCTCCTGC	Non-Ref	G	F
rs11501246	rs11501246_Ref_A	ACTGGCCGCTTGACGTTCTGGCCAGGGCAATCAGGCAAGAGAAAGAAATAATGGGTATTCAATTAAGAAAAGAGGAAGTCAGATTGGCCCTGTTTGCAGATGGCATGATTGTATATTTAGAAAACCCCATCATCTCAGCCCAAAATCTCCATAAGCTAATCAGTAACTTCAGCAAAGTCTCAGGACACTGCGGCTCCTGC	Ref	A	F
rs1150752	rs1150752_Non-Ref_C	ACTGGCCGCTTGACGGGTCACACACGCAGCGCCCGTCCTTGCAGCGTCCCCGCTGGCTGCAGCCCCGAGGGCAGCTCCTCACCCCACAGTCCTCGCCAGCGTAGCCGGGGTTACACACGCAGCGCCCATTCTCACAGCGCCCCCTCTGACTGCAACCGCGAGGGCAGCTCCTCATGCCACAGTCGCACTGCGGCTCCTGC	Non-Ref	C	F
rs1150752	rs1150752_Ref_T	ACTGGCCGCTTGACGGGTCACACACGCAGCGCCCGTCCTTGCAGCGTCCCCGCTGGCTGCAGCCCCGAGGGCAGCTCCTCACCCCACAGTCCTCGCCAGTGTAGCCGGGGTTACACACGCAGCGCCCATTCTCACAGCGCCCCCTCTGACTGCAACCGCGAGGGCAGCTCCTCATGCCACAGTCGCACTGCGGCTCCTGC	Ref	T	F
rs1150753	rs1150753_Non-Ref_G	ACTGGCCGCTTGACGGAACCTCTTTCTCATTCAGGAACTCATCTCCCTCAGTTTCCCCATGCTTTCTCTCACATTCATAGTGGAGCTAGCACTTTGCAAGATAGCAACATTCCTTCACTTAGGGGGCCTCAGGCTGGAGGGGCATCAGAATCACCTGGAGGGCTTGTTGCAATACAGGTTACTGGCACTGCGGCTCCTGC	Non-Ref	G	F
rs1150753	rs1150753_Ref_A	ACTGGCCGCTTGACGGAACCTCTTTCTCATTCAGGAACTCATCTCCCTCAGTTTCCCCATGCTTTCTCTCACATTCATAGTGGAGCTAGCACTTTGCAAAATAGCAACATTCCTTCACTTAGGGGGCCTCAGGCTGGAGGGGCATCAGAATCACCTGGAGGGCTTGTTGCAATACAGGTTACTGGCACTGCGGCTCCTGC	Ref	A	F
rs1150756	rs1150756_Non-Ref_T	ACTGGCCGCTTGACGGGAGTCGAAGCGGCCCTGGGGGACGGTCCAGGAGAGGCTCAGCGAGTCAGGGGAGGATCCTGTCACTGTTAGCTCCCCCAGGAGTGGCTCCTCAGCGGGCTCCGGGGCCTCCATGCTGGGTTCTGTGGGGCTGGGGGTCTCTTCCTCTGCAGCTGAGAAGGAGGAAGAGACACTGCGGCTCCTGC	Non-Ref	T	F
rs1150756	rs1150756_Ref_C	ACTGGCCGCTTGACGGGAGTCGAAGCGGCCCTGGGGGACGGTCCAGGAGAGGCTCAGCGAGTCAGGGGAGGATCCTGTCACTGTTAGCTCCCCCAGGAGCGGCTCCTCAGCGGGCTCCGGGGCCTCCATGCTGGGTTCTGTGGGGCTGGGGGTCTCTTCCTCTGCAGCTGAGAAGGAGGAAGAGACACTGCGGCTCCTGC	Ref	C	F
rs1150757	rs1150757_Non-Ref_A	ACTGGCCGCTTGACGCCAGGTACCCATGAGGGAAAGGTGGTTACCCCGAGACTCCAAGCACTACTCACCAGTCACGCCCACGGTGGACACCGGGCCCACACGCCGCCCCTCGTGGAGGCCATACAGGTGCATCTTGTATTTGCGCCCAGGCTCCAGGCCCCCCACGGTGACCTCGCTCTCCTCGCCACTGCGGCTCCTGC	Non-Ref	A	F
rs1150757	rs1150757_Ref_G	ACTGGCCGCTTGACGCCAGGTACCCATGAGGGAAAGGTGGTTACCCCGAGACTCCAAGCACTACTCACCAGTCACGCCCACGGTGGACACCGGGCCCACGCGCCGCCCCTCGTGGAGGCCATACAGGTGCATCTTGTATTTGCGCCCAGGCTCCAGGCCCCCCACGGTGACCTCGCTCTCCTCGCCACTGCGGCTCCTGC	Ref	G	F
rs115081491	rs115081491_Non-Ref_A	ACTGGCCGCTTGACGTTGCTTTATAGGTGAGCTGACTTTTCTCTCGAGCTGCCTTTAATGTTTTTCTTTCATTTTGACCTTGAAGGATCTGATGATTATATGACTTGAGGATGATCTTGTTGTGAAGTATCTTACTGGGGTTCTCTGAATTTCCTGAATTTGAATGTTGGCCTCTCTAGCTAGGTCACTGCGGCTCCTGC	Non-Ref	A	F
rs115081491	rs115081491_Ref_G	ACTGGCCGCTTGACGTTGCTTTATAGGTGAGCTGACTTTTCTCTCGAGCTGCCTTTAATGTTTTTCTTTCATTTTGACCTTGAAGGATCTGATGATTATGTGACTTGAGGATGATCTTGTTGTGAAGTATCTTACTGGGGTTCTCTGAATTTCCTGAATTTGAATGTTGGCCTCTCTAGCTAGGTCACTGCGGCTCCTGC	Ref	G	F
rs115168423	rs115168423_Non-Ref_T	ACTGGCCGCTTGACGATGTTCACGCAGGTGAAGGCGGCCGCACAGGGCAGGAGAGGGTCTGCTGTTATCCATCCCTAGTTTCACTCCGAGGGCAGTGTTTGTGCAGGGATGAGGCGCTGGCAGAGGCGGGGCTGGAGGGTTGTGTGCCTGCCAAGGCTCAGAGGGCAATGGAGGTACAGCGGGAGCACTGCGGCTCCTGC	Non-Ref	T	F
rs115168423	rs115168423_Ref_G	ACTGGCCGCTTGACGATGTTCACGCAGGTGAAGGCGGCCGCACAGGGCAGGAGAGGGTCTGCTGTTATCCATCCCTAGTTTCACTCCGAGGGCAGTGTTGGTGCAGGGATGAGGCGCTGGCAGAGGCGGGGCTGGAGGGTTGTGTGCCTGCCAAGGCTCAGAGGGCAATGGAGGTACAGCGGGAGCACTGCGGCTCCTGC	Ref	G	F
rs115201162	rs115201162_Non-Ref_T	ACTGGCCGCTTGACGATAATGGTCTCCAGCTTCATTCATGTTCCTGCAAAGAACATGATATTGTCCTTTTCATGGCTGCATAGTATTCTGTGGTGTATATGTACCACAATTTTTAATCCAGTCTACCATTGATGGGCATTTAGGTTAATTCCATGTCTTTGCTATTGTGAATACTGCTTTGTGAACACTGCGGCTCCTGC	Non-Ref	T	F
rs115201162	rs115201162_Ref_G	ACTGGCCGCTTGACGATAATGGTCTCCAGCTTCATTCATGTTCCTGCAAAGAACATGATATTGTCCTTTTCATGGCTGCATAGTATTCTGTGGTGTATAGGTACCACAATTTTTAATCCAGTCTACCATTGATGGGCATTTAGGTTAATTCCATGTCTTTGCTATTGTGAATACTGCTTTGTGAACACTGCGGCTCCTGC	Ref	G	F
rs11530563	rs11530563_Non-Ref_T	ACTGGCCGCTTGACGAGACGAGGTAAAGGATTAAGTGCTGTGCTCTTAGATATGCATACACATAAACATCTCAATGCTTTACAAAGCAGTATTGCTGCCTGCATGTCCCACCTCCAGCCCTAAGGCGTTTTTCCCTATCTCAGTAGATGGAACGTACAATCGGGTTTTATACCGAGACATTCCATCACTGCGGCTCCTGC	Non-Ref	T	F
rs11530563	rs11530563_Ref_C	ACTGGCCGCTTGACGAGACGAGGTAAAGGATTAAGTGCTGTGCTCTTAGATATGCATACACATAAACATCTCAATGCTTTACAAAGCAGTATTGCTGCCCGCATGTCCCACCTCCAGCCCTAAGGCGTTTTTCCCTATCTCAGTAGATGGAACGTACAATCGGGTTTTATACCGAGACATTCCATCACTGCGGCTCCTGC	Ref	C	F
rs11532015	rs11532015_Non-Ref_A	ACTGGCCGCTTGACGAGGGGAGGTGATAAAAGAATTATAGGGTGGAGGAGCAGAGGCTTGAAGGGGTGGGTTGCCCCTCCACACCTGTGGGTGTTTCTCATAAGGTGGAACGAGAGACTTGGAAAAGAAAAAGACACAGAGACAAAGTATAGAGAAAGAAATAAGGGGACCCGGGGAACCAGCGTCACTGCGGCTCCTGC	Non-Ref	A	F
rs11532015	rs11532015_Ref_G	ACTGGCCGCTTGACGAGGGGAGGTGATAAAAGAATTATAGGGTGGAGGAGCAGAGGCTTGAAGGGGTGGGTTGCCCCTCCACACCTGTGGGTGTTTCTCGTAAGGTGGAACGAGAGACTTGGAAAAGAAAAAGACACAGAGACAAAGTATAGAGAAAGAAATAAGGGGACCCGGGGAACCAGCGTCACTGCGGCTCCTGC	Ref	G	F
rs11537150	rs11537150_Non-Ref_G	ACTGGCCGCTTGACGCTCCGATGGGTTCATTGTAGAACTTCAAATGTCTAGTGGGTATCCAAACAGGAAGCTGATTTTCTCCTGGTGAAACACAAGCAAGCCTCTCCCCCACGTTATCACCTTCCCTATTTCCCATGTCTTATTTTTATTATCTTTCCACCAAATTAGTTTTCCTTCATGTGGGCCACTGCGGCTCCTGC	Non-Ref	G	F
rs11537150	rs11537150_Ref_A	ACTGGCCGCTTGACGCTCCGATGGGTTCATTGTAGAACTTCAAATGTCTAGTGGGTATCCAAACAGGAAGCTGATTTTCTCCTGGTGAAACACAAGCAAACCTCTCCCCCACGTTATCACCTTCCCTATTTCCCATGTCTTATTTTTATTATCTTTCCACCAAATTAGTTTTCCTTCATGTGGGCCACTGCGGCTCCTGC	Ref	A	F
rs115436341	rs115436341_Non-Ref_C	ACTGGCCGCTTGACGACAGTTGCACTGGTGGTGGTGGTAGCACGGGGCTGGGGCGCTGGCGGGGCGCAAGACAGTGGGTGCCCTGTATGTTCACGCAGGCGAAGGCGGCCGCACAGGGCAGGAGAGGGTCTGCTGTTATCCATCCCTAGTTTCACTCCGAGGGCAGTGTTGGTGCAGGGATGAGGCACTGCGGCTCCTGC	Non-Ref	C	F
rs115436341	rs115436341_Ref_T	ACTGGCCGCTTGACGACAGTTGCACTGGTGGTGGTGGTAGCACGGGGCTGGGGCGCTGGCGGGGCGCAAGACAGTGGGTGCCCTGTATGTTCACGCAGGTGAAGGCGGCCGCACAGGGCAGGAGAGGGTCTGCTGTTATCCATCCCTAGTTTCACTCCGAGGGCAGTGTTGGTGCAGGGATGAGGCACTGCGGCTCCTGC	Ref	T	F
rs11546509	rs11546509_Non-Ref-1_C	ACTGGCCGCTTGACGCACTAGGTGCCAACTAACTGACTCTGTTTCACCAGCCATAGCAGCTGTGATTGGACAAGAGACTGATTTCAGTGACTTTCTCCTCATAAGAGACCACCGACCAGCTGACCATGCCGACCAGCTGACCCGTTAATAGAGAGAGATGATGCACCTGCATGCCTTTGTGTCCTCACTGCGGCTCCTGC	Non-Ref-1	C	F
rs11546509	rs11546509_Non-Ref-2_G	ACTGGCCGCTTGACGCACTAGGTGCCAACTAACTGACTCTGTTTCACCAGCCATAGCAGCTGTGATTGGACAAGAGACTGATTTCAGTGACTTTCTCCTGATAAGAGACCACCGACCAGCTGACCATGCCGACCAGCTGACCCGTTAATAGAGAGAGATGATGCACCTGCATGCCTTTGTGTCCTCACTGCGGCTCCTGC	Non-Ref-2	G	F
rs11546509	rs11546509_Non-Ref-3_T	ACTGGCCGCTTGACGCACTAGGTGCCAACTAACTGACTCTGTTTCACCAGCCATAGCAGCTGTGATTGGACAAGAGACTGATTTCAGTGACTTTCTCCTTATAAGAGACCACCGACCAGCTGACCATGCCGACCAGCTGACCCGTTAATAGAGAGAGATGATGCACCTGCATGCCTTTGTGTCCTCACTGCGGCTCCTGC	Non-Ref-3	T	F
rs11546509	rs11546509_Ref_A	ACTGGCCGCTTGACGCACTAGGTGCCAACTAACTGACTCTGTTTCACCAGCCATAGCAGCTGTGATTGGACAAGAGACTGATTTCAGTGACTTTCTCCTAATAAGAGACCACCGACCAGCTGACCATGCCGACCAGCTGACCCGTTAATAGAGAGAGATGATGCACCTGCATGCCTTTGTGTCCTCACTGCGGCTCCTGC	Ref	A	F
rs115530862	rs115530862_Non-Ref_T	ACTGGCCGCTTGACGGCCAGTGTGGTGGAGGGTGCCTGTAATCCCAGCTACTCGGGAGGCTGAGGCATGAGAATCGCTTGAACCTGGGAGGTGGAGGTTTCATTGTGCCTAGATCACGCCACTGCACTCCAGTCTGGGCGACACAGCTAGACTCCATCTCAAAAAAAAAAAGAAGAAGAAGAAGACACTGCGGCTCCTGC	Non-Ref	T	F
rs115530862	rs115530862_Ref_G	ACTGGCCGCTTGACGGCCAGTGTGGTGGAGGGTGCCTGTAATCCCAGCTACTCGGGAGGCTGAGGCATGAGAATCGCTTGAACCTGGGAGGTGGAGGTTGCATTGTGCCTAGATCACGCCACTGCACTCCAGTCTGGGCGACACAGCTAGACTCCATCTCAAAAAAAAAAAGAAGAAGAAGAAGACACTGCGGCTCCTGC	Ref	G	F
rs115531193	rs115531193_Non-Ref_A	ACTGGCCGCTTGACGATACATATATATACATATATATACACATATATATATACATATATATATACATATATATATATATACATATATATATATACATATAGCACAGAATATTCTGTGCAATGGGGCAATCTCAGCTCCGAATATAATGCACAGAAAGGTCTGAAGAAATTGTTAGCAGTGGCTATCACTGCGGCTCCTGC	Non-Ref	A	F
rs115531193	rs115531193_Ref_T	ACTGGCCGCTTGACGATACATATATATACATATATATACACATATATATATACATATATATATACATATATATATATATACATATATATATATACATATTGCACAGAATATTCTGTGCAATGGGGCAATCTCAGCTCCGAATATAATGCACAGAAAGGTCTGAAGAAATTGTTAGCAGTGGCTATCACTGCGGCTCCTGC	Ref	T	F
rs115548805	rs115548805_Non-Ref_G	ACTGGCCGCTTGACGTTCCATTGGTCTATGTGTCTGTTTTTGTACCAGTACCATGTTATTTTGGTTACTGCAGCTCTGTAGTATAGTTTGAAGTTGGGCGGTGTGATTTCTTCATTTTCTTAGGATTGCCTTGTCTATTCAGGCTGTTTTTTGGTTCCATATGAATTCTAAAATATTTTTTCTAGCACTGCGGCTCCTGC	Non-Ref	G	F
rs115548805	rs115548805_Ref_A	ACTGGCCGCTTGACGTTCCATTGGTCTATGTGTCTGTTTTTGTACCAGTACCATGTTATTTTGGTTACTGCAGCTCTGTAGTATAGTTTGAAGTTGGGCAGTGTGATTTCTTCATTTTCTTAGGATTGCCTTGTCTATTCAGGCTGTTTTTTGGTTCCATATGAATTCTAAAATATTTTTTCTAGCACTGCGGCTCCTGC	Ref	A	F
rs11560856	rs11560856_Non-Ref_T	ACTGGCCGCTTGACGAAAACAGGCACACAAGGATTAATATGAGATTTATAATTGTAGTACTTCCGATGGTCTTAACCCAAGTGACAGGGTTAAGATTTGTGAGGCCATCAGCAACTCCTGCAATTGCCTCAGTTCCTGGCACCAAATTTAAATGGGCTTTTGATGCTTCAAAAATTTTTTCTTTTCACTGCGGCTCCTGC	Non-Ref	T	F
rs11560856	rs11560856_Ref_C	ACTGGCCGCTTGACGAAAACAGGCACACAAGGATTAATATGAGATTTATAATTGTAGTACTTCCGATGGTCTTAACCCAAGTGACAGGGTTAAGATTTGCGAGGCCATCAGCAACTCCTGCAATTGCCTCAGTTCCTGGCACCAAATTTAAATGGGCTTTTGATGCTTCAAAAATTTTTTCTTTTCACTGCGGCTCCTGC	Ref	C	F
rs115639989	rs115639989_Non-Ref_G	ACTGGCCGCTTGACGCTTTAGCTTCTGTCTGAAGGATGCTTCATTCGTCTTCTGGATGAGGACAGACACCTATCAGGAGAGCATTCAGACAGCTAAACCGTCATCCATGAGAGAGGCAGAAGCGGGGGTTCCCCCTCATCCAGGCTCCAAGTCAACTTTCAAATTACTCAAAGGTTTCCTAATTCCACTGCGGCTCCTGC	Non-Ref	G	F
rs115639989	rs115639989_Ref_A	ACTGGCCGCTTGACGCTTTAGCTTCTGTCTGAAGGATGCTTCATTCGTCTTCTGGATGAGGACAGACACCTATCAGGAGAGCATTCAGACAGCTAAACCATCATCCATGAGAGAGGCAGAAGCGGGGGTTCCCCCTCATCCAGGCTCCAAGTCAACTTTCAAATTACTCAAAGGTTTCCTAATTCCACTGCGGCTCCTGC	Ref	A	F
rs11576547	rs11576547_Non-Ref_C	ACTGGCCGCTTGACGTACCTTTCAATAAAGTTACTGAAATGCAAAAAATAAAAAATAAAAAACTTTGGAAAAATAGAAATTAAAATTTTTTTAAAAAGGCTACCCTCCCTACAAAATTACGTTTGAAGACCATATCTATCTTTTATTCTGAGAACATTATGCAGTTCCTGGCTCACAAATGATGCCACTGCGGCTCCTGC	Non-Ref	C	F
rs11576547	rs11576547_Ref_T	ACTGGCCGCTTGACGTACCTTTCAATAAAGTTACTGAAATGCAAAAAATAAAAAATAAAAAACTTTGGAAAAATAGAAATTAAAATTTTTTTAAAAAGGTTACCCTCCCTACAAAATTACGTTTGAAGACCATATCTATCTTTTATTCTGAGAACATTATGCAGTTCCTGGCTCACAAATGATGCCACTGCGGCTCCTGC	Ref	T	F
rs11577537	rs11577537_Non-Ref_A	ACTGGCCGCTTGACGGCAAGCTCCGCCCCCCGGGTTCACGCCATTCTCCTGTCTCAGCCTCCCGAGTAGCTGGGACTACAGGCGCCCGCTGCCACGCCCAGCTAATTTTTTGTATTTTTAGTAGAGACGGGGTTTCACCACGTTAGCCAGGATGGTCTCGATCTCCCGACCTCATGATCTGCCCGCACTGCGGCTCCTGC	Non-Ref	A	F
rs11577537	rs11577537_Ref_G	ACTGGCCGCTTGACGGCAAGCTCCGCCCCCCGGGTTCACGCCATTCTCCTGTCTCAGCCTCCCGAGTAGCTGGGACTACAGGCGCCCGCTGCCACGCCCGGCTAATTTTTTGTATTTTTAGTAGAGACGGGGTTTCACCACGTTAGCCAGGATGGTCTCGATCTCCCGACCTCATGATCTGCCCGCACTGCGGCTCCTGC	Ref	G	F
rs11577727	rs11577727_Non-Ref_G	ACTGGCCGCTTGACGGCAACCTCCACTTCCTGGGTTCAAGCGATTCTCCTGCCTCAGCCTCCCGAGTAGCTGGGATTACAGGCATGCACCACCACACCTGGCTAATTTTTGTATTTTTAGTAGAGAAGGGGGGTTTCTCCATGTTGGGTCAGGCTGGTCTCAAACTCCCGACCTCAGGTGATCTGCACTGCGGCTCCTGC	Non-Ref	G	F
rs11577727	rs11577727_Ref_A	ACTGGCCGCTTGACGGCAACCTCCACTTCCTGGGTTCAAGCGATTCTCCTGCCTCAGCCTCCCGAGTAGCTGGGATTACAGGCATGCACCACCACACCTAGCTAATTTTTGTATTTTTAGTAGAGAAGGGGGGTTTCTCCATGTTGGGTCAGGCTGGTCTCAAACTCCCGACCTCAGGTGATCTGCACTGCGGCTCCTGC	Ref	A	F
rs115799319	rs115799319_Non-Ref_A	ACTGGCCGCTTGACGCTTAACTTCCCATGTGGTTTCCATGGTGATCTGAGCTGGTGCCTGACTCCCGCTAGGAGAGCCCAGGCTCCCTGCTGCAGTGACATTGAGTTTCCAGGCTTGGCTGACACTCTCGGCTTCTCTTCAGCGACCTGGGAGCCCTGTCTGCCAGTGGAGGCTGTGTCTTACTTCACTGCGGCTCCTGC	Non-Ref	A	F
rs115799319	rs115799319_Ref_G	ACTGGCCGCTTGACGCTTAACTTCCCATGTGGTTTCCATGGTGATCTGAGCTGGTGCCTGACTCCCGCTAGGAGAGCCCAGGCTCCCTGCTGCAGTGACGTTGAGTTTCCAGGCTTGGCTGACACTCTCGGCTTCTCTTCAGCGACCTGGGAGCCCTGTCTGCCAGTGGAGGCTGTGTCTTACTTCACTGCGGCTCCTGC	Ref	G	F
rs115814834	rs115814834_Non-Ref_C	ACTGGCCGCTTGACGGCCCCTGTGTGTCTCTGGTTGGAGCTCTCAAGGGTCCATGACATTTCACTGGGTAATAAGAGGACAGCTCAGGTCTGTCAGCAGCTGAACCACATTCTCACTGTGACAGAATGAAAGTGTCCCCTCCTCCAATTCTTTTTTTTTTTTTAGATGGAGTCTTGCTTTGTCACCACTGCGGCTCCTGC	Non-Ref	C	F
rs115814834	rs115814834_Ref_G	ACTGGCCGCTTGACGGCCCCTGTGTGTCTCTGGTTGGAGCTCTCAAGGGTCCATGACATTTCACTGGGTAATAAGAGGACAGCTCAGGTCTGTCAGCAGGTGAACCACATTCTCACTGTGACAGAATGAAAGTGTCCCCTCCTCCAATTCTTTTTTTTTTTTTAGATGGAGTCTTGCTTTGTCACCACTGCGGCTCCTGC	Ref	G	F
rs115873443	rs115873443_Non-Ref_A	ACTGGCCGCTTGACGCAAAGGGCTGGGATTACAGGCGTGAGCCACCGCACCTGGCCCCCTCCCCCAATTCTTATACTGAAACCCTAATGCCCCAGTGTGATGGTATTTGGAAGCAGGGCCTTTGAGAGGCAATTAGGACTAGCTGAGGCCATGTGGGTAGGACCTCATGGTGGGATTAGTGCCCTCACTGCGGCTCCTGC	Non-Ref	A	F
rs115873443	rs115873443_Ref_G	ACTGGCCGCTTGACGCAAAGGGCTGGGATTACAGGCGTGAGCCACCGCACCTGGCCCCCTCCCCCAATTCTTATACTGAAACCCTAATGCCCCAGTGTGGTGGTATTTGGAAGCAGGGCCTTTGAGAGGCAATTAGGACTAGCTGAGGCCATGTGGGTAGGACCTCATGGTGGGATTAGTGCCCTCACTGCGGCTCCTGC	Ref	G	F
rs11595341	rs11595341_Non-Ref_C	ACTGGCCGCTTGACGTGTTTCTCTTAACTTCTCTCCTTTGCTGAACCTTTTGAATACCTAAGGAGGGAAAATTAATTCTAAAGAAAAAGTGTCTGAAGGCGGAGAAATTGAAATGGAAAGTCATCATGTAGCTATCCGGCACTGTCTGTCTCAATCATATGTCTCTGCGTGGACTCTATACCTTTCACTGCGGCTCCTGC	Non-Ref	C	F
rs11595341	rs11595341_Ref_G	ACTGGCCGCTTGACGTGTTTCTCTTAACTTCTCTCCTTTGCTGAACCTTTTGAATACCTAAGGAGGGAAAATTAATTCTAAAGAAAAAGTGTCTGAAGGGGGAGAAATTGAAATGGAAAGTCATCATGTAGCTATCCGGCACTGTCTGTCTCAATCATATGTCTCTGCGTGGACTCTATACCTTTCACTGCGGCTCCTGC	Ref	G	F
rs115985681	rs115985681_Non-Ref_A	ACTGGCCGCTTGACGGTTCTCTAGTTCTTTTAGTTGTGATGTTAGGTTATTAAATAGAGATTTTGCCAACTTTTTGATGTAGGCATTTAGTGCTATAAAAGTCCGTCTTAACACTGCCTTAGCTGTGTCCCAGGGATTCTGGTATGCTGTATTTTTGTTCTTATTAGTTTCAAAGAATTTCTTGACACTGCGGCTCCTGC	Non-Ref	A	F
rs115985681	rs115985681_Ref_T	ACTGGCCGCTTGACGGTTCTCTAGTTCTTTTAGTTGTGATGTTAGGTTATTAAATAGAGATTTTGCCAACTTTTTGATGTAGGCATTTAGTGCTATAAATGTCCGTCTTAACACTGCCTTAGCTGTGTCCCAGGGATTCTGGTATGCTGTATTTTTGTTCTTATTAGTTTCAAAGAATTTCTTGACACTGCGGCTCCTGC	Ref	T	F
rs11600355	rs11600355_Non-Ref_C	ACTGGCCGCTTGACGGGGGGTGTAGACCGGGGTGGAGTCACACGGGCACCTGGGGGTGTAGACCGGGGTGGAGCCGCACAGGCACCTGGGGGTGTAGACCGGGGTGGAGCCGCACAGGCACCTGGGGGTGTAGACCGGGGTGGAGCCGCACAGGCACCTGGGGGTGTAGACCGGGGTGGAGCCGCCACTGCGGCTCCTGC	Non-Ref	C	F
rs11600355	rs11600355_Ref_T	ACTGGCCGCTTGACGGGGGGTGTAGACCGGGGTGGAGTCACACGGGCACCTGGGGGTGTAGACCGGGGTGGAGCCGCACAGGCACCTGGGGGTGTAGACTGGGGTGGAGCCGCACAGGCACCTGGGGGTGTAGACCGGGGTGGAGCCGCACAGGCACCTGGGGGTGTAGACCGGGGTGGAGCCGCCACTGCGGCTCCTGC	Ref	T	F
rs11600569	rs11600569_Non-Ref_G	ACTGGCCGCTTGACGTAAATGGACTGAGACCTGTCTCAGATACTTTTGGGTTCACACCGGTTACTTAGCCAGTGGCAAGGCTGGAATTGGAACTCCACAGCATCCACATTTGGTTTTTCTTCCCCTGAAACACTTTTGCTGTCGGGTCACACCTCTGGCAGGCGCCTGTGCTTTTCTTCGACACTCACTGCGGCTCCTGC	Non-Ref	G	F
rs11600569	rs11600569_Ref_C	ACTGGCCGCTTGACGTAAATGGACTGAGACCTGTCTCAGATACTTTTGGGTTCACACCGGTTACTTAGCCAGTGGCAAGGCTGGAATTGGAACTCCACACCATCCACATTTGGTTTTTCTTCCCCTGAAACACTTTTGCTGTCGGGTCACACCTCTGGCAGGCGCCTGTGCTTTTCTTCGACACTCACTGCGGCTCCTGC	Ref	C	F
rs116007403	rs116007403_Non-Ref_C	ACTGGCCGCTTGACGTTCCTGGTCATTCCCTCTACTTGTCTGAGATTGGCTGAGGAATGGGTCTGTGACCTTATTTGGCAGGAGAATGAAGCGATTAAACAAAACAAAACAAAACAAAACAAAACAAAAAAAAACGAAGTCTCGCTCTGTCGCCCAGGCTGGAGTGCAGTGGCACCATCTCAGCTCACTGCGGCTCCTGC	Non-Ref	C	F
rs116007403	rs116007403_Ref_A	ACTGGCCGCTTGACGTTCCTGGTCATTCCCTCTACTTGTCTGAGATTGGCTGAGGAATGGGTCTGTGACCTTATTTGGCAGGAGAATGAAGCGATTAAAAAAAACAAAACAAAACAAAACAAAACAAAAAAAAACGAAGTCTCGCTCTGTCGCCCAGGCTGGAGTGCAGTGGCACCATCTCAGCTCACTGCGGCTCCTGC	Ref	A	F
rs11600860	rs11600860_Non-Ref_C	ACTGGCCGCTTGACGGGCTAAGCTGGATGTGGGGTGGCGGTGTGGGATAAAATAGAGGGGTGCTGCAGCTGGGCGGTGAGCCCCCTGCACCTGTGCACCCGAACGGGTTTGCCCGCAAGGGCCGGGCCGGGGCCGGGGCCTGGGACGTGGGTGGAGCCGGGGCGGGGGCGGGGCCCTTCGCGGTGCACTGCGGCTCCTGC	Non-Ref	C	F
rs11600860	rs11600860_Ref_T	ACTGGCCGCTTGACGGGCTAAGCTGGATGTGGGGTGGCGGTGTGGGATAAAATAGAGGGGTGCTGCAGCTGGGCGGTGAGCCCCCTGCACCTGTGCACCTGAACGGGTTTGCCCGCAAGGGCCGGGCCGGGGCCGGGGCCTGGGACGTGGGTGGAGCCGGGGCGGGGGCGGGGCCCTTCGCGGTGCACTGCGGCTCCTGC	Ref	T	F
rs11602895	rs11602895_Non-Ref_G	ACTGGCCGCTTGACGCTTCTATTGTGATTGTAAGTTTCCTGAGGCCTCCCAGTCTGCTGTACAGGTTGTTTCCTGTACAGCCTGCGGAACTGTGAATCAGTTAAACCTCTTTTCTTCATAAATTACCCAGTCTCAAGTAGTTCTTTATAGCAGTGCAAAAACAGACTAATACACCAATCTATGGTCACTGCGGCTCCTGC	Non-Ref	G	F
rs11602895	rs11602895_Ref_A	ACTGGCCGCTTGACGCTTCTATTGTGATTGTAAGTTTCCTGAGGCCTCCCAGTCTGCTGTACAGGTTGTTTCCTGTACAGCCTGCGGAACTGTGAATCAATTAAACCTCTTTTCTTCATAAATTACCCAGTCTCAAGTAGTTCTTTATAGCAGTGCAAAAACAGACTAATACACCAATCTATGGTCACTGCGGCTCCTGC	Ref	A	F
rs11603330	rs11603330_Non-Ref_A	ACTGGCCGCTTGACGCAGGGAGAGACGTGTACAGAAGCACCTGAAACACACAAGCAGCCTGATCACCCCCCGCCTGGAGGGCACCTGCAAAGGGGGACGAATAGCAGGAACATGAGAATCACAATCATAGTCTTTTTCTTCCTGAAGCACTTATGGCTCCTGGAAGCTCAAACTGCTGGGCTGTGCACTGCGGCTCCTGC	Non-Ref	A	F
rs11603330	rs11603330_Ref_C	ACTGGCCGCTTGACGCAGGGAGAGACGTGTACAGAAGCACCTGAAACACACAAGCAGCCTGATCACCCCCCGCCTGGAGGGCACCTGCAAAGGGGGACGCATAGCAGGAACATGAGAATCACAATCATAGTCTTTTTCTTCCTGAAGCACTTATGGCTCCTGGAAGCTCAAACTGCTGGGCTGTGCACTGCGGCTCCTGC	Ref	C	F
rs116036477	rs116036477_Non-Ref_T	ACTGGCCGCTTGACGTGAGGGGCATCCTGACTTTATAAAAACCCAAATGAATCCATTTCTTGGGAACCAATCAGTCTCACATGAGCAAGAACTCACTCATTACTGCAAGAACAGCACCAAGCCATTCCTGATGGATCCCCTACTTATGACCCAAATACCTCCCACTAGGCCTCACCTCCTAACACCACTGCGGCTCCTGC	Non-Ref	T	F
rs116036477	rs116036477_Ref_C	ACTGGCCGCTTGACGTGAGGGGCATCCTGACTTTATAAAAACCCAAATGAATCCATTTCTTGGGAACCAATCAGTCTCACATGAGCAAGAACTCACTCACTACTGCAAGAACAGCACCAAGCCATTCCTGATGGATCCCCTACTTATGACCCAAATACCTCCCACTAGGCCTCACCTCCTAACACCACTGCGGCTCCTGC	Ref	C	F
rs11604642	rs11604642_Non-Ref_G	ACTGGCCGCTTGACGGGCATTGCCTCACTGGAGAAGTGCAAGGGGTCAGGGAGTTCCCTTTCCTAGTCAAAGAAAGGGGTGACAGATGGCACCTGGAAAGTCAGGTCACTCCCACCCTAATACTGCGCTTTTCCAATGGGCTTAAAAAACGGCACACCAGGAGATTATATCCTGCACCTGGCTCGCACTGCGGCTCCTGC	Non-Ref	G	F
rs11604642	rs11604642_Ref_A	ACTGGCCGCTTGACGGGCATTGCCTCACTGGAGAAGTGCAAGGGGTCAGGGAGTTCCCTTTCCTAGTCAAAGAAAGGGGTGACAGATGGCACCTGGAAAATCAGGTCACTCCCACCCTAATACTGCGCTTTTCCAATGGGCTTAAAAAACGGCACACCAGGAGATTATATCCTGCACCTGGCTCGCACTGCGGCTCCTGC	Ref	A	F
rs11606033	rs11606033_Non-Ref_G	ACTGGCCGCTTGACGTCTCTCGCTCAGCAGTGTCTTCAAGGGTCATCCGCCTACTGGCATCAGAGCTTCATTCCCTTCCGCTGCCAAATAGTGTCCCACGGTGGGCACAGTGTTCTGTTCTGTGGGTCCATTCATCTACTGATGGACAGGTGGGGGTTCCTGCTTTGTGGCTATTTGTGATTCACCACTGCGGCTCCTGC	Non-Ref	G	F
rs11606033	rs11606033_Ref_A	ACTGGCCGCTTGACGTCTCTCGCTCAGCAGTGTCTTCAAGGGTCATCCGCCTACTGGCATCAGAGCTTCATTCCCTTCCGCTGCCAAATAGTGTCCCACAGTGGGCACAGTGTTCTGTTCTGTGGGTCCATTCATCTACTGATGGACAGGTGGGGGTTCCTGCTTTGTGGCTATTTGTGATTCACCACTGCGGCTCCTGC	Ref	A	F
rs11606611	rs11606611_Non-Ref_G	ACTGGCCGCTTGACGTGGGATAAAATAGAGGGGTGCTGCAGCTGGGCGGTGAGCCCCCTGCACCTGTGCACCTGAACGGGTTTGCCCGCAAGGGCCGGGGCGGGGCCGGGGCCTGGGACGTGGGTGGAGCCGGGGCGGGGGCGGGGCCCTTCGCGGTGCCGTGAACGCTGAGGCCACCTCGCTGCCACTGCGGCTCCTGC	Non-Ref	G	F
rs11606611	rs11606611_Ref_C	ACTGGCCGCTTGACGTGGGATAAAATAGAGGGGTGCTGCAGCTGGGCGGTGAGCCCCCTGCACCTGTGCACCTGAACGGGTTTGCCCGCAAGGGCCGGGCCGGGGCCGGGGCCTGGGACGTGGGTGGAGCCGGGGCGGGGGCGGGGCCCTTCGCGGTGCCGTGAACGCTGAGGCCACCTCGCTGCCACTGCGGCTCCTGC	Ref	C	F
rs11606612	rs11606612_Non-Ref_A	ACTGGCCGCTTGACGGGGATAAAATAGAGGGGTGCTGCAGCTGGGCGGTGAGCCCCCTGCACCTGTGCACCTGAACGGGTTTGCCCGCAAGGGCCGGGCAGGGGCCGGGGCCTGGGACGTGGGTGGAGCCGGGGCGGGGGCGGGGCCCTTCGCGGTGCCGTGAACGCTGAGGCCACCTCGCTGCGCACTGCGGCTCCTGC	Non-Ref	A	F
rs11606612	rs11606612_Ref_C	ACTGGCCGCTTGACGGGGATAAAATAGAGGGGTGCTGCAGCTGGGCGGTGAGCCCCCTGCACCTGTGCACCTGAACGGGTTTGCCCGCAAGGGCCGGGCCGGGGCCGGGGCCTGGGACGTGGGTGGAGCCGGGGCGGGGGCGGGGCCCTTCGCGGTGCCGTGAACGCTGAGGCCACCTCGCTGCGCACTGCGGCTCCTGC	Ref	C	F
rs11606631	rs11606631_Non-Ref_A	ACTGGCCGCTTGACGAGGGCCGGGCCGGGGCCGGGGCCTGGGACGTGGGTGGAGCCGGGGCGGGGGCGGGGCCCTTCGCGGTGCCGTGAACGCTGAGGCAACCTCGCTGCGCAGGCGCGGTCGTGAGCTCCTCAGACGGGGCGGGGCGATCCGTAGGCAGGGCCTGACGCCGCAGTCCTCCTTGGCACTGCGGCTCCTGC	Non-Ref	A	F
rs11606631	rs11606631_Ref_C	ACTGGCCGCTTGACGAGGGCCGGGCCGGGGCCGGGGCCTGGGACGTGGGTGGAGCCGGGGCGGGGGCGGGGCCCTTCGCGGTGCCGTGAACGCTGAGGCCACCTCGCTGCGCAGGCGCGGTCGTGAGCTCCTCAGACGGGGCGGGGCGATCCGTAGGCAGGGCCTGACGCCGCAGTCCTCCTTGGCACTGCGGCTCCTGC	Ref	C	F
rs116215507	rs116215507_Non-Ref_C	ACTGGCCGCTTGACGAGCTTCTGTCTGAAGGATGCTTCATTCGTCTTCTGGATGAGGACAGACACCTATCAGGAGAGCATTCAGACAGCTAAACCATCACCCATGAGAGAGGCAGAAGCGGGGGTTCCCCCTCATCCAGGCTCCAAGTCAACTTTCAAATTACTCAAAGGTTTCCTAATTCTGTTCACTGCGGCTCCTGC	Non-Ref	C	F
rs116215507	rs116215507_Ref_T	ACTGGCCGCTTGACGAGCTTCTGTCTGAAGGATGCTTCATTCGTCTTCTGGATGAGGACAGACACCTATCAGGAGAGCATTCAGACAGCTAAACCATCATCCATGAGAGAGGCAGAAGCGGGGGTTCCCCCTCATCCAGGCTCCAAGTCAACTTTCAAATTACTCAAAGGTTTCCTAATTCTGTTCACTGCGGCTCCTGC	Ref	T	F
rs116298659	rs116298659_Non-Ref_G	ACTGGCCGCTTGACGTTATAGTTTTGGGTTTTACATTTTAGTCTTTAATCCATCTTGATCTGATTTTTGTATATGGTGTAAGGAAGTGGTCCAGTTTCAGTCTTCTATATAGGGCTAGCCAGTTATCCCAGCACCATTTATTGAATAGGGAGTCCTTTCCTCATCGCTTGTTTTTGTCAAGTTTTCACTGCGGCTCCTGC	Non-Ref	G	F
rs116298659	rs116298659_Ref_A	ACTGGCCGCTTGACGTTATAGTTTTGGGTTTTACATTTTAGTCTTTAATCCATCTTGATCTGATTTTTGTATATGGTGTAAGGAAGTGGTCCAGTTTCAATCTTCTATATAGGGCTAGCCAGTTATCCCAGCACCATTTATTGAATAGGGAGTCCTTTCCTCATCGCTTGTTTTTGTCAAGTTTTCACTGCGGCTCCTGC	Ref	A	F
rs116300693	rs116300693_Non-Ref_T	ACTGGCCGCTTGACGTAATAAAAGGAGAGAATCCAACCCTGCCCTTTTGTCTTTTAAATAACTTTTAAAATAGCTTTTTAGAAATGCTACATGACACATTGTAAACACAAGTACTTATACATACACAAATACAGGACAGTGCAAATAATGTAAAATCACCTGAAATTCCATTCAAAGAGGACCACCACTGCGGCTCCTGC	Non-Ref	T	F
rs116300693	rs116300693_Ref_C	ACTGGCCGCTTGACGTAATAAAAGGAGAGAATCCAACCCTGCCCTTTTGTCTTTTAAATAACTTTTAAAATAGCTTTTTAGAAATGCTACATGACACATCGTAAACACAAGTACTTATACATACACAAATACAGGACAGTGCAAATAATGTAAAATCACCTGAAATTCCATTCAAAGAGGACCACCACTGCGGCTCCTGC	Ref	C	F
rs1163073	rs1163073_Non-Ref_C	ACTGGCCGCTTGACGAAAAGAGCCCCATTCAGAAACCACAAGTAGGCACCTTGACATAAGCTAAGCATATTTCAAGCAATTCCAAACTCCGTATCACCACATAGCAATGATTTGTATAATCTAAAAATATGAGCAAAAATACCTGCATAGTACACATCAACTCAGCCAAATACACCTCTCTACAACACTGCGGCTCCTGC	Non-Ref	C	F
rs1163073	rs1163073_Ref_T	ACTGGCCGCTTGACGAAAAGAGCCCCATTCAGAAACCACAAGTAGGCACCTTGACATAAGCTAAGCATATTTCAAGCAATTCCAAACTCCGTATCACCATATAGCAATGATTTGTATAATCTAAAAATATGAGCAAAAATACCTGCATAGTACACATCAACTCAGCCAAATACACCTCTCTACAACACTGCGGCTCCTGC	Ref	T	F
rs116333669	rs116333669_Non-Ref_C	ACTGGCCGCTTGACGCTTTCTATATAGTTATAATCATTAGGAAGCATTTGTTTTCTCTCTTTAGCTTCTGTCTGAAGGATGCTTCATTCGTCTTCTGGACGAGGACAGACACCTATCAGGAGAGCATTCAGACAGCTAAACCATCATCCATGAGAGAGGCAGAAGCGGGGGTTCCCCCTCATCCACACTGCGGCTCCTGC	Non-Ref	C	F
rs116333669	rs116333669_Ref_T	ACTGGCCGCTTGACGCTTTCTATATAGTTATAATCATTAGGAAGCATTTGTTTTCTCTCTTTAGCTTCTGTCTGAAGGATGCTTCATTCGTCTTCTGGATGAGGACAGACACCTATCAGGAGAGCATTCAGACAGCTAAACCATCATCCATGAGAGAGGCAGAAGCGGGGGTTCCCCCTCATCCACACTGCGGCTCCTGC	Ref	T	F
rs11641153	rs11641153_Non-Ref_G	ACTGGCCGCTTGACGTACGGGTTGGAAGGGGACTGAGAGCAAGGGCTCTCAGCATTTTTCTCTTGGTAACCTGCTTTTAAACACTGAAATTTGTGGCCAGTCATCTGAAAGATTAAAAGCCTGAAAATAATAGCAAATAAATCAGCGAGAAGAGCGTTGAGCGATGACTACAGTTTAACAGTCTCCACTGCGGCTCCTGC	Non-Ref	G	F
rs11641153	rs11641153_Ref_A	ACTGGCCGCTTGACGTACGGGTTGGAAGGGGACTGAGAGCAAGGGCTCTCAGCATTTTTCTCTTGGTAACCTGCTTTTAAACACTGAAATTTGTGGCCAATCATCTGAAAGATTAAAAGCCTGAAAATAATAGCAAATAAATCAGCGAGAAGAGCGTTGAGCGATGACTACAGTTTAACAGTCTCCACTGCGGCTCCTGC	Ref	A	F
rs11641155	rs11641155_Non-Ref_G	ACTGGCCGCTTGACGGGGGACTGAGAGCAAGGGCTCTCAGCATTTTTCTCTTGGTAACCTGCTTTTAAACACTGAAATTTGTGGCCAATCATCTGAAAGGTTAAAAGCCTGAAAATAATAGCAAATAAATCAGCGAGAAGAGCGTTGAGCGATGACTACAGTTTAACAGTCTCTCCCTATGTCCACACTGCGGCTCCTGC	Non-Ref	G	F
rs11641155	rs11641155_Ref_A	ACTGGCCGCTTGACGGGGGACTGAGAGCAAGGGCTCTCAGCATTTTTCTCTTGGTAACCTGCTTTTAAACACTGAAATTTGTGGCCAATCATCTGAAAGATTAAAAGCCTGAAAATAATAGCAAATAAATCAGCGAGAAGAGCGTTGAGCGATGACTACAGTTTAACAGTCTCTCCCTATGTCCACACTGCGGCTCCTGC	Ref	A	F
rs11644034	rs11644034_Non-Ref_A	ACTGGCCGCTTGACGACCAAGCCTTAATCCTCCCGGGGAGAGGGATGACCACAGCCGGCGGGCCATTTGCAGAACATTCCTTTGACGACAGCATTGCAGAGCCTTGTATGCATTGTCCCAGCCCTGAATCAGTTAGAGGTGTTTGTTGTAAACAGCAAATGCCAACTGTGGTTAAGGTGCATGGGCACTGCGGCTCCTGC	Non-Ref	A	F
rs11644034	rs11644034_Ref_G	ACTGGCCGCTTGACGACCAAGCCTTAATCCTCCCGGGGAGAGGGATGACCACAGCCGGCGGGCCATTTGCAGAACATTCCTTTGACGACAGCATTGCAGGGCCTTGTATGCATTGTCCCAGCCCTGAATCAGTTAGAGGTGTTTGTTGTAAACAGCAAATGCCAACTGTGGTTAAGGTGCATGGGCACTGCGGCTCCTGC	Ref	G	F
rs11648679	rs11648679_Non-Ref-1_C	ACTGGCCGCTTGACGAATATTGTCGACTGTGATGGGAAAACATTCTGATTCAGGCCTCAAGTATATGTATGAGAATTGAAGTTCTGTGAAGGTTCGTGCCTGTCTCCCTTGATTTTGATGGCTCTTGTTAAAAAACAAACCCAAAATAACCTTAGAAACTGTGTGCACACGTGAGTGTGTGCATGCACTGCGGCTCCTGC	Non-Ref-1	C	F
rs11648679	rs11648679_Non-Ref-2_G	ACTGGCCGCTTGACGAATATTGTCGACTGTGATGGGAAAACATTCTGATTCAGGCCTCAAGTATATGTATGAGAATTGAAGTTCTGTGAAGGTTCGTGCGTGTCTCCCTTGATTTTGATGGCTCTTGTTAAAAAACAAACCCAAAATAACCTTAGAAACTGTGTGCACACGTGAGTGTGTGCATGCACTGCGGCTCCTGC	Non-Ref-2	G	F
rs11648679	rs11648679_Ref_A	ACTGGCCGCTTGACGAATATTGTCGACTGTGATGGGAAAACATTCTGATTCAGGCCTCAAGTATATGTATGAGAATTGAAGTTCTGTGAAGGTTCGTGCATGTCTCCCTTGATTTTGATGGCTCTTGTTAAAAAACAAACCCAAAATAACCTTAGAAACTGTGTGCACACGTGAGTGTGTGCATGCACTGCGGCTCCTGC	Ref	A	F
rs116523939	rs116523939_Non-Ref_C	ACTGGCCGCTTGACGTTCTTAACTTCCCATGTGGTTTCCATGGTGATCTGAGCTGGTGCCTGACTCCCGCTAGGAGAGCCCAGGCTCCCTGCTGCAGTGCCGTTGAGTTTCCAGGCTTGGCTGACACTCTCGGCTTCTCTTCAGCGACCTGGGAGCCCTGTCTGCCAGTGGAGGCTGTGTCTTACCACTGCGGCTCCTGC	Non-Ref	C	F
rs116523939	rs116523939_Ref_A	ACTGGCCGCTTGACGTTCTTAACTTCCCATGTGGTTTCCATGGTGATCTGAGCTGGTGCCTGACTCCCGCTAGGAGAGCCCAGGCTCCCTGCTGCAGTGACGTTGAGTTTCCAGGCTTGGCTGACACTCTCGGCTTCTCTTCAGCGACCTGGGAGCCCTGTCTGCCAGTGGAGGCTGTGTCTTACCACTGCGGCTCCTGC	Ref	A	F
rs116657731	rs116657731_Non-Ref_A	ACTGGCCGCTTGACGAGCCACTGCTACCGGCCTTTTTTTTTTTTTTTTTTCTTTCAAGACAGAGTCTCACTCTGTCACTCAGGCTGGAGTCAATCTTGCAATCTTGGCTCACTGCAACCTCCGCCTCCTGAGTTCAAGCAATTCTCATGCCTTAGCCTCCCGAGTAGCTGGGACTTCAGGCATGCCACTGCGGCTCCTGC	Non-Ref	A	F
rs116657731	rs116657731_Ref_G	ACTGGCCGCTTGACGAGCCACTGCTACCGGCCTTTTTTTTTTTTTTTTTTCTTTCAAGACAGAGTCTCACTCTGTCACTCAGGCTGGAGTCAATCTTGCGATCTTGGCTCACTGCAACCTCCGCCTCCTGAGTTCAAGCAATTCTCATGCCTTAGCCTCCCGAGTAGCTGGGACTTCAGGCATGCCACTGCGGCTCCTGC	Ref	G	F
rs116667074	rs116667074_Non-Ref_T	ACTGGCCGCTTGACGTGTCAACAGAGTAAATAGGCAACCTACAGAATGGGAGAAAGTTTTTGCAAACTATGCATCTGGCAAAGGTGTAATATCCAGCGCTTGTAAGGAACTTAAACAAATTTACAAGACAAAAACAATCCCATTAAAAAGTTGGCAAAAAAAGGGAATAGGCACTTTTCAAAAGACACTGCGGCTCCTGC	Non-Ref	T	F
rs116667074	rs116667074_Ref_C	ACTGGCCGCTTGACGTGTCAACAGAGTAAATAGGCAACCTACAGAATGGGAGAAAGTTTTTGCAAACTATGCATCTGGCAAAGGTGTAATATCCAGCGCCTGTAAGGAACTTAAACAAATTTACAAGACAAAAACAATCCCATTAAAAAGTTGGCAAAAAAAGGGAATAGGCACTTTTCAAAAGACACTGCGGCTCCTGC	Ref	C	F
rs116682981	rs116682981_Non-Ref_G	ACTGGCCGCTTGACGGAGATTCTTTCCTCAACTTGGTCTATTCTGCTATTAATACTTGTGATTGCATTATGAAATTCTTGTAGTGTGTTTTTCAGCTCCGTCAGGTCAGTTACATCCTTTACTATAGTGACTATTTTGTCTGTCAGCCCCTGTATCATTTTGTTGTGATTCTTAGTTTTGGTGGACACTGCGGCTCCTGC	Non-Ref	G	F
rs116682981	rs116682981_Ref_A	ACTGGCCGCTTGACGGAGATTCTTTCCTCAACTTGGTCTATTCTGCTATTAATACTTGTGATTGCATTATGAAATTCTTGTAGTGTGTTTTTCAGCTCCATCAGGTCAGTTACATCCTTTACTATAGTGACTATTTTGTCTGTCAGCCCCTGTATCATTTTGTTGTGATTCTTAGTTTTGGTGGACACTGCGGCTCCTGC	Ref	A	F
rs116766233	rs116766233_Non-Ref_C	ACTGGCCGCTTGACGCTCTTCTCTTTCTAACTTTAAAAAATGGTTCTAGTGCTTCACCATTAGGCACAATGGAAATAACTCATGGAAATTACCCAAATACGATGTGTTACTATTTTACTGCTTATCTAGTATATGTATTGACTTTTATCAAATGCCTTTGCCACACGTGTTGTAATCAACACTTTCACTGCGGCTCCTGC	Non-Ref	C	F
rs116766233	rs116766233_Ref_T	ACTGGCCGCTTGACGCTCTTCTCTTTCTAACTTTAAAAAATGGTTCTAGTGCTTCACCATTAGGCACAATGGAAATAACTCATGGAAATTACCCAAATATGATGTGTTACTATTTTACTGCTTATCTAGTATATGTATTGACTTTTATCAAATGCCTTTGCCACACGTGTTGTAATCAACACTTTCACTGCGGCTCCTGC	Ref	T	F
rs116798606	rs116798606_Non-Ref_T	ACTGGCCGCTTGACGCCAGTGTGGTGGAGGGTGCCTGTAATCCCAGCTACTCGGGAGGCTGAGGCATGAGAATCGCTTGAACCTGGGAGGTGGAGGTTGTATTGTGCCTAGATCACGCCACTGCACTCCAGTCTGGGCGACACAGCTAGACTCCATCTCAAAAAAAAAAAGAAGAAGAAGAAGAACACTGCGGCTCCTGC	Non-Ref	T	F
rs116798606	rs116798606_Ref_C	ACTGGCCGCTTGACGCCAGTGTGGTGGAGGGTGCCTGTAATCCCAGCTACTCGGGAGGCTGAGGCATGAGAATCGCTTGAACCTGGGAGGTGGAGGTTGCATTGTGCCTAGATCACGCCACTGCACTCCAGTCTGGGCGACACAGCTAGACTCCATCTCAAAAAAAAAAAGAAGAAGAAGAAGAACACTGCGGCTCCTGC	Ref	C	F
rs11697848	rs11697848_Non-Ref_T	ACTGGCCGCTTGACGAACGTCGGCTTCTTGTGAAAGGTCAGAATCAAAACGTAGTCACCAGTATTAAACAAAACAACCCTGACACCAAGAGCGAAACTCTGTCTCAAAAAAACCCCCAAAAAACCCTGACACAGAGTCAGGGAAGGCTATGCAGTGAATGCTTGCATGCCTGATAACAAAAACCACACTGCGGCTCCTGC	Non-Ref	T	F
rs11697848	rs11697848_Ref_C	ACTGGCCGCTTGACGAACGTCGGCTTCTTGTGAAAGGTCAGAATCAAAACGTAGTCACCAGTATTAAACAAAACAACCCTGACACCAAGAGCGAAACTCCGTCTCAAAAAAACCCCCAAAAAACCCTGACACAGAGTCAGGGAAGGCTATGCAGTGAATGCTTGCATGCCTGATAACAAAAACCACACTGCGGCTCCTGC	Ref	C	F
rs11698676	rs11698676_Non-Ref_T	ACTGGCCGCTTGACGGTAGCAACAAGCACGTAGACTAAGACTAACCAGATCTTAGTCCATGGAACCAGGGCTTCCTGGAGAAATGGCTGATTCCCAGGGTTAGGTCAGGGAAATTACAACATGAGGTTGGAACATGTTATTGAGCCAGAAAGTAGGAAGTGCCCAAAGAATGATGGGACATGTTGCACTGCGGCTCCTGC	Non-Ref	T	F
rs11698676	rs11698676_Ref_G	ACTGGCCGCTTGACGGTAGCAACAAGCACGTAGACTAAGACTAACCAGATCTTAGTCCATGGAACCAGGGCTTCCTGGAGAAATGGCTGATTCCCAGGGGTAGGTCAGGGAAATTACAACATGAGGTTGGAACATGTTATTGAGCCAGAAAGTAGGAAGTGCCCAAAGAATGATGGGACATGTTGCACTGCGGCTCCTGC	Ref	G	F
rs117026326	rs117026326_Non-Ref-1_A	ACTGGCCGCTTGACGGATCTGTTTTCTGTTTTAGGTTAGTTTGCATTTTCTATAAAGTCTTATGAATGAAATAATAAAATGTGGACTATTTTCATGGGCAGGGGAGCAGTGTGGCTTCTTTCATTTCAAATGATTGTTTTGAAATTCATCCACAGCGTTGCACGTATCAGTAGTAGATTCCATTTCACTGCGGCTCCTGC	Non-Ref-1	A	F
rs117026326	rs117026326_Non-Ref-2_G	ACTGGCCGCTTGACGGATCTGTTTTCTGTTTTAGGTTAGTTTGCATTTTCTATAAAGTCTTATGAATGAAATAATAAAATGTGGACTATTTTCATGGGCGGGGGAGCAGTGTGGCTTCTTTCATTTCAAATGATTGTTTTGAAATTCATCCACAGCGTTGCACGTATCAGTAGTAGATTCCATTTCACTGCGGCTCCTGC	Non-Ref-2	G	F
rs117026326	rs117026326_Non-Ref-3_T	ACTGGCCGCTTGACGGATCTGTTTTCTGTTTTAGGTTAGTTTGCATTTTCTATAAAGTCTTATGAATGAAATAATAAAATGTGGACTATTTTCATGGGCTGGGGAGCAGTGTGGCTTCTTTCATTTCAAATGATTGTTTTGAAATTCATCCACAGCGTTGCACGTATCAGTAGTAGATTCCATTTCACTGCGGCTCCTGC	Non-Ref-3	T	F
rs117026326	rs117026326_Ref_C	ACTGGCCGCTTGACGGATCTGTTTTCTGTTTTAGGTTAGTTTGCATTTTCTATAAAGTCTTATGAATGAAATAATAAAATGTGGACTATTTTCATGGGCCGGGGAGCAGTGTGGCTTCTTTCATTTCAAATGATTGTTTTGAAATTCATCCACAGCGTTGCACGTATCAGTAGTAGATTCCATTTCACTGCGGCTCCTGC	Ref	C	F
rs11702929	rs11702929_Non-Ref_C	ACTGGCCGCTTGACGTTCCTGGGCTGTGTGACCACAGGCAAGTCCCTTAACCTCGCTAAGTCTCAGTTCCTTCTCTTGGCACCCACTTCCCAGGGCTGACGTGAGAAAGAAATGACATGTCGAAGCAGATCCAGCACTTTCTGGGCTCAACAAAGTGAATCCTGTTTCTTTTACTACAGGACTTTCACTGCGGCTCCTGC	Non-Ref	C	F
rs11702929	rs11702929_Ref_T	ACTGGCCGCTTGACGTTCCTGGGCTGTGTGACCACAGGCAAGTCCCTTAACCTCGCTAAGTCTCAGTTCCTTCTCTTGGCACCCACTTCCCAGGGCTGATGTGAGAAAGAAATGACATGTCGAAGCAGATCCAGCACTTTCTGGGCTCAACAAAGTGAATCCTGTTTCTTTTACTACAGGACTTTCACTGCGGCTCCTGC	Ref	T	F
rs117045038	rs117045038_Non-Ref_T	ACTGGCCGCTTGACGCCCAGGCTGGAGTGCAGTGGCACAATCTTGGCTCACTGCAACCTCTGCCTCCTGGGCTCAAGCAGTCATCTCACCTCAGTCTCCTGAGTAGCTGGGACTACAGGCGTAGCCACCACGCCCAGGTAATTTTTGTATTTTTGGTAGAAACGAGGTTTTACCATGTTGCCTAGCACTGCGGCTCCTGC	Non-Ref	T	F
rs117045038	rs117045038_Ref_C	ACTGGCCGCTTGACGCCCAGGCTGGAGTGCAGTGGCACAATCTTGGCTCACTGCAACCTCTGCCTCCTGGGCTCAAGCAGTCATCTCACCTCAGTCTCCCGAGTAGCTGGGACTACAGGCGTAGCCACCACGCCCAGGTAATTTTTGTATTTTTGGTAGAAACGAGGTTTTACCATGTTGCCTAGCACTGCGGCTCCTGC	Ref	C	F
rs117045390	rs117045390_Non-Ref_T	ACTGGCCGCTTGACGAATCCCAGCATTGTGGGAGGCCAAGGCAGGTGGATCACCTGAGGTCAGGAGTTCGAGACCACCCTGGCCAACATGGCAAAAACCTGTTTCTTAAAAAAATACAAAAATTAGTTGGGCACGGTGGCAGGTTTCTGTAATCCCAGCTCCTCAGGAGACTGAGGCAGGAGAATCACTGCGGCTCCTGC	Non-Ref	T	F
rs117045390	rs117045390_Ref_C	ACTGGCCGCTTGACGAATCCCAGCATTGTGGGAGGCCAAGGCAGGTGGATCACCTGAGGTCAGGAGTTCGAGACCACCCTGGCCAACATGGCAAAAACCCGTTTCTTAAAAAAATACAAAAATTAGTTGGGCACGGTGGCAGGTTTCTGTAATCCCAGCTCCTCAGGAGACTGAGGCAGGAGAATCACTGCGGCTCCTGC	Ref	C	F
rs11708713	rs11708713_Non-Ref_A	ACTGGCCGCTTGACGGAGGAAGGACTCGTTATTGGTTGCTCTGTACATGTTAAAAGTCAAGGATGGGGCCAGGTATGGTGGCTCACGCCTGTAATCCCAACACTTTGGGAAGCCAAGGCAGGTAGATCACAAAGTCAGGAGTTCGAGACCAGCCTGGCCAACATGGTGAAACCCTGTCACTACTACACTGCGGCTCCTGC	Non-Ref	A	F
rs11708713	rs11708713_Ref_G	ACTGGCCGCTTGACGGAGGAAGGACTCGTTATTGGTTGCTCTGTACATGTTAAAAGTCAAGGATGGGGCCAGGTATGGTGGCTCACGCCTGTAATCCCAGCACTTTGGGAAGCCAAGGCAGGTAGATCACAAAGTCAGGAGTTCGAGACCAGCCTGGCCAACATGGTGAAACCCTGTCACTACTACACTGCGGCTCCTGC	Ref	G	F
rs11711621	rs11711621_Non-Ref_T	ACTGGCCGCTTGACGGATTTTTGGACAAAACTGTCAAGACAGTTCAATGGGAGAAAGAATAGTCTTTTAACAAATGGTGTTAGGACACGTGGATATACATATGCAAAAGAATAAAGTTGGATTCCTACCTCATACCATATTCAAAAATTAAAATGGATCAAAGAAAGAGCTAAAACTGTAAAACTCACTGCGGCTCCTGC	Non-Ref	T	F
rs11711621	rs11711621_Ref_C	ACTGGCCGCTTGACGGATTTTTGGACAAAACTGTCAAGACAGTTCAATGGGAGAAAGAATAGTCTTTTAACAAATGGTGTTAGGACACGTGGATATACACATGCAAAAGAATAAAGTTGGATTCCTACCTCATACCATATTCAAAAATTAAAATGGATCAAAGAAAGAGCTAAAACTGTAAAACTCACTGCGGCTCCTGC	Ref	C	F
rs11716424	rs11716424_Non-Ref_G	ACTGGCCGCTTGACGTCTGTACATGTTAAAAGTCAAGGATGGGGCCAGGTATGGTGGCTCACGCCTGTAATCCCAGCACTTTGGGAAGCCAAGGCAGGTGGATCACAAAGTCAGGAGTTCGAGACCAGCCTGGCCAACATGGTGAAACCCTGTCACTACTAAAAATACAAAAATTAGCCAGGCATCACTGCGGCTCCTGC	Non-Ref	G	F
rs11716424	rs11716424_Ref_A	ACTGGCCGCTTGACGTCTGTACATGTTAAAAGTCAAGGATGGGGCCAGGTATGGTGGCTCACGCCTGTAATCCCAGCACTTTGGGAAGCCAAGGCAGGTAGATCACAAAGTCAGGAGTTCGAGACCAGCCTGGCCAACATGGTGAAACCCTGTCACTACTAAAAATACAAAAATTAGCCAGGCATCACTGCGGCTCCTGC	Ref	A	F
rs11716451	rs11716451_Non-Ref_G	ACTGGCCGCTTGACGTGGCTCACGCCTGTAATCCCAGCACTTTGGGAAGCCAAGGCAGGTAGATCACAAAGTCAGGAGTTCGAGACCAGCCTGGCCAACGTGGTGAAACCCTGTCACTACTAAAAATACAAAAATTAGCCAGGCATGGTGGCAGGTGCCTGTAATCCCAGCTACTTGGGAGGCTGCACTGCGGCTCCTGC	Non-Ref	G	F
rs11716451	rs11716451_Ref_A	ACTGGCCGCTTGACGTGGCTCACGCCTGTAATCCCAGCACTTTGGGAAGCCAAGGCAGGTAGATCACAAAGTCAGGAGTTCGAGACCAGCCTGGCCAACATGGTGAAACCCTGTCACTACTAAAAATACAAAAATTAGCCAGGCATGGTGGCAGGTGCCTGTAATCCCAGCTACTTGGGAGGCTGCACTGCGGCTCCTGC	Ref	A	F
rs11724804	rs11724804_Non-Ref_A	ACTGGCCGCTTGACGCACCTGCTGCAGCCCTAGCCACCCCAGTCTCCAGATGGGACCGGGAGAAGCTTCTCCTGGCAGCTTAAGAGAAAAGCTCTGGAAACAGGCCAGGGTCCACCGAGAGAAGGGGGGACAGGCAGCACCCAGGTCCCTCCTCTGCCATGGAGACAGGGCCTGCTCACCCCACGCACTGCGGCTCCTGC	Non-Ref	A	F
rs11724804	rs11724804_Ref_G	ACTGGCCGCTTGACGCACCTGCTGCAGCCCTAGCCACCCCAGTCTCCAGATGGGACCGGGAGAAGCTTCTCCTGGCAGCTTAAGAGAAAAGCTCTGGAAGCAGGCCAGGGTCCACCGAGAGAAGGGGGGACAGGCAGCACCCAGGTCCCTCCTCTGCCATGGAGACAGGGCCTGCTCACCCCACGCACTGCGGCTCCTGC	Ref	G	F
rs11729622	rs11729622_Non-Ref_T	ACTGGCCGCTTGACGAGCACTTTGGGAGGCCGAGGCAGGTGGATCACAAGGTCAGGAGATCGAGACCATCCTGGCCAACACGGTGAAACCCCATCTCTATTAAAAATACAAAAAATTAGCCGAGTGTGGTGACGGGCGCCTGTAGTCCCAGCTACTTGGGAGGCTGAGGCAGGAAAATGGTGTGACACTGCGGCTCCTGC	Non-Ref	T	F
rs11729622	rs11729622_Ref_C	ACTGGCCGCTTGACGAGCACTTTGGGAGGCCGAGGCAGGTGGATCACAAGGTCAGGAGATCGAGACCATCCTGGCCAACACGGTGAAACCCCATCTCTACTAAAAATACAAAAAATTAGCCGAGTGTGGTGACGGGCGCCTGTAGTCCCAGCTACTTGGGAGGCTGAGGCAGGAAAATGGTGTGACACTGCGGCTCCTGC	Ref	C	F
rs117324973	rs117324973_Non-Ref_T	ACTGGCCGCTTGACGCCTGGGTGACACAGGGAGACTCTGTCTCTACCAAAAACTTAAAAATTAGCTGGCCGTGGTGGTGCTCGCCTGTAGTCCCAGCTATTTGGGGGACAGAGGTGGGAGGATCGCTTGAGCCCAGGAGGTAGAGGCTGCAGTGAGCTGTGATTACACCAATGCACTCCAGCTCACACTGCGGCTCCTGC	Non-Ref	T	F
rs117324973	rs117324973_Ref_C	ACTGGCCGCTTGACGCCTGGGTGACACAGGGAGACTCTGTCTCTACCAAAAACTTAAAAATTAGCTGGCCGTGGTGGTGCTCGCCTGTAGTCCCAGCTACTTGGGGGACAGAGGTGGGAGGATCGCTTGAGCCCAGGAGGTAGAGGCTGCAGTGAGCTGTGATTACACCAATGCACTCCAGCTCACACTGCGGCTCCTGC	Ref	C	F
rs117436392	rs117436392_Non-Ref_A	ACTGGCCGCTTGACGGGGAGAATGGGGGTCCTGAGGATAGGCTGGGGGTCCCGGGAGCGCCGAAACAGCGGGCCCACCTGTAGTCCTGCCTGCCGTGAGAGTACCCCGCTCCCGGGCCAGCCGAGCCCTGCCGCTGTCTGGCGCCCCCTCCGCCTGGGGAAGCCCCGAAGGCAGTTTCCGCCCGCCACTGCGGCTCCTGC	Non-Ref	A	F
rs117436392	rs117436392_Ref_G	ACTGGCCGCTTGACGGGGAGAATGGGGGTCCTGAGGATAGGCTGGGGGTCCCGGGAGCGCCGAAACAGCGGGCCCACCTGTAGTCCTGCCTGCCGTGAGGGTACCCCGCTCCCGGGCCAGCCGAGCCCTGCCGCTGTCTGGCGCCCCCTCCGCCTGGGGAAGCCCCGAAGGCAGTTTCCGCCCGCCACTGCGGCTCCTGC	Ref	G	F
rs117447227	rs117447227_Non-Ref_T	ACTGGCCGCTTGACGGAAATGGCTGGGTACTGTGGCTCACCGCTGTAATCCCAGCACTTCGGGTTGCCGAGGCAGGCGGATTGCTTGCGTCCAAGAGTTTGAGGCCAGCCTCGGCAACACAGTGAGACCCGCCCGCTCTCTGCACCACTCCTTCCCCCCCTCCTTTCCCCGTCTCTACAAAAAATCACTGCGGCTCCTGC	Non-Ref	T	F
rs117447227	rs117447227_Ref_C	ACTGGCCGCTTGACGGAAATGGCTGGGTACTGTGGCTCACCGCTGTAATCCCAGCACTTCGGGTTGCCGAGGCAGGCGGATTGCTTGCGTCCAAGAGTTCGAGGCCAGCCTCGGCAACACAGTGAGACCCGCCCGCTCTCTGCACCACTCCTTCCCCCCCTCCTTTCCCCGTCTCTACAAAAAATCACTGCGGCTCCTGC	Ref	C	F
rs117527774	rs117527774_Non-Ref_G	ACTGGCCGCTTGACGTTGTCAAAGAACCCTGCAATTACACTCCTAAGTACTTATCCAAGAGAAATAAAAACATATGTCCACAGAAGGACCCATACACAAGTGTGTACAAAATGTGTACAGCAGCATTATTTATAATAGCCAAAAACTGAAAGCAATGAAACGAAACATCCATCAACTGATGAATGCACTGCGGCTCCTGC	Non-Ref	G	F
rs117527774	rs117527774_Ref_A	ACTGGCCGCTTGACGTTGTCAAAGAACCCTGCAATTACACTCCTAAGTACTTATCCAAGAGAAATAAAAACATATGTCCACAGAAGGACCCATACACAAATGTGTACAAAATGTGTACAGCAGCATTATTTATAATAGCCAAAAACTGAAAGCAATGAAACGAAACATCCATCAACTGATGAATGCACTGCGGCTCCTGC	Ref	A	F
rs11773763	rs11773763_Non-Ref_T	ACTGGCCGCTTGACGATTTTCTTAATCTAGTCTATCATTGATGGACATTTGGGTTGGTTCCAAGTCTTTGCTAGTGTGAATACTGCCACAATAAACATATGTGTGCATGTGTCTTTATAGCAGCATGATTGATAATCCTTTGGGTATATACCCAGTAATGGGATGGCTGGGTCAAATGGTATTTCCACTGCGGCTCCTGC	Non-Ref	T	F
rs11773763	rs11773763_Ref_C	ACTGGCCGCTTGACGATTTTCTTAATCTAGTCTATCATTGATGGACATTTGGGTTGGTTCCAAGTCTTTGCTAGTGTGAATACTGCCACAATAAACATACGTGTGCATGTGTCTTTATAGCAGCATGATTGATAATCCTTTGGGTATATACCCAGTAATGGGATGGCTGGGTCAAATGGTATTTCCACTGCGGCTCCTGC	Ref	C	F
rs11777007	rs11777007_Non-Ref_T	ACTGGCCGCTTGACGACAAGGGCAGCAGCTAAATTCAAGCAGGAAAGATTTAAGTTGAACACAAGAAAGAACTTAGTGACCAGCACAGCTGGCTGAACCTACAACGAGACAGGTTTCCTGCCACTCCCTGGACGGTTTAAGAAAACAGAAACAAGCCTGTCAGATGCTCCCAGCACACAGAAGGCCACTGCGGCTCCTGC	Non-Ref	T	F
rs11777007	rs11777007_Ref_C	ACTGGCCGCTTGACGACAAGGGCAGCAGCTAAATTCAAGCAGGAAAGATTTAAGTTGAACACAAGAAAGAACTTAGTGACCAGCACAGCTGGCTGAACCCACAACGAGACAGGTTTCCTGCCACTCCCTGGACGGTTTAAGAAAACAGAAACAAGCCTGTCAGATGCTCCCAGCACACAGAAGGCCACTGCGGCTCCTGC	Ref	C	F
rs11783247	rs11783247_Non-Ref_T	ACTGGCCGCTTGACGAACCTAAATGATACAGAGACATACCATGTTCAGGGATTGGAAGATGCAATATAGTAAGATGACAATTGCCCTCAAATTAATCTATAGATGTAACACAGTTCCAATAAAAACCCAAGTGGAATTTTTTTTTAAATACAGACAAGCCAATTCTAAAATTTATATGAAACTAGCACTGCGGCTCCTGC	Non-Ref	T	F
rs11783247	rs11783247_Ref_C	ACTGGCCGCTTGACGAACCTAAATGATACAGAGACATACCATGTTCAGGGATTGGAAGATGCAATATAGTAAGATGACAATTGCCCTCAAATTAATCTACAGATGTAACACAGTTCCAATAAAAACCCAAGTGGAATTTTTTTTTAAATACAGACAAGCCAATTCTAAAATTTATATGAAACTAGCACTGCGGCTCCTGC	Ref	C	F
rs11783749	rs11783749_Non-Ref_A	ACTGGCCGCTTGACGATCCTCTCCACTCCAGCCATTCACCACACGGCAGGGCAGGGTGCCCCACACCCACACACAAATCCCACTTTCAGACTCCCTCAGAACCACTCAAAGGCAAGGTCTGGCAGCTCAAAGGGCCTGCAGAAATAGTGCACCCATGTAGTCGCGACCAGGGCCACAGACCTCTGCACTGCGGCTCCTGC	Non-Ref	A	F
rs11783749	rs11783749_Ref_G	ACTGGCCGCTTGACGATCCTCTCCACTCCAGCCATTCACCACACGGCAGGGCAGGGTGCCCCACACCCACACACAAATCCCACTTTCAGACTCCCTCAGGACCACTCAAAGGCAAGGTCTGGCAGCTCAAAGGGCCTGCAGAAATAGTGCACCCATGTAGTCGCGACCAGGGCCACAGACCTCTGCACTGCGGCTCCTGC	Ref	G	F
rs117846478	rs117846478_Non-Ref_G	ACTGGCCGCTTGACGTCAAAGTATAATAAAATAAAAATTGTATACTCTCCATATATTTATTTGTTTGGAATCACTCTTGTGTGATATAAAGGCGTGTATGTTATCTTTGTATTAGAACCAAAAAAGTTATTTATTTTGGTCCCTATGATTTTATTTTTTAAGATAAATTAATATACTGTATTTTTCACTGCGGCTCCTGC	Non-Ref	G	F
rs117846478	rs117846478_Ref_A	ACTGGCCGCTTGACGTCAAAGTATAATAAAATAAAAATTGTATACTCTCCATATATTTATTTGTTTGGAATCACTCTTGTGTGATATAAAGGCGTGTATATTATCTTTGTATTAGAACCAAAAAAGTTATTTATTTTGGTCCCTATGATTTTATTTTTTAAGATAAATTAATATACTGTATTTTTCACTGCGGCTCCTGC	Ref	A	F
rs117900399	rs117900399_Non-Ref_G	ACTGGCCGCTTGACGACAAAACAAAACAAAACAAAAAAAAACGAAGTCTCGCTCTGTCGCCCAGGCTGGAGTGCAGTGGCACCATCTCAGCTCACGGCCGCTGCAATCTTCGCCTCGTGGGTTCAAGCGATTCTCCTGTCTCAGCCTCCTGAGTAGCTGGGATTACAGGTGCCCGTCACCATGCCCACTGCGGCTCCTGC	Non-Ref	G	F
rs117900399	rs117900399_Ref_A	ACTGGCCGCTTGACGACAAAACAAAACAAAACAAAAAAAAACGAAGTCTCGCTCTGTCGCCCAGGCTGGAGTGCAGTGGCACCATCTCAGCTCACGGCCACTGCAATCTTCGCCTCGTGGGTTCAAGCGATTCTCCTGTCTCAGCCTCCTGAGTAGCTGGGATTACAGGTGCCCGTCACCATGCCCACTGCGGCTCCTGC	Ref	A	F
rs117940375	rs117940375_Non-Ref_T	ACTGGCCGCTTGACGGCTGGTCTCAAACCGCCAGGCTCAAGTGATCCACCTGCCTTAGCCTCCCAAAGTGCTGGGATTACAGGCATGACCCACCACACCTGGGCCATTTTCCCTTTCTAATAGGAACCATTGGTACCAGATTCTCAGAAATCTTCCCAGGAGGCCGGGCGCGGTGGCTCACGCCTCACTGCGGCTCCTGC	Non-Ref	T	F
rs117940375	rs117940375_Ref_C	ACTGGCCGCTTGACGGCTGGTCTCAAACCGCCAGGCTCAAGTGATCCACCTGCCTTAGCCTCCCAAAGTGCTGGGATTACAGGCATGACCCACCACACCCGGGCCATTTTCCCTTTCTAATAGGAACCATTGGTACCAGATTCTCAGAAATCTTCCCAGGAGGCCGGGCGCGGTGGCTCACGCCTCACTGCGGCTCCTGC	Ref	C	F
rs11795678	rs11795678_Non-Ref_A	ACTGGCCGCTTGACGGGGAAGCCAGACGGCCACACCTAGCACCTCATCAGGCTGCAGCCAACCAGGGCCTCTCGGGGCTGGGAAAACTCGATTCTTGCTATACTTGGGCTTACTCGGCTCTCCATCTTATGCAAACACCTCTCCTTATGAAAGGCAAGAAGAATTTGTTCTACACTGGGGATGGGCACTGCGGCTCCTGC	Non-Ref	A	F
rs11795678	rs11795678_Ref_G	ACTGGCCGCTTGACGGGGAAGCCAGACGGCCACACCTAGCACCTCATCAGGCTGCAGCCAACCAGGGCCTCTCGGGGCTGGGAAAACTCGATTCTTGCTGTACTTGGGCTTACTCGGCTCTCCATCTTATGCAAACACCTCTCCTTATGAAAGGCAAGAAGAATTTGTTCTACACTGGGGATGGGCACTGCGGCTCCTGC	Ref	G	F
rs11796849	rs11796849_Non-Ref_T	ACTGGCCGCTTGACGAGGAATCGCCACACTGACTTCCACAATGGCTGAACTAGTTTACATTCCCACCAACAGTGTAAAAGTGTTCCTATTTCTCCACATTCTCTCCAGCACCTGTTGTTTCCTGACTTTTTAATGATCGCCATTCTAACTGGTGTGAGATGGTATCTCATTGTGGTTTTGATTTGCACTGCGGCTCCTGC	Non-Ref	T	F
rs11796849	rs11796849_Ref_C	ACTGGCCGCTTGACGAGGAATCGCCACACTGACTTCCACAATGGCTGAACTAGTTTACATTCCCACCAACAGTGTAAAAGTGTTCCTATTTCTCCACATCCTCTCCAGCACCTGTTGTTTCCTGACTTTTTAATGATCGCCATTCTAACTGGTGTGAGATGGTATCTCATTGTGGTTTTGATTTGCACTGCGGCTCCTGC	Ref	C	F
rs11796850	rs11796850_Non-Ref_G	ACTGGCCGCTTGACGGGAATCGCCACACTGACTTCCACAATGGCTGAACTAGTTTACATTCCCACCAACAGTGTAAAAGTGTTCCTATTTCTCCACATCGTCTCCAGCACCTGTTGTTTCCTGACTTTTTAATGATCGCCATTCTAACTGGTGTGAGATGGTATCTCATTGTGGTTTTGATTTGCCACTGCGGCTCCTGC	Non-Ref	G	F
rs11796850	rs11796850_Ref_C	ACTGGCCGCTTGACGGGAATCGCCACACTGACTTCCACAATGGCTGAACTAGTTTACATTCCCACCAACAGTGTAAAAGTGTTCCTATTTCTCCACATCCTCTCCAGCACCTGTTGTTTCCTGACTTTTTAATGATCGCCATTCTAACTGGTGTGAGATGGTATCTCATTGTGGTTTTGATTTGCCACTGCGGCTCCTGC	Ref	C	F
rs11796955	rs11796955_Non-Ref_G	ACTGGCCGCTTGACGTGAGATAATCATGTGGTTTTTGTCTTTAGTTTTATGTGATGAATCACATTCATTGATTTTCATCTGCTGAACCAACCTTGCATCGTAGATATAAAGCCTAGTTGATTATGGCACACTACCATTTTGAAGTGCTAGTGGATTCAGTTTGTTAGTTGATATGGATTGGCTCTCACTGCGGCTCCTGC	Non-Ref	G	F
rs11796955	rs11796955_Ref_C	ACTGGCCGCTTGACGTGAGATAATCATGTGGTTTTTGTCTTTAGTTTTATGTGATGAATCACATTCATTGATTTTCATCTGCTGAACCAACCTTGCATCCTAGATATAAAGCCTAGTTGATTATGGCACACTACCATTTTGAAGTGCTAGTGGATTCAGTTTGTTAGTTGATATGGATTGGCTCTCACTGCGGCTCCTGC	Ref	C	F
rs11797562	rs11797562_Non-Ref_A	ACTGGCCGCTTGACGAAATGAGGCTGGGGGAGGGGCACCCGCCATTGCCCAGGCTTGCTTAGGTAAACAAAGCAGCTGGGAAGATCAAACTGGGTGGAGACCACCACAGCCCAAGGAGGCCTGCATGCCTCTGTAGGCTCCACCTCTGGGAGAAGGGCACAGACAAACAAAAAGACAGCAGTAACCACTGCGGCTCCTGC	Non-Ref	A	F
rs11797562	rs11797562_Ref_C	ACTGGCCGCTTGACGAAATGAGGCTGGGGGAGGGGCACCCGCCATTGCCCAGGCTTGCTTAGGTAAACAAAGCAGCTGGGAAGATCAAACTGGGTGGAGCCCACCACAGCCCAAGGAGGCCTGCATGCCTCTGTAGGCTCCACCTCTGGGAGAAGGGCACAGACAAACAAAAAGACAGCAGTAACCACTGCGGCTCCTGC	Ref	C	F
rs11802759	rs11802759_Non-Ref_G	ACTGGCCGCTTGACGTATCTAATCCTACATGCCCATGCTGCAATATGGAAAGAAAGGGAGTTCCTAACCTCTGGGGGAACCCCCAATAAATACCACAAGGAAATCATGAAGTTATTGCACAAAGTACAAAAACCCAAGGAGGTGGCAGTCTTACACTGCCAAAGCCATCAAAAAGGTGTAGGAGACACTGCGGCTCCTGC	Non-Ref	G	F
rs11802759	rs11802759_Ref_A	ACTGGCCGCTTGACGTATCTAATCCTACATGCCCATGCTGCAATATGGAAAGAAAGGGAGTTCCTAACCTCTGGGGGAACCCCCAATAAATACCACAAGAAAATCATGAAGTTATTGCACAAAGTACAAAAACCCAAGGAGGTGGCAGTCTTACACTGCCAAAGCCATCAAAAAGGTGTAGGAGACACTGCGGCTCCTGC	Ref	A	F
rs11802979	rs11802979_Non-Ref_T	ACTGGCCGCTTGACGAGTTCAAGACCAGGCTGGGCAACACAGCCAGATCCGATGCCCCCTGATGTCTCCACAAAAAAAAAGAATGTTTAATTAGCCAGGTATGGTGGTGTGTACTTGTAGTCCCAGCTACTTGGGAGGCTAAAGCAGGAGGATCATTTGAACCCAGGAGTTTGAGGCTGCAGTGACACTGCGGCTCCTGC	Non-Ref	T	F
rs11802979	rs11802979_Ref_C	ACTGGCCGCTTGACGAGTTCAAGACCAGGCTGGGCAACACAGCCAGATCCGATGCCCCCTGATGTCTCCACAAAAAAAAAGAATGTTTAATTAGCCAGGCATGGTGGTGTGTACTTGTAGTCCCAGCTACTTGGGAGGCTAAAGCAGGAGGATCATTTGAACCCAGGAGTTTGAGGCTGCAGTGACACTGCGGCTCCTGC	Ref	C	F
rs118070805	rs118070805_Non-Ref_G	ACTGGCCGCTTGACGGTCAGGAGAAGCTGTCCTGGCCCCAGCCAGGGGGCAAGAGCTGAGTTTCCTGGTTCCTTCCCACACTGTGCTTCAGCCCACCCCGGGGGAGACTCCCGAGGCCACAGTGGGCTCCCCGTGGCCCGCTTTTGGTGGAAACCCAGATTCAGAGAAATATTTCTCCACCATAACACTGCGGCTCCTGC	Non-Ref	G	F
rs118070805	rs118070805_Ref_A	ACTGGCCGCTTGACGGTCAGGAGAAGCTGTCCTGGCCCCAGCCAGGGGGCAAGAGCTGAGTTTCCTGGTTCCTTCCCACACTGTGCTTCAGCCCACCCCAGGGGAGACTCCCGAGGCCACAGTGGGCTCCCCGTGGCCCGCTTTTGGTGGAAACCCAGATTCAGAGAAATATTTCTCCACCATAACACTGCGGCTCCTGC	Ref	A	F
rs118126443	rs118126443_Non-Ref_C	ACTGGCCGCTTGACGGAGACCAGTACCCGGGGGCCAGCAGCGACCCGGAAACACTCGGCCCGGAAATGATGTCACCATGAGGCGGGCCCGAAGAGAGGGCGGACCACGGCTGCGCGCTGGCTCCGGGAAGCGGTCGATGCCCGCGGCCGACGGAGACTACAACCCAGAGGCGGAGGACAAAGCGGCACTGCGGCTCCTGC	Non-Ref	C	F
rs118126443	rs118126443_Ref_T	ACTGGCCGCTTGACGGAGACCAGTACCCGGGGGCCAGCAGCGACCCGGAAACACTCGGCCCGGAAATGATGTCACCATGAGGCGGGCCCGAAGAGAGGGTGGACCACGGCTGCGCGCTGGCTCCGGGAAGCGGTCGATGCCCGCGGCCGACGGAGACTACAACCCAGAGGCGGAGGACAAAGCGGCACTGCGGCTCCTGC	Ref	T	F
rs118138242	rs118138242_Non-Ref_G	ACTGGCCGCTTGACGGTATACCCTATTCCTTTAAAAGCCAAGGTAAATTTGAAACCTATAATTGATAATTAAAGGTATTCTTCGTAACCCTGTAACACTGTAATACCACTTTGTTGTCAGTGTAGTCAGTGTAAACAAGGGCGTATCCCGAAAGCACTGAGGCCTTCCTATCAAAAATCCTTAACCACTGCGGCTCCTGC	Non-Ref	G	F
rs118138242	rs118138242_Ref_C	ACTGGCCGCTTGACGGTATACCCTATTCCTTTAAAAGCCAAGGTAAATTTGAAACCTATAATTGATAATTAAAGGTATTCTTCGTAACCCTGTAACACTCTAATACCACTTTGTTGTCAGTGTAGTCAGTGTAAACAAGGGCGTATCCCGAAAGCACTGAGGCCTTCCTATCAAAAATCCTTAACCACTGCGGCTCCTGC	Ref	C	F
rs118191427	rs118191427_Non-Ref_A	ACTGGCCGCTTGACGTCCCCCCTGAGAAGGAGGTGACGGAACTTGAGTTCTGAAGCATGGCTCTTGGGGTGGGGGTGTCTGGTGGCCTTGTGACCTGCCACAGCCATGGGGGCTGTGGACGACCCCATCTGCTCCCTCTCTGAAGCTCCATGGGGCACCACAGGAGTCTGGACCTGTGCCACAACCACTGCGGCTCCTGC	Non-Ref	A	F
rs118191427	rs118191427_Ref_G	ACTGGCCGCTTGACGTCCCCCCTGAGAAGGAGGTGACGGAACTTGAGTTCTGAAGCATGGCTCTTGGGGTGGGGGTGTCTGGTGGCCTTGTGACCTGCCGCAGCCATGGGGGCTGTGGACGACCCCATCTGCTCCCTCTCTGAAGCTCCATGGGGCACCACAGGAGTCTGGACCTGTGCCACAACCACTGCGGCTCCTGC	Ref	G	F
rs11844621	rs11844621_Non-Ref_G	ACTGGCCGCTTGACGATGGAGGTACAGCGGGAGAAAGGAGGCGGGGATGGGGGAGCGGAGGCACTCACTCTGGCAGCAGTGACAGGGCAGGGTGCACTCGAACACGCACACTGGTGGGGTAGGGAGGGAAGGTAAGATCCGCCGGGGCACACGAGCGCCAGCAAAGAGGTGTGGCGGGTGGTCCTCACTGCGGCTCCTGC	Non-Ref	G	F
rs11844621	rs11844621_Ref_A	ACTGGCCGCTTGACGATGGAGGTACAGCGGGAGAAAGGAGGCGGGGATGGGGGAGCGGAGGCACTCACTCTGGCAGCAGTGACAGGGCAGGGTGCACTCAAACACGCACACTGGTGGGGTAGGGAGGGAAGGTAAGATCCGCCGGGGCACACGAGCGCCAGCAAAGAGGTGTGGCGGGTGGTCCTCACTGCGGCTCCTGC	Ref	A	F
rs11844622	rs11844622_Non-Ref_C	ACTGGCCGCTTGACGTGGAGGTACAGCGGGAGAAAGGAGGCGGGGATGGGGGAGCGGAGGCACTCACTCTGGCAGCAGTGACAGGGCAGGGTGCACTCACACACGCACACTGGTGGGGTAGGGAGGGAAGGTAAGATCCGCCGGGGCACACGAGCGCCAGCAAAGAGGTGTGGCGGGTGGTCCTGCACTGCGGCTCCTGC	Non-Ref	C	F
rs11844622	rs11844622_Ref_A	ACTGGCCGCTTGACGTGGAGGTACAGCGGGAGAAAGGAGGCGGGGATGGGGGAGCGGAGGCACTCACTCTGGCAGCAGTGACAGGGCAGGGTGCACTCAAACACGCACACTGGTGGGGTAGGGAGGGAAGGTAAGATCCGCCGGGGCACACGAGCGCCAGCAAAGAGGTGTGGCGGGTGGTCCTGCACTGCGGCTCCTGC	Ref	A	F
rs11845506	rs11845506_Non-Ref_A	ACTGGCCGCTTGACGGAGCGCCAGCAAAGAGGTGTGGCGGGTGGTCCTGGGCTGGGTGAGCTGCAGTGGAGGAAGGAGCAGGCGGGCTGATGCTGGTCCAAGGGGCCGCCCTGCTGGAGGTCTCGTCAGGCGCTGTCTGCCAGTGCAGGTGCTGAGATTCAGACCCCCAGGGCACCTGAGGCTGCCACTGCGGCTCCTGC	Non-Ref	A	F
rs11845506	rs11845506_Ref_C	ACTGGCCGCTTGACGGAGCGCCAGCAAAGAGGTGTGGCGGGTGGTCCTGGGCTGGGTGAGCTGCAGTGGAGGAAGGAGCAGGCGGGCTGATGCTGGTCCCAGGGGCCGCCCTGCTGGAGGTCTCGTCAGGCGCTGTCTGCCAGTGCAGGTGCTGAGATTCAGACCCCCAGGGCACCTGAGGCTGCCACTGCGGCTCCTGC	Ref	C	F
rs11845568	rs11845568_Non-Ref_C	ACTGGCCGCTTGACGGCAAAGAGGTGTGGCGGGTGGTCCTGGGCTGGGTGAGCTGCAGTGGAGGAAGGAGCAGGCGGGCTGATGCTGGTCCCAGGGGCCCCCCTGCTGGAGGTCTCGTCAGGCGCTGTCTGCCAGTGCAGGTGCTGAGATTCAGACCCCCAGGGCACCTGAGGCTGCACTGCAAGCACTGCGGCTCCTGC	Non-Ref	C	F
rs11845568	rs11845568_Ref_G	ACTGGCCGCTTGACGGCAAAGAGGTGTGGCGGGTGGTCCTGGGCTGGGTGAGCTGCAGTGGAGGAAGGAGCAGGCGGGCTGATGCTGGTCCCAGGGGCCGCCCTGCTGGAGGTCTCGTCAGGCGCTGTCTGCCAGTGCAGGTGCTGAGATTCAGACCCCCAGGGCACCTGAGGCTGCACTGCAAGCACTGCGGCTCCTGC	Ref	G	F
rs11845614	rs11845614_Non-Ref_A	ACTGGCCGCTTGACGCAAGTGGAGCCTAGGCGATGGGCATCAGCTTGCTGTGCTCTACTACAGAGGCTTCCATACCAAACCCTCTGGGCTCTTCACTGGATGGAGTGCTGCCCCTACCACTTCTCTGAGTAGCTCTCCTTGCCAACTCAAGTGTCCGTGGCAATCGAGAGGTCTCTTCATGCTAGCACTGCGGCTCCTGC	Non-Ref	A	F
rs11845614	rs11845614_Ref_C	ACTGGCCGCTTGACGCAAGTGGAGCCTAGGCGATGGGCATCAGCTTGCTGTGCTCTACTACAGAGGCTTCCATACCAAACCCTCTGGGCTCTTCACTGGCTGGAGTGCTGCCCCTACCACTTCTCTGAGTAGCTCTCCTTGCCAACTCAAGTGTCCGTGGCAATCGAGAGGTCTCTTCATGCTAGCACTGCGGCTCCTGC	Ref	C	F
rs11845777	rs11845777_Non-Ref_A	ACTGGCCGCTTGACGGGTTCCCAGCTCCCTCCCGCTTCAGCCGGTTTCTGTGTCTTCTCTGGATCCACTCTCAGTGCCTTCCCTCTGAAGATGTTAGGAACGCACCAGTCTTCCAGTTCCCTTTGTGGCAGCTGTTCCACCTGGCTCCATCTAGCCAGCCATCTTGCCTCAGGAGCCCCCTGATTCACTGCGGCTCCTGC	Non-Ref	A	F
rs11845777	rs11845777_Ref_G	ACTGGCCGCTTGACGGGTTCCCAGCTCCCTCCCGCTTCAGCCGGTTTCTGTGTCTTCTCTGGATCCACTCTCAGTGCCTTCCCTCTGAAGATGTTAGGAGCGCACCAGTCTTCCAGTTCCCTTTGTGGCAGCTGTTCCACCTGGCTCCATCTAGCCAGCCATCTTGCCTCAGGAGCCCCCTGATTCACTGCGGCTCCTGC	Ref	G	F
rs11846573	rs11846573_Non-Ref_C	ACTGGCCGCTTGACGAAAAGAAATATGTTGAAGGTAAAATGCTACGGAAACATGCAAAAGAGAAATGTTCAAAAGTCAGTATTTGTTTTAAAAATTTAGCTAAATATCACTATAACCTGGCAAGCCATAAACATCTTCTTTAGACAACTAAATTAATGGATCTTTACACCTTTTACACTGCTAGGCACTGCGGCTCCTGC	Non-Ref	C	F
rs11846573	rs11846573_Ref_T	ACTGGCCGCTTGACGAAAAGAAATATGTTGAAGGTAAAATGCTACGGAAACATGCAAAAGAGAAATGTTCAAAAGTCAGTATTTGTTTTAAAAATTTAGTTAAATATCACTATAACCTGGCAAGCCATAAACATCTTCTTTAGACAACTAAATTAATGGATCTTTACACCTTTTACACTGCTAGGCACTGCGGCTCCTGC	Ref	T	F
rs11847135	rs11847135_Non-Ref_C	ACTGGCCGCTTGACGTCTCAGAGTTGATTCTGATCTGGAATCAGAATTAGTTGATGAAAGTTTTATAAAAGCATATTTTGGGCTCAAAACAAATGCTTCCTAATGATTATAACTATATAGCCTGCTTTCTATATAGTTATAATCATTAGGAAGCATTTGTTTTCTCTCTTTAGCTTCTGTCTGAACACTGCGGCTCCTGC	Non-Ref	C	F
rs11847135	rs11847135_Ref_A	ACTGGCCGCTTGACGTCTCAGAGTTGATTCTGATCTGGAATCAGAATTAGTTGATGAAAGTTTTATAAAAGCATATTTTGGGCTCAAAACAAATGCTTCATAATGATTATAACTATATAGCCTGCTTTCTATATAGTTATAATCATTAGGAAGCATTTGTTTTCTCTCTTTAGCTTCTGTCTGAACACTGCGGCTCCTGC	Ref	A	F
rs11847992	rs11847992_Non-Ref_G	ACTGGCCGCTTGACGTAATTAGAAATGCCATCGAGCAGAAGCAAAAGCCCTAATGCTTGATGATACAAGATACAGAACAGGAGAAAAAGGCAAATAAAAGTCATGGTTTTGGGACAGGGGGCTTGTTAGGCTACAAGAATGGCACCCAACTTTGACTACAAAATTAGATTCACCTGGGGTGCTTCCACTGCGGCTCCTGC	Non-Ref	G	F
rs11847992	rs11847992_Ref_A	ACTGGCCGCTTGACGTAATTAGAAATGCCATCGAGCAGAAGCAAAAGCCCTAATGCTTGATGATACAAGATACAGAACAGGAGAAAAAGGCAAATAAAAATCATGGTTTTGGGACAGGGGGCTTGTTAGGCTACAAGAATGGCACCCAACTTTGACTACAAAATTAGATTCACCTGGGGTGCTTCCACTGCGGCTCCTGC	Ref	A	F
rs11848030	rs11848030_Non-Ref_C	ACTGGCCGCTTGACGTTCTAAAATAAATTATGAATGCCTTGACCCCTCACCAAACTAATCAACTCAGACTCTTTGGCAGAACCCAGGAATCAAGATTTTCAGCCTCCTCAGATTATTCTAACATACATCCAGAGTTGAGAAGAACTAGGTTCTGGAAATACAACAGGACGGGTAAAAACAAAGCCCACTGCGGCTCCTGC	Non-Ref	C	F
rs11848030	rs11848030_Ref_A	ACTGGCCGCTTGACGTTCTAAAATAAATTATGAATGCCTTGACCCCTCACCAAACTAATCAACTCAGACTCTTTGGCAGAACCCAGGAATCAAGATTTTAAGCCTCCTCAGATTATTCTAACATACATCCAGAGTTGAGAAGAACTAGGTTCTGGAAATACAACAGGACGGGTAAAAACAAAGCCCACTGCGGCTCCTGC	Ref	A	F
rs11849010	rs11849010_Non-Ref_C	ACTGGCCGCTTGACGTCAGAGGGAGAGGGGTCTGCAGAGCCTCCTTGCTGCACAGTTCCCCTGACATAAGCCCTGCCAGATTTGTGCTTCCCTACCTCCCCAGCACCCCCAGAGACCTCAGGGATACTTCTCCTAGGCAACTTTTTTTGGGGGAGACCTATAAGACAGACAGCTGCACCTCCTGGCACTGCGGCTCCTGC	Non-Ref	C	F
rs11849010	rs11849010_Ref_T	ACTGGCCGCTTGACGTCAGAGGGAGAGGGGTCTGCAGAGCCTCCTTGCTGCACAGTTCCCCTGACATAAGCCCTGCCAGATTTGTGCTTCCCTACCTCCTCAGCACCCCCAGAGACCTCAGGGATACTTCTCCTAGGCAACTTTTTTTGGGGGAGACCTATAAGACAGACAGCTGCACCTCCTGGCACTGCGGCTCCTGC	Ref	T	F
rs11850365	rs11850365_Non-Ref_T	ACTGGCCGCTTGACGAGTCTCCTTAAATGGGAAGGGTCAAGTCCTTTTCCCCTAATGAGCAGCAATTTCAAAAAGAAATATGTTGAAGGTAAAATGCTATGGAAACATGCAAAAGAGAAATGTTCAAAAGTCAGTATTTGTTTTAAAAATTTAGTTAAATATCACTATAACCTGGCAAGCCATAACACTGCGGCTCCTGC	Non-Ref	T	F
rs11850365	rs11850365_Ref_C	ACTGGCCGCTTGACGAGTCTCCTTAAATGGGAAGGGTCAAGTCCTTTTCCCCTAATGAGCAGCAATTTCAAAAAGAAATATGTTGAAGGTAAAATGCTACGGAAACATGCAAAAGAGAAATGTTCAAAAGTCAGTATTTGTTTTAAAAATTTAGTTAAATATCACTATAACCTGGCAAGCCATAACACTGCGGCTCCTGC	Ref	C	F
rs11850486	rs11850486_Non-Ref_T	ACTGGCCGCTTGACGTTCCTGTGCTTTAAGATAGTTATATTTTTATCATAAAATGTAATGCAGTGCTCCAAATAGATTTTACCTTTCATTTAAGAATTTTGAGATGAATCTGTAGTAGTCAGAGTTCTAGGATGAAGGCATCTGTAGTAGTCAGGGTTTGCCAGAGAAAACAGAACCAACAGGGTCACTGCGGCTCCTGC	Non-Ref	T	F
rs11850486	rs11850486_Ref_C	ACTGGCCGCTTGACGTTCCTGTGCTTTAAGATAGTTATATTTTTATCATAAAATGTAATGCAGTGCTCCAAATAGATTTTACCTTTCATTTAAGAATTTCGAGATGAATCTGTAGTAGTCAGAGTTCTAGGATGAAGGCATCTGTAGTAGTCAGGGTTTGCCAGAGAAAACAGAACCAACAGGGTCACTGCGGCTCCTGC	Ref	C	F
rs11851566	rs11851566_Non-Ref_A	ACTGGCCGCTTGACGGTATGTCTTTATTAGCAGCATAAAAACAGACTAATGCATGTAGCAAATCCAAAATCTACAGGGTAGGCCAGCAGGCTGGACACCAAATTTCAGTCCAAGTCCAAAAACTGCTTGCAGAATTCCTCCATAGAGAGGTCAGTCTTTTTCTATTAAAGCCTCCAACTGATTGGCACTGCGGCTCCTGC	Non-Ref	A	F
rs11851566	rs11851566_Ref_G	ACTGGCCGCTTGACGGTATGTCTTTATTAGCAGCATAAAAACAGACTAATGCATGTAGCAAATCCAAAATCTACAGGGTAGGCCAGCAGGCTGGACACCGAATTTCAGTCCAAGTCCAAAAACTGCTTGCAGAATTCCTCCATAGAGAGGTCAGTCTTTTTCTATTAAAGCCTCCAACTGATTGGCACTGCGGCTCCTGC	Ref	G	F
rs11851847	rs11851847_Non-Ref_C	ACTGGCCGCTTGACGCTCACTCATTGGTATAAAAATAAAATGATTTTACTTTCCCCAGTTACTTTCCTGCAGCAAAGAGTCTGCTCTGCAAACATCTCCCTACTGGAAAAAAGGGGATTTTAGTAATATCTCAACCCAGTTCCGTCACTTCTTGATCACTTTCAATGATTAAAACAGTGTAATTCCACTGCGGCTCCTGC	Non-Ref	C	F
rs11851847	rs11851847_Ref_A	ACTGGCCGCTTGACGCTCACTCATTGGTATAAAAATAAAATGATTTTACTTTCCCCAGTTACTTTCCTGCAGCAAAGAGTCTGCTCTGCAAACATCTCCATACTGGAAAAAAGGGGATTTTAGTAATATCTCAACCCAGTTCCGTCACTTCTTGATCACTTTCAATGATTAAAACAGTGTAATTCCACTGCGGCTCCTGC	Ref	A	F
rs11851869	rs11851869_Non-Ref_G	ACTGGCCGCTTGACGGGGGATTTTAGTAATATCTCAACCCAGTTCCGTCACTTCTTGATCACTTTCAATGATTAAAACAGTGTAATTCCAGTTCTTAAAGACCTGTCTTCATTGTAGCTTTGCAAACTCACGTTTGATTCAAATCCCTCCCCACAGGCAGATTAGACTTGGGACAGAGGGATTTGCACTGCGGCTCCTGC	Non-Ref	G	F
rs11851869	rs11851869_Ref_A	ACTGGCCGCTTGACGGGGGATTTTAGTAATATCTCAACCCAGTTCCGTCACTTCTTGATCACTTTCAATGATTAAAACAGTGTAATTCCAGTTCTTAAAAACCTGTCTTCATTGTAGCTTTGCAAACTCACGTTTGATTCAAATCCCTCCCCACAGGCAGATTAGACTTGGGACAGAGGGATTTGCACTGCGGCTCCTGC	Ref	A	F
rs11851887	rs11851887_Non-Ref_T	ACTGGCCGCTTGACGGAATCATGTCATCTGCAAACAGTGATAGTTTGACTTCCTCTCCTTTTATTTGGGTGCCCTTTATTTCTTTCTCTTGCCGGATTTTTCTGGCCAGGATTTCCAATACTATATTGAATAGGAGTGGTGAGAGAGGGCATCCTTGTCCTGTGCCAGTTTTCAAAGGGGATGCTCACTGCGGCTCCTGC	Non-Ref	T	F
rs11851887	rs11851887_Ref_C	ACTGGCCGCTTGACGGAATCATGTCATCTGCAAACAGTGATAGTTTGACTTCCTCTCCTTTTATTTGGGTGCCCTTTATTTCTTTCTCTTGCCGGATTTCTCTGGCCAGGATTTCCAATACTATATTGAATAGGAGTGGTGAGAGAGGGCATCCTTGTCCTGTGCCAGTTTTCAAAGGGGATGCTCACTGCGGCTCCTGC	Ref	C	F
rs11851970	rs11851970_Non-Ref_T	ACTGGCCGCTTGACGCTCTCTCTCCCTTTCTCTTTCTGGTTCCCACTGCTGTGGTGCTGGGGCAGGAGGATGGAGAGCGTTGGCCTGGATGCCAACTCTTGAGCTGTCTCTGGTCAAGCTGCCAGCTCCATTTTGTTGGTTGCCTCTACTTGTTTGCTTACCCCTGTCTGGACATCAGTCCACTTCACTGCGGCTCCTGC	Non-Ref	T	F
rs11851970	rs11851970_Ref_C	ACTGGCCGCTTGACGCTCTCTCTCCCTTTCTCTTTCTGGTTCCCACTGCTGTGGTGCTGGGGCAGGAGGATGGAGAGCGTTGGCCTGGATGCCAACTCTCGAGCTGTCTCTGGTCAAGCTGCCAGCTCCATTTTGTTGGTTGCCTCTACTTGTTTGCTTACCCCTGTCTGGACATCAGTCCACTTCACTGCGGCTCCTGC	Ref	C	F
rs11859300	rs11859300_Non-Ref_T	ACTGGCCGCTTGACGAATAATTAGCCAGGTGTGCTGGTGCACACCTGCGGTCTCAGCTACTCAGGAGGCTGAGGTGGGAGGATTGCTTGAGCCCAGGAGTTCAGTGCTGCAGTGAGCTATGATGGCACCACTGCACTCCAGCTTGGACAACATAACAATACCCTGCCTCAAAGGAAAAAGAAAAACACTGCGGCTCCTGC	Non-Ref	T	F
rs11859300	rs11859300_Ref_G	ACTGGCCGCTTGACGAATAATTAGCCAGGTGTGCTGGTGCACACCTGCGGTCTCAGCTACTCAGGAGGCTGAGGTGGGAGGATTGCTTGAGCCCAGGAGGTCAGTGCTGCAGTGAGCTATGATGGCACCACTGCACTCCAGCTTGGACAACATAACAATACCCTGCCTCAAAGGAAAAAGAAAAACACTGCGGCTCCTGC	Ref	G	F
rs11859349	rs11859349_Non-Ref_T	ACTGGCCGCTTGACGTCATTTTGTTCTCTTTTTGTACTTTTTTTTTTTTGAGACGGAATCTCATTCTGTCACCCAGGCTGGAGTGCAGTGGTGCGATCTTGGCTCACTGCAAGCTCCGCCTCCCGGGTTCAGGCCATTCTTCTGCCTCAGCCTCCCGAGTAGCTGGGACTACAGGTGCCCACCACCACTGCGGCTCCTGC	Non-Ref	T	F
rs11859349	rs11859349_Ref_C	ACTGGCCGCTTGACGTCATTTTGTTCTCTTTTTGTACTTTTTTTTTTTTGAGACGGAATCTCATTCTGTCACCCAGGCTGGAGTGCAGTGGTGCGATCTCGGCTCACTGCAAGCTCCGCCTCCCGGGTTCAGGCCATTCTTCTGCCTCAGCCTCCCGAGTAGCTGGGACTACAGGTGCCCACCACCACTGCGGCTCCTGC	Ref	C	F
rs11860603	rs11860603_Non-Ref_C	ACTGGCCGCTTGACGATTTTCATCGGATTGCCTGGAGATTCGTTTCCAGCAAAAGTATTATGAAGCTCCCCAAGCAAGTATGTGGTTTGACTGTCAGTCCGTGAAAATGTGAGCTCATTGATTTCTTTCTCTTGTAAAACCAGTACTAGTTTTGTGGTCCTGTCAGTTCTGGAAAATTCTCTGTGCACTGCGGCTCCTGC	Non-Ref	C	F
rs11860603	rs11860603_Ref_T	ACTGGCCGCTTGACGATTTTCATCGGATTGCCTGGAGATTCGTTTCCAGCAAAAGTATTATGAAGCTCCCCAAGCAAGTATGTGGTTTGACTGTCAGTCTGTGAAAATGTGAGCTCATTGATTTCTTTCTCTTGTAAAACCAGTACTAGTTTTGTGGTCCTGTCAGTTCTGGAAAATTCTCTGTGCACTGCGGCTCCTGC	Ref	T	F
rs11860650	rs11860650_Non-Ref_T	ACTGGCCGCTTGACGTCTGTTTTTGTTTTTGTTGCTTGTGCTTTCAGGATCATATAAAAAAATCATTGCCCAGACCAATGTCATGAAGCTTTCCCTCTATGTTTCCTTCTAATAGTTTATAGTGTTAGATCTTACATTTAAGCCTTTAACTCACTTTTTAATTTTTTTATTTTTTAATTTAATTTCACTGCGGCTCCTGC	Non-Ref	T	F
rs11860650	rs11860650_Ref_C	ACTGGCCGCTTGACGTCTGTTTTTGTTTTTGTTGCTTGTGCTTTCAGGATCATATAAAAAAATCATTGCCCAGACCAATGTCATGAAGCTTTCCCTCTACGTTTCCTTCTAATAGTTTATAGTGTTAGATCTTACATTTAAGCCTTTAACTCACTTTTTAATTTTTTTATTTTTTAATTTAATTTCACTGCGGCTCCTGC	Ref	C	F
rs11861161	rs11861161_Non-Ref_C	ACTGGCCGCTTGACGGGCCAGGCTGGTTTTGAACTCCTCATCTCAGGTGATCCACTTGCCTCGACATCCCAAAGTGCTGGGATTGCAGGCGTGAGCCACCGCACCTGGCCAAAGCTTGTCAATTCTATCTTTTTGAAAAATCAACTTAATTTCATTGATTTTTTTCTATTCTCTATTTGATTTATCACTGCGGCTCCTGC	Non-Ref	C	F
rs11861161	rs11861161_Ref_T	ACTGGCCGCTTGACGGGCCAGGCTGGTTTTGAACTCCTCATCTCAGGTGATCCACTTGCCTCGACATCCCAAAGTGCTGGGATTGCAGGCGTGAGCCACTGCACCTGGCCAAAGCTTGTCAATTCTATCTTTTTGAAAAATCAACTTAATTTCATTGATTTTTTTCTATTCTCTATTTGATTTATCACTGCGGCTCCTGC	Ref	T	F
rs11861236	rs11861236_Non-Ref_C	ACTGGCCGCTTGACGCAGAAGTGGCTATGGGAATTCTTCCCATATATCCCAGGTGGCCAGGGAAGGGCCCGACTCAGGAAATGGCATCTGTAAGAATGACAGGGCAGCCTACTGAGGGGTGCTGGGCATGACTCGCAGCATGGGCTGGCCCACCCAGCCACCGCCAGGCACCGGTCCAAACCAGTCACTGCGGCTCCTGC	Non-Ref	C	F
rs11861236	rs11861236_Ref_T	ACTGGCCGCTTGACGCAGAAGTGGCTATGGGAATTCTTCCCATATATCCCAGGTGGCCAGGGAAGGGCCCGACTCAGGAAATGGCATCTGTAAGAATGATAGGGCAGCCTACTGAGGGGTGCTGGGCATGACTCGCAGCATGGGCTGGCCCACCCAGCCACCGCCAGGCACCGGTCCAAACCAGTCACTGCGGCTCCTGC	Ref	T	F
rs11863592	rs11863592_Non-Ref_G	ACTGGCCGCTTGACGTGGGGTGGGGGAAGGGAGGAGGGAAAGCATTAGGAGATATACCTAATGTAAATGACAAGTTAATGGATGCAGCACACCAACATGGCACATGTATACATATGTAACAAACCTGCACGTTGTGCACATGTACCCTAGAACTTAAAGTATAATAAAAAAATAAATTTCCGATTCACTGCGGCTCCTGC	Non-Ref	G	F
rs11863592	rs11863592_Ref_A	ACTGGCCGCTTGACGTGGGGTGGGGGAAGGGAGGAGGGAAAGCATTAGGAGATATACCTAATGTAAATGACAAGTTAATGGATGCAGCACACCAACATGACACATGTATACATATGTAACAAACCTGCACGTTGTGCACATGTACCCTAGAACTTAAAGTATAATAAAAAAATAAATTTCCGATTCACTGCGGCTCCTGC	Ref	A	F
rs11864503	rs11864503_Non-Ref_C	ACTGGCCGCTTGACGCTCTTTTCTTCTCTTGCTGTCTTCCTTTGTGTTTTATTGTTGTTAATTTTTGTATTAATATGCTTTCATTTTGTTCTCTTTTTGCACTTTTTTTTTTTTGAGACGGAATCTCATTCTGTCACCCAGGCTGGAGTGCAGTGGTGCGATCTCGGCTCACTGCAAGCTCCGCCCACTGCGGCTCCTGC	Non-Ref	C	F
rs11864503	rs11864503_Ref_T	ACTGGCCGCTTGACGCTCTTTTCTTCTCTTGCTGTCTTCCTTTGTGTTTTATTGTTGTTAATTTTTGTATTAATATGCTTTCATTTTGTTCTCTTTTTGTACTTTTTTTTTTTTGAGACGGAATCTCATTCTGTCACCCAGGCTGGAGTGCAGTGGTGCGATCTCGGCTCACTGCAAGCTCCGCCCACTGCGGCTCCTGC	Ref	T	F
rs11864541	rs11864541_Non-Ref_C	ACTGGCCGCTTGACGTTCTTCTGCCTCAGCCTCCCGAGTAGCTGGGACTACAGGTGCCCACCACCTCTCCTGGCTAATTTTTTGTATTTTTAATAGAGACGGGGTTTCACCACGTTAGCCAGGATGGTCTTGATCTCCTGACCTCGTGATCCGCCCACCTCAGCCTCCCAAAGTGCTGGGATTACCACTGCGGCTCCTGC	Non-Ref	C	F
rs11864541	rs11864541_Ref_T	ACTGGCCGCTTGACGTTCTTCTGCCTCAGCCTCCCGAGTAGCTGGGACTACAGGTGCCCACCACCTCTCCTGGCTAATTTTTTGTATTTTTAATAGAGATGGGGTTTCACCACGTTAGCCAGGATGGTCTTGATCTCCTGACCTCGTGATCCGCCCACCTCAGCCTCCCAAAGTGCTGGGATTACCACTGCGGCTCCTGC	Ref	T	F
rs11864813	rs11864813_Non-Ref_T	ACTGGCCGCTTGACGTACAGGTGCCCACCACCACACCCAGCTAATTTTTGTATTTTTAGTAGAGATGGCATTTCACCATGTTGGCCAGGCTGGTCTCAATCTCCTGATCTCAAGTGATTCACCTGCCTCAGCCTCCCAAAGTGCTGGGATTACAGGTGTGAGTCACCGAACCCGGCCCTCTTTGCCACTGCGGCTCCTGC	Non-Ref	T	F
rs11864813	rs11864813_Ref_A	ACTGGCCGCTTGACGTACAGGTGCCCACCACCACACCCAGCTAATTTTTGTATTTTTAGTAGAGATGGCATTTCACCATGTTGGCCAGGCTGGTCTCAAACTCCTGATCTCAAGTGATTCACCTGCCTCAGCCTCCCAAAGTGCTGGGATTACAGGTGTGAGTCACCGAACCCGGCCCTCTTTGCCACTGCGGCTCCTGC	Ref	A	F
rs11865121	rs11865121_Non-Ref_A	ACTGGCCGCTTGACGTGATAGAAACAGTCATTACAATTCTTCCTCTTGACTGCATATTGGGCACTGAAATATGTCTGTTCTCTTTGGAGGGTTCTTTGTAGGAATCCTAACAAAGCACAGCCTCGTGACTGCTTCTGTCCAGGGGACACATTGAAAAGCAGAGGAGGTAACACAGGCTTGTTAACCACTGCGGCTCCTGC	Non-Ref	A	F
rs11865121	rs11865121_Ref_C	ACTGGCCGCTTGACGTGATAGAAACAGTCATTACAATTCTTCCTCTTGACTGCATATTGGGCACTGAAATATGTCTGTTCTCTTTGGAGGGTTCTTTGTCGGAATCCTAACAAAGCACAGCCTCGTGACTGCTTCTGTCCAGGGGACACATTGAAAAGCAGAGGAGGTAACACAGGCTTGTTAACCACTGCGGCTCCTGC	Ref	C	F
rs11865746	rs11865746_Non-Ref_G	ACTGGCCGCTTGACGAACCATTTATCAGTTGTGTGGTTTGCAAATATTTTCCCCCAGTCTGTAGGTTGTCTCTTCACTCTGTTAATTATTCCTTTATTGGGCAGAAGCTTTTTAGTTTGATGCAATTCCATTTGTCTGTTTTTGTTTTTGTTGCTTGTGCTTTCAGGATCATATAAAAAAATCATCACTGCGGCTCCTGC	Non-Ref	G	F
rs11865746	rs11865746_Ref_T	ACTGGCCGCTTGACGAACCATTTATCAGTTGTGTGGTTTGCAAATATTTTCCCCCAGTCTGTAGGTTGTCTCTTCACTCTGTTAATTATTCCTTTATTGTGCAGAAGCTTTTTAGTTTGATGCAATTCCATTTGTCTGTTTTTGTTTTTGTTGCTTGTGCTTTCAGGATCATATAAAAAAATCATCACTGCGGCTCCTGC	Ref	T	F
rs11880872	rs11880872_Non-Ref_G	ACTGGCCGCTTGACGGTCTCCTTTGCAAAAGAAAATGTGCCAAGAAGGTGGGTGGGGGGGGTCCCCAGCTGTGTCAGTACACATTCATCTCTCAGGCAAGTCTAGACATCCAGCCAGAGACTCAAAGCTCAGGGCCGGAATTATCTAGCTGGATGGTCCCTAAAAAAGACGTGCCACTTAGAAGCCACTGCGGCTCCTGC	Non-Ref	G	F
rs11880872	rs11880872_Ref_A	ACTGGCCGCTTGACGGTCTCCTTTGCAAAAGAAAATGTGCCAAGAAGGTGGGTGGGGGGGGTCCCCAGCTGTGTCAGTACACATTCATCTCTCAGGCAAATCTAGACATCCAGCCAGAGACTCAAAGCTCAGGGCCGGAATTATCTAGCTGGATGGTCCCTAAAAAAGACGTGCCACTTAGAAGCCACTGCGGCTCCTGC	Ref	A	F
rs11889341	rs11889341_Non-Ref_T	ACTGGCCGCTTGACGTGGAGCTTGTTAATAATGAGAGTTTTCTTTCATTTTTTTCCACATGTCTACCAAATTCCAATAACATTTACTGAACATCTTATTTTTTTACCACTGCTCTGCTGGGCCAGCTCTGTCATAAATCAAGTGTTCCTTTGTGGGTGGGCTTGTTTCTGGACTCCATTCCATCTCACTGCGGCTCCTGC	Non-Ref	T	F
rs11889341	rs11889341_Ref_C	ACTGGCCGCTTGACGTGGAGCTTGTTAATAATGAGAGTTTTCTTTCATTTTTTTCCACATGTCTACCAAATTCCAATAACATTTACTGAACATCTTATTCTTTTACCACTGCTCTGCTGGGCCAGCTCTGTCATAAATCAAGTGTTCCTTTGTGGGTGGGCTTGTTTCTGGACTCCATTCCATCTCACTGCGGCTCCTGC	Ref	C	F
rs11931087	rs11931087_Non-Ref_G	ACTGGCCGCTTGACGACTTATTGAATAATAGGATAGATCATCCTCCATATAAGACGACTATTAATTAATCTACAGAAAGACTGAGTAGTTCTTAATAACGTAGAAATACGTTGCACTGGATTTGAAGTTGAATAAGTACAGGATGAAGCCTTGGCTCTGTCACTAACAGAACTTCACTTTTTGCCCACTGCGGCTCCTGC	Non-Ref	G	F
rs11931087	rs11931087_Ref_A	ACTGGCCGCTTGACGACTTATTGAATAATAGGATAGATCATCCTCCATATAAGACGACTATTAATTAATCTACAGAAAGACTGAGTAGTTCTTAATAACATAGAAATACGTTGCACTGGATTTGAAGTTGAATAAGTACAGGATGAAGCCTTGGCTCTGTCACTAACAGAACTTCACTTTTTGCCCACTGCGGCTCCTGC	Ref	A	F
rs1194	rs1194_Non-Ref_G	ACTGGCCGCTTGACGGGAGGCCAGCTGAGATGCCTGGCTACTTGGCACCAGGGACTTCCTGACACCACAGTCAATTAATTCCTCAGGGGCCTGTGGCTGGAGAAAAGGTGCCCAGCCCCCACCACTCCTCAGCTGCCCCCCAACCTCTCTATGGCAGAGAGGCAGGGAGTGGCCCTGTACATAGACACTGCGGCTCCTGC	Non-Ref	G	F
rs1194	rs1194_Ref_A	ACTGGCCGCTTGACGGGAGGCCAGCTGAGATGCCTGGCTACTTGGCACCAGGGACTTCCTGACACCACAGTCAATTAATTCCTCAGGGGCCTGTGGCTGAAGAAAAGGTGCCCAGCCCCCACCACTCCTCAGCTGCCCCCCAACCTCTCTATGGCAGAGAGGCAGGGAGTGGCCCTGTACATAGACACTGCGGCTCCTGC	Ref	A	F
rs11961041	rs11961041_Non-Ref_A	ACTGGCCGCTTGACGATCTACTATAAACACTGATCTGCACCTTGCTTTCTTCAATTAATATATCTTTGAGAGTTCTTCATGTCAGTATACACAGATACTACTCATTGTTTCCTATAGGTGCGTACTATTCTGCTATATGCATGTCCCATAATGTATTTAACCAGGCCCTTGTTGATGGGGATTTACACTGCGGCTCCTGC	Non-Ref	A	F
rs11961041	rs11961041_Ref_T	ACTGGCCGCTTGACGATCTACTATAAACACTGATCTGCACCTTGCTTTCTTCAATTAATATATCTTTGAGAGTTCTTCATGTCAGTATACACAGATACTTCTCATTGTTTCCTATAGGTGCGTACTATTCTGCTATATGCATGTCCCATAATGTATTTAACCAGGCCCTTGTTGATGGGGATTTACACTGCGGCTCCTGC	Ref	T	F
rs11963234	rs11963234_Non-Ref_A	ACTGGCCGCTTGACGAGATCATTTGAGGTCAGGAGTTCGAGACCAGCCTGGCCAACGTGGTGAAACCCTGTCTCTACTAAAAATACAAAAAAATGAGCCAGGCACGGTGGCACACAACTGTAATCCCAGCTACTCGGGAGGCTGAGGCATGAGAATCTCTTGAACCCAGGAAGCGGAGGTTGCAGCACTGCGGCTCCTGC	Non-Ref	A	F
rs11963234	rs11963234_Ref_G	ACTGGCCGCTTGACGAGATCATTTGAGGTCAGGAGTTCGAGACCAGCCTGGCCAACGTGGTGAAACCCTGTCTCTACTAAAAATACAAAAAAATGAGCCGGGCACGGTGGCACACAACTGTAATCCCAGCTACTCGGGAGGCTGAGGCATGAGAATCTCTTGAACCCAGGAAGCGGAGGTTGCAGCACTGCGGCTCCTGC	Ref	G	F
rs11966100	rs11966100_Non-Ref_A	ACTGGCCGCTTGACGGCCAGGGGGTAGGCAGGTGAAATGTACTTTTATTTAGCAGCTCTCTCATCAACAGCTCTCTCGCACTGGCCCGGCTGCTTGTCCAGGTGCTCGCATGCATAAAGCTGCGCGGGTGGCTCTCCCTTACCTTCAGAGTCAGCAGCTTAACTCTTTCCCTCTGGGCACAACCCCACTGCGGCTCCTGC	Non-Ref	A	F
rs11966100	rs11966100_Ref_G	ACTGGCCGCTTGACGGCCAGGGGGTAGGCAGGTGAAATGTACTTTTATTTAGCAGCTCTCTCATCAACAGCTCTCTCGCACTGGCCCGGCTGCTTGTCCGGGTGCTCGCATGCATAAAGCTGCGCGGGTGGCTCTCCCTTACCTTCAGAGTCAGCAGCTTAACTCTTTCCCTCTGGGCACAACCCCACTGCGGCTCCTGC	Ref	G	F
rs11967912	rs11967912_Non-Ref_C	ACTGGCCGCTTGACGCTCGATCTCCCAAAGTGCTGGGATTACAGGCGTGAGCCACCACACCTGGCCTCCTTTTGTCTTTATATGTCTCAGATTCTTAGACTTACAAGGAAGGATAAACACATTAATACTGTTGGTGAGAATATTAACTCTCCTATTTCCTGGTCCCTAAAGAGGCCATATTTTTGCACTGCGGCTCCTGC	Non-Ref	C	F
rs11967912	rs11967912_Ref_A	ACTGGCCGCTTGACGCTCGATCTCCCAAAGTGCTGGGATTACAGGCGTGAGCCACCACACCTGGCCTCCTTTTGTCTTTATATGTCTCAGATTCTTAGAATTACAAGGAAGGATAAACACATTAATACTGTTGGTGAGAATATTAACTCTCCTATTTCCTGGTCCCTAAAGAGGCCATATTTTTGCACTGCGGCTCCTGC	Ref	A	F
rs11968954	rs11968954_Non-Ref_T	ACTGGCCGCTTGACGTCACGTGTGTCTTTTTTCCAGCATTTTGCAAGGGGGGCTACGTTTTTTGTTTTTAATTGAAGTCCCATCAAACTCTCCCTAAATTGTATTTTCTGACTCCCTTTTTCTCCCTCTTCTTTGTTTTGTCCTGCAGCTCCTGGAATGAGGCCGCCCATGGGAGGCCATATGCCCACTGCGGCTCCTGC	Non-Ref	T	F
rs11968954	rs11968954_Ref_C	ACTGGCCGCTTGACGTCACGTGTGTCTTTTTTCCAGCATTTTGCAAGGGGGGCTACGTTTTTTGTTTTTAATTGAAGTCCCATCAAACTCTCCCTAAATCGTATTTTCTGACTCCCTTTTTCTCCCTCTTCTTTGTTTTGTCCTGCAGCTCCTGGAATGAGGCCGCCCATGGGAGGCCATATGCCCACTGCGGCTCCTGC	Ref	C	F
rs11968972	rs11968972_Non-Ref_A	ACTGGCCGCTTGACGTCTTGTGTTGACCTTTTTGTTTTTTGTTTGAGAATGTCTAAGTAATTTACAGATGTGATAAATTTGTTGCATTTCTTCTGTCACATGTGTCTTTTTTCCAGCATTTTGCAAGGGGGGCTACGTTTTTTGTTTTTAATTGAAGTCCCATCAAACTCTCCCTAAATCGTATTCACTGCGGCTCCTGC	Non-Ref	A	F
rs11968972	rs11968972_Ref_G	ACTGGCCGCTTGACGTCTTGTGTTGACCTTTTTGTTTTTTGTTTGAGAATGTCTAAGTAATTTACAGATGTGATAAATTTGTTGCATTTCTTCTGTCACGTGTGTCTTTTTTCCAGCATTTTGCAAGGGGGGCTACGTTTTTTGTTTTTAATTGAAGTCCCATCAAACTCTCCCTAAATCGTATTCACTGCGGCTCCTGC	Ref	G	F
rs11985083	rs11985083_Non-Ref_G	ACTGGCCGCTTGACGCCTAGGCACCAGATTTGGCAGTGCTTCAGAATTACACATCACATGGGGAGCAGCATGCTCCCACTGTGCCCCAGAAGAGTTTCCGGGACAGTGTCCAGAGAATCTGTTCGGTGAGAACCAACTTCTAATGAAGTTTGTGAGATTTTATTTTTTTATTATTTATTATTATTCACTGCGGCTCCTGC	Non-Ref	G	F
rs11985083	rs11985083_Ref_C	ACTGGCCGCTTGACGCCTAGGCACCAGATTTGGCAGTGCTTCAGAATTACACATCACATGGGGAGCAGCATGCTCCCACTGTGCCCCAGAAGAGTTTCCCGGACAGTGTCCAGAGAATCTGTTCGGTGAGAACCAACTTCTAATGAAGTTTGTGAGATTTTATTTTTTTATTATTTATTATTATTCACTGCGGCTCCTGC	Ref	C	F
rs12007386	rs12007386_Non-Ref_C	ACTGGCCGCTTGACGACTGGGGGGTGCCTCCCAGTTTGGCTACTCGGGGTCAGGGACCCACTTGAAGAGGCAGTCTGCCTTTTCTCAGATCTCAAGCTGCGTGCTGGGAGAACCACTACTCTCTTCAAAGCTGTCAGACAGGGACATTTAAGTCTGCAGGGTTTACTGCTGCCTTTTTTTGTCTGCACTGCGGCTCCTGC	Non-Ref	C	F
rs12007386	rs12007386_Ref_T	ACTGGCCGCTTGACGACTGGGGGGTGCCTCCCAGTTTGGCTACTCGGGGTCAGGGACCCACTTGAAGAGGCAGTCTGCCTTTTCTCAGATCTCAAGCTGTGTGCTGGGAGAACCACTACTCTCTTCAAAGCTGTCAGACAGGGACATTTAAGTCTGCAGGGTTTACTGCTGCCTTTTTTTGTCTGCACTGCGGCTCCTGC	Ref	T	F
rs12008595	rs12008595_Non-Ref_C	ACTGGCCGCTTGACGATTATTATTATACTTTAAGTTTTAGGGTACATGTGCACAACGTGCAGGTTTGTTACATATGTATACATATGCCATGTTGGTGTGCTGCACACATTAACTCGTCATTTAGCATTAGGTATATCTCCTAATGCTATCCCTCCACCCTCTCCCCACCCCACAACAGTCACCAGCACTGCGGCTCCTGC	Non-Ref	C	F
rs12008595	rs12008595_Ref_T	ACTGGCCGCTTGACGATTATTATTATACTTTAAGTTTTAGGGTACATGTGCACAACGTGCAGGTTTGTTACATATGTATACATATGCCATGTTGGTGTGTTGCACACATTAACTCGTCATTTAGCATTAGGTATATCTCCTAATGCTATCCCTCCACCCTCTCCCCACCCCACAACAGTCACCAGCACTGCGGCTCCTGC	Ref	T	F
rs1201872	rs1201872_Non-Ref_A	ACTGGCCGCTTGACGTCTGAACCCCTCTGTCTCCCCAACTGGGTTCAGACCCTATCACCTAACCATGGTGTCTGCCTCACCTCCTGGGTGCCAGACGCAAGTGGTCCTGCCCAGAGGTGGCCTGCCACTTGGTGAAGATTCTAAGAGGAGCAGGGACTATTGGGGCTGAGAGGTAGCCACTACCACACTGCGGCTCCTGC	Non-Ref	A	F
rs1201872	rs1201872_Ref_G	ACTGGCCGCTTGACGTCTGAACCCCTCTGTCTCCCCAACTGGGTTCAGACCCTATCACCTAACCATGGTGTCTGCCTCACCTCCTGGGTGCCAGACGCAGGTGGTCCTGCCCAGAGGTGGCCTGCCACTTGGTGAAGATTCTAAGAGGAGCAGGGACTATTGGGGCTGAGAGGTAGCCACTACCACACTGCGGCTCCTGC	Ref	G	F
rs12039904	rs12039904_Non-Ref_T	ACTGGCCGCTTGACGTCCACATTAATCATGAGGTCAACTTTCTCTCTGACCTCCTTGCTCATAGTTGCTTAATGCCTATTGCCCCAGGATCAAATAGACTTCTCACAAGATGGTAGTTCCCCTTAACTACTCTATAGACAACAACTTAAGCACTGTGAATTGTTAAGTTCCATTTGAGATATTCTCACTGCGGCTCCTGC	Non-Ref	T	F
rs12039904	rs12039904_Ref_C	ACTGGCCGCTTGACGTCCACATTAATCATGAGGTCAACTTTCTCTCTGACCTCCTTGCTCATAGTTGCTTAATGCCTATTGCCCCAGGATCAAATAGACCTCTCACAAGATGGTAGTTCCCCTTAACTACTCTATAGACAACAACTTAAGCACTGTGAATTGTTAAGTTCCATTTGAGATATTCTCACTGCGGCTCCTGC	Ref	C	F
rs12046550	rs12046550_Non-Ref_A	ACTGGCCGCTTGACGGTAATAAGCAGATGTTATTGTTCTTTGGCCTTCCAGAAAGTCAACAAGCAAAATACCCTGAGTGTTCCCCAAAAATGTTGCCACAACCTTTGCTCTTGCCCTGTCTGCAAACTGGACCACTTCCACTTCTCGAAAGCCATTGCTTTGATCGGGCTTTGTCTTCAGGGTCCCACTGCGGCTCCTGC	Non-Ref	A	F
rs12046550	rs12046550_Ref_G	ACTGGCCGCTTGACGGTAATAAGCAGATGTTATTGTTCTTTGGCCTTCCAGAAAGTCAACAAGCAAAATACCCTGAGTGTTCCCCAAAAATGTTGCCACGACCTTTGCTCTTGCCCTGTCTGCAAACTGGACCACTTCCACTTCTCGAAAGCCATTGCTTTGATCGGGCTTTGTCTTCAGGGTCCCACTGCGGCTCCTGC	Ref	G	F
rs12046961	rs12046961_Non-Ref_G	ACTGGCCGCTTGACGCAGGCTGGTCTCGAACTCCTGACCTCAGGTGATCCACCCACCTCTACCTCCCAAAGTGCTGGGATTACAGGCATGAGACACCGCGCCTGGCCTCGGTTCCAGTATTTTAACTAAGCTACTGCAGTATGTATTTTATTCAATAGTATCTTAGAACATCGATACTAAATATACACTGCGGCTCCTGC	Non-Ref	G	F
rs12046961	rs12046961_Ref_T	ACTGGCCGCTTGACGCAGGCTGGTCTCGAACTCCTGACCTCAGGTGATCCACCCACCTCTACCTCCCAAAGTGCTGGGATTACAGGCATGAGACACCGCTCCTGGCCTCGGTTCCAGTATTTTAACTAAGCTACTGCAGTATGTATTTTATTCAATAGTATCTTAGAACATCGATACTAAATATACACTGCGGCTCCTGC	Ref	T	F
rs12048385	rs12048385_Non-Ref_T	ACTGGCCGCTTGACGACACATGAATTTGGGGGAAGGGGACACAATTCGGTCCATAACAATGGTAGAAGAGAGACAGTCAAACTGAGAAACTTTCACAGCTTGATGTAGATTCTGGCCTTAGGGGCAAGAGTTAAACTTGGATAGAATGAAGACAGCATGAGGCTTCTACCCATCTCTTACTGCATCACTGCGGCTCCTGC	Non-Ref	T	F
rs12048385	rs12048385_Ref_C	ACTGGCCGCTTGACGACACATGAATTTGGGGGAAGGGGACACAATTCGGTCCATAACAATGGTAGAAGAGAGACAGTCAAACTGAGAAACTTTCACAGCCTGATGTAGATTCTGGCCTTAGGGGCAAGAGTTAAACTTGGATAGAATGAAGACAGCATGAGGCTTCTACCCATCTCTTACTGCATCACTGCGGCTCCTGC	Ref	C	F
rs12060621	rs12060621_Non-Ref_G	ACTGGCCGCTTGACGAAAAAAGGAAATTTACTCTTAATTGTAAACTGCTTCAATTTGGACCTAAAGGTAACAAAACATTGCCTTTTGTTTGTGGGCACAGGGTTGGAATAATTAAGTACCTTTACAAACTGAAATTTTGGAAAAATGAAACACTGAGAGATATGATATTGAAAATTCTGTTCAACCACTGCGGCTCCTGC	Non-Ref	G	F
rs12060621	rs12060621_Ref_C	ACTGGCCGCTTGACGAAAAAAGGAAATTTACTCTTAATTGTAAACTGCTTCAATTTGGACCTAAAGGTAACAAAACATTGCCTTTTGTTTGTGGGCACACGGTTGGAATAATTAAGTACCTTTACAAACTGAAATTTTGGAAAAATGAAACACTGAGAGATATGATATTGAAAATTCTGTTCAACCACTGCGGCTCCTGC	Ref	C	F
rs12067111	rs12067111_Non-Ref_C	ACTGGCCGCTTGACGGTCCTGACTAAAACATAACATGAAACCTGATTTTAAACTGACAGCTCTCCCTTCTCAATCTCAAAGTCCACATCAAGTGGGCAGCAATAAATGCAGGCACATACAGTGCATCTATCACTTTTGGAATGAGACATAACTGTTCCACTATCCCCACCCTCCATACACATATACACTGCGGCTCCTGC	Non-Ref	C	F
rs12067111	rs12067111_Ref_T	ACTGGCCGCTTGACGGTCCTGACTAAAACATAACATGAAACCTGATTTTAAACTGACAGCTCTCCCTTCTCAATCTCAAAGTCCACATCAAGTGGGCAGTAATAAATGCAGGCACATACAGTGCATCTATCACTTTTGGAATGAGACATAACTGTTCCACTATCCCCACCCTCCATACACATATACACTGCGGCTCCTGC	Ref	T	F
rs12094196	rs12094196_Non-Ref_T	ACTGGCCGCTTGACGGCAAGTTCATTAGTAAAAAGCTATTAAATCAATTAGGCTACCAAATATTTGATAACAACAAACTTGTAACCTTATGACATGTTTTTCTTTTTCTCATTTATTTTATCTACTAGACACTAAATAAAATGAGTTGTGAACAAATTTTTGGCTTTGGATGAAAAGATGTTACACACTGCGGCTCCTGC	Non-Ref	T	F
rs12094196	rs12094196_Ref_G	ACTGGCCGCTTGACGGCAAGTTCATTAGTAAAAAGCTATTAAATCAATTAGGCTACCAAATATTTGATAACAACAAACTTGTAACCTTATGACATGTTTGTCTTTTTCTCATTTATTTTATCTACTAGACACTAAATAAAATGAGTTGTGAACAAATTTTTGGCTTTGGATGAAAAGATGTTACACACTGCGGCTCCTGC	Ref	G	F
rs12096214	rs12096214_Non-Ref_A	ACTGGCCGCTTGACGGTTCACGCCATTCTCCTCCATACTTTTAATCACCATGTCATACTGTCTCATACATACAACATGGATGAACTGATAGGTGAGCAAAGAAATGGTAGATTAGTTTAAAAAGAATATAGTGATATAACTGATGAGTTTGCTATATTCATTTCAGTTTGCTTCAGTTAAAAAGGCACTGCGGCTCCTGC	Non-Ref	A	F
rs12096214	rs12096214_Ref_G	ACTGGCCGCTTGACGGTTCACGCCATTCTCCTCCATACTTTTAATCACCATGTCATACTGTCTCATACATACAACATGGATGAACTGATAGGTGAGCAAGGAAATGGTAGATTAGTTTAAAAAGAATATAGTGATATAACTGATGAGTTTGCTATATTCATTTCAGTTTGCTTCAGTTAAAAAGGCACTGCGGCTCCTGC	Ref	G	F
rs12102768	rs12102768_Non-Ref_A	ACTGGCCGCTTGACGTAAGGATAACGGCCTTCAGCTCCATCCATGTTCCCACAAAAGACATGATCTTGCTATTTTTATGGCTGCATAGTATTCCACGGTATATATGTACCACATTTTAAAAAATCCTATTTGTTATTGGTGGGCATTTAGGTTGATTCCATGTTTTGCTATTGTGACTAGTACTGCACTGCGGCTCCTGC	Non-Ref	A	F
rs12102768	rs12102768_Ref_G	ACTGGCCGCTTGACGTAAGGATAACGGCCTTCAGCTCCATCCATGTTCCCACAAAAGACATGATCTTGCTATTTTTATGGCTGCATAGTATTCCACGGTGTATATGTACCACATTTTAAAAAATCCTATTTGTTATTGGTGGGCATTTAGGTTGATTCCATGTTTTGCTATTGTGACTAGTACTGCACTGCGGCTCCTGC	Ref	G	F
rs12102791	rs12102791_Non-Ref_T	ACTGGCCGCTTGACGTTGCTAAGGATAACGGCCTTCAGCTCCATCCATGTTCCCACAAAAGACATGATCTTGCTATTTTTATGGCTGCATAGTATTCCATGGTGTATATGTACCACATTTTAAAAAATCCTATTTGTTATTGGTGGGCATTTAGGTTGATTCCATGTTTTGCTATTGTGACTAGTCACTGCGGCTCCTGC	Non-Ref	T	F
rs12102791	rs12102791_Ref_C	ACTGGCCGCTTGACGTTGCTAAGGATAACGGCCTTCAGCTCCATCCATGTTCCCACAAAAGACATGATCTTGCTATTTTTATGGCTGCATAGTATTCCACGGTGTATATGTACCACATTTTAAAAAATCCTATTTGTTATTGGTGGGCATTTAGGTTGATTCCATGTTTTGCTATTGTGACTAGTCACTGCGGCTCCTGC	Ref	C	F
rs12103025	rs12103025_Non-Ref_C	ACTGGCCGCTTGACGCTCACGCCTGTAATCCCAGCACTTTGGGAGGCCGAGGCAGGTGGATCACCTGAGGTCAGGAGTTTGAGATCAGCCTGACCAACACGGAGAAACCCTGTCGTTACTAAAAATACAAAATTAGCCAGGTGTGGTGGCACATGGCTGTAATCTCAGCTACTTGGGAGGCTGAGCACTGCGGCTCCTGC	Non-Ref	C	F
rs12103025	rs12103025_Ref_T	ACTGGCCGCTTGACGCTCACGCCTGTAATCCCAGCACTTTGGGAGGCCGAGGCAGGTGGATCACCTGAGGTCAGGAGTTTGAGATCAGCCTGACCAACATGGAGAAACCCTGTCGTTACTAAAAATACAAAATTAGCCAGGTGTGGTGGCACATGGCTGTAATCTCAGCTACTTGGGAGGCTGAGCACTGCGGCTCCTGC	Ref	T	F
rs12103174	rs12103174_Non-Ref_G	ACTGGCCGCTTGACGCAGCCCCTCCTGACCTCTGATTAACCACACGTGCTTGAAAGATTTGCTAATGTTTACTGAACTGCTAATTTAAACTCCAGCCGTGGCCTAAAACAGGCTGTTGGATTTCAAAGCCTTGGAATTCTGCTGGCCTGGATATCCCCCTGTAAGGAAAAAGACTTGCATTCTAACACTGCGGCTCCTGC	Non-Ref	G	F
rs12103174	rs12103174_Ref_A	ACTGGCCGCTTGACGCAGCCCCTCCTGACCTCTGATTAACCACACGTGCTTGAAAGATTTGCTAATGTTTACTGAACTGCTAATTTAAACTCCAGCCGTAGCCTAAAACAGGCTGTTGGATTTCAAAGCCTTGGAATTCTGCTGGCCTGGATATCCCCCTGTAAGGAAAAAGACTTGCATTCTAACACTGCGGCTCCTGC	Ref	A	F
rs12111129	rs12111129_Non-Ref_A	ACTGGCCGCTTGACGTCTTCCTTGGGCAGTTTTCAAAGATATATGCTACACTTCTCTAAATAGCTCTTTGAGGCAGTAACATGGATAACCTATTCTCCCACCCTCCCCAAGATGGAGTTTTGCTCTGTTACCCAGGCTGGAGTGCAGTGGCGCAATCTTAGCTCACTGCAACCTCCTCCTCCTGGCACTGCGGCTCCTGC	Non-Ref	A	F
rs12111129	rs12111129_Ref_C	ACTGGCCGCTTGACGTCTTCCTTGGGCAGTTTTCAAAGATATATGCTACACTTCTCTAAATAGCTCTTTGAGGCAGTAACATGGATAACCTATTCTCCCCCCCTCCCCAAGATGGAGTTTTGCTCTGTTACCCAGGCTGGAGTGCAGTGGCGCAATCTTAGCTCACTGCAACCTCCTCCTCCTGGCACTGCGGCTCCTGC	Ref	C	F
rs12123181	rs12123181_Non-Ref_A	ACTGGCCGCTTGACGCAGAAACCTTATAAAAGAGAGGAGAGGGGCCAGGCGCGGTGGCTCACGCCTGTAATCCCAGCACTTTGGGAGGCCGAGATGGGCAGATCACTAGGTCAGTAGTTCAAGACCAGCCTGGCCAACATGGTGAAACCCTGTCTCTACTAAAAATACAAAAATTAGCTGGGCGTCACTGCGGCTCCTGC	Non-Ref	A	F
rs12123181	rs12123181_Ref_G	ACTGGCCGCTTGACGCAGAAACCTTATAAAAGAGAGGAGAGGGGCCAGGCGCGGTGGCTCACGCCTGTAATCCCAGCACTTTGGGAGGCCGAGATGGGCGGATCACTAGGTCAGTAGTTCAAGACCAGCCTGGCCAACATGGTGAAACCCTGTCTCTACTAAAAATACAAAAATTAGCTGGGCGTCACTGCGGCTCCTGC	Ref	G	F
rs12139150	rs12139150_Non-Ref_C	ACTGGCCGCTTGACGAAGTTTGAAATCCTCTTCAACACCACAGGAATGCTGCTCCTGAGATCTGGATGCTGAATAGAATTTCTATAAGTTCTGGAAAACCTGTTGGGGTAGGTGGTTAGGAAATCTTACAGCAGGATTGTTAAAAATCCAAGCCTCGTAGGATTTCCTCCTACAAAGGAACTGCTCACTGCGGCTCCTGC	Non-Ref	C	F
rs12139150	rs12139150_Ref_G	ACTGGCCGCTTGACGAAGTTTGAAATCCTCTTCAACACCACAGGAATGCTGCTCCTGAGATCTGGATGCTGAATAGAATTTCTATAAGTTCTGGAAAACGTGTTGGGGTAGGTGGTTAGGAAATCTTACAGCAGGATTGTTAAAAATCCAAGCCTCGTAGGATTTCCTCCTACAAAGGAACTGCTCACTGCGGCTCCTGC	Ref	G	F
rs12150978	rs12150978_Non-Ref_G	ACTGGCCGCTTGACGATCGCGCCACTGCACTCCACCCTGGCAGACAGCAAGACTCCGTCTCAAAAAAAAAAAAAAAAATTAGCCAGGGCCGAGCACAGTGCTCTCGCTTGAATCCCAGAACTTTGGGAAACTAAGGCGGGGGGGGGGGGTCACTTGAGGTCAGGAGTTCGAGACCACCCTGGCCACACTGCGGCTCCTGC	Non-Ref	G	F
rs12150978	rs12150978_Ref_A	ACTGGCCGCTTGACGATCGCGCCACTGCACTCCACCCTGGCAGACAGCAAGACTCCGTCTCAAAAAAAAAAAAAAAAATTAGCCAGGGCCGAGCACAGTACTCTCGCTTGAATCCCAGAACTTTGGGAAACTAAGGCGGGGGGGGGGGGTCACTTGAGGTCAGGAGTTCGAGACCACCCTGGCCACACTGCGGCTCCTGC	Ref	A	F
rs12211943	rs12211943_Non-Ref_A	ACTGGCCGCTTGACGCCGTTCTTTTTTTTTTTTTTTTTTTTTAAGAGACAGGGTCTCACTATGTTGTCCAGGCTGGTCTCGAACTCCTGCGCTCAAGCAATCTGCCCCCCTCGGCCTCTGAAAGTGTTGGAATTACAGGCGTGAGCCACCGTGCCTGGCAGAAAATATAGTTTATTCTTTAGGTGCACTGCGGCTCCTGC	Non-Ref	A	F
rs12211943	rs12211943_Ref_G	ACTGGCCGCTTGACGCCGTTCTTTTTTTTTTTTTTTTTTTTTAAGAGACAGGGTCTCACTATGTTGTCCAGGCTGGTCTCGAACTCCTGCGCTCAAGCAGTCTGCCCCCCTCGGCCTCTGAAAGTGTTGGAATTACAGGCGTGAGCCACCGTGCCTGGCAGAAAATATAGTTTATTCTTTAGGTGCACTGCGGCTCCTGC	Ref	G	F
rs12220267	rs12220267_Non-Ref_T	ACTGGCCGCTTGACGTATACTTACTTGCTAAGATAGAAATGCAAATCTTTAATCTTTCACTGAGTACTACTTCCTATTACCTTAAAATGGGGTTAGAGCTTCAACAGCTTATATGTGTGTGTGTGTGTGTGTGTGTGTGTATATATATATATATATATAGAGAGAGAGAGAGAGAGAGAGAGAGACACTGCGGCTCCTGC	Non-Ref	T	F
rs12220267	rs12220267_Ref_C	ACTGGCCGCTTGACGTATACTTACTTGCTAAGATAGAAATGCAAATCTTTAATCTTTCACTGAGTACTACTTCCTATTACCTTAAAATGGGGTTAGAGCCTCAACAGCTTATATGTGTGTGTGTGTGTGTGTGTGTGTGTATATATATATATATATATAGAGAGAGAGAGAGAGAGAGAGAGAGACACTGCGGCTCCTGC	Ref	C	F
rs12223291	rs12223291_Non-Ref_T	ACTGGCCGCTTGACGGCTCACCACCACCTCCCAGATTCAAGTGATTCTCCTGCCTCAGCCTCCCAAGTAGCTGGGACTACAGGCATGCGCCACCACGCCTGGCTAATTTTTGTATTTTTAGTAGAGATGAGGTTTCACTATGTTGGCCAGGCTGGTCTCAAACTCCTGACCTCGTGATCTGCCTGCACTGCGGCTCCTGC	Non-Ref	T	F
rs12223291	rs12223291_Ref_C	ACTGGCCGCTTGACGGCTCACCACCACCTCCCAGATTCAAGTGATTCTCCTGCCTCAGCCTCCCAAGTAGCTGGGACTACAGGCATGCGCCACCACGCCCGGCTAATTTTTGTATTTTTAGTAGAGATGAGGTTTCACTATGTTGGCCAGGCTGGTCTCAAACTCCTGACCTCGTGATCTGCCTGCACTGCGGCTCCTGC	Ref	C	F
rs12229100	rs12229100_Non-Ref_T	ACTGGCCGCTTGACGCCACCAGGCCTGGTTCCAACCTCTAGTTTTTGTGCACATGGTATATACTCCCCACAGGCAAGGACTCTGACAAATATTTCTTCATTTCCCACATTGCTGAGAATAATGCCTTGGACAATACCTTACACATGGTATTGATCACTGCTTAAAACCTCCTAATGCCCCAATGGCACTGCGGCTCCTGC	Non-Ref	T	F
rs12229100	rs12229100_Ref_C	ACTGGCCGCTTGACGCCACCAGGCCTGGTTCCAACCTCTAGTTTTTGTGCACATGGTATATACTCCCCACAGGCAAGGACTCTGACAAATATTTCTTCACTTCCCACATTGCTGAGAATAATGCCTTGGACAATACCTTACACATGGTATTGATCACTGCTTAAAACCTCCTAATGCCCCAATGGCACTGCGGCTCCTGC	Ref	C	F
rs12239267	rs12239267_Non-Ref_T	ACTGGCCGCTTGACGCTCCATGCGTTTCTGATGTCCTCCTAAAAATCTGAATGAGAGTTTTCTGAGTACATGCCAAATTCTGAAGCTTCTTTACCCTCTTACTGACTCTTCTGTCAGTGTCTGAATCAACCTATTTCCTGTAGCCACAACATTCTAGATATAGGCCTTTCAAATTCTCCCCTTATCACTGCGGCTCCTGC	Non-Ref	T	F
rs12239267	rs12239267_Ref_C	ACTGGCCGCTTGACGCTCCATGCGTTTCTGATGTCCTCCTAAAAATCTGAATGAGAGTTTTCTGAGTACATGCCAAATTCTGAAGCTTCTTTACCCTCTCACTGACTCTTCTGTCAGTGTCTGAATCAACCTATTTCCTGTAGCCACAACATTCTAGATATAGGCCTTTCAAATTCTCCCCTTATCACTGCGGCTCCTGC	Ref	C	F
rs12278461	rs12278461_Non-Ref_T	ACTGGCCGCTTGACGTTGTTGAGAAATTTTATCAGTTGATGTTGTCTTTAGGATTTCAGAGCATAAGTGTGGGGCTCCTGTTCCTTCTTCCCCGTTCGTTTCATGAACGCCTCGGTGTCAGGTGTCACACTGGGCCCTCTGGGATGGTATTCCTTTCATCCCCGTGGAAGAGGTGGCAGGAAGGTCACTGCGGCTCCTGC	Non-Ref	T	F
rs12278461	rs12278461_Ref_C	ACTGGCCGCTTGACGTTGTTGAGAAATTTTATCAGTTGATGTTGTCTTTAGGATTTCAGAGCATAAGTGTGGGGCTCCTGTTCCTTCTTCCCCGTTCGTCTCATGAACGCCTCGGTGTCAGGTGTCACACTGGGCCCTCTGGGATGGTATTCCTTTCATCCCCGTGGAAGAGGTGGCAGGAAGGTCACTGCGGCTCCTGC	Ref	C	F
rs12293665	rs12293665_Non-Ref_C	ACTGGCCGCTTGACGTCAGTATCCTAATTCTGATTCCATTTTTTTTTTCACTGCCACTAAGCTTCTTCTGTGTCTCATAATGATCATCACTAATGCTTGCCAAGATGGTCATTTCTTTGAATAAGGCCGTACTAACTGCAAAAACTTTTTGGCAAGTGCTCAAAACGAAGACTGATTTTTCTATTCACTGCGGCTCCTGC	Non-Ref	C	F
rs12293665	rs12293665_Ref_T	ACTGGCCGCTTGACGTCAGTATCCTAATTCTGATTCCATTTTTTTTTTCACTGCCACTAAGCTTCTTCTGTGTCTCATAATGATCATCACTAATGCTTGTCAAGATGGTCATTTCTTTGAATAAGGCCGTACTAACTGCAAAAACTTTTTGGCAAGTGCTCAAAACGAAGACTGATTTTTCTATTCACTGCGGCTCCTGC	Ref	T	F
rs12298615	rs12298615_Non-Ref_A	ACTGGCCGCTTGACGACTCCGCCCTCCACGGGAGAAACATAAACGCAGACCCAGGCAAGGACAGCAAACTATTTAGAGCCCTTAGTTGTTCTGGAAAGGACATCTGAGGGCATCTTAATCAGGCAAGGCTGGTAGTGACAATAGGGACTGTCCCCAAATGACAGCCTTCCTCCCGACAGGGCAGCCACTGCGGCTCCTGC	Non-Ref	A	F
rs12298615	rs12298615_Ref_G	ACTGGCCGCTTGACGACTCCGCCCTCCACGGGAGAAACATAAACGCAGACCCAGGCAAGGACAGCAAACTATTTAGAGCCCTTAGTTGTTCTGGAAAGGGCATCTGAGGGCATCTTAATCAGGCAAGGCTGGTAGTGACAATAGGGACTGTCCCCAAATGACAGCCTTCCTCCCGACAGGGCAGCCACTGCGGCTCCTGC	Ref	G	F
rs12305142	rs12305142_Non-Ref_T	ACTGGCCGCTTGACGTCATCTGTATTCACTCTATCCTACTTCCACTGGTTGAAATGTCTTGTATTTTTCTATAGTTTTTCTATACTTTCTATTACACAATGAACAACAACGTGAGGGTTTTTTGGTTTGTTTTTTGTCTTCTCCAAATGCTGAAACTACCCTTCCATGCAGAGGAGGCTGCAGAACACTGCGGCTCCTGC	Non-Ref	T	F
rs12305142	rs12305142_Ref_C	ACTGGCCGCTTGACGTCATCTGTATTCACTCTATCCTACTTCCACTGGTTGAAATGTCTTGTATTTTTCTATAGTTTTTCTATACTTTCTATTACACAACGAACAACAACGTGAGGGTTTTTTGGTTTGTTTTTTGTCTTCTCCAAATGCTGAAACTACCCTTCCATGCAGAGGAGGCTGCAGAACACTGCGGCTCCTGC	Ref	C	F
rs12311303	rs12311303_Non-Ref_T	ACTGGCCGCTTGACGCTCTAAAGGAAATAGAGCAAAAGAAAAAAAATTGTGTGCTCCTCAAAAAGAGATTTGTTTGAAGTCCAAATGATTAAGCATGGCTACTATGGTGGCAGGTAATTAATTATATATAGTAACACCACTTCAAACGAAAAATCTAAATTTAAAAGAAAATCACTTATTCTCAACACTGCGGCTCCTGC	Non-Ref	T	F
rs12311303	rs12311303_Ref_C	ACTGGCCGCTTGACGCTCTAAAGGAAATAGAGCAAAAGAAAAAAAATTGTGTGCTCCTCAAAAAGAGATTTGTTTGAAGTCCAAATGATTAAGCATGGCCACTATGGTGGCAGGTAATTAATTATATATAGTAACACCACTTCAAACGAAAAATCTAAATTTAAAAGAAAATCACTTATTCTCAACACTGCGGCTCCTGC	Ref	C	F
rs12321643	rs12321643_Non-Ref_T	ACTGGCCGCTTGACGTACGTCTCCCTTGGACTCACAGCTCACACATCCTCTTTCAGAAGCCAACTAGGCCTCCTTCTCAAAGCTATGCAGCCTCACCCCTTTGTCTCTCCTATCAGAATGTTTCCCAGAGGCTCTACCTGGGAGATGAAGAGGTAAGTGACAAAGAACCATAAAAAGCACCTTAACACTGCGGCTCCTGC	Non-Ref	T	F
rs12321643	rs12321643_Ref_A	ACTGGCCGCTTGACGTACGTCTCCCTTGGACTCACAGCTCACACATCCTCTTTCAGAAGCCAACTAGGCCTCCTTCTCAAAGCTATGCAGCCTCACCCCATTGTCTCTCCTATCAGAATGTTTCCCAGAGGCTCTACCTGGGAGATGAAGAGGTAAGTGACAAAGAACCATAAAAAGCACCTTAACACTGCGGCTCCTGC	Ref	A	F
rs12321679	rs12321679_Non-Ref_A	ACTGGCCGCTTGACGTTTGGCAGGCCCATCTATAAATTTAGATTTTTATAACTAGACACGGAGATTTGTAGTGTATTCTAAATAGAAGTCCATTCCGTTATGATTTATTCCCTTTACAAATTCATTAGCCAATTCTGGATGAGTTTTCTACAGTGAAAACCACCACTGACTACTACCCACACATCCACTGCGGCTCCTGC	Non-Ref	A	F
rs12321679	rs12321679_Ref_G	ACTGGCCGCTTGACGTTTGGCAGGCCCATCTATAAATTTAGATTTTTATAACTAGACACGGAGATTTGTAGTGTATTCTAAATAGAAGTCCATTCCGTTGTGATTTATTCCCTTTACAAATTCATTAGCCAATTCTGGATGAGTTTTCTACAGTGAAAACCACCACTGACTACTACCCACACATCCACTGCGGCTCCTGC	Ref	G	F
rs12328448	rs12328448_Non-Ref_T	ACTGGCCGCTTGACGTGGGAGTGAGGCCAGGACCTTGTCATCCTGTGTGTAAGCTGTCGGCCCAGGCTGCCGGGTGGTCTTGGTTAAGATATCATGGATTTGGGGTGGCTGAGGCTTAGAGACACCCCTGCTGAGAGATGTCTGCATCCCTGTTGACCTTGCCATGGCCAACTGCCTCTCTAAGCCACTGCGGCTCCTGC	Non-Ref	T	F
rs12328448	rs12328448_Ref_C	ACTGGCCGCTTGACGTGGGAGTGAGGCCAGGACCTTGTCATCCTGTGTGTAAGCTGTCGGCCCAGGCTGCCGGGTGGTCTTGGTTAAGATATCATGGATCTGGGGTGGCTGAGGCTTAGAGACACCCCTGCTGAGAGATGTCTGCATCCCTGTTGACCTTGCCATGGCCAACTGCCTCTCTAAGCCACTGCGGCTCCTGC	Ref	C	F
rs12334430	rs12334430_Non-Ref_A	ACTGGCCGCTTGACGTCCACATCTTGGCTATTTTGAATAATCCTGCTGTGAACATGGGTGTATAATTTCTTAAATATAGAGTTGTATTTATAGTTTTAGATTTAAGTGATTTGCAAGAACAAATACTGGACACAGTGTATACAGCAAGGTACTCTCTGTGGGCCGTGCAGACCCTGAGCCCACTACACTGCGGCTCCTGC	Non-Ref	A	F
rs12334430	rs12334430_Ref_T	ACTGGCCGCTTGACGTCCACATCTTGGCTATTTTGAATAATCCTGCTGTGAACATGGGTGTATAATTTCTTAAATATAGAGTTGTATTTATAGTTTTAGTTTTAAGTGATTTGCAAGAACAAATACTGGACACAGTGTATACAGCAAGGTACTCTCTGTGGGCCGTGCAGACCCTGAGCCCACTACACTGCGGCTCCTGC	Ref	T	F
rs1234317	rs1234317_Non-Ref_T	ACTGGCCGCTTGACGCCAGTCTTCCATCCCTGCCCCAGATATGAGGAACAAAATTCCCCTAAAATTTAAAAAAAAAAAATTCCCTACTTCTAACCCTTATATTACATCGAAGCTCCTCTATAATGTGTAAAATGTGGCATTTGGTTATTGCCAACTTAGCAAATATATATAAATTTTTTTTTCATCACTGCGGCTCCTGC	Non-Ref	T	F
rs1234317	rs1234317_Ref_C	ACTGGCCGCTTGACGCCAGTCTTCCATCCCTGCCCCAGATATGAGGAACAAAATTCCCCTAAAATTTAAAAAAAAAAAATTCCCTACTTCTAACCCTTACATTACATCGAAGCTCCTCTATAATGTGTAAAATGTGGCATTTGGTTATTGCCAACTTAGCAAATATATATAAATTTTTTTTTCATCACTGCGGCTCCTGC	Ref	C	F
rs12355313	rs12355313_Non-Ref_G	ACTGGCCGCTTGACGCACCGCCTCCCGGGTTCAAGAGATTCTCCTGCCTCAGCCTCCCGAGTAGCTGGGACTACAGGTGCACACCACCATGCCTGGCTAGTTTTTGTATTTTTGGTAGAGACAGGGTTTCACTATGTTAACCAGGCTGGTCTCGAACTCCTGACCACGTGATCCACCCGCCTCAGCACTGCGGCTCCTGC	Non-Ref	G	F
rs12355313	rs12355313_Ref_A	ACTGGCCGCTTGACGCACCGCCTCCCGGGTTCAAGAGATTCTCCTGCCTCAGCCTCCCGAGTAGCTGGGACTACAGGTGCACACCACCATGCCTGGCTAATTTTTGTATTTTTGGTAGAGACAGGGTTTCACTATGTTAACCAGGCTGGTCTCGAACTCCTGACCACGTGATCCACCCGCCTCAGCACTGCGGCTCCTGC	Ref	A	F
rs12357548	rs12357548_Non-Ref_A	ACTGGCCGCTTGACGTTATGGGTTGGGGGAAGGGTAGAAGTAAAATAATCTGTTTTTAAGTGTTTCTGAGAAATGAAGACCTCCAGGGCAGAGAGAGACAGCGGATCAGGAAATAGCTATGCAAATCACATGCCTAAGAAATTACTAAAACCTTGATCAGGAGCATTAATAATTACTCCAGCATTCACTGCGGCTCCTGC	Non-Ref	A	F
rs12357548	rs12357548_Ref_G	ACTGGCCGCTTGACGTTATGGGTTGGGGGAAGGGTAGAAGTAAAATAATCTGTTTTTAAGTGTTTCTGAGAAATGAAGACCTCCAGGGCAGAGAGAGACGGCGGATCAGGAAATAGCTATGCAAATCACATGCCTAAGAAATTACTAAAACCTTGATCAGGAGCATTAATAATTACTCCAGCATTCACTGCGGCTCCTGC	Ref	G	F
rs12382657	rs12382657_Non-Ref_C	ACTGGCCGCTTGACGATATACACATATACACATATATGTATATATACACATATATGTACATATATGTGTGTACATATATGTGTATATATACATATACACCTATATGGGTATATAGACACATATGCATATATATATTTATACATATATACATATATATGTATAAATATATACATATATATGTATAACACTGCGGCTCCTGC	Non-Ref	C	F
rs12382657	rs12382657_Ref_A	ACTGGCCGCTTGACGATATACACATATACACATATATGTATATATACACATATATGTACATATATGTGTGTACATATATGTGTATATATACATATACACATATATGGGTATATAGACACATATGCATATATATATTTATACATATATACATATATATGTATAAATATATACATATATATGTATAACACTGCGGCTCCTGC	Ref	A	F
rs12383110	rs12383110_Non-Ref_C	ACTGGCCGCTTGACGTACACATATATGTATATACACATATACACATATATGTATATATACACATATATGTACATATATGTGTGTACATATATGTGTATACATACATATACACATATATGGGTATATAGACACATATGCATATATATATTTATACATATATACATATATATGTATAAATATATACACACTGCGGCTCCTGC	Non-Ref	C	F
rs12383110	rs12383110_Ref_T	ACTGGCCGCTTGACGTACACATATATGTATATACACATATACACATATATGTATATATACACATATATGTACATATATGTGTGTACATATATGTGTATATATACATATACACATATATGGGTATATAGACACATATGCATATATATATTTATACATATATACATATATATGTATAAATATATACACACTGCGGCTCCTGC	Ref	T	F
rs12384552	rs12384552_Non-Ref_G	ACTGGCCGCTTGACGGACAGAGTCTCGCTCTGTCCCCCAGGCTGGAGTGCAGTGGTGCAATCTCCGCCCACTGCAAGCTCTGCCTCCCAGGCTCACGCCGTTCTCCTGCCTCAGCCTCCCGAGTAGCTGGGACTACAGGCACCCACCACCACGCCCGGAGAATTTTTTGTATTTTTAGTGGAGACCACTGCGGCTCCTGC	Non-Ref	G	F
rs12384552	rs12384552_Ref_A	ACTGGCCGCTTGACGGACAGAGTCTCGCTCTGTCCCCCAGGCTGGAGTGCAGTGGTGCAATCTCCGCCCACTGCAAGCTCTGCCTCCCAGGCTCACGCCATTCTCCTGCCTCAGCCTCCCGAGTAGCTGGGACTACAGGCACCCACCACCACGCCCGGAGAATTTTTTGTATTTTTAGTGGAGACCACTGCGGCTCCTGC	Ref	A	F
rs12384694	rs12384694_Non-Ref_C	ACTGGCCGCTTGACGACCTCCCTCCCAGACGGGGCGGCTGGCCGGGCGGGGGCTGCCCCCCACCTCCCTCCCAGACGGGGTGGCTGCCAGACGGGGTGGCTGCCAGGCGGAGACACTCCTCACTTCTCAGATGGGGCAGCTGCCGGGCAGAGGGGCTCCTCACTTCTCAGATGGGGCAGCTGCCGCACTGCGGCTCCTGC	Non-Ref	C	F
rs12384694	rs12384694_Ref_T	ACTGGCCGCTTGACGACCTCCCTCCCAGACGGGGCGGCTGGCCGGGCGGGGGCTGCCCCCCACCTCCCTCCCAGACGGGGTGGCTGCCAGACGGGGTGGTTGCCAGGCGGAGACACTCCTCACTTCTCAGATGGGGCAGCTGCCGGGCAGAGGGGCTCCTCACTTCTCAGATGGGGCAGCTGCCGCACTGCGGCTCCTGC	Ref	T	F
rs12384714	rs12384714_Non-Ref_C	ACTGGCCGCTTGACGCAGACGGGGTGGTTGCCAGGCGGAGACACTCCTCACTTCTCAGATGGGGCAGCTGCCGGGCAGAGGGGCTCCTCACTTCTCAGACGGGGCAGCTGCCGGGAGGAGGGGCTCCTCACTTCTCAGATGGGGCGGCTGGGCAGAGACGCTCCTCATCTCCCAGACGGGGTGGCCACTGCGGCTCCTGC	Non-Ref	C	F
rs12384714	rs12384714_Ref_T	ACTGGCCGCTTGACGCAGACGGGGTGGTTGCCAGGCGGAGACACTCCTCACTTCTCAGATGGGGCAGCTGCCGGGCAGAGGGGCTCCTCACTTCTCAGATGGGGCAGCTGCCGGGAGGAGGGGCTCCTCACTTCTCAGATGGGGCGGCTGGGCAGAGACGCTCCTCATCTCCCAGACGGGGTGGCCACTGCGGCTCCTGC	Ref	T	F
rs12384878	rs12384878_Non-Ref_G	ACTGGCCGCTTGACGCTTTCAACTTAAGAGGGGTTTAGCTGGGTGCAGTGGCTCACTCCTGTAATCTCAGGACTTTGGGAGGCCAAGGCAGGAGGATCAGTTGAGGCCAAGAGTTCGAGACCAGGCTGGGCAACATGGTGAGACCCTGTCTCTACAATTTTTTTTTTTTTTTTTTTTTAGATGGACACTGCGGCTCCTGC	Non-Ref	G	F
rs12384878	rs12384878_Ref_C	ACTGGCCGCTTGACGCTTTCAACTTAAGAGGGGTTTAGCTGGGTGCAGTGGCTCACTCCTGTAATCTCAGGACTTTGGGAGGCCAAGGCAGGAGGATCACTTGAGGCCAAGAGTTCGAGACCAGGCTGGGCAACATGGTGAGACCCTGTCTCTACAATTTTTTTTTTTTTTTTTTTTTAGATGGACACTGCGGCTCCTGC	Ref	C	F
rs12390479	rs12390479_Non-Ref_T	ACTGGCCGCTTGACGTAGATTTTCTAGTTTATTTGTGTAGAGGTGTTTGTAGTATTCTCTGATGGTAGTTTGTATTTCTGTGGGATCAGTGGTGATACCTCCTTTATCATTTTTTGCATCTATTTGATGAAAGCAATGGCAACAAAAGCCAAAATTGACAAATGAGATTTAATTAAACTAAAGAGCACTGCGGCTCCTGC	Non-Ref	T	F
rs12390479	rs12390479_Ref_C	ACTGGCCGCTTGACGTAGATTTTCTAGTTTATTTGTGTAGAGGTGTTTGTAGTATTCTCTGATGGTAGTTTGTATTTCTGTGGGATCAGTGGTGATACCCCCTTTATCATTTTTTGCATCTATTTGATGAAAGCAATGGCAACAAAAGCCAAAATTGACAAATGAGATTTAATTAAACTAAAGAGCACTGCGGCTCCTGC	Ref	C	F
rs12394047	rs12394047_Non-Ref_G	ACTGGCCGCTTGACGTCCAGTTTATTAATGAAGTTTTCAGTTGTATTTTGAAATTCCTTAAGTGAGTTTTTCAATTTGAGAAACTCTGATTTATTTCTAGGATGTTTGTCTCTTCCTTTCCTGAATTGCTTTAGAAGTTTATTTTTATTGATTTTCAGCCTTGTCTTGCATCTCACTGAGCTTTCCACTGCGGCTCCTGC	Non-Ref	G	F
rs12394047	rs12394047_Ref_A	ACTGGCCGCTTGACGTCCAGTTTATTAATGAAGTTTTCAGTTGTATTTTGAAATTCCTTAAGTGAGTTTTTCAATTTGAGAAACTCTGATTTATTTCTAAGATGTTTGTCTCTTCCTTTCCTGAATTGCTTTAGAAGTTTATTTTTATTGATTTTCAGCCTTGTCTTGCATCTCACTGAGCTTTCCACTGCGGCTCCTGC	Ref	A	F
rs12400188	rs12400188_Non-Ref_A	ACTGGCCGCTTGACGTCGCACCATTGCACTGCAGCCTGGGTGACAAGAGCGAAACTCCATCTCAAAAAAAAAAGTAAATATACAGACAGCCAGGGACAGATGCAGTGGCTCACACCTGTAATCTAGCACTTTGGGAGGCCGAGGCGGGCGGATCACTGGAGGTCAGGAGTTCGAGACCAGCCTGGCACTGCGGCTCCTGC	Non-Ref	A	F
rs12400188	rs12400188_Ref_G	ACTGGCCGCTTGACGTCGCACCATTGCACTGCAGCCTGGGTGACAAGAGCGAAACTCCATCTCAAAAAAAAAAGTAAATATACAGACAGCCAGGGACAGGTGCAGTGGCTCACACCTGTAATCTAGCACTTTGGGAGGCCGAGGCGGGCGGATCACTGGAGGTCAGGAGTTCGAGACCAGCCTGGCACTGCGGCTCCTGC	Ref	G	F
rs12403570	rs12403570_Non-Ref_T	ACTGGCCGCTTGACGTCCTGCACACACATCCATGTCCCATCCCAGATGAGGAACCCTGAGCTTAGGAAACTTCCCATCTTTTAAGTGGCTGCAAGCAAATCTGCCCAAACTTTGCTCCACAGAGAGAAACTATATTATCTTTTTCAAGAAACAAATCTACTGTCTGACCTGGAGAGAGATACCATCACTGCGGCTCCTGC	Non-Ref	T	F
rs12403570	rs12403570_Ref_C	ACTGGCCGCTTGACGTCCTGCACACACATCCATGTCCCATCCCAGATGAGGAACCCTGAGCTTAGGAAACTTCCCATCTTTTAAGTGGCTGCAAGCAAACCTGCCCAAACTTTGCTCCACAGAGAGAAACTATATTATCTTTTTCAAGAAACAAATCTACTGTCTGACCTGGAGAGAGATACCATCACTGCGGCTCCTGC	Ref	C	F
rs12405577	rs12405577_Non-Ref_T	ACTGGCCGCTTGACGCCCAGATCTCATTGACTGGTGTTTGGGGAATTTCAAAAATCATGAGTCAGAAGTTTAAAGATTATTAATAATCTCTTAGCCTAATTTTAGAGATGGCTCATCTCATTCATTGTACATGGATTTTATTATTTAAACTCCCGGGCAATAACCTACTTTCCAATTTTGTAAGGCACTGCGGCTCCTGC	Non-Ref	T	F
rs12405577	rs12405577_Ref_C	ACTGGCCGCTTGACGCCCAGATCTCATTGACTGGTGTTTGGGGAATTTCAAAAATCATGAGTCAGAAGTTTAAAGATTATTAATAATCTCTTAGCCTAACTTTAGAGATGGCTCATCTCATTCATTGTACATGGATTTTATTATTTAAACTCCCGGGCAATAACCTACTTTCCAATTTTGTAAGGCACTGCGGCTCCTGC	Ref	C	F
rs12408736	rs12408736_Non-Ref_C	ACTGGCCGCTTGACGCTAAAGGAAGCACCAAATATGGAAAGGAAAAACCATTACCAGCCACTACAAAAACACACTGTAGTAGGCAGACCAATGACACTACGAAAAAACTACATTAACAAGGCTGAAAAATAACCAGCTAGCATCATGATGATAGGATCAAATCCACACATAACAATATTAACCTTCACTGCGGCTCCTGC	Non-Ref	C	F
rs12408736	rs12408736_Ref_T	ACTGGCCGCTTGACGCTAAAGGAAGCACCAAATATGGAAAGGAAAAACCATTACCAGCCACTACAAAAACACACTGTAGTAGGCAGACCAATGACACTATGAAAAAACTACATTAACAAGGCTGAAAAATAACCAGCTAGCATCATGATGATAGGATCAAATCCACACATAACAATATTAACCTTCACTGCGGCTCCTGC	Ref	T	F
rs12419279	rs12419279_Non-Ref_A	ACTGGCCGCTTGACGGAACCAAAAGGCATACTATTTGTACAACAGTCTAGGCACAGTGACCTGCTCTTATCAATTAGAGTGGTGAGAACCCTACCCAAAACTAAATTCCCAGATGCCACTCAAGGGCCTACCTTGCAGGCAGGCCTTTCCAAACATAGTAGTTAGGGCCTGTTGTGTTAACTCTTCACTGCGGCTCCTGC	Non-Ref	A	F
rs12419279	rs12419279_Ref_T	ACTGGCCGCTTGACGGAACCAAAAGGCATACTATTTGTACAACAGTCTAGGCACAGTGACCTGCTCTTATCAATTAGAGTGGTGAGAACCCTACCCAAATCTAAATTCCCAGATGCCACTCAAGGGCCTACCTTGCAGGCAGGCCTTTCCAAACATAGTAGTTAGGGCCTGTTGTGTTAACTCTTCACTGCGGCTCCTGC	Ref	T	F
rs12419334	rs12419334_Non-Ref_C	ACTGGCCGCTTGACGGTGTCCTTTTTTCTCCATCTATTTCATATAATAAAGTGGTTTTTCTTCCTTATTAAGTTAATGTGATTCATCATCAGTTGACTGCCCTATTCTTTTTGAGAGCTTTATAACATTCCATCATGTGGATGCACTTAATTAAACAGTCACCTCTTGATTTGCATAACTTGTTCCACTGCGGCTCCTGC	Non-Ref	C	F
rs12419334	rs12419334_Ref_T	ACTGGCCGCTTGACGGTGTCCTTTTTTCTCCATCTATTTCATATAATAAAGTGGTTTTTCTTCCTTATTAAGTTAATGTGATTCATCATCAGTTGACTGTCCTATTCTTTTTGAGAGCTTTATAACATTCCATCATGTGGATGCACTTAATTAAACAGTCACCTCTTGATTTGCATAACTTGTTCCACTGCGGCTCCTGC	Ref	T	F
rs12422045	rs12422045_Non-Ref_A	ACTGGCCGCTTGACGACTGCCCTCCCACGGGGTTTTGCTCCTATCCTCAGCTTGTCCCTGCAGAGCTGGGCGTGCCCAGCAACTGCATGCAGGCATGCCATGAAGGTGTATCAAACGCTGATGTGACAGGTGCCTCCTGCCTTACAGCTGAGGATGAATCTGAACATGTCAGAGTCCAGGGAATGCACTGCGGCTCCTGC	Non-Ref	A	F
rs12422045	rs12422045_Ref_G	ACTGGCCGCTTGACGACTGCCCTCCCACGGGGTTTTGCTCCTATCCTCAGCTTGTCCCTGCAGAGCTGGGCGTGCCCAGCAACTGCATGCAGGCATGCCGTGAAGGTGTATCAAACGCTGATGTGACAGGTGCCTCCTGCCTTACAGCTGAGGATGAATCTGAACATGTCAGAGTCCAGGGAATGCACTGCGGCTCCTGC	Ref	G	F
rs12437527	rs12437527_Non-Ref_G	ACTGGCCGCTTGACGTTGGGGTGGGGAGTTCTTTGATAGCAAAGGTCCCAGAGTCCTTGAGCCTCTCTATCAGGAGAACAATATAGGGGATTCATTAATGATACGGAAAGTAGACTGGACCACCTCTGAGACTGCTTCCAAATGTTATGTAACGTACCTGCTCCTTCAGAGGTTGAATGCCATGGCACTGCGGCTCCTGC	Non-Ref	G	F
rs12437527	rs12437527_Ref_C	ACTGGCCGCTTGACGTTGGGGTGGGGAGTTCTTTGATAGCAAAGGTCCCAGAGTCCTTGAGCCTCTCTATCAGGAGAACAATATAGGGGATTCATTAATCATACGGAAAGTAGACTGGACCACCTCTGAGACTGCTTCCAAATGTTATGTAACGTACCTGCTCCTTCAGAGGTTGAATGCCATGGCACTGCGGCTCCTGC	Ref	C	F
rs12438109	rs12438109_Non-Ref_G	ACTGGCCGCTTGACGTTGCCATCTTGCTTTGCCCAATGTCTAAGAAGAACACATGCATATAAAGCCTTCAAATGAAAGGATTTGTCAAGCTTAATCCTCGTCAGTTCGCTGTTGTAGAACTACTCTGTTGAAATTACTCTCCTGTGGCTCAAGCTTGGTTTCACTATATTTAATCAAACTACTTTCACTGCGGCTCCTGC	Non-Ref	G	F
rs12438109	rs12438109_Ref_T	ACTGGCCGCTTGACGTTGCCATCTTGCTTTGCCCAATGTCTAAGAAGAACACATGCATATAAAGCCTTCAAATGAAAGGATTTGTCAAGCTTAATCCTCTTCAGTTCGCTGTTGTAGAACTACTCTGTTGAAATTACTCTCCTGTGGCTCAAGCTTGGTTTCACTATATTTAATCAAACTACTTTCACTGCGGCTCCTGC	Ref	T	F
rs12444221	rs12444221_Non-Ref_T	ACTGGCCGCTTGACGAAAAAAAAGAGTGTCAGATGGGAAGGCAAGCATGACCTCCGAGGCCCACGGGGCATGCTGTGTCTGGGAGGTGGCTGTGCTGTGTAGGCACGGTGAGGGGTGTGATGGTGAGGTTGGGTAAGAGCCACAGTGGGGAATGGCCTTGAATGCCGGATTGTGTGTTAGGTTTACACTGCGGCTCCTGC	Non-Ref	T	F
rs12444221	rs12444221_Ref_C	ACTGGCCGCTTGACGAAAAAAAAGAGTGTCAGATGGGAAGGCAAGCATGACCTCCGAGGCCCACGGGGCATGCTGTGTCTGGGAGGTGGCTGTGCTGTGCAGGCACGGTGAGGGGTGTGATGGTGAGGTTGGGTAAGAGCCACAGTGGGGAATGGCCTTGAATGCCGGATTGTGTGTTAGGTTTACACTGCGGCTCCTGC	Ref	C	F
rs12462944	rs12462944_Non-Ref_C	ACTGGCCGCTTGACGCTACAGGCACACAACACCACGCCTGGCTAATTTTTGTATTTTTAGGTAGAGACGGGGTTTCACTATATTGGCCAGGCTGGTCTTCAACTCCTGACCTCAGGTGATCCGCCTGCCTCGGCCCCCCAAAGTGTTGGGATTACAGGCGTGAGCCACCACACGCAGCCTTTTTGCACTGCGGCTCCTGC	Non-Ref	C	F
rs12462944	rs12462944_Ref_G	ACTGGCCGCTTGACGCTACAGGCACACAACACCACGCCTGGCTAATTTTTGTATTTTTAGGTAGAGACGGGGTTTCACTATATTGGCCAGGCTGGTCTTGAACTCCTGACCTCAGGTGATCCGCCTGCCTCGGCCCCCCAAAGTGTTGGGATTACAGGCGTGAGCCACCACACGCAGCCTTTTTGCACTGCGGCTCCTGC	Ref	G	F
rs12470231	rs12470231_Non-Ref_G	ACTGGCCGCTTGACGAGAGGGGGAATGAACTTTAATTAGAAAGAGGGATAGTTGTTTCATTGAAATAAGGAAAAAAGATAAAAGCATTTACATGGATGCGTACAATCCTATAGAATTGGTAATATTATGTTGAAATCAGTTCCAGCGATTTTATCCCCTGTGAATATAGATATAAGATCACCAAGCACTGCGGCTCCTGC	Non-Ref	G	F
rs12470231	rs12470231_Ref_A	ACTGGCCGCTTGACGAGAGGGGGAATGAACTTTAATTAGAAAGAGGGATAGTTGTTTCATTGAAATAAGGAAAAAAGATAAAAGCATTTACATGGATGCATACAATCCTATAGAATTGGTAATATTATGTTGAAATCAGTTCCAGCGATTTTATCCCCTGTGAATATAGATATAAGATCACCAAGCACTGCGGCTCCTGC	Ref	A	F
rs12494314	rs12494314_Non-Ref_C	ACTGGCCGCTTGACGATCTGCAAAGCTGGGGAGACTCCTATCCCAAAGGCTGTAGTGAGGTCTGAATGGGAAAATGTCCATAAAATACCTGTCCATAGTCTGGCTCACAGAAGATGTGAGTAAATATTAGTCCCTTCCTCCCATTTCCTTTCAGGATGGGTACGCAGATGAGCAAATCTCGGGGTCACTGCGGCTCCTGC	Non-Ref	C	F
rs12494314	rs12494314_Ref_T	ACTGGCCGCTTGACGATCTGCAAAGCTGGGGAGACTCCTATCCCAAAGGCTGTAGTGAGGTCTGAATGGGAAAATGTCCATAAAATACCTGTCCATAGTTTGGCTCACAGAAGATGTGAGTAAATATTAGTCCCTTCCTCCCATTTCCTTTCAGGATGGGTACGCAGATGAGCAAATCTCGGGGTCACTGCGGCTCCTGC	Ref	T	F
rs12510382	rs12510382_Non-Ref_G	ACTGGCCGCTTGACGGAAGTGAGGAGCCCCTCTGCCCGGCCAGCCGCCCCATCCGGGAGGTGAGGGGCGCTTCTGCCCAGCCGCCCCTACTGGGAAGTGGGGAGCCCCTCTGCCCGGCCACGACCCCGTCTGGGAGGTGTGTCCAGCGGCTCATTGGGGATGGGCCATGATGACAATGGCGGTTTCACTGCGGCTCCTGC	Non-Ref	G	F
rs12510382	rs12510382_Ref_A	ACTGGCCGCTTGACGGAAGTGAGGAGCCCCTCTGCCCGGCCAGCCGCCCCATCCGGGAGGTGAGGGGCGCTTCTGCCCAGCCGCCCCTACTGGGAAGTGAGGAGCCCCTCTGCCCGGCCACGACCCCGTCTGGGAGGTGTGTCCAGCGGCTCATTGGGGATGGGCCATGATGACAATGGCGGTTTCACTGCGGCTCCTGC	Ref	A	F
rs12531540	rs12531540_Non-Ref_T	ACTGGCCGCTTGACGCCCTCTTCTCTACCAGCAGCAATCAGTTCTATTTATCCTTAAAGACAAAGATGTCACCTCCCTGGGAAGTTTTTTCCAACTCCCTCAGCCTTCCCAGGAGACTTTCCAGCTACGTCACCCTGCATGCCCCACCCTCCCTCTCTCCTCTAGCCACACTGCCCTTTTCTTCACACTGCGGCTCCTGC	Non-Ref	T	F
rs12531540	rs12531540_Ref_C	ACTGGCCGCTTGACGCCCTCTTCTCTACCAGCAGCAATCAGTTCTATTTATCCTTAAAGACAAAGATGTCACCTCCCTGGGAAGTTTTTTCCAACTCCCCCAGCCTTCCCAGGAGACTTTCCAGCTACGTCACCCTGCATGCCCCACCCTCCCTCTCTCCTCTAGCCACACTGCCCTTTTCTTCACACTGCGGCTCCTGC	Ref	C	F
rs12536672	rs12536672_Non-Ref_A	ACTGGCCGCTTGACGTGACGCACAAGAATTGCTTGAGGCTGGGCGCGGTGGCTCACACCTGTAATCCCAGCACTTTGGGAGGCCAAGGCAGGCAGATCAAAAGGTCAGGAGATGGAGACCATCCTGGCTAACGCTGTGAAACCCCGACTCTACTAAAAATACAAAAAGCTTAGCTGGGTGTGGTGCACTGCGGCTCCTGC	Non-Ref	A	F
rs12536672	rs12536672_Ref_C	ACTGGCCGCTTGACGTGACGCACAAGAATTGCTTGAGGCTGGGCGCGGTGGCTCACACCTGTAATCCCAGCACTTTGGGAGGCCAAGGCAGGCAGATCACAAGGTCAGGAGATGGAGACCATCCTGGCTAACGCTGTGAAACCCCGACTCTACTAAAAATACAAAAAGCTTAGCTGGGTGTGGTGCACTGCGGCTCCTGC	Ref	C	F
rs12536719	rs12536719_Non-Ref_T	ACTGGCCGCTTGACGGGCGTGACCCCGGAAGGCGGAGCTTGCAGTGAGCCGAGATGGAGCCACTGTACTCTAGCCTAGGCGACAGAGCGAGACTCCTCGTTCGAACGCTTGAACCTGGGAAGTGGAGGTTGCAGTGAGCCAAGATTGAGCCACTGCACTCCAGCCAGGGCAACAGGGCAAGACTCCACTGCGGCTCCTGC	Non-Ref	T	F
rs12536719	rs12536719_Ref_C	ACTGGCCGCTTGACGGGCGTGACCCCGGAAGGCGGAGCTTGCAGTGAGCCGAGATGGAGCCACTGTACTCTAGCCTAGGCGACAGAGCGAGACTCCTCGCTCGAACGCTTGAACCTGGGAAGTGGAGGTTGCAGTGAGCCAAGATTGAGCCACTGCACTCCAGCCAGGGCAACAGGGCAAGACTCCACTGCGGCTCCTGC	Ref	C	F
rs12537264	rs12537264_Non-Ref_A	ACTGGCCGCTTGACGAAACAACTTCAACTCATACATTTCCGGTAGGAATGGAAAATGGTACAGCCTCTTGGAAAACAGTTTGGCATCTTATAAAGTTAAACATATACCTACCACATGACCCAGCAACCCCACGCTTACGTATTTACAGAAATGAAGACATAGGTGCACACAAAATTCTGCATGTGCACTGCGGCTCCTGC	Non-Ref	A	F
rs12537264	rs12537264_Ref_C	ACTGGCCGCTTGACGAAACAACTTCAACTCATACATTTCCGGTAGGAATGGAAAATGGTACAGCCTCTTGGAAAACAGTTTGGCATCTTATAAAGTTAACCATATACCTACCACATGACCCAGCAACCCCACGCTTACGTATTTACAGAAATGAAGACATAGGTGCACACAAAATTCTGCATGTGCACTGCGGCTCCTGC	Ref	C	F
rs12537284	rs12537284_Non-Ref_A	ACTGGCCGCTTGACGACTCTGTCTCAAAAGAAAAAAAAAAGATATTAGGAATAAATAGTGCTGACGAGAATGTGAAACAACTTCAACTCATACATTTCCAGTAGGAATGGAAAATGGTACAGCCTCTTGGAAAACAGTTTGGCATCTTATAAAGTTAACCATATACCTACCACATGACCCAGCAACACTGCGGCTCCTGC	Non-Ref	A	F
rs12537284	rs12537284_Ref_G	ACTGGCCGCTTGACGACTCTGTCTCAAAAGAAAAAAAAAAGATATTAGGAATAAATAGTGCTGACGAGAATGTGAAACAACTTCAACTCATACATTTCCGGTAGGAATGGAAAATGGTACAGCCTCTTGGAAAACAGTTTGGCATCTTATAAAGTTAACCATATACCTACCACATGACCCAGCAACACTGCGGCTCCTGC	Ref	G	F
rs12542037	rs12542037_Non-Ref_A	ACTGGCCGCTTGACGTGGAGTGCAGAGGCATAATCATTGCTCACTGAAGCCTCAACCTCCTGTGCTCAAGTGATCCTCCCGTCTCCCATACATGGGACCACAGGCATGCTCCAGTGAGCCCAGCTAAGATTTTTATTTTTATTTTTTGTAGAGACAGAGTTTCTACTTCTTTTTTTTTTTTTTTTCACTGCGGCTCCTGC	Non-Ref	A	F
rs12542037	rs12542037_Ref_G	ACTGGCCGCTTGACGTGGAGTGCAGAGGCATAATCATTGCTCACTGAAGCCTCAACCTCCTGTGCTCAAGTGATCCTCCCGTCTCCCATACATGGGACCGCAGGCATGCTCCAGTGAGCCCAGCTAAGATTTTTATTTTTATTTTTTGTAGAGACAGAGTTTCTACTTCTTTTTTTTTTTTTTTTCACTGCGGCTCCTGC	Ref	G	F
rs12546366	rs12546366_Non-Ref_C	ACTGGCCGCTTGACGCAAAGGCAAGGTCTGGCAGCTCAAAGGGCCTGCAGAAATAGTGCACCCATGTAGTCGCGACCAGGGCCACAGACCTCTGGTTCACAGGCTCTGAGTATGAGAACAGACTCTAGAACCTTCCACAGCCTGGCTGGCTCCGAGAAACTTCTATGCTCCCCTCCACCCTGCACCACTGCGGCTCCTGC	Non-Ref	C	F
rs12546366	rs12546366_Ref_T	ACTGGCCGCTTGACGCAAAGGCAAGGTCTGGCAGCTCAAAGGGCCTGCAGAAATAGTGCACCCATGTAGTCGCGACCAGGGCCACAGACCTCTGGTTCATAGGCTCTGAGTATGAGAACAGACTCTAGAACCTTCCACAGCCTGGCTGGCTCCGAGAAACTTCTATGCTCCCCTCCACCCTGCACCACTGCGGCTCCTGC	Ref	T	F
rs12556669	rs12556669_Non-Ref_C	ACTGGCCGCTTGACGTCCTGCTGTCACTGCACTATAAAATGCTTTGGGTAATACCATACAAGAGCTCCTGAAGGAAGCACTAAATATGGAAAAGAAAGCCCATTACCAGCAACTACAAAAACACACTCAAGTACATAGACAAGTGACATTATAAAGCAACCACATAAACAAGTGTGCATAATAACCACTGCGGCTCCTGC	Non-Ref	C	F
rs12556669	rs12556669_Ref_A	ACTGGCCGCTTGACGTCCTGCTGTCACTGCACTATAAAATGCTTTGGGTAATACCATACAAGAGCTCCTGAAGGAAGCACTAAATATGGAAAAGAAAGCACATTACCAGCAACTACAAAAACACACTCAAGTACATAGACAAGTGACATTATAAAGCAACCACATAAACAAGTGTGCATAATAACCACTGCGGCTCCTGC	Ref	A	F
rs12556927	rs12556927_Non-Ref_T	ACTGGCCGCTTGACGTTCTCTTATTCATTTTTGTTCTCCCTTTCTGTCTGGCTTCCCAGTATTTGCTGGTGGAGTGTGTGGGATGGTGTGGGGGTGGGGTCAGTGTGGAGCAGCGCAGTCTCTTGGCTCCACTGGCCTCTGTGTGGACCCAGTACAAACCCTGGCCTAAGGGTCTGATGCTTTTCCACTGCGGCTCCTGC	Non-Ref	T	F
rs12556927	rs12556927_Ref_G	ACTGGCCGCTTGACGTTCTCTTATTCATTTTTGTTCTCCCTTTCTGTCTGGCTTCCCAGTATTTGCTGGTGGAGTGTGTGGGATGGTGTGGGGGTGGGGGCAGTGTGGAGCAGCGCAGTCTCTTGGCTCCACTGGCCTCTGTGTGGACCCAGTACAAACCCTGGCCTAAGGGTCTGATGCTTTTCCACTGCGGCTCCTGC	Ref	G	F
rs12557440	rs12557440_Non-Ref_A	ACTGGCCGCTTGACGAAGAAACCAATGACCTTGAAGTGACAAATATATGTGACCTTTCACCCAGAGAATTTAAAATAACTGTCCTGAGGAAGCTCAATGAACTTCAAGATAACACAGAGAAGAAATTCAGAATTCTATCACAGAAATTTAACAAAGAAACTAAAATAATTTTTAAAAATTAAGCACACTGCGGCTCCTGC	Non-Ref	A	F
rs12557440	rs12557440_Ref_G	ACTGGCCGCTTGACGAAGAAACCAATGACCTTGAAGTGACAAATATATGTGACCTTTCACCCAGAGAATTTAAAATAACTGTCCTGAGGAAGCTCAATGGACTTCAAGATAACACAGAGAAGAAATTCAGAATTCTATCACAGAAATTTAACAAAGAAACTAAAATAATTTTTAAAAATTAAGCACACTGCGGCTCCTGC	Ref	G	F
rs12557967	rs12557967_Non-Ref_G	ACTGGCCGCTTGACGTGCTCTTTTGTCCCACAGGGTGATCTCTTGATGTAGTGCTCTCCCCCTTCCCCTAAGGATGGCGCTGGACTGCACCAATTATTAGAGTTGTTCTGCTTTTAGCCACCCAGTGGGGTTACTGGGTTCTGGGCTGGTGCTGGGGAATGTCTGCAAGGAGTCCTGTGATGTGACACTGCGGCTCCTGC	Non-Ref	G	F
rs12557967	rs12557967_Ref_T	ACTGGCCGCTTGACGTGCTCTTTTGTCCCACAGGGTGATCTCTTGATGTAGTGCTCTCCCCCTTCCCCTAAGGATGGCGCTGGACTGCACCAATTATTATAGTTGTTCTGCTTTTAGCCACCCAGTGGGGTTACTGGGTTCTGGGCTGGTGCTGGGGAATGTCTGCAAGGAGTCCTGTGATGTGACACTGCGGCTCCTGC	Ref	T	F
rs12559577	rs12559577_Non-Ref_A	ACTGGCCGCTTGACGGCCTTGCTGTTTGATCTGAGACTGCTGTGCTAGCAATGAGGGAGGCTCCATGGGCATAGGACCCTCTGAGCCAGGTGTGGGATAAAATCTCCTGGTGTGCCATTTGCTAAGGCCATTGGAAAAGTGCAGTATTAGGGTGGGAGTGACCCAATTTTCCACGTGCCATCTGTCACTGCGGCTCCTGC	Non-Ref	A	F
rs12559577	rs12559577_Ref_C	ACTGGCCGCTTGACGGCCTTGCTGTTTGATCTGAGACTGCTGTGCTAGCAATGAGGGAGGCTCCATGGGCATAGGACCCTCTGAGCCAGGTGTGGGATACAATCTCCTGGTGTGCCATTTGCTAAGGCCATTGGAAAAGTGCAGTATTAGGGTGGGAGTGACCCAATTTTCCACGTGCCATCTGTCACTGCGGCTCCTGC	Ref	C	F
rs12571076	rs12571076_Non-Ref_G	ACTGGCCGCTTGACGATTACATTCCTTTCTATATTTCCCAAATTAATATATATGTGTATATATGTAAAATATAAAACAATAAGGAGATGTTCTCTCTCTGTCTCTCTCTCTATATATATAGATAGATAGGTAGATAGATAGATAAATAGATAGATAGCATCTCCTTATTGTTTTAACATACATTCCACTGCGGCTCCTGC	Non-Ref	G	F
rs12571076	rs12571076_Ref_C	ACTGGCCGCTTGACGATTACATTCCTTTCTATATTTCCCAAATTAATATATATGTGTATATATGTAAAATATAAAACAATAAGGAGATGTTCTCTCTCTCTCTCTCTCTCTATATATATAGATAGATAGGTAGATAGATAGATAAATAGATAGATAGCATCTCCTTATTGTTTTAACATACATTCCACTGCGGCTCCTGC	Ref	C	F
rs12574073	rs12574073_Non-Ref_T	ACTGGCCGCTTGACGTGCCAGTTGTGGCCCTGTTGTGTGATACCTTCTGACACATACGTTTTTTTGAAAAAAGATTGTCTGCTGGGAACTGGACTGAAATCAACATATAACCGTTTGTTTCATACTGGTTAGGAAGCCACCAGGAAGGCCTACCCAAAGTGGTTTTAAATACATACACACACAGTCACTGCGGCTCCTGC	Non-Ref	T	F
rs12574073	rs12574073_Ref_C	ACTGGCCGCTTGACGTGCCAGTTGTGGCCCTGTTGTGTGATACCTTCTGACACATACGTTTTTTTGAAAAAAGATTGTCTGCTGGGAACTGGACTGAAACCAACATATAACCGTTTGTTTCATACTGGTTAGGAAGCCACCAGGAAGGCCTACCCAAAGTGGTTTTAAATACATACACACACAGTCACTGCGGCTCCTGC	Ref	C	F
rs12575600	rs12575600_Non-Ref_G	ACTGGCCGCTTGACGCACTCATGGGTTCCTAGAGCAGCTAACACATGCCACCATCATGCACATGGCACACCTGGTCCCTTCCTGCTCTAAATGGGAAATGTGTGCCCAGAGTTAGCACCGCCTTCCATCCATACCCTGCTGAGTTCATACACTCACCTCAGCCCACCCGTGTTCCATGATTAGCCCACTGCGGCTCCTGC	Non-Ref	G	F
rs12575600	rs12575600_Ref_C	ACTGGCCGCTTGACGCACTCATGGGTTCCTAGAGCAGCTAACACATGCCACCATCATGCACATGGCACACCTGGTCCCTTCCTGCTCTAAATGGGAAATCTGTGCCCAGAGTTAGCACCGCCTTCCATCCATACCCTGCTGAGTTCATACACTCACCTCAGCCCACCCGTGTTCCATGATTAGCCCACTGCGGCTCCTGC	Ref	C	F
rs12576753	rs12576753_Non-Ref_A	ACTGGCCGCTTGACGATTTCTTCTTTCAAAACCCACCCATTAAACATAGTATTCCTGGGAGGGGAGCAAGCAAGGAGCAGAGAAAAGCTGGGAGTGTCAAACTAATGGAGCTCCTTCCACATTAAAGGAAACACCAGGAGTAAAGAAGAAAAGTGCCAACATGTTATATAGTATTTTCATTTTTGCACTGCGGCTCCTGC	Non-Ref	A	F
rs12576753	rs12576753_Ref_C	ACTGGCCGCTTGACGATTTCTTCTTTCAAAACCCACCCATTAAACATAGTATTCCTGGGAGGGGAGCAAGCAAGGAGCAGAGAAAAGCTGGGAGTGTCACACTAATGGAGCTCCTTCCACATTAAAGGAAACACCAGGAGTAAAGAAGAAAAGTGCCAACATGTTATATAGTATTTTCATTTTTGCACTGCGGCTCCTGC	Ref	C	F
rs12576990	rs12576990_Non-Ref_G	ACTGGCCGCTTGACGTTCTAGGGTTTTTATGGTTTTAGGTCTAACATTTAAGTCTTTAATCCATCTTGAATTAATGTTTGTATCAGGTGTAAGGAAGGGGTCCAGTTTCATCTTTCTACATATGGCTAGCCAGTTTTCCCAGCACCATTTATTAAATAAGTGCTTATTATTTGAGACAGAGTCTCCACTGCGGCTCCTGC	Non-Ref	G	F
rs12576990	rs12576990_Ref_A	ACTGGCCGCTTGACGTTCTAGGGTTTTTATGGTTTTAGGTCTAACATTTAAGTCTTTAATCCATCTTGAATTAATGTTTGTATCAGGTGTAAGGAAGGGATCCAGTTTCATCTTTCTACATATGGCTAGCCAGTTTTCCCAGCACCATTTATTAAATAAGTGCTTATTATTTGAGACAGAGTCTCCACTGCGGCTCCTGC	Ref	A	F
rs12584853	rs12584853_Non-Ref_T	ACTGGCCGCTTGACGAAAGGTGACAGTCTATGATTTTTCTCATTGGGAAAAAAAACTTCGAATTAATGTTTTTACTCTAGTTCTGGTTTAGAAAGCTTGTATTTTTTTAAACTTCAATTTAATAATGTAAAACTCTAAGAATGATATTTAAATTACTAGTTGCAATAGTGCAGCAGTTCTCAAACCACTGCGGCTCCTGC	Non-Ref	T	F
rs12584853	rs12584853_Ref_C	ACTGGCCGCTTGACGAAAGGTGACAGTCTATGATTTTTCTCATTGGGAAAAAAAACTTCGAATTAATGTTTTTACTCTAGTTCTGGTTTAGAAAGCTTGCATTTTTTTAAACTTCAATTTAATAATGTAAAACTCTAAGAATGATATTTAAATTACTAGTTGCAATAGTGCAGCAGTTCTCAAACCACTGCGGCTCCTGC	Ref	C	F
rs12585650	rs12585650_Non-Ref_A	ACTGGCCGCTTGACGATTATCTCCCAAGTTTACTATATCATATCATCTTGCCTTACATTTTCACTCAGCCTAAAAAGTAAAAAGGAAACATGTATAAGCATTTTTAGAAGGCTACCACAATTTAGTAACTCATTAAAATACTTCAAAATAGATTTGTACTGATATTTTTCTCTCTAGTTCTTTTTCACTGCGGCTCCTGC	Non-Ref	A	F
rs12585650	rs12585650_Ref_C	ACTGGCCGCTTGACGATTATCTCCCAAGTTTACTATATCATATCATCTTGCCTTACATTTTCACTCAGCCTAAAAAGTAAAAAGGAAACATGTATAAGCCTTTTTAGAAGGCTACCACAATTTAGTAACTCATTAAAATACTTCAAAATAGATTTGTACTGATATTTTTCTCTCTAGTTCTTTTTCACTGCGGCTCCTGC	Ref	C	F
rs12599402	rs12599402_Non-Ref_C	ACTGGCCGCTTGACGCCCAAGTAGCTAGGACTGCAGGTGCACACCATCACACCCAGCCATTACCTTTTAATTACACAAATACTGTGCAAATACCTTGTCCTTGTAAGAAAACAAAACTAAGGCCAGATACCATGGCTCACGCATGTAATCCCAGTTACTTTGGGAGGCTGAGGCGAGGGTTGTGGCACTGCGGCTCCTGC	Non-Ref	C	F
rs12599402	rs12599402_Ref_T	ACTGGCCGCTTGACGCCCAAGTAGCTAGGACTGCAGGTGCACACCATCACACCCAGCCATTACCTTTTAATTACACAAATACTGTGCAAATACCTTGTCTTTGTAAGAAAACAAAACTAAGGCCAGATACCATGGCTCACGCATGTAATCCCAGTTACTTTGGGAGGCTGAGGCGAGGGTTGTGGCACTGCGGCTCCTGC	Ref	T	F
rs12604018	rs12604018_Non-Ref_T	ACTGGCCGCTTGACGTGTATTTTTAATAGAGACAGGGTTTCCCTGTGTTAGCCAGGATGGTCTCGATATCGTGACCTCGTGATCTGCCCTCCTCAGCCTTGCAAAGTGCTGGGATTCCAAGCGTGAGCCACTGCGCCCAGCCACAAGTGCTGTTTCATCATTCCCTGAGGGTGCCACAACGTGGGCACTGCGGCTCCTGC	Non-Ref	T	F
rs12604018	rs12604018_Ref_C	ACTGGCCGCTTGACGTGTATTTTTAATAGAGACAGGGTTTCCCTGTGTTAGCCAGGATGGTCTCGATATCGTGACCTCGTGATCTGCCCTCCTCAGCCTCGCAAAGTGCTGGGATTCCAAGCGTGAGCCACTGCGCCCAGCCACAAGTGCTGTTTCATCATTCCCTGAGGGTGCCACAACGTGGGCACTGCGGCTCCTGC	Ref	C	F
rs12610026	rs12610026_Non-Ref_A	ACTGGCCGCTTGACGGTCATGAGATCGAGACCATCCTGGCCAATATGGTGAAACCCTGTCTCTACTAAAAATACAAAAATTAGCTGGGCATGGTGGTGCACGCCTGTAGTCCCAGCTATTCGGGAGGCTGAGGCAGGAGAATCGCTTTAACCCCGGAGGCAGAGGTTGCAGTGAGCCGAGATCGTCACTGCGGCTCCTGC	Non-Ref	A	F
rs12610026	rs12610026_Ref_G	ACTGGCCGCTTGACGGTCATGAGATCGAGACCATCCTGGCCAATATGGTGAAACCCTGTCTCTACTAAAAATACAAAAATTAGCTGGGCATGGTGGTGCGCGCCTGTAGTCCCAGCTATTCGGGAGGCTGAGGCAGGAGAATCGCTTTAACCCCGGAGGCAGAGGTTGCAGTGAGCCGAGATCGTCACTGCGGCTCCTGC	Ref	G	F
rs12612769	rs12612769_Non-Ref_C	ACTGGCCGCTTGACGATTATCTAAAATATTTTTAAAAAGCAAGAAAACAAACTCAATTTAAAAATGGGCCAAATACCATAATAGATGTCTCACCAAAGACGATATATAGATGAAAAATAGGCATATGAAAAGATGCTCCACATCATACGTGGTCAGGGAAATGCATACTAAAATAACAATGAGATCACTGCGGCTCCTGC	Non-Ref	C	F
rs12612769	rs12612769_Ref_A	ACTGGCCGCTTGACGATTATCTAAAATATTTTTAAAAAGCAAGAAAACAAACTCAATTTAAAAATGGGCCAAATACCATAATAGATGTCTCACCAAAGAAGATATATAGATGAAAAATAGGCATATGAAAAGATGCTCCACATCATACGTGGTCAGGGAAATGCATACTAAAATAACAATGAGATCACTGCGGCTCCTGC	Ref	A	F
rs12635377	rs12635377_Non-Ref_A	ACTGGCCGCTTGACGACCTGGTCACTCTAGCCAAATGAGAGCTTAATTCCTTGCTTCTCAAATTGTGGTCCTCCACAGCAGCACAGGCATCACCTGAGAACTTGTTAGAGGTGCAGAATCTCAGATCCAAACCCCAGACCTACTGAACTTAAATCTGCATTTTTAACAAGACCCTCAAATGACTCCACTGCGGCTCCTGC	Non-Ref	A	F
rs12635377	rs12635377_Ref_G	ACTGGCCGCTTGACGACCTGGTCACTCTAGCCAAATGAGAGCTTAATTCCTTGCTTCTCAAATTGTGGTCCTCCACAGCAGCACAGGCATCACCTGAGAGCTTGTTAGAGGTGCAGAATCTCAGATCCAAACCCCAGACCTACTGAACTTAAATCTGCATTTTTAACAAGACCCTCAAATGACTCCACTGCGGCTCCTGC	Ref	G	F
rs12636784	rs12636784_Non-Ref_G	ACTGGCCGCTTGACGTCTACTGCAGAGGCTGGAAAGCTAAAAATGACATTTCCAAACTTTCTTGCAACTCAGACTCTAGATACGATTTAGGTTCTGTCAGCCACAGGCATCATATAAAACTTGAATAGAAGTGAGTGAAGTTAGGGGGAAAGGTAGCAAAAGGCATCCATTTTTGGTGGTAAGGGCACTGCGGCTCCTGC	Non-Ref	G	F
rs12636784	rs12636784_Ref_A	ACTGGCCGCTTGACGTCTACTGCAGAGGCTGGAAAGCTAAAAATGACATTTCCAAACTTTCTTGCAACTCAGACTCTAGATACGATTTAGGTTCTGTCAACCACAGGCATCATATAAAACTTGAATAGAAGTGAGTGAAGTTAGGGGGAAAGGTAGCAAAAGGCATCCATTTTTGGTGGTAAGGGCACTGCGGCTCCTGC	Ref	A	F
rs12637184	rs12637184_Non-Ref_A	ACTGGCCGCTTGACGTACGGGCTCGGCCGGGGCCGAGTGCCTGGAACGCCGCGTCACAGAGGCCCCGGCACGGCCGGGTGAGGCCAGAGTCCTGGGGGCACAGGCAGGGGGTCGGCAGGGCCCCAGGCGGAAGGACTCGCTGGACGCACCGTGCTCCTCATGTTACCGCCCGCTATTGCTTCTCGCACTGCGGCTCCTGC	Non-Ref	A	F
rs12637184	rs12637184_Ref_G	ACTGGCCGCTTGACGTACGGGCTCGGCCGGGGCCGAGTGCCTGGAACGCCGCGTCACAGAGGCCCCGGCACGGCCGGGTGAGGCCAGAGTCCTGGGGGCGCAGGCAGGGGGTCGGCAGGGCCCCAGGCGGAAGGACTCGCTGGACGCACCGTGCTCCTCATGTTACCGCCCGCTATTGCTTCTCGCACTGCGGCTCCTGC	Ref	G	F
rs12638862	rs12638862_Non-Ref_G	ACTGGCCGCTTGACGTTCAATGTCTTCCTGTTTCCTTTTTATATCAAGGAAGAAATGAGAATTTGAGGCAACACAAATGAAGACCATATATACTTTGATGCCTACCTAGGAGGGGAGATACAAACCAGAGTAAAGGAAAAATATGGGAAAAGTTGCCTCATTTCCACCTAGTGATGGTGGAACCCCACTGCGGCTCCTGC	Non-Ref	G	F
rs12638862	rs12638862_Ref_A	ACTGGCCGCTTGACGTTCAATGTCTTCCTGTTTCCTTTTTATATCAAGGAAGAAATGAGAATTTGAGGCAACACAAATGAAGACCATATATACTTTGATACCTACCTAGGAGGGGAGATACAAACCAGAGTAAAGGAAAAATATGGGAAAAGTTGCCTCATTTCCACCTAGTGATGGTGGAACCCCACTGCGGCTCCTGC	Ref	A	F
rs12642902	rs12642902_Non-Ref_A	ACTGGCCGCTTGACGAGCATATTCTGATCCTCTTCAAAACAGTGTCGACCTAGAGGTTGTAGATTTTATGTGGAGTCTGGAAAGAGCAGTGTTTGGGTGAATCTGATTTGCAACTTCTCACTGCTTAGTGAGCAGAGTATAGTGTGTGACCCAATAACCAGCCCTATTATTTTAACCTGAAGAGCCACTGCGGCTCCTGC	Non-Ref	A	F
rs12642902	rs12642902_Ref_G	ACTGGCCGCTTGACGAGCATATTCTGATCCTCTTCAAAACAGTGTCGACCTAGAGGTTGTAGATTTTATGTGGAGTCTGGAAAGAGCAGTGTTTGGGTGGATCTGATTTGCAACTTCTCACTGCTTAGTGAGCAGAGTATAGTGTGTGACCCAATAACCAGCCCTATTATTTTAACCTGAAGAGCCACTGCGGCTCCTGC	Ref	G	F
rs1265754	rs1265754_Non-Ref_A	ACTGGCCGCTTGACGAACATGGAAACCAGGTAGCGATCCCTAAGATACTGCAGGAAAGTAAAATGCTCACTGTGGAGAATCAGAGAGCAAACTTACTGAAAGGTCCTGTAGCTCCGGCTGTGAGAGAGAAAGAGGGAGAAAGAAAAAGATATCAGTATGCTTCACCACTGTGAAGGAAATTTCCACACTGCGGCTCCTGC	Non-Ref	A	F
rs1265754	rs1265754_Ref_T	ACTGGCCGCTTGACGAACATGGAAACCAGGTAGCGATCCCTAAGATACTGCAGGAAAGTAAAATGCTCACTGTGGAGAATCAGAGAGCAAACTTACTGATAGGTCCTGTAGCTCCGGCTGTGAGAGAGAAAGAGGGAGAAAGAAAAAGATATCAGTATGCTTCACCACTGTGAAGGAAATTTCCACACTGCGGCTCCTGC	Ref	T	F
rs1265757	rs1265757_Non-Ref_T	ACTGGCCGCTTGACGCTCCTGACCCTCAGTTTCCTCATCTCTAAATATGGGGATAATAACTGCCTTACTCATTGCCATTTGAATGTTGTTTAGATGCAATAAAGTAATGTACGCGAGGGTTAAAAAAACAGTAGTAAGACATTATAGGGATCACTCAAAGAATGTGACTAGGTTGCTAAAAGTTGCACTGCGGCTCCTGC	Non-Ref	T	F
rs1265757	rs1265757_Ref_C	ACTGGCCGCTTGACGCTCCTGACCCTCAGTTTCCTCATCTCTAAATATGGGGATAATAACTGCCTTACTCATTGCCATTTGAATGTTGTTTAGATGCAACAAAGTAATGTACGCGAGGGTTAAAAAAACAGTAGTAAGACATTATAGGGATCACTCAAAGAATGTGACTAGGTTGCTAAAAGTTGCACTGCGGCTCCTGC	Ref	C	F
rs1265905	rs1265905_Non-Ref_G	ACTGGCCGCTTGACGTGCTGGGATTACAGGTGTGAGCCACCGTGCCCGGCTCACCTCTTCTTTTTTTTTTTTTGAGACGGGGTTTTGCTCTTGTTGCCCGGGCTGGAGTGCAATGGCGCGATCTTGGCTCACCACAACCACCGCCTCCTGGTGATTACAGGTGTGAGCCACCACGCCTGGCTCTGCACTGCGGCTCCTGC	Non-Ref	G	F
rs1265905	rs1265905_Ref_A	ACTGGCCGCTTGACGTGCTGGGATTACAGGTGTGAGCCACCGTGCCCGGCTCACCTCTTCTTTTTTTTTTTTTGAGACGGGGTTTTGCTCTTGTTGCCCAGGCTGGAGTGCAATGGCGCGATCTTGGCTCACCACAACCACCGCCTCCTGGTGATTACAGGTGTGAGCCACCACGCCTGGCTCTGCACTGCGGCTCCTGC	Ref	A	F
rs1265947	rs1265947_Non-Ref_T	ACTGGCCGCTTGACGAGAGCGAGACTCCATCTCAAAAAATAAAAATTGTGTCGGCCAGGCGCAGTGGCTCATGCCTGTAATCCCAGCACTTTGGGAGGCTGAGGTGGGTGGATCACCTGAGGTCAGGAGTTCAAGACCAGCCTGGCCAACAGGGTGAAACCCCATCTCTACTAAAAATACAAAAACACTGCGGCTCCTGC	Non-Ref	T	F
rs1265947	rs1265947_Ref_C	ACTGGCCGCTTGACGAGAGCGAGACTCCATCTCAAAAAATAAAAATTGTGTCGGCCAGGCGCAGTGGCTCATGCCTGTAATCCCAGCACTTTGGGAGGCCGAGGTGGGTGGATCACCTGAGGTCAGGAGTTCAAGACCAGCCTGGCCAACAGGGTGAAACCCCATCTCTACTAAAAATACAAAAACACTGCGGCTCCTGC	Ref	C	F
rs12688202	rs12688202_Non-Ref_T	ACTGGCCGCTTGACGAACAAACTGTCTCTCAGACCACAGTGCAATCAAACTAGAACTCAGGATTAAGAAACTCAGTCAAAACCACTCAACTACATGCAATCTGAACAACCTGCTCCTGAATGACTACTGGGTACATAACGAAATGAAGGCAGAAATAAAGATGTTCTTTTTCAAGATTGTTTTAACACTGCGGCTCCTGC	Non-Ref	T	F
rs12688202	rs12688202_Ref_A	ACTGGCCGCTTGACGAACAAACTGTCTCTCAGACCACAGTGCAATCAAACTAGAACTCAGGATTAAGAAACTCAGTCAAAACCACTCAACTACATGCAAACTGAACAACCTGCTCCTGAATGACTACTGGGTACATAACGAAATGAAGGCAGAAATAAAGATGTTCTTTTTCAAGATTGTTTTAACACTGCGGCTCCTGC	Ref	A	F
rs12690340	rs12690340_Non-Ref_T	ACTGGCCGCTTGACGTATCACAGTGTGACCATGTGATAAATTACAATAATCAATTTTCTAATGTATTTCTTGCTTTTGCTTTCATCGAGCCTCGTCATTTGATATTTGGTTCCTATTTTAATCATTTTGACTTTTATTTTTATATTGAACTTTCTTCTACTTTCCTTTTATTGTTCTTTTTCTAACACTGCGGCTCCTGC	Non-Ref	T	F
rs12690340	rs12690340_Ref_G	ACTGGCCGCTTGACGTATCACAGTGTGACCATGTGATAAATTACAATAATCAATTTTCTAATGTATTTCTTGCTTTTGCTTTCATCGAGCCTCGTCATTGGATATTTGGTTCCTATTTTAATCATTTTGACTTTTATTTTTATATTGAACTTTCTTCTACTTTCCTTTTATTGTTCTTTTTCTAACACTGCGGCTCCTGC	Ref	G	F
rs12694291	rs12694291_Non-Ref_G	ACTGGCCGCTTGACGTGTTTCTATAAATGGTATCAGAAGCTACCCTCAATCCCTTCTCCTCTTTGGTTTTACCCTCTGCTCTACCTACCCAGTGCCCCTGCCCCTTTCCCACTTTCCCCCACTTGGTTCCAGCTTCAGCACCACCTGTAAAGGGCCTGTGCCTACGGAGGGCTAAGCAATCTGGGCACTGCGGCTCCTGC	Non-Ref	G	F
rs12694291	rs12694291_Ref_A	ACTGGCCGCTTGACGTGTTTCTATAAATGGTATCAGAAGCTACCCTCAATCCCTTCTCCTCTTTGGTTTTACCCTCTGCTCTACCTACCCAGTGCCCCTACCCCTTTCCCACTTTCCCCCACTTGGTTCCAGCTTCAGCACCACCTGTAAAGGGCCTGTGCCTACGGAGGGCTAAGCAATCTGGGCACTGCGGCTCCTGC	Ref	A	F
rs12695386	rs12695386_Non-Ref_C	ACTGGCCGCTTGACGAGAGGAAAAACAAGGCTTTGGGAGGCCATGACTAGTTAGAGACATTAGGCCTAGAAAAGCTTGTGAAATTTTTTTCACTCGTTTCATTTTATGTTTACCATTGAACATTTATTTTCTCAGATATGTTCCAAATCTACAAGCTGTCATTTCCTTCTGAGCCCTGTATACACCACTGCGGCTCCTGC	Non-Ref	C	F
rs12695386	rs12695386_Ref_T	ACTGGCCGCTTGACGAGAGGAAAAACAAGGCTTTGGGAGGCCATGACTAGTTAGAGACATTAGGCCTAGAAAAGCTTGTGAAATTTTTTTCACTCGTTTTATTTTATGTTTACCATTGAACATTTATTTTCTCAGATATGTTCCAAATCTACAAGCTGTCATTTCCTTCTGAGCCCTGTATACACCACTGCGGCTCCTGC	Ref	T	F
rs1269852	rs1269852_Non-Ref_C	ACTGGCCGCTTGACGGTCGGGTGAGGATGGGGAACACAGAATGTAAAGACAGAGAGCAGGATGAAAGATGGGAGAGAACTAAGAGGCTACAGCTGAAAACGGGGCAAGGGAGCCTCAGAAGGAAGGGTTTGGACCCTTAAAACTTCCTTTGCCTAGAGACATGGGTGTGGGGAGAAGGGAGGAGGCACTGCGGCTCCTGC	Non-Ref	C	F
rs1269852	rs1269852_Ref_G	ACTGGCCGCTTGACGGTCGGGTGAGGATGGGGAACACAGAATGTAAAGACAGAGAGCAGGATGAAAGATGGGAGAGAACTAAGAGGCTACAGCTGAAAAGGGGGCAAGGGAGCCTCAGAAGGAAGGGTTTGGACCCTTAAAACTTCCTTTGCCTAGAGACATGGGTGTGGGGAGAAGGGAGGAGGCACTGCGGCTCCTGC	Ref	G	F
rs12708715	rs12708715_Non-Ref_T	ACTGGCCGCTTGACGTTGCCTGTGTGTGTTCTACCCGGAATGGAAACCAGCTTTTCACCTTGTCCAGGAGGTTGGGAACCTGAGGGAACACAGCACTGCTTCTGTCCCAGCCCCCCATTGCTGGTTTTCTCTCCACCAGCAGAGTCCAAGCCCAAGCCGTATGGGCCCCAGCAGGACCACACTGACACTGCGGCTCCTGC	Non-Ref	T	F
rs12708715	rs12708715_Ref_C	ACTGGCCGCTTGACGTTGCCTGTGTGTGTTCTACCCGGAATGGAAACCAGCTTTTCACCTTGTCCAGGAGGTTGGGAACCTGAGGGAACACAGCACTGCCTCTGTCCCAGCCCCCCATTGCTGGTTTTCTCTCCACCAGCAGAGTCCAAGCCCAAGCCGTATGGGCCCCAGCAGGACCACACTGACACTGCGGCTCCTGC	Ref	C	F
rs12708716	rs12708716_Non-Ref_G	ACTGGCCGCTTGACGTCCAAACCATATCAGTACCTGTGGGAAGTGACTTGGAGGCCTCTCGGGTCTTCAGCTAGTCCTCTGGGCAGTAGGGAGAATCCTGAGTAATAGCCGCTTCACAGGGAGTCAGTGAGGATGAAGTGTGTGGAGCGCAGAGCCACTGTTTGTTGAAAGTGCATTGTTACTGTCACTGCGGCTCCTGC	Non-Ref	G	F
rs12708716	rs12708716_Ref_A	ACTGGCCGCTTGACGTCCAAACCATATCAGTACCTGTGGGAAGTGACTTGGAGGCCTCTCGGGTCTTCAGCTAGTCCTCTGGGCAGTAGGGAGAATCCTAAGTAATAGCCGCTTCACAGGGAGTCAGTGAGGATGAAGTGTGTGGAGCGCAGAGCCACTGTTTGTTGAAAGTGCATTGTTACTGTCACTGCGGCTCCTGC	Ref	A	F
rs12708717	rs12708717_Non-Ref_C	ACTGGCCGCTTGACGCCTCCACCTTCAAGAACTGTCAGCCTCTTCAGTAAGGAGACGTGGGGTCCCAGCTGTGGCTTCCTAAGAGCTGAGCGTGAGGGCCTTAGTGTGGCCATCCATAATGGTATTTGGGATCTGACAAGTCTCCAAACCACTTGTCCATAGACCCTCCAGGGCCCTGCACCCTGCACTGCGGCTCCTGC	Non-Ref	C	F
rs12708717	rs12708717_Ref_G	ACTGGCCGCTTGACGCCTCCACCTTCAAGAACTGTCAGCCTCTTCAGTAAGGAGACGTGGGGTCCCAGCTGTGGCTTCCTAAGAGCTGAGCGTGAGGGCGTTAGTGTGGCCATCCATAATGGTATTTGGGATCTGACAAGTCTCCAAACCACTTGTCCATAGACCCTCCAGGGCCCTGCACCCTGCACTGCGGCTCCTGC	Ref	G	F
rs12709364	rs12709364_Non-Ref_G	ACTGGCCGCTTGACGTTTTCCAGAGCTATCAGAATGAACCATGAAGAATAAAAGTACACAATGAAAAACTAATTATTTTAACAGAGGTTAAGCTAGGAAGGGCCTTGTGTAGCAAGCATCCTATGTTATTTCATTCAAACTATCTGCTAACAACAGCAGGAAAAAGGTTTGTATTCTTACCAATGCACTGCGGCTCCTGC	Non-Ref	G	F
rs12709364	rs12709364_Ref_A	ACTGGCCGCTTGACGTTTTCCAGAGCTATCAGAATGAACCATGAAGAATAAAAGTACACAATGAAAAACTAATTATTTTAACAGAGGTTAAGCTAGGAAAGGCCTTGTGTAGCAAGCATCCTATGTTATTTCATTCAAACTATCTGCTAACAACAGCAGGAAAAAGGTTTGTATTCTTACCAATGCACTGCGGCTCCTGC	Ref	A	F
rs1270942	rs1270942_Non-Ref_G	ACTGGCCGCTTGACGATGAGAGGGAGGTGCAATAGGAAGAGATGATGCCTGGCCCAGAACCTAGCTCTAGAAGGGCTTAGGGGACATCTACTGAGTGACGAAGGCAATGGGGAGATGACAGTGGTGGGAGCAGCTGAAGTGACGCAGTCTATTCGTCCAGAGGAAGAGCTGCTCCCTGCACAGGACACTGCGGCTCCTGC	Non-Ref	G	F
rs1270942	rs1270942_Ref_A	ACTGGCCGCTTGACGATGAGAGGGAGGTGCAATAGGAAGAGATGATGCCTGGCCCAGAACCTAGCTCTAGAAGGGCTTAGGGGACATCTACTGAGTGACAAAGGCAATGGGGAGATGACAGTGGTGGGAGCAGCTGAAGTGACGCAGTCTATTCGTCCAGAGGAAGAGCTGCTCCCTGCACAGGACACTGCGGCTCCTGC	Ref	A	F
rs12711490	rs12711490_Non-Ref_C	ACTGGCCGCTTGACGGCCCCTACAGCGTAACGATGGACACTGACTGAGTAAATGAAAGTGGCCCGTAGTTCACCCCCCAGATATCTTTGTTCAGTTGTTCTGATGGCCTATCTAGTGTCTGAGAGTGTACGGGTTGGAAGGGGACTGAGAGCAAGGGCTCTCAGCATTTTTCTCTTGGTAACCTGCACTGCGGCTCCTGC	Non-Ref	C	F
rs12711490	rs12711490_Ref_T	ACTGGCCGCTTGACGGCCCCTACAGCGTAACGATGGACACTGACTGAGTAAATGAAAGTGGCCCGTAGTTCACCCCCCAGATATCTTTGTTCAGTTGTTTTGATGGCCTATCTAGTGTCTGAGAGTGTACGGGTTGGAAGGGGACTGAGAGCAAGGGCTCTCAGCATTTTTCTCTTGGTAACCTGCACTGCGGCTCCTGC	Ref	T	F
rs1273576	rs1273576_Non-Ref_T	ACTGGCCGCTTGACGTTCTGTCAATTTCTGATTCATATATTTTGGGGGTACTGCTGCTAGATGCATATATGTTTATAATTATTACATCTTCTTTTAATTTGAGTAAAAGATTTTGCCTTAAAATCTATTTTGTCTGATATTAGTATAGGTACTCTAGCTCTCTGTTGGTTAATATTTTCATGGCACACTGCGGCTCCTGC	Non-Ref	T	F
rs1273576	rs1273576_Ref_C	ACTGGCCGCTTGACGTTCTGTCAATTTCTGATTCATATATTTTGGGGGTACTGCTGCTAGATGCATATATGTTTATAATTATTACATCTTCTTTTAATTCGAGTAAAAGATTTTGCCTTAAAATCTATTTTGTCTGATATTAGTATAGGTACTCTAGCTCTCTGTTGGTTAATATTTTCATGGCACACTGCGGCTCCTGC	Ref	C	F
rs1273580	rs1273580_Non-Ref_G	ACTGGCCGCTTGACGCACTCAGTTCCATTTTGCTATTTTGGGGCTCCAAGAAATCCTTCTCACAACCTCACTCAGTGTTGCAGACCCCTGAAGGGTGGTGTGGAGAAAGGGCAATCCGGGAAAAAGGGCTTGTGGGGCTTTTGGAAAATTCCCAGCTGTGGGATTGGGATTCAACCCTAGAGGTTCACTGCGGCTCCTGC	Non-Ref	G	F
rs1273580	rs1273580_Ref_A	ACTGGCCGCTTGACGCACTCAGTTCCATTTTGCTATTTTGGGGCTCCAAGAAATCCTTCTCACAACCTCACTCAGTGTTGCAGACCCCTGAAGGGTGGTATGGAGAAAGGGCAATCCGGGAAAAAGGGCTTGTGGGGCTTTTGGAAAATTCCCAGCTGTGGGATTGGGATTCAACCCTAGAGGTTCACTGCGGCTCCTGC	Ref	A	F
rs12736195	rs12736195_Non-Ref_C	ACTGGCCGCTTGACGCACTCACTATCACTGTCAGTGACCCACTGGCAAAATTTTTGCTTCCTGTTCCCACAACTTTATGCTCTGCCAGCCCAGAGGTCTCAGTTGCAGGGGGTGGAATGCTACAACGATTCCATTGAATTGGAAGTTAATACTGCTGCCCAGACACTTGAGGATCCTCCTGCCTCCACTGCGGCTCCTGC	Non-Ref	C	F
rs12736195	rs12736195_Ref_T	ACTGGCCGCTTGACGCACTCACTATCACTGTCAGTGACCCACTGGCAAAATTTTTGCTTCCTGTTCCCACAACTTTATGCTCTGCCAGCCCAGAGGTCTTAGTTGCAGGGGGTGGAATGCTACAACGATTCCATTGAATTGGAAGTTAATACTGCTGCCCAGACACTTGAGGATCCTCCTGCCTCCACTGCGGCTCCTGC	Ref	T	F
rs12742499	rs12742499_Non-Ref_C	ACTGGCCGCTTGACGAAACTTCAGCCAATATCCCTGATGAACATCGATGCAAAAATCCTCAATAAAATACCAGCAAACCAAATCCAGCAGTACATCAAACAGCTTATCGACCACAATCAAGCCAGCTTCATCCCTGGGATACAAGGCTGGTTCAACATATGCAAATCAATAAACACAATCCATCACACTGCGGCTCCTGC	Non-Ref	C	F
rs12742499	rs12742499_Ref_G	ACTGGCCGCTTGACGAAACTTCAGCCAATATCCCTGATGAACATCGATGCAAAAATCCTCAATAAAATACCAGCAAACCAAATCCAGCAGTACATCAAAGAGCTTATCGACCACAATCAAGCCAGCTTCATCCCTGGGATACAAGGCTGGTTCAACATATGCAAATCAATAAACACAATCCATCACACTGCGGCTCCTGC	Ref	G	F
rs12742673	rs12742673_Non-Ref_A	ACTGGCCGCTTGACGAAGTCCATAGCTCTGCAGAAGAGCCTTGTGTCTTGGCCAAAGAGAAAAGCCCTTTCTGAGAAATCTAGAAGTGATCGTTTGGTAATGGTGAAGGCACAAAGCAACATTATCTAGAAGGGAGAAGGAAAGTTAGTCATTACCACCATCAACAAAACATGCTTCTTTCCCCTCACTGCGGCTCCTGC	Non-Ref	A	F
rs12742673	rs12742673_Ref_G	ACTGGCCGCTTGACGAAGTCCATAGCTCTGCAGAAGAGCCTTGTGTCTTGGCCAAAGAGAAAAGCCCTTTCTGAGAAATCTAGAAGTGATCGTTTGGTAGTGGTGAAGGCACAAAGCAACATTATCTAGAAGGGAGAAGGAAAGTTAGTCATTACCACCATCAACAAAACATGCTTCTTTCCCCTCACTGCGGCTCCTGC	Ref	G	F
rs12750865	rs12750865_Non-Ref_C	ACTGGCCGCTTGACGGTTTTCAAAAGAAAGGATGCAGTGGAGCATCTTTTAAATTATTAACCCACCTTCCTGGTATGGCAATAACTACTCTTGGGGAAACGTAATATAATATCCTGCCCACCCAGAAAAACCTCTCCACAAAAGTAGAAGAAAAAGAAAGCCATTATATTATTGAATAATCATTACACTGCGGCTCCTGC	Non-Ref	C	F
rs12750865	rs12750865_Ref_T	ACTGGCCGCTTGACGGTTTTCAAAAGAAAGGATGCAGTGGAGCATCTTTTAAATTATTAACCCACCTTCCTGGTATGGCAATAACTACTCTTGGGGAAATGTAATATAATATCCTGCCCACCCAGAAAAACCTCTCCACAAAAGTAGAAGAAAAAGAAAGCCATTATATTATTGAATAATCATTACACTGCGGCTCCTGC	Ref	T	F
rs12785878	rs12785878_Non-Ref_T	ACTGGCCGCTTGACGTTCATTTGATTGATTCTTTAAGAAATTCTTCACCTAAGTGCCAAGGGATCTAGGGTTCTGGGCTGTCTGATATCACAAAGCTTCTATCCTCTCCTGGCCCCGTGGCCGGATCTTCTCCTGGGCTGGACTCAAGGCCTGATCGTCTCGTGAGCCTGACCTCTCCTGGGCTGCACTGCGGCTCCTGC	Non-Ref	T	F
rs12785878	rs12785878_Ref_G	ACTGGCCGCTTGACGTTCATTTGATTGATTCTTTAAGAAATTCTTCACCTAAGTGCCAAGGGATCTAGGGTTCTGGGCTGTCTGATATCACAAAGCTTCGATCCTCTCCTGGCCCCGTGGCCGGATCTTCTCCTGGGCTGGACTCAAGGCCTGATCGTCTCGTGAGCCTGACCTCTCCTGGGCTGCACTGCGGCTCCTGC	Ref	G	F
rs12789751	rs12789751_Non-Ref_A	ACTGGCCGCTTGACGGGCCCTGGACTTCGAGGGCAATTTGCAAAGAATTTTAAAGAGTGAGTCTGGGGCGGCGGGGGCACCGGTTTGGGGTGGCGCACGAGCACCGTGGCTGGGCCCAGGCTTGCCCGTGGCGTGCTCACAGCCTTGCCCTGGGAAACTCTCGGCCCTGGGCATGGGATCAGGTGCACTGCGGCTCCTGC	Non-Ref	A	F
rs12789751	rs12789751_Ref_G	ACTGGCCGCTTGACGGGCCCTGGACTTCGAGGGCAATTTGCAAAGAATTTTAAAGAGTGAGTCTGGGGCGGCGGGGGCACCGGTTTGGGGTGGCGCACGGGCACCGTGGCTGGGCCCAGGCTTGCCCGTGGCGTGCTCACAGCCTTGCCCTGGGAAACTCTCGGCCCTGGGCATGGGATCAGGTGCACTGCGGCTCCTGC	Ref	G	F
rs12790010	rs12790010_Non-Ref_C	ACTGGCCGCTTGACGTATGGAGGATGCTGTGCTGGAGTCTGTGCTGCGCACTCTGCATAGCCGTCCCCTATGGAGGCCTCTGCACATGTTCTGCTGGTGCCTGCTGCGCTCTGCATTGCCATCCCCTGTCACTGAACCTCGCATCGAGTCCTTTACGTCTCCTTCAGCCCCGCCTCATCCGGCATCACTGCGGCTCCTGC	Non-Ref	C	F
rs12790010	rs12790010_Ref_T	ACTGGCCGCTTGACGTATGGAGGATGCTGTGCTGGAGTCTGTGCTGCGCACTCTGCATAGCCGTCCCCTATGGAGGCCTCTGCACATGTTCTGCTGGTGTCTGCTGCGCTCTGCATTGCCATCCCCTGTCACTGAACCTCGCATCGAGTCCTTTACGTCTCCTTCAGCCCCGCCTCATCCGGCATCACTGCGGCTCCTGC	Ref	T	F
rs12790558	rs12790558_Non-Ref_C	ACTGGCCGCTTGACGACATTTGTGGACTGGGGCCTCTTCTAAGCAGCACATGGATGGGAATTTTAGTGCCCTGTTCACACGGATGATGCTAATTGGTCCCGTGGACTCTCTTAGTTTCCTTTTGCCGCTCTGATGAATTTCCATGGACACAAAACACACAAGCAACACCAGTCTTTTATCTAATGCACTGCGGCTCCTGC	Non-Ref	C	F
rs12790558	rs12790558_Ref_T	ACTGGCCGCTTGACGACATTTGTGGACTGGGGCCTCTTCTAAGCAGCACATGGATGGGAATTTTAGTGCCCTGTTCACACGGATGATGCTAATTGGTCCTGTGGACTCTCTTAGTTTCCTTTTGCCGCTCTGATGAATTTCCATGGACACAAAACACACAAGCAACACCAGTCTTTTATCTAATGCACTGCGGCTCCTGC	Ref	T	F
rs12791871	rs12791871_Non-Ref_C	ACTGGCCGCTTGACGGGTGGCGCACGGGCACCGTGGCTGGGCCCAGGCTTGCCCGTGGCGTGCTCACAGCCTTGCCCTGGGAAACTCTCGGCCCTGGGCCTGGGATCAGGTGAGATAATGGGCAATGACCCCGCCAGTGGTACGTGCTCAGGTCCTCGTCGGGAAGTGAGTGTTTATAGTTCCCGCACTGCGGCTCCTGC	Non-Ref	C	F
rs12791871	rs12791871_Ref_A	ACTGGCCGCTTGACGGGTGGCGCACGGGCACCGTGGCTGGGCCCAGGCTTGCCCGTGGCGTGCTCACAGCCTTGCCCTGGGAAACTCTCGGCCCTGGGCATGGGATCAGGTGAGATAATGGGCAATGACCCCGCCAGTGGTACGTGCTCAGGTCCTCGTCGGGAAGTGAGTGTTTATAGTTCCCGCACTGCGGCTCCTGC	Ref	A	F
rs12792306	rs12792306_Non-Ref_C	ACTGGCCGCTTGACGTCGTTTCTTATATGCCTTTTTGTAAAAATCAGGAAAACTGATTGCTTATTTCCCTTCTTGTCCCTTCAAAAACAAAAACAAAAACGAAAACAAAACAATGAGTAGCCACGTTGTAAGTCTCTTGTAAGCGATAGTCCTTTCTCATTTTGGATGTCAGCTGCCATCTGTGCCACTGCGGCTCCTGC	Non-Ref	C	F
rs12792306	rs12792306_Ref_T	ACTGGCCGCTTGACGTCGTTTCTTATATGCCTTTTTGTAAAAATCAGGAAAACTGATTGCTTATTTCCCTTCTTGTCCCTTCAAAAACAAAAACAAAAATGAAAACAAAACAATGAGTAGCCACGTTGTAAGTCTCTTGTAAGCGATAGTCCTTTCTCATTTTGGATGTCAGCTGCCATCTGTGCCACTGCGGCTCCTGC	Ref	T	F
rs12793224	rs12793224_Non-Ref_A	ACTGGCCGCTTGACGCTTAAAGCAACAGAAATGTATTCTCTCACAGTTCAGGAAGCCGGAAGTCCAAAATCAGGATGGCAGCAGCGTCTGGCTCCCTCCAAAGGCTCTTGGGGAGGGTCCCTCGTGCCTTTCCCAGCTCCTGGTGGTTCCAGGTGCTCCTTGGCTTGTGGCCTCATTGCTCCCATCACTGCGGCTCCTGC	Non-Ref	A	F
rs12793224	rs12793224_Ref_G	ACTGGCCGCTTGACGCTTAAAGCAACAGAAATGTATTCTCTCACAGTTCAGGAAGCCGGAAGTCCAAAATCAGGATGGCAGCAGCGTCTGGCTCCCTCCGAAGGCTCTTGGGGAGGGTCCCTCGTGCCTTTCCCAGCTCCTGGTGGTTCCAGGTGCTCCTTGGCTTGTGGCCTCATTGCTCCCATCACTGCGGCTCCTGC	Ref	G	F
rs12793530	rs12793530_Non-Ref_A	ACTGGCCGCTTGACGCCAAGTTGACCTAATAAATTTCAAGAGTCCTAAAATTTTCTTTTTTAAGACAACATATCACTGTGCTCCATGATTGATAGTGGGACTCCGTGGTTTCTGCCAGAAGTCTCCATTTTTCCTTTTGTTATTAATGAGTAATTGGTGCAGTGATACTTTGAGACTGTAAATATCACTGCGGCTCCTGC	Non-Ref	A	F
rs12793530	rs12793530_Ref_G	ACTGGCCGCTTGACGCCAAGTTGACCTAATAAATTTCAAGAGTCCTAAAATTTTCTTTTTTAAGACAACATATCACTGTGCTCCATGATTGATAGTGGGGCTCCGTGGTTTCTGCCAGAAGTCTCCATTTTTCCTTTTGTTATTAATGAGTAATTGGTGCAGTGATACTTTGAGACTGTAAATATCACTGCGGCTCCTGC	Ref	G	F
rs12794668	rs12794668_Non-Ref_T	ACTGGCCGCTTGACGAGCAACAGAAATGTATTCTCTCACAGTTCAGGAAGCCGGAAGTCCAAAATCAGGATGGCAGCAGCGTCTGGCTCCCTCCGAAGGTTCTTGGGGAGGGTCCCTCGTGCCTTTCCCAGCTCCTGGTGGTTCCAGGTGCTCCTTGGCTTGTGGCCTCATTGCTCCCATCTCTGCACTGCGGCTCCTGC	Non-Ref	T	F
rs12794668	rs12794668_Ref_C	ACTGGCCGCTTGACGAGCAACAGAAATGTATTCTCTCACAGTTCAGGAAGCCGGAAGTCCAAAATCAGGATGGCAGCAGCGTCTGGCTCCCTCCGAAGGCTCTTGGGGAGGGTCCCTCGTGCCTTTCCCAGCTCCTGGTGGTTCCAGGTGCTCCTTGGCTTGTGGCCTCATTGCTCCCATCTCTGCACTGCGGCTCCTGC	Ref	C	F
rs12797951	rs12797951_Non-Ref_G	ACTGGCCGCTTGACGTTATCTACCATACTTGCACCAACATTGTTATTGAAACATATTCCTCCTCCCTTGATTTCTTCAGGGTAAATTTCTTGACGTGAAGGAACAGAACTCCTACGTACTGTTTAGGAGAACACTGGCTTCTTGTTGACCTTGGTGATGCTGGGAGTTACTGCTGCAATAAAGTTCACTGCGGCTCCTGC	Non-Ref	G	F
rs12797951	rs12797951_Ref_T	ACTGGCCGCTTGACGTTATCTACCATACTTGCACCAACATTGTTATTGAAACATATTCCTCCTCCCTTGATTTCTTCAGGGTAAATTTCTTGACGTGAATGAACAGAACTCCTACGTACTGTTTAGGAGAACACTGGCTTCTTGTTGACCTTGGTGATGCTGGGAGTTACTGCTGCAATAAAGTTCACTGCGGCTCCTGC	Ref	T	F
rs12800438	rs12800438_Non-Ref_A	ACTGGCCGCTTGACGGTTTCCTTTTGCCGCTCTGATGAATTTCCATGGACACAAAACACACAAGCAACACCAGTCTTTTATCTAATGGTTCTGAAGGTCAGAGGTCAAGGGGTCAGGGGTCAGCAGCAAGCCTGGTTCCTTCCGGAGACACTCCAGGAGGATCTGCGTCCCTGCCTTCTCTAGCTCACTGCGGCTCCTGC	Non-Ref	A	F
rs12800438	rs12800438_Ref_G	ACTGGCCGCTTGACGGTTTCCTTTTGCCGCTCTGATGAATTTCCATGGACACAAAACACACAAGCAACACCAGTCTTTTATCTAATGGTTCTGAAGGTCGGAGGTCAAGGGGTCAGGGGTCAGCAGCAAGCCTGGTTCCTTCCGGAGACACTCCAGGAGGATCTGCGTCCCTGCCTTCTCTAGCTCACTGCGGCTCCTGC	Ref	G	F
rs12803256	rs12803256_Non-Ref_G	ACTGGCCGCTTGACGCCAAAGGCAGCACACCCGCATATGATTCTCCAGACACCGGGAGGCACTCGTCTCCCCTCTCACCTTTGCAATCCCCAGGTGAAGGGGCAGCACCTCTTGGCGTGATTCTCAAGGGGGTTTGTGTTTATTCAGCAATTTTTGGTCTTGCTCGGGGATGTTCTCACTTCCTACACTGCGGCTCCTGC	Non-Ref	G	F
rs12803256	rs12803256_Ref_A	ACTGGCCGCTTGACGCCAAAGGCAGCACACCCGCATATGATTCTCCAGACACCGGGAGGCACTCGTCTCCCCTCTCACCTTTGCAATCCCCAGGTGAAGAGGCAGCACCTCTTGGCGTGATTCTCAAGGGGGTTTGTGTTTATTCAGCAATTTTTGGTCTTGCTCGGGGATGTTCTCACTTCCTACACTGCGGCTCCTGC	Ref	A	F
rs12806844	rs12806844_Non-Ref_A	ACTGGCCGCTTGACGTGAACCTCGCATCGAGTCCTTTACGTCTCCTTCAGCCCCGCCTCATCCGGCATGGACGTGGCACCTTGGCTCGCTTCTTCCTTGACATCTGCCTGGCACATATTCTCCTGCCACTCGCGTGCGACCCTCACCGTGACATTTGTGGACTGGGGCCTCTTCTAAGCAGCACACACTGCGGCTCCTGC	Non-Ref	A	F
rs12806844	rs12806844_Ref_G	ACTGGCCGCTTGACGTGAACCTCGCATCGAGTCCTTTACGTCTCCTTCAGCCCCGCCTCATCCGGCATGGACGTGGCACCTTGGCTCGCTTCTTCCTTGGCATCTGCCTGGCACATATTCTCCTGCCACTCGCGTGCGACCCTCACCGTGACATTTGTGGACTGGGGCCTCTTCTAAGCAGCACACACTGCGGCTCCTGC	Ref	G	F
rs12807718	rs12807718_Non-Ref_C	ACTGGCCGCTTGACGGCTTCCCTGGCCTGTGGCCCCTCCCAGCTGTGATGTCACCCCGACCCCCACGTCTGTTGTCGCAGTCCTCCTCTGACCCTCCCTCTTATGGGGACCCTTGCTGGCTGGCCCAGATTGTCCAGAATCATCTCCCATCTCAAGGCCTGTCACCTCATCACCCCTGCAGCGCCCACTGCGGCTCCTGC	Non-Ref	C	F
rs12807718	rs12807718_Ref_T	ACTGGCCGCTTGACGGCTTCCCTGGCCTGTGGCCCCTCCCAGCTGTGATGTCACCCCGACCCCCACGTCTGTTGTCGCAGTCCTCCTCTGACCCTCCCTTTTATGGGGACCCTTGCTGGCTGGCCCAGATTGTCCAGAATCATCTCCCATCTCAAGGCCTGTCACCTCATCACCCCTGCAGCGCCCACTGCGGCTCCTGC	Ref	T	F
rs12807827	rs12807827_Non-Ref_C	ACTGGCCGCTTGACGCTCTGTAGGAAGGATTTTGGGTACTCTGAGTCTCTTGAACATCCATATGAATTTTGAGATCAGCTTGTCAATCTCTGGAGAAAACAAAGCTTTTGCGTTTTGACGGGGACTGCATGACACTATAGATCAGTTTGGAGTTCGGGGAGTTTCGCCATCTTAATCATAAGAACCACTGCGGCTCCTGC	Non-Ref	C	F
rs12807827	rs12807827_Ref_A	ACTGGCCGCTTGACGCTCTGTAGGAAGGATTTTGGGTACTCTGAGTCTCTTGAACATCCATATGAATTTTGAGATCAGCTTGTCAATCTCTGGAGAAAAAAAAGCTTTTGCGTTTTGACGGGGACTGCATGACACTATAGATCAGTTTGGAGTTCGGGGAGTTTCGCCATCTTAATCATAAGAACCACTGCGGCTCCTGC	Ref	A	F
rs12808368	rs12808368_Non-Ref_T	ACTGGCCGCTTGACGCGGCATGGACGTGGCACCTTGGCTCGCTTCTTCCTTGGCATCTGCCTGGCACATATTCTCCTGCCACTCGCGTGCGACCCTCACTGTGACATTTGTGGACTGGGGCCTCTTCTAAGCAGCACATGGATGGGAATTTTAGTGCCCTGTTCACACGGATGATGCTAATTGGTCACTGCGGCTCCTGC	Non-Ref	T	F
rs12808368	rs12808368_Ref_C	ACTGGCCGCTTGACGCGGCATGGACGTGGCACCTTGGCTCGCTTCTTCCTTGGCATCTGCCTGGCACATATTCTCCTGCCACTCGCGTGCGACCCTCACCGTGACATTTGTGGACTGGGGCCTCTTCTAAGCAGCACATGGATGGGAATTTTAGTGCCCTGTTCACACGGATGATGCTAATTGGTCACTGCGGCTCCTGC	Ref	C	F
rs12837219	rs12837219_Non-Ref_G	ACTGGCCGCTTGACGTAATCAGCTACCAGCACAGCTAGAATGAAGCAAGCAGAATTTGTAAGGACTAGACTTGATGAGTGTTCTGACCTTAATCTTTCTGCCTTGCTGCATGCTATCTTCCCCCAAACAATGGAATTCACGTTTTTCAGCTTTTGGACTTGGGCTTACACCAGTGGTTTGCCAGGCACTGCGGCTCCTGC	Non-Ref	G	F
rs12837219	rs12837219_Ref_C	ACTGGCCGCTTGACGTAATCAGCTACCAGCACAGCTAGAATGAAGCAAGCAGAATTTGTAAGGACTAGACTTGATGAGTGTTCTGACCTTAATCTTTCTCCCTTGCTGCATGCTATCTTCCCCCAAACAATGGAATTCACGTTTTTCAGCTTTTGGACTTGGGCTTACACCAGTGGTTTGCCAGGCACTGCGGCTCCTGC	Ref	C	F
rs12841797	rs12841797_Non-Ref-1_C	ACTGGCCGCTTGACGCAGGCACAGATGTGCATGAACACACACACACCCAGACACACAGACACACACACACAGTCACATACACAGACACACAGACACACACACACACAGACACACACACAGACACACAGACACAGACACACACACACACACACAGTTTTCCTTCTTTACTCATAGAAGTGCACTAACACTGCGGCTCCTGC	Non-Ref-1	C	F
rs12841797	rs12841797_Non-Ref-2_G	ACTGGCCGCTTGACGCAGGCACAGATGTGCATGAACACACACACACCCAGACACACAGACACACACACACAGTCACATACACAGACACACAGACACACAGACACACAGACACACACACAGACACACAGACACAGACACACACACACACACACAGTTTTCCTTCTTTACTCATAGAAGTGCACTAACACTGCGGCTCCTGC	Non-Ref-2	G	F
rs12841797	rs12841797_Ref_T	ACTGGCCGCTTGACGCAGGCACAGATGTGCATGAACACACACACACCCAGACACACAGACACACACACACAGTCACATACACAGACACACAGACACACATACACACAGACACACACACAGACACACAGACACAGACACACACACACACACACAGTTTTCCTTCTTTACTCATAGAAGTGCACTAACACTGCGGCTCCTGC	Ref	T	F
rs12844200	rs12844200_Non-Ref_A	ACTGGCCGCTTGACGTCATGCCAATTCCCATTAATCTTTGGGGTAGAGATTTGCTGGCACAATGCAGGGCTGAAATTAATATTCCACATAACTCTCACAATGCTTCCAGTCAGCATATGATAGAAAACATGGGGTTTGTTCCTGGACTCCGTCTCGGTCCAAAACATGAAGGGATTACTAAACCCCACTGCGGCTCCTGC	Non-Ref	A	F
rs12844200	rs12844200_Ref_G	ACTGGCCGCTTGACGTCATGCCAATTCCCATTAATCTTTGGGGTAGAGATTTGCTGGCACAATGCAGGGCTGAAATTAATATTCCACATAACTCTCACAGTGCTTCCAGTCAGCATATGATAGAAAACATGGGGTTTGTTCCTGGACTCCGTCTCGGTCCAAAACATGAAGGGATTACTAAACCCCACTGCGGCTCCTGC	Ref	G	F
rs12848222	rs12848222_Non-Ref_C	ACTGGCCGCTTGACGGTCTTTCTCCATTTCCTGCCAACTGAACAAAACCAACACAAAAAAACAAAAGCAAAGAAACAAAGAAAGAAACTGTCCAAGGAGCACCCACCTCACCTATAGCAGGTCTCCCCACCTACGAGGTCACTTTGCGGAAACCTGCAACAGTAGGAGGGTTCTCTGCCTTCCCCCACTGCGGCTCCTGC	Non-Ref	C	F
rs12848222	rs12848222_Ref_T	ACTGGCCGCTTGACGGTCTTTCTCCATTTCCTGCCAACTGAACAAAACCAACACAAAAAAACAAAAGCAAAGAAACAAAGAAAGAAACTGTCCAAGGAGTACCCACCTCACCTATAGCAGGTCTCCCCACCTACGAGGTCACTTTGCGGAAACCTGCAACAGTAGGAGGGTTCTCTGCCTTCCCCCACTGCGGCTCCTGC	Ref	T	F
rs12849939	rs12849939_Non-Ref_T	ACTGGCCGCTTGACGGCCTCGCTGCTGCCTTGCAGTTTGATCACAGACTGCTGTGCTAGCAATCAGTGAGAATCCGTGGGTGTAGGACCCTCTGAGCCATGTGCGGGATATAATCTCCTGGTGTGCCGTTTTTTAAACCTGTCAGAAAAGTGCAGTATTAGGGTGGGAGTGACCCGATTTTCCAGCACTGCGGCTCCTGC	Non-Ref	T	F
rs12849939	rs12849939_Ref_G	ACTGGCCGCTTGACGGCCTCGCTGCTGCCTTGCAGTTTGATCACAGACTGCTGTGCTAGCAATCAGTGAGAATCCGTGGGTGTAGGACCCTCTGAGCCAGGTGCGGGATATAATCTCCTGGTGTGCCGTTTTTTAAACCTGTCAGAAAAGTGCAGTATTAGGGTGGGAGTGACCCGATTTTCCAGCACTGCGGCTCCTGC	Ref	G	F
rs12850503	rs12850503_Non-Ref_G	ACTGGCCGCTTGACGCAGGGAGACATAACATCACCACAATAATACAATTTCTCATTAGCTGAAACAAACAAACAAAAAAAATAGAGATATATGAACTGCGTGACAAAGAGTTCAAAATAATTAATTTTAAGGAAGCTCAGCAAATTTCAAAAAACTACAGATAATTCAATAAAATCAGAAGATAACACTGCGGCTCCTGC	Non-Ref	G	F
rs12850503	rs12850503_Ref_A	ACTGGCCGCTTGACGCAGGGAGACATAACATCACCACAATAATACAATTTCTCATTAGCTGAAACAAACAAACAAAAAAAATAGAGATATATGAACTGCATGACAAAGAGTTCAAAATAATTAATTTTAAGGAAGCTCAGCAAATTTCAAAAAACTACAGATAATTCAATAAAATCAGAAGATAACACTGCGGCTCCTGC	Ref	A	F
rs12852747	rs12852747_Non-Ref_G	ACTGGCCGCTTGACGGGAATTCTGAGATATACAATTCAAATTGGGATTTGGGTGGGGAAACAGCCACACCATATCATCCCACCCCTGGACCCTCCAAATGTCACATCCTCACATTTCAGAACCAATTATGCCTTTTCAACTGTCCCTCAAAGTGTTAACTCATTTTAGCATTAATCCAAAAATCTCACTGCGGCTCCTGC	Non-Ref	G	F
rs12852747	rs12852747_Ref_C	ACTGGCCGCTTGACGGGAATTCTGAGATATACAATTCAAATTGGGATTTGGGTGGGGAAACAGCCACACCATATCATCCCACCCCTGGACCCTCCAAATCTCACATCCTCACATTTCAGAACCAATTATGCCTTTTCAACTGTCCCTCAAAGTGTTAACTCATTTTAGCATTAATCCAAAAATCTCACTGCGGCTCCTGC	Ref	C	F
rs12856360	rs12856360_Non-Ref_C	ACTGGCCGCTTGACGCTATAAACACCTCTACGCAAATAAACTAGAAAATCTAGAAGAAATGGATAAATTCCTCGACACATACACCATCCCAAGACTAAACTAGATAGAAGTTAAATCTCTGAATAGATCAATAACAGGTTCTGAAATTGAGGCTATAATTAATACCCTACCAACCAAAAAAAAAACACTGCGGCTCCTGC	Non-Ref	C	F
rs12856360	rs12856360_Ref_T	ACTGGCCGCTTGACGCTATAAACACCTCTACGCAAATAAACTAGAAAATCTAGAAGAAATGGATAAATTCCTCGACACATACACCATCCCAAGACTAAATTAGATAGAAGTTAAATCTCTGAATAGATCAATAACAGGTTCTGAAATTGAGGCTATAATTAATACCCTACCAACCAAAAAAAAAACACTGCGGCTCCTGC	Ref	T	F
rs12860860	rs12860860_Non-Ref_A	ACTGGCCGCTTGACGGGAAATACTTTCAAACTTAGTCCACAAAGCCACAGCTACTCTGATACCTAAACCATAGAAACATCAAAAACAGAAAAGTAAATAACAATATCTCTGATGAATATGGATGCAAATATCCTTCATGAAATACTATCAAATTCATCAAAAAATACTATCAAATTGAATTCAACCACTGCGGCTCCTGC	Non-Ref	A	F
rs12860860	rs12860860_Ref_C	ACTGGCCGCTTGACGGGAAATACTTTCAAACTTAGTCCACAAAGCCACAGCTACTCTGATACCTAAACCATAGAAACATCAAAAACAGAAAAGTAAATACCAATATCTCTGATGAATATGGATGCAAATATCCTTCATGAAATACTATCAAATTCATCAAAAAATACTATCAAATTGAATTCAACCACTGCGGCTCCTGC	Ref	C	F
rs12900339	rs12900339_Non-Ref_G	ACTGGCCGCTTGACGTGTGTTTCTGTGTGAGTGTGTGTATGTATATATGCATACCCAAGTTAACTGGTTGGAACAAAAAAAGAAATTAAAAAAATAATGGTTTTCAAAAATATGCTATGAATTTATACAGCAGTTTTCTTTCAAAGAACTCTGAATGCTTTGATGTAGACCATTCATTTCATCCTCACTGCGGCTCCTGC	Non-Ref	G	F
rs12900339	rs12900339_Ref_A	ACTGGCCGCTTGACGTGTGTTTCTGTGTGAGTGTGTGTATGTATATATGCATACCCAAGTTAACTGGTTGGAACAAAAAAAGAAATTAAAAAAATAATGATTTTCAAAAATATGCTATGAATTTATACAGCAGTTTTCTTTCAAAGAACTCTGAATGCTTTGATGTAGACCATTCATTTCATCCTCACTGCGGCTCCTGC	Ref	A	F
rs12912109	rs12912109_Non-Ref_G	ACTGGCCGCTTGACGGGTTTTTATTTAGTATTAACATTCTCAATTACCTCTTTGCCCTACTTGAAGTAGTCTGTAATGCCTCGGTTCAAATACTGGCATGCTAATTATAAGGTAGTTGTTACTATGGCCATCTTGGCTAAATATTTACTTAAAAGGTCTTCCTACTCTATTCAGTTTTTAACCAACACTGCGGCTCCTGC	Non-Ref	G	F
rs12912109	rs12912109_Ref_A	ACTGGCCGCTTGACGGGTTTTTATTTAGTATTAACATTCTCAATTACCTCTTTGCCCTACTTGAAGTAGTCTGTAATGCCTCGGTTCAAATACTGGCATACTAATTATAAGGTAGTTGTTACTATGGCCATCTTGGCTAAATATTTACTTAAAAGGTCTTCCTACTCTATTCAGTTTTTAACCAACACTGCGGCTCCTGC	Ref	A	F
rs12917656	rs12917656_Non-Ref_C	ACTGGCCGCTTGACGGGTGCGTTCAGGGATGGGGCAGGCTTGGTTAGAAGGGAGGACCCACAGGCTTCCTAGCCTGTTGGGGTGGAGGGGTGACGAGGGCCTTTGGACGACAGGCAGGTCCTATCATGTGCTTGTAGAAGCCATGGTGGTTAATTTCTGCCTTCTTTTGTAACTGTGGCATTAGGCACTGCGGCTCCTGC	Non-Ref	C	F
rs12917656	rs12917656_Ref_T	ACTGGCCGCTTGACGGGTGCGTTCAGGGATGGGGCAGGCTTGGTTAGAAGGGAGGACCCACAGGCTTCCTAGCCTGTTGGGGTGGAGGGGTGACGAGGGTCTTTGGACGACAGGCAGGTCCTATCATGTGCTTGTAGAAGCCATGGTGGTTAATTTCTGCCTTCTTTTGTAACTGTGGCATTAGGCACTGCGGCTCCTGC	Ref	T	F
rs12917716	rs12917716_Non-Ref_C	ACTGGCCGCTTGACGAAAGCCTGCCTTTTCTAGGTCGTGCTTTTAGAGCAAGAACCAGAGAGAAGAAAGAAAGGAAAGAGAAGATGAAAAAGAAAAAAGCCTGTGCAGGGGTCACGGCTGGAAAGGCCCTCATAGCAGCCTGGCACATCATGTTCTGACTCTGGGTGCAGGGCTCCCCCCACCTCCACTGCGGCTCCTGC	Non-Ref	C	F
rs12917716	rs12917716_Ref_G	ACTGGCCGCTTGACGAAAGCCTGCCTTTTCTAGGTCGTGCTTTTAGAGCAAGAACCAGAGAGAAGAAAGAAAGGAAAGAGAAGATGAAAAAGAAAAAAGGCTGTGCAGGGGTCACGGCTGGAAAGGCCCTCATAGCAGCCTGGCACATCATGTTCTGACTCTGGGTGCAGGGCTCCCCCCACCTCCACTGCGGCTCCTGC	Ref	G	F
rs12917874	rs12917874_Non-Ref_C	ACTGGCCGCTTGACGCAGATCCTGTCGGAGTCTCCTTTGTCTGTGGCCACCAGAGCACTTGGGTTTTCAGTACCTGTTCTAGGTTCTTCTGCTTTCTTTCCTTTTCTTTCTATTTTTTTTTGAGACTGAGTCTTGCTCTATTGCCCAGGCTGGAGTGCAGTGGTGCGATCTTGGCTCACTGCAACCACTGCGGCTCCTGC	Non-Ref	C	F
rs12917874	rs12917874_Ref_T	ACTGGCCGCTTGACGCAGATCCTGTCGGAGTCTCCTTTGTCTGTGGCCACCAGAGCACTTGGGTTTTCAGTACCTGTTCTAGGTTCTTCTGCTTTCTTTTCTTTTCTTTCTATTTTTTTTTGAGACTGAGTCTTGCTCTATTGCCCAGGCTGGAGTGCAGTGGTGCGATCTTGGCTCACTGCAACCACTGCGGCTCCTGC	Ref	T	F
rs12919083	rs12919083_Non-Ref_C	ACTGGCCGCTTGACGAGTTTCTACTTTCTTCTTAGCAGGTGTGATCAAGCAGAACTAGAATGAAAGTCACATTTTCCATGACTTGTTTCTTATTTGAACCGTTGCTAATCTTTTTTTTTCTTTTTTTTTTTAAGTGGGTAGTCTTTTAAATGACATTCTGTTTCAAATGTGTGAGCTTGGGATCTCACTGCGGCTCCTGC	Non-Ref	C	F
rs12919083	rs12919083_Ref_A	ACTGGCCGCTTGACGAGTTTCTACTTTCTTCTTAGCAGGTGTGATCAAGCAGAACTAGAATGAAAGTCACATTTTCCATGACTTGTTTCTTATTTGAACAGTTGCTAATCTTTTTTTTTCTTTTTTTTTTTAAGTGGGTAGTCTTTTAAATGACATTCTGTTTCAAATGTGTGAGCTTGGGATCTCACTGCGGCTCCTGC	Ref	A	F
rs12920597	rs12920597_Non-Ref_T	ACTGGCCGCTTGACGATTGTGGTTTTGATTTACATTTCTCTAATGATAATGATTTTGAGCTTTTTTTGTATGCTTGTTGGCTGCATGCATGTCTTCTTTTGAAAAGTGTCTGTTCATTTCCTTTTCCCACCTTTTAATGGCGTTGTTTTTCTCTTGTAAATTTGTTTAAGTACCCTGTAGATGTTCACTGCGGCTCCTGC	Non-Ref	T	F
rs12920597	rs12920597_Ref_C	ACTGGCCGCTTGACGATTGTGGTTTTGATTTACATTTCTCTAATGATAATGATTTTGAGCTTTTTTTGTATGCTTGTTGGCTGCATGCATGTCTTCTTTCGAAAAGTGTCTGTTCATTTCCTTTTCCCACCTTTTAATGGCGTTGTTTTTCTCTTGTAAATTTGTTTAAGTACCCTGTAGATGTTCACTGCGGCTCCTGC	Ref	C	F
rs12922303	rs12922303_Non-Ref_T	ACTGGCCGCTTGACGAGGACATTTCCATCAATGCAGAAAGTCCTTTTGGGCAGCAGCGCTGTCTAGCAGGTGGGGTAAAATCAGGAAACAAGAAAGGCATGGGTTTGGAGTCTTTCAGGATCCCAGCTCCGTCACTTTCTAGTGTGTGGCTGCATGCTGTCAACTCTGCTGGGGCCCAGGCGTCCCACTGCGGCTCCTGC	Non-Ref	T	F
rs12922303	rs12922303_Ref_A	ACTGGCCGCTTGACGAGGACATTTCCATCAATGCAGAAAGTCCTTTTGGGCAGCAGCGCTGTCTAGCAGGTGGGGTAAAATCAGGAAACAAGAAAGGCAAGGGTTTGGAGTCTTTCAGGATCCCAGCTCCGTCACTTTCTAGTGTGTGGCTGCATGCTGTCAACTCTGCTGGGGCCCAGGCGTCCCACTGCGGCTCCTGC	Ref	A	F
rs12923054	rs12923054_Non-Ref_T	ACTGGCCGCTTGACGGCCAGCAGCCATTGTCATTGATGAAACTACTGGGCCGGGCGCGGTGGCTCATGCCTGTAATCCCAGCACTTTGGGAGGCCGAGGTGGGCGGATCACGAGGTCAGGAGATCGAGACCATCCTGGCTAACATGGTGAAACCCCATCTCTACTAAAAATACAAACAAATTAGCCACTGCGGCTCCTGC	Non-Ref	T	F
rs12923054	rs12923054_Ref_C	ACTGGCCGCTTGACGGCCAGCAGCCATTGTCATTGATGAAACTACTGGGCCGGGCGCGGTGGCTCATGCCTGTAATCCCAGCACTTTGGGAGGCCGAGGCGGGCGGATCACGAGGTCAGGAGATCGAGACCATCCTGGCTAACATGGTGAAACCCCATCTCTACTAAAAATACAAACAAATTAGCCACTGCGGCTCCTGC	Ref	C	F
rs12923098	rs12923098_Non-Ref_C	ACTGGCCGCTTGACGGGGGATTGAGGTTTTGTTTGTTTTGTTGTTGTTGTTGTTGTTTGTTTGTTTGTTTGTTTGTTGTTGTTTGAGGCAGGGTCTTGCCCTGTTGCCCAGGCTGGAGTGCAGTGGCACAAACGTGGCTCACTACAGCATCAAACTCCTGGGCTCAAGCAATCCTCCCACCTCAGCACTGCGGCTCCTGC	Non-Ref	C	F
rs12923098	rs12923098_Ref_T	ACTGGCCGCTTGACGGGGGATTGAGGTTTTGTTTGTTTTGTTGTTGTTGTTGTTGTTTGTTTGTTTGTTTGTTTGTTGTTGTTTGAGGCAGGGTCTTGCTCTGTTGCCCAGGCTGGAGTGCAGTGGCACAAACGTGGCTCACTACAGCATCAAACTCCTGGGCTCAAGCAATCCTCCCACCTCAGCACTGCGGCTCCTGC	Ref	T	F
rs12924667	rs12924667_Non-Ref_T	ACTGGCCGCTTGACGGCATGCCTGTTGTCCTAGCTACTCAGGTGGCTGACACAGGGGAATCACTTGAACCTGGCAGGTGGAGGTTGCAATAAGCCAGGATTGCGCCATTGCACTCCAGCCTGGGCAACACAACAAAACTCCGTCTCAAAAAAATAAAAATAAATCACCTCCTGCAAGAAGCCTTCCACTGCGGCTCCTGC	Non-Ref	T	F
rs12924667	rs12924667_Ref_A	ACTGGCCGCTTGACGGCATGCCTGTTGTCCTAGCTACTCAGGTGGCTGACACAGGGGAATCACTTGAACCTGGCAGGTGGAGGTTGCAATAAGCCAGGAATGCGCCATTGCACTCCAGCCTGGGCAACACAACAAAACTCCGTCTCAAAAAAATAAAAATAAATCACCTCCTGCAAGAAGCCTTCCACTGCGGCTCCTGC	Ref	A	F
rs12924729	rs12924729_Non-Ref_A	ACTGGCCGCTTGACGGTAGCAAGAATGGAGGCGGCAGCTGGTGAAACATGCCTCTCTCATTCACCCCAGGTGAGAGGACAGTGACCCAAGCCACGGTGCATTCAGGGATGGGGCAGGCTTGGTTAGAAGGGAGGACCCACAGGCTTCCTAGCCTGTTGGGGTGGAGGGGTGACGAGGGTCTTTGGCACTGCGGCTCCTGC	Non-Ref	A	F
rs12924729	rs12924729_Ref_G	ACTGGCCGCTTGACGGTAGCAAGAATGGAGGCGGCAGCTGGTGAAACATGCCTCTCTCATTCACCCCAGGTGAGAGGACAGTGACCCAAGCCACGGTGCGTTCAGGGATGGGGCAGGCTTGGTTAGAAGGGAGGACCCACAGGCTTCCTAGCCTGTTGGGGTGGAGGGGTGACGAGGGTCTTTGGCACTGCGGCTCCTGC	Ref	G	F
rs12925642	rs12925642_Non-Ref_G	ACTGGCCGCTTGACGACAAAAAGAGCAAAATCCTGATTTAAGACTTAAGAACTCTGGTGGAGGGTGTGAGGGGTCTCTGTATTGCTGGTGACCAGCACAGTGCGTGGTGCTGCAGGCGGCCTGGACAGATTTTTCAAATGAATGTCAAATGTTGTTCATACTTCTAAACTTTTAAGAAATGTACACACTGCGGCTCCTGC	Non-Ref	G	F
rs12925642	rs12925642_Ref_A	ACTGGCCGCTTGACGACAAAAAGAGCAAAATCCTGATTTAAGACTTAAGAACTCTGGTGGAGGGTGTGAGGGGTCTCTGTATTGCTGGTGACCAGCACAATGCGTGGTGCTGCAGGCGGCCTGGACAGATTTTTCAAATGAATGTCAAATGTTGTTCATACTTCTAAACTTTTAAGAAATGTACACACTGCGGCTCCTGC	Ref	A	F
rs12927355	rs12927355_Non-Ref_T	ACTGGCCGCTTGACGTGCAGGGTTTGCAGATGAACTTTTAAACAAAGTCTGTAACGGGTTGAATATACCTTTCCATTGTGCTGGTACAGTTTATACTCATAGATTTCTTTCAGTTACTGCTTTATGGTCTGTCTGTTGAGACTGTGGCTGCGTGAGGGCCAGACCTTCATTTTCAGCCCTGCAGCCACTGCGGCTCCTGC	Non-Ref	T	F
rs12927355	rs12927355_Ref_C	ACTGGCCGCTTGACGTGCAGGGTTTGCAGATGAACTTTTAAACAAAGTCTGTAACGGGTTGAATATACCTTTCCATTGTGCTGGTACAGTTTATACTCACAGATTTCTTTCAGTTACTGCTTTATGGTCTGTCTGTTGAGACTGTGGCTGCGTGAGGGCCAGACCTTCATTTTCAGCCCTGCAGCCACTGCGGCTCCTGC	Ref	C	F
rs12928537	rs12928537_Non-Ref_A	ACTGGCCGCTTGACGATATTTTTAAAAAGCTTAGTTCAATTAATTTCCTTCCCTGCCCTATTATTTTACTTCCTTCTTTACCTGAATCATTAATGGCAAAGAGCACCGACACAGAACTGAGTTCAGGGCTGTTCTAATTAACTCCCGGGGATGTTATGAGCAATCCATCAGTCCTGGGGTTGCATCACTGCGGCTCCTGC	Non-Ref	A	F
rs12928537	rs12928537_Ref_G	ACTGGCCGCTTGACGATATTTTTAAAAAGCTTAGTTCAATTAATTTCCTTCCCTGCCCTATTATTTTACTTCCTTCTTTACCTGAATCATTAATGGCAAGGAGCACCGACACAGAACTGAGTTCAGGGCTGTTCTAATTAACTCCCGGGGATGTTATGAGCAATCCATCAGTCCTGGGGTTGCATCACTGCGGCTCCTGC	Ref	G	F
rs12928725	rs12928725_Non-Ref_T	ACTGGCCGCTTGACGCTCCTGCCTCAGCCTCCTGAGTAGCTGGGATTACATGCGTCCATCACCACCATCAGCTAATTTTTGTATTTTTAGTAGAGACAGTGTTTCACCATGTTGACCAGGCTGGTCTTGAACTCCTGACCTCAGGTGATTCACCTGACTTGGCTTCCCATAGTGCTGGGATTACACACTGCGGCTCCTGC	Non-Ref	T	F
rs12928725	rs12928725_Ref_G	ACTGGCCGCTTGACGCTCCTGCCTCAGCCTCCTGAGTAGCTGGGATTACATGCGTCCATCACCACCATCAGCTAATTTTTGTATTTTTAGTAGAGACAGGGTTTCACCATGTTGACCAGGCTGGTCTTGAACTCCTGACCTCAGGTGATTCACCTGACTTGGCTTCCCATAGTGCTGGGATTACACACTGCGGCTCCTGC	Ref	G	F
rs12928726	rs12928726_Non-Ref_A	ACTGGCCGCTTGACGCAGCCTCCGTATTTACTGGTGTTTTTTCAGTGAGCTTTCCCTGTGTGTGAAAAATCCAGCAGCTTTTTGGCCCCATTGGTTTACATCTGTTTTATGAATGGCCTGAAACGTCTTGCCCCAGTGTCTGAGAGTGTGATGAGGAAAAGGATTTTGTGCTTTGCTTTGTTTTTCACTGCGGCTCCTGC	Non-Ref	A	F
rs12928726	rs12928726_Ref_G	ACTGGCCGCTTGACGCAGCCTCCGTATTTACTGGTGTTTTTTCAGTGAGCTTTCCCTGTGTGTGAAAAATCCAGCAGCTTTTTGGCCCCATTGGTTTACGTCTGTTTTATGAATGGCCTGAAACGTCTTGCCCCAGTGTCTGAGAGTGTGATGAGGAAAAGGATTTTGTGCTTTGCTTTGTTTTTCACTGCGGCTCCTGC	Ref	G	F
rs12928810	rs12928810_Non-Ref_A	ACTGGCCGCTTGACGATTAAATCATATGGTAGTTCTATTTCTAATTTTTTGAGGAACTTCCATACGTTTTCCCTAGGAGCTGCACCATTTTGCAGTCTCACCAACAGTGTGCAAAGGTTCTGATTTTTCCATGTGTTTACCAACACTTGTCTTTTGTTTTTTTGGCAATAGCCAGGCTAGCAGGTCACTGCGGCTCCTGC	Non-Ref	A	F
rs12928810	rs12928810_Ref_G	ACTGGCCGCTTGACGATTAAATCATATGGTAGTTCTATTTCTAATTTTTTGAGGAACTTCCATACGTTTTCCCTAGGAGCTGCACCATTTTGCAGTCTCGCCAACAGTGTGCAAAGGTTCTGATTTTTCCATGTGTTTACCAACACTTGTCTTTTGTTTTTTTGGCAATAGCCAGGCTAGCAGGTCACTGCGGCTCCTGC	Ref	G	F
rs12935156	rs12935156_Non-Ref_A	ACTGGCCGCTTGACGAGGCTGAGGAAGGAGGATCACTTGAGTCCAGGAGGTTGAGAATAGCCTGAACAACATAGCAAGATCTTGTCTCTACAAAAAATTAAAAAAAAATTAGCTGGCCATGGCAGCATGTGCCTGTAGTACCAGCTACTCGGAAGGCTGAGGTAGGAGGATCGCTTGAGCCCAGGCACTGCGGCTCCTGC	Non-Ref	A	F
rs12935156	rs12935156_Ref_T	ACTGGCCGCTTGACGAGGCTGAGGAAGGAGGATCACTTGAGTCCAGGAGGTTGAGAATAGCCTGAACAACATAGCAAGATCTTGTCTCTACAAAAAATTTAAAAAAAATTAGCTGGCCATGGCAGCATGTGCCTGTAGTACCAGCTACTCGGAAGGCTGAGGTAGGAGGATCGCTTGAGCCCAGGCACTGCGGCTCCTGC	Ref	T	F
rs12935413	rs12935413_Non-Ref_A	ACTGGCCGCTTGACGGGGAAACACGAGGCCTGTAAAGACCGAGAGGACCAACTGGGTGACATCCACATGAAACCAGAATCTCAGACAGGTTACACTGTCAGAGGATTGAACCGAGGCATATGTTGCTGGGGGTTACCCGAGAAAGGAAAGAGAAATTTACCTGTGCTTTTAGATCAGGATGAAAACACTGCGGCTCCTGC	Non-Ref	A	F
rs12935413	rs12935413_Ref_G	ACTGGCCGCTTGACGGGGAAACACGAGGCCTGTAAAGACCGAGAGGACCAACTGGGTGACATCCACATGAAACCAGAATCTCAGACAGGTTACACTGTCGGAGGATTGAACCGAGGCATATGTTGCTGGGGGTTACCCGAGAAAGGAAAGAGAAATTTACCTGTGCTTTTAGATCAGGATGAAAACACTGCGGCTCCTGC	Ref	G	F
rs12937330	rs12937330_Non-Ref_A	ACTGGCCGCTTGACGCATGTTGATACTAGGAATTTCCCAGTGGAAAAAAGAGATTCTGAATTTCCACCTTAAACTATGAGATCTCAGAATCCAACTCTAAGAAGGACAAAGTTGGAAGTAATATCCTCAGGTCTGCCGGAGATATTGTGAGAAGGGACAAAACAAGATAGAGGCTGTTAGGGAAGCACTGCGGCTCCTGC	Non-Ref	A	F
rs12937330	rs12937330_Ref_C	ACTGGCCGCTTGACGCATGTTGATACTAGGAATTTCCCAGTGGAAAAAAGAGATTCTGAATTTCCACCTTAAACTATGAGATCTCAGAATCCAACTCTACGAAGGACAAAGTTGGAAGTAATATCCTCAGGTCTGCCGGAGATATTGTGAGAAGGGACAAAACAAGATAGAGGCTGTTAGGGAAGCACTGCGGCTCCTGC	Ref	C	F
rs12938117	rs12938117_Non-Ref_T	ACTGGCCGCTTGACGTCACACATCTCCAAATATCTAAATCCTAAACCTAAGAAATGCAATTATAACAGTATCTTCTTGCTTTTGAAAAAAACTTTGAATTTCAAGAGTTTCTCATGATTTTGCTACAGAATTTTTATAAGTTGCATCTACACCAACCACTCACTGAATGGGCTCCATATATAGCTCACTGCGGCTCCTGC	Non-Ref	T	F
rs12938117	rs12938117_Ref_C	ACTGGCCGCTTGACGTCACACATCTCCAAATATCTAAATCCTAAACCTAAGAAATGCAATTATAACAGTATCTTCTTGCTTTTGAAAAAAACTTTGAATCTCAAGAGTTTCTCATGATTTTGCTACAGAATTTTTATAAGTTGCATCTACACCAACCACTCACTGAATGGGCTCCATATATAGCTCACTGCGGCTCCTGC	Ref	C	F
rs12938617	rs12938617_Non-Ref_A	ACTGGCCGCTTGACGTCGACCTCCTGGGCTCAAGCAATCCTCCCACCTCAGCCTCCCAAGTAACTAGGACTACAGAAGCACCACCATGCCTGGCTAATTAAAAAAAAATTCTTTTGTAGGGACGGGGGTCTCACTGTGTTGCCCAGGTTGGTCTCAAACTCCTGGGCTCAAATGATCCTCCCACCCACTGCGGCTCCTGC	Non-Ref	A	F
rs12938617	rs12938617_Ref_T	ACTGGCCGCTTGACGTCGACCTCCTGGGCTCAAGCAATCCTCCCACCTCAGCCTCCCAAGTAACTAGGACTACAGAAGCACCACCATGCCTGGCTAATTTAAAAAAAATTCTTTTGTAGGGACGGGGGTCTCACTGTGTTGCCCAGGTTGGTCTCAAACTCCTGGGCTCAAATGATCCTCCCACCCACTGCGGCTCCTGC	Ref	T	F
rs12938749	rs12938749_Non-Ref_T	ACTGGCCGCTTGACGATTCTCCTGCCTCAGCCTCCCGAGTAGCTGGGATTACAGGCATGCACCACAATGCCTGGCTGATTTTTGTGTTTTTAGTAAAGATGGGGTTTCGCCATGTTGGCCAGGCTGGTCTCGAACTCCTGACCTCAAGTGATCCACCCTCCTTGGCCTCCCAAAGTGCTGGGATTCACTGCGGCTCCTGC	Non-Ref	T	F
rs12938749	rs12938749_Ref_C	ACTGGCCGCTTGACGATTCTCCTGCCTCAGCCTCCCGAGTAGCTGGGATTACAGGCATGCACCACAATGCCTGGCTGATTTTTGTGTTTTTAGTAAAGACGGGGTTTCGCCATGTTGGCCAGGCTGGTCTCGAACTCCTGACCTCAAGTGATCCACCCTCCTTGGCCTCCCAAAGTGCTGGGATTCACTGCGGCTCCTGC	Ref	C	F
rs12940616	rs12940616_Non-Ref_G	ACTGGCCGCTTGACGAGAAATTCAAACCAGCTGCATAAATTTGCATAAGTAATGAGGTGCCTAATGTTAATTACAAAGACAATGGGGAAAATGGCTCCAGGGCATATCAGAGACCTTCACAGCGGCCCCTCCCATCACAGGCCCAAAGGTCTAGGAGGCAAAAATGGTTTCCTGGGCTGGGTCCACACTGCGGCTCCTGC	Non-Ref	G	F
rs12940616	rs12940616_Ref_A	ACTGGCCGCTTGACGAGAAATTCAAACCAGCTGCATAAATTTGCATAAGTAATGAGGTGCCTAATGTTAATTACAAAGACAATGGGGAAAATGGCTCCAAGGCATATCAGAGACCTTCACAGCGGCCCCTCCCATCACAGGCCCAAAGGTCTAGGAGGCAAAAATGGTTTCCTGGGCTGGGTCCACACTGCGGCTCCTGC	Ref	A	F
rs12942660	rs12942660_Non-Ref_T	ACTGGCCGCTTGACGATTATTAGCCTGCTATTGAATATTAATTGAAATTGCTCTTATGATTGAAGGACAAAAAAATAATTTTAAAACCTAAAATATCAATGAAGTCTTGGGTGATGTCAGAGAAGTGTTCTAATGGGGAGAGCATTGCCCAGAAGAGTTCTATAATAACATAGAAATAGTTTATACACTGCGGCTCCTGC	Non-Ref	T	F
rs12942660	rs12942660_Ref_C	ACTGGCCGCTTGACGATTATTAGCCTGCTATTGAATATTAATTGAAATTGCTCTTATGATTGAAGGACAAAAAAATAATTTTAAAACCTAAAATATCAACGAAGTCTTGGGTGATGTCAGAGAAGTGTTCTAATGGGGAGAGCATTGCCCAGAAGAGTTCTATAATAACATAGAAATAGTTTATACACTGCGGCTCCTGC	Ref	C	F
rs12943012	rs12943012_Non-Ref_C	ACTGGCCGCTTGACGTAATGAACACGTGTACATATAGAACTACACGCCAGGAACTGCACAGAGTGTTTCCGATGTATTCAGTAGTTCTCATATTCATCACAGGAGGCAGATACTCTTATTATTCACATTTGATACACATCAAAACGGAGGCATAATAGGGAAGTAATTTGCCCAAAAAGTCACATCACTGCGGCTCCTGC	Non-Ref	C	F
rs12943012	rs12943012_Ref_T	ACTGGCCGCTTGACGTAATGAACACGTGTACATATAGAACTACACGCCAGGAACTGCACAGAGTGTTTCCGATGTATTCAGTAGTTCTCATATTCATCATAGGAGGCAGATACTCTTATTATTCACATTTGATACACATCAAAACGGAGGCATAATAGGGAAGTAATTTGCCCAAAAAGTCACATCACTGCGGCTCCTGC	Ref	T	F
rs12943206	rs12943206_Non-Ref_T	ACTGGCCGCTTGACGTCAGCCAGGATGGACTCGATCTCCTGACCTCGTGATCTGCCCACCTTGGCCTCCCGAAGTGCTGGGATTACAGGCGTGAGCCACTGCGCCAGGCCCATGTTTTCTATTTTTTTCTGGGACAACTTTGGGAAATTGTATTTTTTTAGGATAACACCCATTTCACCTAAAATCACTGCGGCTCCTGC	Non-Ref	T	F
rs12943206	rs12943206_Ref_C	ACTGGCCGCTTGACGTCAGCCAGGATGGACTCGATCTCCTGACCTCGTGATCTGCCCACCTTGGCCTCCCGAAGTGCTGGGATTACAGGCGTGAGCCACCGCGCCAGGCCCATGTTTTCTATTTTTTTCTGGGACAACTTTGGGAAATTGTATTTTTTTAGGATAACACCCATTTCACCTAAAATCACTGCGGCTCCTGC	Ref	C	F
rs12945253	rs12945253_Non-Ref_G	ACTGGCCGCTTGACGGACACCAGCTTCCCATCGTGGTCTTGATCTTCTTCACAACCACAGCCCTAGAGAAGCAGGCACAGCCAAAGGAGCTGGAGCCCCGGCCAGAGCCAAAGCTGGATCCCAAGCCATAGCTGAGGCCAGGGCTTGTAAGGCCCCTGTAGGCTGAGCTCAGCCCACCTGAGTAGCACTGCGGCTCCTGC	Non-Ref	G	F
rs12945253	rs12945253_Ref_C	ACTGGCCGCTTGACGGACACCAGCTTCCCATCGTGGTCTTGATCTTCTTCACAACCACAGCCCTAGAGAAGCAGGCACAGCCAAAGGAGCTGGAGCCCCCGCCAGAGCCAAAGCTGGATCCCAAGCCATAGCTGAGGCCAGGGCTTGTAAGGCCCCTGTAGGCTGAGCTCAGCCCACCTGAGTAGCACTGCGGCTCCTGC	Ref	C	F
rs12946040	rs12946040_Non-Ref_A	ACTGGCCGCTTGACGAATGAGATTCTGACTACCTTAGCATTCATAACAGGAAAATCGCTTGAACACGGGGGGCAGAGGTTACAGTGAGCCGAGATGGCAACACTGCACTCCAGCCTGGGCGACAGAGTGAGACTCCGTCTTTTAAAAAAAAAAAAAAAAAGAGATAGGAAAACCATCTGTGATCACACTGCGGCTCCTGC	Non-Ref	A	F
rs12946040	rs12946040_Ref_C	ACTGGCCGCTTGACGAATGAGATTCTGACTACCTTAGCATTCATAACAGGAAAATCGCTTGAACACGGGGGGCAGAGGTTACAGTGAGCCGAGATGGCACCACTGCACTCCAGCCTGGGCGACAGAGTGAGACTCCGTCTTTTAAAAAAAAAAAAAAAAAGAGATAGGAAAACCATCTGTGATCACACTGCGGCTCCTGC	Ref	C	F
rs12946188	rs12946188_Non-Ref_A	ACTGGCCGCTTGACGGTGGTTGCAATACCAGCACTGTAATTACAAGTGCCAGAAACAGAGATGATTTCTAAAGCAAGAAAGTGTAACCGTAGCTTTAAAACTTTATGTCAGAACTCCTAAGGGCCTGATGAGGCAGGCTGTGCCTTTACCCCATCTGGCAAAATTGGGGTTAACATTGAATGCAGCACTGCGGCTCCTGC	Non-Ref	A	F
rs12946188	rs12946188_Ref_C	ACTGGCCGCTTGACGGTGGTTGCAATACCAGCACTGTAATTACAAGTGCCAGAAACAGAGATGATTTCTAAAGCAAGAAAGTGTAACCGTAGCTTTAAACCTTTATGTCAGAACTCCTAAGGGCCTGATGAGGCAGGCTGTGCCTTTACCCCATCTGGCAAAATTGGGGTTAACATTGAATGCAGCACTGCGGCTCCTGC	Ref	C	F
rs12946792	rs12946792_Non-Ref_C	ACTGGCCGCTTGACGAGTGAAACTCCGTCTCAAAAAAAAATAATAATAATAATTGAATTGAATTGTTGGACACCAAGTCATTGTCGGAAAACCAGAAAACTGGTTTGTTGGTGTCAGAAAACACCCCAGACAAACTTTCTACAATAAACATGTATTACTTTTATAATGGAAAATAGTCAAACATCCACTGCGGCTCCTGC	Non-Ref	C	F
rs12946792	rs12946792_Ref_T	ACTGGCCGCTTGACGAGTGAAACTCCGTCTCAAAAAAAAATAATAATAATAATTGAATTGAATTGTTGGACACCAAGTCATTGTCGGAAAACCAGAAAATTGGTTTGTTGGTGTCAGAAAACACCCCAGACAAACTTTCTACAATAAACATGTATTACTTTTATAATGGAAAATAGTCAAACATCCACTGCGGCTCCTGC	Ref	T	F
rs12947480	rs12947480_Non-Ref_A	ACTGGCCGCTTGACGTTACAAGATTCATCAAAATTAAACTTTATAAAACTGTCGTTCTTCAACTATCTTTTAAAATCTTTTAAACAATAAAAAACATACATTAAGTACATATGTGAAGATGACCCACCACTGATGCAATGTATGCTATCAGAGTGATGATAGGTTTTGCTGATACTGTTTAAACTCACTGCGGCTCCTGC	Non-Ref	A	F
rs12947480	rs12947480_Ref_G	ACTGGCCGCTTGACGTTACAAGATTCATCAAAATTAAACTTTATAAAACTGTCGTTCTTCAACTATCTTTTAAAATCTTTTAAACAATAAAAAACATACGTTAAGTACATATGTGAAGATGACCCACCACTGATGCAATGTATGCTATCAGAGTGATGATAGGTTTTGCTGATACTGTTTAAACTCACTGCGGCTCCTGC	Ref	G	F
rs12948686	rs12948686_Non-Ref_T	ACTGGCCGCTTGACGGGTTCACTGCAGCCTCGACCTCCTGGGCTCAAGCAATCCTCCCACCTCAGCCTCCCAAGTAACTAGGACTACAGAAGCACCACCTTGCCTGGCTAATTTAAAAAAAATTCTTTTGTAGGGACGGGGGTCTCACTGTGTTGCCCAGGTTGGTCTCAAACTCCTGGGCTCAACACTGCGGCTCCTGC	Non-Ref	T	F
rs12948686	rs12948686_Ref_A	ACTGGCCGCTTGACGGGTTCACTGCAGCCTCGACCTCCTGGGCTCAAGCAATCCTCCCACCTCAGCCTCCCAAGTAACTAGGACTACAGAAGCACCACCATGCCTGGCTAATTTAAAAAAAATTCTTTTGTAGGGACGGGGGTCTCACTGTGTTGCCCAGGTTGGTCTCAAACTCCTGGGCTCAACACTGCGGCTCCTGC	Ref	A	F
rs12948927	rs12948927_Non-Ref_T	ACTGGCCGCTTGACGATTGGGCTCCCAGATTTCTGGGATTACAGGTGTGAGCCACCACACTCAGCCAGTATTTGGGTTTTTTTTTTTTTTTTTGGTTTTTGTTTTTTAAGACAGAGTCTCACTTGCCCAGGCTGGAGTGCAGTAGTGCAATATCGGCTCACTGCAACCTCTGCCTCTCTGGTTCACACTGCGGCTCCTGC	Non-Ref	T	F
rs12948927	rs12948927_Ref_G	ACTGGCCGCTTGACGATTGGGCTCCCAGATTTCTGGGATTACAGGTGTGAGCCACCACACTCAGCCAGTATTTGGGTTTTTTTTTTTTTTTTTGGTTTTGGTTTTTTAAGACAGAGTCTCACTTGCCCAGGCTGGAGTGCAGTAGTGCAATATCGGCTCACTGCAACCTCTGCCTCTCTGGTTCACACTGCGGCTCCTGC	Ref	G	F
rs12949547	rs12949547_Non-Ref_A	ACTGGCCGCTTGACGGTTCAGGAGTTTGAGAGCAGCCTGCCAACATATAGTGAAACCCTGTCTCTACTAAAAATACAAAAAAAAGAAAAACAAAAAAAAACAAACTTAACTTGGCGTGGTGGAGGGCACCTGTATTCCCAGCTACTTGGGAGGCTGAGGCAGGAGAATCGCTTGAACCCAGGAGGCACTGCGGCTCCTGC	Non-Ref	A	F
rs12949547	rs12949547_Ref_C	ACTGGCCGCTTGACGGTTCAGGAGTTTGAGAGCAGCCTGCCAACATATAGTGAAACCCTGTCTCTACTAAAAATACAAAAAAAAGAAAAACAAAAAAAACCAAACTTAACTTGGCGTGGTGGAGGGCACCTGTATTCCCAGCTACTTGGGAGGCTGAGGCAGGAGAATCGCTTGAACCCAGGAGGCACTGCGGCTCCTGC	Ref	C	F
rs12950662	rs12950662_Non-Ref_G	ACTGGCCGCTTGACGGATGAGGAACTGCTTGGGAACTGGAGCAAAGGTAACTTTTGCTATGCTTCAGCAAAGAGACTGGCAGTATTTTGCCCCTGCCCTGGAGATCTATGGAACTTTGAACTTGAGAGAGATGATTTAAGGTATCTGGTGGAAGAAATTTCTAAGCAGCAAAGCGTTCAAGAGGACACTGCGGCTCCTGC	Non-Ref	G	F
rs12950662	rs12950662_Ref_A	ACTGGCCGCTTGACGGATGAGGAACTGCTTGGGAACTGGAGCAAAGGTAACTTTTGCTATGCTTCAGCAAAGAGACTGGCAGTATTTTGCCCCTGCCCTAGAGATCTATGGAACTTTGAACTTGAGAGAGATGATTTAAGGTATCTGGTGGAAGAAATTTCTAAGCAGCAAAGCGTTCAAGAGGACACTGCGGCTCCTGC	Ref	A	F
rs12952146	rs12952146_Non-Ref_T	ACTGGCCGCTTGACGCTGGATTAGGGTAGGCCCTAAATCCAATGACTAGTCTCCCTAGAGGAGGACAGAAACAGGAGATGCCCACAGAGATGAAGCCCATGTGACAATGGAGGCAGAGATTAGAGTTATGCTGCCATGACCAAGGAACACCAGGCATTGCTGGAAGTCACCAGAAGCCAGAAAGACACTGCGGCTCCTGC	Non-Ref	T	F
rs12952146	rs12952146_Ref_C	ACTGGCCGCTTGACGCTGGATTAGGGTAGGCCCTAAATCCAATGACTAGTCTCCCTAGAGGAGGACAGAAACAGGAGATGCCCACAGAGATGAAGCCCACGTGACAATGGAGGCAGAGATTAGAGTTATGCTGCCATGACCAAGGAACACCAGGCATTGCTGGAAGTCACCAGAAGCCAGAAAGACACTGCGGCTCCTGC	Ref	C	F
rs12972990	rs12972990_Non-Ref_G	ACTGGCCGCTTGACGCTTGGGGCGGCCGGCCCCGCCTGCCTCCCTCTCGGTCCCGGTAGACTAGACGGAAGTGGGACAGAGTAGAAGTCAAAGGTGCCTGAGCGGGTGGGGCTGTTGATCGCACTTTGAGGGGTGGGAGATGGAGGTGGCAGGGGGACTGAATTCAAGGGGAGGGACCCTCCGGGCACTGCGGCTCCTGC	Non-Ref	G	F
rs12972990	rs12972990_Ref_T	ACTGGCCGCTTGACGCTTGGGGCGGCCGGCCCCGCCTGCCTCCCTCTCGGTCCCGGTAGACTAGACGGAAGTGGGACAGAGTAGAAGTCAAAGGTGCCTTAGCGGGTGGGGCTGTTGATCGCACTTTGAGGGGTGGGAGATGGAGGTGGCAGGGGGACTGAATTCAAGGGGAGGGACCCTCCGGGCACTGCGGCTCCTGC	Ref	T	F
rs13000467	rs13000467_Non-Ref_A	ACTGGCCGCTTGACGCAGGATCTCCCCCAGGTTTTACCCATTTTTATACGGGATTATGGATGTCCAAATAAGTTTGTCTTCTTTGTCGATTTCTCCCATATGCCAGTTAGGCTATTTTATTGAAACCTCTCCCTTGGGTATTGTGCCAAACAGGAGAAAAGTAGGAAAATTCAAATTCACCAATTCACTGCGGCTCCTGC	Non-Ref	A	F
rs13000467	rs13000467_Ref_T	ACTGGCCGCTTGACGCAGGATCTCCCCCAGGTTTTACCCATTTTTATACGGGATTATGGATGTCCAAATAAGTTTGTCTTCTTTGTCGATTTCTCCCATTTGCCAGTTAGGCTATTTTATTGAAACCTCTCCCTTGGGTATTGTGCCAAACAGGAGAAAAGTAGGAAAATTCAAATTCACCAATTCACTGCGGCTCCTGC	Ref	T	F
rs13023380	rs13023380_Non-Ref_A	ACTGGCCGCTTGACGTTATAACCATCCAGTTAAGAGATAGGATTTTCTTTCATAATTTTGTAAACAACACAAAAAAGAACAGCCTTGCCTACAATGACAACAAGTGCCTAAGACCAGCCCAAAAGCCATGGAAAAAAAAAGCCTTATTTTGCAATCACATCTTGAGTATTTTGCTAATAAGGCAGCACTGCGGCTCCTGC	Non-Ref	A	F
rs13023380	rs13023380_Ref_G	ACTGGCCGCTTGACGTTATAACCATCCAGTTAAGAGATAGGATTTTCTTTCATAATTTTGTAAACAACACAAAAAAGAACAGCCTTGCCTACAATGACAGCAAGTGCCTAAGACCAGCCCAAAAGCCATGGAAAAAAAAAGCCTTATTTTGCAATCACATCTTGAGTATTTTGCTAATAAGGCAGCACTGCGGCTCCTGC	Ref	G	F
rs13069553	rs13069553_Non-Ref_G	ACTGGCCGCTTGACGGAAGAATTTACTAAAATAAACACCATGGATGTGAACATCCACATATTTGGATAACAGTATCTGGCCAGTGTTTCAAATGCTGGGGAAAAAATTCAAATCAGAATGCATAAAGCTGCAAAGATGATAAACTACCCTTAAGTTTACAGTCAAATGGAGATGCCAAGCATAAACACTGCGGCTCCTGC	Non-Ref	G	F
rs13069553	rs13069553_Ref_A	ACTGGCCGCTTGACGGAAGAATTTACTAAAATAAACACCATGGATGTGAACATCCACATATTTGGATAACAGTATCTGGCCAGTGTTTCAAATGCTGGGAAAAAAATTCAAATCAGAATGCATAAAGCTGCAAAGATGATAAACTACCCTTAAGTTTACAGTCAAATGGAGATGCCAAGCATAAACACTGCGGCTCCTGC	Ref	A	F
rs13092998	rs13092998_Non-Ref_T	ACTGGCCGCTTGACGGACCAAATGCTTGATCAAGCCACTCTTCTATGTGTGGGGCTCTCAGGCATGGTTGCTTTTCTCAATAAACCTACATACAGTCCATTAAAGGATAGAAGGAAGATGTGGTACATGAAAATCAACCTATGCTGGTGGTATGAGATGTGCTATAGAGGTGGAACTGCTTGAGCCACTGCGGCTCCTGC	Non-Ref	T	F
rs13092998	rs13092998_Ref_G	ACTGGCCGCTTGACGGACCAAATGCTTGATCAAGCCACTCTTCTATGTGTGGGGCTCTCAGGCATGGTTGCTTTTCTCAATAAACCTACATACAGTCCAGTAAAGGATAGAAGGAAGATGTGGTACATGAAAATCAACCTATGCTGGTGGTATGAGATGTGCTATAGAGGTGGAACTGCTTGAGCCACTGCGGCTCCTGC	Ref	G	F
rs13101828	rs13101828_Non-Ref_G	ACTGGCCGCTTGACGCCCAGGCAGTCCAGCTGGGACAGGGAGCTCTTCCAGAAGGCCCCGCTGGTGCCGCCCTTCACCTGCTGCAGCCCTAGCCACCCCGGTCTCCAGATGGGACCGGGAGAAGCTTCTCCTGGCAGCTTAAGAGAAAAGCTCTGGAAGCAGGCCAGGGTCCACCGAGAGAAGGGCACTGCGGCTCCTGC	Non-Ref	G	F
rs13101828	rs13101828_Ref_A	ACTGGCCGCTTGACGCCCAGGCAGTCCAGCTGGGACAGGGAGCTCTTCCAGAAGGCCCCGCTGGTGCCGCCCTTCACCTGCTGCAGCCCTAGCCACCCCAGTCTCCAGATGGGACCGGGAGAAGCTTCTCCTGGCAGCTTAAGAGAAAAGCTCTGGAAGCAGGCCAGGGTCCACCGAGAGAAGGGCACTGCGGCTCCTGC	Ref	A	F
rs13103766	rs13103766_Non-Ref_A	ACTGGCCGCTTGACGCTATGTTGGTCAGTCTGGTCTTGAACTCCTGGCCTCAACTGATCTGCCCTCTTTGGCCTCCCAAAATGCTGGGATTACAGGCATAAGCCACTATGCCAGTCTGGATTTGTTGATTTTATTAATCTTTTCAAAGAACATATTTTTGGCTTTTCTTAATTTTTTTGTTTGTTCACTGCGGCTCCTGC	Non-Ref	A	F
rs13103766	rs13103766_Ref_G	ACTGGCCGCTTGACGCTATGTTGGTCAGTCTGGTCTTGAACTCCTGGCCTCAACTGATCTGCCCTCTTTGGCCTCCCAAAATGCTGGGATTACAGGCATGAGCCACTATGCCAGTCTGGATTTGTTGATTTTATTAATCTTTTCAAAGAACATATTTTTGGCTTTTCTTAATTTTTTTGTTTGTTCACTGCGGCTCCTGC	Ref	G	F
rs13106926	rs13106926_Non-Ref_G	ACTGGCCGCTTGACGTCTCTGTGGTTTTGCTTCCTGTGGTTTTAGTTATCCGTGGTCAGCCATGGTCCAAAAATAGTAATATATTTTGAAAGGAAGAGAGAGAGAAACCACATTTTCACATAACTTTTACTATAATATACTGTTACAGTTGTTCTATTTTATTAATAATTATTGTTGCTATGCTCCACTGCGGCTCCTGC	Non-Ref	G	F
rs13106926	rs13106926_Ref_A	ACTGGCCGCTTGACGTCTCTGTGGTTTTGCTTCCTGTGGTTTTAGTTATCCGTGGTCAGCCATGGTCCAAAAATAGTAATATATTTTGAAAGGAAGAGAAAGAGAAACCACATTTTCACATAACTTTTACTATAATATACTGTTACAGTTGTTCTATTTTATTAATAATTATTGTTGCTATGCTCCACTGCGGCTCCTGC	Ref	A	F
rs13107572	rs13107572_Non-Ref_A	ACTGGCCGCTTGACGTCTATTTTATTAATAATTATTGTTGCTATGCTCCTACCGTGCCTACTTTATAAATTAAACTTTATCATAGACATACATTTATAGAAAAAAAGCTTAGTATATATAGAGTTCTATGCTATCTGTAGTTTCAGGGATCCGCTGGGGGTCTTGGAAGGTATTCTCCACGAATACACTGCGGCTCCTGC	Non-Ref	A	F
rs13107572	rs13107572_Ref_C	ACTGGCCGCTTGACGTCTATTTTATTAATAATTATTGTTGCTATGCTCCTACCGTGCCTACTTTATAAATTAAACTTTATCATAGACATACATTTATAGCAAAAAAGCTTAGTATATATAGAGTTCTATGCTATCTGTAGTTTCAGGGATCCGCTGGGGGTCTTGGAAGGTATTCTCCACGAATACACTGCGGCTCCTGC	Ref	C	F
rs13107612	rs13107612_Non-Ref_T	ACTGGCCGCTTGACGAATTAAACTTTATCATAGACATACATTTATAGCAAAAAAGCTTAGTATATATAGAGTTCTATGCTATCTGTAGTTTCAGGGATCTGCTGGGGGTCTTGGAAGGTATTCTCCACGAATAAAGAAAGATTACTGTATTTTTTTTTTTTTTTTTTAGTTTACTGTGAGAATGGCACTGCGGCTCCTGC	Non-Ref	T	F
rs13107612	rs13107612_Ref_C	ACTGGCCGCTTGACGAATTAAACTTTATCATAGACATACATTTATAGCAAAAAAGCTTAGTATATATAGAGTTCTATGCTATCTGTAGTTTCAGGGATCCGCTGGGGGTCTTGGAAGGTATTCTCCACGAATAAAGAAAGATTACTGTATTTTTTTTTTTTTTTTTTAGTTTACTGTGAGAATGGCACTGCGGCTCCTGC	Ref	C	F
rs13124747	rs13124747_Non-Ref_G	ACTGGCCGCTTGACGAAAAGAAGATATATAAATAGCCAACAAACATATGAAAAATGCTCAACATCACTAATTATCAGGGAAATGCAAATTAAAACCACAGTGAGATACCACCTTATTCCTTCAAGAATGGCCATAATTAAAAAGTTAAAAAAATAGATGTTGGAGTCCATGTGAAAAGTGAACACCACTGCGGCTCCTGC	Non-Ref	G	F
rs13124747	rs13124747_Ref_A	ACTGGCCGCTTGACGAAAAGAAGATATATAAATAGCCAACAAACATATGAAAAATGCTCAACATCACTAATTATCAGGGAAATGCAAATTAAAACCACAATGAGATACCACCTTATTCCTTCAAGAATGGCCATAATTAAAAAGTTAAAAAAATAGATGTTGGAGTCCATGTGAAAAGTGAACACCACTGCGGCTCCTGC	Ref	A	F
rs13126334	rs13126334_Non-Ref_G	ACTGGCCGCTTGACGCTACCATCAGCTTTCTTCACAGAATTAGAAAAAACTACTTTAAATTTCATATGGAACCAGAAAAGAGCCTATATAACGAAGACAGTCCTAAGCAAAAACAACAAAGCTGGAGGCATCATGCTGACTTCAAACTATACTACAAGGCTACGGTAACCAAAACAGCATGATTCCACTGCGGCTCCTGC	Non-Ref	G	F
rs13126334	rs13126334_Ref_A	ACTGGCCGCTTGACGCTACCATCAGCTTTCTTCACAGAATTAGAAAAAACTACTTTAAATTTCATATGGAACCAGAAAAGAGCCTATATAACGAAGACAATCCTAAGCAAAAACAACAAAGCTGGAGGCATCATGCTGACTTCAAACTATACTACAAGGCTACGGTAACCAAAACAGCATGATTCCACTGCGGCTCCTGC	Ref	A	F
rs13129744	rs13129744_Non-Ref_C	ACTGGCCGCTTGACGTTCCATTTTGTTTTTCTGTTACCAAACCAAGGATTTCAAATTTTTAGCTTTATTTTACACTTTTTAAAAGAAGGACAAAATGAACAGTAATGTAACAGTAGAATTATTGGAAAGGCAAAACAAAACAAACAACAGAACAGAAACAAACTATGCAGAAGCATTGTTTTCCTCACTGCGGCTCCTGC	Non-Ref	C	F
rs13129744	rs13129744_Ref_T	ACTGGCCGCTTGACGTTCCATTTTGTTTTTCTGTTACCAAACCAAGGATTTCAAATTTTTAGCTTTATTTTACACTTTTTAAAAGAAGGACAAAATGAATAGTAATGTAACAGTAGAATTATTGGAAAGGCAAAACAAAACAAACAACAGAACAGAAACAAACTATGCAGAAGCATTGTTTTCCTCACTGCGGCTCCTGC	Ref	T	F
rs13131198	rs13131198_Non-Ref_G	ACTGGCCGCTTGACGAGAATGATATGATGGACTTTGGCAACTCGGGCAGAAGGGTTGGAGGGGGATGAGGGATAAAAGACTACATATTAGGTACAGTGTGCACTGCTTAGGTGATGGATGCACCAAAACCACTAAAGAACTTCTCCATGTAACCAAAAACTACCTGTTCCCCCCAAAACTACTGACACTGCGGCTCCTGC	Non-Ref	G	F
rs13131198	rs13131198_Ref_A	ACTGGCCGCTTGACGAGAATGATATGATGGACTTTGGCAACTCGGGCAGAAGGGTTGGAGGGGGATGAGGGATAAAAGACTACATATTAGGTACAGTGTACACTGCTTAGGTGATGGATGCACCAAAACCACTAAAGAACTTCTCCATGTAACCAAAAACTACCTGTTCCCCCCAAAACTACTGACACTGCGGCTCCTGC	Ref	A	F
rs13135381	rs13135381_Non-Ref_G	ACTGGCCGCTTGACGTGGGAGGCCTAGGTGGGTGGATCACTTGAGCCCAGCAGTTTGAGACCAGTCTGGTCAACATGGGGAAACCCTGTCTCTACCATTGAAAAAATACAAAAAATACAAAAAATTAACTTGGCATGGTGGTGCATACCTGTGGTCCCAGCTACTCGGGAGGCTGAGATGGGACGCACTGCGGCTCCTGC	Non-Ref	G	F
rs13135381	rs13135381_Ref_A	ACTGGCCGCTTGACGTGGGAGGCCTAGGTGGGTGGATCACTTGAGCCCAGCAGTTTGAGACCAGTCTGGTCAACATGGGGAAACCCTGTCTCTACCATTAAAAAAATACAAAAAATACAAAAAATTAACTTGGCATGGTGGTGCATACCTGTGGTCCCAGCTACTCGGGAGGCTGAGATGGGACGCACTGCGGCTCCTGC	Ref	A	F
rs13136118	rs13136118_Non-Ref_A	ACTGGCCGCTTGACGAAAAAATACAAAAAATACAAAAAATTAACTTGGCATGGTGGTGCATACCTGTGGTCCCAGCTACTCGGGAGGCTGAGATGGGACAATCGCTTAAGCCTGGGAGGCGGAGGTTGAACTGAGCCCCAAGATCACGCCACTGCACTCCAGCCTTAGTGAGACCTCAGAAAAAACACTGCGGCTCCTGC	Non-Ref	A	F
rs13136118	rs13136118_Ref_G	ACTGGCCGCTTGACGAAAAAATACAAAAAATACAAAAAATTAACTTGGCATGGTGGTGCATACCTGTGGTCCCAGCTACTCGGGAGGCTGAGATGGGACGATCGCTTAAGCCTGGGAGGCGGAGGTTGAACTGAGCCCCAAGATCACGCCACTGCACTCCAGCCTTAGTGAGACCTCAGAAAAAACACTGCGGCTCCTGC	Ref	G	F
rs13136796	rs13136796_Non-Ref_T	ACTGGCCGCTTGACGAGAAATAATTTTCACTTTTAAATTACACCAACATCCACTAAGTAATTTAAAGAAGATTCTATTTTCAAATCAGAGATGTACTGATATTATTATTGATAGATATAATAGATTTGGATCAAGTTCTGACTTTATACATTTTTAGGTTTACAAAAGATATTTAAAAATTAATACACTGCGGCTCCTGC	Non-Ref	T	F
rs13136796	rs13136796_Ref_A	ACTGGCCGCTTGACGAGAAATAATTTTCACTTTTAAATTACACCAACATCCACTAAGTAATTTAAAGAAGATTCTATTTTCAAATCAGAGATGTACTGAAATTATTATTGATAGATATAATAGATTTGGATCAAGTTCTGACTTTATACATTTTTAGGTTTACAAAAGATATTTAAAAATTAATACACTGCGGCTCCTGC	Ref	A	F
rs13137144	rs13137144_Non-Ref_A	ACTGGCCGCTTGACGCCTGCCCCACTGCGCAGGCGCGGGCCGCGGGGCGGGGCGGGGCGCTGCTGGTGGGCGGATCTGGGGGCTGGCGGGGCGGGGCCTACTAAGGGTCGCAGCCGTGCCCCGTCGATGAGCGGGGCTGGGGGCGGGCCCTGTGATCGGGCGGGGCGGGGCCTGCTAAGGGGCGGCACTGCGGCTCCTGC	Non-Ref	A	F
rs13137144	rs13137144_Ref_G	ACTGGCCGCTTGACGCCTGCCCCACTGCGCAGGCGCGGGCCGCGGGGCGGGGCGGGGCGCTGCTGGTGGGCGGATCTGGGGGCTGGCGGGGCGGGGCCTGCTAAGGGTCGCAGCCGTGCCCCGTCGATGAGCGGGGCTGGGGGCGGGCCCTGTGATCGGGCGGGGCGGGGCCTGCTAAGGGGCGGCACTGCGGCTCCTGC	Ref	G	F
rs13146194	rs13146194_Non-Ref_C	ACTGGCCGCTTGACGGGTCAACAGAATAGTAGAAAGCTTCCATTAAGCAAATTTCTATTTCTGAGCAACATATGGGTAATTAGGAAGCATTTATAATTACGGAAAGAAAACGGGCTGCTTTTTTATATATCTTTTATGAGGACTAGTCTGCTAAGAAGTTAGCAATTAGCACACATTACATTTCTCACTGCGGCTCCTGC	Non-Ref	C	F
rs13146194	rs13146194_Ref_T	ACTGGCCGCTTGACGGGTCAACAGAATAGTAGAAAGCTTCCATTAAGCAAATTTCTATTTCTGAGCAACATATGGGTAATTAGGAAGCATTTATAATTATGGAAAGAAAACGGGCTGCTTTTTTATATATCTTTTATGAGGACTAGTCTGCTAAGAAGTTAGCAATTAGCACACATTACATTTCTCACTGCGGCTCCTGC	Ref	T	F
rs13147245	rs13147245_Non-Ref_T	ACTGGCCGCTTGACGTGAGGTGGGAATTCAGCACAAGCTATTGTCACTACAGGCAAAATAAGTCTGAAAACAAGCTTCTACATTGTTGAATGTGTAAACTCTTTATAAGACATTTTCCCATACCTTATTCCATTTTATCTTTGTGAACATTCTATGATCTTAGAGAGGCTGAATTATTACAGCTGCACTGCGGCTCCTGC	Non-Ref	T	F
rs13147245	rs13147245_Ref_A	ACTGGCCGCTTGACGTGAGGTGGGAATTCAGCACAAGCTATTGTCACTACAGGCAAAATAAGTCTGAAAACAAGCTTCTACATTGTTGAATGTGTAAACACTTTATAAGACATTTTCCCATACCTTATTCCATTTTATCTTTGTGAACATTCTATGATCTTAGAGAGGCTGAATTATTACAGCTGCACTGCGGCTCCTGC	Ref	A	F
rs13152198	rs13152198_Non-Ref_C	ACTGGCCGCTTGACGCATAATTAAAAAGTTAAAAAAATAGATGTTGGAGTCCATGTGAAAAGTGAACACTTTTACACTGGTAGTGGGAATGTAAACTAGCATAACCACTATGGAAAACAGTATGGAGAGTCCTTAAAGAACTAAAAGTAGATCTACCATTTGATCCAGCAATCCCACTACTGGGTCACTGCGGCTCCTGC	Non-Ref	C	F
rs13152198	rs13152198_Ref_T	ACTGGCCGCTTGACGCATAATTAAAAAGTTAAAAAAATAGATGTTGGAGTCCATGTGAAAAGTGAACACTTTTACACTGGTAGTGGGAATGTAAACTAGTATAACCACTATGGAAAACAGTATGGAGAGTCCTTAAAGAACTAAAAGTAGATCTACCATTTGATCCAGCAATCCCACTACTGGGTCACTGCGGCTCCTGC	Ref	T	F
rs13168551	rs13168551_Non-Ref_C	ACTGGCCGCTTGACGCATTGAGTGACACAACCAGGGCCTTGGAATCCAGGGCCTTGGCTCCCAGTCCTGTGTGCTTGGTCCACTGTACCAAGTTGTCTTCACAATGACATGATTTTTCTCACTGCCTTGCAGAAAACACCACTGTCATAAACACAGGCTATGAATTGAGCTAATGGGATTCCAATCACTGCGGCTCCTGC	Non-Ref	C	F
rs13168551	rs13168551_Ref_T	ACTGGCCGCTTGACGCATTGAGTGACACAACCAGGGCCTTGGAATCCAGGGCCTTGGCTCCCAGTCCTGTGTGCTTGGTCCACTGTACCAAGTTGTCTTTACAATGACATGATTTTTCTCACTGCCTTGCAGAAAACACCACTGTCATAAACACAGGCTATGAATTGAGCTAATGGGATTCCAATCACTGCGGCTCCTGC	Ref	T	F
rs1317082	rs1317082_Non-Ref_G	ACTGGCCGCTTGACGTTATTTGTAATTGTAACCAAGTATTTAATGGCTGTTTAAGCCCTAATGCATCAACTCCTTATACCATTTTCCCTCCAAATAAGTGTGTTGATTCTAGCTTACCAAGTATTTAACAGAGACAAAGACATTAAAACTGATAAAGAGAAAATGTAATTACAATTCAGGCCAATCACTGCGGCTCCTGC	Non-Ref	G	F
rs1317082	rs1317082_Ref_A	ACTGGCCGCTTGACGTTATTTGTAATTGTAACCAAGTATTTAATGGCTGTTTAAGCCCTAATGCATCAACTCCTTATACCATTTTCCCTCCAAATAAGTATGTTGATTCTAGCTTACCAAGTATTTAACAGAGACAAAGACATTAAAACTGATAAAGAGAAAATGTAATTACAATTCAGGCCAATCACTGCGGCTCCTGC	Ref	A	F
rs1317882	rs1317882_Non-Ref_C	ACTGGCCGCTTGACGCCTTCTCCTGAGAATGAATGCGGGAAGTCTGTTATCAGATAAGCCCCAGCAGCCAGTGTGAAACTGGAGCCTCCTGGGTCAACCCGCTTAAAAAGGGACCACACCTTGGGTAGAGGCAGACAGTCCCCTTGGGACCCTTGGCCCTCTGTGATGCCATGGGAATCTGTGTTCACTGCGGCTCCTGC	Non-Ref	C	F
rs1317882	rs1317882_Ref_T	ACTGGCCGCTTGACGCCTTCTCCTGAGAATGAATGCGGGAAGTCTGTTATCAGATAAGCCCCAGCAGCCAGTGTGAAACTGGAGCCTCCTGGGTCAACCTGCTTAAAAAGGGACCACACCTTGGGTAGAGGCAGACAGTCCCCTTGGGACCCTTGGCCCTCTGTGATGCCATGGGAATCTGTGTTCACTGCGGCTCCTGC	Ref	T	F
rs13193526	rs13193526_Non-Ref_A	ACTGGCCGCTTGACGGCCTTGGCTGCCCACAGTGCTGGGATTACAGGTGTGAGCCACCGCACCTGACCTTGATTTATTTTAAGTGAATTTTTATGAAAGATATAAGGTCTGTGTCTAGATTCACTTTTTTTGCATGTGATTTCCAGTTGTTCCAGTACCAGTTGTTGCAAAGACCATCTTATCTCCACTGCGGCTCCTGC	Non-Ref	A	F
rs13193526	rs13193526_Ref_G	ACTGGCCGCTTGACGGCCTTGGCTGCCCACAGTGCTGGGATTACAGGTGTGAGCCACCGCACCTGACCTTGATTTATTTTAAGTGAATTTTTATGAAAGGTATAAGGTCTGTGTCTAGATTCACTTTTTTTGCATGTGATTTCCAGTTGTTCCAGTACCAGTTGTTGCAAAGACCATCTTATCTCCACTGCGGCTCCTGC	Ref	G	F
rs13195029	rs13195029_Non-Ref_T	ACTGGCCGCTTGACGAAGCTCCACCTCCCAGGTTCACGCCATTCTCCTGCCTCAGCCTCCTGAGTAGCTGAGACTACAGGCGCCCACCACCACGCCTGGTTAATTTTTTGTATTTTTTAGTAGAGACGGGGTTTCAGCGTGTTAGCCAGGATGGTCTCGATCTCCTGACTTTGTGATCCACCAGCCACTGCGGCTCCTGC	Non-Ref	T	F
rs13195029	rs13195029_Ref_C	ACTGGCCGCTTGACGAAGCTCCACCTCCCAGGTTCACGCCATTCTCCTGCCTCAGCCTCCTGAGTAGCTGAGACTACAGGCGCCCACCACCACGCCTGGCTAATTTTTTGTATTTTTTAGTAGAGACGGGGTTTCAGCGTGTTAGCCAGGATGGTCTCGATCTCCTGACTTTGTGATCCACCAGCCACTGCGGCTCCTGC	Ref	C	F
rs13195361	rs13195361_Non-Ref_A	ACTGGCCGCTTGACGGGATGGTCTCGATCTCCTGACTTTGTGATCCACCAGCCTCGGCCTCCCAAAGTGCTGGGATTACAGGCGTGAGCCACCGCGCCCAGCCTAATTTTTAAATTTTTTATAGAAATGAAGTCTCCCTATGTCACCCAGTCTGGAGTTGTTGGTATTTTGATAGGGATTGCATTCACTGCGGCTCCTGC	Non-Ref	A	F
rs13195361	rs13195361_Ref_G	ACTGGCCGCTTGACGGGATGGTCTCGATCTCCTGACTTTGTGATCCACCAGCCTCGGCCTCCCAAAGTGCTGGGATTACAGGCGTGAGCCACCGCGCCCGGCCTAATTTTTAAATTTTTTATAGAAATGAAGTCTCCCTATGTCACCCAGTCTGGAGTTGTTGGTATTTTGATAGGGATTGCATTCACTGCGGCTCCTGC	Ref	G	F
rs13195490	rs13195490_Non-Ref_G	ACTGGCCGCTTGACGAAATAGAAAAATTAGCTGGGCGTGGCAGTGCACACCTGTAGTCCCAGCTACTGGGGAGGCTGAGGCAGGAGAATCACTTGAACCGGGGAGGTGGAGGTTGCAGTGATCCAAGAGCACACCATTGCACTCCAGCCTGGGCTACAGAGTGAGACTCTGTCTCTATAAAAAAACACTGCGGCTCCTGC	Non-Ref	G	F
rs13195490	rs13195490_Ref_C	ACTGGCCGCTTGACGAAATAGAAAAATTAGCTGGGCGTGGCAGTGCACACCTGTAGTCCCAGCTACTGGGGAGGCTGAGGCAGGAGAATCACTTGAACCCGGGAGGTGGAGGTTGCAGTGATCCAAGAGCACACCATTGCACTCCAGCCTGGGCTACAGAGTGAGACTCTGTCTCTATAAAAAAACACTGCGGCTCCTGC	Ref	C	F
rs13196367	rs13196367_Non-Ref_C	ACTGGCCGCTTGACGTATCTTTATGTCCATGAGTACCCAATGTTTAAGGGAGAACATGCTGCACTGTTTGGTTTTCTGTTCCTGTGTTAATTCACTCAGCATAATGGCCTCCAGCTGCATCCATGTTGCCTGAAAAGGACACGAGCTCATTCTTTTTTATAGCTGCAAGAGGAAGGCTTTTCTATCACTGCGGCTCCTGC	Non-Ref	C	F
rs13196367	rs13196367_Ref_G	ACTGGCCGCTTGACGTATCTTTATGTCCATGAGTACCCAATGTTTAAGGGAGAACATGCTGCACTGTTTGGTTTTCTGTTCCTGTGTTAATTCACTCAGGATAATGGCCTCCAGCTGCATCCATGTTGCCTGAAAAGGACACGAGCTCATTCTTTTTTATAGCTGCAAGAGGAAGGCTTTTCTATCACTGCGGCTCCTGC	Ref	G	F
rs13196785	rs13196785_Non-Ref_C	ACTGGCCGCTTGACGAATTTCTTGTGTAATTATATTGTTGTTGTCGTTGTTGCTTTTGTTTTGTTTTGTTTTACAGTAGAGGCTCACTACATTCCCCAGCCTGGTCTCTTTAACTCCTGGGCTCAAATAATCTTCTCGCCTAAGCCGCCTGGGTAGCTGGGACTATAGGCACATGCCACCAAGTCCACTGCGGCTCCTGC	Non-Ref	C	F
rs13196785	rs13196785_Ref_G	ACTGGCCGCTTGACGAATTTCTTGTGTAATTATATTGTTGTTGTCGTTGTTGCTTTTGTTTTGTTTTGTTTTACAGTAGAGGCTCACTACATTCCCCAGGCTGGTCTCTTTAACTCCTGGGCTCAAATAATCTTCTCGCCTAAGCCGCCTGGGTAGCTGGGACTATAGGCACATGCCACCAAGTCCACTGCGGCTCCTGC	Ref	G	F
rs13196983	rs13196983_Non-Ref_G	ACTGGCCGCTTGACGAGGAGATCAGTTAAATTAGTTACAAGAGTGCCATATAATAAATGCAGATCTGAATTTATTGACACGGGCACATGTTTAAACTACGTAATTCTTCAAGAGACAAAGAAGATTACAAAACTATGTCATATGTTTATTTTTGTAAAAAGAAATTTAAAACAGGCCGAGCATGGCACTGCGGCTCCTGC	Non-Ref	G	F
rs13196983	rs13196983_Ref_A	ACTGGCCGCTTGACGAGGAGATCAGTTAAATTAGTTACAAGAGTGCCATATAATAAATGCAGATCTGAATTTATTGACACGGGCACATGTTTAAACTACATAATTCTTCAAGAGACAAAGAAGATTACAAAACTATGTCATATGTTTATTTTTGTAAAAAGAAATTTAAAACAGGCCGAGCATGGCACTGCGGCTCCTGC	Ref	A	F
rs13197551	rs13197551_Non-Ref_C	ACTGGCCGCTTGACGGACCTCAGATGATCTGCCCACCTCGGCCTCCCAAAGTGCTGGGATTACAGGTATAAGCCACTGTGCCCGGCCTTTTTTTTTTTTCTAAGAGAGAGACAGGATCTCACTGTATTGCCCAGGCTGGTGTCGAACTCCTGGCCTCAAGCAATCCAACCACCTCAGCTTCCCAACACTGCGGCTCCTGC	Non-Ref	C	F
rs13197551	rs13197551_Ref_T	ACTGGCCGCTTGACGGACCTCAGATGATCTGCCCACCTCGGCCTCCCAAAGTGCTGGGATTACAGGTATAAGCCACTGTGCCCGGCCTTTTTTTTTTTTTTAAGAGAGAGACAGGATCTCACTGTATTGCCCAGGCTGGTGTCGAACTCCTGGCCTCAAGCAATCCAACCACCTCAGCTTCCCAACACTGCGGCTCCTGC	Ref	T	F
rs13199775	rs13199775_Non-Ref_T	ACTGGCCGCTTGACGCTCTTTCAATTAATTTGTGTGGAGTGACATGTATACATTTTCTAACATTAAGTTACTCTTTTATTTTAAGAATAAACCTGACTTTGTGTTGGTGGTTGCTTTTTTAATGTTTTTATAAATTCTTAGATTTGTTTTGTTCTGTTAATATTTTATTTAGGATTTGGTGTCTTCACTGCGGCTCCTGC	Non-Ref	T	F
rs13199775	rs13199775_Ref_A	ACTGGCCGCTTGACGCTCTTTCAATTAATTTGTGTGGAGTGACATGTATACATTTTCTAACATTAAGTTACTCTTTTATTTTAAGAATAAACCTGACTTAGTGTTGGTGGTTGCTTTTTTAATGTTTTTATAAATTCTTAGATTTGTTTTGTTCTGTTAATATTTTATTTAGGATTTGGTGTCTTCACTGCGGCTCCTGC	Ref	A	F
rs13200792	rs13200792_Non-Ref_T	ACTGGCCGCTTGACGTCACTGCAACCTCCACCTCCTGGGTTCAAGTGATTCTTCTGCCTCAGCCTCCTGAGTGGCTGGGATTACAGGCGCCTGCCACCATGCCCAGCTAATTTTTGTATTTTTAGTAGAGATGGGGTTTCACCATGTTGGCCAGGCTGGTCTCGAACTTCTGACCTCAGGTGATCCACTGCGGCTCCTGC	Non-Ref	T	F
rs13200792	rs13200792_Ref_C	ACTGGCCGCTTGACGTCACTGCAACCTCCACCTCCTGGGTTCAAGTGATTCTTCTGCCTCAGCCTCCTGAGTGGCTGGGATTACAGGCGCCTGCCACCACGCCCAGCTAATTTTTGTATTTTTAGTAGAGATGGGGTTTCACCATGTTGGCCAGGCTGGTCTCGAACTTCTGACCTCAGGTGATCCACTGCGGCTCCTGC	Ref	C	F
rs13200921	rs13200921_Non-Ref_C	ACTGGCCGCTTGACGAACTTTCCTGTACCTTGAGATTTTTTTCAAGTTAAACAAATAGGGAAGGTAGGAGATAAAAAATAGAATTGCATTTTGATTACACCCCTTAAGTCATCTTTGTTCAACTCAATGGTTATAATGTTAACAATACTCCATCCGGGTATTTGGTAAACATCTGATTTAATACCCACTGCGGCTCCTGC	Non-Ref	C	F
rs13200921	rs13200921_Ref_T	ACTGGCCGCTTGACGAACTTTCCTGTACCTTGAGATTTTTTTCAAGTTAAACAAATAGGGAAGGTAGGAGATAAAAAATAGAATTGCATTTTGATTACATCCCTTAAGTCATCTTTGTTCAACTCAATGGTTATAATGTTAACAATACTCCATCCGGGTATTTGGTAAACATCTGATTTAATACCCACTGCGGCTCCTGC	Ref	T	F
rs13205210	rs13205210_Non-Ref_C	ACTGGCCGCTTGACGTAAACAGGGAGCCCATGGCCAAGACAGATGAGGGGGTGGCAGCCCCAGTGAGTGGAGGTGCTGCACGACTCCGATTTTTCTCCACGAAGAGGACGGTATCTCAACAGTCATTTGATGGTGTCTCATTGGATAGCAGTGGCCCTGAAGACCGGATTTCAGTGGACAGTGATCACTGCGGCTCCTGC	Non-Ref	C	F
rs13205210	rs13205210_Ref_T	ACTGGCCGCTTGACGTAAACAGGGAGCCCATGGCCAAGACAGATGAGGGGGTGGCAGCCCCAGTGAGTGGAGGTGCTGCACGACTCCGATTTTTCTCCATGAAGAGGACGGTATCTCAACAGTCATTTGATGGTGTCTCATTGGATAGCAGTGGCCCTGAAGACCGGATTTCAGTGGACAGTGATCACTGCGGCTCCTGC	Ref	T	F
rs13206245	rs13206245_Non-Ref_A	ACTGGCCGCTTGACGTAGCCAGGATGGTCTCGATCTCCTGACCTCGTGATCCGCCTGCCTCAGCCTCCCAAAGTGCTGGGATTACAGGCGTGAGCCACCATGCCTGGCCTGAACATATAATTTTTAAAGAAAAATTTTAGCAGTATATGCTTACACATTCCTTGGCGAACACAGTGCCTTTTTTACACTGCGGCTCCTGC	Non-Ref	A	F
rs13206245	rs13206245_Ref_G	ACTGGCCGCTTGACGTAGCCAGGATGGTCTCGATCTCCTGACCTCGTGATCCGCCTGCCTCAGCCTCCCAAAGTGCTGGGATTACAGGCGTGAGCCACCGTGCCTGGCCTGAACATATAATTTTTAAAGAAAAATTTTAGCAGTATATGCTTACACATTCCTTGGCGAACACAGTGCCTTTTTTACACTGCGGCTCCTGC	Ref	G	F
rs13207848	rs13207848_Non-Ref_G	ACTGGCCGCTTGACGGTTGCCTTTCTCATCTTGGTTTTTTTCCTTGATTTCTTTATTTTAAGCTGTTGGGTGCATGCTTTTAAACATGCACATACCCACGTTTTTAAAAAGCTATTGAACTAGAATGAAATCATAATTTCTCAAACTTGATCATTGTTCTTGTTGTCATCCTAGGCAAGGATGTTCACTGCGGCTCCTGC	Non-Ref	G	F
rs13207848	rs13207848_Ref_A	ACTGGCCGCTTGACGGTTGCCTTTCTCATCTTGGTTTTTTTCCTTGATTTCTTTATTTTAAGCTGTTGGGTGCATGCTTTTAAACATGCACATACCCACATTTTTAAAAAGCTATTGAACTAGAATGAAATCATAATTTCTCAAACTTGATCATTGTTCTTGTTGTCATCCTAGGCAAGGATGTTCACTGCGGCTCCTGC	Ref	A	F
rs13208149	rs13208149_Non-Ref_G	ACTGGCCGCTTGACGTTTTCTTTTTTTTTTGTTTTTAGAGACAAAGTCTTGCTCTGTCACCCAGGTTGGAGTGAAGTGGCGTGATCTCAGCTCATTGCAGCCTCCGCCTTCTGGATTCAAGCAATTCTTGTGCCTCAGCCTCCTGAGTAGCTGGGATTACAGGCATGCACCACTGCACCCGGCTACACTGCGGCTCCTGC	Non-Ref	G	F
rs13208149	rs13208149_Ref_A	ACTGGCCGCTTGACGTTTTCTTTTTTTTTTGTTTTTAGAGACAAAGTCTTGCTCTGTCACCCAGGTTGGAGTGAAGTGGCGTGATCTCAGCTCATTGCAACCTCCGCCTTCTGGATTCAAGCAATTCTTGTGCCTCAGCCTCCTGAGTAGCTGGGATTACAGGCATGCACCACTGCACCCGGCTACACTGCGGCTCCTGC	Ref	A	F
rs13209544	rs13209544_Non-Ref_A	ACTGGCCGCTTGACGAAAATGAGTACCCTATAGCAGGAGGATGGGACTAGCTGAAGGGGGCAGGGATGGATATATATTATATCCATCTAAATATATTACATAAATAAGTTTTGACTTAGGAATCACAAAATGTTTCACATATTCAAAAAATAAAATTAGGTCAAGGTGAGACACCGTAAAAATGGCACTGCGGCTCCTGC	Non-Ref	A	F
rs13209544	rs13209544_Ref_G	ACTGGCCGCTTGACGAAAATGAGTACCCTATAGCAGGAGGATGGGACTAGCTGAAGGGGGCAGGGATGGATATATATTATATCCATCTAAATATATTACGTAAATAAGTTTTGACTTAGGAATCACAAAATGTTTCACATATTCAAAAAATAAAATTAGGTCAAGGTGAGACACCGTAAAAATGGCACTGCGGCTCCTGC	Ref	G	F
rs13210470	rs13210470_Non-Ref_T	ACTGGCCGCTTGACGTCTCAAAAAAAAAAAAAAAAAAAAAAAAAAATTACTGCAGCCAAGCACAGTGGCTCATACCTGTGATCCCAGCTATTTCAGAGGTTGAGACGAGAGGATCACTTGAGGCCAGGAGTTCAAGGCTGCAGTGAGCTGTGATCATGCCGCTGTACTCCAGCTTGGGTAACAGACACTGCGGCTCCTGC	Non-Ref	T	F
rs13210470	rs13210470_Ref_C	ACTGGCCGCTTGACGTCTCAAAAAAAAAAAAAAAAAAAAAAAAAAATTACTGCAGCCAAGCACAGTGGCTCATACCTGTGATCCCAGCTATTTCAGAGGCTGAGACGAGAGGATCACTTGAGGCCAGGAGTTCAAGGCTGCAGTGAGCTGTGATCATGCCGCTGTACTCCAGCTTGGGTAACAGACACTGCGGCTCCTGC	Ref	C	F
rs13212699	rs13212699_Non-Ref_T	ACTGGCCGCTTGACGATTGTTTTTTTTTTTTGAGGCAGACTTTCACTCTTGTTGCCCATGCTGGAGTGCAGTGGCGCAATCTCGGCTCACTGCAACCTCTGCCTCCTGTGTTCAAGCGATTCTCCTGCCTCAGCCTCCCGAGTAGCTGGGATTACAGGCGTCCGCCACCATGCCTGGCTAATTTTCACTGCGGCTCCTGC	Non-Ref	T	F
rs13212699	rs13212699_Ref_C	ACTGGCCGCTTGACGATTGTTTTTTTTTTTTGAGGCAGACTTTCACTCTTGTTGCCCATGCTGGAGTGCAGTGGCGCAATCTCGGCTCACTGCAACCTCCGCCTCCTGTGTTCAAGCGATTCTCCTGCCTCAGCCTCCCGAGTAGCTGGGATTACAGGCGTCCGCCACCATGCCTGGCTAATTTTCACTGCGGCTCCTGC	Ref	C	F
rs13213239	rs13213239_Non-Ref_T	ACTGGCCGCTTGACGTCTCAGCTCACTGCGACCTCTGCCTCCCGGGTTCAAGCGATTCTCCTGCCTCAGCCTCTGAGTACTGGAGTGTGCCACCATGCCTGGCTAATTTTTTGTATTTTTAGTAGGGACGGGGTTTCATCGTGTTGGCCAAGGTGGTCTCGAACTCCTGGCCTCATGTGATCCACCACTGCGGCTCCTGC	Non-Ref	T	F
rs13213239	rs13213239_Ref_C	ACTGGCCGCTTGACGTCTCAGCTCACTGCGACCTCTGCCTCCCGGGTTCAAGCGATTCTCCTGCCTCAGCCTCTGAGTACTGGAGTGTGCCACCATGCCCGGCTAATTTTTTGTATTTTTAGTAGGGACGGGGTTTCATCGTGTTGGCCAAGGTGGTCTCGAACTCCTGGCCTCATGTGATCCACCACTGCGGCTCCTGC	Ref	C	F
rs13213288	rs13213288_Non-Ref_G	ACTGGCCGCTTGACGCTCTAATGATCCATGATATTGAGCACTTTTTCATATGCCTGTTTGCCATTTGTATGTCTTCTTTTGATACATGTCTATTCAGGTGTTTTGCCCATTTTTAATTGGATTATTAGATTTTTTTTCCTGTTAAATTCCTTATTTAGTCTAGTTATTAATCCCTTGCCAGATGACACTGCGGCTCCTGC	Non-Ref	G	F
rs13213288	rs13213288_Ref_C	ACTGGCCGCTTGACGCTCTAATGATCCATGATATTGAGCACTTTTTCATATGCCTGTTTGCCATTTGTATGTCTTCTTTTGATACATGTCTATTCAGGTCTTTTGCCCATTTTTAATTGGATTATTAGATTTTTTTTCCTGTTAAATTCCTTATTTAGTCTAGTTATTAATCCCTTGCCAGATGACACTGCGGCTCCTGC	Ref	C	F
rs13213604	rs13213604_Non-Ref_C	ACTGGCCGCTTGACGGGTCTTTTGCCCATTTTTAATTGGATTATTAGATTTTTTTTCCTGTTAAATTCCTTATTTAGTCTAGTTATTAATCCCTTGCCACATGAATAGTTTGCAAATGTTTTCTCCCATTCTGTGGGTTGTCTCTTCACTTTGTTGATTGCTTCTTTTTCTGTGCAGAGGCTTTTCACTGCGGCTCCTGC	Non-Ref	C	F
rs13213604	rs13213604_Ref_G	ACTGGCCGCTTGACGGGTCTTTTGCCCATTTTTAATTGGATTATTAGATTTTTTTTCCTGTTAAATTCCTTATTTAGTCTAGTTATTAATCCCTTGCCAGATGAATAGTTTGCAAATGTTTTCTCCCATTCTGTGGGTTGTCTCTTCACTTTGTTGATTGCTTCTTTTTCTGTGCAGAGGCTTTTCACTGCGGCTCCTGC	Ref	G	F
rs13214169	rs13214169_Non-Ref_G	ACTGGCCGCTTGACGCAGGATCTCATGACAATCTCTGCGTAAGTCTGGATTTGGGTCCTTTTGTTCTGAAACCAATAAAATGACGTCTGCCCCACCTCTGCTCTACCGCACAACCGCATGTACAACAGTGGAACAGGAATAGGATAGCTACAAAAATAGGAAACAGAAAATACTCACTTGTTGGACACTGCGGCTCCTGC	Non-Ref	G	F
rs13214169	rs13214169_Ref_A	ACTGGCCGCTTGACGCAGGATCTCATGACAATCTCTGCGTAAGTCTGGATTTGGGTCCTTTTGTTCTGAAACCAATAAAATGACGTCTGCCCCACCTCTACTCTACCGCACAACCGCATGTACAACAGTGGAACAGGAATAGGATAGCTACAAAAATAGGAAACAGAAAATACTCACTTGTTGGACACTGCGGCTCCTGC	Ref	A	F
rs13214290	rs13214290_Non-Ref_G	ACTGGCCGCTTGACGTTTGGGCTGGCAGTGGGGAGGAGAGGGTGGGGAGGGGTCCGGGGCCAGAGGGCCACAGTGGCTTCTGCCCAGCACCTAAACAGCGTTTTTACAATGTCAAACAGGGGAAAGGCGGCTAGAGCAGCACATCCCCACTCAAGCCGTTTCTAATGGTAAATATGTCTGCTCTCCACTGCGGCTCCTGC	Non-Ref	G	F
rs13214290	rs13214290_Ref_T	ACTGGCCGCTTGACGTTTGGGCTGGCAGTGGGGAGGAGAGGGTGGGGAGGGGTCCGGGGCCAGAGGGCCACAGTGGCTTCTGCCCAGCACCTAAACAGCTTTTTTACAATGTCAAACAGGGGAAAGGCGGCTAGAGCAGCACATCCCCACTCAAGCCGTTTCTAATGGTAAATATGTCTGCTCTCCACTGCGGCTCCTGC	Ref	T	F
rs13214596	rs13214596_Non-Ref_C	ACTGGCCGCTTGACGTGCGGTGGCACCATCTCGGCTCACTGCAACCTCTGCCTCCCGGGTTCAAGCGATTCTCCTGCCTCAGCTTCCTAAGTAGCTGGGCTTATGGGCGCCTGCCACCATGCCTGGCTAATTTTTGTATTTTTAGTAAGGACGGGGTTTCACCATGTTGCCCAGGCTGGTCTCGACACTGCGGCTCCTGC	Non-Ref	C	F
rs13214596	rs13214596_Ref_A	ACTGGCCGCTTGACGTGCGGTGGCACCATCTCGGCTCACTGCAACCTCTGCCTCCCGGGTTCAAGCGATTCTCCTGCCTCAGCTTCCTAAGTAGCTGGGATTATGGGCGCCTGCCACCATGCCTGGCTAATTTTTGTATTTTTAGTAAGGACGGGGTTTCACCATGTTGCCCAGGCTGGTCTCGACACTGCGGCTCCTGC	Ref	A	F
rs13215208	rs13215208_Non-Ref_T	ACTGGCCGCTTGACGTAGCAATATTACATTTGAATATTTTGCACCTCTCACACAAAACATGCCAGCGTTTGCCTCTTTCTTACATAAGAAACATCTTCCTGTGCTGGCTGCCATTTTAATGAAGTAGATACTGCATGCGTTGCTTGGTGCAGGCTCCTGGGGTAGGCACAGTGCAGTGTCAGGGTCACTGCGGCTCCTGC	Non-Ref	T	F
rs13215208	rs13215208_Ref_C	ACTGGCCGCTTGACGTAGCAATATTACATTTGAATATTTTGCACCTCTCACACAAAACATGCCAGCGTTTGCCTCTTTCTTACATAAGAAACATCTTCCCGTGCTGGCTGCCATTTTAATGAAGTAGATACTGCATGCGTTGCTTGGTGCAGGCTCCTGGGGTAGGCACAGTGCAGTGTCAGGGTCACTGCGGCTCCTGC	Ref	C	F
rs13222044	rs13222044_Non-Ref_T	ACTGGCCGCTTGACGACACAACAGAAATTGATTTCTTACAGTTCTAGAAGCTGGGAAGTCCAAGATCAAGACACAGGCAGATGCAGTGTCTGGTGAGGGTCCATTTCTTGGTTCATAGATTGCAGCGTCTTGCTGTGTCTTCACATGGTGGAAGTGGCCGTGAGGTTCTCTGGGGCCTCTTTTATCACTGCGGCTCCTGC	Non-Ref	T	F
rs13222044	rs13222044_Ref_C	ACTGGCCGCTTGACGACACAACAGAAATTGATTTCTTACAGTTCTAGAAGCTGGGAAGTCCAAGATCAAGACACAGGCAGATGCAGTGTCTGGTGAGGGCCCATTTCTTGGTTCATAGATTGCAGCGTCTTGCTGTGTCTTCACATGGTGGAAGTGGCCGTGAGGTTCTCTGGGGCCTCTTTTATCACTGCGGCTCCTGC	Ref	C	F
rs13229034	rs13229034_Non-Ref_C	ACTGGCCGCTTGACGCCTGTGTCAATAAATAAATAGTTAAGTAAAAAGCAGTTCTTATGAGGGATATGAACAGGCTCCTAAAGAAACACAAAAGACTAACAGATACATGAAAAGATGTTAAGCCTCACCAGTAGTCAATGAAAATGCAAGTAAAGAGCAAAATGGCAGCACTTTTCAATTATATTCACTGCGGCTCCTGC	Non-Ref	C	F
rs13229034	rs13229034_Ref_T	ACTGGCCGCTTGACGCCTGTGTCAATAAATAAATAGTTAAGTAAAAAGCAGTTCTTATGAGGGATATGAACAGGCTCCTAAAGAAACACAAAAGACTAATAGATACATGAAAAGATGTTAAGCCTCACCAGTAGTCAATGAAAATGCAAGTAAAGAGCAAAATGGCAGCACTTTTCAATTATATTCACTGCGGCTCCTGC	Ref	T	F
rs13232316	rs13232316_Non-Ref_A	ACTGGCCGCTTGACGCCACAGAGTGAAATACTATGCAGTCATGACAAAGAATGATGCATACTACCATATGCCACCAATTCTAAAATGATTATTTTATGCATTTTCACAGTTGTTACATTCCATGGCATATCGCAGTTTATTTGGCAGCATTTTTTTCTTTCTTAATGGCACCTAAACTTATAGGGCACTGCGGCTCCTGC	Non-Ref	A	F
rs13232316	rs13232316_Ref_T	ACTGGCCGCTTGACGCCACAGAGTGAAATACTATGCAGTCATGACAAAGAATGATGCATACTACCATATGCCACCAATTCTAAAATGATTATTTTATGCTTTTTCACAGTTGTTACATTCCATGGCATATCGCAGTTTATTTGGCAGCATTTTTTTCTTTCTTAATGGCACCTAAACTTATAGGGCACTGCGGCTCCTGC	Ref	T	F
rs13237546	rs13237546_Non-Ref_A	ACTGGCCGCTTGACGTCATGAAACCCTGTCTCTACTAAAAATACAAAGATTAGCTAGGCGTGGTGGTGCAAGCCTGTAGTCCCAGATACTAGGGAGGCTAAGGCTGGAGAATTGCTTAAACCTGGGAAGCAGAGGTTGCAGCGAGCCGAGATGGTGCCTTTGCACTCCAGCCTGGATGACAAGAGCACTGCGGCTCCTGC	Non-Ref	A	F
rs13237546	rs13237546_Ref_G	ACTGGCCGCTTGACGTCATGAAACCCTGTCTCTACTAAAAATACAAAGATTAGCTAGGCGTGGTGGTGCAAGCCTGTAGTCCCAGATACTAGGGAGGCTGAGGCTGGAGAATTGCTTAAACCTGGGAAGCAGAGGTTGCAGCGAGCCGAGATGGTGCCTTTGCACTCCAGCCTGGATGACAAGAGCACTGCGGCTCCTGC	Ref	G	F
rs13240595	rs13240595_Non-Ref_A	ACTGGCCGCTTGACGATTCTGCAATTGGGTCCCAGCTCAGTGTGGCCATATCGCCCTCTTGCGGTAGAAAGCGGGACTCCGCCTGGCTAGGGGAACAGAAGCCAGGGGCTGACTGTAACAAAGACCGGAAGCTCTTCTTGGATCCAAGGCAGGTGCAAGGAGGGAAAAAAGGTATCACCAGAGGGCACTGCGGCTCCTGC	Non-Ref	A	F
rs13240595	rs13240595_Ref_C	ACTGGCCGCTTGACGATTCTGCAATTGGGTCCCAGCTCAGTGTGGCCATATCGCCCTCTTGCGGTAGAAAGCGGGACTCCGCCTGGCTAGGGGAACAGACGCCAGGGGCTGACTGTAACAAAGACCGGAAGCTCTTCTTGGATCCAAGGCAGGTGCAAGGAGGGAAAAAAGGTATCACCAGAGGGCACTGCGGCTCCTGC	Ref	C	F
rs13241591	rs13241591_Non-Ref_G	ACTGGCCGCTTGACGCAAAAGGCAGCTCTAGGATTGCTTGAGCCTGGGAGGTCCAGGCTGCAGTGAGCTGTGATTGCGCCACTGCACTCCAGCCTGGATGACAGAGCAAGACCCTGTGTCAATAAATAAATAGTTAAGTAAAAAGCAGTTCTTATGAGGGATATGAACAGGCTCCTAAAGAAACACACTGCGGCTCCTGC	Non-Ref	G	F
rs13241591	rs13241591_Ref_A	ACTGGCCGCTTGACGCAAAAGGCAGCTCTAGGATTGCTTGAGCCTGGGAGGTCCAGGCTGCAGTGAGCTGTGATTGCGCCACTGCACTCCAGCCTGGATAACAGAGCAAGACCCTGTGTCAATAAATAAATAGTTAAGTAAAAAGCAGTTCTTATGAGGGATATGAACAGGCTCCTAAAGAAACACACTGCGGCTCCTGC	Ref	A	F
rs13256690	rs13256690_Non-Ref_C	ACTGGCCGCTTGACGCTCCCCAGCCCACCCCAGCTCCAGCCACACCCTCCTGCTCCTGGAGTTTGGTTTGTGTCCATCGAGTGATGCTGGCTCAGTCTCCGCTTCTGGTGCTGCCCTGGGCGAGGCCAGGACTCTCCTAGGCATTCAGGCCTGAAAGAGCTTCCCTTGACTCAGCCATGACTCACCACTGCGGCTCCTGC	Non-Ref	C	F
rs13256690	rs13256690_Ref_G	ACTGGCCGCTTGACGCTCCCCAGCCCACCCCAGCTCCAGCCACACCCTCCTGCTCCTGGAGTTTGGTTTGTGTCCATCGAGTGATGCTGGCTCAGTCTCGGCTTCTGGTGCTGCCCTGGGCGAGGCCAGGACTCTCCTAGGCATTCAGGCCTGAAAGAGCTTCCCTTGACTCAGCCATGACTCACCACTGCGGCTCCTGC	Ref	G	F
rs13270870	rs13270870_Non-Ref_G	ACTGGCCGCTTGACGCTCAATATATATTTGAAATTACATTGTTCATATACTTGTTCATTGCCTGCCTCCACTAAAATGTAAGCCCCAGGACAGAGATCCGTCTGCCTTTTTCGCCTCTGTACCCCCAGAGTCTGGCCAGGGTCCCCAGCATCCTCTGTGAGGAGATTAGGCAGGTAGGGTTATTTCACTGCGGCTCCTGC	Non-Ref	G	F
rs13270870	rs13270870_Ref_A	ACTGGCCGCTTGACGCTCAATATATATTTGAAATTACATTGTTCATATACTTGTTCATTGCCTGCCTCCACTAAAATGTAAGCCCCAGGACAGAGATCCATCTGCCTTTTTCGCCTCTGTACCCCCAGAGTCTGGCCAGGGTCCCCAGCATCCTCTGTGAGGAGATTAGGCAGGTAGGGTTATTTCACTGCGGCTCCTGC	Ref	A	F
rs13313561	rs13313561_Non-Ref_C	ACTGGCCGCTTGACGTTTGCATGCCCATTACCTAATTCTCAGACCCTATGACTTTCCCACGATCTACTTATTGCTGTAGCCCCCGCACTGTTCTCTTTGCCTCCCTTCTTTCTCCTTTCCAGCCCGTCTTGTTTGTTGCTACAAGATTGCTCTTCCTAAATTCTACCTCTGGTCATGTCATAGCCCACTGCGGCTCCTGC	Non-Ref	C	F
rs13313561	rs13313561_Ref_G	ACTGGCCGCTTGACGTTTGCATGCCCATTACCTAATTCTCAGACCCTATGACTTTCCCACGATCTACTTATTGCTGTAGCCCCCGCACTGTTCTCTTTGGCTCCCTTCTTTCTCCTTTCCAGCCCGTCTTGTTTGTTGCTACAAGATTGCTCTTCCTAAATTCTACCTCTGGTCATGTCATAGCCCACTGCGGCTCCTGC	Ref	G	F
rs13313564	rs13313564_Non-Ref_A	ACTGGCCGCTTGACGGATGCAGTGCCCTACATAAAGTAGACATCCCATAAATTCCTGGTGTATGAATATATCATTGCATTAGCCTCCTAACTGGCCCACAGTACATGTGACCTCTGTTATACTGCATCCTATTGCCAGAATAATCATGCTGTAGCAAAGAAACTCTTATTTAAAACTTTCAATGACACTGCGGCTCCTGC	Non-Ref	A	F
rs13313564	rs13313564_Ref_G	ACTGGCCGCTTGACGGATGCAGTGCCCTACATAAAGTAGACATCCCATAAATTCCTGGTGTATGAATATATCATTGCATTAGCCTCCTAACTGGCCCACGGTACATGTGACCTCTGTTATACTGCATCCTATTGCCAGAATAATCATGCTGTAGCAAAGAAACTCTTATTTAAAACTTTCAATGACACTGCGGCTCCTGC	Ref	G	F
rs13313573	rs13313573_Non-Ref_T	ACTGGCCGCTTGACGTCTCAGTCTTCTTGAATCACCTTTCTCTCTATACTAGAACTTTACTATGCAAAGTGAGGTCCTTGGATAAGCAGTTCTGCAACCTCCTGGGAGCTTGTTAGAAATACAGGTGCTCAGGCCTCAACCTAGACCTACTGGACCAGAATTTGCATTTTAACAAGATCCTCAAGCACTGCGGCTCCTGC	Non-Ref	T	F
rs13313573	rs13313573_Ref_G	ACTGGCCGCTTGACGTCTCAGTCTTCTTGAATCACCTTTCTCTCTATACTAGAACTTTACTATGCAAAGTGAGGTCCTTGGATAAGCAGTTCTGCAACCGCCTGGGAGCTTGTTAGAAATACAGGTGCTCAGGCCTCAACCTAGACCTACTGGACCAGAATTTGCATTTTAACAAGATCCTCAAGCACTGCGGCTCCTGC	Ref	G	F
rs1332721	rs1332721_Non-Ref_C	ACTGGCCGCTTGACGAATTCATCAAGCAAAACTGCTAGAAATAGTAAGTTGATAAAAACAGAATAATCACTGTTAGTTTGAATGTTAGTTGGTGCAAATCATTTAAAGGGCATGTCAATCAGATGTCTAGGTTACATTATCGTAAAAACCAAGCTCCAAATGTCAATGGCTCAGTGAAATGGAAGCACTGCGGCTCCTGC	Non-Ref	C	F
rs1332721	rs1332721_Ref_G	ACTGGCCGCTTGACGAATTCATCAAGCAAAACTGCTAGAAATAGTAAGTTGATAAAAACAGAATAATCACTGTTAGTTTGAATGTTAGTTGGTGCAAATGATTTAAAGGGCATGTCAATCAGATGTCTAGGTTACATTATCGTAAAAACCAAGCTCCAAATGTCAATGGCTCAGTGAAATGGAAGCACTGCGGCTCCTGC	Ref	G	F
rs1332723	rs1332723_Non-Ref_A	ACTGGCCGCTTGACGTGTGCCTGGCCTCCAGCAGCTTTAAGCATTGCTGACTAGTGGCCTTGTCAGATAAACCCAAATAAGAAGGGATAGTCAAGGACAATTTAGCTGCCCTAAGATTGTAAAATGCTGTTGAGACAATCAGGCATGGATAAACAGAGAACTGTACAAAAACAAGTTTTATGAGACACTGCGGCTCCTGC	Non-Ref	A	F
rs1332723	rs1332723_Ref_G	ACTGGCCGCTTGACGTGTGCCTGGCCTCCAGCAGCTTTAAGCATTGCTGACTAGTGGCCTTGTCAGATAAACCCAAATAAGAAGGGATAGTCAAGGACAGTTTAGCTGCCCTAAGATTGTAAAATGCTGTTGAGACAATCAGGCATGGATAAACAGAGAACTGTACAAAAACAAGTTTTATGAGACACTGCGGCTCCTGC	Ref	G	F
rs1332724	rs1332724_Non-Ref_T	ACTGGCCGCTTGACGTTTCTATTTTAGTACAGACGGGGTTTCGTCGTGTTGCCCAGGCTGATCTCGAACTCCTGAGCACAGGCAATCCATCCGCCTCGGTCTCCCAAAGTGCTAGGATTACAAGCATGAGACACTGTGCCTGGCCTCCAGCAGCTTTAAGCATTGCTGACTAGTGGCCTTGTCAGCACTGCGGCTCCTGC	Non-Ref	T	F
rs1332724	rs1332724_Ref_C	ACTGGCCGCTTGACGTTTCTATTTTAGTACAGACGGGGTTTCGTCGTGTTGCCCAGGCTGATCTCGAACTCCTGAGCACAGGCAATCCATCCGCCTCGGCCTCCCAAAGTGCTAGGATTACAAGCATGAGACACTGTGCCTGGCCTCCAGCAGCTTTAAGCATTGCTGACTAGTGGCCTTGTCAGCACTGCGGCTCCTGC	Ref	C	F
rs1332731	rs1332731_Non-Ref_T	ACTGGCCGCTTGACGATTCTTTTTCTGTAATTTGGATTTTCAGGTTGCCAAGTGAGTATGTCTGTTTGGAGGCAGGTTTCCCCCCCTTCACACTTTGGGTATTCATAGTTTTTCATCTGGTCAAACAGAATTTGCAGTGGTCTGCCACTTCTTTCAAAGAGTCTGTGAATTCTTTTTTTTTTTTTCACTGCGGCTCCTGC	Non-Ref	T	F
rs1332731	rs1332731_Ref_C	ACTGGCCGCTTGACGATTCTTTTTCTGTAATTTGGATTTTCAGGTTGCCAAGTGAGTATGTCTGTTTGGAGGCAGGTTTCCCCCCCTTCACACTTTGGGCATTCATAGTTTTTCATCTGGTCAAACAGAATTTGCAGTGGTCTGCCACTTCTTTCAAAGAGTCTGTGAATTCTTTTTTTTTTTTTCACTGCGGCTCCTGC	Ref	C	F
rs13332649	rs13332649_Non-Ref_G	ACTGGCCGCTTGACGTGGGCTCCTTGCCTGTTTCTTGGTGAAGTGCCGCTTTAGGCTGTCCAGCTTCTCCACTGCATTTCATCCTTCCCTGGTGGACACGTGGGTGTTCCCGGGGATCAGAAAGGGGGCCCACACCGTGCTGCAGAGCTGGCATCTGCTCGAGTGGCTGCTGCCTGCAGCTAAGTCACTGCGGCTCCTGC	Non-Ref	G	F
rs13332649	rs13332649_Ref_A	ACTGGCCGCTTGACGTGGGCTCCTTGCCTGTTTCTTGGTGAAGTGCCGCTTTAGGCTGTCCAGCTTCTCCACTGCATTTCATCCTTCCCTGGTGGACACATGGGTGTTCCCGGGGATCAGAAAGGGGGCCCACACCGTGCTGCAGAGCTGGCATCTGCTCGAGTGGCTGCTGCCTGCAGCTAAGTCACTGCGGCTCCTGC	Ref	A	F
rs13334305	rs13334305_Non-Ref_T	ACTGGCCGCTTGACGGCCTCAGCCTCCCAAAGTGCTTGGATTACAGGTGTAAGCCACCATGCCTGGCCGGCCATTTGTATATCTTTTTAGGAGAAATACTTATTCAAGTCCTTTGTTCATTTTAAAATTGGGTTATTTGTCTTTTTCTTATTGTGTTGCAGGAGTTCCTCATATATACATATATACACTGCGGCTCCTGC	Non-Ref	T	F
rs13334305	rs13334305_Ref_C	ACTGGCCGCTTGACGGCCTCAGCCTCCCAAAGTGCTTGGATTACAGGTGTAAGCCACCATGCCTGGCCGGCCATTTGTATATCTTTTTAGGAGAAATACCTATTCAAGTCCTTTGTTCATTTTAAAATTGGGTTATTTGTCTTTTTCTTATTGTGTTGCAGGAGTTCCTCATATATACATATATACACTGCGGCTCCTGC	Ref	C	F
rs13335265	rs13335265_Non-Ref_C	ACTGGCCGCTTGACGACAACAGGTCCTGCTCCCTTGCTTCTTGGGTACTGGTTACAGAGTTGACGCCACCTGTGGAGGTACCTGGGGAACCTCAGTCACCTGGCTGCACTCTAGCTGCAAAGGAGGCTGGGAGAATGAGTGTCTGGCATGTCCTACTCCCTTCTCACGGGAGGGGAAATCCTGTACACTGCGGCTCCTGC	Non-Ref	C	F
rs13335265	rs13335265_Ref_G	ACTGGCCGCTTGACGACAACAGGTCCTGCTCCCTTGCTTCTTGGGTACTGGTTACAGAGTTGACGCCACCTGTGGAGGTACCTGGGGAACCTCAGTCACGTGGCTGCACTCTAGCTGCAAAGGAGGCTGGGAGAATGAGTGTCTGGCATGTCCTACTCCCTTCTCACGGGAGGGGAAATCCTGTACACTGCGGCTCCTGC	Ref	G	F
rs13338069	rs13338069_Non-Ref_G	ACTGGCCGCTTGACGAAGTGGCAGCTAAGCCAAGGCCTGAGGTGGAAGCACAAGAGAAGTGAAAAGGGGTGTGGGGAAGCAAGGGGCCAGAGGAGGGAGGGAGAATGGAATGGAGGGTCAGAATATGCGTATAGGGTGGTGGGAGGAGTGGTGGGAGAAAACAGGAAAGAAGGGTAGGTGTGGCTCACTGCGGCTCCTGC	Non-Ref	G	F
rs13338069	rs13338069_Ref_A	ACTGGCCGCTTGACGAAGTGGCAGCTAAGCCAAGGCCTGAGGTGGAAGCACAAGAGAAGTGAAAAGGGGTGTGGGGAAGCAAGGGGCCAGAGGAGGGAGAGAGAATGGAATGGAGGGTCAGAATATGCGTATAGGGTGGTGGGAGGAGTGGTGGGAGAAAACAGGAAAGAAGGGTAGGTGTGGCTCACTGCGGCTCCTGC	Ref	A	F
rs13376563	rs13376563_Non-Ref_A	ACTGGCCGCTTGACGTAAGGAAAATATATTAATGTGCAAATTTTTTTCAAATATAGTCTTTTGGGAAGTGTAGTGGGTGAGACTCAGATTTACACTAAGAAATGGCAACGTTTGCCATTGAAGACCCTATCCCAGCCTCCATGATGCACAAGTAATCATCATGACATGATTTGGTGCTGACTCAGCACTGCGGCTCCTGC	Non-Ref	A	F
rs13376563	rs13376563_Ref_G	ACTGGCCGCTTGACGTAAGGAAAATATATTAATGTGCAAATTTTTTTCAAATATAGTCTTTTGGGAAGTGTAGTGGGTGAGACTCAGATTTACACTAAGGAATGGCAACGTTTGCCATTGAAGACCCTATCCCAGCCTCCATGATGCACAAGTAATCATCATGACATGATTTGGTGCTGACTCAGCACTGCGGCTCCTGC	Ref	G	F
rs13380871	rs13380871_Non-Ref_C	ACTGGCCGCTTGACGAAGTAGTGGCTGGCACAGTGGCTCACCCCTGTAATCCCAGTGCTTTGGGAGACTGAGGCAGGAAGATTGCTTGAGGCCAGGAGTCGAGACCAACCTGGGCAATATAGCAAGATCCTGTTCCTACAAAAAGTAATTTTAAAAAATTAGCTGGGCATGTTGGCATGCGCCTGCACTGCGGCTCCTGC	Non-Ref	C	F
rs13380871	rs13380871_Ref_T	ACTGGCCGCTTGACGAAGTAGTGGCTGGCACAGTGGCTCACCCCTGTAATCCCAGTGCTTTGGGAGACTGAGGCAGGAAGATTGCTTGAGGCCAGGAGTTGAGACCAACCTGGGCAATATAGCAAGATCCTGTTCCTACAAAAAGTAATTTTAAAAAATTAGCTGGGCATGTTGGCATGCGCCTGCACTGCGGCTCCTGC	Ref	T	F
rs13385731	rs13385731_Non-Ref_C	ACTGGCCGCTTGACGCTCTCTTTCATTCCCTCTCCGTGTGTGTGTGTGTGTGTGTGTGTGTGTGTGTGTGTGTTGCAAGCCACCAACAACTTTTGATTTCGATTTTGGTTTCCCTCTGGCACGATAGAAGGAGATATTTTATTTGTACCTGTTAACAGCCATTGGTGTTTTCACAGCCCTTTTTTCACTGCGGCTCCTGC	Non-Ref	C	F
rs13385731	rs13385731_Ref_T	ACTGGCCGCTTGACGCTCTCTTTCATTCCCTCTCCGTGTGTGTGTGTGTGTGTGTGTGTGTGTGTGTGTGTGTTGCAAGCCACCAACAACTTTTGATTTTGATTTTGGTTTCCCTCTGGCACGATAGAAGGAGATATTTTATTTGTACCTGTTAACAGCCATTGGTGTTTTCACAGCCCTTTTTTCACTGCGGCTCCTGC	Ref	T	F
rs13397	rs13397_Non-Ref_A	ACTGGCCGCTTGACGGCGTCTCTTCCAGTGCCTCACAGGCCACTTCTGGTCCAAGGTCTGTGACGTGCTCCAGTTCCACTTTGCGTTTTTGTTTCTGACACATTTCAACACTCACCCAAGATTCCATCCCTCTGGCGGGAAGACGCGTTGAACCCAGGGAAGAACCTGCTGAAAACCGATGACCCCACTGCGGCTCCTGC	Non-Ref	A	F
rs13397	rs13397_Ref_G	ACTGGCCGCTTGACGGCGTCTCTTCCAGTGCCTCACAGGCCACTTCTGGTCCAAGGTCTGTGACGTGCTCCAGTTCCACTTTGCGTTTTTGTTTCTGACGCATTTCAACACTCACCCAAGATTCCATCCCTCTGGCGGGAAGACGCGTTGAACCCAGGGAAGAACCTGCTGAAAACCGATGACCCCACTGCGGCTCCTGC	Ref	G	F
rs1341666	rs1341666_Non-Ref_G	ACTGGCCGCTTGACGTATTCATTCTATCAAAGTGGGTTGGTGAGAAAAACTGCATCCCAGCCCAGCACCAGCACCAGCCTGAGTTACATCAGGGAGACTGTAGCTGGGGTGAAATGCTTATAAGAAGAAGTTCACAGAGTCTGGCCAATTACTGAGCATCCTCTTCTCCTCCCTTCCTCTCTTGCCACTGCGGCTCCTGC	Non-Ref	G	F
rs1341666	rs1341666_Ref_C	ACTGGCCGCTTGACGTATTCATTCTATCAAAGTGGGTTGGTGAGAAAAACTGCATCCCAGCCCAGCACCAGCACCAGCCTGAGTTACATCAGGGAGACTCTAGCTGGGGTGAAATGCTTATAAGAAGAAGTTCACAGAGTCTGGCCAATTACTGAGCATCCTCTTCTCCTCCCTTCCTCTCTTGCCACTGCGGCTCCTGC	Ref	C	F
rs13425999	rs13425999_Non-Ref_T	ACTGGCCGCTTGACGTCAGGTTATGAAGTAGAGACTTCATTGAAGTGAGTTGATGACTAGATTTGATTTTAATCTGTTTCTACCACTGAAACCTGAAAATGTAGTTGTTTAAAGTAACTTGTGAATTTATTGTATGGCTGATTTGATTTTTCCTATTCAATTTTTGAGAATATCTCATTTAACTGCACTGCGGCTCCTGC	Non-Ref	T	F
rs13425999	rs13425999_Ref_C	ACTGGCCGCTTGACGTCAGGTTATGAAGTAGAGACTTCATTGAAGTGAGTTGATGACTAGATTTGATTTTAATCTGTTTCTACCACTGAAACCTGAAAACGTAGTTGTTTAAAGTAACTTGTGAATTTATTGTATGGCTGATTTGATTTTTCCTATTCAATTTTTGAGAATATCTCATTTAACTGCACTGCGGCTCCTGC	Ref	C	F
rs13433386	rs13433386_Non-Ref_G	ACTGGCCGCTTGACGCCTGAGCTTCCTGATGCGGAGTCATGAAGCAGAGTCCTCGGGAAGGCATCTCCACAGCCCCGGGTCCTCTGTCTAACGCCCTCCGTTTCACGCCCTCCATCTCACAGTCAAGATAAAGGCCTCGAGAATAAAGAGCCAGCCCCCTTCCATTTAGTCTCCTGCCGTTTCCCCACTGCGGCTCCTGC	Non-Ref	G	F
rs13433386	rs13433386_Ref_A	ACTGGCCGCTTGACGCCTGAGCTTCCTGATGCGGAGTCATGAAGCAGAGTCCTCGGGAAGGCATCTCCACAGCCCCGGGTCCTCTGTCTAACGCCCTCCATTTCACGCCCTCCATCTCACAGTCAAGATAAAGGCCTCGAGAATAAAGAGCCAGCCCCCTTCCATTTAGTCTCCTGCCGTTTCCCCACTGCGGCTCCTGC	Ref	A	F
rs1352633	rs1352633_Non-Ref_C	ACTGGCCGCTTGACGTAAGCCATCACTTGCTCTACATGAGAGGTACACAAACCATGCACTGATTGAAAATATAGATGAAGTAGCCATTTTAAGACAAAACAAACTGAGCTGATAGAGCTGAAAAACTCACTTCAAGAATTTCATAATACTTTCACAAGTATTAACAGCAGAATAGATCAAGCTAACACTGCGGCTCCTGC	Non-Ref	C	F
rs1352633	rs1352633_Ref_A	ACTGGCCGCTTGACGTAAGCCATCACTTGCTCTACATGAGAGGTACACAAACCATGCACTGATTGAAAATATAGATGAAGTAGCCATTTTAAGACAAAAAAAACTGAGCTGATAGAGCTGAAAAACTCACTTCAAGAATTTCATAATACTTTCACAAGTATTAACAGCAGAATAGATCAAGCTAACACTGCGGCTCCTGC	Ref	A	F
rs1360902	rs1360902_Non-Ref_T	ACTGGCCGCTTGACGCTTTGACAAACTGACAAATGCATCAGAGTCTCTCAGTAGCAGAATTGATTAAGTAGAAGAAAGAAATAGTGAGACGAAGAGAGGTTGTATAAAAATCTACAGTCAGAGGAGAAAAAAGAAAGAATAAAAAATAATAAACCACACCTACAAGACCTAGACAATAGACTCAACACTGCGGCTCCTGC	Non-Ref	T	F
rs1360902	rs1360902_Ref_C	ACTGGCCGCTTGACGCTTTGACAAACTGACAAATGCATCAGAGTCTCTCAGTAGCAGAATTGATTAAGTAGAAGAAAGAAATAGTGAGACGAAGAGAGGCTGTATAAAAATCTACAGTCAGAGGAGAAAAAAGAAAGAATAAAAAATAATAAACCACACCTACAAGACCTAGACAATAGACTCAACACTGCGGCTCCTGC	Ref	C	F
rs1377586	rs1377586_Non-Ref_A	ACTGGCCGCTTGACGCATGCGGTCCTGGGAGGGGGCTCAGACCTCCCCCAGCCTCCCCCTTACCAGCACCTCCTCGGCACCGGCCAGGCGGGACACCGTAACGAGGCGGAACTGGCTTCTTCTCACCGCGTCGTCGCCATCAAAGATCTTCAGCGTTTGCTTCCCTGGGCCGGGTAAGCTCCGTGCACTGCGGCTCCTGC	Non-Ref	A	F
rs1377586	rs1377586_Ref_G	ACTGGCCGCTTGACGCATGCGGTCCTGGGAGGGGGCTCAGACCTCCCCCAGCCTCCCCCTTACCAGCACCTCCTCGGCACCGGCCAGGCGGGACACCGTGACGAGGCGGAACTGGCTTCTTCTCACCGCGTCGTCGCCATCAAAGATCTTCAGCGTTTGCTTCCCTGGGCCGGGTAAGCTCCGTGCACTGCGGCTCCTGC	Ref	G	F
rs1382568	rs1382568_Non-Ref-1_C	ACTGGCCGCTTGACGGTCATCACAGAAGCCTTCTTGGTCCCATTGGTCCTTTGACTGCTGTGTACAGGATGCCACCCACCACTCCAGACACCACTCACCCCTCTAGATGTTGGGATCCTTCTCCCGTTACCTCCATTATTCTTGTTCTCTACTCCTCTGAGTTTTCATAGCCAAGCAAATTTCCACACTGCGGCTCCTGC	Non-Ref-1	C	F
rs1382568	rs1382568_Non-Ref-2_G	ACTGGCCGCTTGACGGTCATCACAGAAGCCTTCTTGGTCCCATTGGTCCTTTGACTGCTGTGTACAGGATGCCACCCACCACTCCAGACACCACTCACCGCTCTAGATGTTGGGATCCTTCTCCCGTTACCTCCATTATTCTTGTTCTCTACTCCTCTGAGTTTTCATAGCCAAGCAAATTTCCACACTGCGGCTCCTGC	Non-Ref-2	G	F
rs1382568	rs1382568_Ref_A	ACTGGCCGCTTGACGGTCATCACAGAAGCCTTCTTGGTCCCATTGGTCCTTTGACTGCTGTGTACAGGATGCCACCCACCACTCCAGACACCACTCACCACTCTAGATGTTGGGATCCTTCTCCCGTTACCTCCATTATTCTTGTTCTCTACTCCTCTGAGTTTTCATAGCCAAGCAAATTTCCACACTGCGGCTCCTGC	Ref	A	F
rs1385374	rs1385374_Non-Ref_T	ACTGGCCGCTTGACGGAGAAATTCTGATAAGGGTGGGATTTCCAAAAGGCTCAAAAATCACTGACTTCCTGGACTCAAACAAAAGCACTGAGGTAATAATGCAACATCTAGGCTTATGGAGTTCACGAGGCTACTTCAATGGAGCCCAAGCGGTGGGAACAGGTCATTTGGGGGCAGACACACCACACTGCGGCTCCTGC	Non-Ref	T	F
rs1385374	rs1385374_Ref_C	ACTGGCCGCTTGACGGAGAAATTCTGATAAGGGTGGGATTTCCAAAAGGCTCAAAAATCACTGACTTCCTGGACTCAAACAAAAGCACTGAGGTAATAACGCAACATCTAGGCTTATGGAGTTCACGAGGCTACTTCAATGGAGCCCAAGCGGTGGGAACAGGTCATTTGGGGGCAGACACACCACACTGCGGCTCCTGC	Ref	C	F
rs138585691	rs138585691_Non-Ref_A	ACTGGCCGCTTGACGAAGGCAAGAAATAACTAAAATCAGAGCAGAACTGAAGGAGATAGAGACACAAAAAACCCTTCAAAAAATCAATGAATCCAGGAGATGGTTTTTTGAAAAGATCAACAAAATTGATAGACCGCTAGCAAGACTAACACAGAAGAAAAGATAGAATAATAAAATAGACACAACACTGCGGCTCCTGC	Non-Ref	A	F
rs138585691	rs138585691_Ref_C	ACTGGCCGCTTGACGAAGGCAAGAAATAACTAAAATCAGAGCAGAACTGAAGGAGATAGAGACACAAAAAACCCTTCAAAAAATCAATGAATCCAGGAGCTGGTTTTTTGAAAAGATCAACAAAATTGATAGACCGCTAGCAAGACTAACACAGAAGAAAAGATAGAATAATAAAATAGACACAACACTGCGGCTCCTGC	Ref	C	F
rs138641783	rs138641783_Non-Ref_A	ACTGGCCGCTTGACGGGTATTGCCTAGGTTTTCTTCTCAGGTTTTTACGGTTTTAGGTCTAACATTTAAGTCTTTAATCCATCTTGAATTAATTTTTGTATAAGGTGTAAGGAAGGGATCCAGTTTCAGCTCTCTATATATGGCTAGCCAGTTTTCCCAGCACCATTTATTAAATAGGGAATCCTCACTGCGGCTCCTGC	Non-Ref	A	F
rs138641783	rs138641783_Ref_G	ACTGGCCGCTTGACGGGTATTGCCTAGGTTTTCTTCTCAGGTTTTTACGGTTTTAGGTCTAACATTTAAGTCTTTAATCCATCTTGAATTAATTTTTGTGTAAGGTGTAAGGAAGGGATCCAGTTTCAGCTCTCTATATATGGCTAGCCAGTTTTCCCAGCACCATTTATTAAATAGGGAATCCTCACTGCGGCTCCTGC	Ref	G	F
rs1387716	rs1387716_Non-Ref_G	ACTGGCCGCTTGACGTCTAAGTATTATATAACAATATTGCCTACATTCTTGTTTTTGATTTATTTAAATACTCTTAAAGTGTGTGACTTATGAGAGAGAGAGATTTCACACTGTTTTGTAGGAACAATCTTTTAGCTCACTTCCTTGCTTGATGTTGCTAAAGCCATTTGGTGACCATGAAGGGACACTGCGGCTCCTGC	Non-Ref	G	F
rs1387716	rs1387716_Ref_A	ACTGGCCGCTTGACGTCTAAGTATTATATAACAATATTGCCTACATTCTTGTTTTTGATTTATTTAAATACTCTTAAAGTGTGTGACTTATGAGAGAGAAAGATTTCACACTGTTTTGTAGGAACAATCTTTTAGCTCACTTCCTTGCTTGATGTTGCTAAAGCCATTTGGTGACCATGAAGGGACACTGCGGCTCCTGC	Ref	A	F
rs139218385	rs139218385_Non-Ref_G	ACTGGCCGCTTGACGCTTAAGCTGATAAGCAACTTCAGTAATGTCTCAGGAAACAAAATCAATGTACAAAAATCACAAGCATTCATATACACAAATAACGGACAAACAGAGGGTCAAATCATGAGTGAACTCCCATTCACAATTGCTTCAAAGAGAATAAAATATCTATGAATCCAACTTACAAGCACTGCGGCTCCTGC	Non-Ref	G	F
rs139218385	rs139218385_Ref_A	ACTGGCCGCTTGACGCTTAAGCTGATAAGCAACTTCAGTAATGTCTCAGGAAACAAAATCAATGTACAAAAATCACAAGCATTCATATACACAAATAACAGACAAACAGAGGGTCAAATCATGAGTGAACTCCCATTCACAATTGCTTCAAAGAGAATAAAATATCTATGAATCCAACTTACAAGCACTGCGGCTCCTGC	Ref	A	F
rs139284445	rs139284445_Non-Ref_T	ACTGGCCGCTTGACGTTCAGAGCCTGTTATTGGTCTATTCAGAGATTCAACTTCTTCCTAATTTAGTCTTGGGAGGGTGTATGTGTCAAGGAATTTATCTATTTCTTCTAGATTTTCTGGTTTATTTGCATAGAGGAGTTTATACTATTCTCTGATGGTAGTTTGTATTTCTTTGGGATCAATTGCACTGCGGCTCCTGC	Non-Ref	T	F
rs139284445	rs139284445_Ref_C	ACTGGCCGCTTGACGTTCAGAGCCTGTTATTGGTCTATTCAGAGATTCAACTTCTTCCTAATTTAGTCTTGGGAGGGTGTATGTGTCAAGGAATTTATCCATTTCTTCTAGATTTTCTGGTTTATTTGCATAGAGGAGTTTATACTATTCTCTGATGGTAGTTTGTATTTCTTTGGGATCAATTGCACTGCGGCTCCTGC	Ref	C	F
rs139375736	rs139375736_Non-Ref_A	ACTGGCCGCTTGACGATCACTTGAGGTCAGGCGTTTGAGACCAGCCTGGCCAACATTGTGAAACCCTGTCTCTACTAAAAATACAAAAATTAGCCAGGCATGGTGGCAGGCACCTGTAATCCCAGCTACTTGGGAGGCTGAGGCAAGGGAATTGCTTGAATCCAGGAGAGGGAGGCTGCAGCGAGCACTGCGGCTCCTGC	Non-Ref	A	F
rs139375736	rs139375736_Ref_G	ACTGGCCGCTTGACGATCACTTGAGGTCAGGCGTTTGAGACCAGCCTGGCCAACATTGTGAAACCCTGTCTCTACTAAAAATACAAAAATTAGCCAGGCGTGGTGGCAGGCACCTGTAATCCCAGCTACTTGGGAGGCTGAGGCAAGGGAATTGCTTGAATCCAGGAGAGGGAGGCTGCAGCGAGCACTGCGGCTCCTGC	Ref	G	F
rs140026975	rs140026975_Non-Ref_C	ACTGGCCGCTTGACGGTTTTCCTTCATGTGGGCTGTTCTTTTTACCAGTAAGATGTTGTTCTGCAGAAGTAGTAGTCTGATTTCTATAAATGTTTAAAACAATTTAAAGTATAGAGTGCTAGATTAAGTTGCATCTGAGGAGTGGTACACTCCTTACTGTCTCCCCCTTCTTTTTGTTTAACTAACACTGCGGCTCCTGC	Non-Ref	C	F
rs140026975	rs140026975_Ref_A	ACTGGCCGCTTGACGGTTTTCCTTCATGTGGGCTGTTCTTTTTACCAGTAAGATGTTGTTCTGCAGAAGTAGTAGTCTGATTTCTATAAATGTTTAAAAAAATTTAAAGTATAGAGTGCTAGATTAAGTTGCATCTGAGGAGTGGTACACTCCTTACTGTCTCCCCCTTCTTTTTGTTTAACTAACACTGCGGCTCCTGC	Ref	A	F
rs140074062	rs140074062_Non-Ref_T	ACTGGCCGCTTGACGGTTCCTCCTGCTCCAGCCATGTAGGATGTGCCTGCTTCCCCTTCGCCTTCCACCATGATTGTAAGTTTCCTGAGGTCTCCCCAGTCATGCTTCCTGTACAGCCTGCAGAACCATGAGCCAATTAAACTTCTTTTCTTTATAAGTATTACCCAGTCTCAGGTAGTTCTTTACACTGCGGCTCCTGC	Non-Ref	T	F
rs140074062	rs140074062_Ref_C	ACTGGCCGCTTGACGGTTCCTCCTGCTCCAGCCATGTAGGATGTGCCTGCTTCCCCTTCGCCTTCCACCATGATTGTAAGTTTCCTGAGGTCTCCCCAGCCATGCTTCCTGTACAGCCTGCAGAACCATGAGCCAATTAAACTTCTTTTCTTTATAAGTATTACCCAGTCTCAGGTAGTTCTTTACACTGCGGCTCCTGC	Ref	C	F
rs140476407	rs140476407_Non-Ref_T	ACTGGCCGCTTGACGCTACATCCAGTTAATTTTTGTGTTTTTTGTAGAGACAGGGTTTTGTCACATAGCTCAGGCTGGTCTCAAACTCCTGAGCTCAAGTGATCCACCCGCCTTGGCCTCCCAAAGTGTTGGGATTATAGGCATGAGCCACCGAATCTGACCATCATTAACTCTTCAATCTCCCTCACTGCGGCTCCTGC	Non-Ref	T	F
rs140476407	rs140476407_Ref_C	ACTGGCCGCTTGACGCTACATCCAGTTAATTTTTGTGTTTTTTGTAGAGACAGGGTTTTGTCACATAGCTCAGGCTGGTCTCAAACTCCTGAGCTCAAGCGATCCACCCGCCTTGGCCTCCCAAAGTGTTGGGATTATAGGCATGAGCCACCGAATCTGACCATCATTAACTCTTCAATCTCCCTCACTGCGGCTCCTGC	Ref	C	F
rs140615691	rs140615691_Non-Ref_G	ACTGGCCGCTTGACGTAGATTGTAAAAATTTTCTCCCATTCTGTAGGTGGCCTGTTCACTCTGATGGTAGTTTCTTTTGCTGTGCAGAAGCTCTTTAGTGTAATTAGATCCCATTTGTCAATATTGGCTTTTGTTGCCATTGCTTTTGGTGTTTTAGTCATGAAGTCCCTGACCATGCCTATGTCCACTGCGGCTCCTGC	Non-Ref	G	F
rs140615691	rs140615691_Ref_T	ACTGGCCGCTTGACGTAGATTGTAAAAATTTTCTCCCATTCTGTAGGTGGCCTGTTCACTCTGATGGTAGTTTCTTTTGCTGTGCAGAAGCTCTTTAGTTTAATTAGATCCCATTTGTCAATATTGGCTTTTGTTGCCATTGCTTTTGGTGTTTTAGTCATGAAGTCCCTGACCATGCCTATGTCCACTGCGGCTCCTGC	Ref	T	F
rs140703203	rs140703203_Non-Ref_T	ACTGGCCGCTTGACGCAGAGGTTGCAGTGAGCTGATATGGTGCCATTGCACTCCAGCCTGGGCGACAAGAGTGAGACTCCATCTCAAAAATAAATAAATTAATTAATTAATTAATTAATTTTTAAAAATGGATCTAGAGTCTTGAGTTTTTACTTTACTGTGTTCCGAAATCTGCTAGTTTTTCTCACTGCGGCTCCTGC	Non-Ref	T	F
rs140703203	rs140703203_Ref_A	ACTGGCCGCTTGACGCAGAGGTTGCAGTGAGCTGATATGGTGCCATTGCACTCCAGCCTGGGCGACAAGAGTGAGACTCCATCTCAAAAATAAATAAATAAATTAATTAATTAATTAATTTTTAAAAATGGATCTAGAGTCTTGAGTTTTTACTTTACTGTGTTCCGAAATCTGCTAGTTTTTCTCACTGCGGCTCCTGC	Ref	A	F
rs140775682	rs140775682_Non-Ref_C	ACTGGCCGCTTGACGGTTGGTTCCAAGTCTTTGCTATTGTGAATAGTGCCACAATAAACATATGTGTGCGTGTGCCTTTATAGCAGCATGATTTATAATCCTTTGGGTATATACCCAGTAATGGGATGGCTGGGTCAAATGGTATTTCTAGTTCTAGATCCTTGAGGAATCGCCACACTGTCTTCCACTGCGGCTCCTGC	Non-Ref	C	F
rs140775682	rs140775682_Ref_T	ACTGGCCGCTTGACGGTTGGTTCCAAGTCTTTGCTATTGTGAATAGTGCCACAATAAACATATGTGTGCGTGTGCCTTTATAGCAGCATGATTTATAATTCTTTGGGTATATACCCAGTAATGGGATGGCTGGGTCAAATGGTATTTCTAGTTCTAGATCCTTGAGGAATCGCCACACTGTCTTCCACTGCGGCTCCTGC	Ref	T	F
rs141195849	rs141195849_Non-Ref_A	ACTGGCCGCTTGACGTTTCACCATGTCGGCCAGGCTGGTCTCGAACTCCTGACCGCAAGTGATCTGCCTGCCTCGGCTTCCCAAAGTGCTGGGATTACAAGCATGAACCACTGTGCCCGGCCCATATTTATTTTTTTACTGGCTGTGTAATGCTGATTCATGTATATATTTTAGGCTAAAATTTGCACTGCGGCTCCTGC	Non-Ref	A	F
rs141195849	rs141195849_Ref_G	ACTGGCCGCTTGACGTTTCACCATGTCGGCCAGGCTGGTCTCGAACTCCTGACCGCAAGTGATCTGCCTGCCTCGGCTTCCCAAAGTGCTGGGATTACAGGCATGAACCACTGTGCCCGGCCCATATTTATTTTTTTACTGGCTGTGTAATGCTGATTCATGTATATATTTTAGGCTAAAATTTGCACTGCGGCTCCTGC	Ref	G	F
rs1414599	rs1414599_Non-Ref_T	ACTGGCCGCTTGACGTTCATATTCTGGCTCCAACTTTTTATTTCTTATGTGTCTTTGAAATATTATTAAATTTCTCTAAGCCTCAATGTCCTGAATTGATAGATCAAGCCAATAATAGAACTTATTAATTTAAATAATTTAGAACAGTATTTGGCACTTGAAAAGCTCTCAACACCCTGATGTGTCACTGCGGCTCCTGC	Non-Ref	T	F
rs1414599	rs1414599_Ref_G	ACTGGCCGCTTGACGTTCATATTCTGGCTCCAACTTTTTATTTCTTATGTGTCTTTGAAATATTATTAAATTTCTCTAAGCCTCAATGTCCTGAATTGAGAGATCAAGCCAATAATAGAACTTATTAATTTAAATAATTTAGAACAGTATTTGGCACTTGAAAAGCTCTCAACACCCTGATGTGTCACTGCGGCTCCTGC	Ref	G	F
rs141764869	rs141764869_Non-Ref_C	ACTGGCCGCTTGACGAGTGGGCGAAGGATATGAACAGACACTTCTCAAAAGAAGACATTTATGCAGCCAAAAGACACACGAAAAAATGCTCATCATCACCGGCCATCAGACAAATGCAAATCAAAACCACAATGAGATACCATCTCACACCAGTTAGAATGGCGATCCTTAAAAAGTCAGGAAACCACTGCGGCTCCTGC	Non-Ref	C	F
rs141764869	rs141764869_Ref_T	ACTGGCCGCTTGACGAGTGGGCGAAGGATATGAACAGACACTTCTCAAAAGAAGACATTTATGCAGCCAAAAGACACACGAAAAAATGCTCATCATCACTGGCCATCAGACAAATGCAAATCAAAACCACAATGAGATACCATCTCACACCAGTTAGAATGGCGATCCTTAAAAAGTCAGGAAACCACTGCGGCTCCTGC	Ref	T	F
rs1421627	rs1421627_Non-Ref_A	ACTGGCCGCTTGACGCGTTTATAGTTTACATAGGCTAGTTGATTTGCTCCAGTAAATATATCATCTGTGGAATAGCAGTTAATATGAATACCTGGTTATATTTATGAAAATCAGCAGTTATTTTACAAGACCCTTTGGCTTTTGTACTGGCAAACTAGAGAGTAAAGCAGAGTTGTGAAGAAATACACTGCGGCTCCTGC	Non-Ref	A	F
rs1421627	rs1421627_Ref_G	ACTGGCCGCTTGACGCGTTTATAGTTTACATAGGCTAGTTGATTTGCTCCAGTAAATATATCATCTGTGGAATAGCAGTTAATATGAATACCTGGTTATGTTTATGAAAATCAGCAGTTATTTTACAAGACCCTTTGGCTTTTGTACTGGCAAACTAGAGAGTAAAGCAGAGTTGTGAAGAAATACACTGCGGCTCCTGC	Ref	G	F
rs142335893	rs142335893_Non-Ref_C	ACTGGCCGCTTGACGTTGACTTGCATTTCTCTGACGGCCAGTGATGATGAGCATTCTTTCATGTGTCTGTTGGCTCCATAAATGTCTTCTTTTGAGAAGCGTCTGTTCATGTCCTTCCCCCACTTTTTGATGGGGTTGTTTGATTTTTTCTTGTAAATTTGTTTGAGTTCTTTGTAGATTCTGGACACTGCGGCTCCTGC	Non-Ref	C	F
rs142335893	rs142335893_Ref_T	ACTGGCCGCTTGACGTTGACTTGCATTTCTCTGACGGCCAGTGATGATGAGCATTCTTTCATGTGTCTGTTGGCTCCATAAATGTCTTCTTTTGAGAAGTGTCTGTTCATGTCCTTCCCCCACTTTTTGATGGGGTTGTTTGATTTTTTCTTGTAAATTTGTTTGAGTTCTTTGTAGATTCTGGACACTGCGGCTCCTGC	Ref	T	F
rs142373084	rs142373084_Non-Ref_C	ACTGGCCGCTTGACGGAAGCAGAGGCTGCTATGTTTCCTGTACAACCTGCAGATCTGTGAGCCAACTAAATCTCTTTTCCTTATAAGTTACCCAGTCTCCGATATTTCTTTATAGCAATGCGAGAACAGACTATTGTAACTAACAGGCCTATGATTAATTTCTTGCAATTAAGTGACGAAGACTTCACTGCGGCTCCTGC	Non-Ref	C	F
rs142373084	rs142373084_Ref_A	ACTGGCCGCTTGACGGAAGCAGAGGCTGCTATGTTTCCTGTACAACCTGCAGATCTGTGAGCCAACTAAATCTCTTTTCCTTATAAGTTACCCAGTCTCAGATATTTCTTTATAGCAATGCGAGAACAGACTATTGTAACTAACAGGCCTATGATTAATTTCTTGCAATTAAGTGACGAAGACTTCACTGCGGCTCCTGC	Ref	A	F
rs142415291	rs142415291_Non-Ref_C	ACTGGCCGCTTGACGCCCTCCACTATTGTCCTATGACCCTGCCAAATCCCCCTCTGGGAGAAACACCCAAGAATGATCAATAAAAAAATAAAAAAATAACAAAAATACAAAAATTAGCTGGGTGTGATGGCACATGCCTGTAGTACCAGCTACTCAGTGGGGTGGGGAGAGGGTTGAGGTGGGAGCACTGCGGCTCCTGC	Non-Ref	C	F
rs142415291	rs142415291_Ref_A	ACTGGCCGCTTGACGCCCTCCACTATTGTCCTATGACCCTGCCAAATCCCCCTCTGGGAGAAACACCCAAGAATGATCAATAAAAAAATAAAAAAATAAAAAAAATACAAAAATTAGCTGGGTGTGATGGCACATGCCTGTAGTACCAGCTACTCAGTGGGGTGGGGAGAGGGTTGAGGTGGGAGCACTGCGGCTCCTGC	Ref	A	F
rs142443339	rs142443339_Non-Ref_G	ACTGGCCGCTTGACGCTCACACCTGTAATCCCAGCACTTTGGGAGGCTGTAGCGGGCGGATCGCCTGAGGTAAGAGTTTGAGACCAGCCTGGCCAACATGGTGAAACCCCATTTCTACTAAAAATACAAAAATTAACCGGGTGTGGCAGTGCACACCTGTAATTATAGCTACCTGGGAGGCTGAGCACTGCGGCTCCTGC	Non-Ref	G	F
rs142443339	rs142443339_Ref_A	ACTGGCCGCTTGACGCTCACACCTGTAATCCCAGCACTTTGGGAGGCTGTAGCGGGCGGATCGCCTGAGGTAAGAGTTTGAGACCAGCCTGGCCAACATAGTGAAACCCCATTTCTACTAAAAATACAAAAATTAACCGGGTGTGGCAGTGCACACCTGTAATTATAGCTACCTGGGAGGCTGAGCACTGCGGCTCCTGC	Ref	A	F
rs142669530	rs142669530_Non-Ref_A	ACTGGCCGCTTGACGTGTATATGGTGTAAGGAAGTGGTCCAGTTTCAATCTTCTATATAGGGCTAGCCAGTTATCCCAGCACCATTTATTGAATAGGGAATCCTTTCCTCATCGCTTGTTTTTGTCAAGTTTTTTGATGATCAGATGGTTGTAGGTGTGAAGCCTTATTTCTGGGCTTTCTATTCCACTGCGGCTCCTGC	Non-Ref	A	F
rs142669530	rs142669530_Ref_G	ACTGGCCGCTTGACGTGTATATGGTGTAAGGAAGTGGTCCAGTTTCAATCTTCTATATAGGGCTAGCCAGTTATCCCAGCACCATTTATTGAATAGGGAGTCCTTTCCTCATCGCTTGTTTTTGTCAAGTTTTTTGATGATCAGATGGTTGTAGGTGTGAAGCCTTATTTCTGGGCTTTCTATTCCACTGCGGCTCCTGC	Ref	G	F
rs143096751	rs143096751_Non-Ref_C	ACTGGCCGCTTGACGGAGACGGAGGTTGCAGCAAGCTGAGATCATGCCACTGCACTCCAGCCTGGGCAACAGAATGAGACCCTGTCTCAAAAAAAAAAACAAAAAACAAAACACACACACACAACAACAATTTGGACTTGGGAGGCTCAATCTCGCATGTCCATGGGGACCATAATTGAAATGATCACTGCGGCTCCTGC	Non-Ref	C	F
rs143096751	rs143096751_Ref_A	ACTGGCCGCTTGACGGAGACGGAGGTTGCAGCAAGCTGAGATCATGCCACTGCACTCCAGCCTGGGCAACAGAATGAGACCCTGTCTCAAAAAAAAAAAAAAAAAACAAAACACACACACACAACAACAATTTGGACTTGGGAGGCTCAATCTCGCATGTCCATGGGGACCATAATTGAAATGATCACTGCGGCTCCTGC	Ref	A	F
rs143123127	rs143123127_Non-Ref_A	ACTGGCCGCTTGACGATGCTCTATAGTATATATACATATATAATATACTCTATAGTATATATTATATACGTATATTATATATACATATATTATATATACATGTATATATTATATACACGTATATTATATACGTGTATATATTATATATGTGTATATTATATACATGTATATATTATATACACGTACACTGCGGCTCCTGC	Non-Ref	A	F
rs143123127	rs143123127_Ref_G	ACTGGCCGCTTGACGATGCTCTATAGTATATATACATATATAATATACTCTATAGTATATATTATATACGTATATTATATATACATATATTATATATACGTGTATATATTATATACACGTATATTATATACGTGTATATATTATATATGTGTATATTATATACATGTATATATTATATACACGTACACTGCGGCTCCTGC	Ref	G	F
rs143255655	rs143255655_Non-Ref_C	ACTGGCCGCTTGACGCATATGAAATTGATGACATGTTTTTGGACAAAAATGTTTCTTTCTTTTCTTTCTTTCTTTCTCTTTCTCTCTTTTCTTTCTCTCCCTCTTTCTTTCTCCTTCTTTCTTTCTTTCTCCTTCTTTCTTTCTTTCCCTTCCTTCCTTCCTTCCTTTCCTTCCTTCCTTCCTTCCACTGCGGCTCCTGC	Non-Ref	C	F
rs143255655	rs143255655_Ref_T	ACTGGCCGCTTGACGCATATGAAATTGATGACATGTTTTTGGACAAAAATGTTTCTTTCTTTTCTTTCTTTCTTTCTCTTTCTCTCTTTTCTTTCTCTCTCTCTTTCTTTCTCCTTCTTTCTTTCTTTCTCCTTCTTTCTTTCTTTCCCTTCCTTCCTTCCTTCCTTTCCTTCCTTCCTTCCTTCCACTGCGGCTCCTGC	Ref	T	F
rs143389352	rs143389352_Non-Ref_A	ACTGGCCGCTTGACGGGCAGGAGAATGGTGTGAACCCGGGAGGCAGAGCTTGCAGTGAGCCGAGATTGCGCCACTGCATTCCAGCCTGGGTGACAGAGCAAGACTCCGTCTCAAAGAAAAAAAAAAATAGACAAATTGGGGCTTAAGTGAGATAACAGTTTATTTTTCATATAACAGACCTAGAGCACTGCGGCTCCTGC	Non-Ref	A	F
rs143389352	rs143389352_Ref_G	ACTGGCCGCTTGACGGGCAGGAGAATGGTGTGAACCCGGGAGGCAGAGCTTGCAGTGAGCCGAGATTGCGCCACTGCATTCCAGCCTGGGTGACAGAGCGAGACTCCGTCTCAAAGAAAAAAAAAAATAGACAAATTGGGGCTTAAGTGAGATAACAGTTTATTTTTCATATAACAGACCTAGAGCACTGCGGCTCCTGC	Ref	G	F
rs143846731	rs143846731_Non-Ref_C	ACTGGCCGCTTGACGTGAGTAGGTTGCGAAAATTTTCTCCCATTTTGTAGGTTGCCTGTTCACTCTGATGGTAGTTTCTTTTGCTGTGCAGAAGCGCTTCAGTTTAATTAGATCCCATTTATCAATTTTGGCTTTTGTTGCCATTGCTTTTGGTGTTTTAGACATGAAGTATTTGCCCATGCCTACACTGCGGCTCCTGC	Non-Ref	C	F
rs143846731	rs143846731_Ref_G	ACTGGCCGCTTGACGTGAGTAGGTTGCGAAAATTTTCTCCCATTTTGTAGGTTGCCTGTTCACTCTGATGGTAGTTTCTTTTGCTGTGCAGAAGCGCTTGAGTTTAATTAGATCCCATTTATCAATTTTGGCTTTTGTTGCCATTGCTTTTGGTGTTTTAGACATGAAGTATTTGCCCATGCCTACACTGCGGCTCCTGC	Ref	G	F
rs144361842	rs144361842_Non-Ref_T	ACTGGCCGCTTGACGGTTGGGATTACAGGCGTGAGCCACCACGCCCGGCCCAGAGTGACATTTAAGAAGATGATCTGGGCTGGGCGCAGTGGCTCACACTTGTAATCCCAGCACTTTGGGAGGCCGAGGTGGGCGGATCCTGAGGTCGGGGGTTCGAGACCAGCCTAGCCAACATAGTGAAATCCCACTGCGGCTCCTGC	Non-Ref	T	F
rs144361842	rs144361842_Ref_C	ACTGGCCGCTTGACGGTTGGGATTACAGGCGTGAGCCACCACGCCCGGCCCAGAGTGACATTTAAGAAGATGATCTGGGCTGGGCGCAGTGGCTCACACCTGTAATCCCAGCACTTTGGGAGGCCGAGGTGGGCGGATCCTGAGGTCGGGGGTTCGAGACCAGCCTAGCCAACATAGTGAAATCCCACTGCGGCTCCTGC	Ref	C	F
rs144576683	rs144576683_Non-Ref_T	ACTGGCCGCTTGACGGAGAACTTCCCCAATCTAGCAAGGCAGGCCAACATTCAGATTCAGGAAATACAGAGAACGCCACAAAGATACTCCTCGAGAAGATCAACTCCAAGACACATAATTGTCAGATTCACCAAAGTTGAAATGAAGGAAAAAATGTTAAGGGCAGCCAGAGAGAAAGGTTGGGTCACTGCGGCTCCTGC	Non-Ref	T	F
rs144576683	rs144576683_Ref_G	ACTGGCCGCTTGACGGAGAACTTCCCCAATCTAGCAAGGCAGGCCAACATTCAGATTCAGGAAATACAGAGAACGCCACAAAGATACTCCTCGAGAAGAGCAACTCCAAGACACATAATTGTCAGATTCACCAAAGTTGAAATGAAGGAAAAAATGTTAAGGGCAGCCAGAGAGAAAGGTTGGGTCACTGCGGCTCCTGC	Ref	G	F
rs144642710	rs144642710_Non-Ref_C	ACTGGCCGCTTGACGTTTCCCAGCACCATTTATTAAGTAGTGAATCCTGTCCCCATTGCTTGTTTTTCTCAGGGTTGTCAAAGATCAGATAGTTGTAGACATGCAGCGTTGTTTCTGAGGGCTCTGTTCTGTTCCATTGATCTATATCTCTGTTTTGGTAACAGTACCATGCTGTTTTGGTTTCTCACTGCGGCTCCTGC	Non-Ref	C	F
rs144642710	rs144642710_Ref_T	ACTGGCCGCTTGACGTTTCCCAGCACCATTTATTAAGTAGTGAATCCTGTCCCCATTGCTTGTTTTTCTCAGGGTTGTCAAAGATCAGATAGTTGTAGATATGCAGCGTTGTTTCTGAGGGCTCTGTTCTGTTCCATTGATCTATATCTCTGTTTTGGTAACAGTACCATGCTGTTTTGGTTTCTCACTGCGGCTCCTGC	Ref	T	F
rs144651668	rs144651668_Non-Ref_A	ACTGGCCGCTTGACGACAATCATGTCATCTGCAAACAGGGACAATTTGACTTCCTCTTTTCCTAATCCAATACCCTTTATTTCCTTCTCCTGCCTAATTACCCTGGCCAGAACATCCAACACTATGTTGAATAGGAGTGGTGAGAGAGGGCATCCCTGTCTTGTGCCAGTTTTCAAAGGGAATGCCACTGCGGCTCCTGC	Non-Ref	A	F
rs144651668	rs144651668_Ref_G	ACTGGCCGCTTGACGACAATCATGTCATCTGCAAACAGGGACAATTTGACTTCCTCTTTTCCTAATCCAATACCCTTTATTTCCTTCTCCTGCCTAATTGCCCTGGCCAGAACATCCAACACTATGTTGAATAGGAGTGGTGAGAGAGGGCATCCCTGTCTTGTGCCAGTTTTCAAAGGGAATGCCACTGCGGCTCCTGC	Ref	G	F
rs1447994	rs1447994_Non-Ref_A	ACTGGCCGCTTGACGCATACATTCCTTTTGCTTCTCTAGTTAAAAACTTCCAGGGCACCATATCTCCTACACTTTAGAGTTTGATTCCCTTAGTGTGGTATTCAAGCCCTTTATCCCCTGGGCCTCAGCTTGTTTTTCAAGTCTCATCTCCCATCACTACTGTCCTTCTACCAACCTTGGTGCCTCACTGCGGCTCCTGC	Non-Ref	A	F
rs1447994	rs1447994_Ref_G	ACTGGCCGCTTGACGCATACATTCCTTTTGCTTCTCTAGTTAAAAACTTCCAGGGCACCATATCTCCTACACTTTAGAGTTTGATTCCCTTAGTGTGGTGTTCAAGCCCTTTATCCCCTGGGCCTCAGCTTGTTTTTCAAGTCTCATCTCCCATCACTACTGTCCTTCTACCAACCTTGGTGCCTCACTGCGGCTCCTGC	Ref	G	F
rs1453560	rs1453560_Non-Ref_G	ACTGGCCGCTTGACGGGATCTGACTCACTGAGTCACATTTCATGGCTTATGCTATATAGGTAAAATTAACAGTGACTAAAAATGAAATTACTGACAAAGGTTGCTCCTGGACCATATGAGAGAGTCCAAGTACTGACTCGGCTCAAAGGAAATAAAACCGAAAACTCTTGATCTCACCCAAAATACACTGCGGCTCCTGC	Non-Ref	G	F
rs1453560	rs1453560_Ref_T	ACTGGCCGCTTGACGGGATCTGACTCACTGAGTCACATTTCATGGCTTATGCTATATAGGTAAAATTAACAGTGACTAAAAATGAAATTACTGACAAAGTTTGCTCCTGGACCATATGAGAGAGTCCAAGTACTGACTCGGCTCAAAGGAAATAAAACCGAAAACTCTTGATCTCACCCAAAATACACTGCGGCTCCTGC	Ref	T	F
rs145472068	rs145472068_Non-Ref_G	ACTGGCCGCTTGACGATCTGTTCATGTCCCTCACCCACTTTTTAATGGGGTTGTTTTTTCTTGTAAATTTGCTTAAATTCCTTATAGACGCTAGATATTGGACCTTTGTCAGATGCATAGTTTGCAAAAATTTTCTTCCATCTTGTAGGTTGTCTGTTTACCATGTTGATAGTGTCTTTTGCTGTCACTGCGGCTCCTGC	Non-Ref	G	F
rs145472068	rs145472068_Ref_A	ACTGGCCGCTTGACGATCTGTTCATGTCCCTCACCCACTTTTTAATGGGGTTGTTTTTTCTTGTAAATTTGCTTAAATTCCTTATAGACGCTAGATATTAGACCTTTGTCAGATGCATAGTTTGCAAAAATTTTCTTCCATCTTGTAGGTTGTCTGTTTACCATGTTGATAGTGTCTTTTGCTGTCACTGCGGCTCCTGC	Ref	A	F
rs145604770	rs145604770_Non-Ref_A	ACTGGCCGCTTGACGAAAAAAAAAAAAAAAAAAAAAAAAAAAGGCCGGGCATGGTCACGCATGCCTGTAACCCCAGTACTTTGGGAGGCCAAGGTAGGCAGATCACCTGAGGTCAGGAGTTTGACACCAGCCTGGCCAACGTGGTGAAACTCCGTCTCTACTAAAACTACAAAAACTAGCTGGGTCACTGCGGCTCCTGC	Non-Ref	A	F
rs145604770	rs145604770_Ref_G	ACTGGCCGCTTGACGAAAAAAAAAAAAAAAAAAAAAAAAAAAGGCCGGGCATGGTCACGCATGCCTGTAACCCCAGTACTTTGGGAGGCCAAGGTAGGCGGATCACCTGAGGTCAGGAGTTTGACACCAGCCTGGCCAACGTGGTGAAACTCCGTCTCTACTAAAACTACAAAAACTAGCTGGGTCACTGCGGCTCCTGC	Ref	G	F
rs1457098	rs1457098_Non-Ref_G	ACTGGCCGCTTGACGTTTTCATTGAGTAGGCTTTCTAAAACAACATTTATTTCTCTTAAGCCATCAAAGACATCTTTCTATTGCATTTAGCCTTCCAATGTTGCTCCTAAAAAAGTCAGCTGTCAGTCTAATTGTGGTTTTTTGCTTGTTTGTTTGTTTTGTTTTGCTTTTTCTGAGTTGGAGTCCACTGCGGCTCCTGC	Non-Ref	G	F
rs1457098	rs1457098_Ref_A	ACTGGCCGCTTGACGTTTTCATTGAGTAGGCTTTCTAAAACAACATTTATTTCTCTTAAGCCATCAAAGACATCTTTCTATTGCATTTAGCCTTCCAATATTGCTCCTAAAAAAGTCAGCTGTCAGTCTAATTGTGGTTTTTTGCTTGTTTGTTTGTTTTGTTTTGCTTTTTCTGAGTTGGAGTCCACTGCGGCTCCTGC	Ref	A	F
rs146192187	rs146192187_Non-Ref_T	ACTGGCCGCTTGACGCCTCTTTCCACGGTCTCCCTCTCCCTCTCTTTCCACGGTCTCCCTCTCATGCCGAGCCGAAGCTGGACTGTGCTGTTGCCATCTTGGCTCACTGCAACCTCCCTGCCTGATTCTCCTGCCTCAGCCTGCCGAGTGCCTGCAATTGCAGGCGCGCGGCCACGCCTGACTGGCACTGCGGCTCCTGC	Non-Ref	T	F
rs146192187	rs146192187_Ref_C	ACTGGCCGCTTGACGCCTCTTTCCACGGTCTCCCTCTCCCTCTCTTTCCACGGTCTCCCTCTCATGCCGAGCCGAAGCTGGACTGTGCTGTTGCCATCTCGGCTCACTGCAACCTCCCTGCCTGATTCTCCTGCCTCAGCCTGCCGAGTGCCTGCAATTGCAGGCGCGCGGCCACGCCTGACTGGCACTGCGGCTCCTGC	Ref	C	F
rs146263904	rs146263904_Non-Ref_G	ACTGGCCGCTTGACGTATATGTGCCACATTTTCTTAATCCAGTCTATCATTGTTGGACATTTAGGTTGGTTCCAAGTCTTTGCTATTGTGAATAGTGCCGCAATAAACATACGTGGGCATGTGTCTTTATAGCAGCACGATTTATAGTCCTTTGGGTATATACCCAGTAATGGGATGGCTGGGTCCACTGCGGCTCCTGC	Non-Ref	G	F
rs146263904	rs146263904_Ref_A	ACTGGCCGCTTGACGTATATGTGCCACATTTTCTTAATCCAGTCTATCATTGTTGGACATTTAGGTTGGTTCCAAGTCTTTGCTATTGTGAATAGTGCCACAATAAACATACGTGGGCATGTGTCTTTATAGCAGCACGATTTATAGTCCTTTGGGTATATACCCAGTAATGGGATGGCTGGGTCCACTGCGGCTCCTGC	Ref	A	F
rs146266417	rs146266417_Non-Ref_T	ACTGGCCGCTTGACGGACAGAATGAAAGTGTCCCCTCCTCCAATTCTTTTTTTTTTTTTAGATGGAGTCTTGCTTTGTCACCAGGCTGGAGTGCAGTGGTGCAATCTCGGCTTACTGCAACCTCTGCCTCTCTGGTTCAAGCGATTCTCCTGCCTCAGCCTCCCAAGTAGCTGGAAATACTTGGTCACTGCGGCTCCTGC	Non-Ref	T	F
rs146266417	rs146266417_Ref_C	ACTGGCCGCTTGACGGACAGAATGAAAGTGTCCCCTCCTCCAATTCTTTTTTTTTTTTTAGATGGAGTCTTGCTTTGTCACCAGGCTGGAGTGCAGTGGCGCAATCTCGGCTTACTGCAACCTCTGCCTCTCTGGTTCAAGCGATTCTCCTGCCTCAGCCTCCCAAGTAGCTGGAAATACTTGGTCACTGCGGCTCCTGC	Ref	C	F
rs146963441	rs146963441_Non-Ref_T	ACTGGCCGCTTGACGAATGAGGCTGGGTGCAGTGGCTCATGCCTGTAATCCCAGCACTTTGGGAGGCCGAGGCGGGCAGATCACCTGAGGTCAAGAGTTTGAGAACAACCTGGCCAACATGGCGAAACCCCATCTCTACTAAAAATAACAAAAATTAGTCAGGCATGGTGGTGCACGCCTATAGTCACTGCGGCTCCTGC	Non-Ref	T	F
rs146963441	rs146963441_Ref_C	ACTGGCCGCTTGACGAATGAGGCTGGGTGCAGTGGCTCATGCCTGTAATCCCAGCACTTTGGGAGGCCGAGGCGGGCAGATCACCTGAGGTCAAGAGTTCGAGAACAACCTGGCCAACATGGCGAAACCCCATCTCTACTAAAAATAACAAAAATTAGTCAGGCATGGTGGTGCACGCCTATAGTCACTGCGGCTCCTGC	Ref	C	F
rs147134135	rs147134135_Non-Ref_C	ACTGGCCGCTTGACGTTTTTTTTTCTTTCTCAAAAGAGAGCTGGAGTATCAAGATGTGTTATTTTGGAGTAGCACATCTGTAATATTAGATAGTTCCCACGGTTAGTATTATGTATTTTATCTATGACAGAAGGATAGATCCCTGGTCTTTGTTCCCCAAATGATGATTAAATAGTGGCTTAAAGCACTGCGGCTCCTGC	Non-Ref	C	F
rs147134135	rs147134135_Ref_A	ACTGGCCGCTTGACGTTTTTTTTTCTTTCTCAAAAGAGAGCTGGAGTATCAAGATGTGTTATTTTGGAGTAGCACATCTGTAATATTAGATAGTTCCCAAGGTTAGTATTATGTATTTTATCTATGACAGAAGGATAGATCCCTGGTCTTTGTTCCCCAAATGATGATTAAATAGTGGCTTAAAGCACTGCGGCTCCTGC	Ref	A	F
rs1471778	rs1471778_Non-Ref_A	ACTGGCCGCTTGACGACAAGGTTGTTTCTGTAGATAAAATATTTTTACAAAGGAAAAGAAAGAAGAAACCTTCGCTTGCTGGGTCCATTTAAAGGCATCATAAACCTGGAGAAAGCAAAACTCAGCTTTTATGAGTGGTTCTGTTCAACACTCAAGATGCCACCTACTGGTATTAATTGTAAAAACACTGCGGCTCCTGC	Non-Ref	A	F
rs1471778	rs1471778_Ref_G	ACTGGCCGCTTGACGACAAGGTTGTTTCTGTAGATAAAATATTTTTACAAAGGAAAAGAAAGAAGAAACCTTCGCTTGCTGGGTCCATTTAAAGGCATCGTAAACCTGGAGAAAGCAAAACTCAGCTTTTATGAGTGGTTCTGTTCAACACTCAAGATGCCACCTACTGGTATTAATTGTAAAAACACTGCGGCTCCTGC	Ref	G	F
rs147365361	rs147365361_Non-Ref_G	ACTGGCCGCTTGACGACGACGGGCCCTGGTGTGTGATGTTCCCTACCTGGTGTCCAAGTGTTCTCATTGTTCAATTCCCACCTATGAGTGAGAACATGCGGTGTTTGGTTTTCTGTGCTTGCAACAGTTTGCTCAGAATGATGGTTTCCAGCTTCATCCATGTCCCTACAAAGGACATGAACTCACACTGCGGCTCCTGC	Non-Ref	G	F
rs147365361	rs147365361_Ref_A	ACTGGCCGCTTGACGACGACGGGCCCTGGTGTGTGATGTTCCCTACCTGGTGTCCAAGTGTTCTCATTGTTCAATTCCCACCTATGAGTGAGAACATGCAGTGTTTGGTTTTCTGTGCTTGCAACAGTTTGCTCAGAATGATGGTTTCCAGCTTCATCCATGTCCCTACAAAGGACATGAACTCACACTGCGGCTCCTGC	Ref	A	F
rs147882703	rs147882703_Non-Ref_G	ACTGGCCGCTTGACGAAGTCCAGGACCAGATGGATTCACAGCCGAATTCTACCAGAGGTACAAGGAGGAGATGGTACCATTCCTTCTGAAACTCTTCCAGTCAATAGAAAAAGAGGGAATCCTCCCTAACTCATTTTATCAGGCCAGCATCATCCTGAGACCAAAGCCTGGAAGAGACACAACAACACTGCGGCTCCTGC	Non-Ref	G	F
rs147882703	rs147882703_Ref_A	ACTGGCCGCTTGACGAAGTCCAGGACCAGATGGATTCACAGCCGAATTCTACCAGAGGTACAAGGAGGAGATGGTACCATTCCTTCTGAAACTCTTCCAATCAATAGAAAAAGAGGGAATCCTCCCTAACTCATTTTATCAGGCCAGCATCATCCTGAGACCAAAGCCTGGAAGAGACACAACAACACTGCGGCTCCTGC	Ref	A	F
rs147887366	rs147887366_Non-Ref_T	ACTGGCCGCTTGACGAATCTCCTGGTTGAGTCTACTTTTTAGAAAGTGATTTATACAATGATTTAGACCCTTTATTAGGCTGGGTGTGGTGGCTCACGCTGGTAATCCTAGCACTTTGGGAGGCCGAGGTGGGCAGATTGCCTCAGCTCAGGAGTTCAAGACCAGCCTAGGCTATGTGGCAAAACCACTGCGGCTCCTGC	Non-Ref	T	F
rs147887366	rs147887366_Ref_C	ACTGGCCGCTTGACGAATCTCCTGGTTGAGTCTACTTTTTAGAAAGTGATTTATACAATGATTTAGACCCTTTATTAGGCTGGGTGTGGTGGCTCACGCCGGTAATCCTAGCACTTTGGGAGGCCGAGGTGGGCAGATTGCCTCAGCTCAGGAGTTCAAGACCAGCCTAGGCTATGTGGCAAAACCACTGCGGCTCCTGC	Ref	C	F
rs1478895	rs1478895_Non-Ref_C	ACTGGCCGCTTGACGCAACACCGCAAAGGTCATTAGTGGAAAAATAGGTGAAATTTTAACAAGACCTGGGGTCTCGCTAATATTGTGGTAACAATTACTCCTTAGTTCTGGCAAATGTACCATGGTTACGTAAGGTGTTCACATTAGAAGAACCTGGTGAAGGAAATATGGAAATTCTCTGTGCTCACTGCGGCTCCTGC	Non-Ref	C	F
rs1478895	rs1478895_Ref_G	ACTGGCCGCTTGACGCAACACCGCAAAGGTCATTAGTGGAAAAATAGGTGAAATTTTAACAAGACCTGGGGTCTCGCTAATATTGTGGTAACAATTACTGCTTAGTTCTGGCAAATGTACCATGGTTACGTAAGGTGTTCACATTAGAAGAACCTGGTGAAGGAAATATGGAAATTCTCTGTGCTCACTGCGGCTCCTGC	Ref	G	F
rs1478900	rs1478900_Non-Ref_T	ACTGGCCGCTTGACGGTTGGTTTTTCTGGTCACACTTTCCTGTTTCATTGTATGTCTAGTAATTTCTGGTTGAAAACTAGACATTGCAGTGATTCTAGATTCCATTCACTTTCCTAAAAGTTGTTGGTTTTCTGTTTTAGTAACTTTTCTGGACTTAAATTGCAGAATTAATCTCCTCCATGGTGCACTGCGGCTCCTGC	Non-Ref	T	F
rs1478900	rs1478900_Ref_C	ACTGGCCGCTTGACGGTTGGTTTTTCTGGTCACACTTTCCTGTTTCATTGTATGTCTAGTAATTTCTGGTTGAAAACTAGACATTGCAGTGATTCTAGACTCCATTCACTTTCCTAAAAGTTGTTGGTTTTCTGTTTTAGTAACTTTTCTGGACTTAAATTGCAGAATTAATCTCCTCCATGGTGCACTGCGGCTCCTGC	Ref	C	F
rs148024643	rs148024643_Non-Ref_A	ACTGGCCGCTTGACGCTCACTGCAAGCTCCACCTCCCAGGTTCAAGCGATTCTCCTGCCTCAGCCTCCCGAGTAGCTGGGATTACAGGCGCATGCCACCATGCCTAGCCAATTTTTGTATTTTTAGTAGAGACGGGATTTCACCATCTTGGCCAGGCTGGTCTTGAACTCCTGACCTCGTGATCCCACTGCGGCTCCTGC	Non-Ref	A	F
rs148024643	rs148024643_Ref_G	ACTGGCCGCTTGACGCTCACTGCAAGCTCCACCTCCCAGGTTCAAGCGATTCTCCTGCCTCAGCCTCCCGAGTAGCTGGGATTACAGGCGCATGCCACCGTGCCTAGCCAATTTTTGTATTTTTAGTAGAGACGGGATTTCACCATCTTGGCCAGGCTGGTCTTGAACTCCTGACCTCGTGATCCCACTGCGGCTCCTGC	Ref	G	F
rs148147902	rs148147902_Non-Ref_T	ACTGGCCGCTTGACGTACGACGGGCCCTGGTGTGTGATGTTCCCTACCTGGTGTCCAAGTGTTCTCATTGTTCAATTCCCACCTATGAGTGAGAACATGTAGTGTTTGGTTTTCTGTGCTTGCAACAGTTTGCTCAGAATGATGGTTTCCAGCTTCATCCATGTCCCTACAAAGGACATGAACTCCACTGCGGCTCCTGC	Non-Ref	T	F
rs148147902	rs148147902_Ref_C	ACTGGCCGCTTGACGTACGACGGGCCCTGGTGTGTGATGTTCCCTACCTGGTGTCCAAGTGTTCTCATTGTTCAATTCCCACCTATGAGTGAGAACATGCAGTGTTTGGTTTTCTGTGCTTGCAACAGTTTGCTCAGAATGATGGTTTCCAGCTTCATCCATGTCCCTACAAAGGACATGAACTCCACTGCGGCTCCTGC	Ref	C	F
rs148244279	rs148244279_Non-Ref_G	ACTGGCCGCTTGACGGTATGATCTCTGCTCACTGCAACCTCTGCCTCCCGGGTTCAAGCAATTCTCCTGCCTCAGCCTCCCAAGTAGCTGGGATTACAGGCACATGCCACCATGCCTGGCTAATTTTTGTATTTTTAGTAGAGACGGGGTTTCACCATGTTGGCCAGGCAAGTCTCAAACTCCTGCACTGCGGCTCCTGC	Non-Ref	G	F
rs148244279	rs148244279_Ref_T	ACTGGCCGCTTGACGGTATGATCTCTGCTCACTGCAACCTCTGCCTCCCGGGTTCAAGCAATTCTCCTGCCTCAGCCTCCCAAGTAGCTGGGATTACAGTCACATGCCACCATGCCTGGCTAATTTTTGTATTTTTAGTAGAGACGGGGTTTCACCATGTTGGCCAGGCAAGTCTCAAACTCCTGCACTGCGGCTCCTGC	Ref	T	F
rs148251602	rs148251602_Non-Ref_T	ACTGGCCGCTTGACGAATCCCGCACTTTGGGAGGTCGAGGCAAGCGGATCACCTGAGGTCCAGGAGTTCGAGACCAGCCTGGCCAACGTGGCGAAACCCTGTAGCTACTAAAAATACAAAAAATTAACTGGGCATCGTGGCACATGCCTGTAATCCCAGCTACTCAGGAGGCTGAGGCAGGAGACCACTGCGGCTCCTGC	Non-Ref	T	F
rs148251602	rs148251602_Ref_C	ACTGGCCGCTTGACGAATCCCGCACTTTGGGAGGTCGAGGCAAGCGGATCACCTGAGGTCCAGGAGTTCGAGACCAGCCTGGCCAACGTGGCGAAACCCCGTAGCTACTAAAAATACAAAAAATTAACTGGGCATCGTGGCACATGCCTGTAATCCCAGCTACTCAGGAGGCTGAGGCAGGAGACCACTGCGGCTCCTGC	Ref	C	F
rs148744983	rs148744983_Non-Ref_A	ACTGGCCGCTTGACGTTTACAAGAAAAAAAACAAACAACCCCATCAAAAAGTGGGTGAAGGATATGAACAGACACTTCTCAAAAGAAGACATTTATGCAACCAAAACACACATGAAAAAATGCTCATCATCACTGGCCATCAGAGAAATGCAAATCAAAACCAAAATGAGATGTCATCTCACACCCACTGCGGCTCCTGC	Non-Ref	A	F
rs148744983	rs148744983_Ref_G	ACTGGCCGCTTGACGTTTACAAGAAAAAAAACAAACAACCCCATCAAAAAGTGGGTGAAGGATATGAACAGACACTTCTCAAAAGAAGACATTTATGCAGCCAAAACACACATGAAAAAATGCTCATCATCACTGGCCATCAGAGAAATGCAAATCAAAACCAAAATGAGATGTCATCTCACACCCACTGCGGCTCCTGC	Ref	G	F
rs1489961	rs1489961_Non-Ref_T	ACTGGCCGCTTGACGCAGGGCTTGGGCCTTACACCCTCTAAGGCCATAGCCTGAGCTGTACCTTGGCCCCTTTTAGCCACAGCTGAAGCTGGAGTGGCTTGTAAGCAGGGCACCATGTCTCAAGGCTGCACAGAGCAGCTGAGCCCTAGTCCTGGCCAAATAAACCATTTTTCTATCCTGGGCCTCACTGCGGCTCCTGC	Non-Ref	T	F
rs1489961	rs1489961_Ref_G	ACTGGCCGCTTGACGCAGGGCTTGGGCCTTACACCCTCTAAGGCCATAGCCTGAGCTGTACCTTGGCCCCTTTTAGCCACAGCTGAAGCTGGAGTGGCTGGTAAGCAGGGCACCATGTCTCAAGGCTGCACAGAGCAGCTGAGCCCTAGTCCTGGCCAAATAAACCATTTTTCTATCCTGGGCCTCACTGCGGCTCCTGC	Ref	G	F
rs1489965	rs1489965_Non-Ref_T	ACTGGCCGCTTGACGCCTTCAGATATGACAGCAGCCATAGCTGACAGTTTGACTGCTACCTCATAAGAAACCTAGAGACAAAGAAACCCAGCTGAGCTGTACCTGAATTTCTAAGCCACAGAAACTATGAGATAATAATGTTGGTTTCTTTAAGCTGCAAAACCTGGTTTATTTGCATCTTCCTCCACTGCGGCTCCTGC	Non-Ref	T	F
rs1489965	rs1489965_Ref_C	ACTGGCCGCTTGACGCCTTCAGATATGACAGCAGCCATAGCTGACAGTTTGACTGCTACCTCATAAGAAACCTAGAGACAAAGAAACCCAGCTGAGCTGCACCTGAATTTCTAAGCCACAGAAACTATGAGATAATAATGTTGGTTTCTTTAAGCTGCAAAACCTGGTTTATTTGCATCTTCCTCCACTGCGGCTCCTGC	Ref	C	F
rs149169329	rs149169329_Non-Ref_T	ACTGGCCGCTTGACGTGGTCTCAATCTCCTGACCTCGTGATCCGCCTGCCTCGGCCTCCCAAAGTGCTGGGATTACAGGCGTGAGCCCCTGCCCCTGGCTCAGGTTTTCTTCTTCTTTTTTTTTTTTTTTTTCTCTGAGACAGAGTCTCGCTCTGTCACCCAGGCTGGGGTGCAGTGTCGCGATCCACTGCGGCTCCTGC	Non-Ref	T	F
rs149169329	rs149169329_Ref_C	ACTGGCCGCTTGACGTGGTCTCAATCTCCTGACCTCGTGATCCGCCTGCCTCGGCCTCCCAAAGTGCTGGGATTACAGGCGTGAGCCCCTGCCCCTGGCCCAGGTTTTCTTCTTCTTTTTTTTTTTTTTTTTCTCTGAGACAGAGTCTCGCTCTGTCACCCAGGCTGGGGTGCAGTGTCGCGATCCACTGCGGCTCCTGC	Ref	C	F
rs149819751	rs149819751_Non-Ref_A	ACTGGCCGCTTGACGATTGTCTATTTCTTTTTTTTTTTTTTTTTTTTTTGAGACGGAGTCTCGCTCGTCACCCAGGCTGAAGTGCAGTGGCGCCATCTCAGCTCACTGCAAGCTCTGCCTCCCGGGTTCACGCCATTCTCCTGCCTCAGCCTCCTGAGTAGCTGGGACTACAGGTGCCCACCACCCACTGCGGCTCCTGC	Non-Ref	A	F
rs149819751	rs149819751_Ref_G	ACTGGCCGCTTGACGATTGTCTATTTCTTTTTTTTTTTTTTTTTTTTTTGAGACGGAGTCTCGCTCGTCACCCAGGCTGAAGTGCAGTGGCGCCATCTCGGCTCACTGCAAGCTCTGCCTCCCGGGTTCACGCCATTCTCCTGCCTCAGCCTCCTGAGTAGCTGGGACTACAGGTGCCCACCACCCACTGCGGCTCCTGC	Ref	G	F
rs149965743	rs149965743_Non-Ref_A	ACTGGCCGCTTGACGAGTCCCAGCTACATGGAAAGCTGAGGCAGGAGAATCACTTGAACCTAGGAGGAGGAGCTTGCAGTGAGCCGAGATTGCGCTAATACACTCCAGCCTGGGCGACAGAGCGAGACTCTGTCTCAAAAACAGAAAAGAAAAAAAAAAGAAAATATGGACTTATGAAGGAAATACACTGCGGCTCCTGC	Non-Ref	A	F
rs149965743	rs149965743_Ref_G	ACTGGCCGCTTGACGAGTCCCAGCTACATGGAAAGCTGAGGCAGGAGAATCACTTGAACCTAGGAGGAGGAGCTTGCAGTGAGCCGAGATTGCGCTAATGCACTCCAGCCTGGGCGACAGAGCGAGACTCTGTCTCAAAAACAGAAAAGAAAAAAAAAAGAAAATATGGACTTATGAAGGAAATACACTGCGGCTCCTGC	Ref	G	F
rs150241951	rs150241951_Non-Ref_T	ACTGGCCGCTTGACGGGAGCCTCACTCATTGCTAGCACAGCAGTCTGAGATAAAACTGCAAGGCAGCAGCAAGGCTGGGGAAGGGGCACCCGCCATTGCTGAGGCTTGAGTAGGTAAACAAAGTGGCTGGGAAGTTCGAACTGGGTGGAGCCCACCGCAACTCAAGGAGGCCTGCCTGCCTCTGTCACTGCGGCTCCTGC	Non-Ref	T	F
rs150241951	rs150241951_Ref_C	ACTGGCCGCTTGACGGGAGCCTCACTCATTGCTAGCACAGCAGTCTGAGATAAAACTGCAAGGCAGCAGCAAGGCTGGGGAAGGGGCACCCGCCATTGCCGAGGCTTGAGTAGGTAAACAAAGTGGCTGGGAAGTTCGAACTGGGTGGAGCCCACCGCAACTCAAGGAGGCCTGCCTGCCTCTGTCACTGCGGCTCCTGC	Ref	C	F
rs150348333	rs150348333_Non-Ref_C	ACTGGCCGCTTGACGGATTACAGGCGTGAGCCCCTGCACCCGGCCCAAAAAAATTTTGAAGTAAAGAAGAATATAATGTTGGCCGGGCGCGGTGGCTCACGCCTGTAACCCCAGCACTTTGGGAGGCCGAGGCGGGCGGAACACCTGAGGTCAGGAGTTTGAGACCAGCCTGGTCAACATGGCAACACTGCGGCTCCTGC	Non-Ref	C	F
rs150348333	rs150348333_Ref_T	ACTGGCCGCTTGACGGATTACAGGCGTGAGCCCCTGCACCCGGCCCAAAAAAATTTTGAAGTAAAGAAGAATATAATGTTGGCCGGGCGCGGTGGCTCATGCCTGTAACCCCAGCACTTTGGGAGGCCGAGGCGGGCGGAACACCTGAGGTCAGGAGTTTGAGACCAGCCTGGTCAACATGGCAACACTGCGGCTCCTGC	Ref	T	F
rs150434441	rs150434441_Non-Ref_G	ACTGGCCGCTTGACGTTTTTTTGTATTTTTAGTAGAGATGGGATTTCACCGTGTTCGCCAGGATGGTCTCTATTCCTGACCTCGAGATCCACCCGCCTCGGCCTCCCAAAGTGCTGGGATTACAGGCGTGAGCCACCGCGCCCGGCCTCAAAAAAAAAATTTTTTTTTTGAGATGGAGTCTTGCTCACTGCGGCTCCTGC	Non-Ref	G	F
rs150434441	rs150434441_Ref_A	ACTGGCCGCTTGACGTTTTTTTGTATTTTTAGTAGAGATGGGATTTCACCGTGTTCGCCAGGATGGTCTCTATTCCTGACCTCGAGATCCACCCGCCTCAGCCTCCCAAAGTGCTGGGATTACAGGCGTGAGCCACCGCGCCCGGCCTCAAAAAAAAAATTTTTTTTTTGAGATGGAGTCTTGCTCACTGCGGCTCCTGC	Ref	A	F
rs150803188	rs150803188_Non-Ref_A	ACTGGCCGCTTGACGCTTGGCCTCCCAAAGTGCTGGGATTACAGGCATGAGCCACTGCGCCCAGCCAAAGCCCAAATTTCTAAATATAGTTATTTTAATATATATTAACTCTTCCTGATGTACTCTCTTGTATTATAAACATTTCTATAATGTTCTGTCTTAAGCTACTGTACAATGAAGGAAAACACTGCGGCTCCTGC	Non-Ref	A	F
rs150803188	rs150803188_Ref_G	ACTGGCCGCTTGACGCTTGGCCTCCCAAAGTGCTGGGATTACAGGCATGAGCCACTGCGCCCAGCCAAAGCCCAAATTTCTAAATATAGTTATTTTAATGTATATTAACTCTTCCTGATGTACTCTCTTGTATTATAAACATTTCTATAATGTTCTGTCTTAAGCTACTGTACAATGAAGGAAAACACTGCGGCTCCTGC	Ref	G	F
rs1510475	rs1510475_Non-Ref_C	ACTGGCCGCTTGACGTACAAGTGACGGATGAGGCATAAGATGTACTATACTGCTCAGGCTCAGAATAGAACCCCATGTCCACAATGGACTCCCAATTCTCAGAAGGAAACAGAAATGGAAACCACACATGGAAGGGTGCAAAATAGTTAAAGGATTGGCTTATGTTGGGTTAAATATTCTGTAAACACTGCGGCTCCTGC	Non-Ref	C	F
rs1510475	rs1510475_Ref_A	ACTGGCCGCTTGACGTACAAGTGACGGATGAGGCATAAGATGTACTATACTGCTCAGGCTCAGAATAGAACCCCATGTCCACAATGGACTCCCAATTCTAAGAAGGAAACAGAAATGGAAACCACACATGGAAGGGTGCAAAATAGTTAAAGGATTGGCTTATGTTGGGTTAAATATTCTGTAAACACTGCGGCTCCTGC	Ref	A	F
rs151192757	rs151192757_Non-Ref_T	ACTGGCCGCTTGACGATCTCGGCTCACTGCAACCTCTGTCTCCCAGATTCAAGCAATTTTCATGCCTCAGCCTCCTAAGTAGCTGGGATTACAGGCATGTGCCATCATGCCCAGCTAATTTTTGTATTTTTAGTAGACACGGGCTTCACCATGTTGCCCAGATTGGTCTCGAATTCTTGACCTCACACTGCGGCTCCTGC	Non-Ref	T	F
rs151192757	rs151192757_Ref_C	ACTGGCCGCTTGACGATCTCGGCTCACTGCAACCTCTGTCTCCCAGATTCAAGCAATTTTCATGCCTCAGCCTCCTAAGTAGCTGGGATTACAGGCATGCGCCATCATGCCCAGCTAATTTTTGTATTTTTAGTAGACACGGGCTTCACCATGTTGCCCAGATTGGTCTCGAATTCTTGACCTCACACTGCGGCTCCTGC	Ref	C	F
rs1512973	rs1512973_Non-Ref_A	ACTGGCCGCTTGACGAATGTGAGTGCAGGTCAGGTCCCTTTGGCCTGCCTTTGACACCACCCCTGCTTGAGGGGGAAGTTGAGATGTGTGGAGGAGGATAGGCTGAAAGTTGCATGGAAAAGTAATAAAATCATGTGCCTCCTCATGTGCTATACTGAGAAGGGCCTACCATCACCTACATTGTACACTGCGGCTCCTGC	Non-Ref	A	F
rs1512973	rs1512973_Ref_G	ACTGGCCGCTTGACGAATGTGAGTGCAGGTCAGGTCCCTTTGGCCTGCCTTTGACACCACCCCTGCTTGAGGGGGAAGTTGAGATGTGTGGAGGAGGATGGGCTGAAAGTTGCATGGAAAAGTAATAAAATCATGTGCCTCCTCATGTGCTATACTGAGAAGGGCCTACCATCACCTACATTGTACACTGCGGCTCCTGC	Ref	G	F
rs1513272	rs1513272_Non-Ref_T	ACTGGCCGCTTGACGTCCCCCATCTAGAATGTAGGCTCCATGAGGGCAAGGGCTTTGCTTGTGGCTGCACCCCCAGCACTTACAGAAGGGCCTGGCACATGGTAGGCGAGGCTTGTTTTGTGAAGGGAGGCTGTTGGGTGAGATGTCCTCAAAGGTTCCTTCTGCTGCAAACTCTAAGATTCTCACACTGCGGCTCCTGC	Non-Ref	T	F
rs1513272	rs1513272_Ref_C	ACTGGCCGCTTGACGTCCCCCATCTAGAATGTAGGCTCCATGAGGGCAAGGGCTTTGCTTGTGGCTGCACCCCCAGCACTTACAGAAGGGCCTGGCACACGGTAGGCGAGGCTTGTTTTGTGAAGGGAGGCTGTTGGGTGAGATGTCCTCAAAGGTTCCTTCTGCTGCAAACTCTAAGATTCTCACACTGCGGCTCCTGC	Ref	C	F
rs1531577	rs1531577_Non-Ref_T	ACTGGCCGCTTGACGACCACACCTCCCCAGCCCACCCCAGCTCCAGCCACACCCTCCTGCTCCTGGAGTTTGGTTTGTGTCCATCGAGTGATGCTGGCTTAGTCTCGGCTTCTGGTGCTGCCCTGGGCGAGGCCAGGACTCTCCTAGGCATTCAGGCCTGAAAGAGCTTCCCTTGACTCAGCCATCACTGCGGCTCCTGC	Non-Ref	T	F
rs1531577	rs1531577_Ref_C	ACTGGCCGCTTGACGACCACACCTCCCCAGCCCACCCCAGCTCCAGCCACACCCTCCTGCTCCTGGAGTTTGGTTTGTGTCCATCGAGTGATGCTGGCTCAGTCTCGGCTTCTGGTGCTGCCCTGGGCGAGGCCAGGACTCTCCTAGGCATTCAGGCCTGAAAGAGCTTCCCTTGACTCAGCCATCACTGCGGCTCCTGC	Ref	C	F
rs1539258	rs1539258_Non-Ref-1_T	ACTGGCCGCTTGACGGTTTGCCATGCAGATATCTGCGAAACCATTATAAGCAGAGGGGAAAACAAGTGCAAAGACTCTGAGGCAGGAGACAGCCCAATGTGCATTCAAGGAACATGGAGAAAAATAGAAATGGGAAAGGATATGGTGATGCAGCAAGGGAGAGACACTAGGGGTATTATTTTTCCCACTGCGGCTCCTGC	Non-Ref-1	T	F
rs1539258	rs1539258_Non-Ref-2_A	ACTGGCCGCTTGACGGTTTGCCATGCAGATATCTGCGAAACCATTATAAGCAGAGGGGAAAACAAGTGCAAAGACTCTGAGGCAGGAGACAGCCCAATGAGCATTCAAGGAACATGGAGAAAAATAGAAATGGGAAAGGATATGGTGATGCAGCAAGGGAGAGACACTAGGGGTATTATTTTTCCCACTGCGGCTCCTGC	Non-Ref-2	A	F
rs1539258	rs1539258_Ref_C	ACTGGCCGCTTGACGGTTTGCCATGCAGATATCTGCGAAACCATTATAAGCAGAGGGGAAAACAAGTGCAAAGACTCTGAGGCAGGAGACAGCCCAATGCGCATTCAAGGAACATGGAGAAAAATAGAAATGGGAAAGGATATGGTGATGCAGCAAGGGAGAGACACTAGGGGTATTATTTTTCCCACTGCGGCTCCTGC	Ref	C	F
rs1545445	rs1545445_Non-Ref_A	ACTGGCCGCTTGACGATGTCTATTTAGATCTTTTGCCCATTTTTAAATTGGGTTATTTGTCTTCTTATTGTTGAGTTGTAGGGGTTACTTTTTTTTTAAACTGTCTTTGTTTTTTGTTTTTCTGTTTTTTGGTTTTTGTTTTTGAGACAGAGTCTCACTCTGTCACCCAGGTTAGAGTACAGTGGCACTGCGGCTCCTGC	Non-Ref	A	F
rs1545445	rs1545445_Ref_T	ACTGGCCGCTTGACGATGTCTATTTAGATCTTTTGCCCATTTTTAAATTGGGTTATTTGTCTTCTTATTGTTGAGTTGTAGGGGTTACTTTTTTTTTAATCTGTCTTTGTTTTTTGTTTTTCTGTTTTTTGGTTTTTGTTTTTGAGACAGAGTCTCACTCTGTCACCCAGGTTAGAGTACAGTGGCACTGCGGCTCCTGC	Ref	T	F
rs1551559	rs1551559_Non-Ref_T	ACTGGCCGCTTGACGAGCAGCGGTAGCATCTCTGAGGCGGAGGCTTCCTGGGCTCCCTGCATGAGCAGAGAAGGGGAAGGGAGTGGAGGGGAAGGACTGTGGGGAGGAACGGGTGGCTGGGGAGGAGCGCGTGATCTCGGCTGTTCACAGAAGAGGAACTGCGAAGCCACAAGCCCTCGGAGCTCCACTGCGGCTCCTGC	Non-Ref	T	F
rs1551559	rs1551559_Ref_C	ACTGGCCGCTTGACGAGCAGCGGTAGCATCTCTGAGGCGGAGGCTTCCTGGGCTCCCTGCATGAGCAGAGAAGGGGAAGGGAGTGGAGGGGAAGGACTGCGGGGAGGAACGGGTGGCTGGGGAGGAGCGCGTGATCTCGGCTGTTCACAGAAGAGGAACTGCGAAGCCACAAGCCCTCGGAGCTCCACTGCGGCTCCTGC	Ref	C	F
rs1557121	rs1557121_Non-Ref_C	ACTGGCCGCTTGACGTTTAGAGAAAAAAAAGCGATGAAACAAATTTTTAATATACAACTTACAGAAATCTTGCCATATTCTTTTTTTCAAATGTTCCAACAAGGTGCATATACACTATAAGGGCTGCACATGTCATGTCACTGCTACTAACAATCAATCAACTGAGACCCATTTTTTCTCATGAACACTGCGGCTCCTGC	Non-Ref	C	F
rs1557121	rs1557121_Ref_T	ACTGGCCGCTTGACGTTTAGAGAAAAAAAAGCGATGAAACAAATTTTTAATATACAACTTACAGAAATCTTGCCATATTCTTTTTTTCAAATGTTCCAATAAGGTGCATATACACTATAAGGGCTGCACATGTCATGTCACTGCTACTAACAATCAATCAACTGAGACCCATTTTTTCTCATGAACACTGCGGCTCCTGC	Ref	T	F
rs1557567	rs1557567_Non-Ref_T	ACTGGCCGCTTGACGACACTGCAAGCCCTACACCTGCAGCACCTGCGGCAAGACCTACCGGCAGACCTCCACCTTGGCCATGCACAAGCGCAGTGCCCATGGCGAGCTGGAGGCCACGGAGGAGAGCGAGCAGGCCCTCTATGAGCAGCAGCAACTTGAGGGTAAGGGGAGTGGGCAGAGGGTGACACTGCGGCTCCTGC	Non-Ref	T	F
rs1557567	rs1557567_Ref_C	ACTGGCCGCTTGACGACACTGCAAGCCCTACACCTGCAGCACCTGCGGCAAGACCTACCGGCAGACCTCCACCTTGGCCATGCACAAGCGCAGTGCCCACGGCGAGCTGGAGGCCACGGAGGAGAGCGAGCAGGCCCTCTATGAGCAGCAGCAACTTGAGGGTAAGGGGAGTGGGCAGAGGGTGACACTGCGGCTCCTGC	Ref	C	F
rs1564267	rs1564267_Non-Ref_C	ACTGGCCGCTTGACGCTGCCACACGGGGGGGGTCATGTCCTACATTACACAGCATCCCCCCCAAGGGGACTCACCAGACATTCCGGAATTTTGGGTGAACTTTGTGTGATCTCAACCTCAGGAGAACTGGGCTTCTTTGAACAGCTGGCTGTTTTTTCCCTTTTGGACATGGATCCATGAACGGTCACTGCGGCTCCTGC	Non-Ref	C	F
rs1564267	rs1564267_Ref_T	ACTGGCCGCTTGACGCTGCCACACGGGGGGGGTCATGTCCTACATTACACAGCATCCCCCCCAAGGGGACTCACCAGACATTCCGGAATTTTGGGTGAATTTTGTGTGATCTCAACCTCAGGAGAACTGGGCTTCTTTGAACAGCTGGCTGTTTTTTCCCTTTTGGACATGGATCCATGAACGGTCACTGCGGCTCCTGC	Ref	T	F
rs1569723	rs1569723_Non-Ref_A	ACTGGCCGCTTGACGCCTCTGTACCCTGTATTTTAGGGAGCCAGATAGTTTCCCTCCAGGTTTACTAAAGGAGGCAGAACTCGCTTTACACCCACAGCCAAAAATTCCAATTTCCTCTTCCTTGCCCATACAGCAATCTTGGGGAGGAAGGAGGTCCTTGGTTTTACTGAGTAGTCAGGTGTTCACACTGCGGCTCCTGC	Non-Ref	A	F
rs1569723	rs1569723_Ref_C	ACTGGCCGCTTGACGCCTCTGTACCCTGTATTTTAGGGAGCCAGATAGTTTCCCTCCAGGTTTACTAAAGGAGGCAGAACTCGCTTTACACCCACAGCCCAAAATTCCAATTTCCTCTTCCTTGCCCATACAGCAATCTTGGGGAGGAAGGAGGTCCTTGGTTTTACTGAGTAGTCAGGTGTTCACACTGCGGCTCCTGC	Ref	C	F
rs1571971	rs1571971_Non-Ref_T	ACTGGCCGCTTGACGATTTCACCATGTGAAATCCCAGCTAGGCTGGTCTTGAACTCCTGGCCTCAAGCGATGCACCCACCTTGGCCTTCCAAAGTGCTTTGCCTTCCAAAGTGCTGGCATGAGCAACTGTGCCAGGCCAGAGATAACTACTATTTCATTTGTATATATTTTTTCAACTTTTATTTCACTGCGGCTCCTGC	Non-Ref	T	F
rs1571971	rs1571971_Ref_C	ACTGGCCGCTTGACGATTTCACCATGTGAAATCCCAGCTAGGCTGGTCTTGAACTCCTGGCCTCAAGCGATGCACCCACCTTGGCCTTCCAAAGTGCTTCGCCTTCCAAAGTGCTGGCATGAGCAACTGTGCCAGGCCAGAGATAACTACTATTTCATTTGTATATATTTTTTCAACTTTTATTTCACTGCGGCTCCTGC	Ref	C	F
rs1576223	rs1576223_Non-Ref_A	ACTGGCCGCTTGACGGAAGTAGAACTACCATTTGATCCAGTAATCCCACTACTGAGTATCTGCTCACAGGAAAAGAAGTCATTATGAGAAAAAGGCACAAGTACACACATGTTTATAGCAGCATTATTCACAATAGCAAATATATGAAACCAACCTAAGTGCCCATCAGCCAAAGATATGAAACCCACTGCGGCTCCTGC	Non-Ref	A	F
rs1576223	rs1576223_Ref_T	ACTGGCCGCTTGACGGAAGTAGAACTACCATTTGATCCAGTAATCCCACTACTGAGTATCTGCTCACAGGAAAAGAAGTCATTATGAGAAAAAGGCACATGTACACACATGTTTATAGCAGCATTATTCACAATAGCAAATATATGAAACCAACCTAAGTGCCCATCAGCCAAAGATATGAAACCCACTGCGGCTCCTGC	Ref	T	F
rs1577002	rs1577002_Non-Ref_A	ACTGGCCGCTTGACGCCTGACTTCAAACAATACTATAAGGCTACAGTATTCAAGACAGCAAGGTACTGGTACAATAAAAGACTTACAGAACAATGGAACAGAATACAGAGCCCAGAAATACTGCCAAAAACCTACAAACATTTGATCTTCAGCAAGACCTACACATGGCCGACAAGCATATAAAACACTGCGGCTCCTGC	Non-Ref	A	F
rs1577002	rs1577002_Ref_G	ACTGGCCGCTTGACGCCTGACTTCAAACAATACTATAAGGCTACAGTATTCAAGACAGCAAGGTACTGGTACAATAAAAGACTTACAGAACAATGGAACGGAATACAGAGCCCAGAAATACTGCCAAAAACCTACAAACATTTGATCTTCAGCAAGACCTACACATGGCCGACAAGCATATAAAACACTGCGGCTCCTGC	Ref	G	F
rs1577589	rs1577589_Non-Ref_A	ACTGGCCGCTTGACGTTGTAATAACCGTTATACTCTTTGCAAGAGTGAGTTTGTCAATTTTCATTCACACCAGCAATGTAGAAATTCTCCAGATTCTGTACATTTTTGCCAGCATTTAGTGTAATATATAATTTTTTAAAAAAATTTAGCCTTGTAAAAGATGTGTAGTGATATCTCATTTTGAGCACTGCGGCTCCTGC	Non-Ref	A	F
rs1577589	rs1577589_Ref_C	ACTGGCCGCTTGACGTTGTAATAACCGTTATACTCTTTGCAAGAGTGAGTTTGTCAATTTTCATTCACACCAGCAATGTAGAAATTCTCCAGATTCTGTCCATTTTTGCCAGCATTTAGTGTAATATATAATTTTTTAAAAAAATTTAGCCTTGTAAAAGATGTGTAGTGATATCTCATTTTGAGCACTGCGGCTCCTGC	Ref	C	F
rs1577590	rs1577590_Non-Ref_A	ACTGGCCGCTTGACGCCACTTATCAATAATAACATTGAATGTAAATGGACTAAACTCTCCAATCAAAGACATAGACTGGCTGGATGAATGGAAAAACAAAATTAATTGATCTGTTGCATACAAGAAACTCACTTCACCTATAAAGACACACACAGACTAAAAATAAAGGGATGGAAAAAGATATTCACTGCGGCTCCTGC	Non-Ref	A	F
rs1577590	rs1577590_Ref_G	ACTGGCCGCTTGACGCCACTTATCAATAATAACATTGAATGTAAATGGACTAAACTCTCCAATCAAAGACATAGACTGGCTGGATGAATGGAAAAACAAGATTAATTGATCTGTTGCATACAAGAAACTCACTTCACCTATAAAGACACACACAGACTAAAAATAAAGGGATGGAAAAAGATATTCACTGCGGCTCCTGC	Ref	G	F
rs1590381	rs1590381_Non-Ref_A	ACTGGCCGCTTGACGTTGGGAAGCCAAGGCAGGAGGATCACTTGAGGCCAAGTTCAAGACCAGCTTAGGCAACATAGCAGGACCCTGTCTCTAAAAAAAATTTTTTTAATTAGCCGGGTGTGGTGGTGTGCACCTGTAGTCTCGGCTACTCAGGAGGCTGAGGCAAGAGGATCACTTGAGCCCAGCACTGCGGCTCCTGC	Non-Ref	A	F
rs1590381	rs1590381_Ref_T	ACTGGCCGCTTGACGTTGGGAAGCCAAGGCAGGAGGATCACTTGAGGCCAAGTTCAAGACCAGCTTAGGCAACATAGCAGGACCCTGTCTCTAAAAAAATTTTTTTTAATTAGCCGGGTGTGGTGGTGTGCACCTGTAGTCTCGGCTACTCAGGAGGCTGAGGCAAGAGGATCACTTGAGCCCAGCACTGCGGCTCCTGC	Ref	T	F
rs1592748	rs1592748_Non-Ref_A	ACTGGCCGCTTGACGATTTGCCCAACATAGTTACACAATAGGACTCTGTCTTAAAAGAGAATTCAGTTTTTTATTGATCTAATGCAACTACAGTTTTCCAGGGCTGTGCGCTGGGGAAATGATAATAATGGATGGAGCAGTCATGCTGACAAATGTAAATGGTCAGTGGTTAAAAGACCTTCATACACTGCGGCTCCTGC	Non-Ref	A	F
rs1592748	rs1592748_Ref_T	ACTGGCCGCTTGACGATTTGCCCAACATAGTTACACAATAGGACTCTGTCTTAAAAGAGAATTCAGTTTTTTATTGATCTAATGCAACTACAGTTTTCCTGGGCTGTGCGCTGGGGAAATGATAATAATGGATGGAGCAGTCATGCTGACAAATGTAAATGGTCAGTGGTTAAAAGACCTTCATACACTGCGGCTCCTGC	Ref	T	F
rs1602191	rs1602191_Non-Ref_G	ACTGGCCGCTTGACGATAATTCTCACGTGTTGTGGGAAGAACCCAGTGGGAGATAATTGAGTCATGGGGGCAGTTTCCCCTATACTGTTCTGGTGGTAGGGAATAGGCCTCACAAGATCTGATGGTTTTATAAGGGGAAACCCCTTTCACTTGTTTTCATTTATCTCTTGCCTGCCACCATGTAACACTGCGGCTCCTGC	Non-Ref	G	F
rs1602191	rs1602191_Ref_T	ACTGGCCGCTTGACGATAATTCTCACGTGTTGTGGGAAGAACCCAGTGGGAGATAATTGAGTCATGGGGGCAGTTTCCCCTATACTGTTCTGGTGGTAGTGAATAGGCCTCACAAGATCTGATGGTTTTATAAGGGGAAACCCCTTTCACTTGTTTTCATTTATCTCTTGCCTGCCACCATGTAACACTGCGGCTCCTGC	Ref	T	F
rs1602192	rs1602192_Non-Ref_G	ACTGGCCGCTTGACGGAGGACAGACTAATGCAACAACCTAAGCAATGCCATTCTGGAAATAGAAATGGGCAAAGATTTCATAACGAACATGACAAAAGCGATTGCAATAAAACAAAAATTGACAAATGGGATGTAATTAAACTAGAGAGATTCTGCACAGCAAAAGAAGCTATCAGCAAACAGATCACTGCGGCTCCTGC	Non-Ref	G	F
rs1602192	rs1602192_Ref_A	ACTGGCCGCTTGACGGAGGACAGACTAATGCAACAACCTAAGCAATGCCATTCTGGAAATAGAAATGGGCAAAGATTTCATAACGAACATGACAAAAGCAATTGCAATAAAACAAAAATTGACAAATGGGATGTAATTAAACTAGAGAGATTCTGCACAGCAAAAGAAGCTATCAGCAAACAGATCACTGCGGCTCCTGC	Ref	A	F
rs1602194	rs1602194_Non-Ref_A	ACTGGCCGCTTGACGAAGGTCATTATTATCCACCGTCTGGAGCCTTCTTCTGTCAACTCTGCCATCTCGGCCTCAGCCCAGTTCTGTGCCCTTGCTGGAAAAGTGTCACAATCATTTGCAGAAGAGACACTCTGGTTTTTTAGTTTGTAGCATTTTTACATTGATTCTTTCTCATCCTTATGGGCCACTGCGGCTCCTGC	Non-Ref	A	F
rs1602194	rs1602194_Ref_G	ACTGGCCGCTTGACGAAGGTCATTATTATCCACCGTCTGGAGCCTTCTTCTGTCAACTCTGCCATCTCGGCCTCAGCCCAGTTCTGTGCCCTTGCTGGAGAAGTGTCACAATCATTTGCAGAAGAGACACTCTGGTTTTTTAGTTTGTAGCATTTTTACATTGATTCTTTCTCATCCTTATGGGCCACTGCGGCTCCTGC	Ref	G	F
rs1610555	rs1610555_Non-Ref_T	ACTGGCCGCTTGACGGTATAATCTCACCTGTATGTGGAATCTAAAAAAGTCAAACTTATAGAAGCAGGGAATAGAACAGTGGTTGCCAGGAGGTGGGAGTGCAGAAGATAGGGAGACGCTGGCTAAAGGGTACCAACTTTTGGTTATAATGGGGACCTACTATACAGTATGGATGGTGATACATGCACTGCGGCTCCTGC	Non-Ref	T	F
rs1610555	rs1610555_Ref_G	ACTGGCCGCTTGACGGTATAATCTCACCTGTATGTGGAATCTAAAAAAGTCAAACTTATAGAAGCAGGGAATAGAACAGTGGTTGCCAGGAGGTGGGAGGGCAGAAGATAGGGAGACGCTGGCTAAAGGGTACCAACTTTTGGTTATAATGGGGACCTACTATACAGTATGGATGGTGATACATGCACTGCGGCTCCTGC	Ref	G	F
rs1616369	rs1616369_Non-Ref_G	ACTGGCCGCTTGACGAGCACAATATTGCAGGACTAAACAAAGAACCAGGGGGCAAGGGCAGAGGCAGGGAAGCTGGACACCTGGACCAGGGTGGGGGCCGTGGAGGCAGGGGAACTCATGAGATTTTGTATCCATCTTGCAGGTGGAGTAACAGTATTTGTGAACAAATGAGGTAACCAGCGCCACACTGCGGCTCCTGC	Non-Ref	G	F
rs1616369	rs1616369_Ref_A	ACTGGCCGCTTGACGAGCACAATATTGCAGGACTAAACAAAGAACCAGGGGGCAAGGGCAGAGGCAGGGAAGCTGGACACCTGGACCAGGGTGGGGGCCATGGAGGCAGGGGAACTCATGAGATTTTGTATCCATCTTGCAGGTGGAGTAACAGTATTTGTGAACAAATGAGGTAACCAGCGCCACACTGCGGCTCCTGC	Ref	A	F
rs1624766	rs1624766_Non-Ref_T	ACTGGCCGCTTGACGCAACAACTTAAGATCATGTTCAGCGGATGCACATCAACCTTGACTTGTCTGTGCTCCCCAAATCAATATGCCTCAATATTGAGGTATATTGAGGGAACAATCTGTAGATATTCATGAAATTGTCTGGTGGGACAAAAATTGTGGGGCACTTGAGCCTAGCTGAACTCAGTCACTGCGGCTCCTGC	Non-Ref	T	F
rs1624766	rs1624766_Ref_C	ACTGGCCGCTTGACGCAACAACTTAAGATCATGTTCAGCGGATGCACATCAACCTTGACTTGTCTGTGCTCCCCAAATCAATATGCCTCAATATTGAGGCATATTGAGGGAACAATCTGTAGATATTCATGAAATTGTCTGGTGGGACAAAAATTGTGGGGCACTTGAGCCTAGCTGAACTCAGTCACTGCGGCTCCTGC	Ref	C	F
rs1634726	rs1634726_Non-Ref_A	ACTGGCCGCTTGACGAGTTTCACTCCTGAGGCCAGTGAGATCACGAACCCACCAGAAGAAACGCCGAACACATCTGAACATCAGAAGGAACAAACTCAGAACACACCACTTGTAAGAACTGTGACACTCACGGCGAGAGTCCACGGCTTCATTGTTGAAGTCAGACCAAGAACCCACCAATTCTGCACTGCGGCTCCTGC	Non-Ref	A	F
rs1634726	rs1634726_Ref_G	ACTGGCCGCTTGACGAGTTTCACTCCTGAGGCCAGTGAGATCACGAACCCACCAGAAGAAACGCCGAACACATCTGAACATCAGAAGGAACAAACTCAGGACACACCACTTGTAAGAACTGTGACACTCACGGCGAGAGTCCACGGCTTCATTGTTGAAGTCAGACCAAGAACCCACCAATTCTGCACTGCGGCTCCTGC	Ref	G	F
rs1635852	rs1635852_Non-Ref_C	ACTGGCCGCTTGACGTATCTTTAAATGTGAGAGCTGTCTAAAACGAATGTATCTGCTGAAACATGGGATATAGCAATGGGCTAAATAATTACTGATTAACTCACTTAGCAGTCACCTCATTTTCTTCCCATTGTCTTCCCTACGTTTTCTTCCCCTGAGGAAATAAACACCCTGATGAAATAAAACACTGCGGCTCCTGC	Non-Ref	C	F
rs1635852	rs1635852_Ref_T	ACTGGCCGCTTGACGTATCTTTAAATGTGAGAGCTGTCTAAAACGAATGTATCTGCTGAAACATGGGATATAGCAATGGGCTAAATAATTACTGATTAATTCACTTAGCAGTCACCTCATTTTCTTCCCATTGTCTTCCCTACGTTTTCTTCCCCTGAGGAAATAAACACCCTGATGAAATAAAACACTGCGGCTCCTGC	Ref	T	F
rs1651081	rs1651081_Non-Ref_T	ACTGGCCGCTTGACGATCTAATTTTTTGCTCTACAGGCTTCCATTCTACTCAGTTACTTTCTACTTAGCACTTTAGATGTTTTTATCCTCATTTTTACATCTATCCCTTGATATTTTCTATGTATGTTTCAAAGGCCACAAAGAGGTTAATGTAACCATTCTCCCAGGCTCCCCTGATAAAGCTGCACTGCGGCTCCTGC	Non-Ref	T	F
rs1651081	rs1651081_Ref_A	ACTGGCCGCTTGACGATCTAATTTTTTGCTCTACAGGCTTCCATTCTACTCAGTTACTTTCTACTTAGCACTTTAGATGTTTTTATCCTCATTTTTACAACTATCCCTTGATATTTTCTATGTATGTTTCAAAGGCCACAAAGAGGTTAATGTAACCATTCTCCCAGGCTCCCCTGATAAAGCTGCACTGCGGCTCCTGC	Ref	A	F
rs16823413	rs16823413_Non-Ref_A	ACTGGCCGCTTGACGTATAAAACATTAGAATCCTAAATAGTTTATGAATGTACAAGTAGACTTATCTACATTCTATTGACTGGTAGTTTCTATAAATTAATACTTCCATGTATCTATAGTACAATGAAACCTATAAGGCTCTGAAAGAAACTGAAAAGCCTTTACATTTATGTTCAATGAATCTACACTGCGGCTCCTGC	Non-Ref	A	F
rs16823413	rs16823413_Ref_G	ACTGGCCGCTTGACGTATAAAACATTAGAATCCTAAATAGTTTATGAATGTACAAGTAGACTTATCTACATTCTATTGACTGGTAGTTTCTATAAATTAGTACTTCCATGTATCTATAGTACAATGAAACCTATAAGGCTCTGAAAGAAACTGAAAAGCCTTTACATTTATGTTCAATGAATCTACACTGCGGCTCCTGC	Ref	G	F
rs16823421	rs16823421_Non-Ref_A	ACTGGCCGCTTGACGGGTTCCCTAAAAACCACTACCAGAAAGACTATTTTTGCCCTGTTTTTTAAAAACTTCCTTTTAAAAAATGTAATTGTATTGTAGATTTCAAAATTCCCAGTTGACTGTGCTCACATAATAATCAACTCACATAAATGGTAGGTAAAGATAAGCTTCCTACTTACCATATACACTGCGGCTCCTGC	Non-Ref	A	F
rs16823421	rs16823421_Ref_G	ACTGGCCGCTTGACGGGTTCCCTAAAAACCACTACCAGAAAGACTATTTTTGCCCTGTTTTTTAAAAACTTCCTTTTAAAAAATGTAATTGTATTGTAGGTTTCAAAATTCCCAGTTGACTGTGCTCACATAATAATCAACTCACATAAATGGTAGGTAAAGATAAGCTTCCTACTTACCATATACACTGCGGCTCCTGC	Ref	G	F
rs16823429	rs16823429_Non-Ref_C	ACTGGCCGCTTGACGGCTGAACAAGTCAACCTTGGGTCTCAACTTCCTCATTTGCAAATGTGGATCATATTCATTGGGAAATAGGAAGGAGTACAGAGACAACATATGTAAAGTATTCACAGAGTGAGATATTTGGTAAAACTTATCAATGATACATTAAATTCATATGAGAGAAAATGTAAGATCACTGCGGCTCCTGC	Non-Ref	C	F
rs16823429	rs16823429_Ref_T	ACTGGCCGCTTGACGGCTGAACAAGTCAACCTTGGGTCTCAACTTCCTCATTTGCAAATGTGGATCATATTCATTGGGAAATAGGAAGGAGTACAGAGATAACATATGTAAAGTATTCACAGAGTGAGATATTTGGTAAAACTTATCAATGATACATTAAATTCATATGAGAGAAAATGTAAGATCACTGCGGCTCCTGC	Ref	T	F
rs16842520	rs16842520_Non-Ref_G	ACTGGCCGCTTGACGAAGCTGTAAGTGATTATATGAGCCTTTTCCTTGTATTGTCCTCTATGCACAATTGAGCAAAATGAACTGATCTAAAAATTACATGTCAGAGCCCAGAGACTTTAATCATAAGTTAATCACAAATTATTGACTCATTTATTTTAAGAAGCTGTGTCCTGTGCATTGTAATTCACTGCGGCTCCTGC	Non-Ref	G	F
rs16842520	rs16842520_Ref_C	ACTGGCCGCTTGACGAAGCTGTAAGTGATTATATGAGCCTTTTCCTTGTATTGTCCTCTATGCACAATTGAGCAAAATGAACTGATCTAAAAATTACATCTCAGAGCCCAGAGACTTTAATCATAAGTTAATCACAAATTATTGACTCATTTATTTTAAGAAGCTGTGTCCTGTGCATTGTAATTCACTGCGGCTCCTGC	Ref	C	F
rs16842525	rs16842525_Non-Ref_C	ACTGGCCGCTTGACGCTGGCTAACAAGGCCATGGGAATATGAGGTTTCCTGGTTGCCATGTACCAGTGACCATTCTCCAGGACCCTAGATCTTGAGAAACAGCTGCTACTGTTTCATGATTCAAACTCTCTGCCTTGGATGGTAGCTATGGGATTATGTTCATGAAATTGGAATTTCTGTGGTGGCACTGCGGCTCCTGC	Non-Ref	C	F
rs16842525	rs16842525_Ref_T	ACTGGCCGCTTGACGCTGGCTAACAAGGCCATGGGAATATGAGGTTTCCTGGTTGCCATGTACCAGTGACCATTCTCCAGGACCCTAGATCTTGAGAAATAGCTGCTACTGTTTCATGATTCAAACTCTCTGCCTTGGATGGTAGCTATGGGATTATGTTCATGAAATTGGAATTTCTGTGGTGGCACTGCGGCTCCTGC	Ref	T	F
rs16842533	rs16842533_Non-Ref_G	ACTGGCCGCTTGACGTCAAAATCAATTTCAGATTTATTTTCTTTGATTAATATAAGCTGGAAATTTTATTCAAATAATAGTAAATGTATGCATTAATTTGGGAATGATTGACATTCTTGGAATGATTGAGACTTTATAATATGAAGTCTCTCATCCAGGAGGATGTCATGTCCCTCCAATTTATTCACTGCGGCTCCTGC	Non-Ref	G	F
rs16842533	rs16842533_Ref_A	ACTGGCCGCTTGACGTCAAAATCAATTTCAGATTTATTTTCTTTGATTAATATAAGCTGGAAATTTTATTCAAATAATAGTAAATGTATGCATTAATTTAGGAATGATTGACATTCTTGGAATGATTGAGACTTTATAATATGAAGTCTCTCATCCAGGAGGATGTCATGTCCCTCCAATTTATTCACTGCGGCTCCTGC	Ref	A	F
rs16892384	rs16892384_Non-Ref_A	ACTGGCCGCTTGACGTGGAAAACATCCAATTTATAGATTAAAACTACTCTACAGCTGGGGGGACAACTTCCAGAAGAGAAAACCTATTTATGCAAAGCAACTTGAAAGATAAAATCTCTAGCAACTGCTACCTAACCTTTCAAGACCTGTTCAGGCACAAGAATGCCCTTTCACACAAGGAAAGACACTGCGGCTCCTGC	Non-Ref	A	F
rs16892384	rs16892384_Ref_C	ACTGGCCGCTTGACGTGGAAAACATCCAATTTATAGATTAAAACTACTCTACAGCTGGGGGGACAACTTCCAGAAGAGAAAACCTATTTATGCAAAGCACCTTGAAAGATAAAATCTCTAGCAACTGCTACCTAACCTTTCAAGACCTGTTCAGGCACAAGAATGCCCTTTCACACAAGGAAAGACACTGCGGCTCCTGC	Ref	C	F
rs16892386	rs16892386_Non-Ref_A	ACTGGCCGCTTGACGTGGTTAGTCTGCCACAAGATGGTATTTAAAACATTTCAACAGTACTCTAACAACTTTCAGTATTTAAAAACACTGAAGAGCTCAAAGAAAGCCAGGCCATTTTCATTGTTTTCACTATTAAGTAAACAAGGTACTGACTTCACTTTAAAATAAACAAATAAAACTTGAATCACTGCGGCTCCTGC	Non-Ref	A	F
rs16892386	rs16892386_Ref_C	ACTGGCCGCTTGACGTGGTTAGTCTGCCACAAGATGGTATTTAAAACATTTCAACAGTACTCTAACAACTTTCAGTATTTAAAAACACTGAAGAGCTCACAGAAAGCCAGGCCATTTTCATTGTTTTCACTATTAAGTAAACAAGGTACTGACTTCACTTTAAAATAAACAAATAAAACTTGAATCACTGCGGCTCCTGC	Ref	C	F
rs16895659	rs16895659_Non-Ref_C	ACTGGCCGCTTGACGAGCCCAGGGGCAAAGGTAGGAGCCATAGAAGGCACCACAGCAAAAGCCAGTAGGAGCTGAAGAAGACGTCTAGAAAGACTACGACGCGTGGTGAGAGGAAAGGTTGCCCAACCGTACTGAGGGCTTCAGAGATCAAGGAGAACCAAAACAGAATTCAGATTTTGTGATTGCACTGCGGCTCCTGC	Non-Ref	C	F
rs16895659	rs16895659_Ref_T	ACTGGCCGCTTGACGAGCCCAGGGGCAAAGGTAGGAGCCATAGAAGGCACCACAGCAAAAGCCAGTAGGAGCTGAAGAAGACGTCTAGAAAGACTACGATGCGTGGTGAGAGGAAAGGTTGCCCAACCGTACTGAGGGCTTCAGAGATCAAGGAGAACCAAAACAGAATTCAGATTTTGTGATTGCACTGCGGCTCCTGC	Ref	T	F
rs16920192	rs16920192_Non-Ref_A	ACTGGCCGCTTGACGAGCTGACTGGCAGTGGAGGAAGAGGCAGACACTTGGTGACTAACTCCTTTTCTTCTCATTGTATGTTACAAAGGCCACTCTAGAAGACTGGAAGTCTATCTATCCAGCCAAACAAGATAAGCCTGCCCATTAACTCAGGAAGCATTATTATTAATATGTTCTGTGCACCTCACTGCGGCTCCTGC	Non-Ref	A	F
rs16920192	rs16920192_Ref_T	ACTGGCCGCTTGACGAGCTGACTGGCAGTGGAGGAAGAGGCAGACACTTGGTGACTAACTCCTTTTCTTCTCATTGTATGTTACAAAGGCCACTCTAGATGACTGGAAGTCTATCTATCCAGCCAAACAAGATAAGCCTGCCCATTAACTCAGGAAGCATTATTATTAATATGTTCTGTGCACCTCACTGCGGCTCCTGC	Ref	T	F
rs16922391	rs16922391_Non-Ref_G	ACTGGCCGCTTGACGTACTTTTATATAGTAATGAAATTTCATAATTAAATCTATATTTTGTATTATCAATATTTAACCACTAGAAGAATTGATGATGCTGCTTATTAAAAATGACAAGTGATGTAATAGAGTTAGTGGGATGTCTGCCTGTTGAAACCATTTTACTAGGTAAGTATTTTTATTACCACTGCGGCTCCTGC	Non-Ref	G	F
rs16922391	rs16922391_Ref_A	ACTGGCCGCTTGACGTACTTTTATATAGTAATGAAATTTCATAATTAAATCTATATTTTGTATTATCAATATTTAACCACTAGAAGAATTGATGATGCTACTTATTAAAAATGACAAGTGATGTAATAGAGTTAGTGGGATGTCTGCCTGTTGAAACCATTTTACTAGGTAAGTATTTTTATTACCACTGCGGCTCCTGC	Ref	A	F
rs16922396	rs16922396_Non-Ref_A	ACTGGCCGCTTGACGTTTATTAATGAAATGATTCAGCAAAGTGTAAACGCCCGTAATGGGCTTGGCAGTGTCCTGGGGCTGAAGGTACTGAGTAGAATAAGACGTGAGACAAGTGCTCTACTTGAAATAAGCACAGACGTGGAAGAAGGGATGTGTAGTTTTGTCTGGGGATTCGGCACAGTTTTCACTGCGGCTCCTGC	Non-Ref	A	F
rs16922396	rs16922396_Ref_G	ACTGGCCGCTTGACGTTTATTAATGAAATGATTCAGCAAAGTGTAAACGCCCGTAATGGGCTTGGCAGTGTCCTGGGGCTGAAGGTACTGAGTAGAATAGGACGTGAGACAAGTGCTCTACTTGAAATAAGCACAGACGTGGAAGAAGGGATGTGTAGTTTTGTCTGGGGATTCGGCACAGTTTTCACTGCGGCTCCTGC	Ref	G	F
rs16922400	rs16922400_Non-Ref_T	ACTGGCCGCTTGACGGTGTTAAAGCCTTATCTATTATCTGCTCTTTCTTTTGAAAATCTCTTTTATTTCAGTTTCCATCGCTGTGTTGCAGCTGTCCAATCTCTCTGGCATTCTAGAATGGATGCTGCCTGCCTTCCATATTCCAACGCATAAGGTTCTTTGCCTGATGTCTTGTGAACATACACCACTGCGGCTCCTGC	Non-Ref	T	F
rs16922400	rs16922400_Ref_C	ACTGGCCGCTTGACGGTGTTAAAGCCTTATCTATTATCTGCTCTTTCTTTTGAAAATCTCTTTTATTTCAGTTTCCATCGCTGTGTTGCAGCTGTCCAACCTCTCTGGCATTCTAGAATGGATGCTGCCTGCCTTCCATATTCCAACGCATAAGGTTCTTTGCCTGATGTCTTGTGAACATACACCACTGCGGCTCCTGC	Ref	C	F
rs16922408	rs16922408_Non-Ref_T	ACTGGCCGCTTGACGCAGCCCACATTCTTTGAATGATCACAGATTATCAGATAATGGGGGACATTTTGTTTGTTTTCATCGTCTAGATACGTCTGAAACTAAAACAATTTTGGGAGTTAACATTTATTAATCATCTATTATAAACCAAATACATTGTAGCTAATAATTAAAATATATTCTATTACCACTGCGGCTCCTGC	Non-Ref	T	F
rs16922408	rs16922408_Ref_G	ACTGGCCGCTTGACGCAGCCCACATTCTTTGAATGATCACAGATTATCAGATAATGGGGGACATTTTGTTTGTTTTCATCGTCTAGATACGTCTGAAACGAAAACAATTTTGGGAGTTAACATTTATTAATCATCTATTATAAACCAAATACATTGTAGCTAATAATTAAAATATATTCTATTACCACTGCGGCTCCTGC	Ref	G	F
rs16922415	rs16922415_Non-Ref_C	ACTGGCCGCTTGACGATCATAAATGGCTATGGGCGTATTAGGAGTGATGACTTTATTATTAAACATTAATAGATCTCCCAGCTCTTATCAGTTATTTTCCGAACCTAAAATTGAAGAAGTTTGGGAATTAAGCCAAGAAGATCTAATGAAATTCTATTGTATTTTAAACCATAATTATTAAGACACACTGCGGCTCCTGC	Non-Ref	C	F
rs16922415	rs16922415_Ref_T	ACTGGCCGCTTGACGATCATAAATGGCTATGGGCGTATTAGGAGTGATGACTTTATTATTAAACATTAATAGATCTCCCAGCTCTTATCAGTTATTTTCTGAACCTAAAATTGAAGAAGTTTGGGAATTAAGCCAAGAAGATCTAATGAAATTCTATTGTATTTTAAACCATAATTATTAAGACACACTGCGGCTCCTGC	Ref	T	F
rs16922458	rs16922458_Non-Ref_T	ACTGGCCGCTTGACGGTTATCTTGAGCTCATGGTGGTTGCATATGAAGTTTCTTCTTCCTGGAATCTCTTTGCTGACTTTGCAAACTGGCTGCCATCCCTCCCATTTCAACTCACAGAGCATTTCCTTTAGGAAGCTTTCCCTGACCACCTCCTTTTCCTCTTGCCTGAGTTACATGTCCTTTCTCACTGCGGCTCCTGC	Non-Ref	T	F
rs16922458	rs16922458_Ref_G	ACTGGCCGCTTGACGGTTATCTTGAGCTCATGGTGGTTGCATATGAAGTTTCTTCTTCCTGGAATCTCTTTGCTGACTTTGCAAACTGGCTGCCATCCCGCCCATTTCAACTCACAGAGCATTTCCTTTAGGAAGCTTTCCCTGACCACCTCCTTTTCCTCTTGCCTGAGTTACATGTCCTTTCTCACTGCGGCTCCTGC	Ref	G	F
rs16922461	rs16922461_Non-Ref_A	ACTGGCCGCTTGACGGTTGTATTTATAGTTTTAGTTTTAAGTGATTTGCAAGAACAAATACTGGACACAGTGTATACAGCAAGGTACTCTCTGTGGGCCATGCAGACCCTGAGCCCACTAGGCAGGAAGCACATGTCCTTCTTCCAGTTGCCCCCTCTTAGTGCTTCCTCTCATCCTTTGTGCCCCACTGCGGCTCCTGC	Non-Ref	A	F
rs16922461	rs16922461_Ref_G	ACTGGCCGCTTGACGGTTGTATTTATAGTTTTAGTTTTAAGTGATTTGCAAGAACAAATACTGGACACAGTGTATACAGCAAGGTACTCTCTGTGGGCCGTGCAGACCCTGAGCCCACTAGGCAGGAAGCACATGTCCTTCTTCCAGTTGCCCCCTCTTAGTGCTTCCTCTCATCCTTTGTGCCCCACTGCGGCTCCTGC	Ref	G	F
rs16922462	rs16922462_Non-Ref_T	ACTGGCCGCTTGACGTGTGGCCCATGCATGATACTTGAAATGTCACTTTTCTTTTGTTATATTACTCATGTTTAGACTGGGTTCATGGGCCCAGCCTAGTTTGAGTTCTAAGGGTACTGAGCTACAGCAGCTGTGTTGGGAAATTCTCAACTCAGCAGCTGCCATGCTTTTGTGAGGACGCCTGACACTGCGGCTCCTGC	Non-Ref	T	F
rs16922462	rs16922462_Ref_C	ACTGGCCGCTTGACGTGTGGCCCATGCATGATACTTGAAATGTCACTTTTCTTTTGTTATATTACTCATGTTTAGACTGGGTTCATGGGCCCAGCCTAGCTTGAGTTCTAAGGGTACTGAGCTACAGCAGCTGTGTTGGGAAATTCTCAACTCAGCAGCTGCCATGCTTTTGTGAGGACGCCTGACACTGCGGCTCCTGC	Ref	C	F
rs16922463	rs16922463_Non-Ref_A	ACTGGCCGCTTGACGTTACCTGCTTGCTTCTTCCAGTGCTCATCCCTGCCTCCTCCCTGGCTCCATGCCTGCCTTTCTGCTGAGGACTCGAGCATGGTGATGAAGCTCACTTGCTTGGAATTGTCTTATGGTTTTCTTCTTTTCATAGTGTCCATCTCTATGATAACTAGATGTTTGAACAAAGGCACTGCGGCTCCTGC	Non-Ref	A	F
rs16922463	rs16922463_Ref_C	ACTGGCCGCTTGACGTTACCTGCTTGCTTCTTCCAGTGCTCATCCCTGCCTCCTCCCTGGCTCCATGCCTGCCTTTCTGCTGAGGACTCGAGCATGGTGCTGAAGCTCACTTGCTTGGAATTGTCTTATGGTTTTCTTCTTTTCATAGTGTCCATCTCTATGATAACTAGATGTTTGAACAAAGGCACTGCGGCTCCTGC	Ref	C	F
rs16922464	rs16922464_Non-Ref_A	ACTGGCCGCTTGACGCGAGCATGGTGCTGAAGCTCACTTGCTTGGAATTGTCTTATGGTTTTCTTCTTTTCATAGTGTCCATCTCTATGATAACTAGATATTTGAACAAAGGAGTTTATAATGCATGAACTGTGGACCAGTATTCCCTTGACTCTCATTTCTATAAGGATTTGAAAGCATTTCTTCACTGCGGCTCCTGC	Non-Ref	A	F
rs16922464	rs16922464_Ref_G	ACTGGCCGCTTGACGCGAGCATGGTGCTGAAGCTCACTTGCTTGGAATTGTCTTATGGTTTTCTTCTTTTCATAGTGTCCATCTCTATGATAACTAGATGTTTGAACAAAGGAGTTTATAATGCATGAACTGTGGACCAGTATTCCCTTGACTCTCATTTCTATAAGGATTTGAAAGCATTTCTTCACTGCGGCTCCTGC	Ref	G	F
rs16922466	rs16922466_Non-Ref_A	ACTGGCCGCTTGACGGGGCAAGTTACAAACCTTTTGTTTCTGTGAGATGGGAGCCATTTGTACCAACTCTTCTTTGTGCACCCCTGATCGCAGTGATGCATGCTTTAGTTGTAAGGCTGTTTTCCTTTGCTTCTGTCTCTAAACATATTTTAATTCCATCACGGAGAGTGAATTTTCCCACTGGACACTGCGGCTCCTGC	Non-Ref	A	F
rs16922466	rs16922466_Ref_G	ACTGGCCGCTTGACGGGGCAAGTTACAAACCTTTTGTTTCTGTGAGATGGGAGCCATTTGTACCAACTCTTCTTTGTGCACCCCTGATCGCAGTGATGCGTGCTTTAGTTGTAAGGCTGTTTTCCTTTGCTTCTGTCTCTAAACATATTTTAATTCCATCACGGAGAGTGAATTTTCCCACTGGACACTGCGGCTCCTGC	Ref	G	F
rs16922470	rs16922470_Non-Ref_T	ACTGGCCGCTTGACGATTCTAGAGCTACTCAAGGGGAAAAAAGGGCATATAGTATGCTCTGGTAGTAAAAGTTTTATGGTTTGATAACAAATAACAAACTTCAGTGATTAGTTGTGCTACTAAAAGTAATATAGTTGAGTGTGGTGGCTCACACCTGTAATCCTAACACTTTGGGAGGCTGAGGCCACTGCGGCTCCTGC	Non-Ref	T	F
rs16922470	rs16922470_Ref_C	ACTGGCCGCTTGACGATTCTAGAGCTACTCAAGGGGAAAAAAGGGCATATAGTATGCTCTGGTAGTAAAAGTTTTATGGTTTGATAACAAATAACAAACCTCAGTGATTAGTTGTGCTACTAAAAGTAATATAGTTGAGTGTGGTGGCTCACACCTGTAATCCTAACACTTTGGGAGGCTGAGGCCACTGCGGCTCCTGC	Ref	C	F
rs16922471	rs16922471_Non-Ref_G	ACTGGCCGCTTGACGGAGTGAGGCACTGTCTCAAAAAAAAAAGAGAAAAGAAAAGAAAAGTACTGTAGAAAGCACACATGATTGTGGCCAGTTCTTACCGGGCTTTGTTTGCTGAGCCTTTTGCATTATTATTTGAATAAATCCTGAAGTTTTAAGACAAAGAAAATTAGGCTGGGCGTGGTGGCCACTGCGGCTCCTGC	Non-Ref	G	F
rs16922471	rs16922471_Ref_A	ACTGGCCGCTTGACGGAGTGAGGCACTGTCTCAAAAAAAAAAGAGAAAAGAAAAGAAAAGTACTGTAGAAAGCACACATGATTGTGGCCAGTTCTTACCAGGCTTTGTTTGCTGAGCCTTTTGCATTATTATTTGAATAAATCCTGAAGTTTTAAGACAAAGAAAATTAGGCTGGGCGTGGTGGCCACTGCGGCTCCTGC	Ref	A	F
rs16922472	rs16922472_Non-Ref_T	ACTGGCCGCTTGACGACATTTTATTAAGTGTGACAATCTGGCAGCCTGTGGTTGTCTGTTGGCTTTGTTGTTTTTGTTCATGTATGTTAGCAGTGCTGATGAATACAATCAAGTATGTTTTAAATGGTTTTTCTTATATAAATTTCAGGCCGGGCTTGGTGGCTCACACCTGTAATCCAGCATTTCACTGCGGCTCCTGC	Non-Ref	T	F
rs16922472	rs16922472_Ref_A	ACTGGCCGCTTGACGACATTTTATTAAGTGTGACAATCTGGCAGCCTGTGGTTGTCTGTTGGCTTTGTTGTTTTTGTTCATGTATGTTAGCAGTGCTGAAGAATACAATCAAGTATGTTTTAAATGGTTTTTCTTATATAAATTTCAGGCCGGGCTTGGTGGCTCACACCTGTAATCCAGCATTTCACTGCGGCTCCTGC	Ref	A	F
rs16965367	rs16965367_Non-Ref_C	ACTGGCCGCTTGACGAGAGAGAGAGAGATCCCTAAACTTTGGAAAATAACAGTCTAGAAGGGGCTATAGGTGTATTAATCAACAAAATAAACAAGAAACCTAGTTGCATAATCCTTAGATAATTCAGAGTAGAAAAATAATAGTTTTGTTCTGTTTCATGAGTGACAGTATTGAAATGTTTTCCACACTGCGGCTCCTGC	Non-Ref	C	F
rs16965367	rs16965367_Ref_T	ACTGGCCGCTTGACGAGAGAGAGAGAGATCCCTAAACTTTGGAAAATAACAGTCTAGAAGGGGCTATAGGTGTATTAATCAACAAAATAAACAAGAAACTTAGTTGCATAATCCTTAGATAATTCAGAGTAGAAAAATAATAGTTTTGTTCTGTTTCATGAGTGACAGTATTGAAATGTTTTCCACACTGCGGCTCCTGC	Ref	T	F
rs16972959	rs16972959_Non-Ref_A	ACTGGCCGCTTGACGTTAATTATAAGAATATGTTTTCCATGAGAAAAAGGACTTATTCACTTATCTAATTCCAATAGTTAGAATGGTACTTTACACATAATAGACACTCAGCACATATTTTTAAAACAATAAATCAGTTAATGAATGGATCTACTTGACTTTTAGTAGGTCCTATTGAACACTGCCACTGCGGCTCCTGC	Non-Ref	A	F
rs16972959	rs16972959_Ref_G	ACTGGCCGCTTGACGTTAATTATAAGAATATGTTTTCCATGAGAAAAAGGACTTATTCACTTATCTAATTCCAATAGTTAGAATGGTACTTTACACATAGTAGACACTCAGCACATATTTTTAAAACAATAAATCAGTTAATGAATGGATCTACTTGACTTTTAGTAGGTCCTATTGAACACTGCCACTGCGGCTCCTGC	Ref	G	F
rs17057846	rs17057846_Non-Ref_A	ACTGGCCGCTTGACGTAGTAACGTTTCTTTTCACCTTGCAGGAAGTCACCTCATGGTTATAAGGGGAATTTTTTTTACAGAAAGGGCTAGCAAAGTTCAATACTGGAGGATCACCTTACAGCTTCTTCTTGGTAAACATTTGTTGGCCCAAAAATGTTTCCATGCTAGCTCCAGCTTTCCTCCTACACTGCGGCTCCTGC	Non-Ref	A	F
rs17057846	rs17057846_Ref_G	ACTGGCCGCTTGACGTAGTAACGTTTCTTTTCACCTTGCAGGAAGTCACCTCATGGTTATAAGGGGAATTTTTTTTACAGAAAGGGCTAGCAAAGTTCAGTACTGGAGGATCACCTTACAGCTTCTTCTTGGTAAACATTTGTTGGCCCAAAAATGTTTCCATGCTAGCTCCAGCTTTCCTCCTACACTGCGGCTCCTGC	Ref	G	F
rs1708302	rs1708302_Non-Ref_T	ACTGGCCGCTTGACGGTCCTGGGCCCTGGGAACTGCAGTGCACTTGGCTTTGAGTCCCTGCCCTTAAGGAGCTCACAAGCTGATGAGGGGAGAGAGACGTTGAACAAACAAATACATAAAGACAATTTCGATAGAGGAAAGTTTTATGAAAAGACATAACGGGGTAATGCAATAGCAAAATAGGCCACTGCGGCTCCTGC	Non-Ref	T	F
rs1708302	rs1708302_Ref_C	ACTGGCCGCTTGACGGTCCTGGGCCCTGGGAACTGCAGTGCACTTGGCTTTGAGTCCCTGCCCTTAAGGAGCTCACAAGCTGATGAGGGGAGAGAGACGCTGAACAAACAAATACATAAAGACAATTTCGATAGAGGAAAGTTTTATGAAAAGACATAACGGGGTAATGCAATAGCAAAATAGGCCACTGCGGCTCCTGC	Ref	C	F
rs1712509	rs1712509_Non-Ref_T	ACTGGCCGCTTGACGTCTTAGAATGTTTTAATGTCTTCTTTCCCTCCTTCATTTTTGAAGAATAGTTTCGTTAGATAGAGAATTCTGGGGTGACAGGGGTTGTTTTTTTCTTTCAGCACTCTTAATATATGTCATCTTACTGCCTTTTGGCCTTTATGGTTTCTGATGAGAAATAGGATGTTAATCACTGCGGCTCCTGC	Non-Ref	T	F
rs1712509	rs1712509_Ref_G	ACTGGCCGCTTGACGTCTTAGAATGTTTTAATGTCTTCTTTCCCTCCTTCATTTTTGAAGAATAGTTTCGTTAGATAGAGAATTCTGGGGTGACAGGGGGTGTTTTTTTCTTTCAGCACTCTTAATATATGTCATCTTACTGCCTTTTGGCCTTTATGGTTTCTGATGAGAAATAGGATGTTAATCACTGCGGCTCCTGC	Ref	G	F
rs1712512	rs1712512_Non-Ref_T	ACTGGCCGCTTGACGGCCCACTAATATTAGCTTCATCAGTGGACTTTATCTGCAGCAATTATTACTGTGGTGTTCTAATTTTCTGTTTCCTTCATTCCCTTTTTTTTTTTTTTTTTTTTTTTTTTTTTTGGAGACAAAGTCTCACTCTGTCACCCAGGCTAGAGTGCAGTGGCATGACCTCTGCTCACTGCGGCTCCTGC	Non-Ref	T	F
rs1712512	rs1712512_Ref_A	ACTGGCCGCTTGACGGCCCACTAATATTAGCTTCATCAGTGGACTTTATCTGCAGCAATTATTACTGTGGTGTTCTAATTTTCTGTTTCCTTCATTCCCATTTTTTTTTTTTTTTTTTTTTTTTTTTTTGGAGACAAAGTCTCACTCTGTCACCCAGGCTAGAGTGCAGTGGCATGACCTCTGCTCACTGCGGCTCCTGC	Ref	A	F
rs17167255	rs17167255_Non-Ref_A	ACTGGCCGCTTGACGCCAGCCTGGGTGACAGAGAGAAACTCTGTCTCAAAAAAAAAGAAAGAAAGAAAATGTGGCTCAGTAGGAATTAATGAGGTGGGCACCAAATTGTTCATTCTCAGGCCTCGTCCAGTCTGGGGAGGACCCAAATTTCTGCCCCAGTTCCTCCTTCCATCAGTCCCCACATTCACTGCGGCTCCTGC	Non-Ref	A	F
rs17167255	rs17167255_Ref_G	ACTGGCCGCTTGACGCCAGCCTGGGTGACAGAGAGAAACTCTGTCTCAAAAAAAAAGAAAGAAAGAAAATGTGGCTCAGTAGGAATTAATGAGGTGGGCGCCAAATTGTTCATTCTCAGGCCTCGTCCAGTCTGGGGAGGACCCAAATTTCTGCCCCAGTTCCTCCTTCCATCAGTCCCCACATTCACTGCGGCTCCTGC	Ref	G	F
rs17200824	rs17200824_Non-Ref_G	ACTGGCCGCTTGACGACCCCAAATGGTTCGCTGGAAGCTTTTCTCACTATACTTCTTCCCTGGTGGAAAACAACTTTCTTCTTACCAAAATTCCTTCTTGTTTTCCAGTATTGTAACCTCTTCAAATTCAATGGTTTTTTTGTTTGTTTTGTTTTGTTTTGAGACAGAGTCTCGCTCTGTCATCCCACTGCGGCTCCTGC	Non-Ref	G	F
rs17200824	rs17200824_Ref_A	ACTGGCCGCTTGACGACCCCAAATGGTTCGCTGGAAGCTTTTCTCACTATACTTCTTCCCTGGTGGAAAACAACTTTCTTCTTACCAAAATTCCTTCTTATTTTCCAGTATTGTAACCTCTTCAAATTCAATGGTTTTTTTGTTTGTTTTGTTTTGTTTTGAGACAGAGTCTCGCTCTGTCATCCCACTGCGGCTCCTGC	Ref	A	F
rs17212236	rs17212236_Non-Ref_C	ACTGGCCGCTTGACGGTTTTTTAAAAAATTAGTTTCAGTAATTATGATTAAATCCATGGTAAATATAGACCTGTGATAAATCTAGATCCTTACGGTGATCACTCATTTTAAAAGACCCTAGTTTTCTGGATCTCCATTCTCCTTTTACTCAGTGCCTTCTCGTTTTTTTTCTCTATTTTAAACCACACTGCGGCTCCTGC	Non-Ref	C	F
rs17212236	rs17212236_Ref_G	ACTGGCCGCTTGACGGTTTTTTAAAAAATTAGTTTCAGTAATTATGATTAAATCCATGGTAAATATAGACCTGTGATAAATCTAGATCCTTACGGTGATGACTCATTTTAAAAGACCCTAGTTTTCTGGATCTCCATTCTCCTTTTACTCAGTGCCTTCTCGTTTTTTTTCTCTATTTTAAACCACACTGCGGCTCCTGC	Ref	G	F
rs17266552	rs17266552_Non-Ref_A	ACTGGCCGCTTGACGCAAGTAATTTAGACAAGAATGAATTTTATGTCTTTGAGGTTAACTAACTTAACAGGACATATAGAAAACAACATTAATATGACAATAGCTTTAGTACTCAGGTGGGATGCTCTTTAAAGAAAAGGGTAACCTCTGGCATCAGTTCAGTAGACATAAGCATGTTAATAGATCACTGCGGCTCCTGC	Non-Ref	A	F
rs17266552	rs17266552_Ref_G	ACTGGCCGCTTGACGCAAGTAATTTAGACAAGAATGAATTTTATGTCTTTGAGGTTAACTAACTTAACAGGACATATAGAAAACAACATTAATATGACAGTAGCTTTAGTACTCAGGTGGGATGCTCTTTAAAGAAAAGGGTAACCTCTGGCATCAGTTCAGTAGACATAAGCATGTTAATAGATCACTGCGGCTCCTGC	Ref	G	F
rs17266594	rs17266594_Non-Ref_C	ACTGGCCGCTTGACGATAGAGTTTTTCTCTGGTATAAGCAAATTAATATATTGCCTAGTGAGCATATTAAAATTTTTGAGAAATAATAATTTAACCTGCCGATAGCATTGCAAATATAAGAAAATATTTTTTCTTTTTCCAGGAAATACAAAAGATATAATAATGATATATGAAGAAGATGCTGACACTGCGGCTCCTGC	Non-Ref	C	F
rs17266594	rs17266594_Ref_T	ACTGGCCGCTTGACGATAGAGTTTTTCTCTGGTATAAGCAAATTAATATATTGCCTAGTGAGCATATTAAAATTTTTGAGAAATAATAATTTAACCTGCTGATAGCATTGCAAATATAAGAAAATATTTTTTCTTTTTCCAGGAAATACAAAAGATATAATAATGATATATGAAGAAGATGCTGACACTGCGGCTCCTGC	Ref	T	F
rs17277503	rs17277503_Non-Ref_A	ACTGGCCGCTTGACGATTCTTCCCATGTGCATGGGTAGCCAGAGCCCAGACAGTGCTTGCCTTCTCCTGGGCCCTATCTTTGTTCCTGTTCTGCGTGTCAAAATGGAGGTTGAGCCTGGAGTGTGTTGGTGGGGGGTGTGGTGGAGTGTCTGTGCCTTTGTTTGATACAGAGCTCTCTGAGGTCCCACTGCGGCTCCTGC	Non-Ref	A	F
rs17277503	rs17277503_Ref_G	ACTGGCCGCTTGACGATTCTTCCCATGTGCATGGGTAGCCAGAGCCCAGACAGTGCTTGCCTTCTCCTGGGCCCTATCTTTGTTCCTGTTCTGCGTGTCGAAATGGAGGTTGAGCCTGGAGTGTGTTGGTGGGGGGTGTGGTGGAGTGTCTGTGCCTTTGTTTGATACAGAGCTCTCTGAGGTCCCACTGCGGCTCCTGC	Ref	G	F
rs17340542	rs17340542_Non-Ref_C	ACTGGCCGCTTGACGAACACAAGATGGTGGTCACAAGTTTCCTCTGGGGAAGGATGCTGTAAATCAAGGAAAGTAGAAAGACATACTTTTACAGGATTACACACTTTTTACTATTTGAATCATTTATCATGCATGCATGTTACCTTTCCCTCCTGCAAAAAAAAAAAAAATTATATTGAAACACACACTGCGGCTCCTGC	Non-Ref	C	F
rs17340542	rs17340542_Ref_T	ACTGGCCGCTTGACGAACACAAGATGGTGGTCACAAGTTTCCTCTGGGGAAGGATGCTGTAAATCAAGGAAAGTAGAAAGACATACTTTTACAGGATTATACACTTTTTACTATTTGAATCATTTATCATGCATGCATGTTACCTTTCCCTCCTGCAAAAAAAAAAAAAATTATATTGAAACACACACTGCGGCTCCTGC	Ref	T	F
rs17346550	rs17346550_Non-Ref_C	ACTGGCCGCTTGACGCCATAAAGGAGAGGTCTAAAATAAACCCACTGAAGGACCAAAAGGAGAGTCCATCCATGTATTAATTGTTGCATGTTCCCTACCCGGAAGCTGAAGTTACATAGCACTTTACATACCATGTGAAAGCATTCCTGGATGATGTGGAGGGGGAAGAAAGTGATGAAAATGAGCACTGCGGCTCCTGC	Non-Ref	C	F
rs17346550	rs17346550_Ref_T	ACTGGCCGCTTGACGCCATAAAGGAGAGGTCTAAAATAAACCCACTGAAGGACCAAAAGGAGAGTCCATCCATGTATTAATTGTTGCATGTTCCCTACCTGGAAGCTGAAGTTACATAGCACTTTACATACCATGTGAAAGCATTCCTGGATGATGTGGAGGGGGAAGAAAGTGATGAAAATGAGCACTGCGGCTCCTGC	Ref	T	F
rs1734787	rs1734787_Non-Ref_C	ACTGGCCGCTTGACGTCTTCTCAATAATCAGTTCCTAAGGTTCCATCCGAGAAAGTAGAAAACCACAGAGGCCATTCTCATGGGTACTTTAAGCAGTACCTCTGTTGGCAAAACACAAATGTTGTTACACAAATACTAAGCCACAGATTGCAAAGGCACCTGACAGCCTTTAAAATTCATTTCTCCACTGCGGCTCCTGC	Non-Ref	C	F
rs1734787	rs1734787_Ref_A	ACTGGCCGCTTGACGTCTTCTCAATAATCAGTTCCTAAGGTTCCATCCGAGAAAGTAGAAAACCACAGAGGCCATTCTCATGGGTACTTTAAGCAGTACATCTGTTGGCAAAACACAAATGTTGTTACACAAATACTAAGCCACAGATTGCAAAGGCACCTGACAGCCTTTAAAATTCATTTCTCCACTGCGGCTCCTGC	Ref	A	F
rs1734789	rs1734789_Non-Ref_A	ACTGGCCGCTTGACGCTCAACTGTTTTCTTGGTGGACTTGTCTTTTCATTTTCTTTGAGACAGGGTCTCACTCAGTCACCCAGGCTGGGGTGCGGTGGCACGACCTCAGCTCACTGCAGCCTTGACCTCCTTGGGATCAAGCAATCCTCCTGCCTCTGCTTCCCGAGTAGCTGGGACTATGGACTCACTGCGGCTCCTGC	Non-Ref	A	F
rs1734789	rs1734789_Ref_G	ACTGGCCGCTTGACGCTCAACTGTTTTCTTGGTGGACTTGTCTTTTCATTTTCTTTGAGACAGGGTCTCACTCAGTCACCCAGGCTGGGGTGCGGTGGCGCGACCTCAGCTCACTGCAGCCTTGACCTCCTTGGGATCAAGCAATCCTCCTGCCTCTGCTTCCCGAGTAGCTGGGACTATGGACTCACTGCGGCTCCTGC	Ref	G	F
rs1734790	rs1734790_Non-Ref_A	ACTGGCCGCTTGACGGCATCTTGTGCCAGAAAGCCCGGGGAGTGCAAGAGAAAAACAGGGAGGGCCCATGAGAGGCCTCTAGCAGTGGTCCAGGTGTGGACCAGGGTGGGGGCAGTTGAGGATTTGGGGCTGGTCTAGGTGGTGAAGCAACAGAGCTCGCAGGTGGATTAGTGTGGGGGTGAGGGCACTGCGGCTCCTGC	Non-Ref	A	F
rs1734790	rs1734790_Ref_C	ACTGGCCGCTTGACGGCATCTTGTGCCAGAAAGCCCGGGGAGTGCAAGAGAAAAACAGGGAGGGCCCATGAGAGGCCTCTAGCAGTGGTCCAGGTGTGGCCCAGGGTGGGGGCAGTTGAGGATTTGGGGCTGGTCTAGGTGGTGAAGCAACAGAGCTCGCAGGTGGATTAGTGTGGGGGTGAGGGCACTGCGGCTCCTGC	Ref	C	F
rs1734791	rs1734791_Non-Ref_T	ACTGGCCGCTTGACGTTCTCAGAGAAATCTTAGAATACAGAATAGTCATAAAATCAGAACAGAAACACCCATAAACAAGAAATAAACAGATGATAAAAGTAAAGTATCAGGCAGGGCATGGTGGCTCATCTCTGGTGACACCACACCAGGCGTGGTGGCCCAGCACTTTGGGGGGCAGAGGTGGGCACTGCGGCTCCTGC	Non-Ref	T	F
rs1734791	rs1734791_Ref_A	ACTGGCCGCTTGACGTTCTCAGAGAAATCTTAGAATACAGAATAGTCATAAAATCAGAACAGAAACACCCATAAACAAGAAATAAACAGATGATAAAAGAAAAGTATCAGGCAGGGCATGGTGGCTCATCTCTGGTGACACCACACCAGGCGTGGTGGCCCAGCACTTTGGGGGGCAGAGGTGGGCACTGCGGCTCCTGC	Ref	A	F
rs1734792	rs1734792_Non-Ref_C	ACTGGCCGCTTGACGATGGTCAAGTACAGCTTTTAAGACGCAGAAGTTAAGGAGGGAAAGTGGAAGGAAAAGTAGGGTTATTAATATCCTTATCTTAAACAGAGGGGAACTGACATATGGACTAAAATACTGTTTAAAATTTACAGAGAAATGTGGGCTTGGCATGGTAGCTCACACCTGTAATCCACTGCGGCTCCTGC	Non-Ref	C	F
rs1734792	rs1734792_Ref_A	ACTGGCCGCTTGACGATGGTCAAGTACAGCTTTTAAGACGCAGAAGTTAAGGAGGGAAAGTGGAAGGAAAAGTAGGGTTATTAATATCCTTATCTTAAAAAGAGGGGAACTGACATATGGACTAAAATACTGTTTAAAATTTACAGAGAAATGTGGGCTTGGCATGGTAGCTCACACCTGTAATCCACTGCGGCTCCTGC	Ref	A	F
rs17421	rs17421_Non-Ref_C	ACTGGCCGCTTGACGTCACCTCCAGGGAGTTGGTGTTGGCGCGTACCAGTTGTACTCGGGCTGGGGGTGGTGGCTTTTCTGTGGGAGAACGCAGTTGGTCAGAAGGGGCGGGAGGCTATGGGAGGAGGGGAGTCGGCTGGGCCGGGCCTACCTGTCTCTAGGTACCAGAGGTCCTTGCAGCAGACCACTGCGGCTCCTGC	Non-Ref	C	F
rs17421	rs17421_Ref_G	ACTGGCCGCTTGACGTCACCTCCAGGGAGTTGGTGTTGGCGCGTACCAGTTGTACTCGGGCTGGGGGTGGTGGCTTTTCTGTGGGAGAACGCAGTTGGTGAGAAGGGGCGGGAGGCTATGGGAGGAGGGGAGTCGGCTGGGCCGGGCCTACCTGTCTCTAGGTACCAGAGGTCCTTGCAGCAGACCACTGCGGCTCCTGC	Ref	G	F
rs17422	rs17422_Non-Ref-1_T	ACTGGCCGCTTGACGGTTTCTAGGTTCCCTTTAGGACCTGGACATCCACAAAGACACCCAGGTGCTTGCACAGAGGACCTAGAACACTCTGTACCTGATTGGGCGGAGCCTCACAGGCCCGGGGAGGGTCTCAGACTCAGCTTGTGTGTGGCCCTCTCCCCCCTGAATCTGTCTTTCCTTGGTCCCACTGCGGCTCCTGC	Non-Ref-1	T	F
rs17422	rs17422_Non-Ref-2_G	ACTGGCCGCTTGACGGTTTCTAGGTTCCCTTTAGGACCTGGACATCCACAAAGACACCCAGGTGCTTGCACAGAGGACCTAGAACACTCTGTACCTGATGGGGCGGAGCCTCACAGGCCCGGGGAGGGTCTCAGACTCAGCTTGTGTGTGGCCCTCTCCCCCCTGAATCTGTCTTTCCTTGGTCCCACTGCGGCTCCTGC	Non-Ref-2	G	F
rs17422	rs17422_Non-Ref-3_C	ACTGGCCGCTTGACGGTTTCTAGGTTCCCTTTAGGACCTGGACATCCACAAAGACACCCAGGTGCTTGCACAGAGGACCTAGAACACTCTGTACCTGATCGGGCGGAGCCTCACAGGCCCGGGGAGGGTCTCAGACTCAGCTTGTGTGTGGCCCTCTCCCCCCTGAATCTGTCTTTCCTTGGTCCCACTGCGGCTCCTGC	Non-Ref-3	C	F
rs17422	rs17422_Ref_A	ACTGGCCGCTTGACGGTTTCTAGGTTCCCTTTAGGACCTGGACATCCACAAAGACACCCAGGTGCTTGCACAGAGGACCTAGAACACTCTGTACCTGATAGGGCGGAGCCTCACAGGCCCGGGGAGGGTCTCAGACTCAGCTTGTGTGTGGCCCTCTCCCCCCTGAATCTGTCTTTCCTTGGTCCCACTGCGGCTCCTGC	Ref	A	F
rs17425212	rs17425212_Non-Ref_T	ACTGGCCGCTTGACGCACTCCCACTGTCTCTTCCCAGTTCTCAAAGAACTATAATAAAATGAAAATAGCTAACTCTGACACTGTTTTCAACATATTCTTTGAACCAGCAGAGAGCTGATTGATGTCATCTAAGGGAAGTGGTTTGGAGCTGGAAAAGTCTCCTTCAGGGCAATCACCTTTTTTTTCACTGCGGCTCCTGC	Non-Ref	T	F
rs17425212	rs17425212_Ref_C	ACTGGCCGCTTGACGCACTCCCACTGTCTCTTCCCAGTTCTCAAAGAACTATAATAAAATGAAAATAGCTAACTCTGACACTGTTTTCAACATATTCTTCGAACCAGCAGAGAGCTGATTGATGTCATCTAAGGGAAGTGGTTTGGAGCTGGAAAAGTCTCCTTCAGGGCAATCACCTTTTTTTTCACTGCGGCTCCTGC	Ref	C	F
rs17435	rs17435_Non-Ref_A	ACTGGCCGCTTGACGCCACCCAGAGACTGAGGTGCCCCCTATCCCCATGGAAATGGCACACACATCCCTCGTGCAGCTAGAGTGAGCCTTAGTAAGACAACCAACACAGTTCTTAGAACAAAGAGAAGAATCCAGATAGGGCTGAAGACTACATGGCTGCAGCTCCCTCCAGCGTGCAAATTCTCCACTGCGGCTCCTGC	Non-Ref	A	F
rs17435	rs17435_Ref_T	ACTGGCCGCTTGACGCCACCCAGAGACTGAGGTGCCCCCTATCCCCATGGAAATGGCACACACATCCCTCGTGCAGCTAGAGTGAGCCTTAGTAAGACATCCAACACAGTTCTTAGAACAAAGAGAAGAATCCAGATAGGGCTGAAGACTACATGGCTGCAGCTCCCTCCAGCGTGCAAATTCTCCACTGCGGCTCCTGC	Ref	T	F
rs17515910	rs17515910_Non-Ref_C	ACTGGCCGCTTGACGCTCTGAAGGGGCCATGTTATCTTGAGCTCATGGTGGTTGCATATGAAGTTTCTTCTTCCTGGAATCTCTTTGCTGACTTTGCAACCTGGCTGCCATCCCGCCCATTTCAACTCACAGAGCATTTCCTTTAGGAAGCTTTCCCTGACCACCTCCTTTTCCTCTTGCCTGAGCACTGCGGCTCCTGC	Non-Ref	C	F
rs17515910	rs17515910_Ref_A	ACTGGCCGCTTGACGCTCTGAAGGGGCCATGTTATCTTGAGCTCATGGTGGTTGCATATGAAGTTTCTTCTTCCTGGAATCTCTTTGCTGACTTTGCAAACTGGCTGCCATCCCGCCCATTTCAACTCACAGAGCATTTCCTTTAGGAAGCTTTCCCTGACCACCTCCTTTTCCTCTTGCCTGAGCACTGCGGCTCCTGC	Ref	A	F
rs17630801	rs17630801_Non-Ref_C	ACTGGCCGCTTGACGGGTGATAGAGCAAGATTTCATCTCAAAGAAAAAAAAAAAGAAATGAAGGTTTCAATGCTTCTTTGATGCCTTAACAAAAACATTCCATTCCATTTGACTGGCTGCTACTTTAAAAAATGACCTTCCAAACCTTCCAAACACTTCTAAAAACTCTCATCATTTAAATAATTCACTGCGGCTCCTGC	Non-Ref	C	F
rs17630801	rs17630801_Ref_A	ACTGGCCGCTTGACGGGTGATAGAGCAAGATTTCATCTCAAAGAAAAAAAAAAAGAAATGAAGGTTTCAATGCTTCTTTGATGCCTTAACAAAAACATTACATTCCATTTGACTGGCTGCTACTTTAAAAAATGACCTTCCAAACCTTCCAAACACTTCTAAAAACTCTCATCATTTAAATAATTCACTGCGGCTCCTGC	Ref	A	F
rs17676923	rs17676923_Non-Ref_T	ACTGGCCGCTTGACGCAGCTTGGGCAACAAGAGCGAAACTCCGTCTCAAAAAAAAAAAAAAAAAAAAAGAGAGACATGCCTATGGAGTTCAAAAAGAAATGCTGCATGTACTCCCACGTTATAATGAACACGTGTACATATAGAACTACACGCCAGGAACTGCACAGAGTGTTTCCGATGTATTCCACTGCGGCTCCTGC	Non-Ref	T	F
rs17676923	rs17676923_Ref_C	ACTGGCCGCTTGACGCAGCTTGGGCAACAAGAGCGAAACTCCGTCTCAAAAAAAAAAAAAAAAAAAAAGAGAGACATGCCTATGGAGTTCAAAAAGAAACGCTGCATGTACTCCCACGTTATAATGAACACGTGTACATATAGAACTACACGCCAGGAACTGCACAGAGTGTTTCCGATGTATTCCACTGCGGCTCCTGC	Ref	C	F
rs17778581	rs17778581_Non-Ref_T	ACTGGCCGCTTGACGCCATGCCTGGGGAAGGGAGAAGAGATGGAGGGGAGGAGATGGGACGGATGGTGCTGGCATGACCGTCTGGAGCCACTGGCCGCATGCCACACCCTGAGTGTCAGGAAACACAGGCTGTGCATGTGTGACAGTTTAGAGGAGGGGATCCAAAGCTACCTCTGGGGATCTGGCACTGCGGCTCCTGC	Non-Ref	T	F
rs17778581	rs17778581_Ref_C	ACTGGCCGCTTGACGCCATGCCTGGGGAAGGGAGAAGAGATGGAGGGGAGGAGATGGGACGGATGGTGCTGGCATGACCGTCTGGAGCCACTGGCCGCACGCCACACCCTGAGTGTCAGGAAACACAGGCTGTGCATGTGTGACAGTTTAGAGGAGGGGATCCAAAGCTACCTCTGGGGATCTGGCACTGCGGCTCCTGC	Ref	C	F
rs17805769	rs17805769_Non-Ref_G	ACTGGCCGCTTGACGGACTGCCATGGGTTTGCTTCCTCAGAAGGCTTCCCCGTCGGCTGCCCTCTCTCACTGTAGGGTCTGCTTGGACTCAGTGTGCAGGAGCCCTCCATTATCGACAGAAAACAAGCTCCTTAAAAACACACTTAGGCCAAGCACAGTGGCTCACGCCTGTAATTTATCCAGCACACTGCGGCTCCTGC	Non-Ref	G	F
rs17805769	rs17805769_Ref_A	ACTGGCCGCTTGACGGACTGCCATGGGTTTGCTTCCTCAGAAGGCTTCCCCGTCGGCTGCCCTCTCTCACTGTAGGGTCTGCTTGGACTCAGTGTGCAGAAGCCCTCCATTATCGACAGAAAACAAGCTCCTTAAAAACACACTTAGGCCAAGCACAGTGGCTCACGCCTGTAATTTATCCAGCACACTGCGGCTCCTGC	Ref	A	F
rs17849501	rs17849501_Non-Ref_T	ACTGGCCGCTTGACGTCTTCTCAAGAGTCCCTCCCACCTTGCTCCACATGGCCCGGGCCACAGGAGACTCAGGGGAAGCTGAGCAATCCCACCTACCGTTGCCTTGCCTAGGTAATCCTTCTTGGCCAGCTGAGCCACTTGTCTCTCATTTGGTCGAAACAGCTTGCCCACAGGGATCACCACTGCACTGCGGCTCCTGC	Non-Ref	T	F
rs17849501	rs17849501_Ref_C	ACTGGCCGCTTGACGTCTTCTCAAGAGTCCCTCCCACCTTGCTCCACATGGCCCGGGCCACAGGAGACTCAGGGGAAGCTGAGCAATCCCACCTACCGTCGCCTTGCCTAGGTAATCCTTCTTGGCCAGCTGAGCCACTTGTCTCTCATTTGGTCGAAACAGCTTGCCCACAGGGATCACCACTGCACTGCGGCTCCTGC	Ref	C	F
rs17849502	rs17849502_Non-Ref_T	ACTGGCCGCTTGACGTCCTCCTCTTCCCTCCTCCAGGCCAGCACAAGGTTCCCACTGTACCCCTCACAGCTGCCTGCATGGAGCTCACCTCAGCTTAGTTTGTTCCAGCCGGAGCTCCAGTTTCTTAGACACCATGTCCCGGACCTGGCTGTAGGGGAGCCCGGGCTGAGTCTTCATGACTACCGCACTGCGGCTCCTGC	Non-Ref	T	F
rs17849502	rs17849502_Ref_G	ACTGGCCGCTTGACGTCCTCCTCTTCCCTCCTCCAGGCCAGCACAAGGTTCCCACTGTACCCCTCACAGCTGCCTGCATGGAGCTCACCTCAGCTTAGTGTGTTCCAGCCGGAGCTCCAGTTTCTTAGACACCATGTCCCGGACCTGGCTGTAGGGGAGCCCGGGCTGAGTCTTCATGACTACCGCACTGCGGCTCCTGC	Ref	G	F
rs1788097	rs1788097_Non-Ref_T	ACTGGCCGCTTGACGCGACCACTTGTGACACACTGTTCAATTATAAATCCAAATTTCAGATGCATTGTTTCATAGGAAATATGTTACCTATTTGTAACCTGTTTTTAGTAATGTTTGGCCTCTTGGATCAGATCCATTTATTCACTCAGTCTTTAAACACAAAGTATTTCAAGGTGTACTGTATGCACTGCGGCTCCTGC	Non-Ref	T	F
rs1788097	rs1788097_Ref_C	ACTGGCCGCTTGACGCGACCACTTGTGACACACTGTTCAATTATAAATCCAAATTTCAGATGCATTGTTTCATAGGAAATATGTTACCTATTTGTAACCCGTTTTTAGTAATGTTTGGCCTCTTGGATCAGATCCATTTATTCACTCAGTCTTTAAACACAAAGTATTTCAAGGTGTACTGTATGCACTGCGGCTCCTGC	Ref	C	F
rs1788098	rs1788098_Non-Ref_T	ACTGGCCGCTTGACGACGAGTGTACCCATTTACATTCCCGCCAACAGTGTACAAGGGTTGCCTTTTCTCCACATCCTCACCAACACTTGCTATCTCTTGTCTTTTTGATAACAGCCATTCTAATAGGTGTGAGGTGAGAGCTCACTGGGGTTTTGATTTGCATTTCCCTGATGACCAGTAATGTTCACTGCGGCTCCTGC	Non-Ref	T	F
rs1788098	rs1788098_Ref_C	ACTGGCCGCTTGACGACGAGTGTACCCATTTACATTCCCGCCAACAGTGTACAAGGGTTGCCTTTTCTCCACATCCTCACCAACACTTGCTATCTCTTGCCTTTTTGATAACAGCCATTCTAATAGGTGTGAGGTGAGAGCTCACTGGGGTTTTGATTTGCATTTCCCTGATGACCAGTAATGTTCACTGCGGCTCCTGC	Ref	C	F
rs1800628	rs1800628_Non-Ref_A	ACTGGCCGCTTGACGTGCCGGACGTGGTGGCATGCACCTGTAATCCTACCACTTTGCAAGGCCAAGGTGAGAGGATCGCTTGAACCCAGGAGTTCCAGAACAACCTGGGCAACATAGTGAGATCCTGTCTCTATTTTTTAAAAAAGAATGAAACATAGGAATAAGATGTGGGTGAAGGACTCACACACTGCGGCTCCTGC	Non-Ref	A	F
rs1800628	rs1800628_Ref_G	ACTGGCCGCTTGACGTGCCGGACGTGGTGGCATGCACCTGTAATCCTACCACTTTGCAAGGCCAAGGTGAGAGGATCGCTTGAACCCAGGAGTTCCAGAGCAACCTGGGCAACATAGTGAGATCCTGTCTCTATTTTTTAAAAAAGAATGAAACATAGGAATAAGATGTGGGTGAAGGACTCACACACTGCGGCTCCTGC	Ref	G	F
rs1800890	rs1800890_Non-Ref_T	ACTGGCCGCTTGACGGCCAAAAGGCCTGAGTCCAGTTTGCCCTCAAGCCCAGATGCATAGTAGGCATCTAATCAATGCTTATTATACTGATTTTAAATGTATTTTTCCAGTGGGGGATGTACTGGGAAATCAGAAGGTTGTGGGAAGGGGAATACCTCTCTTCTTCCATCCCTGCTCCAAAATATCACTGCGGCTCCTGC	Non-Ref	T	F
rs1800890	rs1800890_Ref_A	ACTGGCCGCTTGACGGCCAAAAGGCCTGAGTCCAGTTTGCCCTCAAGCCCAGATGCATAGTAGGCATCTAATCAATGCTTATTATACTGATTTTAAATGAATTTTTCCAGTGGGGGATGTACTGGGAAATCAGAAGGTTGTGGGAAGGGGAATACCTCTCTTCTTCCATCCCTGCTCCAAAATATCACTGCGGCTCCTGC	Ref	A	F
rs1801274	rs1801274_Non-Ref_G	ACTGGCCGCTTGACGTCATGCTGAGGTGCCACAGCTGGAAGGACAAGCCTCTGGTCAAGGTCACATTCTTCCAGAATGGAAAATCCCAGAAATTCTCCCGTTTGGATCCCACCTTCTCCATCCCACAAGCAAACCACAGTCACAGTGGTGATTACCACTGCACAGGAAACATAGGCTACACGCTGCACTGCGGCTCCTGC	Non-Ref	G	F
rs1801274	rs1801274_Ref_A	ACTGGCCGCTTGACGTCATGCTGAGGTGCCACAGCTGGAAGGACAAGCCTCTGGTCAAGGTCACATTCTTCCAGAATGGAAAATCCCAGAAATTCTCCCATTTGGATCCCACCTTCTCCATCCCACAAGCAAACCACAGTCACAGTGGTGATTACCACTGCACAGGAAACATAGGCTACACGCTGCACTGCGGCTCCTGC	Ref	A	F
rs1804182	rs1804182_Non-Ref_A	ACTGGCCGCTTGACGCACTGCGCCTTTGCAGTGTCTTCTGAAGAAGAAGAGGCGGGATCTCATTTGCTTTTGAGGAGTCGGGTGTTCCTGGTCACGGTCACATGTTGTCACGAATCCAGTCTAGGTAGTTGGTAACCTTGGTGTACACACCCGGGACATCCTTCTGTCCACAGCCCAGGCCCCAGCACTGCGGCTCCTGC	Non-Ref	A	F
rs1804182	rs1804182_Ref_G	ACTGGCCGCTTGACGCACTGCGCCTTTGCAGTGTCTTCTGAAGAAGAAGAGGCGGGATCTCATTTGCTTTTGAGGAGTCGGGTGTTCCTGGTCACGGTCGCATGTTGTCACGAATCCAGTCTAGGTAGTTGGTAACCTTGGTGTACACACCCGGGACATCCTTCTGTCCACAGCCCAGGCCCCAGCACTGCGGCTCCTGC	Ref	G	F
rs1806356	rs1806356_Non-Ref_A	ACTGGCCGCTTGACGAGAGACAGTCTGGCCACAGTGGCCTTGCTGAGCTGTGGTGGGCTCCACACTGTTCAAACTTCCTGGCAGCTTTGTTTACACTGTAAGGGTAAAACTGCCTACCCAAGCCTCAGCCATGGTGGATGCCCCTCCCCCCACCAAGCTCGAGTGTCCCAGGTTGACATTAGACTCACTGCGGCTCCTGC	Non-Ref	A	F
rs1806356	rs1806356_Ref_G	ACTGGCCGCTTGACGAGAGACAGTCTGGCCACAGTGGCCTTGCTGAGCTGTGGTGGGCTCCACACTGTTCAAACTTCCTGGCAGCTTTGTTTACACTGTGAGGGTAAAACTGCCTACCCAAGCCTCAGCCATGGTGGATGCCCCTCCCCCCACCAAGCTCGAGTGTCCCAGGTTGACATTAGACTCACTGCGGCTCCTGC	Ref	G	F
rs1807560	rs1807560_Non-Ref_A	ACTGGCCGCTTGACGTGGAGGGGCCCTAACAGCATGTGCACATGAACCTGTGATTGTTTTTTTTCTTTTTTTGAGATGGAGTCTTGCTCTGTTGCCCAGACTGGAGTACAATGGTGCCATCTCGGCTCATTGCAACCTCCGCCTCCCAGGTTCAAGCAACTCTACTGCCTCGGCCTCCCAAGTAGCACTGCGGCTCCTGC	Non-Ref	A	F
rs1807560	rs1807560_Ref_G	ACTGGCCGCTTGACGTGGAGGGGCCCTAACAGCATGTGCACATGAACCTGTGATTGTTTTTTTTCTTTTTTTGAGATGGAGTCTTGCTCTGTTGCCCAGGCTGGAGTACAATGGTGCCATCTCGGCTCATTGCAACCTCCGCCTCCCAGGTTCAAGCAACTCTACTGCCTCGGCCTCCCAAGTAGCACTGCGGCTCCTGC	Ref	G	F
rs180769054	rs180769054_Non-Ref_A	ACTGGCCGCTTGACGCCGGCCGGCTGCAGGGGTACTGAGACCAGTACCCGGGGGCCAGCAGCGACCCGGAAACACTCGGCCCGGAAATGATGTCACCATAAGGCGGGCCCGAAGAGAGGGTGGACCACGGCTGCGCGCTGGCTCCGGGAAGCGGTCGATGCCCGCGGCCGACGGAGACTACAACCCACTGCGGCTCCTGC	Non-Ref	A	F
rs180769054	rs180769054_Ref_G	ACTGGCCGCTTGACGCCGGCCGGCTGCAGGGGTACTGAGACCAGTACCCGGGGGCCAGCAGCGACCCGGAAACACTCGGCCCGGAAATGATGTCACCATGAGGCGGGCCCGAAGAGAGGGTGGACCACGGCTGCGCGCTGGCTCCGGGAAGCGGTCGATGCCCGCGGCCGACGGAGACTACAACCCACTGCGGCTCCTGC	Ref	G	F
rs1831795	rs1831795_Non-Ref_G	ACTGGCCGCTTGACGTTTTCCCCTCCCTGTGTCCATGTGTTCTCATTGTTCAACTCCCACTTATAAGTGGGAACATGCAGTGGTTGATTTTCTATTCCCGTGTTAGTTTGCTGAGGATGATGGTTTCCAGCTTCATCCATGTCCCTGAAAAGGACATTAACTCATTCTTTTTTATAGCTGTATAGCACTGCGGCTCCTGC	Non-Ref	G	F
rs1831795	rs1831795_Ref_A	ACTGGCCGCTTGACGTTTTCCCCTCCCTGTGTCCATGTGTTCTCATTGTTCAACTCCCACTTATAAGTGGGAACATGCAGTGGTTGATTTTCTATTCCCATGTTAGTTTGCTGAGGATGATGGTTTCCAGCTTCATCCATGTCCCTGAAAAGGACATTAACTCATTCTTTTTTATAGCTGTATAGCACTGCGGCTCCTGC	Ref	A	F
rs183631218	rs183631218_Non-Ref_C	ACTGGCCGCTTGACGCACCTGTAGTCCCAGCTCCTCGGGAGGTTGAGGCAGAAGAATCTCTTGAATCCAGGAGGCAGAGGTTGCAGTGAGCCAAGAATGCACCATTGCACTCCAGCCTGGGCAACAAAAGTGAAACTCCATCTCAAAAAAAAAAAAAGGAAAAGGAAAAGAAAAAAGGTACCCGCCACTGCGGCTCCTGC	Non-Ref	C	F
rs183631218	rs183631218_Ref_T	ACTGGCCGCTTGACGCACCTGTAGTCCCAGCTCCTCGGGAGGTTGAGGCAGAAGAATCTCTTGAATCCAGGAGGCAGAGGTTGCAGTGAGCCAAGAATGTACCATTGCACTCCAGCCTGGGCAACAAAAGTGAAACTCCATCTCAAAAAAAAAAAAAGGAAAAGGAAAAGAAAAAAGGTACCCGCCACTGCGGCTCCTGC	Ref	T	F
rs1844497	rs1844497_Non-Ref_G	ACTGGCCGCTTGACGAGCATACACAGACAACCCACAGAGTGGGAGAAAATATTTAAAATCTATGCATCTGACAAAAGACTAGTATCCAGAATCTATAAAGAACTCAAGCAAATCAGCAAGAAATAAACAAATAATCCCATCAAACACTGAGCTAAGGATATCAATAGATATTTCTCAAAAGAAGACACTGCGGCTCCTGC	Non-Ref	G	F
rs1844497	rs1844497_Ref_A	ACTGGCCGCTTGACGAGCATACACAGACAACCCACAGAGTGGGAGAAAATATTTAAAATCTATGCATCTGACAAAAGACTAGTATCCAGAATCTATAAAAAACTCAAGCAAATCAGCAAGAAATAAACAAATAATCCCATCAAACACTGAGCTAAGGATATCAATAGATATTTCTCAAAAGAAGACACTGCGGCTCCTGC	Ref	A	F
rs1844498	rs1844498_Non-Ref_A	ACTGGCCGCTTGACGAGAAGGCTGAGGCACGAGAATCACTTGCACCCATGAGGCAGAGATTGCAGTGAGCTGAGATCACACCATTGCACTCCAGCCTGGATGACAGAATGAGACAATGCCTCATAGAATTAAGGACCTATTCTCATGCCACCATTTTCCCAGAATTCTGTTAGAAGACTTAGGGGCACTGCGGCTCCTGC	Non-Ref	A	F
rs1844498	rs1844498_Ref_G	ACTGGCCGCTTGACGAGAAGGCTGAGGCACGAGAATCACTTGCACCCATGAGGCAGAGATTGCAGTGAGCTGAGATCACACCATTGCACTCCAGCCTGGGTGACAGAATGAGACAATGCCTCATAGAATTAAGGACCTATTCTCATGCCACCATTTTCCCAGAATTCTGTTAGAAGACTTAGGGGCACTGCGGCTCCTGC	Ref	G	F
rs1854332	rs1854332_Non-Ref_C	ACTGGCCGCTTGACGGTAATCCCACTACTGAGTATCTGCTCACAGGAAAAGAAGTCATTATGAGAAAAAGGCACATGTACACACATGTTTATAGCAGCACTATTCACAATAGCAAATATATGAAACCAACCTAAGTGCCCATCAGCCAAAGATATGAAACCAACCTAAGTGCCCATCAGCCAATGCACTGCGGCTCCTGC	Non-Ref	C	F
rs1854332	rs1854332_Ref_T	ACTGGCCGCTTGACGGTAATCCCACTACTGAGTATCTGCTCACAGGAAAAGAAGTCATTATGAGAAAAAGGCACATGTACACACATGTTTATAGCAGCATTATTCACAATAGCAAATATATGAAACCAACCTAAGTGCCCATCAGCCAAAGATATGAAACCAACCTAAGTGCCCATCAGCCAATGCACTGCGGCTCCTGC	Ref	T	F
rs1857066	rs1857066_Non-Ref_C	ACTGGCCGCTTGACGCTTTCCCATATCTCTCCATCCAGTACCTTCTTGGATTCAATTGTTTCTCTAGACAAGGTTTTCACACTTTCTTCTGCCAGAATCCTTTCAAGTTCCAAGCATCAAATCTTACCTTTAAGATTCTTAAGAGCACAAAATATAGCTCTGCTGTTGCTTTCTGGATAGGCAAGCACTGCGGCTCCTGC	Non-Ref	C	F
rs1857066	rs1857066_Ref_A	ACTGGCCGCTTGACGCTTTCCCATATCTCTCCATCCAGTACCTTCTTGGATTCAATTGTTTCTCTAGACAAGGTTTTCACACTTTCTTCTGCCAGAATCATTTCAAGTTCCAAGCATCAAATCTTACCTTTAAGATTCTTAAGAGCACAAAATATAGCTCTGCTGTTGCTTTCTGGATAGGCAAGCACTGCGGCTCCTGC	Ref	A	F
rs185857314	rs185857314_Non-Ref_A	ACTGGCCGCTTGACGTCATAAATATATAAAAAATTATATTTATATATCATAAATATATAAAAAATTATGTTTATATATAATAAATATATAAAAAATTATATTTATATATAATAAATATAAAAATTTGTTTATATATAATAAATATAAAAATTTATGTTTATATATAATAAATATATAAAAATTTACACTGCGGCTCCTGC	Non-Ref	A	F
rs185857314	rs185857314_Ref_G	ACTGGCCGCTTGACGTCATAAATATATAAAAAATTATATTTATATATCATAAATATATAAAAAATTATGTTTATATATAATAAATATATAAAAAATTATGTTTATATATAATAAATATAAAAATTTGTTTATATATAATAAATATAAAAATTTATGTTTATATATAATAAATATATAAAAATTTACACTGCGGCTCCTGC	Ref	G	F
rs1870027	rs1870027_Non-Ref_A	ACTGGCCGCTTGACGATGCCTGTAATTCCAGCTATTCAGGAGGTTGAGACAGGATAATCGCTTGAACCCAGGAGGTAGAGGTTGAGGTGAGCTGAGATCATGCCATTGCACTCCAGCCTGGGCAACAAGAGCGAAACTTCGTCTCAAAAAAAAAAAAAATGAGCACCTTTCCACAGTGCCAGTAGCACTGCGGCTCCTGC	Non-Ref	A	F
rs1870027	rs1870027_Ref_G	ACTGGCCGCTTGACGATGCCTGTAATTCCAGCTATTCAGGAGGTTGAGACAGGATAATCGCTTGAACCCAGGAGGTAGAGGTTGAGGTGAGCTGAGATCGTGCCATTGCACTCCAGCCTGGGCAACAAGAGCGAAACTTCGTCTCAAAAAAAAAAAAAATGAGCACCTTTCCACAGTGCCAGTAGCACTGCGGCTCCTGC	Ref	G	F
rs187047327	rs187047327_Non-Ref_T	ACTGGCCGCTTGACGATAAATAAAAATTTATATTTAGATATCATAAATAAAAATTTATATTTAGATATCATAAATAAAAATTTATATTTAGATATCATATATAAAAATTTATATTTATATATCATAAATATATAAAAATTTATATTTATATATCATAAATATATAAAAATTTATATTTATATATCCACTGCGGCTCCTGC	Non-Ref	T	F
rs187047327	rs187047327_Ref_A	ACTGGCCGCTTGACGATAAATAAAAATTTATATTTAGATATCATAAATAAAAATTTATATTTAGATATCATAAATAAAAATTTATATTTAGATATCATAAATAAAAATTTATATTTATATATCATAAATATATAAAAATTTATATTTATATATCATAAATATATAAAAATTTATATTTATATATCCACTGCGGCTCCTGC	Ref	A	F
rs1874886	rs1874886_Non-Ref_A	ACTGGCCGCTTGACGTCAACAAATTCAATTTTCTTTAGAAAAGGAGATTTTTAAAATTCTACTTAGACTGGGCACAGTGGCTCATACCTATAATCCAAGAGGATTTAGGAGGCCAAAACAAGTAAATTCCTTGGGCCCAGGAGTTTGACACCAGCCTGGGCAAAATAGTGAGACTCCATGTCTAACACTGCGGCTCCTGC	Non-Ref	A	F
rs1874886	rs1874886_Ref_G	ACTGGCCGCTTGACGTCAACAAATTCAATTTTCTTTAGAAAAGGAGATTTTTAAAATTCTACTTAGACTGGGCACAGTGGCTCATACCTATAATCCAAGGGGATTTAGGAGGCCAAAACAAGTAAATTCCTTGGGCCCAGGAGTTTGACACCAGCCTGGGCAAAATAGTGAGACTCCATGTCTAACACTGCGGCTCCTGC	Ref	G	F
rs1883231	rs1883231_Non-Ref_A	ACTGGCCGCTTGACGAGAGGCAGAGGTTACAGTGAGCAAAGATTGTGCCACTACACTGCAGCCTGGACAACAAAGCGAGACTCCATCTCAAAAATAAATAAATTAATTAATTAAAAAAAGAACACTGGCCTCTGATCCACCAGAAAGAATTTCATAAGATTCAGTGATAAAGCTCAGCTCGTGGCCACTGCGGCTCCTGC	Non-Ref	A	F
rs1883231	rs1883231_Ref_T	ACTGGCCGCTTGACGAGAGGCAGAGGTTACAGTGAGCAAAGATTGTGCCACTACACTGCAGCCTGGACAACAAAGCGAGACTCCATCTCAAAAATAAATTAATTAATTAATTAAAAAAAGAACACTGGCCTCTGATCCACCAGAAAGAATTTCATAAGATTCAGTGATAAAGCTCAGCTCGTGGCCACTGCGGCTCCTGC	Ref	T	F
rs1883832	rs1883832_Non-Ref_C	ACTGGCCGCTTGACGTGGGCGGGGCCAAGGCTGGGGCAGGGGAGTCAGCAGAGGCCTCGCTCGGGCGCCCAGTGGTCCTGCCGCCTGGTCTCACCTCGCCATGGTTCGTCTGCCTCTGCAGTGCGTCCTCTGGGGCTGCTTGCTGACCGCTGTGAGTTGTTTTTGCCCCGACCAGACGGGAGTTGCACTGCGGCTCCTGC	Non-Ref	C	F
rs1883832	rs1883832_Ref_T	ACTGGCCGCTTGACGTGGGCGGGGCCAAGGCTGGGGCAGGGGAGTCAGCAGAGGCCTCGCTCGGGCGCCCAGTGGTCCTGCCGCCTGGTCTCACCTCGCTATGGTTCGTCTGCCTCTGCAGTGCGTCCTCTGGGGCTGCTTGCTGACCGCTGTGAGTTGTTTTTGCCCCGACCAGACGGGAGTTGCACTGCGGCTCCTGC	Ref	T	F
rs1884738	rs1884738_Non-Ref_G	ACTGGCCGCTTGACGGTAAGGAGAGCCTGAAGGGGGCAGTGTCACCCCCTGGCTCTGGCTTCCTGTTGTCCATCACCATGGGGAGGCAGGGCCTCAAATGGGAAGCACATGAAACTGGAACTTGGAAGGCAGAGGAGGCAAGACAGGTGGGCAGGCAAGATGGCTACTGCCAGGTGGGGTCTGACCACTGCGGCTCCTGC	Non-Ref	G	F
rs1884738	rs1884738_Ref_C	ACTGGCCGCTTGACGGTAAGGAGAGCCTGAAGGGGGCAGTGTCACCCCCTGGCTCTGGCTTCCTGTTGTCCATCACCATGGGGAGGCAGGGCCTCAAATCGGAAGCACATGAAACTGGAACTTGGAAGGCAGAGGAGGCAAGACAGGTGGGCAGGCAAGATGGCTACTGCCAGGTGGGGTCTGACCACTGCGGCTCCTGC	Ref	C	F
rs1888823	rs1888823_Non-Ref_G	ACTGGCCGCTTGACGTTTCTCCTGGAAAAGAGAAGGCTTGAGGGAAAAACCAGATACTTCTTTCTCTCTTTGAATTCTTGTAGAAAGTACAATGGCTTCGTCCAGTTGGGTTGAGAACAGAGAAAGTAAACCAATAGGAATGGCACTCCTGCCCAGGATGGATTTAGGTTGAACACAAAACTTCCCACTGCGGCTCCTGC	Non-Ref	G	F
rs1888823	rs1888823_Ref_A	ACTGGCCGCTTGACGTTTCTCCTGGAAAAGAGAAGGCTTGAGGGAAAAACCAGATACTTCTTTCTCTCTTTGAATTCTTGTAGAAAGTACAATGGCTTCATCCAGTTGGGTTGAGAACAGAGAAAGTAAACCAATAGGAATGGCACTCCTGCCCAGGATGGATTTAGGTTGAACACAAAACTTCCCACTGCGGCTCCTGC	Ref	A	F
rs1888824	rs1888824_Non-Ref_A	ACTGGCCGCTTGACGAATGGCACTCCTGCCCAGGATGGATTTAGGTTGAACACAAAACTTCCCAGGAGTTGAGGGCTGTGAGTTCTTGCAAGGTTCCCAAAACCGCCTCTAAAAACCTTTGGAAGGTAGCCATCCTGACAGAGGGCTATAGAGAGGGGAGCCCTTGGGAATGATGTGTGTCCTACCACTGCGGCTCCTGC	Non-Ref	A	F
rs1888824	rs1888824_Ref_G	ACTGGCCGCTTGACGAATGGCACTCCTGCCCAGGATGGATTTAGGTTGAACACAAAACTTCCCAGGAGTTGAGGGCTGTGAGTTCTTGCAAGGTTCCCAGAACCGCCTCTAAAAACCTTTGGAAGGTAGCCATCCTGACAGAGGGCTATAGAGAGGGGAGCCCTTGGGAATGATGTGTGTCCTACCACTGCGGCTCCTGC	Ref	G	F
rs1888825	rs1888825_Non-Ref_T	ACTGGCCGCTTGACGTCAGCCACATTCTGTGACCTGAAACCTTCATATAATTTGTCCTTCATTTAGTGACCTCTTGATGTGACTAGCTTCAATGGAATCTGCTCCTTCCATCCCAGCATGAAGCAATCCTGTATAACTTGCACACCCTCCCATTCTAAGGCCTCTCCTCTCATACCCTTGCCCAGCACTGCGGCTCCTGC	Non-Ref	T	F
rs1888825	rs1888825_Ref_G	ACTGGCCGCTTGACGTCAGCCACATTCTGTGACCTGAAACCTTCATATAATTTGTCCTTCATTTAGTGACCTCTTGATGTGACTAGCTTCAATGGAATCGGCTCCTTCCATCCCAGCATGAAGCAATCCTGTATAACTTGCACACCCTCCCATTCTAAGGCCTCTCCTCTCATACCCTTGCCCAGCACTGCGGCTCCTGC	Ref	G	F
rs1892250	rs1892250_Non-Ref_C	ACTGGCCGCTTGACGCTCATCCCAGAGCCCTGCCTAAAAAGCTCTCCCCTAATGCTTGTTCTGACCAACTCCACACATTCTTCAAGTCTCTGAGAAATGCTTCTGAGGGAGCCACCTCCCCCATTACCTCCCAGGGGAACAAAATTCCACTACACACCTACAGAGGAATGTCTGCTCTCCCTATACACTGCGGCTCCTGC	Non-Ref	C	F
rs1892250	rs1892250_Ref_T	ACTGGCCGCTTGACGCTCATCCCAGAGCCCTGCCTAAAAAGCTCTCCCCTAATGCTTGTTCTGACCAACTCCACACATTCTTCAAGTCTCTGAGAAATGTTTCTGAGGGAGCCACCTCCCCCATTACCTCCCAGGGGAACAAAATTCCACTACACACCTACAGAGGAATGTCTGCTCTCCCTATACACTGCGGCTCCTGC	Ref	T	F
rs1892251	rs1892251_Non-Ref_C	ACTGGCCGCTTGACGTTCAATTTACACCCAACAAATGAACTTGAGCATTGCCATCCCAGCTATGGTGAACAACACAGCCCCACCTAGCCAGCCCAATGCCTCCACAGAACGGCCCTCCACTGACTCCCAGGGCTACTGGAATGAAACTCTAAAAGAATTTAAAGCAATGGTAAGTTTAATGAGACCACTGCGGCTCCTGC	Non-Ref	C	F
rs1892251	rs1892251_Ref_T	ACTGGCCGCTTGACGTTCAATTTACACCCAACAAATGAACTTGAGCATTGCCATCCCAGCTATGGTGAACAACACAGCCCCACCTAGCCAGCCCAATGCTTCCACAGAACGGCCCTCCACTGACTCCCAGGGCTACTGGAATGAAACTCTAAAAGAATTTAAAGCAATGGTAAGTTTAATGAGACCACTGCGGCTCCTGC	Ref	T	F
rs1892253	rs1892253_Non-Ref_G	ACTGGCCGCTTGACGAAAAACACAAAGCACTAATGGAAAGTTCCTGAGAAGGTTGTGACAAGGGAGGAATTTTGTGACTTGAAGCCCAGTTAGGAGAATGATGAGAGATGGTGTGAGGACAGCTCCTGCCTTTTCACCTGACAGCCCAAGATGGTGTCTTCATCTGCTAGTGCAAGATCTAGGGACACTGCGGCTCCTGC	Non-Ref	G	F
rs1892253	rs1892253_Ref_T	ACTGGCCGCTTGACGAAAAACACAAAGCACTAATGGAAAGTTCCTGAGAAGGTTGTGACAAGGGAGGAATTTTGTGACTTGAAGCCCAGTTAGGAGAATTATGAGAGATGGTGTGAGGACAGCTCCTGCCTTTTCACCTGACAGCCCAAGATGGTGTCTTCATCTGCTAGTGCAAGATCTAGGGACACTGCGGCTCCTGC	Ref	T	F
rs1894650	rs1894650_Non-Ref-1_A	ACTGGCCGCTTGACGACTGGTATGCTGGGCCCTGCCCACTCCAACCCCATTCCCTGGGCAAAAGGAATTCAGCTTGCCTTTCAGACTTAGACCTGGAGCACAGTGCCATCCCCAGCTTGCTCCAGCATGGCCCTCTTTCCCACACCCCTCCTCACATCCCACCATTTGCATAGGTGAACGCCCGTCACTGCGGCTCCTGC	Non-Ref-1	A	F
rs1894650	rs1894650_Non-Ref-2_G	ACTGGCCGCTTGACGACTGGTATGCTGGGCCCTGCCCACTCCAACCCCATTCCCTGGGCAAAAGGAATTCAGCTTGCCTTTCAGACTTAGACCTGGAGCGCAGTGCCATCCCCAGCTTGCTCCAGCATGGCCCTCTTTCCCACACCCCTCCTCACATCCCACCATTTGCATAGGTGAACGCCCGTCACTGCGGCTCCTGC	Non-Ref-2	G	F
rs1894650	rs1894650_Ref_C	ACTGGCCGCTTGACGACTGGTATGCTGGGCCCTGCCCACTCCAACCCCATTCCCTGGGCAAAAGGAATTCAGCTTGCCTTTCAGACTTAGACCTGGAGCCCAGTGCCATCCCCAGCTTGCTCCAGCATGGCCCTCTTTCCCACACCCCTCCTCACATCCCACCATTTGCATAGGTGAACGCCCGTCACTGCGGCTCCTGC	Ref	C	F
rs1894651	rs1894651_Non-Ref_G	ACTGGCCGCTTGACGTGGCTTCTTGCCCACAGCTGAGCAGGTGGGCTCCAGGGTAGCCAAACAGGACCAGGGTGACCGCTGCTTCCAGGCTCTGGCTGAGTCTCAGGCCTCATGTGATTGAGCTGGGGGAACTCTTTTCCTGCCTTTTCTTGTGAAACGTAGTCAGAGCCCCTCCAACCCAGCCACACTGCGGCTCCTGC	Non-Ref	G	F
rs1894651	rs1894651_Ref_A	ACTGGCCGCTTGACGTGGCTTCTTGCCCACAGCTGAGCAGGTGGGCTCCAGGGTAGCCAAACAGGACCAGGGTGACCGCTGCTTCCAGGCTCTGGCTGAATCTCAGGCCTCATGTGATTGAGCTGGGGGAACTCTTTTCCTGCCTTTTCTTGTGAAACGTAGTCAGAGCCCCTCCAACCCAGCCACACTGCGGCTCCTGC	Ref	A	F
rs1894652	rs1894652_Non-Ref_A	ACTGGCCGCTTGACGTTGCCCACAGCTGAGCAGGTGGGCTCCAGGGTAGCCAAACAGGACCAGGGTGACCGCTGCTTCCAGGCTCTGGCTGAATCTCAGACCTCATGTGATTGAGCTGGGGGAACTCTTTTCCTGCCTTTTCTTGTGAAACGTAGTCAGAGCCCCTCCAACCCAGCCACCCCCAACACTGCGGCTCCTGC	Non-Ref	A	F
rs1894652	rs1894652_Ref_G	ACTGGCCGCTTGACGTTGCCCACAGCTGAGCAGGTGGGCTCCAGGGTAGCCAAACAGGACCAGGGTGACCGCTGCTTCCAGGCTCTGGCTGAATCTCAGGCCTCATGTGATTGAGCTGGGGGAACTCTTTTCCTGCCTTTTCTTGTGAAACGTAGTCAGAGCCCCTCCAACCCAGCCACCCCCAACACTGCGGCTCCTGC	Ref	G	F
rs1894653	rs1894653_Non-Ref_G	ACTGGCCGCTTGACGGCTTCTCCAAGAGGGCAAAGCCCCAGGTTAGAGTGAGGCTGGGGGACACCTTTGCCAAGGTTACTGAGATTCAAGGAGCAGAGTGTGATGCCTCTGGAGCTGAAGTCTTGGCTCTATTACCCAGCTCTGGGGGTGCCCACCTAGGTGCCTAGGACTGTGCTGTGGGATTTCACTGCGGCTCCTGC	Non-Ref	G	F
rs1894653	rs1894653_Ref_C	ACTGGCCGCTTGACGGCTTCTCCAAGAGGGCAAAGCCCCAGGTTAGAGTGAGGCTGGGGGACACCTTTGCCAAGGTTACTGAGATTCAAGGAGCAGAGTCTGATGCCTCTGGAGCTGAAGTCTTGGCTCTATTACCCAGCTCTGGGGGTGCCCACCTAGGTGCCTAGGACTGTGCTGTGGGATTTCACTGCGGCTCCTGC	Ref	C	F
rs189599195	rs189599195_Non-Ref_T	ACTGGCCGCTTGACGCAGCTTTCTACATATGGCTAGCCAGTTTTCCCAGCACCATTTATTAAGTAGTGAATCCTGTCCCCATTGCTTGTTTTTCTCAGGTTTGTCAAAGATCAGATAGTTGTAGATATGCAGCGTTGTTTCTGAGGGCTCTGTTCTGTTCCATTGATCTATATCTCTGTTTTGGTCACTGCGGCTCCTGC	Non-Ref	T	F
rs189599195	rs189599195_Ref_G	ACTGGCCGCTTGACGCAGCTTTCTACATATGGCTAGCCAGTTTTCCCAGCACCATTTATTAAGTAGTGAATCCTGTCCCCATTGCTTGTTTTTCTCAGGGTTGTCAAAGATCAGATAGTTGTAGATATGCAGCGTTGTTTCTGAGGGCTCTGTTCTGTTCCATTGATCTATATCTCTGTTTTGGTCACTGCGGCTCCTGC	Ref	G	F
rs189778766	rs189778766_Non-Ref_T	ACTGGCCGCTTGACGTCTCTTCATCTGCAAAATGACTGCTTTATTTTATTTTATTGTCTATTTCTTTTTTTTTTTTTTTTTTTTTTGAGACGGAGTCTCTCTCGTCACCCAGGCTGAAGTGCAGTGGCGCCATCTCGGCTCACTGCAAGCTCTGCCTCCCGGGTTCACGCCATTCTCCTGCCTCACACTGCGGCTCCTGC	Non-Ref	T	F
rs189778766	rs189778766_Ref_G	ACTGGCCGCTTGACGTCTCTTCATCTGCAAAATGACTGCTTTATTTTATTTTATTGTCTATTTCTTTTTTTTTTTTTTTTTTTTTTGAGACGGAGTCTCGCTCGTCACCCAGGCTGAAGTGCAGTGGCGCCATCTCGGCTCACTGCAAGCTCTGCCTCCCGGGTTCACGCCATTCTCCTGCCTCACACTGCGGCTCCTGC	Ref	G	F
rs1912818	rs1912818_Non-Ref_G	ACTGGCCGCTTGACGTGTCATCAGCTTCAGGCACAGGCGTTTTCAGGAAACAATCACCTTGCTCCACACTCAGAGTTTTGGTCATGGTGCACCCCCACAGGCTCCCTTGTCCCTGTGCTCAGTAAACCGCTTTTTAAAAACGAAAATGAAAAACACAGAAACAGCACAGGTAGAAAATACCATCACACTGCGGCTCCTGC	Non-Ref	G	F
rs1912818	rs1912818_Ref_T	ACTGGCCGCTTGACGTGTCATCAGCTTCAGGCACAGGCGTTTTCAGGAAACAATCACCTTGCTCCACACTCAGAGTTTTGGTCATGGTGCACCCCCACATGCTCCCTTGTCCCTGTGCTCAGTAAACCGCTTTTTAAAAACGAAAATGAAAAACACAGAAACAGCACAGGTAGAAAATACCATCACACTGCGGCTCCTGC	Ref	T	F
rs1913517	rs1913517_Non-Ref_G	ACTGGCCGCTTGACGTGCTGAACCTTTTGAATACCTAAGGAGGGAAAATTAATTCTAAAGAAAAAGTGTCTGAAGGGGGAGAAATTGAAATGGAAAGTCGTCATGTAGCTATCCGGCACTGTCTGTCTCAATCATATGTCTCTGCGTGGACTCTATACCTTTTGGGTCAGAGAAGAAGTGACTGACACTGCGGCTCCTGC	Non-Ref	G	F
rs1913517	rs1913517_Ref_A	ACTGGCCGCTTGACGTGCTGAACCTTTTGAATACCTAAGGAGGGAAAATTAATTCTAAAGAAAAAGTGTCTGAAGGGGGAGAAATTGAAATGGAAAGTCATCATGTAGCTATCCGGCACTGTCTGTCTCAATCATATGTCTCTGCGTGGACTCTATACCTTTTGGGTCAGAGAAGAAGTGACTGACACTGCGGCTCCTGC	Ref	A	F
rs191674933	rs191674933_Non-Ref_T	ACTGGCCGCTTGACGATAAATAAAAATTTATATTTAGATATCATAAATAAAAATTTATATTTAGATATCATAAATAAAAATTTATATTTAGATATCATATATAAAAATTTATATTTAGATATCATAAATAAAAATTTATATTTATATATCATAAATATATAAAAATTTATATTTATATATCATAACACTGCGGCTCCTGC	Non-Ref	T	F
rs191674933	rs191674933_Ref_A	ACTGGCCGCTTGACGATAAATAAAAATTTATATTTAGATATCATAAATAAAAATTTATATTTAGATATCATAAATAAAAATTTATATTTAGATATCATAAATAAAAATTTATATTTAGATATCATAAATAAAAATTTATATTTATATATCATAAATATATAAAAATTTATATTTATATATCATAACACTGCGGCTCCTGC	Ref	A	F
rs192173598	rs192173598_Non-Ref_G	ACTGGCCGCTTGACGATATATGTGTATATATATGTGTATATATATGTGTATATATATGTGTATATATATATGTGTATATATGTGTATATATATGTGTGTGTATATATATATGTGTGTGTGTGTATATATATATATATACACACATACATACATAGGCTTGTGTGACTCAAGATAGTAGTGAGAGGCACTGCGGCTCCTGC	Non-Ref	G	F
rs192173598	rs192173598_Ref_A	ACTGGCCGCTTGACGATATATGTGTATATATATGTGTATATATATGTGTATATATATGTGTATATATATATGTGTATATATGTGTATATATATGTGTGTATATATATATATGTGTGTGTGTGTATATATATATATATACACACATACATACATAGGCTTGTGTGACTCAAGATAGTAGTGAGAGGCACTGCGGCTCCTGC	Ref	A	F
rs1927219	rs1927219_Non-Ref_C	ACTGGCCGCTTGACGAAAATGGCCAGGCACAGTTGCTCACTCCTGTAATCTCAATGTTTTGGGAGGGCAAGCTGGGCGGATCACTTGAGGTCAGGAGTTCGAGACTAGGCTGTCCAACATGGTGAAACCCTGTCTCTACAAAAAATTAGCGGACTTGGTGGTGCATGCCTATAATCCCAGTGAATCACTGCGGCTCCTGC	Non-Ref	C	F
rs1927219	rs1927219_Ref_T	ACTGGCCGCTTGACGAAAATGGCCAGGCACAGTTGCTCACTCCTGTAATCTCAATGTTTTGGGAGGGCAAGCTGGGCGGATCACTTGAGGTCAGGAGTTTGAGACTAGGCTGTCCAACATGGTGAAACCCTGTCTCTACAAAAAATTAGCGGACTTGGTGGTGCATGCCTATAATCCCAGTGAATCACTGCGGCTCCTGC	Ref	T	F
[truncated: 10,840 more rows]
