# Supplementary material for: Global discovery of lupus genetic risk variant allelic enhancer activity
Source: Nat Commun. 2021 Mar 12;12:1611. doi: 10.1038/s41467-021-21854-5 (PMC7955039; doi:10.1038/s41467-021-21854-5)
Supplement: Supplementary file 7 — Supplementary Data 5 [file 41467_2021_21854_MOESM7_ESM.xlsx]

## Sheet: READE
Supplementary Data 5. Raw MPRA count data at the allele/oligo level
The summarized count of unique barcodes for each oligo in this study.
GM12878 raw MPRA count data sheet
Colume_Header	Comment
Oligo_ID	Oligo name for the sequence. It consists of the RSID, reference/non-reference and allele sequence
Variant	RSID for the variant in the sequence
R_NR	Reference or non-reference allele used in the sequence
Allele	Allele sequence used in the sequence
Unique_Tag	Unique barcode number in the plasmid control
Plasmid_Control	Summarized unique barcode count in the plasmid control
MPRA_Replicate_1	Summarized unique barcode count in the extracted RNA from GM12878 replicate 1
MPRA_Replicate_2	Summarized unique barcode count in the extracted RNA from GM12878 replicate 2
MPRA_Replicate_3	Summarized unique barcode count in the extracted RNA from GM12878 replicate 3
Jurkat raw MPRA count data sheet
Colume_Header	Comment
Oligo_ID	Oligo name for the sequence. It consists of the RSID, reference/non-reference and allele sequence
Variant	RSID for the variant in the sequence
R_NR	Reference or non-reference allele used in the sequence
Allele	Allele sequence used in the sequence
Plasmid_Control	Summarized unique barcode count in the plasmid control
Jurkat_DNA_1	Summarized unique barcode count in the extracted DNA from Jurkat cell replicate 1
Jurkat_DNA_2	Summarized unique barcode count in the extracted DNA from Jurkat cell replicate 2
Jurkat_DNA_3	Summarized unique barcode count in the extracted DNA from Jurkat cell replicate 3
Jurkat_DNA_4	Summarized unique barcode count in the extracted DNA from Jurkat cell replicate 4
Jurkat_DNA_5	Summarized unique barcode count in the extracted DNA from Jurkat cell replicate 5
Jurakt_RNA_1	Summarized unique barcode count in the extracted RNA from Jurkat cell replicate 1
Jurakt_RNA_2	Summarized unique barcode count in the extracted RNA from Jurkat cell replicate 2
Jurakt_RNA_3	Summarized unique barcode count in the extracted RNA from Jurkat cell replicate 3
Jurakt_RNA_4	Summarized unique barcode count in the extracted RNA from Jurkat cell replicate 4
Jurakt_RNA_5	Summarized unique barcode count in the extracted RNA from Jurkat cell replicate 5
Jurkat_TNFa_DNA_1	Summarized unique barcode count in the extracted DNA from Jurkat cell stimulated with TNFa for 24 hrs replicate 1
Jurkat_TNFa_DNA_2	Summarized unique barcode count in the extracted DNA from Jurkat cell stimulated with TNFa for 24 hrs replicate 2
Jurkat_TNFa_DNA_3	Summarized unique barcode count in the extracted DNA from Jurkat cell stimulated with TNFa for 24 hrs replicate 3
Jurkat_TNFa_DNA_4	Summarized unique barcode count in the extracted DNA from Jurkat cell stimulated with TNFa for 24 hrs replicate 4
Jurkat_TNFa_DNA_5	Summarized unique barcode count in the extracted DNA from Jurkat cell stimulated with TNFa for 24 hrs replicate 5
Jurkat_TNFa_RNA_1	Summarized unique barcode count in the extracted RNA from Jurkat cell stimulated with TNFa for 24 hrs replicate 1
Jurkat_TNFa_RNA_2	Summarized unique barcode count in the extracted RNA from Jurkat cell stimulated with TNFa for 24 hrs replicate 2
Jurkat_TNFa_RNA_3	Summarized unique barcode count in the extracted RNA from Jurkat cell stimulated with TNFa for 24 hrs replicate 3
Jurkat_TNFa_RNA_4	Summarized unique barcode count in the extracted RNA from Jurkat cell stimulated with TNFa for 24 hrs replicate 4
Jurkat_TNFa_RNA_5	Summarized unique barcode count in the extracted RNA from Jurkat cell stimulated with TNFa for 24 hrs replicate 5

## Sheet: GM12878 raw MPRA count data 
Oligo_ID	Variant	R_NR	Allele	Unique_Tag	Plasmid_Control	MPRA_Replicate_1	MPRA_Replicate_2	MPRA_Replicate_3
rs10015639_Non-Ref_G	rs10015639	Non-Ref	G	1854	5307	18618	21334	13640
rs10015639_Ref_A	rs10015639	Ref	A	1603	4616	15084	19510	12108
rs10026154_Non-Ref_A	rs10026154	Non-Ref	A	838	2471	8266	11033	6383
rs10026154_Ref_G	rs10026154	Ref	G	857	2619	8814	12235	7060
rs10032244_Non-Ref_G	rs10032244	Non-Ref	G	1830	7268	26675	30581	20141
rs10032244_Ref_A	rs10032244	Ref	A	2837	12719	44067	53640	33421
rs10036748_Non-Ref_T	rs10036748	Non-Ref	T	864	1869	45453	53729	32936
rs10036748_Ref_C	rs10036748	Ref	C	985	2333	100959	117106	71752
rs10048743_Non-Ref_T	rs10048743	Non-Ref	T	815	2105	8154	9034	6106
rs10048743_Ref_G	rs10048743	Ref	G	655	1685	4899	6393	4125
rs10077437_Non-Ref_A	rs10077437	Non-Ref	A	735	2278	5379	6980	4623
rs10077437_Ref_G	rs10077437	Ref	G	736	2218	5335	8096	4375
rs10080361_Non-Ref_G	rs10080361	Non-Ref	G	448	882	1867	2334	1555
rs10080361_Ref_A	rs10080361	Ref	A	410	765	1886	2198	1865
rs10080411_Non-Ref_C	rs10080411	Non-Ref	C	113	283	1158	1082	819
rs10080411_Ref_T	rs10080411	Ref	T	62	211	963	877	462
rs10090444_Non-Ref_G	rs10090444	Non-Ref	G	507	1609	4957	5059	3345
rs10090444_Ref_C	rs10090444	Ref	C	739	2351	5788	8765	5089
rs10095917_Non-Ref_T	rs10095917	Non-Ref	T	355	635	1733	2490	1473
rs10095917_Ref_C	rs10095917	Ref	C	908	2952	7012	8649	6204
rs10107145_Non-Ref_G	rs10107145	Non-Ref	G	500	1032	3402	4315	3105
rs10107145_Ref_A	rs10107145	Ref	A	727	1526	4534	6125	3624
rs10126787_Non-Ref_C	rs10126787	Non-Ref	C	336	746	1990	2419	1427
rs10126787_Ref_T	rs10126787	Ref	T	1000	2729	7956	9385	5572
rs1013907_Non-Ref_C	rs1013907	Non-Ref	C	911	2634	7681	8290	5633
rs1013907_Ref_T	rs1013907	Ref	T	1376	4236	11952	17204	10182
rs10143887_Non-Ref_G	rs10143887	Non-Ref	G	517	1387	4328	5147	3890
rs10143887_Ref_A	rs10143887	Ref	A	766	2190	6191	7837	4811
rs10144104_Non-Ref_A	rs10144104	Non-Ref	A	632	1422	3586	5443	3902
rs10144104_Ref_G	rs10144104	Ref	G	630	1431	4865	6643	4022
rs10162583_Non-Ref_T	rs10162583	Non-Ref	T	684	1629	3433	4903	3271
rs10162583_Ref_C	rs10162583	Ref	C	636	1451	3740	4636	3153
rs10174238_Non-Ref_A	rs10174238	Non-Ref	A	516	981	2725	3831	2514
rs10174238_Ref_G	rs10174238	Ref	G	500	1244	3241	5201	2842
rs10181656_Non-Ref_C	rs10181656	Non-Ref	C	1477	4667	16712	22108	12840
rs10181656_Ref_G	rs10181656	Ref	G	1783	5770	20259	25537	16135
rs1018622_Non-Ref_T	rs1018622	Non-Ref	T	479	1104	2559	2486	1942
rs1018622_Ref_C	rs1018622	Ref	C	344	745	2020	1782	1462
rs10197238_Non-Ref_C	rs10197238	Non-Ref	C	1165	4552	32212	38815	23393
rs10197238_Ref_T	rs10197238	Ref	T	1556	5902	36618	47482	26857
rs10207365_Non-Ref_C	rs10207365	Non-Ref	C	861	3171	8757	10296	7739
rs10207365_Ref_T	rs10207365	Ref	T	1421	4850	14316	17525	10949
rs10207954_Non-Ref_T	rs10207954	Non-Ref	T	444	768	2737	2970	1816
rs10207954_Ref_A	rs10207954	Ref	A	488	866	2559	2934	2689
rs10208256_Non-Ref_G	rs10208256	Non-Ref	G	552	1902	15518	17620	10888
rs10208256_Ref_A	rs10208256	Ref	A	501	1668	11557	14271	8538
rs10249404_Non-Ref_A	rs10249404	Non-Ref	A	865	2697	12400	15287	10151
rs10249404_Ref_G	rs10249404	Ref	G	428	1227	4422	4446	2751
rs10274928_Non-Ref_G	rs10274928	Non-Ref	G	151	218	782	1199	499
rs10274928_Ref_A	rs10274928	Ref	A	165	232	426	744	433
rs10409713_Non-Ref_T	rs10409713	Non-Ref	T	1462	4721	13290	18039	12487
rs10409713_Ref_G	rs10409713	Ref	G	743	2436	7351	8599	5717
rs1041528_Non-Ref_A	rs1041528	Non-Ref	A	708	1591	4448	4604	3433
rs1041528_Ref_T	rs1041528	Ref	T	314	680	1987	2705	1471
rs10419617_Non-Ref_G	rs10419617	Non-Ref	G	61	122	427	235	246
rs10419617_Ref_A	rs10419617	Ref	A	116	240	1071	1352	799
rs10422359_Non-Ref_A	rs10422359	Non-Ref	A	989	2543	9901	15285	8913
rs10422359_Ref_G	rs10422359	Ref	G	783	2031	10319	11287	7580
rs10436736_Non-Ref_A	rs10436736	Non-Ref	A	1274	3030	9132	11547	6824
rs10436736_Ref_T	rs10436736	Ref	T	1203	3007	7928	10614	7016
rs1044482_Non-Ref_T	rs1044482	Non-Ref	T	397	1414	4826	5886	3819
rs1044482_Ref_C	rs1044482	Ref	C	267	1026	2542	3823	2318
rs10446706_Non-Ref_A	rs10446706	Non-Ref	A	1189	2607	7821	9755	6183
rs10446706_Ref_G	rs10446706	Ref	G	1184	2524	7629	9062	5387
rs10489265_Non-Ref_C	rs10489265	Non-Ref	C	2115	10719	34888	42888	27439
rs10489265_Ref_A	rs10489265	Ref	A	1000	4807	15032	18990	12443
rs10489697_Non-Ref_C	rs10489697	Non-Ref	C	2111	6960	18419	23001	15187
rs10489697_Ref_T	rs10489697	Ref	T	1189	3978	11669	12375	9028
rs10492235_Non-Ref_G	rs10492235	Non-Ref	G	947	2944	6338	8147	4888
rs10492235_Ref_T	rs10492235	Ref	T	1382	3927	9276	10935	7210
rs10496194_Non-Ref_G	rs10496194	Non-Ref	G	790	2151	7835	9973	6674
rs10496194_Ref_C	rs10496194	Ref	C	500	1335	4617	6430	3583
rs10499197_Non-Ref_G	rs10499197	Non-Ref	G	177	342	921	1508	999
rs10499197_Ref_T	rs10499197	Ref	T	353	808	2903	4321	2510
rs1051115_Non-Ref_C	rs1051115	Non-Ref	C	206	571	2945	3352	2022
rs1051115_Ref_G	rs1051115	Ref	G	221	646	3080	3624	2433
rs1051152_Non-Ref_G	rs1051152	Non-Ref	G	573	1664	3595	5529	3273
rs1051152_Ref_A	rs1051152	Ref	A	559	1608	3913	4956	3439
rs10516487_Non-Ref_A	rs10516487	Non-Ref	A	937	2607	6844	7488	5441
rs10516487_Ref_G	rs10516487	Ref	G	1753	4820	12799	15878	10051
rs10521485_Non-Ref_A	rs10521485	Non-Ref	A	1105	2654	6079	6972	5062
rs10521485_Ref_G	rs10521485	Ref	G	1621	4140	9154	11658	8222
rs1056008_Non-Ref_C	rs1056008	Non-Ref	C	446	1433	39862	45996	27277
rs1056008_Ref_T	rs1056008	Ref	T	433	1294	5939	7948	4656
rs1056538_Non-Ref_A	rs1056538	Non-Ref	A	896	2844	12952	15597	10428
rs1056538_Ref_G	rs1056538	Ref	G	472	1436	7033	9643	5318
rs1059701_Non-Ref-1_T	rs1059701	Non-Ref-1	T	659	2326	6875	8474	6148
rs1059701_Non-Ref-2_C	rs1059701	Non-Ref-2	C	443	1542	4677	7565	5145
rs1059701_Non-Ref-3_A	rs1059701	Non-Ref-3	A	685	2485	7083	9369	6019
rs1059701_Ref_G	rs1059701	Ref	G	519	1923	6051	6966	4534
rs1059702_Non-Ref_G	rs1059702	Non-Ref	G	929	2894	11112	11984	7703
rs1059702_Ref_A	rs1059702	Ref	A	307	922	5275	5476	3715
rs1059703_Non-Ref_A	rs1059703	Non-Ref	A	588	1863	3980	6851	3831
rs1059703_Ref_G	rs1059703	Ref	G	389	1295	3267	4069	2469
rs10628761_Non-Ref_T	rs10628761	Non-Ref	T	859	2678	8765	11226	8295
rs10628761_Ref_C	rs10628761	Ref	C	767	2264	8274	11918	6775
rs10740059_Non-Ref_A	rs10740059	Non-Ref	A	1672	4156	10960	15097	9455
rs10740059_Ref_G	rs10740059	Ref	G	930	2330	6614	8751	5550
rs10748841_Non-Ref_A	rs10748841	Non-Ref	A	616	1836	7576	9356	5887
rs10748841_Ref_G	rs10748841	Ref	G	845	2451	11231	14953	8630
rs10754797_Non-Ref_T	rs10754797	Non-Ref	T	1285	4964	16288	19002	13626
rs10754797_Ref_C	rs10754797	Ref	C	465	1866	8009	9993	6317
rs10755687_Non-Ref_C	rs10755687	Non-Ref	C	232	758	2058	2036	1458
rs10755687_Ref_A	rs10755687	Ref	A	2212	6978	18916	22227	16076
rs10761602_Non-Ref_T	rs10761602	Non-Ref	T	893	2240	14280	16959	10582
rs10761602_Ref_G	rs10761602	Ref	G	1148	2940	25424	28848	19912
rs10761603_Non-Ref_G	rs10761603	Non-Ref	G	652	1302	3248	4741	3118
rs10761603_Ref_T	rs10761603	Ref	T	828	1708	4245	5777	3500
rs10761604_Non-Ref_C	rs10761604	Non-Ref	C	961	2338	5523	6478	4606
rs10761604_Ref_T	rs10761604	Ref	T	888	2137	4991	7131	3750
rs10773578_Non-Ref_C	rs10773578	Non-Ref	C	868	2107	10829	11713	8425
rs10773578_Ref_G	rs10773578	Ref	G	710	1544	7672	9977	6353
rs10774624_Non-Ref_A	rs10774624	Non-Ref	A	489	1364	3946	4473	3214
rs10774624_Ref_G	rs10774624	Ref	G	667	1927	4875	6061	4481
rs10774625_Non-Ref_G	rs10774625	Non-Ref	G	503	1475	5394	5684	3401
rs10774625_Ref_A	rs10774625	Ref	A	1384	3829	11066	14467	8399
rs10776652_Non-Ref_T	rs10776652	Non-Ref	T	511	1192	5232	6317	4153
rs10776652_Ref_A	rs10776652	Ref	A	232	519	2061	2962	1745
rs10776653_Non-Ref_C	rs10776653	Non-Ref	C	376	1151	3427	3953	2932
rs10776653_Ref_T	rs10776653	Ref	T	743	2388	6660	8440	4933
rs10797985_Non-Ref_G	rs10797985	Non-Ref	G	878	2910	7733	10181	6510
rs10797985_Ref_A	rs10797985	Ref	A	1293	4061	11763	15262	8871
rs10803116_Non-Ref_T	rs10803116	Non-Ref	T	383	768	6210	6963	4540
rs10803116_Ref_G	rs10803116	Ref	G	640	1358	10793	14590	7795
rs10803119_Non-Ref_C	rs10803119	Non-Ref	C	955	2691	10340	13997	8661
rs10803119_Ref_T	rs10803119	Ref	T	719	1989	7644	8341	5200
rs10807150_Non-Ref_T	rs10807150	Non-Ref	T	1298	4006	11283	13819	8789
rs10807150_Ref_C	rs10807150	Ref	C	174	509	1408	1725	1329
rs10821946_Non-Ref_T	rs10821946	Non-Ref	T	524	1649	7741	9814	5787
rs10821946_Ref_C	rs10821946	Ref	C	311	958	4744	5665	3857
rs10821949_Non-Ref_C	rs10821949	Non-Ref	C	1723	6396	20800	26267	16303
rs10821949_Ref_T	rs10821949	Ref	T	1006	3857	10145	13035	9404
rs10821950_Non-Ref_C	rs10821950	Non-Ref	C	573	1518	3533	4473	2540
rs10821950_Ref_T	rs10821950	Ref	T	1452	3837	8313	9619	7195
rs10821952_Non-Ref_A	rs10821952	Non-Ref	A	791	1687	3781	5026	3640
rs10821952_Ref_T	rs10821952	Ref	T	408	869	2096	3233	1876
rs10845605_Non-Ref_C	rs10845605	Non-Ref	C	440	1261	3747	5203	3050
rs10845605_Ref_T	rs10845605	Ref	T	861	2582	7588	9159	6030
rs10845606_Non-Ref_A	rs10845606	Non-Ref	A	952	2842	5959	8953	5419
rs10845606_Ref_C	rs10845606	Ref	C	448	1258	3316	4589	2968
rs10845607_Non-Ref_T	rs10845607	Non-Ref	T	661	1695	4984	5533	4092
rs10845607_Ref_C	rs10845607	Ref	C	1320	3591	9941	12959	8512
rs10845609_Non-Ref_A	rs10845609	Non-Ref	A	1905	7691	20497	26379	16730
rs10845609_Ref_T	rs10845609	Ref	T	1442	5553	13433	18782	10745
rs10845610_Non-Ref_A	rs10845610	Non-Ref	A	1016	3177	7905	11391	6981
rs10845610_Ref_G	rs10845610	Ref	G	744	2258	5977	8104	4692
rs10845615_Non-Ref_A	rs10845615	Non-Ref	A	688	2459	10258	13242	8218
rs10845615_Ref_G	rs10845615	Ref	G	1364	4565	17850	23165	15554
rs10847691_Non-Ref_A	rs10847691	Non-Ref	A	1388	4995	18034	20418	13485
rs10847691_Ref_G	rs10847691	Ref	G	1234	4405	17862	21353	13870
rs10847692_Non-Ref_T	rs10847692	Non-Ref	T	1262	3524	9299	12088	8204
rs10847692_Ref_A	rs10847692	Ref	A	524	1398	3929	3936	3241
rs10847695_Non-Ref_T	rs10847695	Non-Ref	T	521	1738	8534	10605	7226
rs10847695_Ref_C	rs10847695	Ref	C	484	1626	7338	10686	5810
rs10847696_Non-Ref_A	rs10847696	Non-Ref	A	162	366	1343	1511	1326
rs10847696_Ref_G	rs10847696	Ref	G	130	295	744	816	610
rs10847697_Non-Ref_A	rs10847697	Non-Ref	A	712	2461	8899	11534	6966
rs10847697_Ref_G	rs10847697	Ref	G	738	2367	9396	10399	7190
rs10847698_Non-Ref_C	rs10847698	Non-Ref	C	404	1120	3777	4143	2989
rs10847698_Ref_T	rs10847698	Ref	T	398	1061	2834	3673	2614
rs10853837_Non-Ref_A	rs10853837	Non-Ref	A	170	408	3189	3717	2253
rs10853837_Ref_G	rs10853837	Ref	G	535	1353	9870	11317	6567
rs10855133_Non-Ref-1_C	rs10855133	Non-Ref-1	C	817	2203	6228	7257	4725
rs10855133_Non-Ref-2_T	rs10855133	Non-Ref-2	T	674	1853	5690	6743	3988
rs10855133_Ref_G	rs10855133	Ref	G	1157	3307	9011	11846	7152
rs10866498_Non-Ref_T	rs10866498	Non-Ref	T	318	622	1786	3138	1717
rs10866498_Ref_C	rs10866498	Ref	C	305	624	2096	2782	1363
rs10883848_Non-Ref_G	rs10883848	Non-Ref	G	524	1143	2821	3543	2581
rs10883848_Ref_A	rs10883848	Ref	A	635	1431	3935	4978	3229
rs10902762_Non-Ref_A	rs10902762	Non-Ref	A	15	26	120	260	152
rs10902762_Ref_G	rs10902762	Ref	G	6	10	38	46	15
rs10911628_Non-Ref_A	rs10911628	Non-Ref	A	162	349	1231	1342	921
rs10911628_Ref_C	rs10911628	Ref	C	483	1102	3821	5451	2680
rs10911637_Non-Ref_A	rs10911637	Non-Ref	A	485	1036	3338	3902	2794
rs10911637_Ref_C	rs10911637	Ref	C	534	1191	3723	6282	3140
rs10912576_Non-Ref_T	rs10912576	Non-Ref	T	97	187	549	925	495
rs10912576_Ref_C	rs10912576	Ref	C	373	755	2878	2999	2098
rs10912579_Non-Ref_T	rs10912579	Non-Ref	T	733	2511	6814	8801	5268
rs10912579_Ref_G	rs10912579	Ref	G	534	1774	5045	6185	3907
rs10912580_Non-Ref_G	rs10912580	Non-Ref	G	2013	7126	22845	29939	18149
rs10912580_Ref_A	rs10912580	Ref	A	951	3339	11784	14300	9037
rs10912600_Non-Ref_C	rs10912600	Non-Ref	C	221	729	2067	3182	2121
rs10912600_Ref_T	rs10912600	Ref	T	1907	6640	21454	25959	17675
rs10912602_Non-Ref_A	rs10912602	Non-Ref	A	1475	4847	15239	17544	12544
rs10912602_Ref_G	rs10912602	Ref	G	1655	5564	16474	22865	13380
rs10936599_Non-Ref_T	rs10936599	Non-Ref	T	143	342	4670	6456	3306
rs10936599_Ref_C	rs10936599	Ref	C	468	1043	13630	15924	9397
rs10936600_Non-Ref_T	rs10936600	Non-Ref	T	2132	13726	37635	50776	30308
rs10936600_Ref_A	rs10936600	Ref	A	498	2871	7615	10739	6683
rs10947540_Non-Ref_T	rs10947540	Non-Ref	T	47	154	343	456	275
rs10947540_Ref_C	rs10947540	Ref	C	131	418	1533	1722	1140
rs10947542_Non-Ref_G	rs10947542	Non-Ref	G	711	1913	5138	7268	4076
rs10947542_Ref_A	rs10947542	Ref	A	648	1768	3623	5857	3642
rs10995021_Non-Ref_A	rs10995021	Non-Ref	A	147	452	1236	1684	1085
rs10995021_Ref_G	rs10995021	Ref	G	89	222	665	699	597
rs11055013_Non-Ref_C	rs11055013	Non-Ref	C	909	2194	5737	6627	4156
rs11055013_Ref_T	rs11055013	Ref	T	1221	3046	7593	10621	6731
rs11055023_Non-Ref_G	rs11055023	Non-Ref	G	906	2893	7741	11297	6600
rs11055023_Ref_A	rs11055023	Ref	A	408	1261	2878	3981	2850
rs11055024_Non-Ref_G	rs11055024	Non-Ref	G	242	615	1726	2726	1567
rs11055024_Ref_A	rs11055024	Ref	A	354	907	2868	3563	2420
rs11055025_Non-Ref_T	rs11055025	Non-Ref	T	998	2835	10844	12915	9254
rs11055025_Ref_A	rs11055025	Ref	A	1365	4099	15259	19810	13997
rs11059923_Non-Ref_A	rs11059923	Non-Ref	A	477	1027	2204	3351	2088
rs11059923_Ref_G	rs11059923	Ref	G	434	984	2175	2239	1747
rs11059926_Non-Ref_T	rs11059926	Non-Ref	T	1819	4383	13579	15575	9963
rs11059926_Ref_A	rs11059926	Ref	A	1296	3208	7513	11087	6970
rs11059927_Non-Ref_C	rs11059927	Non-Ref	C	585	1453	4246	5285	3489
rs11059927_Ref_T	rs11059927	Ref	T	371	935	3783	3734	2458
rs11059928_Non-Ref_T	rs11059928	Non-Ref	T	274	615	1859	2243	1584
rs11059928_Ref_A	rs11059928	Ref	A	359	816	2056	2852	2015
rs11059929_Non-Ref_A	rs11059929	Non-Ref	A	665	2704	18006	24355	13677
rs11059929_Ref_G	rs11059929	Ref	G	522	2164	14446	18889	11408
rs11059930_Non-Ref_C	rs11059930	Non-Ref	C	795	2228	5392	6035	4561
rs11059930_Ref_T	rs11059930	Ref	T	1769	4776	11320	14639	9682
rs11059933_Non-Ref_C	rs11059933	Non-Ref	C	456	1192	3306	3876	3292
rs11059933_Ref_T	rs11059933	Ref	T	531	1357	3761	4266	3293
rs11065979_Non-Ref_T	rs11065979	Non-Ref	T	212	420	1022	1075	625
rs11065979_Ref_C	rs11065979	Ref	C	258	587	1413	1049	845
rs11073328_Non-Ref_T	rs11073328	Non-Ref	T	211	339	1414	1342	809
rs11073328_Ref_C	rs11073328	Ref	C	291	469	827	1344	852
rs11080327_Non-Ref_A	rs11080327	Non-Ref	A	995	3331	503539	559046	305514
rs11080327_Ref_G	rs11080327	Ref	G	575	1931	10834	14934	8315
rs1108709_Non-Ref_C	rs1108709	Non-Ref	C	429	1083	2351	3401	2168
rs1108709_Ref_T	rs1108709	Ref	T	423	1049	2698	3110	2082
rs11091518_Non-Ref_C	rs11091518	Non-Ref	C	934	2182	6044	6102	4379
rs11091518_Ref_T	rs11091518	Ref	T	820	1943	4677	5974	4104
rs11091578_Non-Ref_C	rs11091578	Non-Ref	C	644	1568	4517	6922	3959
rs11091578_Ref_G	rs11091578	Ref	G	610	1527	5257	6282	4323
rs11091590_Non-Ref_C	rs11091590	Non-Ref	C	679	1291	3650	4113	2703
rs11091590_Ref_G	rs11091590	Ref	G	388	690	1668	2318	1179
rs11091598_Non-Ref_T	rs11091598	Non-Ref	T	1068	4805	11531	17051	9886
rs11091598_Ref_G	rs11091598	Ref	G	678	3087	6702	9437	6078
rs11091623_Non-Ref_A	rs11091623	Non-Ref	A	593	1630	4448	6933	4275
rs11091623_Ref_C	rs11091623	Ref	C	1025	2656	9141	11845	8076
rs1109525_Non-Ref_A	rs1109525	Non-Ref	A	1440	5343	14255	18292	12276
rs1109525_Ref_G	rs1109525	Ref	G	921	3646	10523	13442	8725
rs11098667_Non-Ref_G	rs11098667	Non-Ref	G	971	2057	5670	7293	4705
rs11098667_Ref_A	rs11098667	Ref	A	584	1213	3713	3892	2658
rs11101558_Non-Ref_G	rs11101558	Non-Ref	G	395	864	3498	4270	2802
rs11101558_Ref_A	rs11101558	Ref	A	479	1008	4012	4402	3241
rs11117420_Non-Ref_C	rs11117420	Non-Ref	C	1334	4064	10416	13019	8392
rs11117420_Ref_G	rs11117420	Ref	G	386	1225	2879	3389	2386
rs11117422_Non-Ref_C	rs11117422	Non-Ref	C	746	2196	4206	6034	3661
rs11117422_Ref_G	rs11117422	Ref	G	1091	3169	6361	7013	4877
rs11130633_Non-Ref_C	rs11130633	Non-Ref	C	401	856	3029	4708	2568
rs11130633_Ref_T	rs11130633	Ref	T	414	889	2739	3805	2081
rs111317272_Non-Ref_G	rs111317272	Non-Ref	G	970	2779	7959	10786	6835
rs111317272_Ref_C	rs111317272	Ref	C	917	2473	7516	8345	6089
rs111341874_Non-Ref_T	rs111341874	Non-Ref	T	1275	3447	8721	12038	7678
rs111341874_Ref_C	rs111341874	Ref	C	1421	3725	9250	11845	8351
rs111379006_Non-Ref_A	rs111379006	Non-Ref	A	337	961	4976	5551	3740
rs111379006_Ref_G	rs111379006	Ref	G	327	899	4288	5140	3462
rs111396994_Non-Ref_G	rs111396994	Non-Ref	G	253	467	1074	1390	836
rs111396994_Ref_A	rs111396994	Ref	A	354	596	1392	1849	1246
rs111423246_Non-Ref_A	rs111423246	Non-Ref	A	627	2182	77457	92614	64816
rs111423246_Ref_G	rs111423246	Ref	G	559	1841	77110	96149	65460
rs111425486_Non-Ref_G	rs111425486	Non-Ref	G	1559	3882	10669	14764	9744
rs111425486_Ref_A	rs111425486	Ref	A	883	2254	5092	6799	4625
rs111469562_Non-Ref_C	rs111469562	Non-Ref	C	1984	6798	20805	28162	16611
rs111469562_Ref_T	rs111469562	Ref	T	1290	4421	15379	17237	11180
rs111567516_Non-Ref_T	rs111567516	Non-Ref	T	628	1904	11837	14853	9134
rs111567516_Ref_G	rs111567516	Ref	G	717	2077	12659	15613	9451
rs111655187_Non-Ref_A	rs111655187	Non-Ref	A	86	170	425	476	367
rs111655187_Ref_C	rs111655187	Ref	C	227	468	1208	1702	878
rs111658367_Non-Ref_G	rs111658367	Non-Ref	G	991	2442	6456	8344	5889
rs111658367_Ref_T	rs111658367	Ref	T	1094	2608	6722	9790	6034
rs111678394_Non-Ref_C	rs111678394	Non-Ref	C	875	1715	5924	7144	4713
rs111678394_Ref_G	rs111678394	Ref	G	514	1073	4214	4224	2966
rs111691913_Non-Ref_T	rs111691913	Non-Ref	T	937	2478	7231	9319	5741
rs111691913_Ref_C	rs111691913	Ref	C	687	1727	4467	6650	4076
rs111734595_Non-Ref_T	rs111734595	Non-Ref	T	410	1720	11344	16940	10380
rs111734595_Ref_C	rs111734595	Ref	C	394	1646	17948	22998	14386
rs1117897_Non-Ref_G	rs1117897	Non-Ref	G	1700	8747	25010	30431	19366
rs1117897_Ref_T	rs1117897	Ref	T	1356	7594	19166	24576	16228
rs111826178_Non-Ref_T	rs111826178	Non-Ref	T	377	1145	5193	7534	4990
rs111826178_Ref_C	rs111826178	Ref	C	814	2342	11275	15870	10396
rs111845187_Non-Ref_T	rs111845187	Non-Ref	T	563	1634	12569	15245	9647
rs111845187_Ref_C	rs111845187	Ref	C	1412	4511	30474	38132	22199
rs11185602_Non-Ref_G	rs11185602	Non-Ref	G	129	381	1082	1280	592
rs11185602_Ref_A	rs11185602	Ref	A	67	160	635	640	292
rs11185603_Non-Ref_G	rs11185603	Non-Ref	G	1717	6063	18396	25567	14738
rs11185603_Ref_C	rs11185603	Ref	C	1269	4547	14039	17574	11621
rs111862642_Non-Ref_G	rs111862642	Non-Ref	G	521	1429	3550	5090	3012
rs111862642_Ref_C	rs111862642	Ref	C	787	2093	5325	6860	4550
rs111880687_Non-Ref_C	rs111880687	Non-Ref	C	613	1624	5502	6495	3854
rs111880687_Ref_G	rs111880687	Ref	G	333	1150	3322	3973	2494
rs111883038_Non-Ref_A	rs111883038	Non-Ref	A	968	4037	13907	17426	11025
rs111883038_Ref_C	rs111883038	Ref	C	1282	5290	19497	23691	13903
rs111907649_Non-Ref_A	rs111907649	Non-Ref	A	650	2175	6584	8707	5466
rs111907649_Ref_G	rs111907649	Ref	G	977	3334	9236	11688	7938
rs111915294_Non-Ref_T	rs111915294	Non-Ref	T	1037	4036	14836	16900	10880
rs111915294_Ref_A	rs111915294	Ref	A	315	1172	4513	4928	3178
rs11191642_Non-Ref_G	rs11191642	Non-Ref	G	59	100	247	762	247
rs11191642_Ref_A	rs11191642	Ref	A	820	1626	4476	7058	3446
rs11191658_Non-Ref_G	rs11191658	Non-Ref	G	596	1536	5715	6711	4638
rs11191658_Ref_A	rs11191658	Ref	A	588	1567	5253	7102	4378
rs11191660_Non-Ref_A	rs11191660	Non-Ref	A	672	2156	6386	6662	4657
rs11191660_Ref_G	rs11191660	Ref	G	1015	3014	8301	9388	6754
rs11191667_Non-Ref_A	rs11191667	Non-Ref	A	401	974	3958	5966	4025
rs11191667_Ref_G	rs11191667	Ref	G	872	2366	9595	13639	7951
rs11191683_Non-Ref_T	rs11191683	Non-Ref	T	366	1101	8356	9211	6030
rs11191683_Ref_G	rs11191683	Ref	G	729	2379	15379	20922	12103
rs111940435_Non-Ref_T	rs111940435	Non-Ref	T	302	954	4586	4859	3127
rs111940435_Ref_C	rs111940435	Ref	C	346	1068	4236	6385	4188
rs111944912_Non-Ref_C	rs111944912	Non-Ref	C	472	1405	4978	5251	3263
rs111944912_Ref_T	rs111944912	Ref	T	1815	5471	16268	21690	13090
rs112020444_Non-Ref_T	rs112020444	Non-Ref	T	1012	3154	14097	19314	11373
rs112020444_Ref_C	rs112020444	Ref	C	842	2597	12619	16255	10094
rs112049571_Non-Ref_A	rs112049571	Non-Ref	A	784	1981	5197	7361	4942
rs112049571_Ref_G	rs112049571	Ref	G	1039	2886	7713	9661	6416
rs112141468_Non-Ref_T	rs112141468	Non-Ref	T	788	1995	8861	12430	7845
rs112141468_Ref_C	rs112141468	Ref	C	638	1428	6865	9587	6698
rs112146988_Non-Ref_T	rs112146988	Non-Ref	T	398	833	2834	3279	2348
rs112146988_Ref_C	rs112146988	Ref	C	539	1109	3683	4020	2693
rs11216982_Non-Ref_A	rs11216982	Non-Ref	A	1684	5847	22136	27444	17444
rs11216982_Ref_G	rs11216982	Ref	G	1812	6519	24884	29034	19837
rs112191651_Non-Ref_T	rs112191651	Non-Ref	T	627	1586	6397	7033	4506
rs112191651_Ref_C	rs112191651	Ref	C	663	1524	5278	7014	4352
rs11221307_Non-Ref_A	rs11221307	Non-Ref	A	2844	16978	60755	82611	51986
rs11221307_Ref_G	rs11221307	Ref	G	1430	7775	27022	33940	22642
rs112238900_Non-Ref_T	rs112238900	Non-Ref	T	439	911	2503	2594	1527
rs112238900_Ref_C	rs112238900	Ref	C	400	787	1652	2381	1288
rs112260932_Non-Ref_C	rs112260932	Non-Ref	C	71	159	1306	1485	829
rs112260932_Ref_T	rs112260932	Ref	T	103	215	1810	1615	1273
rs112301322_Non-Ref_G	rs112301322	Non-Ref	G	958	2445	8808	11595	6658
rs112301322_Ref_C	rs112301322	Ref	C	841	2179	8909	12497	7635
rs11233746_Non-Ref_G	rs11233746	Non-Ref	G	597	1682	5486	7577	4594
rs11233746_Ref_A	rs11233746	Ref	A	481	1369	3870	5824	3588
rs11233747_Non-Ref_A	rs11233747	Non-Ref	A	802	1765	4756	5835	3824
rs11233747_Ref_G	rs11233747	Ref	G	631	1200	3654	4481	2826
rs11233789_Non-Ref_G	rs11233789	Non-Ref	G	509	1138	2811	3969	2519
rs11233789_Ref_A	rs11233789	Ref	A	505	1172	3774	4561	2458
rs112345383_Non-Ref_T	rs112345383	Non-Ref	T	256	761	2821	2463	1341
rs112345383_Ref_C	rs112345383	Ref	C	370	1191	3152	3925	2699
rs11235604_Non-Ref_T	rs11235604	Non-Ref	T	671	2152	6581	8288	5050
rs11235604_Ref_C	rs11235604	Ref	C	202	583	2123	2039	1551
rs11235622_Non-Ref_T	rs11235622	Non-Ref	T	247	464	1846	1966	1259
rs11235622_Ref_C	rs11235622	Ref	C	653	1312	3978	4948	3225
rs11235645_Non-Ref_T	rs11235645	Non-Ref	T	122	332	953	1552	851
rs11235645_Ref_C	rs11235645	Ref	C	144	447	1595	1393	1007
rs11235659_Non-Ref_G	rs11235659	Non-Ref	G	1691	5551	17219	22016	13404
rs11235659_Ref_A	rs11235659	Ref	A	1248	4183	12143	15730	8801
rs11235667_Non-Ref_G	rs11235667	Non-Ref	G	1280	4694	12520	18445	10612
rs11235667_Ref_A	rs11235667	Ref	A	1081	3888	10587	14243	9316
rs11235672_Non-Ref_C	rs11235672	Non-Ref	C	754	1691	4925	6214	3812
rs11235672_Ref_T	rs11235672	Ref	T	521	856	2532	2750	2019
rs112389508_Non-Ref_A	rs112389508	Non-Ref	A	277	792	2934	2917	1829
rs112389508_Ref_G	rs112389508	Ref	G	138	447	1411	1443	1072
rs112412105_Non-Ref_G	rs112412105	Non-Ref	G	84	140	318	176	226
rs112412105_Ref_A	rs112412105	Ref	A	185	307	604	708	327
rs112415811_Non-Ref_C	rs112415811	Non-Ref	C	1056	3357	9521	11528	7631
rs112415811_Ref_T	rs112415811	Ref	T	1371	4466	10917	17765	10301
rs112437508_Non-Ref_A	rs112437508	Non-Ref	A	1235	3873	13222	16965	11019
rs112437508_Ref_G	rs112437508	Ref	G	880	2823	8885	13310	8277
rs11248061_Non-Ref_A	rs11248061	Non-Ref	A	149	369	1624	1722	1237
rs11248061_Ref_C	rs11248061	Ref	C	50	106	370	575	291
rs112497003_Non-Ref_A	rs112497003	Non-Ref	A	853	2823	9798	12270	7940
rs112497003_Ref_G	rs112497003	Ref	G	824	2990	10133	13616	7205
rs11250086_Non-Ref_G	rs11250086	Non-Ref	G	760	2305	7383	9622	6010
rs11250086_Ref_A	rs11250086	Ref	A	530	1480	4484	7069	3930
rs11250092_Non-Ref_A	rs11250092	Non-Ref	A	1241	3585	12752	15494	9539
rs11250092_Ref_G	rs11250092	Ref	G	495	1353	2731	4316	2849
rs11250093_Non-Ref_C	rs11250093	Non-Ref	C	649	1902	4740	7344	3849
rs11250093_Ref_T	rs11250093	Ref	T	606	1878	4862	6501	3859
rs11250094_Non-Ref_C	rs11250094	Non-Ref	C	435	1063	4601	5208	3245
rs11250094_Ref_G	rs11250094	Ref	G	958	2322	11073	13358	8819
rs1125271_Non-Ref_T	rs1125271	Non-Ref	T	146	448	1308	1835	1051
rs1125271_Ref_C	rs1125271	Ref	C	124	358	898	2057	962
rs112557679_Non-Ref_G	rs112557679	Non-Ref	G	942	3190	6402	8807	5393
rs112557679_Ref_A	rs112557679	Ref	A	402	1421	3187	3941	2417
rs112561568_Non-Ref_A	rs112561568	Non-Ref	A	52	106	263	316	218
rs112561568_Ref_G	rs112561568	Ref	G	192	510	1252	2223	964
rs112563958_Non-Ref_T	rs112563958	Non-Ref	T	825	2657	10106	12069	7494
rs112563958_Ref_C	rs112563958	Ref	C	619	2017	8782	10961	6802
rs112569955_Non-Ref_G	rs112569955	Non-Ref	G	1606	5540	26725	32173	20392
rs112569955_Ref_A	rs112569955	Ref	A	2882	9179	31252	40032	25548
rs112599791_Non-Ref_A	rs112599791	Non-Ref	A	909	2917	24480	31085	18855
rs112599791_Ref_G	rs112599791	Ref	G	775	2544	22241	23955	15001
rs112677036_Non-Ref_A	rs112677036	Non-Ref	A	827	2061	5845	8321	4728
rs112677036_Ref_G	rs112677036	Ref	G	614	1683	4462	4569	3293
rs112743130_Non-Ref_C	rs112743130	Non-Ref	C	950	3215	7302	10049	6248
rs112743130_Ref_G	rs112743130	Ref	G	806	2621	6895	8032	5349
rs112750506_Non-Ref_G	rs112750506	Non-Ref	G	679	1567	3918	4916	3042
rs112750506_Ref_A	rs112750506	Ref	A	833	1858	4149	5902	3799
rs112750995_Non-Ref_T	rs112750995	Non-Ref	T	1160	2491	7941	11387	7112
rs112750995_Ref_A	rs112750995	Ref	A	789	1754	5937	8171	5483
rs112771360_Non-Ref_G	rs112771360	Non-Ref	G	862	3264	9749	12190	8808
rs112771360_Ref_A	rs112771360	Ref	A	1535	5663	17139	20639	13504
rs112771646_Non-Ref_C	rs112771646	Non-Ref	C	603	1839	6808	10777	5649
rs112771646_Ref_A	rs112771646	Ref	A	597	1708	8873	9661	6562
rs112783232_Non-Ref_A	rs112783232	Non-Ref	A	604	1931	7414	8378	5231
rs112783232_Ref_G	rs112783232	Ref	G	1211	3674	14179	17595	11155
rs112797570_Non-Ref_A	rs112797570	Non-Ref	A	393	1531	8102	9867	6031
rs112797570_Ref_G	rs112797570	Ref	G	769	3140	15724	19967	11532
rs112799932_Non-Ref_G	rs112799932	Non-Ref	G	1099	3034	11280	12957	7686
rs112799932_Ref_T	rs112799932	Ref	T	1038	2811	10475	11330	7914
rs1128334_Non-Ref_T	rs1128334	Non-Ref	T	337	742	2660	3140	2105
rs1128334_Ref_C	rs1128334	Ref	C	35	68	163	476	269
rs112876941_Non-Ref_T	rs112876941	Non-Ref	T	1405	5389	13262	17881	10949
rs112876941_Ref_A	rs112876941	Ref	A	383	1476	3946	4814	3366
rs112880843_Non-Ref_A	rs112880843	Non-Ref	A	16	53	285	379	255
rs112880843_Ref_G	rs112880843	Ref	G	22	49	455	521	281
rs112928243_Non-Ref_A	rs112928243	Non-Ref	A	92	185	633	611	379
rs112928243_Ref_G	rs112928243	Ref	G	95	223	731	795	729
rs112931462_Non-Ref_A	rs112931462	Non-Ref	A	501	1358	3983	5811	3463
rs112931462_Ref_G	rs112931462	Ref	G	275	669	2257	2770	1950
rs112975146_Non-Ref_C	rs112975146	Non-Ref	C	1743	4896	11767	16435	10736
rs112975146_Ref_T	rs112975146	Ref	T	2025	5910	16572	19095	12697
rs112992337_Non-Ref_G	rs112992337	Non-Ref	G	663	2237	7692	9923	6756
rs112992337_Ref_A	rs112992337	Ref	A	667	2431	8904	10096	6919
rs112994026_Non-Ref_T	rs112994026	Non-Ref	T	1356	4962	13333	15092	9900
rs112994026_Ref_G	rs112994026	Ref	G	450	1523	4114	4487	3059
rs113064843_Non-Ref_C	rs113064843	Non-Ref	C	1001	3067	9214	12687	8026
rs113064843_Ref_T	rs113064843	Ref	T	1213	3717	12437	17653	11666
rs113115305_Non-Ref_C	rs113115305	Non-Ref	C	1329	4507	10997	14045	9162
rs113115305_Ref_A	rs113115305	Ref	A	3151	10954	25821	31975	21310
rs1131265_Non-Ref_C	rs1131265	Non-Ref	C	1332	4899	8891	12666	7186
rs1131265_Ref_G	rs1131265	Ref	G	926	3946	8796	11017	7390
rs113153437_Non-Ref_A	rs113153437	Non-Ref	A	800	2483	7984	8661	6163
rs113153437_Ref_G	rs113153437	Ref	G	672	2063	6967	7456	5619
rs113159227_Non-Ref_A	rs113159227	Non-Ref	A	918	2979	7647	11856	7179
rs113159227_Ref_G	rs113159227	Ref	G	1030	3388	10417	13489	8880
rs1132200_Non-Ref_T	rs1132200	Non-Ref	T	1334	3698	10429	12634	8679
rs1132200_Ref_C	rs1132200	Ref	C	1175	3061	8008	11026	6702
rs113233720_Non-Ref_T	rs113233720	Non-Ref	T	64	139	607	787	575
rs113233720_Ref_C	rs113233720	Ref	C	119	235	1276	1626	1064
rs113253472_Non-Ref_C	rs113253472	Non-Ref	C	250	505	1907	2356	1285
rs113253472_Ref_A	rs113253472	Ref	A	359	832	3263	3487	1586
rs113263629_Non-Ref_T	rs113263629	Non-Ref	T	340	1017	3000	3749	2628
rs113263629_Ref_A	rs113263629	Ref	A	636	1949	6050	7602	4514
rs113339491_Non-Ref_A	rs113339491	Non-Ref	A	163	389	2562	3949	2400
rs113339491_Ref_G	rs113339491	Ref	G	175	414	3010	3718	2338
rs113348879_Non-Ref_T	rs113348879	Non-Ref	T	912	2912	11822	15327	10205
rs113348879_Ref_A	rs113348879	Ref	A	1300	3951	15776	20649	13737
rs113369293_Non-Ref_T	rs113369293	Non-Ref	T	343	643	1923	2022	1361
rs113369293_Ref_C	rs113369293	Ref	C	218	413	923	1237	838
rs113370572_Non-Ref_C	rs113370572	Non-Ref	C	1267	3955	9386	12171	7814
rs113370572_Ref_T	rs113370572	Ref	T	379	1200	3100	3830	2266
rs113450807_Non-Ref_A	rs113450807	Non-Ref	A	1106	3302	12368	17667	9588
rs113450807_Ref_G	rs113450807	Ref	G	905	2710	11184	13213	9055
rs113466546_Non-Ref_A	rs113466546	Non-Ref	A	834	2764	13878	16767	11088
rs113466546_Ref_G	rs113466546	Ref	G	605	2028	9284	12237	7716
rs113479772_Non-Ref_A	rs113479772	Non-Ref	A	1603	5261	20865	25949	15825
rs113479772_Ref_G	rs113479772	Ref	G	1402	4465	18180	23320	14050
rs113486187_Non-Ref_A	rs113486187	Non-Ref	A	727	2350	7568	10155	6465
rs113486187_Ref_G	rs113486187	Ref	G	938	2879	11945	13722	8830
rs113496608_Non-Ref_A	rs113496608	Non-Ref	A	1404	3793	8186	12216	7345
rs113496608_Ref_G	rs113496608	Ref	G	898	2783	7131	9131	5465
rs113528138_Non-Ref_A	rs113528138	Non-Ref	A	1344	4472	14150	17515	11530
rs113528138_Ref_C	rs113528138	Ref	C	919	3007	8550	11422	7697
rs113606921_Non-Ref_C	rs113606921	Non-Ref	C	993	2299	6636	8363	5385
rs113606921_Ref_T	rs113606921	Ref	T	430	963	2615	3970	2053
rs113657930_Non-Ref_G	rs113657930	Non-Ref	G	951	2766	7962	10048	5604
rs113657930_Ref_C	rs113657930	Ref	C	1217	3498	9235	12422	8198
rs113665284_Non-Ref_A	rs113665284	Non-Ref	A	793	2126	18572	22975	13035
rs113665284_Ref_G	rs113665284	Ref	G	877	2418	20382	23887	14190
rs113730542_Non-Ref_G	rs113730542	Non-Ref	G	791	2641	9262	12286	7607
rs113730542_Ref_C	rs113730542	Ref	C	783	2442	9533	11670	7222
rs113731681_Non-Ref_T	rs113731681	Non-Ref	T	137	295	661	1404	709
rs113731681_Ref_G	rs113731681	Ref	G	150	370	1076	2151	1109
rs113812449_Non-Ref_C	rs113812449	Non-Ref	C	1091	3695	12422	17320	10268
rs113812449_Ref_T	rs113812449	Ref	T	759	2581	9008	10768	6858
rs113879359_Non-Ref_T	rs113879359	Non-Ref	T	662	2127	5993	7798	4795
rs113879359_Ref_C	rs113879359	Ref	C	1334	4328	12923	14604	10297
rs113894104_Non-Ref_T	rs113894104	Non-Ref	T	1194	2902	27879	31771	18724
rs113894104_Ref_C	rs113894104	Ref	C	1511	3606	32985	37800	23827
rs113945951_Non-Ref_C	rs113945951	Non-Ref	C	703	2155	7632	10219	5853
rs113945951_Ref_T	rs113945951	Ref	T	1249	3836	13389	14491	9506
rs113953388_Non-Ref_G	rs113953388	Non-Ref	G	398	1414	5734	5959	4369
rs113953388_Ref_A	rs113953388	Ref	A	555	1846	6486	7903	5293
rs114053509_Non-Ref_T	rs114053509	Non-Ref	T	1719	6273	22981	28368	18075
rs114053509_Ref_A	rs114053509	Ref	A	1372	5077	19659	21478	13972
rs114085240_Non-Ref-1_A	rs114085240	Non-Ref-1	A	1922	5655	15828	20443	12539
rs114085240_Non-Ref-2_G	rs114085240	Non-Ref-2	G	1337	3918	10333	14096	8996
rs114085240_Non-Ref-3_T	rs114085240	Non-Ref-3	T	656	1889	5607	7079	4622
rs114085240_Ref_C	rs114085240	Ref	C	2566	7488	21217	28450	17356
rs114094389_Non-Ref_A	rs114094389	Non-Ref	A	2248	6391	20400	25316	15687
rs114094389_Ref_T	rs114094389	Ref	T	273	787	2259	2975	1820
rs114131249_Non-Ref_C	rs114131249	Non-Ref	C	1113	2413	6706	10402	6228
rs114131249_Ref_T	rs114131249	Ref	T	1417	3140	8944	10015	7215
rs114211655_Non-Ref_C	rs114211655	Non-Ref	C	832	2280	5369	6314	4743
rs114211655_Ref_T	rs114211655	Ref	T	594	1691	3940	5240	3500
rs114332784_Non-Ref_T	rs114332784	Non-Ref	T	1642	7886	41886	50558	28961
rs114332784_Ref_C	rs114332784	Ref	C	643	2492	11460	14674	8912
rs1143678_Non-Ref_T	rs1143678	Non-Ref	T	294	831	4652	5015	3124
rs1143678_Ref_C	rs1143678	Ref	C	128	370	1129	1460	894
rs1143679_Non-Ref_A	rs1143679	Non-Ref	A	505	1262	125514	141698	87478
rs1143679_Ref_G	rs1143679	Ref	G	661	1658	159337	180293	107113
rs1143683_Non-Ref_T	rs1143683	Non-Ref	T	276	615	4167	5924	3138
rs1143683_Ref_C	rs1143683	Ref	C	291	615	6103	6627	4524
rs114381626_Non-Ref_A	rs114381626	Non-Ref	A	466	1699	5076	6521	4188
rs114381626_Ref_C	rs114381626	Ref	C	712	2401	7380	9284	6063
rs114400736_Non-Ref_G	rs114400736	Non-Ref	G	627	1483	4046	5531	3332
rs114400736_Ref_T	rs114400736	Ref	T	783	1976	5960	7055	5230
rs114445571_Non-Ref_C	rs114445571	Non-Ref	C	656	1849	4729	6297	4505
rs114445571_Ref_A	rs114445571	Ref	A	2034	6155	16997	21463	13385
rs114483762_Non-Ref_A	rs114483762	Non-Ref	A	827	2560	7229	8888	5900
rs114483762_Ref_G	rs114483762	Ref	G	382	1232	2662	4056	2524
rs114496587_Non-Ref_G	rs114496587	Non-Ref	G	161	259	1157	1340	1124
rs114496587_Ref_A	rs114496587	Ref	A	111	266	993	1506	859
rs114572418_Non-Ref_C	rs114572418	Non-Ref	C	759	2486	8183	9673	6879
rs114572418_Ref_A	rs114572418	Ref	A	972	3448	12522	16427	10658
rs114593541_Non-Ref_T	rs114593541	Non-Ref	T	949	2078	13578	14398	10543
rs114593541_Ref_G	rs114593541	Ref	G	984	2269	12806	14519	10637
rs114728009_Non-Ref_A	rs114728009	Non-Ref	A	827	2193	6638	8180	5158
rs114728009_Ref_C	rs114728009	Ref	C	844	2246	6886	7457	4586
rs114936563_Non-Ref_T	rs114936563	Non-Ref	T	647	2049	5786	8690	4970
rs114936563_Ref_C	rs114936563	Ref	C	940	2985	8038	10117	8285
rs11501246_Non-Ref_G	rs11501246	Non-Ref	G	911	1995	6075	7353	4853
rs11501246_Ref_A	rs11501246	Ref	A	1105	2655	8205	9351	5763
rs1150752_Non-Ref_C	rs1150752	Non-Ref	C	354	793	2864	4152	2158
rs1150752_Ref_T	rs1150752	Ref	T	369	863	3582	3575	2403
rs1150753_Non-Ref_G	rs1150753	Non-Ref	G	1027	3046	7269	9487	6116
rs1150753_Ref_A	rs1150753	Ref	A	1404	3973	9070	12373	7468
rs1150756_Non-Ref_T	rs1150756	Non-Ref	T	153	493	1460	2132	1509
rs1150756_Ref_C	rs1150756	Ref	C	122	399	1160	1716	1092
rs1150757_Non-Ref_A	rs1150757	Non-Ref	A	408	967	2774	2903	1915
rs1150757_Ref_G	rs1150757	Ref	G	155	364	816	906	894
rs115081491_Non-Ref_A	rs115081491	Non-Ref	A	1529	6132	21828	28461	17188
rs115081491_Ref_G	rs115081491	Ref	G	1474	5653	20597	26219	17003
rs115168423_Non-Ref_T	rs115168423	Non-Ref	T	734	2516	7930	9140	6004
rs115168423_Ref_G	rs115168423	Ref	G	605	2038	6262	7674	4639
rs115201162_Non-Ref_T	rs115201162	Non-Ref	T	433	741	1758	2547	1860
rs115201162_Ref_G	rs115201162	Ref	G	1797	4329	10053	12647	9063
rs11530563_Non-Ref_T	rs11530563	Non-Ref	T	1077	2832	6079	9234	5681
rs11530563_Ref_C	rs11530563	Ref	C	641	1641	4210	5545	3339
rs11532015_Non-Ref_A	rs11532015	Non-Ref	A	1136	4506	12105	17921	10805
rs11532015_Ref_G	rs11532015	Ref	G	555	2079	6067	7864	5094
rs11537150_Non-Ref_G	rs11537150	Non-Ref	G	745	1380	2908	4988	2638
rs11537150_Ref_A	rs11537150	Ref	A	930	1728	4128	4567	3361
rs115436341_Non-Ref_C	rs115436341	Non-Ref	C	1120	3575	9027	11498	7183
rs115436341_Ref_T	rs115436341	Ref	T	1317	3803	10666	12463	8021
rs11546509_Non-Ref-1_C	rs11546509	Non-Ref-1	C	1357	3828	10945	11462	8325
rs11546509_Non-Ref-2_G	rs11546509	Non-Ref-2	G	691	2237	5525	6595	4688
rs11546509_Non-Ref-3_T	rs11546509	Non-Ref-3	T	1039	2913	7790	11029	6333
rs11546509_Ref_A	rs11546509	Ref	A	1170	3603	8263	10657	7271
rs115530862_Non-Ref_T	rs115530862	Non-Ref	T	77	206	447	610	450
rs115530862_Ref_G	rs115530862	Ref	G	64	138	471	649	537
rs115531193_Non-Ref_A	rs115531193	Non-Ref	A	732	1962	5563	7626	4426
rs115531193_Ref_T	rs115531193	Ref	T	434	1161	3752	4388	2828
rs115548805_Non-Ref_G	rs115548805	Non-Ref	G	1142	3183	8485	11824	7808
rs115548805_Ref_A	rs115548805	Ref	A	78	213	647	711	515
rs11560856_Non-Ref_T	rs11560856	Non-Ref	T	309	726	1714	2124	1563
rs11560856_Ref_C	rs11560856	Ref	C	1590	5655	15225	18842	12692
rs115639989_Non-Ref_G	rs115639989	Non-Ref	G	848	2306	7730	8840	6051
rs115639989_Ref_A	rs115639989	Ref	A	943	2677	8384	10278	7008
rs11576547_Non-Ref_C	rs11576547	Non-Ref	C	396	932	2875	4032	2292
rs11576547_Ref_T	rs11576547	Ref	T	1462	3907	12055	14253	8788
rs11577537_Non-Ref_A	rs11577537	Non-Ref	A	337	959	8804	11161	7463
rs11577537_Ref_G	rs11577537	Ref	G	549	1682	16845	21506	12584
rs11577727_Non-Ref_G	rs11577727	Non-Ref	G	440	1394	4984	7605	4277
rs11577727_Ref_A	rs11577727	Ref	A	527	1711	6686	6716	4391
rs115799319_Non-Ref_A	rs115799319	Non-Ref	A	703	2055	7906	11229	5818
rs115799319_Ref_G	rs115799319	Ref	G	567	1662	6723	8862	5146
rs115814834_Non-Ref_C	rs115814834	Non-Ref	C	245	755	4689	6013	3793
rs115814834_Ref_G	rs115814834	Ref	G	155	415	2262	3584	1917
rs115873443_Non-Ref_A	rs115873443	Non-Ref	A	996	3382	9629	11372	7738
rs115873443_Ref_G	rs115873443	Ref	G	278	902	2215	3794	2488
rs11595341_Non-Ref_C	rs11595341	Non-Ref	C	257	692	2293	2708	1646
rs11595341_Ref_G	rs11595341	Ref	G	859	2349	6403	8871	5365
rs115985681_Non-Ref_A	rs115985681	Non-Ref	A	439	1408	3123	4028	2620
rs115985681_Ref_T	rs115985681	Ref	T	1600	5453	15092	17511	11429
rs11600355_Non-Ref_C	rs11600355	Non-Ref	C	98	255	4058	4713	2914
rs11600355_Ref_T	rs11600355	Ref	T	85	303	3556	4060	2828
rs11600569_Non-Ref_G	rs11600569	Non-Ref	G	1575	4291	9936	14049	8227
rs11600569_Ref_C	rs11600569	Ref	C	980	2578	5378	7986	4876
rs116007403_Non-Ref_C	rs116007403	Non-Ref	C	451	1354	10811	13966	8849
rs116007403_Ref_A	rs116007403	Ref	A	1052	3573	34802	45531	27634
rs11600860_Non-Ref_C	rs11600860	Non-Ref	C	614	2403	21674	25329	16290
rs11600860_Ref_T	rs11600860	Ref	T	623	2363	15510	21458	12890
rs11602895_Non-Ref_G	rs11602895	Non-Ref	G	184	411	999	1494	731
rs11602895_Ref_A	rs11602895	Ref	A	174	328	710	1486	768
rs11603330_Non-Ref_A	rs11603330	Non-Ref	A	1193	3957	13025	14512	8989
rs11603330_Ref_C	rs11603330	Ref	C	1143	3763	11236	13468	8215
rs116036477_Non-Ref_T	rs116036477	Non-Ref	T	803	1887	5738	6210	4469
rs116036477_Ref_C	rs116036477	Ref	C	340	792	1800	2700	1680
rs11604642_Non-Ref_G	rs11604642	Non-Ref	G	783	2151	4508	5820	3600
rs11604642_Ref_A	rs11604642	Ref	A	952	2594	5452	8141	5461
rs11606033_Non-Ref_G	rs11606033	Non-Ref	G	1529	4634	11582	14836	9557
rs11606033_Ref_A	rs11606033	Ref	A	1241	3613	8479	13132	7416
rs11606611_Non-Ref_G	rs11606611	Non-Ref	G	765	2776	20465	27595	16926
rs11606611_Ref_C	rs11606611	Ref	C	782	2643	22274	27606	16322
rs11606612_Non-Ref_A	rs11606612	Non-Ref	A	368	1392	10762	13082	7935
rs11606612_Ref_C	rs11606612	Ref	C	717	2572	21599	26704	16937
rs11606631_Non-Ref_A	rs11606631	Non-Ref	A	428	1308	64198	76449	44506
rs11606631_Ref_C	rs11606631	Ref	C	150	448	22363	26422	15043
rs116215507_Non-Ref_C	rs116215507	Non-Ref	C	1378	3996	15185	18494	12270
rs116215507_Ref_T	rs116215507	Ref	T	960	2782	10194	13022	8206
rs116298659_Non-Ref_G	rs116298659	Non-Ref	G	1094	3090	7832	10242	6932
rs116298659_Ref_A	rs116298659	Ref	A	1481	4227	12279	14544	8900
rs116300693_Non-Ref_T	rs116300693	Non-Ref	T	911	2309	6402	8167	5522
rs116300693_Ref_C	rs116300693	Ref	C	505	1363	3761	5986	3247
rs1163073_Non-Ref_C	rs1163073	Non-Ref	C	261	537	1214	972	1216
rs1163073_Ref_T	rs1163073	Ref	T	159	345	1088	1556	739
rs116333669_Non-Ref_C	rs116333669	Non-Ref	C	1222	4222	15805	19305	12633
rs116333669_Ref_T	rs116333669	Ref	T	486	1550	5610	6423	4337
rs11641153_Non-Ref_G	rs11641153	Non-Ref	G	633	1497	3999	5582	3365
rs11641153_Ref_A	rs11641153	Ref	A	229	492	1754	2322	1284
rs11641155_Non-Ref_G	rs11641155	Non-Ref	G	654	1832	5731	6628	4637
rs11641155_Ref_A	rs11641155	Ref	A	803	2173	6741	8128	5414
rs11644034_Non-Ref_A	rs11644034	Non-Ref	A	994	2323	4682	6807	4249
rs11644034_Ref_G	rs11644034	Ref	G	631	1377	3024	3411	2302
rs11648679_Non-Ref-1_C	rs11648679	Non-Ref-1	C	1111	3526	14414	18200	11016
rs11648679_Non-Ref-2_G	rs11648679	Non-Ref-2	G	570	1962	8290	9824	6841
rs11648679_Ref_A	rs11648679	Ref	A	1139	3938	15642	18197	11306
rs116523939_Non-Ref_C	rs116523939	Non-Ref	C	546	1496	5484	7157	4757
rs116523939_Ref_A	rs116523939	Ref	A	567	1546	5942	7887	5305
rs116657731_Non-Ref_A	rs116657731	Non-Ref	A	120	238	1175	1282	730
rs116657731_Ref_G	rs116657731	Ref	G	215	454	2136	2597	1394
rs116667074_Non-Ref_T	rs116667074	Non-Ref	T	1328	4006	10143	13297	7826
rs116667074_Ref_C	rs116667074	Ref	C	1797	5377	13103	17902	11041
rs116682981_Non-Ref_G	rs116682981	Non-Ref	G	859	1730	3930	4957	3260
rs116682981_Ref_A	rs116682981	Ref	A	576	1187	2519	3339	2265
rs116766233_Non-Ref_C	rs116766233	Non-Ref	C	1437	4945	11512	15994	10238
rs116766233_Ref_T	rs116766233	Ref	T	950	3325	8131	10808	6747
rs116798606_Non-Ref_T	rs116798606	Non-Ref	T	364	1004	4303	4345	2769
rs116798606_Ref_C	rs116798606	Ref	C	542	1406	3914	5371	3321
rs11697848_Non-Ref_T	rs11697848	Non-Ref	T	316	719	42191	47783	30228
rs11697848_Ref_C	rs11697848	Ref	C	313	693	38946	46452	28673
rs11698676_Non-Ref_T	rs11698676	Non-Ref	T	1597	5998	31385	37993	22727
rs11698676_Ref_G	rs11698676	Ref	G	1288	4758	28456	33439	19840
rs117026326_Non-Ref-1_A	rs117026326	Non-Ref-1	A	766	2924	9502	11462	7435
rs117026326_Non-Ref-2_G	rs117026326	Non-Ref-2	G	1294	5029	18931	24918	15675
rs117026326_Non-Ref-3_T	rs117026326	Non-Ref-3	T	404	1479	4829	6925	3926
rs117026326_Ref_C	rs117026326	Ref	C	1557	5301	18562	24138	14262
rs11702929_Non-Ref_C	rs11702929	Non-Ref	C	924	2347	182654	225816	138705
rs11702929_Ref_T	rs11702929	Ref	T	615	1594	45676	56428	34295
rs117045038_Non-Ref_T	rs117045038	Non-Ref	T	453	1255	4107	5102	2895
rs117045038_Ref_C	rs117045038	Ref	C	230	651	1733	2129	1498
rs117045390_Non-Ref_T	rs117045390	Non-Ref	T	899	3184	9813	15325	9014
rs117045390_Ref_C	rs117045390	Ref	C	683	2484	8445	10469	6669
rs11708713_Non-Ref_A	rs11708713	Non-Ref	A	1408	5208	31015	38799	24832
rs11708713_Ref_G	rs11708713	Ref	G	782	2877	16852	21990	13633
rs11711621_Non-Ref_T	rs11711621	Non-Ref	T	1408	4667	20660	25371	15873
rs11711621_Ref_C	rs11711621	Ref	C	1139	3829	12612	15601	10664
rs11716424_Non-Ref_G	rs11716424	Non-Ref	G	684	1738	9892	12117	8614
rs11716424_Ref_A	rs11716424	Ref	A	819	2044	11928	14750	10575
rs11716451_Non-Ref_G	rs11716451	Non-Ref	G	312	811	3300	4608	3031
rs11716451_Ref_A	rs11716451	Ref	A	592	1599	7384	11051	6131
rs11724804_Non-Ref_A	rs11724804	Non-Ref	A	454	1261	3365	4386	2557
rs11724804_Ref_G	rs11724804	Ref	G	443	1052	3050	3614	1941
rs11729622_Non-Ref_T	rs11729622	Non-Ref	T	1118	3815	14999	18825	11370
rs11729622_Ref_C	rs11729622	Ref	C	1051	3593	13869	17989	10800
rs117324973_Non-Ref_T	rs117324973	Non-Ref	T	708	2508	5784	7104	4777
rs117324973_Ref_C	rs117324973	Ref	C	637	2273	5195	6407	4413
rs117436392_Non-Ref_A	rs117436392	Non-Ref	A	540	1522	14397	17638	9889
rs117436392_Ref_G	rs117436392	Ref	G	626	1806	14730	17940	11026
rs117447227_Non-Ref_T	rs117447227	Non-Ref	T	305	639	2326	3033	1793
rs117447227_Ref_C	rs117447227	Ref	C	317	736	4321	5647	3310
rs117527774_Non-Ref_G	rs117527774	Non-Ref	G	1394	3511	9520	12438	8205
rs117527774_Ref_A	rs117527774	Ref	A	1437	3859	11037	13057	8836
rs11773763_Non-Ref_T	rs11773763	Non-Ref	T	809	5173	13836	16709	9638
rs11773763_Ref_C	rs11773763	Ref	C	1365	9007	22301	29202	20398
rs11777007_Non-Ref_T	rs11777007	Non-Ref	T	955	3364	11728	13519	8192
rs11777007_Ref_C	rs11777007	Ref	C	912	3164	12174	14846	9572
rs11783247_Non-Ref_T	rs11783247	Non-Ref	T	59	115	152	474	302
rs11783247_Ref_C	rs11783247	Ref	C	34	83	289	203	131
rs11783749_Non-Ref_A	rs11783749	Non-Ref	A	1480	4167	13549	18487	10979
rs11783749_Ref_G	rs11783749	Ref	G	643	1739	5637	6551	4615
rs117846478_Non-Ref_G	rs117846478	Non-Ref	G	1105	2313	8425	9996	5787
rs117846478_Ref_A	rs117846478	Ref	A	673	1485	5174	7364	4788
rs117900399_Non-Ref_G	rs117900399	Non-Ref	G	580	1514	6317	7160	4443
rs117900399_Ref_A	rs117900399	Ref	A	541	1402	4486	5982	3962
rs117940375_Non-Ref_T	rs117940375	Non-Ref	T	613	1871	3796	6022	3778
rs117940375_Ref_C	rs117940375	Ref	C	751	2506	6526	7684	5625
rs11795678_Non-Ref_A	rs11795678	Non-Ref	A	27	41	200	80	94
rs11795678_Ref_G	rs11795678	Ref	G	106	178	520	647	547
rs11796849_Non-Ref_T	rs11796849	Non-Ref	T	496	1210	3835	4999	3314
rs11796849_Ref_C	rs11796849	Ref	C	1567	3918	13778	15615	10829
rs11796850_Non-Ref_G	rs11796850	Non-Ref	G	1096	2396	8839	10719	6421
rs11796850_Ref_C	rs11796850	Ref	C	1235	2731	10490	12259	7983
rs11796955_Non-Ref_G	rs11796955	Non-Ref	G	108	169	488	1066	615
rs11796955_Ref_C	rs11796955	Ref	C	418	711	2025	2153	1934
rs11797562_Non-Ref_A	rs11797562	Non-Ref	A	363	1027	10207	11493	6995
rs11797562_Ref_C	rs11797562	Ref	C	336	981	21555	25041	15542
rs11802759_Non-Ref_G	rs11802759	Non-Ref	G	649	2031	11001	14444	7959
rs11802759_Ref_A	rs11802759	Ref	A	1448	4494	25319	30799	20469
rs11802979_Non-Ref_T	rs11802979	Non-Ref	T	590	1835	4842	6617	4333
rs11802979_Ref_C	rs11802979	Ref	C	968	2924	7792	10316	8108
rs118070805_Non-Ref_G	rs118070805	Non-Ref	G	261	511	1380	1748	1337
rs118070805_Ref_A	rs118070805	Ref	A	322	586	1818	2225	1435
rs118126443_Non-Ref_C	rs118126443	Non-Ref	C	440	1366	174152	205020	119117
rs118126443_Ref_T	rs118126443	Ref	T	562	1666	217200	257306	149678
rs118138242_Non-Ref_G	rs118138242	Non-Ref	G	676	1248	4494	6023	3900
rs118138242_Ref_C	rs118138242	Ref	C	628	1119	4368	5324	3500
rs118191427_Non-Ref_A	rs118191427	Non-Ref	A	356	1059	3148	3972	2502
rs118191427_Ref_G	rs118191427	Ref	G	667	1943	5625	7351	4511
rs11844621_Non-Ref_G	rs11844621	Non-Ref	G	1521	6236	23974	31543	20949
rs11844621_Ref_A	rs11844621	Ref	A	561	2262	8786	11044	7045
rs11844622_Non-Ref_C	rs11844622	Non-Ref	C	1210	4997	16789	22493	14759
rs11844622_Ref_A	rs11844622	Ref	A	1312	5350	18933	21778	14926
rs11845506_Non-Ref_A	rs11845506	Non-Ref	A	630	2219	4153	6425	3991
rs11845506_Ref_C	rs11845506	Ref	C	621	2177	4990	6832	4225
rs11845568_Non-Ref_C	rs11845568	Non-Ref	C	930	3658	7354	10429	7021
rs11845568_Ref_G	rs11845568	Ref	G	1054	4071	8191	10829	6727
rs11845614_Non-Ref_A	rs11845614	Non-Ref	A	756	1664	3860	4462	3342
rs11845614_Ref_C	rs11845614	Ref	C	445	943	2279	2086	1750
rs11845777_Non-Ref_A	rs11845777	Non-Ref	A	347	858	2896	3399	2167
rs11845777_Ref_G	rs11845777	Ref	G	491	1113	4740	5237	3711
rs11846573_Non-Ref_C	rs11846573	Non-Ref	C	1039	3081	8801	10800	6704
rs11846573_Ref_T	rs11846573	Ref	T	969	2845	8528	10918	6956
rs11847135_Non-Ref_C	rs11847135	Non-Ref	C	172	440	1117	1591	846
rs11847135_Ref_A	rs11847135	Ref	A	472	1349	4155	5094	2779
rs11847992_Non-Ref_G	rs11847992	Non-Ref	G	1073	2071	4479	6622	3958
rs11847992_Ref_A	rs11847992	Ref	A	879	1860	4762	5931	4321
rs11848030_Non-Ref_C	rs11848030	Non-Ref	C	101	187	474	583	285
rs11848030_Ref_A	rs11848030	Ref	A	229	408	924	1338	913
rs11849010_Non-Ref_C	rs11849010	Non-Ref	C	669	1536	5063	5995	3861
rs11849010_Ref_T	rs11849010	Ref	T	474	1173	3168	4742	3047
rs11850365_Non-Ref_T	rs11850365	Non-Ref	T	1157	3450	10395	12438	8544
rs11850365_Ref_C	rs11850365	Ref	C	948	2977	8016	9530	6618
rs11850486_Non-Ref_T	rs11850486	Non-Ref	T	401	687	1833	1808	1743
rs11850486_Ref_C	rs11850486	Ref	C	469	758	2064	2743	1855
rs11851566_Non-Ref_A	rs11851566	Non-Ref	A	795	2210	4880	6832	3447
rs11851566_Ref_G	rs11851566	Ref	G	742	1977	4906	5700	3757
rs11851847_Non-Ref_C	rs11851847	Non-Ref	C	994	2559	7742	10466	6816
rs11851847_Ref_A	rs11851847	Ref	A	904	2436	7899	8756	6229
rs11851869_Non-Ref_G	rs11851869	Non-Ref	G	810	2243	8106	10416	6387
rs11851869_Ref_A	rs11851869	Ref	A	436	1203	3736	5283	3801
rs11851887_Non-Ref_T	rs11851887	Non-Ref	T	1396	4321	10494	12148	8616
rs11851887_Ref_C	rs11851887	Ref	C	1277	4092	9255	12637	7771
rs11851970_Non-Ref_T	rs11851970	Non-Ref	T	382	866	2474	3194	1856
rs11851970_Ref_C	rs11851970	Ref	C	388	897	3065	3769	2514
rs11859300_Non-Ref_T	rs11859300	Non-Ref	T	795	2756	7261	8931	6067
rs11859300_Ref_G	rs11859300	Ref	G	509	1800	4690	4896	3843
rs11859349_Non-Ref_T	rs11859349	Non-Ref	T	472	1215	6554	9748	5020
rs11859349_Ref_C	rs11859349	Ref	C	537	1508	8727	10756	7237
rs11860603_Non-Ref_C	rs11860603	Non-Ref	C	1157	2837	8395	9762	7315
rs11860603_Ref_T	rs11860603	Ref	T	950	2295	6321	8400	5394
rs11860650_Non-Ref_T	rs11860650	Non-Ref	T	1591	4543	16633	19206	13061
rs11860650_Ref_C	rs11860650	Ref	C	1210	3339	11580	14959	9643
rs11861161_Non-Ref_C	rs11861161	Non-Ref	C	729	1941	5101	7708	4543
rs11861161_Ref_T	rs11861161	Ref	T	227	640	2281	2210	1453
rs11861236_Non-Ref_C	rs11861236	Non-Ref	C	607	2021	11368	12698	8375
rs11861236_Ref_T	rs11861236	Ref	T	1177	4214	19488	24315	15832
rs11863592_Non-Ref_G	rs11863592	Non-Ref	G	1631	6226	17999	27303	16376
rs11863592_Ref_A	rs11863592	Ref	A	1559	6128	19684	24664	17234
rs11864503_Non-Ref_C	rs11864503	Non-Ref	C	488	1419	10144	11544	8297
rs11864503_Ref_T	rs11864503	Ref	T	151	419	2958	4085	2679
rs11864541_Non-Ref_C	rs11864541	Non-Ref	C	618	1785	6856	8421	5360
rs11864541_Ref_T	rs11864541	Ref	T	549	1618	5796	6295	4936
rs11864813_Non-Ref_T	rs11864813	Non-Ref	T	787	2229	5079	7705	4430
rs11864813_Ref_A	rs11864813	Ref	A	700	2055	5994	7652	4657
rs11865121_Non-Ref_A	rs11865121	Non-Ref	A	462	1278	4092	5244	3567
rs11865121_Ref_C	rs11865121	Ref	C	1214	3261	10289	14352	9669
rs11865746_Non-Ref_G	rs11865746	Non-Ref	G	941	2355	15889	20215	12672
rs11865746_Ref_T	rs11865746	Ref	T	1407	3464	23136	26927	17642
rs11880872_Non-Ref_G	rs11880872	Non-Ref	G	1339	4403	71517	91565	58541
rs11880872_Ref_A	rs11880872	Ref	A	662	2196	10258	11813	7528
rs11889341_Non-Ref_T	rs11889341	Non-Ref	T	612	1564	4944	6482	4098
rs11889341_Ref_C	rs11889341	Ref	C	942	2346	6396	9738	5763
rs11931087_Non-Ref_G	rs11931087	Non-Ref	G	1316	3337	8459	11571	7371
rs11931087_Ref_A	rs11931087	Ref	A	533	1242	3225	3860	2881
rs1194_Non-Ref_G	rs1194	Non-Ref	G	377	965	3704	4324	2929
rs1194_Ref_A	rs1194	Ref	A	191	436	1446	2012	1287
rs11961041_Non-Ref_A	rs11961041	Non-Ref	A	822	2191	6985	8238	5482
rs11961041_Ref_T	rs11961041	Ref	T	975	2719	8143	10578	6612
rs11963234_Non-Ref_A	rs11963234	Non-Ref	A	323	1069	3996	4828	3391
rs11963234_Ref_G	rs11963234	Ref	G	825	2666	8744	10685	7961
rs11966100_Non-Ref_A	rs11966100	Non-Ref	A	253	609	1412	1760	905
rs11966100_Ref_G	rs11966100	Ref	G	341	823	2456	2325	2112
rs11967912_Non-Ref_C	rs11967912	Non-Ref	C	225	701	2199	2582	1827
rs11967912_Ref_A	rs11967912	Ref	A	292	1073	3156	3583	2326
rs11968954_Non-Ref_T	rs11968954	Non-Ref	T	262	696	5778	7244	4389
rs11968954_Ref_C	rs11968954	Ref	C	440	1193	9464	12360	7555
rs11968972_Non-Ref_A	rs11968972	Non-Ref	A	1297	3745	10863	14175	8653
rs11968972_Ref_G	rs11968972	Ref	G	1102	3163	10834	14348	8328
rs11985083_Non-Ref_G	rs11985083	Non-Ref	G	1067	3260	11467	14606	9678
rs11985083_Ref_C	rs11985083	Ref	C	874	2656	10095	11381	7813
rs12007386_Non-Ref_C	rs12007386	Non-Ref	C	760	2155	6635	8944	5191
rs12007386_Ref_T	rs12007386	Ref	T	861	2488	7959	9867	5704
rs12008595_Non-Ref_C	rs12008595	Non-Ref	C	565	1103	3003	3662	2603
rs12008595_Ref_T	rs12008595	Ref	T	687	1344	3743	4040	2812
rs1201872_Non-Ref_A	rs1201872	Non-Ref	A	806	2519	6400	8340	5070
rs1201872_Ref_G	rs1201872	Ref	G	744	2550	5262	6981	4560
rs12039904_Non-Ref_T	rs12039904	Non-Ref	T	822	1669	5277	5518	3599
rs12039904_Ref_C	rs12039904	Ref	C	1302	2870	7892	10224	7311
rs12046550_Non-Ref_A	rs12046550	Non-Ref	A	959	1936	5229	6464	3938
rs12046550_Ref_G	rs12046550	Ref	G	651	1366	3712	4190	2682
rs12046961_Non-Ref_G	rs12046961	Non-Ref	G	530	1332	4254	5758	4029
rs12046961_Ref_T	rs12046961	Ref	T	199	524	2135	2162	1630
rs12048385_Non-Ref_T	rs12048385	Non-Ref	T	2455	9844	25609	31303	19532
rs12048385_Ref_C	rs12048385	Ref	C	2046	8378	20196	24486	16913
rs12060621_Non-Ref_G	rs12060621	Non-Ref	G	707	1994	5915	8747	5162
rs12060621_Ref_C	rs12060621	Ref	C	1570	4382	13521	16648	10032
rs12067111_Non-Ref_C	rs12067111	Non-Ref	C	120	227	440	527	492
rs12067111_Ref_T	rs12067111	Ref	T	64	107	542	548	235
rs12094196_Non-Ref_T	rs12094196	Non-Ref	T	1265	4109	17706	21864	13725
rs12094196_Ref_G	rs12094196	Ref	G	1135	3944	15168	17898	11729
rs12096214_Non-Ref_A	rs12096214	Non-Ref	A	1102	3071	9833	10810	7419
rs12096214_Ref_G	rs12096214	Ref	G	932	2540	8202	10731	6353
rs12102768_Non-Ref_A	rs12102768	Non-Ref	A	423	736	1883	2420	1763
rs12102768_Ref_G	rs12102768	Ref	G	100	160	735	600	313
rs12102791_Non-Ref_T	rs12102791	Non-Ref	T	802	1501	3576	5168	3340
rs12102791_Ref_C	rs12102791	Ref	C	474	839	2751	4672	1947
rs12103025_Non-Ref_C	rs12103025	Non-Ref	C	894	2622	7418	9435	6576
rs12103025_Ref_T	rs12103025	Ref	T	1092	3285	12129	13225	8916
rs12103174_Non-Ref_G	rs12103174	Non-Ref	G	878	2581	9144	12145	7602
rs12103174_Ref_A	rs12103174	Ref	A	437	1334	4401	5716	3955
rs12111129_Non-Ref_A	rs12111129	Non-Ref	A	1444	4917	16129	21771	13459
rs12111129_Ref_C	rs12111129	Ref	C	951	2888	8741	12466	7400
rs12123181_Non-Ref_A	rs12123181	Non-Ref	A	1078	3610	40612	53158	36695
rs12123181_Ref_G	rs12123181	Ref	G	824	2631	27010	35008	23616
rs12139150_Non-Ref_C	rs12139150	Non-Ref	C	148	526	1567	1765	1269
rs12139150_Ref_G	rs12139150	Ref	G	353	740	1849	2479	2090
rs12150978_Non-Ref_G	rs12150978	Non-Ref	G	41	155	702	613	424
rs12150978_Ref_A	rs12150978	Ref	A	160	389	1650	2078	1273
rs12211943_Non-Ref_A	rs12211943	Non-Ref	A	124	300	1911	1418	1216
rs12211943_Ref_G	rs12211943	Ref	G	211	492	1885	2419	1630
rs12220267_Non-Ref_T	rs12220267	Non-Ref	T	608	2051	12186	14480	9853
rs12220267_Ref_C	rs12220267	Ref	C	745	2643	15808	19694	12101
rs12223291_Non-Ref_T	rs12223291	Non-Ref	T	878	2890	11978	16050	10996
rs12223291_Ref_C	rs12223291	Ref	C	1051	3559	13952	17501	13114
rs12229100_Non-Ref_T	rs12229100	Non-Ref	T	749	1829	5188	5545	4196
rs12229100_Ref_C	rs12229100	Ref	C	663	1571	3971	5833	3444
rs12239267_Non-Ref_T	rs12239267	Non-Ref	T	485	1047	3369	3717	2855
rs12239267_Ref_C	rs12239267	Ref	C	543	1134	4021	4703	2739
rs12278461_Non-Ref_T	rs12278461	Non-Ref	T	271	833	1997	2556	1940
rs12278461_Ref_C	rs12278461	Ref	C	1010	3016	7818	8957	6712
rs12293665_Non-Ref_C	rs12293665	Non-Ref	C	927	2481	9437	12250	7642
rs12293665_Ref_T	rs12293665	Ref	T	740	2156	7177	9598	5442
rs12298615_Non-Ref_A	rs12298615	Non-Ref	A	644	1742	8779	11061	7446
rs12298615_Ref_G	rs12298615	Ref	G	456	1320	6260	7659	4842
rs12305142_Non-Ref_T	rs12305142	Non-Ref	T	1188	4837	13815	19901	11870
rs12305142_Ref_C	rs12305142	Ref	C	440	1796	5487	6701	4307
rs12311303_Non-Ref_T	rs12311303	Non-Ref	T	867	1793	5250	7752	4706
rs12311303_Ref_C	rs12311303	Ref	C	361	644	1787	2980	1615
rs12321643_Non-Ref_T	rs12321643	Non-Ref	T	396	902	3023	3001	2326
rs12321643_Ref_A	rs12321643	Ref	A	528	1344	3117	4850	2733
rs12321679_Non-Ref_A	rs12321679	Non-Ref	A	1601	5924	17131	22860	15368
rs12321679_Ref_G	rs12321679	Ref	G	622	2161	7154	8502	5122
rs12328448_Non-Ref_T	rs12328448	Non-Ref	T	1122	3609	8321	10440	6259
rs12328448_Ref_C	rs12328448	Ref	C	464	1509	3595	4582	2923
rs12334430_Non-Ref_A	rs12334430	Non-Ref	A	1569	6958	16437	21641	13292
rs12334430_Ref_T	rs12334430	Ref	T	1921	7963	19764	24605	16233
rs1234317_Non-Ref_T	rs1234317	Non-Ref	T	1070	2882	11816	14089	9459
rs1234317_Ref_C	rs1234317	Ref	C	796	2338	10188	12894	7912
rs12355313_Non-Ref_G	rs12355313	Non-Ref	G	857	2436	9262	12315	8225
rs12355313_Ref_A	rs12355313	Ref	A	701	1956	8818	10416	7336
rs12357548_Non-Ref_A	rs12357548	Non-Ref	A	602	1825	17697	21929	13521
rs12357548_Ref_G	rs12357548	Ref	G	1661	4966	49606	57244	36130
rs12382657_Non-Ref_C	rs12382657	Non-Ref	C	529	1310	3974	5165	3098
rs12382657_Ref_A	rs12382657	Ref	A	343	792	2914	3174	1885
rs12383110_Non-Ref_C	rs12383110	Non-Ref	C	433	1040	2827	4200	2649
rs12383110_Ref_T	rs12383110	Ref	T	310	781	2673	3628	2073
rs12384552_Non-Ref_G	rs12384552	Non-Ref	G	412	1047	3594	4613	3207
rs12384552_Ref_A	rs12384552	Ref	A	433	1076	5903	8188	4245
rs12384694_Non-Ref_C	rs12384694	Non-Ref	C	798	2237	7892	9584	6020
rs12384694_Ref_T	rs12384694	Ref	T	827	2460	10042	12382	7685
rs12384714_Non-Ref_C	rs12384714	Non-Ref	C	797	2715	12624	14820	10468
rs12384714_Ref_T	rs12384714	Ref	T	438	1281	6540	7880	4947
rs12384878_Non-Ref_G	rs12384878	Non-Ref	G	845	2957	21404	25498	15981
rs12384878_Ref_C	rs12384878	Ref	C	600	1949	12863	16500	10580
rs12390479_Non-Ref_T	rs12390479	Non-Ref	T	265	601	1787	2281	1673
rs12390479_Ref_C	rs12390479	Ref	C	183	457	1098	1536	1004
rs12394047_Non-Ref_G	rs12394047	Non-Ref	G	921	2684	9517	12236	7751
rs12394047_Ref_A	rs12394047	Ref	A	1227	3558	13451	15939	10088
rs12400188_Non-Ref_A	rs12400188	Non-Ref	A	693	2334	14881	17293	11780
rs12400188_Ref_G	rs12400188	Ref	G	642	2136	10549	15603	9249
rs12403570_Non-Ref_T	rs12403570	Non-Ref	T	714	1449	3842	4006	2930
rs12403570_Ref_C	rs12403570	Ref	C	737	1584	4416	5008	2623
rs12405577_Non-Ref_T	rs12405577	Non-Ref	T	1374	3680	23103	28918	17763
rs12405577_Ref_C	rs12405577	Ref	C	397	1080	5155	6694	4737
rs12408736_Non-Ref_C	rs12408736	Non-Ref	C	1079	2235	12230	14275	9498
rs12408736_Ref_T	rs12408736	Ref	T	388	801	4001	5197	3166
rs12419279_Non-Ref_A	rs12419279	Non-Ref	A	844	1692	4744	5522	3830
rs12419279_Ref_T	rs12419279	Ref	T	619	1289	2861	3398	2682
rs12419334_Non-Ref_C	rs12419334	Non-Ref	C	1606	3944	14871	19277	12793
rs12419334_Ref_T	rs12419334	Ref	T	750	1760	7478	8011	5644
rs12422045_Non-Ref_A	rs12422045	Non-Ref	A	758	2560	11779	15623	9643
rs12422045_Ref_G	rs12422045	Ref	G	850	2755	12419	16811	9699
rs12437527_Non-Ref_G	rs12437527	Non-Ref	G	1098	3489	9054	11346	7346
rs12437527_Ref_C	rs12437527	Ref	C	1473	4617	11432	13871	8583
rs12438109_Non-Ref_G	rs12438109	Non-Ref	G	261	406	1173	1596	987
rs12438109_Ref_T	rs12438109	Ref	T	284	438	1440	1626	1012
rs12444221_Non-Ref_T	rs12444221	Non-Ref	T	879	3243	8516	9567	6248
rs12444221_Ref_C	rs12444221	Ref	C	830	3070	7989	9530	6689
rs12462944_Non-Ref_C	rs12462944	Non-Ref	C	787	2805	9226	10224	6613
rs12462944_Ref_G	rs12462944	Ref	G	759	2791	10256	14320	8921
rs12470231_Non-Ref_G	rs12470231	Non-Ref	G	1472	4017	11292	14565	10109
rs12470231_Ref_A	rs12470231	Ref	A	1388	3767	11245	14521	8873
rs12494314_Non-Ref_C	rs12494314	Non-Ref	C	1452	4883	13399	15993	11514
rs12494314_Ref_T	rs12494314	Ref	T	783	2606	7380	8755	5710
rs12510382_Non-Ref_G	rs12510382	Non-Ref	G	475	1456	6706	8714	5971
rs12510382_Ref_A	rs12510382	Ref	A	519	1575	8377	11319	7163
rs12531540_Non-Ref_T	rs12531540	Non-Ref	T	125	255	2041	2509	1686
rs12531540_Ref_C	rs12531540	Ref	C	112	240	1676	2307	1430
rs12536672_Non-Ref_A	rs12536672	Non-Ref	A	691	2037	5730	7085	4834
rs12536672_Ref_C	rs12536672	Ref	C	1206	3528	10115	12988	8455
rs12536719_Non-Ref_T	rs12536719	Non-Ref	T	533	1593	9002	11865	7575
rs12536719_Ref_C	rs12536719	Ref	C	527	1521	8703	12272	7505
rs12537264_Non-Ref_A	rs12537264	Non-Ref	A	1434	3949	12465	15383	11110
rs12537264_Ref_C	rs12537264	Ref	C	603	1649	5791	6942	4465
rs12537284_Non-Ref_A	rs12537284	Non-Ref	A	802	2419	7996	9374	6655
rs12537284_Ref_G	rs12537284	Ref	G	857	2388	9848	12121	8403
rs12542037_Non-Ref_A	rs12542037	Non-Ref	A	793	2482	10053	12702	8498
rs12542037_Ref_G	rs12542037	Ref	G	240	802	3831	4764	2796
rs12546366_Non-Ref_C	rs12546366	Non-Ref	C	896	2202	5860	7230	4627
rs12546366_Ref_T	rs12546366	Ref	T	1180	3002	7491	10290	6153
rs12556669_Non-Ref_C	rs12556669	Non-Ref	C	230	508	1691	1984	1138
rs12556669_Ref_A	rs12556669	Ref	A	361	747	1794	2546	1421
rs12556927_Non-Ref_T	rs12556927	Non-Ref	T	487	1852	6361	7547	4940
rs12556927_Ref_G	rs12556927	Ref	G	1265	4767	15931	21129	13862
rs12557440_Non-Ref_A	rs12557440	Non-Ref	A	114	283	973	1195	661
rs12557440_Ref_G	rs12557440	Ref	G	73	175	661	666	625
rs12557967_Non-Ref_G	rs12557967	Non-Ref	G	643	2138	7129	8727	6205
rs12557967_Ref_T	rs12557967	Ref	T	458	1546	4763	5855	4261
rs12559577_Non-Ref_A	rs12559577	Non-Ref	A	863	3143	8502	12178	7859
rs12559577_Ref_C	rs12559577	Ref	C	1075	4106	10552	13692	9075
rs12571076_Non-Ref_G	rs12571076	Non-Ref	G	323	788	2007	3285	1489
rs12571076_Ref_C	rs12571076	Ref	C	184	440	1007	1445	837
rs12574073_Non-Ref_T	rs12574073	Non-Ref	T	545	1511	5844	7338	4424
rs12574073_Ref_C	rs12574073	Ref	C	846	2477	11987	16811	9581
rs12575600_Non-Ref_G	rs12575600	Non-Ref	G	759	1598	3542	4470	3062
rs12575600_Ref_C	rs12575600	Ref	C	700	1503	3398	4655	2746
rs12576753_Non-Ref_A	rs12576753	Non-Ref	A	1318	3979	12540	15869	10174
rs12576753_Ref_C	rs12576753	Ref	C	1166	3437	20005	22879	14482
rs12576990_Non-Ref_G	rs12576990	Non-Ref	G	533	1434	4419	4895	3427
rs12576990_Ref_A	rs12576990	Ref	A	941	2435	7296	7969	6109
rs12584853_Non-Ref_T	rs12584853	Non-Ref	T	968	2187	7131	7732	5869
rs12584853_Ref_C	rs12584853	Ref	C	594	1565	5695	6142	4532
rs12585650_Non-Ref_A	rs12585650	Non-Ref	A	84	163	460	661	270
rs12585650_Ref_C	rs12585650	Ref	C	59	112	613	600	489
rs12599402_Non-Ref_C	rs12599402	Non-Ref	C	1291	3816	8920	11258	7569
rs12599402_Ref_T	rs12599402	Ref	T	977	3079	8550	12758	7170
rs12604018_Non-Ref_T	rs12604018	Non-Ref	T	649	2053	8420	10690	6625
rs12604018_Ref_C	rs12604018	Ref	C	741	2219	7795	11511	7244
rs12610026_Non-Ref_A	rs12610026	Non-Ref	A	431	1263	4874	5827	3662
rs12610026_Ref_G	rs12610026	Ref	G	436	1360	4004	6438	4170
rs12612769_Non-Ref_C	rs12612769	Non-Ref	C	910	2353	6495	7793	5421
rs12612769_Ref_A	rs12612769	Ref	A	377	892	2663	2847	2329
rs12635377_Non-Ref_A	rs12635377	Non-Ref	A	769	1903	4027	4872	3465
rs12635377_Ref_G	rs12635377	Ref	G	296	729	1354	1957	1109
rs12636784_Non-Ref_G	rs12636784	Non-Ref	G	1106	3816	9926	12636	7914
rs12636784_Ref_A	rs12636784	Ref	A	1355	4284	10455	14498	8919
rs12637184_Non-Ref_A	rs12637184	Non-Ref	A	517	1611	4935	5516	3166
rs12637184_Ref_G	rs12637184	Ref	G	444	1306	3107	4421	2705
rs12638862_Non-Ref_G	rs12638862	Non-Ref	G	652	2034	6571	7990	5544
rs12638862_Ref_A	rs12638862	Ref	A	451	1406	4367	5469	3422
rs12642902_Non-Ref_A	rs12642902	Non-Ref	A	999	2659	7203	9918	5819
rs12642902_Ref_G	rs12642902	Ref	G	1005	2839	8336	8919	5470
rs1265754_Non-Ref_A	rs1265754	Non-Ref	A	503	1424	3478	5393	2875
rs1265754_Ref_T	rs1265754	Ref	T	1089	3308	8600	11416	7177
rs1265757_Non-Ref_T	rs1265757	Non-Ref	T	573	1860	5116	5462	3951
rs1265757_Ref_C	rs1265757	Ref	C	1419	4434	11871	13889	8685
rs1265905_Non-Ref_G	rs1265905	Non-Ref	G	417	1366	3362	4896	3197
rs1265905_Ref_A	rs1265905	Ref	A	530	1734	4513	6025	4084
rs1265947_Non-Ref_T	rs1265947	Non-Ref	T	431	1210	34864	46885	35410
rs1265947_Ref_C	rs1265947	Ref	C	535	1465	46010	60009	45916
rs12688202_Non-Ref_T	rs12688202	Non-Ref	T	1088	3610	10196	12897	8358
rs12688202_Ref_A	rs12688202	Ref	A	655	2214	6165	8953	5585
rs12690340_Non-Ref_T	rs12690340	Non-Ref	T	978	2425	8074	10478	6846
rs12690340_Ref_G	rs12690340	Ref	G	1340	3179	12535	15567	10230
rs12694291_Non-Ref_G	rs12694291	Non-Ref	G	267	551	1324	2255	1166
rs12694291_Ref_A	rs12694291	Ref	A	378	739	1353	2323	1594
rs12695386_Non-Ref_C	rs12695386	Non-Ref	C	39	69	420	357	251
rs12695386_Ref_T	rs12695386	Ref	T	83	239	1293	1310	903
rs1269852_Non-Ref_C	rs1269852	Non-Ref	C	1790	6472	17595	22897	13785
rs1269852_Ref_G	rs1269852	Ref	G	1298	4732	12395	13975	10091
rs12708715_Non-Ref_T	rs12708715	Non-Ref	T	460	1173	3634	4582	3061
rs12708715_Ref_C	rs12708715	Ref	C	604	1490	4324	6209	3991
rs12708716_Non-Ref_G	rs12708716	Non-Ref	G	1578	5092	13936	18390	11247
rs12708716_Ref_A	rs12708716	Ref	A	1380	4491	12498	15448	9955
rs12708717_Non-Ref_C	rs12708717	Non-Ref	C	528	1445	2977	3255	2417
rs12708717_Ref_G	rs12708717	Ref	G	980	2688	6003	7839	4623
rs12709364_Non-Ref_G	rs12709364	Non-Ref	G	1290	3371	8252	10764	6694
rs12709364_Ref_A	rs12709364	Ref	A	1123	2907	7298	8499	5432
rs1270942_Non-Ref_G	rs1270942	Non-Ref	G	1123	4434	17124	20581	13969
rs1270942_Ref_A	rs1270942	Ref	A	1255	4829	16046	20210	13198
rs12711490_Non-Ref_C	rs12711490	Non-Ref	C	324	1047	2955	2779	2258
rs12711490_Ref_T	rs12711490	Ref	T	777	2555	6165	8389	5659
rs1273576_Non-Ref_T	rs1273576	Non-Ref	T	499	1005	2698	3421	2474
rs1273576_Ref_C	rs1273576	Ref	C	931	1819	5336	5781	4900
rs1273580_Non-Ref_G	rs1273580	Non-Ref	G	772	3997	12683	17053	10020
rs1273580_Ref_A	rs1273580	Ref	A	1212	5829	18186	24964	16838
rs12736195_Non-Ref_C	rs12736195	Non-Ref	C	842	2059	6003	8276	5233
rs12736195_Ref_T	rs12736195	Ref	T	925	2169	5750	7914	5234
rs12742499_Non-Ref_C	rs12742499	Non-Ref	C	358	794	1969	3103	2436
rs12742499_Ref_G	rs12742499	Ref	G	420	863	2654	3808	2331
rs12742673_Non-Ref_A	rs12742673	Non-Ref	A	1037	3414	7887	9327	5879
rs12742673_Ref_G	rs12742673	Ref	G	1599	5399	11464	14838	8836
rs12750865_Non-Ref_C	rs12750865	Non-Ref	C	846	2009	4619	5417	4397
rs12750865_Ref_T	rs12750865	Ref	T	709	1563	4103	5419	3449
rs12785878_Non-Ref_T	rs12785878	Non-Ref	T	973	2724	7265	9249	5644
rs12785878_Ref_G	rs12785878	Ref	G	1100	3266	7905	8916	6124
rs12789751_Non-Ref_A	rs12789751	Non-Ref	A	452	1407	6012	6307	4354
rs12789751_Ref_G	rs12789751	Ref	G	683	1996	7787	9032	6051
rs12790010_Non-Ref_C	rs12790010	Non-Ref	C	704	1680	13331	15486	9643
rs12790010_Ref_T	rs12790010	Ref	T	716	1735	14344	18337	11366
rs12790558_Non-Ref_C	rs12790558	Non-Ref	C	1332	3530	16599	20776	13768
rs12790558_Ref_T	rs12790558	Ref	T	788	2099	8816	10781	6482
rs12791871_Non-Ref_C	rs12791871	Non-Ref	C	609	1623	7342	9617	5910
rs12791871_Ref_A	rs12791871	Ref	A	483	1381	5828	7693	4615
rs12792306_Non-Ref_C	rs12792306	Non-Ref	C	1021	2859	17649	21418	12923
rs12792306_Ref_T	rs12792306	Ref	T	837	2307	10614	12370	8008
rs12793224_Non-Ref_A	rs12793224	Non-Ref	A	565	1422	9431	11203	6565
rs12793224_Ref_G	rs12793224	Ref	G	366	909	6322	7629	4780
rs12793530_Non-Ref_A	rs12793530	Non-Ref	A	823	2092	5565	7612	5089
rs12793530_Ref_G	rs12793530	Ref	G	786	2084	5257	6750	4411
rs12794668_Non-Ref_T	rs12794668	Non-Ref	T	85	217	1023	1847	1064
rs12794668_Ref_C	rs12794668	Ref	C	212	490	3245	4197	2354
rs12797951_Non-Ref_G	rs12797951	Non-Ref	G	1738	5122	14647	18253	12273
rs12797951_Ref_T	rs12797951	Ref	T	2122	5895	17521	20398	13389
rs12800438_Non-Ref_A	rs12800438	Non-Ref	A	998	3310	18589	22995	14679
rs12800438_Ref_G	rs12800438	Ref	G	838	2875	16570	20425	11985
rs12803256_Non-Ref_G	rs12803256	Non-Ref	G	939	2416	9935	12462	8403
rs12803256_Ref_A	rs12803256	Ref	A	579	1434	5533	6216	4232
rs12806844_Non-Ref_A	rs12806844	Non-Ref	A	467	1111	6046	7440	4334
rs12806844_Ref_G	rs12806844	Ref	G	671	1695	7064	9910	6351
rs12807718_Non-Ref_C	rs12807718	Non-Ref	C	197	374	2330	2511	1706
rs12807718_Ref_T	rs12807718	Ref	T	247	504	2147	2411	1766
rs12807827_Non-Ref_C	rs12807827	Non-Ref	C	1282	3407	11363	16786	10020
rs12807827_Ref_A	rs12807827	Ref	A	680	1949	7898	8523	6445
rs12808368_Non-Ref_T	rs12808368	Non-Ref	T	1625	5225	20464	25908	17137
rs12808368_Ref_C	rs12808368	Ref	C	343	1152	3379	3872	2727
rs12837219_Non-Ref_G	rs12837219	Non-Ref	G	935	2191	6907	8560	5682
rs12837219_Ref_C	rs12837219	Ref	C	792	1793	4954	7688	4096
rs12841797_Non-Ref-1_C	rs12841797	Non-Ref-1	C	233	528	2643	3199	1977
rs12841797_Non-Ref-2_G	rs12841797	Non-Ref-2	G	236	551	3020	2999	2148
rs12841797_Ref_T	rs12841797	Ref	T	266	552	2960	3522	2173
rs12844200_Non-Ref_A	rs12844200	Non-Ref	A	769	1893	5280	6507	4623
rs12844200_Ref_G	rs12844200	Ref	G	708	1690	5847	6393	4445
rs12848222_Non-Ref_C	rs12848222	Non-Ref	C	897	2484	8247	11376	6049
rs12848222_Ref_T	rs12848222	Ref	T	1291	3490	11141	14712	9535
rs12849939_Non-Ref_T	rs12849939	Non-Ref	T	896	3024	10792	12487	8594
rs12849939_Ref_G	rs12849939	Ref	G	1025	3436	11147	14326	8598
rs12850503_Non-Ref_G	rs12850503	Non-Ref	G	319	521	2071	3045	1231
rs12850503_Ref_A	rs12850503	Ref	A	509	822	2666	3098	1854
rs12852747_Non-Ref_G	rs12852747	Non-Ref	G	124	229	592	595	600
rs12852747_Ref_C	rs12852747	Ref	C	366	677	1804	2449	1527
rs12856360_Non-Ref_C	rs12856360	Non-Ref	C	1286	8070	22434	32049	18456
rs12856360_Ref_T	rs12856360	Ref	T	1035	3646	11021	11856	8468
rs12860860_Non-Ref_A	rs12860860	Non-Ref	A	743	1396	3887	5135	2785
rs12860860_Ref_C	rs12860860	Ref	C	179	323	665	972	570
rs12900339_Non-Ref_G	rs12900339	Non-Ref	G	1296	3134	8927	10820	7230
rs12900339_Ref_A	rs12900339	Ref	A	588	1426	4435	4882	3160
rs12912109_Non-Ref_G	rs12912109	Non-Ref	G	615	1396	4228	5613	3510
rs12912109_Ref_A	rs12912109	Ref	A	774	1636	6138	6200	4067
rs12917656_Non-Ref_C	rs12917656	Non-Ref	C	490	1676	5791	8392	4950
rs12917656_Ref_T	rs12917656	Ref	T	818	2931	7806	10441	6671
rs12917716_Non-Ref_C	rs12917716	Non-Ref	C	477	1649	7413	8377	5474
rs12917716_Ref_G	rs12917716	Ref	G	1055	3787	15144	20385	11774
rs12917874_Non-Ref_C	rs12917874	Non-Ref	C	416	1146	3805	4493	2674
rs12917874_Ref_T	rs12917874	Ref	T	466	1270	3728	4987	3103
rs12919083_Non-Ref_C	rs12919083	Non-Ref	C	1527	5432	62599	69913	43958
rs12919083_Ref_A	rs12919083	Ref	A	1693	6378	65837	78489	48703
rs12920597_Non-Ref_T	rs12920597	Non-Ref	T	335	798	4929	6571	3780
rs12920597_Ref_C	rs12920597	Ref	C	376	848	5250	6209	4025
rs12922303_Non-Ref_T	rs12922303	Non-Ref	T	825	2788	6922	9515	5941
rs12922303_Ref_A	rs12922303	Ref	A	289	992	3162	3137	2067
rs12923054_Non-Ref_T	rs12923054	Non-Ref	T	408	1189	6383	9223	5272
rs12923054_Ref_C	rs12923054	Ref	C	259	704	3350	4132	3341
rs12923098_Non-Ref_C	rs12923098	Non-Ref	C	1059	3305	11339	14490	10281
rs12923098_Ref_T	rs12923098	Ref	T	1048	3178	10871	13210	9372
rs12924667_Non-Ref_T	rs12924667	Non-Ref	T	507	1204	3187	3825	2846
rs12924667_Ref_A	rs12924667	Ref	A	515	1245	3308	4431	2977
rs12924729_Non-Ref_A	rs12924729	Non-Ref	A	820	2805	8783	11792	6156
rs12924729_Ref_G	rs12924729	Ref	G	1611	5821	17676	21331	13838
rs12925642_Non-Ref_G	rs12925642	Non-Ref	G	156	512	1338	1746	929
rs12925642_Ref_A	rs12925642	Ref	A	503	1590	4091	5217	3646
rs12927355_Non-Ref_T	rs12927355	Non-Ref	T	743	2037	4884	6673	3955
rs12927355_Ref_C	rs12927355	Ref	C	669	1837	4700	5347	3421
rs12928537_Non-Ref_A	rs12928537	Non-Ref	A	277	812	2725	4029	2400
rs12928537_Ref_G	rs12928537	Ref	G	1081	3284	11703	17255	9208
rs12928725_Non-Ref_T	rs12928725	Non-Ref	T	569	1754	6257	7504	5753
rs12928725_Ref_G	rs12928725	Ref	G	942	2977	11569	13606	8794
rs12928726_Non-Ref_A	rs12928726	Non-Ref	A	760	2681	9419	13198	7773
rs12928726_Ref_G	rs12928726	Ref	G	700	2764	10631	13290	8263
rs12928810_Non-Ref_A	rs12928810	Non-Ref	A	1391	4166	12466	15486	10120
rs12928810_Ref_G	rs12928810	Ref	G	1311	3822	11628	14013	9597
rs12935156_Non-Ref_A	rs12935156	Non-Ref	A	678	1891	4807	6860	3839
rs12935156_Ref_T	rs12935156	Ref	T	144	400	1026	1186	834
rs12935413_Non-Ref_A	rs12935413	Non-Ref	A	1609	5724	33680	40366	25532
rs12935413_Ref_G	rs12935413	Ref	G	1146	4187	23126	27822	18234
rs12937330_Non-Ref_A	rs12937330	Non-Ref	A	1455	4737	14772	18991	12445
rs12937330_Ref_C	rs12937330	Ref	C	1186	4014	12713	15225	10392
rs12938117_Non-Ref_T	rs12938117	Non-Ref	T	184	291	810	1006	619
rs12938117_Ref_C	rs12938117	Ref	C	35	80	209	109	84
rs12938617_Non-Ref_A	rs12938617	Non-Ref	A	726	1697	4526	6675	4433
rs12938617_Ref_T	rs12938617	Ref	T	801	1840	5671	7400	4585
rs12938749_Non-Ref_T	rs12938749	Non-Ref	T	889	2886	10661	13029	8866
rs12938749_Ref_C	rs12938749	Ref	C	1032	3192	11966	16264	10069
rs12940616_Non-Ref_G	rs12940616	Non-Ref	G	877	2884	9534	11921	7571
rs12940616_Ref_A	rs12940616	Ref	A	703	2443	7993	10050	6308
rs12942660_Non-Ref_T	rs12942660	Non-Ref	T	1228	11227	33265	42693	26990
rs12942660_Ref_C	rs12942660	Ref	C	827	7786	23331	29551	19383
rs12943012_Non-Ref_C	rs12943012	Non-Ref	C	666	2289	9978	11989	7977
rs12943012_Ref_T	rs12943012	Ref	T	1389	4597	18063	21618	14639
rs12943206_Non-Ref_T	rs12943206	Non-Ref	T	621	1270	4036	5941	3406
rs12943206_Ref_C	rs12943206	Ref	C	617	1289	3868	5135	3234
rs12945253_Non-Ref_G	rs12945253	Non-Ref	G	528	1391	2940	4025	2561
rs12945253_Ref_C	rs12945253	Ref	C	454	1250	2586	3206	2273
rs12946040_Non-Ref_A	rs12946040	Non-Ref	A	865	2577	9292	12717	7068
rs12946040_Ref_C	rs12946040	Ref	C	549	1624	5376	7297	4005
rs12946188_Non-Ref_A	rs12946188	Non-Ref	A	1264	3225	10512	11676	7961
rs12946188_Ref_C	rs12946188	Ref	C	77	188	701	994	546
rs12946792_Non-Ref_C	rs12946792	Non-Ref	C	950	2591	7454	8003	5653
rs12946792_Ref_T	rs12946792	Ref	T	884	2582	6544	9410	5686
rs12947480_Non-Ref_A	rs12947480	Non-Ref	A	1433	4121	11023	15138	9402
rs12947480_Ref_G	rs12947480	Ref	G	1021	3010	8567	10225	6241
rs12948686_Non-Ref_T	rs12948686	Non-Ref	T	1516	4480	12358	15629	10177
rs12948686_Ref_A	rs12948686	Ref	A	1161	3421	9068	11782	7551
rs12948927_Non-Ref_T	rs12948927	Non-Ref	T	840	2704	9030	11954	6641
rs12948927_Ref_G	rs12948927	Ref	G	739	2355	8189	10277	7206
rs12949547_Non-Ref_A	rs12949547	Non-Ref	A	515	1485	4679	6043	3852
rs12949547_Ref_C	rs12949547	Ref	C	617	1888	7322	8219	5772
rs12950662_Non-Ref_G	rs12950662	Non-Ref	G	588	2160	5385	6083	4466
rs12950662_Ref_A	rs12950662	Ref	A	874	3104	7682	10510	6325
rs12952146_Non-Ref_T	rs12952146	Non-Ref	T	1457	5221	16342	20241	12360
rs12952146_Ref_C	rs12952146	Ref	C	1205	4360	15724	19126	13503
rs12972990_Non-Ref_G	rs12972990	Non-Ref	G	725	2741	18014	22557	13985
rs12972990_Ref_T	rs12972990	Ref	T	438	1624	10713	14260	7890
rs13000467_Non-Ref_A	rs13000467	Non-Ref	A	1115	2705	6882	10135	6184
rs13000467_Ref_T	rs13000467	Ref	T	966	2271	6861	9370	5501
rs13023380_Non-Ref_A	rs13023380	Non-Ref	A	482	1118	2792	3892	2393
rs13023380_Ref_G	rs13023380	Ref	G	464	1132	3021	3075	2270
rs13069553_Non-Ref_G	rs13069553	Non-Ref	G	946	1965	5087	5865	4318
rs13069553_Ref_A	rs13069553	Ref	A	581	1112	2565	4316	2693
rs13092998_Non-Ref_T	rs13092998	Non-Ref	T	254	918	1823	2678	1690
rs13092998_Ref_G	rs13092998	Ref	G	1503	5214	11389	15277	8725
rs13101828_Non-Ref_G	rs13101828	Non-Ref	G	370	891	2001	2786	1705
rs13101828_Ref_A	rs13101828	Ref	A	651	1618	3331	4999	2659
rs13103766_Non-Ref_A	rs13103766	Non-Ref	A	947	2560	8184	10591	6834
rs13103766_Ref_G	rs13103766	Ref	G	829	2175	7049	8173	5724
rs13106926_Non-Ref_G	rs13106926	Non-Ref	G	182	465	2927	3492	2097
rs13106926_Ref_A	rs13106926	Ref	A	100	235	1819	2300	1527
rs13107572_Non-Ref_A	rs13107572	Non-Ref	A	978	3372	10640	12839	7835
rs13107572_Ref_C	rs13107572	Ref	C	124	330	767	908	682
rs13107612_Non-Ref_T	rs13107612	Non-Ref	T	96	221	1396	2487	915
rs13107612_Ref_C	rs13107612	Ref	C	109	235	1704	2273	1038
rs13124747_Non-Ref_G	rs13124747	Non-Ref	G	1000	2394	9243	12182	9284
rs13124747_Ref_A	rs13124747	Ref	A	137	300	1572	2184	957
rs13126334_Non-Ref_G	rs13126334	Non-Ref	G	1197	3627	9500	12841	8064
rs13126334_Ref_A	rs13126334	Ref	A	529	1523	3711	5175	3345
rs13129744_Non-Ref_C	rs13129744	Non-Ref	C	662	1603	4826	7150	3845
rs13129744_Ref_T	rs13129744	Ref	T	443	972	3215	4230	2300
rs13131198_Non-Ref_G	rs13131198	Non-Ref	G	773	2632	5810	6338	4698
rs13131198_Ref_A	rs13131198	Ref	A	1562	5488	12641	16886	9641
rs13135381_Non-Ref_G	rs13135381	Non-Ref	G	525	1541	4269	5483	3856
rs13135381_Ref_A	rs13135381	Ref	A	333	863	2792	4061	2167
rs13136118_Non-Ref_A	rs13136118	Non-Ref	A	774	2652	7227	8683	6254
rs13136118_Ref_G	rs13136118	Ref	G	753	2174	6601	9066	5186
rs13136796_Non-Ref_T	rs13136796	Non-Ref	T	554	1534	4456	7346	4101
rs13136796_Ref_A	rs13136796	Ref	A	426	1122	4428	3880	2793
rs13137144_Non-Ref_A	rs13137144	Non-Ref	A	494	1644	49659	59121	34712
rs13137144_Ref_G	rs13137144	Ref	G	275	913	28009	33620	19387
rs13146194_Non-Ref_C	rs13146194	Non-Ref	C	1174	3498	11842	15026	8528
rs13146194_Ref_T	rs13146194	Ref	T	1168	3313	11182	13925	8339
rs13147245_Non-Ref_T	rs13147245	Non-Ref	T	949	2748	7507	9137	5902
rs13147245_Ref_A	rs13147245	Ref	A	624	1765	3752	7163	3617
rs13152198_Non-Ref_C	rs13152198	Non-Ref	C	1079	4256	11135	14377	9368
rs13152198_Ref_T	rs13152198	Ref	T	1040	4026	10657	13025	8672
rs13168551_Non-Ref_C	rs13168551	Non-Ref	C	588	1638	3761	5727	3230
rs13168551_Ref_T	rs13168551	Ref	T	561	1737	4625	6147	3898
rs1317082_Non-Ref_G	rs1317082	Non-Ref	G	582	1436	4294	5068	3338
rs1317082_Ref_A	rs1317082	Ref	A	246	564	1905	2040	981
rs1317882_Non-Ref_C	rs1317882	Non-Ref	C	1064	3354	13487	16543	11088
rs1317882_Ref_T	rs1317882	Ref	T	479	1565	7064	8139	5385
rs13193526_Non-Ref_A	rs13193526	Non-Ref	A	71	160	729	625	479
rs13193526_Ref_G	rs13193526	Ref	G	749	1659	5517	7026	4040
rs13195029_Non-Ref_T	rs13195029	Non-Ref	T	183	461	2827	2969	1895
rs13195029_Ref_C	rs13195029	Ref	C	1261	2992	14548	17310	11672
rs13195361_Non-Ref_A	rs13195361	Non-Ref	A	803	2683	7549	9922	6508
rs13195361_Ref_G	rs13195361	Ref	G	447	1416	4356	5487	3399
rs13195490_Non-Ref_G	rs13195490	Non-Ref	G	1397	4759	11994	17123	9819
rs13195490_Ref_C	rs13195490	Ref	C	1128	3694	9466	11297	7972
rs13196367_Non-Ref_C	rs13196367	Non-Ref	C	631	2026	6556	8040	5785
rs13196367_Ref_G	rs13196367	Ref	G	1016	3471	10691	13513	9208
rs13196785_Non-Ref_C	rs13196785	Non-Ref	C	1353	3945	13312	13468	9325
rs13196785_Ref_G	rs13196785	Ref	G	1728	5419	15764	20642	13160
rs13196983_Non-Ref_G	rs13196983	Non-Ref	G	28	94	234	394	275
rs13196983_Ref_A	rs13196983	Ref	A	1159	4785	14525	15495	10798
rs13197551_Non-Ref_C	rs13197551	Non-Ref	C	377	921	2930	3887	2715
rs13197551_Ref_T	rs13197551	Ref	T	651	1669	6338	7393	5328
rs13199775_Non-Ref_T	rs13199775	Non-Ref	T	1884	4979	42030	50016	28877
rs13199775_Ref_A	rs13199775	Ref	A	1387	3552	30303	35976	22213
rs13200792_Non-Ref_T	rs13200792	Non-Ref	T	822	2247	9689	13399	8288
rs13200792_Ref_C	rs13200792	Ref	C	902	2559	11806	15194	9943
rs13200921_Non-Ref_C	rs13200921	Non-Ref	C	1129	2789	7834	10631	7101
rs13200921_Ref_T	rs13200921	Ref	T	101	252	668	1393	669
rs13205210_Non-Ref_C	rs13205210	Non-Ref	C	969	2937	6995	8707	5964
rs13205210_Ref_T	rs13205210	Ref	T	754	2269	5533	7205	4637
rs13206245_Non-Ref_A	rs13206245	Non-Ref	A	915	3104	8828	11709	7857
rs13206245_Ref_G	rs13206245	Ref	G	467	1562	3936	6137	3808
rs13207848_Non-Ref_G	rs13207848	Non-Ref	G	655	1822	14407	16615	9428
rs13207848_Ref_A	rs13207848	Ref	A	996	2738	20155	22982	14927
rs13208149_Non-Ref_G	rs13208149	Non-Ref	G	482	1364	8546	10503	6035
rs13208149_Ref_A	rs13208149	Ref	A	1188	3520	19523	24864	15189
rs13209544_Non-Ref_A	rs13209544	Non-Ref	A	538	1691	4899	6837	4314
rs13209544_Ref_G	rs13209544	Ref	G	588	1309	3990	5470	3177
rs13210470_Non-Ref_T	rs13210470	Non-Ref	T	77	207	454	933	654
rs13210470_Ref_C	rs13210470	Ref	C	60	132	467	527	424
rs13212699_Non-Ref_T	rs13212699	Non-Ref	T	290	788	2798	4259	2411
rs13212699_Ref_C	rs13212699	Ref	C	460	1254	5102	5854	3431
rs13213239_Non-Ref_T	rs13213239	Non-Ref	T	558	1431	5343	7037	5016
rs13213239_Ref_C	rs13213239	Ref	C	549	1364	5580	6548	4825
rs13213288_Non-Ref_G	rs13213288	Non-Ref	G	595	1315	4079	6130	3062
rs13213288_Ref_C	rs13213288	Ref	C	529	1236	3839	5056	3135
rs13213604_Non-Ref_C	rs13213604	Non-Ref	C	1720	5043	29593	37677	22470
rs13213604_Ref_G	rs13213604	Ref	G	1337	3763	22840	29461	17601
rs13214169_Non-Ref_G	rs13214169	Non-Ref	G	669	1943	7575	8834	5997
rs13214169_Ref_A	rs13214169	Ref	A	832	2356	7203	10045	6537
rs13214290_Non-Ref_G	rs13214290	Non-Ref	G	841	2377	8488	11133	6922
rs13214290_Ref_T	rs13214290	Ref	T	1033	2933	12010	14095	9071
rs13214596_Non-Ref_C	rs13214596	Non-Ref	C	452	1544	4408	6145	3964
rs13214596_Ref_A	rs13214596	Ref	A	499	1585	5595	6421	4237
rs13215208_Non-Ref_T	rs13215208	Non-Ref	T	523	944	6591	7615	4903
rs13215208_Ref_C	rs13215208	Ref	C	1038	1864	10973	12040	8529
rs13222044_Non-Ref_T	rs13222044	Non-Ref	T	1444	5676	14925	17937	12201
rs13222044_Ref_C	rs13222044	Ref	C	1823	7150	20735	24894	15274
rs13229034_Non-Ref_C	rs13229034	Non-Ref	C	361	626	1633	1910	1659
rs13229034_Ref_T	rs13229034	Ref	T	1194	3241	9122	12999	7293
rs13232316_Non-Ref_A	rs13232316	Non-Ref	A	133	269	653	867	503
rs13232316_Ref_T	rs13232316	Ref	T	70	142	184	408	315
rs13237546_Non-Ref_A	rs13237546	Non-Ref	A	1243	4424	15652	18298	13087
rs13237546_Ref_G	rs13237546	Ref	G	499	1659	5940	7175	4409
rs13240595_Non-Ref_A	rs13240595	Non-Ref	A	712	2120	18096	21185	12876
rs13240595_Ref_C	rs13240595	Ref	C	663	2086	16011	19867	13267
rs13241591_Non-Ref_G	rs13241591	Non-Ref	G	445	1303	3748	3848	2838
rs13241591_Ref_A	rs13241591	Ref	A	1077	3234	9011	11328	7403
rs13256690_Non-Ref_C	rs13256690	Non-Ref	C	298	682	3523	4446	2328
rs13256690_Ref_G	rs13256690	Ref	G	376	854	5092	6771	3731
rs13270870_Non-Ref_G	rs13270870	Non-Ref	G	544	1313	3503	4559	2609
rs13270870_Ref_A	rs13270870	Ref	A	845	2224	5734	5242	3822
rs13313561_Non-Ref_C	rs13313561	Non-Ref	C	389	739	2000	2823	1529
rs13313561_Ref_G	rs13313561	Ref	G	685	1341	3533	5513	3362
rs13313564_Non-Ref_A	rs13313564	Non-Ref	A	928	2187	4723	6204	4312
rs13313564_Ref_G	rs13313564	Ref	G	971	2112	5431	7854	4384
rs13313573_Non-Ref_T	rs13313573	Non-Ref	T	1216	3270	8679	11772	7276
rs13313573_Ref_G	rs13313573	Ref	G	1270	3442	9735	12235	7339
rs1332721_Non-Ref_C	rs1332721	Non-Ref	C	634	1673	5279	5807	3749
rs1332721_Ref_G	rs1332721	Ref	G	1535	4356	14889	15682	11191
rs1332723_Non-Ref_A	rs1332723	Non-Ref	A	983	2577	6041	7389	4877
rs1332723_Ref_G	rs1332723	Ref	G	823	2567	5707	8340	5049
rs1332724_Non-Ref_T	rs1332724	Non-Ref	T	278	816	3908	3815	2680
rs1332724_Ref_C	rs1332724	Ref	C	741	2213	9122	10967	7978
rs1332731_Non-Ref_T	rs1332731	Non-Ref	T	837	2633	7625	10697	6313
rs1332731_Ref_C	rs1332731	Ref	C	1766	5420	16531	22240	14587
rs13332649_Non-Ref_G	rs13332649	Non-Ref	G	423	1148	3141	4008	2609
rs13332649_Ref_A	rs13332649	Ref	A	341	849	2412	3368	1804
rs13334305_Non-Ref_T	rs13334305	Non-Ref	T	591	2821	15645	17771	11634
rs13334305_Ref_C	rs13334305	Ref	C	1016	4945	27155	33998	20337
rs13335265_Non-Ref_C	rs13335265	Non-Ref	C	1190	4640	32267	39605	23296
rs13335265_Ref_G	rs13335265	Ref	G	525	2040	30292	36854	21269
rs13338069_Non-Ref_G	rs13338069	Non-Ref	G	1451	5796	39001	48686	29173
rs13338069_Ref_A	rs13338069	Ref	A	1206	4705	25915	33561	20586
rs13376563_Non-Ref_A	rs13376563	Non-Ref	A	1697	5253	17879	22762	15194
rs13376563_Ref_G	rs13376563	Ref	G	1192	3574	11423	15902	10096
rs13380871_Non-Ref_C	rs13380871	Non-Ref	C	185	383	1025	1215	857
rs13380871_Ref_T	rs13380871	Ref	T	283	610	1261	1488	1166
rs13385731_Non-Ref_C	rs13385731	Non-Ref	C	633	1722	36451	44409	27157
rs13385731_Ref_T	rs13385731	Ref	T	887	2609	12816	15377	9863
rs13397_Non-Ref_A	rs13397	Non-Ref	A	157	391	1258	1291	1124
rs13397_Ref_G	rs13397	Ref	G	317	754	2919	3420	2313
rs1341666_Non-Ref_G	rs1341666	Non-Ref	G	1024	2465	8032	10888	6335
rs1341666_Ref_C	rs1341666	Ref	C	1203	2510	8781	10077	6622
rs13425999_Non-Ref_T	rs13425999	Non-Ref	T	1000	2624	8176	10080	6976
rs13425999_Ref_C	rs13425999	Ref	C	151	425	1167	1227	1274
rs13433386_Non-Ref_G	rs13433386	Non-Ref	G	309	669	1920	2565	1661
rs13433386_Ref_A	rs13433386	Ref	A	283	604	1748	2424	1636
rs1352633_Non-Ref_C	rs1352633	Non-Ref	C	1083	2684	8001	10006	6724
rs1352633_Ref_A	rs1352633	Ref	A	1378	3300	10633	11333	8331
rs1360902_Non-Ref_T	rs1360902	Non-Ref	T	1283	4193	11530	15010	9657
rs1360902_Ref_C	rs1360902	Ref	C	552	1824	5037	6495	4052
rs1377586_Non-Ref_A	rs1377586	Non-Ref	A	428	1098	6563	7378	5510
rs1377586_Ref_G	rs1377586	Ref	G	369	942	7772	10146	5875
rs1382568_Non-Ref-1_C	rs1382568	Non-Ref-1	C	455	980	2542	3086	1827
rs1382568_Non-Ref-2_G	rs1382568	Non-Ref-2	G	421	904	2589	2913	2028
rs1382568_Ref_A	rs1382568	Ref	A	194	395	1108	1455	823
rs1385374_Non-Ref_T	rs1385374	Non-Ref	T	975	3833	11174	14309	9001
rs1385374_Ref_C	rs1385374	Ref	C	1384	5391	15729	21122	13390
rs138585691_Non-Ref_A	rs138585691	Non-Ref	A	1264	3729	9313	10196	7595
rs138585691_Ref_C	rs138585691	Ref	C	72	165	424	501	406
rs138641783_Non-Ref_A	rs138641783	Non-Ref	A	355	835	2422	2951	2240
rs138641783_Ref_G	rs138641783	Ref	G	800	1888	5531	7871	4455
rs1387716_Non-Ref_G	rs1387716	Non-Ref	G	1186	2642	6344	6814	4181
rs1387716_Ref_A	rs1387716	Ref	A	951	2003	5086	5944	4018
rs139218385_Non-Ref_G	rs139218385	Non-Ref	G	811	2338	5962	6492	4189
rs139218385_Ref_A	rs139218385	Ref	A	693	1859	4619	6355	3396
rs139284445_Non-Ref_T	rs139284445	Non-Ref	T	121	604	2483	3306	2085
rs139284445_Ref_C	rs139284445	Ref	C	53	282	751	1051	675
rs139375736_Non-Ref_A	rs139375736	Non-Ref	A	447	1605	4991	5718	3587
rs139375736_Ref_G	rs139375736	Ref	G	781	2664	7134	9665	6196
rs140026975_Non-Ref_C	rs140026975	Non-Ref	C	910	1792	5361	5751	3868
rs140026975_Ref_A	rs140026975	Ref	A	510	992	2914	3216	1849
rs140074062_Non-Ref_T	rs140074062	Non-Ref	T	1226	3092	8490	11481	6631
rs140074062_Ref_C	rs140074062	Ref	C	326	742	2412	2697	1874
rs140476407_Non-Ref_T	rs140476407	Non-Ref	T	124	243	615	680	568
rs140476407_Ref_C	rs140476407	Ref	C	185	334	1061	1350	615
rs140615691_Non-Ref_G	rs140615691	Non-Ref	G	1166	3046	5032	6497	5573
rs140615691_Ref_T	rs140615691	Ref	T	1149	2826	6048	7179	4424
rs140703203_Non-Ref_T	rs140703203	Non-Ref	T	370	1503	5345	6589	4268
rs140703203_Ref_A	rs140703203	Ref	A	743	2839	9723	12118	8278
rs140775682_Non-Ref_C	rs140775682	Non-Ref	C	897	3190	7304	8913	6100
rs140775682_Ref_T	rs140775682	Ref	T	1516	6233	13836	19668	12441
rs141195849_Non-Ref_A	rs141195849	Non-Ref	A	1092	3386	12560	17351	11061
rs141195849_Ref_G	rs141195849	Ref	G	537	1684	6174	9194	5233
rs1414599_Non-Ref_T	rs1414599	Non-Ref	T	828	2836	9199	12333	6812
rs1414599_Ref_G	rs1414599	Ref	G	867	2707	9086	9655	6591
rs141764869_Non-Ref_C	rs141764869	Non-Ref	C	828	2002	13481	16074	10612
rs141764869_Ref_T	rs141764869	Ref	T	696	1795	10670	13490	8490
rs1421627_Non-Ref_A	rs1421627	Non-Ref	A	24	47	62	208	58
rs1421627_Ref_G	rs1421627	Ref	G	175	394	1187	1555	719
rs142335893_Non-Ref_C	rs142335893	Non-Ref	C	767	2108	6132	7266	4763
rs142335893_Ref_T	rs142335893	Ref	T	920	2559	8543	12363	6918
rs142373084_Non-Ref_C	rs142373084	Non-Ref	C	1240	3066	11629	13818	8654
rs142373084_Ref_A	rs142373084	Ref	A	1157	2896	11267	14187	8922
rs142415291_Non-Ref_C	rs142415291	Non-Ref	C	1002	3447	9942	13422	7282
rs142415291_Ref_A	rs142415291	Ref	A	361	1237	3385	4721	2663
rs142443339_Non-Ref_G	rs142443339	Non-Ref	G	1011	3096	7932	11065	6495
rs142443339_Ref_A	rs142443339	Ref	A	511	1599	3726	4682	3038
rs142669530_Non-Ref_A	rs142669530	Non-Ref	A	535	1105	2250	2610	2113
rs142669530_Ref_G	rs142669530	Ref	G	2143	7820	17482	23437	15589
rs143096751_Non-Ref_C	rs143096751	Non-Ref	C	637	1373	3186	5313	2835
rs143096751_Ref_A	rs143096751	Ref	A	398	777	1778	2369	1541
rs143123127_Non-Ref_A	rs143123127	Non-Ref	A	657	1732	6172	6962	5235
rs143123127_Ref_G	rs143123127	Ref	G	532	1411	4415	5673	4057
rs143255655_Non-Ref_C	rs143255655	Non-Ref	C	173	369	1212	1635	944
rs143255655_Ref_T	rs143255655	Ref	T	706	1500	4702	7185	4576
rs143389352_Non-Ref_A	rs143389352	Non-Ref	A	1525	5955	15130	19082	12528
rs143389352_Ref_G	rs143389352	Ref	G	982	3758	8984	12112	7581
rs143846731_Non-Ref_C	rs143846731	Non-Ref	C	1035	3064	9467	11533	7356
rs143846731_Ref_G	rs143846731	Ref	G	867	2631	8065	10838	6494
rs144361842_Non-Ref_T	rs144361842	Non-Ref	T	561	1679	31740	37744	24896
rs144361842_Ref_C	rs144361842	Ref	C	501	1534	25855	31166	20940
rs144576683_Non-Ref_T	rs144576683	Non-Ref	T	1483	3858	12261	14979	9517
rs144576683_Ref_G	rs144576683	Ref	G	1137	2948	9388	12438	7864
rs144642710_Non-Ref_C	rs144642710	Non-Ref	C	1865	5366	15597	20344	12952
rs144642710_Ref_T	rs144642710	Ref	T	1415	4079	12613	14767	9479
rs144651668_Non-Ref_A	rs144651668	Non-Ref	A	392	1003	5009	5871	3875
rs144651668_Ref_G	rs144651668	Ref	G	640	1632	4380	5432	3998
rs1447994_Non-Ref_A	rs1447994	Non-Ref	A	450	926	2428	2652	2143
rs1447994_Ref_G	rs1447994	Ref	G	544	1128	3098	3795	2671
rs1453560_Non-Ref_G	rs1453560	Non-Ref	G	1480	4866	81904	95373	60401
rs1453560_Ref_T	rs1453560	Ref	T	192	604	8837	11790	6816
rs145472068_Non-Ref_G	rs145472068	Non-Ref	G	2838	12646	40127	51065	31953
rs145472068_Ref_A	rs145472068	Ref	A	2016	8756	26909	32484	19457
rs145604770_Non-Ref_A	rs145604770	Non-Ref	A	64	162	588	723	364
rs145604770_Ref_G	rs145604770	Ref	G	12	28	186	128	95
rs1457098_Non-Ref_G	rs1457098	Non-Ref	G	505	1480	4164	5612	3268
rs1457098_Ref_A	rs1457098	Ref	A	1143	2961	7757	10216	6824
rs146192187_Non-Ref_T	rs146192187	Non-Ref	T	205	421	1625	1630	1376
rs146192187_Ref_C	rs146192187	Ref	C	233	487	1493	2242	1289
rs146263904_Non-Ref_G	rs146263904	Non-Ref	G	149	327	1071	1099	578
rs146263904_Ref_A	rs146263904	Ref	A	457	1041	1766	2327	1675
rs146266417_Non-Ref_T	rs146266417	Non-Ref	T	608	1773	6068	7686	4624
rs146266417_Ref_C	rs146266417	Ref	C	241	706	2716	2495	2079
rs146963441_Non-Ref_T	rs146963441	Non-Ref	T	704	1940	8083	10596	6409
rs146963441_Ref_C	rs146963441	Ref	C	540	1554	11055	11878	7803
rs147134135_Non-Ref_C	rs147134135	Non-Ref	C	1175	3579	12249	14551	10129
rs147134135_Ref_A	rs147134135	Ref	A	1100	3466	9889	11941	8038
rs1471778_Non-Ref_A	rs1471778	Non-Ref	A	1262	3482	14891	16963	11741
rs1471778_Ref_G	rs1471778	Ref	G	857	2336	10912	13195	8106
rs147365361_Non-Ref_G	rs147365361	Non-Ref	G	1078	2744	9968	13456	7901
rs147365361_Ref_A	rs147365361	Ref	A	1155	2879	9079	12463	7753
rs147882703_Non-Ref_G	rs147882703	Non-Ref	G	124	326	722	947	550
rs147882703_Ref_A	rs147882703	Ref	A	543	1114	2951	4387	2763
rs147887366_Non-Ref_T	rs147887366	Non-Ref	T	818	4183	73773	87612	60704
rs147887366_Ref_C	rs147887366	Ref	C	419	2007	17061	22097	14453
rs1478895_Non-Ref_C	rs1478895	Non-Ref	C	92	309	847	938	645
rs1478895_Ref_G	rs1478895	Ref	G	2214	8090	23491	30739	20458
rs1478900_Non-Ref_T	rs1478900	Non-Ref	T	629	1298	3339	4320	3190
rs1478900_Ref_C	rs1478900	Ref	C	929	1952	5769	6119	4109
rs148024643_Non-Ref_A	rs148024643	Non-Ref	A	442	1288	4326	6957	4905
rs148024643_Ref_G	rs148024643	Ref	G	382	1080	4495	6673	3534
rs148147902_Non-Ref_T	rs148147902	Non-Ref	T	1125	2856	10168	11920	7511
rs148147902_Ref_C	rs148147902	Ref	C	1051	2660	8601	10955	6731
rs148244279_Non-Ref_G	rs148244279	Non-Ref	G	1534	5638	19375	21012	14284
rs148244279_Ref_T	rs148244279	Ref	T	575	2003	9323	10265	5763
rs148251602_Non-Ref_T	rs148251602	Non-Ref	T	129	363	1108	2000	956
rs148251602_Ref_C	rs148251602	Ref	C	66	183	465	940	378
rs148744983_Non-Ref_A	rs148744983	Non-Ref	A	929	2443	12127	15342	9184
rs148744983_Ref_G	rs148744983	Ref	G	1116	2930	13107	15099	10876
rs1489961_Non-Ref_T	rs1489961	Non-Ref	T	498	1243	3495	5085	2841
rs1489961_Ref_G	rs1489961	Ref	G	221	567	1579	2204	1252
rs1489965_Non-Ref_T	rs1489965	Non-Ref	T	860	2207	12929	16479	9618
rs1489965_Ref_C	rs1489965	Ref	C	977	2488	20545	24470	14720
rs149169329_Non-Ref_T	rs149169329	Non-Ref	T	511	1494	6342	7874	4666
rs149169329_Ref_C	rs149169329	Ref	C	667	2045	7624	9853	5839
rs149819751_Non-Ref_A	rs149819751	Non-Ref	A	144	433	2664	2717	1688
rs149819751_Ref_G	rs149819751	Ref	G	191	544	2950	3993	2271
rs149965743_Non-Ref_A	rs149965743	Non-Ref	A	1030	3378	16009	19130	12329
rs149965743_Ref_G	rs149965743	Ref	G	819	2705	11515	14672	9039
rs150241951_Non-Ref_T	rs150241951	Non-Ref	T	987	3899	24202	28565	17350
rs150241951_Ref_C	rs150241951	Ref	C	1065	4104	23821	26112	17059
rs150348333_Non-Ref_C	rs150348333	Non-Ref	C	679	2190	8316	10551	6117
rs150348333_Ref_T	rs150348333	Ref	T	457	1379	5087	6588	4095
rs150434441_Non-Ref_G	rs150434441	Non-Ref	G	456	1745	6111	7904	5417
rs150434441_Ref_A	rs150434441	Ref	A	969	3820	14944	18849	11102
rs150803188_Non-Ref_A	rs150803188	Non-Ref	A	338	890	2260	3108	1900
rs150803188_Ref_G	rs150803188	Ref	G	283	728	2157	3210	1956
rs1510475_Non-Ref_C	rs1510475	Non-Ref	C	771	2365	8373	9937	6750
rs1510475_Ref_A	rs1510475	Ref	A	571	1766	7586	9603	6111
rs151192757_Non-Ref_T	rs151192757	Non-Ref	T	329	730	3235	3371	2594
rs151192757_Ref_C	rs151192757	Ref	C	798	1729	6686	7870	5861
rs1512973_Non-Ref_A	rs1512973	Non-Ref	A	1311	5922	18248	21398	14280
rs1512973_Ref_G	rs1512973	Ref	G	1285	5880	20913	26590	16917
rs1513272_Non-Ref_T	rs1513272	Non-Ref	T	600	1879	4976	6010	4291
rs1513272_Ref_C	rs1513272	Ref	C	345	1175	3262	3743	2750
rs1531577_Non-Ref_T	rs1531577	Non-Ref	T	664	1633	6436	10249	5575
rs1531577_Ref_C	rs1531577	Ref	C	567	1380	6223	6028	4843
rs1539258_Non-Ref-1_T	rs1539258	Non-Ref-1	T	185	577	1382	1875	1257
rs1539258_Non-Ref-2_A	rs1539258	Non-Ref-2	A	63	188	332	701	331
rs1539258_Ref_C	rs1539258	Ref	C	205	645	1791	2319	1571
rs1545445_Non-Ref_A	rs1545445	Non-Ref	A	84	235	613	884	551
rs1545445_Ref_T	rs1545445	Ref	T	660	1744	6503	7302	5460
rs1551559_Non-Ref_T	rs1551559	Non-Ref	T	878	3629	18180	21846	13962
rs1551559_Ref_C	rs1551559	Ref	C	1169	4785	22507	27504	16445
rs1557121_Non-Ref_C	rs1557121	Non-Ref	C	995	3078	8098	10039	7406
rs1557121_Ref_T	rs1557121	Ref	T	1429	4453	12547	16063	10461
rs1557567_Non-Ref_T	rs1557567	Non-Ref	T	960	2892	7378	9578	6001
rs1557567_Ref_C	rs1557567	Ref	C	662	2109	6197	7304	4555
rs1564267_Non-Ref_C	rs1564267	Non-Ref	C	935	2578	15849	18908	12066
rs1564267_Ref_T	rs1564267	Ref	T	139	380	3612	4713	2620
rs1569723_Non-Ref_A	rs1569723	Non-Ref	A	527	1372	3483	4711	2996
rs1569723_Ref_C	rs1569723	Ref	C	445	1184	3281	4260	2067
rs1571971_Non-Ref_T	rs1571971	Non-Ref	T	133	223	464	852	385
rs1571971_Ref_C	rs1571971	Ref	C	34	67	237	299	165
rs1576223_Non-Ref_A	rs1576223	Non-Ref	A	909	2230	13328	17200	11329
rs1576223_Ref_T	rs1576223	Ref	T	691	1438	10243	12404	8385
rs1577002_Non-Ref_A	rs1577002	Non-Ref	A	1108	2725	6317	7756	5200
rs1577002_Ref_G	rs1577002	Ref	G	802	2032	4655	5526	3847
rs1577589_Non-Ref_A	rs1577589	Non-Ref	A	293	992	2496	3482	2330
rs1577589_Ref_C	rs1577589	Ref	C	542	1640	5239	6582	3968
rs1577590_Non-Ref_A	rs1577590	Non-Ref	A	1517	3808	9670	12046	7722
rs1577590_Ref_G	rs1577590	Ref	G	787	1840	4977	6998	3701
rs1590381_Non-Ref_A	rs1590381	Non-Ref	A	1045	2849	7320	9881	6045
rs1590381_Ref_T	rs1590381	Ref	T	662	1759	4560	5180	3976
rs1592748_Non-Ref_A	rs1592748	Non-Ref	A	563	2230	5285	7421	4363
rs1592748_Ref_T	rs1592748	Ref	T	1425	6051	16750	20312	12866
rs1602191_Non-Ref_G	rs1602191	Non-Ref	G	1060	3412	46351	53953	33045
rs1602191_Ref_T	rs1602191	Ref	T	1900	6285	100142	113243	68336
rs1602192_Non-Ref_G	rs1602192	Non-Ref	G	1208	4230	10548	13845	9144
rs1602192_Ref_A	rs1602192	Ref	A	1839	6645	21970	27917	17557
rs1602194_Non-Ref_A	rs1602194	Non-Ref	A	268	484	917	1598	666
rs1602194_Ref_G	rs1602194	Ref	G	459	863	2088	2452	1430
rs1610555_Non-Ref_T	rs1610555	Non-Ref	T	1584	7256	14836	20486	12351
rs1610555_Ref_G	rs1610555	Ref	G	2342	8901	17647	24635	16364
rs1616369_Non-Ref_G	rs1616369	Non-Ref	G	1091	3378	24968	29839	18955
rs1616369_Ref_A	rs1616369	Ref	A	999	3190	23914	29046	17369
rs1624766_Non-Ref_T	rs1624766	Non-Ref	T	2281	7465	19759	25921	17264
rs1624766_Ref_C	rs1624766	Ref	C	718	2355	7534	8381	5682
rs1634726_Non-Ref_A	rs1634726	Non-Ref	A	820	2245	6510	7685	5044
rs1634726_Ref_G	rs1634726	Ref	G	986	2780	7494	8460	6208
rs1635852_Non-Ref_C	rs1635852	Non-Ref	C	1142	3247	8875	11929	7535
rs1635852_Ref_T	rs1635852	Ref	T	1610	4849	13916	17433	11994
rs1651081_Non-Ref_T	rs1651081	Non-Ref	T	495	1028	3188	3511	2265
rs1651081_Ref_A	rs1651081	Ref	A	679	1509	4331	4736	3438
rs16823413_Non-Ref_A	rs16823413	Non-Ref	A	1819	6813	18450	21150	14251
rs16823413_Ref_G	rs16823413	Ref	G	1741	6194	14550	21635	12665
rs16823421_Non-Ref_A	rs16823421	Non-Ref	A	879	2592	6172	8614	5219
rs16823421_Ref_G	rs16823421	Ref	G	916	2626	7283	9730	5687
rs16823429_Non-Ref_C	rs16823429	Non-Ref	C	1701	4606	13516	16293	10949
rs16823429_Ref_T	rs16823429	Ref	T	1958	5916	16236	21756	12748
rs16842520_Non-Ref_G	rs16842520	Non-Ref	G	1567	4868	16753	19689	12753
rs16842520_Ref_C	rs16842520	Ref	C	1028	3369	10855	14046	8992
rs16842525_Non-Ref_C	rs16842525	Non-Ref	C	1244	3794	9090	12848	7569
rs16842525_Ref_T	rs16842525	Ref	T	971	2835	7330	8065	6061
rs16842533_Non-Ref_G	rs16842533	Non-Ref	G	941	3144	10333	14410	8403
rs16842533_Ref_A	rs16842533	Ref	A	851	2819	9404	11797	6976
rs16892384_Non-Ref_A	rs16892384	Non-Ref	A	497	1818	5424	6719	4593
rs16892384_Ref_C	rs16892384	Ref	C	1539	5589	19978	23260	15281
rs16892386_Non-Ref_A	rs16892386	Non-Ref	A	1288	3225	10524	12989	7382
rs16892386_Ref_C	rs16892386	Ref	C	250	461	1364	2049	1378
rs16895659_Non-Ref_C	rs16895659	Non-Ref	C	1055	4136	9696	12665	8424
rs16895659_Ref_T	rs16895659	Ref	T	985	4014	9410	12687	8202
rs16920192_Non-Ref_A	rs16920192	Non-Ref	A	130	230	770	822	609
rs16920192_Ref_T	rs16920192	Ref	T	199	394	1103	1162	816
rs16922391_Non-Ref_G	rs16922391	Non-Ref	G	133	356	612	1415	1094
rs16922391_Ref_A	rs16922391	Ref	A	163	371	1137	1462	829
rs16922396_Non-Ref_A	rs16922396	Non-Ref	A	1039	4167	11660	15854	10591
rs16922396_Ref_G	rs16922396	Ref	G	817	3321	10766	13959	8856
rs16922400_Non-Ref_T	rs16922400	Non-Ref	T	201	409	1143	1543	1145
rs16922400_Ref_C	rs16922400	Ref	C	633	1264	3254	4142	3299
rs16922408_Non-Ref_T	rs16922408	Non-Ref	T	664	1380	4596	5908	3918
rs16922408_Ref_G	rs16922408	Ref	G	895	2125	6646	10265	5989
rs16922415_Non-Ref_C	rs16922415	Non-Ref	C	736	1669	5133	5614	3638
rs16922415_Ref_T	rs16922415	Ref	T	763	1638	4634	5880	4086
rs16922458_Non-Ref_T	rs16922458	Non-Ref	T	998	2303	5386	7411	4848
rs16922458_Ref_G	rs16922458	Ref	G	505	1143	3230	4718	2720
rs16922461_Non-Ref_A	rs16922461	Non-Ref	A	1111	3264	8880	10931	7297
rs16922461_Ref_G	rs16922461	Ref	G	750	2025	5247	6644	4107
rs16922462_Non-Ref_T	rs16922462	Non-Ref	T	223	1024	3878	4209	2776
rs16922462_Ref_C	rs16922462	Ref	C	647	2763	9760	12072	7158
rs16922463_Non-Ref_A	rs16922463	Non-Ref	A	256	534	1505	1701	1131
rs16922463_Ref_C	rs16922463	Ref	C	821	1653	3585	5189	2921
rs16922464_Non-Ref_A	rs16922464	Non-Ref	A	594	1879	4579	5443	3724
rs16922464_Ref_G	rs16922464	Ref	G	916	2644	6997	8241	5152
rs16922466_Non-Ref_A	rs16922466	Non-Ref	A	770	2148	5920	7067	5817
rs16922466_Ref_G	rs16922466	Ref	G	1372	3771	12219	16398	9740
rs16922470_Non-Ref_T	rs16922470	Non-Ref	T	606	1720	4028	5377	3621
rs16922470_Ref_C	rs16922470	Ref	C	1275	3679	8795	10986	7586
rs16922471_Non-Ref_G	rs16922471	Non-Ref	G	208	603	1941	2098	1591
rs16922471_Ref_A	rs16922471	Ref	A	195	629	2266	3065	1857
rs16922472_Non-Ref_T	rs16922472	Non-Ref	T	61	210	1477	1305	1029
rs16922472_Ref_A	rs16922472	Ref	A	433	1408	6452	7953	5226
rs16965367_Non-Ref_C	rs16965367	Non-Ref	C	2256	12250	35667	41929	26342
rs16965367_Ref_T	rs16965367	Ref	T	2317	11441	33408	41993	25910
rs16972959_Non-Ref_A	rs16972959	Non-Ref	A	1906	6367	15119	20192	11708
rs16972959_Ref_G	rs16972959	Ref	G	1646	6543	14197	18854	11284
rs17057846_Non-Ref_A	rs17057846	Non-Ref	A	1649	5123	24650	30097	18721
rs17057846_Ref_G	rs17057846	Ref	G	661	1976	10184	12197	8800
rs1708302_Non-Ref_T	rs1708302	Non-Ref	T	366	1069	2935	4110	2102
rs1708302_Ref_C	rs1708302	Ref	C	1381	4144	10340	13607	9714
rs1712509_Non-Ref_T	rs1712509	Non-Ref	T	1164	6487	17702	22780	13866
rs1712509_Ref_G	rs1712509	Ref	G	1491	4400	12526	15800	10215
rs1712512_Non-Ref_T	rs1712512	Non-Ref	T	67	169	806	1089	642
rs1712512_Ref_A	rs1712512	Ref	A	578	1900	7674	8999	6338
rs17167255_Non-Ref_A	rs17167255	Non-Ref	A	800	2764	8329	11543	6114
rs17167255_Ref_G	rs17167255	Ref	G	563	1957	5367	8464	4784
rs17200824_Non-Ref_G	rs17200824	Non-Ref	G	277	539	1377	2233	1292
rs17200824_Ref_A	rs17200824	Ref	A	202	385	1012	1475	757
rs17212236_Non-Ref_C	rs17212236	Non-Ref	C	700	1656	6527	9063	5411
rs17212236_Ref_G	rs17212236	Ref	G	1497	3788	21478	26684	16738
rs17266552_Non-Ref_A	rs17266552	Non-Ref	A	650	1533	3410	4862	2818
rs17266552_Ref_G	rs17266552	Ref	G	528	1333	2962	4396	2479
rs17266594_Non-Ref_C	rs17266594	Non-Ref	C	1075	4041	34907	42142	24792
rs17266594_Ref_T	rs17266594	Ref	T	513	1844	16561	20647	12392
rs17277503_Non-Ref_A	rs17277503	Non-Ref	A	1194	4328	13833	17419	11067
rs17277503_Ref_G	rs17277503	Ref	G	511	1784	4712	6698	3829
rs17340542_Non-Ref_C	rs17340542	Non-Ref	C	727	1792	5066	6990	4005
rs17340542_Ref_T	rs17340542	Ref	T	915	1977	5612	7518	5207
rs17346550_Non-Ref_C	rs17346550	Non-Ref	C	1468	8627	30860	39087	25974
rs17346550_Ref_T	rs17346550	Ref	T	1415	7830	20790	27979	17688
rs1734787_Non-Ref_C	rs1734787	Non-Ref	C	1039	3249	10766	12150	7955
rs1734787_Ref_A	rs1734787	Ref	A	337	1050	3118	4688	2575
rs1734789_Non-Ref_A	rs1734789	Non-Ref	A	590	1602	4553	5139	3450
rs1734789_Ref_G	rs1734789	Ref	G	430	1247	3161	3914	2584
rs1734790_Non-Ref_A	rs1734790	Non-Ref	A	850	3024	8318	10236	7866
rs1734790_Ref_C	rs1734790	Ref	C	677	2469	7307	9796	6665
rs1734791_Non-Ref_T	rs1734791	Non-Ref	T	998	2904	7129	9833	5798
rs1734791_Ref_A	rs1734791	Ref	A	823	2452	7804	9211	4855
rs1734792_Non-Ref_C	rs1734792	Non-Ref	C	1619	6317	14935	16657	11650
rs1734792_Ref_A	rs1734792	Ref	A	1465	5330	12818	15869	10393
rs17421_Non-Ref_C	rs17421	Non-Ref	C	587	2294	12395	15675	9557
rs17421_Ref_G	rs17421	Ref	G	645	2449	11406	15025	10154
rs17422_Non-Ref-1_T	rs17422	Non-Ref-1	T	551	1295	5455	7373	4171
rs17422_Non-Ref-2_G	rs17422	Non-Ref-2	G	692	1710	6319	7422	4750
rs17422_Non-Ref-3_C	rs17422	Non-Ref-3	C	629	1476	4102	5118	3837
rs17422_Ref_A	rs17422	Ref	A	770	1892	6697	9084	5789
rs17425212_Non-Ref_T	rs17425212	Non-Ref	T	87	302	1548	1859	1016
rs17425212_Ref_C	rs17425212	Ref	C	917	2910	13541	15327	10536
rs17435_Non-Ref_A	rs17435	Non-Ref	A	1373	4479	12551	16400	10542
rs17435_Ref_T	rs17435	Ref	T	640	1999	4714	7631	3981
rs17515910_Non-Ref_C	rs17515910	Non-Ref	C	1079	3563	10258	12212	7883
rs17515910_Ref_A	rs17515910	Ref	A	1208	4683	12636	18885	11305
rs17630801_Non-Ref_C	rs17630801	Non-Ref	C	1171	3068	9453	11357	7386
rs17630801_Ref_A	rs17630801	Ref	A	420	1240	3605	5021	3204
rs17676923_Non-Ref_T	rs17676923	Non-Ref	T	121	326	1719	2189	1571
rs17676923_Ref_C	rs17676923	Ref	C	123	301	2008	2382	1453
rs17778581_Non-Ref_T	rs17778581	Non-Ref	T	833	3277	11546	15167	8874
rs17778581_Ref_C	rs17778581	Ref	C	1270	4615	17506	22165	13772
rs17805769_Non-Ref_G	rs17805769	Non-Ref	G	244	513	1235	1832	1223
rs17805769_Ref_A	rs17805769	Ref	A	463	962	2328	3398	2101
rs17849501_Non-Ref_T	rs17849501	Non-Ref	T	795	1724	6049	8150	5177
rs17849501_Ref_C	rs17849501	Ref	C	505	1093	4727	4735	3913
rs17849502_Non-Ref_T	rs17849502	Non-Ref	T	323	613	1549	1963	1210
rs17849502_Ref_G	rs17849502	Ref	G	275	537	1090	973	820
rs1788097_Non-Ref_T	rs1788097	Non-Ref	T	1348	3924	10015	12035	7479
rs1788097_Ref_C	rs1788097	Ref	C	1335	3848	10022	12085	6652
rs1788098_Non-Ref_T	rs1788098	Non-Ref	T	621	1617	4935	5756	3533
rs1788098_Ref_C	rs1788098	Ref	C	1025	2719	7361	8587	6015
rs1800628_Non-Ref_A	rs1800628	Non-Ref	A	822	2627	6833	7610	4931
rs1800628_Ref_G	rs1800628	Ref	G	828	2651	5587	7612	5305
rs1800890_Non-Ref_T	rs1800890	Non-Ref	T	339	879	2574	2686	2045
rs1800890_Ref_A	rs1800890	Ref	A	504	1635	5726	5879	4300
rs1801274_Non-Ref_G	rs1801274	Non-Ref	G	638	1530	9847	12515	7493
rs1801274_Ref_A	rs1801274	Ref	A	213	520	2931	3682	2202
rs1804182_Non-Ref_A	rs1804182	Non-Ref	A	745	2448	20288	27596	15345
rs1804182_Ref_G	rs1804182	Ref	G	395	1279	5104	5988	4136
rs1806356_Non-Ref_A	rs1806356	Non-Ref	A	457	1055	4488	5321	3418
rs1806356_Ref_G	rs1806356	Ref	G	1013	2529	10135	11603	7670
rs1807560_Non-Ref_A	rs1807560	Non-Ref	A	1328	7845	29875	37914	24510
rs1807560_Ref_G	rs1807560	Ref	G	294	1511	6072	7178	5087
rs180769054_Non-Ref_A	rs180769054	Non-Ref	A	467	1347	139654	167540	93815
rs180769054_Ref_G	rs180769054	Ref	G	400	1052	106788	129149	73455
rs1831795_Non-Ref_G	rs1831795	Non-Ref	G	428	1065	2726	3399	2438
rs1831795_Ref_A	rs1831795	Ref	A	726	1779	4893	6501	4385
rs183631218_Non-Ref_C	rs183631218	Non-Ref	C	438	1232	3661	4826	3201
rs183631218_Ref_T	rs183631218	Ref	T	36	95	278	205	333
rs1844497_Non-Ref_G	rs1844497	Non-Ref	G	706	1807	4966	6315	4268
rs1844497_Ref_A	rs1844497	Ref	A	975	2542	8003	9842	6052
rs1844498_Non-Ref_A	rs1844498	Non-Ref	A	1056	2451	7056	9345	5936
rs1844498_Ref_G	rs1844498	Ref	G	1008	2306	7523	8119	5711
rs1854332_Non-Ref_C	rs1854332	Non-Ref	C	482	1249	5827	7601	4630
rs1854332_Ref_T	rs1854332	Ref	T	288	589	2832	3135	2434
rs1857066_Non-Ref_C	rs1857066	Non-Ref	C	958	2238	4485	6905	3939
rs1857066_Ref_A	rs1857066	Ref	A	156	340	518	737	612
rs185857314_Non-Ref_A	rs185857314	Non-Ref	A	52	142	524	400	280
rs185857314_Ref_G	rs185857314	Ref	G	231	614	2425	3310	2342
rs1870027_Non-Ref_A	rs1870027	Non-Ref	A	322	1128	2867	3760	2354
rs1870027_Ref_G	rs1870027	Ref	G	411	1351	4688	5564	3865
rs187047327_Non-Ref_T	rs187047327	Non-Ref	T	169	416	1598	1970	1353
rs187047327_Ref_A	rs187047327	Ref	A	218	477	2234	2887	1512
rs1874886_Non-Ref_A	rs1874886	Non-Ref	A	1146	3664	9644	13416	8467
rs1874886_Ref_G	rs1874886	Ref	G	1215	3948	12143	15489	9834
rs1883231_Non-Ref_A	rs1883231	Non-Ref	A	686	1563	4617	4954	3157
rs1883231_Ref_T	rs1883231	Ref	T	450	928	2685	3051	1955
rs1883832_Non-Ref_C	rs1883832	Non-Ref	C	644	2148	13225	15102	9886
rs1883832_Ref_T	rs1883832	Ref	T	548	1918	11012	12622	8224
rs1884738_Non-Ref_G	rs1884738	Non-Ref	G	212	818	4876	6170	3863
rs1884738_Ref_C	rs1884738	Ref	C	406	1401	21262	27422	15056
rs1888823_Non-Ref_G	rs1888823	Non-Ref	G	915	2613	6528	7650	5503
rs1888823_Ref_A	rs1888823	Ref	A	1096	3177	8409	10214	6271
rs1888824_Non-Ref_A	rs1888824	Non-Ref	A	1276	3869	10056	13840	8318
rs1888824_Ref_G	rs1888824	Ref	G	582	1817	4851	5470	3764
rs1888825_Non-Ref_T	rs1888825	Non-Ref	T	129	248	474	563	541
rs1888825_Ref_G	rs1888825	Ref	G	132	263	788	1077	585
rs1892250_Non-Ref_C	rs1892250	Non-Ref	C	912	2367	8500	9907	6133
rs1892250_Ref_T	rs1892250	Ref	T	832	2197	7670	8606	5841
rs1892251_Non-Ref_C	rs1892251	Non-Ref	C	861	1891	4228	5257	3863
rs1892251_Ref_T	rs1892251	Ref	T	584	1256	3305	3559	2351
rs1892253_Non-Ref_G	rs1892253	Non-Ref	G	1039	3754	9472	12512	8241
rs1892253_Ref_T	rs1892253	Ref	T	2208	7984	21952	26275	17501
rs1894650_Non-Ref-1_A	rs1894650	Non-Ref-1	A	396	832	3055	3588	2566
rs1894650_Non-Ref-2_G	rs1894650	Non-Ref-2	G	359	763	2946	3846	2364
rs1894650_Ref_C	rs1894650	Ref	C	293	618	2195	2827	1772
rs1894651_Non-Ref_G	rs1894651	Non-Ref	G	751	2068	5731	7191	4925
rs1894651_Ref_A	rs1894651	Ref	A	1140	3236	9824	12202	7222
rs1894652_Non-Ref_A	rs1894652	Non-Ref	A	377	956	3111	3188	2426
rs1894652_Ref_G	rs1894652	Ref	G	751	1832	4505	7222	3913
rs1894653_Non-Ref_G	rs1894653	Non-Ref	G	1603	5824	14353	18885	12329
rs1894653_Ref_C	rs1894653	Ref	C	637	2385	5260	6740	5215
rs189599195_Non-Ref_T	rs189599195	Non-Ref	T	276	723	1848	2206	1349
rs189599195_Ref_G	rs189599195	Ref	G	1613	4355	10804	15068	9479
rs189778766_Non-Ref_T	rs189778766	Non-Ref	T	47	150	655	811	816
rs189778766_Ref_G	rs189778766	Ref	G	103	276	1662	2077	1123
rs1912818_Non-Ref_G	rs1912818	Non-Ref	G	256	708	5538	6136	3794
rs1912818_Ref_T	rs1912818	Ref	T	922	2380	14270	17703	10890
rs1913517_Non-Ref_G	rs1913517	Non-Ref	G	2321	7141	20160	25973	15822
rs1913517_Ref_A	rs1913517	Ref	A	830	2487	5910	7943	5415
rs191674933_Non-Ref_T	rs191674933	Non-Ref	T	146	286	1081	1266	1014
rs191674933_Ref_A	rs191674933	Ref	A	232	512	2173	3121	1743
rs192173598_Non-Ref_G	rs192173598	Non-Ref	G	207	520	1646	2099	1717
rs192173598_Ref_A	rs192173598	Ref	A	410	973	3267	5107	3103
rs1927219_Non-Ref_C	rs1927219	Non-Ref	C	1563	5206	18256	24194	15922
rs1927219_Ref_T	rs1927219	Ref	T	1300	4839	13043	16665	11621
rs1927220_Non-Ref_A	rs1927220	Non-Ref	A	1329	4787	13312	16010	10244
rs1927220_Ref_C	rs1927220	Ref	C	1536	4954	13233	18122	10702
rs1927222_Non-Ref_G	rs1927222	Non-Ref	G	36	67	293	244	293
rs1927222_Ref_A	rs1927222	Ref	A	11	24	168	196	108
rs1927225_Non-Ref_T	rs1927225	Non-Ref	T	442	1492	4175	4556	3203
rs1927225_Ref_G	rs1927225	Ref	G	515	1747	5254	6058	3881
rs1927226_Non-Ref_C	rs1927226	Non-Ref	C	326	1018	2212	2799	2167
rs1927226_Ref_T	rs1927226	Ref	T	666	2044	4622	6170	4073
rs1927227_Non-Ref_G	rs1927227	Non-Ref	G	301	788	2666	3391	2185
rs1927227_Ref_A	rs1927227	Ref	A	1049	2898	8216	11267	6515
rs1927228_Non-Ref_G	rs1927228	Non-Ref	G	83	187	492	551	474
rs1927228_Ref_A	rs1927228	Ref	A	564	1410	3976	3274	2398
rs1929847_Non-Ref_G	rs1929847	Non-Ref	G	1182	2739	8288	9846	6861
rs1929847_Ref_T	rs1929847	Ref	T	567	1335	3404	3997	3119
rs1929849_Non-Ref_C	rs1929849	Non-Ref	C	773	2998	10323	12147	8014
rs1929849_Ref_T	rs1929849	Ref	T	1147	4513	13128	16806	11052
rs1930975_Non-Ref_C	rs1930975	Non-Ref	C	1414	3569	36483	44686	25871
rs1930975_Ref_A	rs1930975	Ref	A	995	2555	24814	29967	17498
rs1930976_Non-Ref_G	rs1930976	Non-Ref	G	1009	4228	11481	16272	10015
rs1930976_Ref_A	rs1930976	Ref	A	854	3250	8877	11320	7571
rs1930977_Non-Ref_T	rs1930977	Non-Ref	T	1054	4668	16220	20813	12969
rs1930977_Ref_A	rs1930977	Ref	A	1355	6055	21634	26438	16333
rs1930978_Non-Ref_C	rs1930978	Non-Ref	C	1199	2769	7653	9186	5781
rs1930978_Ref_T	rs1930978	Ref	T	738	1606	4677	5639	3258
rs1930980_Non-Ref_G	rs1930980	Non-Ref	G	621	2107	7652	10013	6280
rs1930980_Ref_C	rs1930980	Ref	C	997	3291	12007	16449	9313
rs1930981_Non-Ref_T	rs1930981	Non-Ref	T	227	647	2329	3183	2103
rs1930981_Ref_A	rs1930981	Ref	A	143	379	1387	1961	1141
rs1930982_Non-Ref_A	rs1930982	Non-Ref	A	2420	9876	25786	31998	21459
rs1930982_Ref_T	rs1930982	Ref	T	1758	6489	18506	22402	15172
rs1930983_Non-Ref_T	rs1930983	Non-Ref	T	1785	5005	15135	17848	11715
rs1930983_Ref_C	rs1930983	Ref	C	1361	3483	9933	12640	8348
rs1930984_Non-Ref_A	rs1930984	Non-Ref	A	656	1912	5698	7707	4759
rs1930984_Ref_C	rs1930984	Ref	C	873	2508	9278	9119	6783
rs1930985_Non-Ref_A	rs1930985	Non-Ref	A	914	3159	7630	9673	6603
rs1930985_Ref_G	rs1930985	Ref	G	1293	4291	10324	13219	8485
rs1930986_Non-Ref_A	rs1930986	Non-Ref	A	743	1907	6202	7991	4672
rs1930986_Ref_G	rs1930986	Ref	G	412	1147	3352	3772	3019
rs1930989_Non-Ref_C	rs1930989	Non-Ref	C	794	2484	5202	6905	4755
rs1930989_Ref_T	rs1930989	Ref	T	1621	4945	10163	12204	7752
rs1930991_Non-Ref_C	rs1930991	Non-Ref	C	647	1821	5170	5198	4360
rs1930991_Ref_G	rs1930991	Ref	G	293	837	2653	3305	2090
rs1930992_Non-Ref_G	rs1930992	Non-Ref	G	736	2481	11144	14410	8344
rs1930992_Ref_T	rs1930992	Ref	T	1556	5200	20733	27860	17234
rs1937126_Non-Ref_C	rs1937126	Non-Ref	C	574	1882	6626	9637	5000
rs1937126_Ref_G	rs1937126	Ref	G	124	355	1382	1548	1217
rs1954598_Non-Ref_C	rs1954598	Non-Ref	C	1228	3202	10721	13589	8622
rs1954598_Ref_T	rs1954598	Ref	T	381	981	2620	4139	2363
rs1967448_Non-Ref_C	rs1967448	Non-Ref	C	551	1439	76852	88561	59335
rs1967448_Ref_G	rs1967448	Ref	G	423	1257	47683	60570	38079
rs1967449_Non-Ref_T	rs1967449	Non-Ref	T	258	853	3717	4019	2948
rs1967449_Ref_C	rs1967449	Ref	C	925	3054	10288	13958	8618
rs1967450_Non-Ref_T	rs1967450	Non-Ref	T	95	171	910	1126	702
rs1967450_Ref_C	rs1967450	Ref	C	281	627	3656	5578	3367
rs1974070_Non-Ref_C	rs1974070	Non-Ref	C	307	888	3268	3727	2195
rs1974070_Ref_T	rs1974070	Ref	T	864	2593	8655	11766	7076
rs1981412_Non-Ref_C	rs1981412	Non-Ref	C	750	2516	6348	9320	4921
rs1981412_Ref_T	rs1981412	Ref	T	207	715	2024	2381	1528
rs1983284_Non-Ref_T	rs1983284	Non-Ref	T	258	717	1764	2406	1430
rs1983284_Ref_A	rs1983284	Ref	A	637	1769	4373	5826	3978
rs1987673_Non-Ref_A	rs1987673	Non-Ref	A	923	2206	4467	5740	3938
rs1987673_Ref_G	rs1987673	Ref	G	777	1940	4792	4865	3728
rs199500428_Non-Ref_T	rs199500428	Non-Ref	T	512	1336	4000	5164	3276
rs199500428_Ref_A	rs199500428	Ref	A	854	2273	6151	7709	5119
rs199590607_Non-Ref_G	rs199590607	Non-Ref	G	222	776	4020	4667	3044
rs199590607_Ref_A	rs199590607	Ref	A	467	1625	7134	9064	5403
rs1995976_Non-Ref_G	rs1995976	Non-Ref	G	864	2312	8407	10369	6515
rs1995976_Ref_A	rs1995976	Ref	A	170	467	1292	2031	1150
rs1996077_Non-Ref_A	rs1996077	Non-Ref	A	1077	2908	11130	14045	8704
rs1996077_Ref_G	rs1996077	Ref	G	726	1858	7708	10006	6070
rs199640289_Non-Ref_G	rs199640289	Non-Ref	G	305	792	1877	2853	1617
rs199640289_Ref_A	rs199640289	Ref	A	640	1594	3648	5846	2859
rs199784372_Non-Ref_A	rs199784372	Non-Ref	A	367	691	1361	2749	1282
rs199784372_Ref_G	rs199784372	Ref	G	817	1682	4075	6755	3481
rs199807934_Non-Ref_T	rs199807934	Non-Ref	T	273	863	4715	5802	3892
rs199807934_Ref_A	rs199807934	Ref	A	273	874	5807	7339	4400
rs200172244_Non-Ref_A	rs200172244	Non-Ref	A	1836	6660	17328	21276	13963
rs200172244_Ref_C	rs200172244	Ref	C	742	2630	7133	8695	5239
rs2002063_Non-Ref_C	rs2002063	Non-Ref	C	1039	3533	22121	25963	16525
rs2002063_Ref_T	rs2002063	Ref	T	1024	3400	25763	31704	18815
rs2003202_Non-Ref_C	rs2003202	Non-Ref	C	380	882	2610	3647	2281
rs2003202_Ref_G	rs2003202	Ref	G	344	787	2575	3649	2405
rs2005969_Non-Ref_G	rs2005969	Non-Ref	G	827	2416	8777	10127	7096
rs2005969_Ref_A	rs2005969	Ref	A	615	1674	6052	7154	5307
rs2006184_Non-Ref_A	rs2006184	Non-Ref	A	793	2616	8835	10752	7682
rs2006184_Ref_G	rs2006184	Ref	G	635	2186	7479	9954	5911
rs2007132_Non-Ref_T	rs2007132	Non-Ref	T	749	2409	10635	13364	8769
rs2007132_Ref_G	rs2007132	Ref	G	558	1573	7757	9533	5595
rs200793875_Non-Ref_A	rs200793875	Non-Ref	A	281	857	4478	5912	3386
rs200793875_Ref_C	rs200793875	Ref	C	236	771	4742	5247	3415
rs200820567_Non-Ref_A	rs200820567	Non-Ref	A	1135	3363	25775	29431	17434
rs200820567_Ref_T	rs200820567	Ref	T	1162	3383	101241	120986	73781
rs200906779_Non-Ref_G	rs200906779	Non-Ref	G	622	2284	12129	14524	9627
rs200906779_Ref_T	rs200906779	Ref	T	256	1044	5424	6769	4162
rs2009453_Non-Ref_T	rs2009453	Non-Ref	T	739	2118	5986	7412	4835
rs2009453_Ref_C	rs2009453	Ref	C	812	2444	11358	14142	8709
rs201113011_Non-Ref_G	rs201113011	Non-Ref	G	988	2611	6309	8255	5263
rs201113011_Ref_A	rs201113011	Ref	A	1148	3128	8247	11835	6877
rs2011390_Non-Ref_G	rs2011390	Non-Ref	G	538	1295	6778	6754	4427
rs2011390_Ref_A	rs2011390	Ref	A	344	753	3736	3813	2775
rs2018373_Non-Ref_C	rs2018373	Non-Ref	C	754	1949	5631	7287	4840
rs2018373_Ref_G	rs2018373	Ref	G	739	1926	5960	7589	4546
rs202030258_Non-Ref_A	rs202030258	Non-Ref	A	506	1266	3800	5293	2781
rs202030258_Ref_G	rs202030258	Ref	G	155	372	915	1260	782
rs2022449_Non-Ref_T	rs2022449	Non-Ref	T	1722	4809	10349	13491	7905
rs2022449_Ref_G	rs2022449	Ref	G	1073	3030	6150	8659	5326
rs2024568_Non-Ref_C	rs2024568	Non-Ref	C	852	2907	10275	13578	8475
rs2024568_Ref_T	rs2024568	Ref	T	242	851	2192	3603	2211
rs2026622_Non-Ref_C	rs2026622	Non-Ref	C	1301	4228	9081	10816	7740
rs2026622_Ref_T	rs2026622	Ref	T	1147	3621	6877	9133	6303
rs2026623_Non-Ref_A	rs2026623	Non-Ref	A	619	1938	7972	9278	6670
rs2026623_Ref_G	rs2026623	Ref	G	474	1518	6471	8625	4956
rs2027498_Non-Ref_G	rs2027498	Non-Ref	G	65	118	191	460	255
rs2027498_Ref_A	rs2027498	Ref	A	4	7	83	4	8
rs2027499_Non-Ref_A	rs2027499	Non-Ref	A	863	2275	6591	8613	4982
rs2027499_Ref_G	rs2027499	Ref	G	1056	2977	7702	10073	5679
rs2040323_Non-Ref_C	rs2040323	Non-Ref	C	636	1458	3654	4814	2979
rs2040323_Ref_A	rs2040323	Ref	A	616	1436	3908	5020	3058
rs204135_Non-Ref_T	rs204135	Non-Ref	T	115	347	908	970	624
rs204135_Ref_C	rs204135	Ref	C	573	1616	4051	5303	3095
rs204136_Non-Ref_C	rs204136	Non-Ref	C	454	1022	3777	4670	3070
rs204136_Ref_T	rs204136	Ref	T	639	1569	6487	6694	4208
rs204137_Non-Ref_T	rs204137	Non-Ref	T	1904	10695	33544	39922	26921
rs204137_Ref_A	rs204137	Ref	A	1447	8352	24395	32841	21620
rs204138_Non-Ref_A	rs204138	Non-Ref	A	313	764	3058	2754	1757
rs204138_Ref_G	rs204138	Ref	G	1174	2981	9757	12207	7782
rs204139_Non-Ref_T	rs204139	Non-Ref	T	1471	5630	27655	36996	23153
rs204139_Ref_A	rs204139	Ref	A	649	2565	12080	14735	9990
rs204140_Non-Ref_G	rs204140	Non-Ref	G	402	1106	5456	6392	3946
rs204140_Ref_A	rs204140	Ref	A	575	1562	9074	12701	8423
rs204141_Non-Ref_A	rs204141	Non-Ref	A	853	2550	7630	10028	5851
rs204141_Ref_G	rs204141	Ref	G	1196	3380	10045	13616	7807
rs204146_Non-Ref_C	rs204146	Non-Ref	C	794	2323	4756	6515	4230
rs204146_Ref_T	rs204146	Ref	T	887	2765	6301	7556	4452
rs204149_Non-Ref_G	rs204149	Non-Ref	G	870	2324	6048	6277	4418
rs204149_Ref_T	rs204149	Ref	T	1307	3500	7891	11874	7381
rs204150_Non-Ref_C	rs204150	Non-Ref	C	488	1078	2427	5098	2394
rs204150_Ref_T	rs204150	Ref	T	360	826	2296	3030	1787
rs204151_Non-Ref_G	rs204151	Non-Ref	G	910	1778	5653	7351	4268
rs204151_Ref_A	rs204151	Ref	A	572	1099	3951	4336	2756
rs204152_Non-Ref_C	rs204152	Non-Ref	C	1223	3967	9456	11819	7517
rs204152_Ref_T	rs204152	Ref	T	937	3219	7459	9719	6480
rs204153_Non-Ref_T	rs204153	Non-Ref	T	1365	5585	24959	30861	20372
rs204153_Ref_C	rs204153	Ref	C	1193	4497	18965	24565	15742
rs2041670_Non-Ref_A	rs2041670	Non-Ref	A	464	986	6231	6347	3998
rs2041670_Ref_G	rs2041670	Ref	G	163	345	2077	2769	1733
rs2049502_Non-Ref_G	rs2049502	Non-Ref	G	584	1426	3540	4696	3011
rs2049502_Ref_A	rs2049502	Ref	A	310	547	1379	1584	1067
rs2049985_Non-Ref_C	rs2049985	Non-Ref	C	895	2851	7791	10914	6384
rs2049985_Ref_G	rs2049985	Ref	G	1128	3323	9666	12557	8265
rs2052445_Non-Ref_G	rs2052445	Non-Ref	G	477	1580	4194	7603	4134
rs2052445_Ref_A	rs2052445	Ref	A	2784	9225	27273	36021	22301
rs205261_Non-Ref_C	rs205261	Non-Ref	C	519	1351	4182	4286	3272
rs205261_Ref_G	rs205261	Ref	G	492	1399	3390	4939	3215
rs205262_Non-Ref_G	rs205262	Non-Ref	G	1903	5746	16253	21756	13555
rs205262_Ref_A	rs205262	Ref	A	1213	3657	11287	12553	8127
rs205263_Non-Ref_C	rs205263	Non-Ref	C	1238	4121	10991	12569	8385
rs205263_Ref_G	rs205263	Ref	G	531	1697	4323	5676	3753
rs205264_Non-Ref_G	rs205264	Non-Ref	G	732	2526	7140	9224	5879
rs205264_Ref_A	rs205264	Ref	A	1122	3843	14410	18027	12002
rs205265_Non-Ref_G	rs205265	Non-Ref	G	725	2311	6208	6609	4730
rs205265_Ref_A	rs205265	Ref	A	823	2464	6712	8188	5018
rs205266_Non-Ref_A	rs205266	Non-Ref	A	662	2477	9458	11174	7435
rs205266_Ref_G	rs205266	Ref	G	1031	3908	14705	18271	12488
rs205267_Non-Ref_T	rs205267	Non-Ref	T	720	1779	6335	8139	5084
rs205267_Ref_C	rs205267	Ref	C	455	1204	4450	4955	3346
rs205284_Non-Ref_T	rs205284	Non-Ref	T	436	1638	3881	5312	3620
rs205284_Ref_C	rs205284	Ref	C	356	1309	3297	4729	3109
rs2053769_Non-Ref_C	rs2053769	Non-Ref	C	158	270	719	1095	721
rs2053769_Ref_T	rs2053769	Ref	T	697	2428	6144	8091	5684
rs2053770_Non-Ref_T	rs2053770	Non-Ref	T	1601	6233	15221	20152	12290
rs2053770_Ref_C	rs2053770	Ref	C	1277	5105	12601	16089	10529
rs2058531_Non-Ref_C	rs2058531	Non-Ref	C	682	2413	20809	23727	15745
rs2058531_Ref_T	rs2058531	Ref	T	873	3116	33594	43362	26321
rs2061831_Non-Ref_C	rs2061831	Non-Ref	C	916	3068	10736	12871	8030
rs2061831_Ref_T	rs2061831	Ref	T	1711	6282	20944	25400	16514
rs2069235_Non-Ref_A	rs2069235	Non-Ref	A	626	2031	14730	18807	10552
rs2069235_Ref_G	rs2069235	Ref	G	596	1896	9226	11203	6660
rs2071132_Non-Ref_A	rs2071132	Non-Ref	A	1304	3476	18198	23051	15019
rs2071132_Ref_G	rs2071132	Ref	G	1833	5301	29845	37484	24503
rs2071133_Non-Ref_T	rs2071133	Non-Ref	T	549	1667	4017	6147	4129
rs2071133_Ref_C	rs2071133	Ref	C	551	1593	5599	6000	4137
rs2071134_Non-Ref_C	rs2071134	Non-Ref	C	1214	3951	12807	15081	10585
rs2071134_Ref_G	rs2071134	Ref	G	751	2521	8666	10704	7218
rs2071920_Non-Ref_T	rs2071920	Non-Ref	T	706	2004	10566	12828	8757
rs2071920_Ref_C	rs2071920	Ref	C	474	1256	6782	8365	5666
rs2075596_Non-Ref_G	rs2075596	Non-Ref	G	1125	3235	14876	18586	10782
rs2075596_Ref_A	rs2075596	Ref	A	975	2848	14060	17171	11016
rs2075741_Non-Ref_C	rs2075741	Non-Ref	C	161	337	900	1103	711
rs2075741_Ref_G	rs2075741	Ref	G	251	496	1239	2052	1342
rs2075742_Non-Ref_C	rs2075742	Non-Ref	C	424	1005	5350	6936	3794
rs2075742_Ref_G	rs2075742	Ref	G	541	1312	7064	8084	4487
rs2080820_Non-Ref_A	rs2080820	Non-Ref	A	160	269	841	974	816
rs2080820_Ref_C	rs2080820	Ref	C	825	1496	4505	5494	3662
rs2087507_Non-Ref_T	rs2087507	Non-Ref	T	688	1612	4980	8181	5307
rs2087507_Ref_G	rs2087507	Ref	G	674	1444	8596	10394	6093
rs2087511_Non-Ref_C	rs2087511	Non-Ref	C	531	1444	3404	4007	2756
rs2087511_Ref_T	rs2087511	Ref	T	672	1861	4271	5755	3610
rs2095249_Non-Ref_C	rs2095249	Non-Ref	C	432	1206	4746	6303	3671
rs2095249_Ref_G	rs2095249	Ref	G	462	1219	5039	5584	3525
rs2095251_Non-Ref_T	rs2095251	Non-Ref	T	1070	3440	11750	14961	9768
rs2095251_Ref_C	rs2095251	Ref	C	864	2824	10030	12586	7162
rs2095564_Non-Ref_A	rs2095564	Non-Ref	A	333	775	2026	2257	1699
rs2095564_Ref_C	rs2095564	Ref	C	1035	2419	6313	7917	5392
rs2100245_Non-Ref_G	rs2100245	Non-Ref	G	773	2082	4436	6686	4447
rs2100245_Ref_A	rs2100245	Ref	A	1037	2896	6840	8507	5942
rs2104125_Non-Ref_G	rs2104125	Non-Ref	G	79	177	350	301	372
rs2104125_Ref_A	rs2104125	Ref	A	45	78	145	196	142
rs2105325_Non-Ref_C	rs2105325	Non-Ref	C	127	271	1038	1149	526
rs2105325_Ref_A	rs2105325	Ref	A	243	482	1128	1523	959
rs2123685_Non-Ref_C	rs2123685	Non-Ref	C	260	483	1069	1859	1105
rs2123685_Ref_T	rs2123685	Ref	T	317	625	1285	1868	1185
rs2124907_Non-Ref_A	rs2124907	Non-Ref	A	1765	7707	23993	31845	18652
rs2124907_Ref_T	rs2124907	Ref	T	867	3518	10506	14798	9238
rs2124909_Non-Ref_A	rs2124909	Non-Ref	A	1674	4177	14918	17136	10983
rs2124909_Ref_C	rs2124909	Ref	C	1247	3086	9582	12955	8089
rs2124910_Non-Ref_C	rs2124910	Non-Ref	C	602	2123	7678	10999	6353
rs2124910_Ref_T	rs2124910	Ref	T	210	708	2477	2575	1831
rs2130428_Non-Ref_T	rs2130428	Non-Ref	T	41	74	120	162	43
rs2130428_Ref_C	rs2130428	Ref	C	22	41	315	229	171
rs2130429_Non-Ref_T	rs2130429	Non-Ref	T	952	2538	5492	6216	4324
rs2130429_Ref_C	rs2130429	Ref	C	738	1994	4047	5057	3554
rs2130430_Non-Ref_A	rs2130430	Non-Ref	A	1114	3373	8846	10508	6939
rs2130430_Ref_G	rs2130430	Ref	G	1331	3864	9966	11934	8352
rs2130431_Non-Ref_A	rs2130431	Non-Ref	A	510	1402	3543	3754	2686
rs2130431_Ref_G	rs2130431	Ref	G	1509	4455	11020	12875	9184
rs2130433_Non-Ref_A	rs2130433	Non-Ref	A	1203	4350	10975	13681	9421
rs2130433_Ref_C	rs2130433	Ref	C	501	1869	4869	6246	4120
rs2145786_Non-Ref_A	rs2145786	Non-Ref	A	789	2375	10003	12623	7401
rs2145786_Ref_G	rs2145786	Ref	G	617	1909	6819	8544	5600
rs2148947_Non-Ref_G	rs2148947	Non-Ref	G	617	1819	12574	14826	9027
rs2148947_Ref_A	rs2148947	Ref	A	887	2592	13586	16590	9716
rs2151531_Non-Ref_G	rs2151531	Non-Ref	G	747	2114	5888	7204	4790
rs2151531_Ref_A	rs2151531	Ref	A	507	1395	4173	5533	2904
rs2153775_Non-Ref_T	rs2153775	Non-Ref	T	928	2561	6751	7171	5961
rs2153775_Ref_G	rs2153775	Ref	G	968	2765	7387	9380	6395
rs2168637_Non-Ref_C	rs2168637	Non-Ref	C	799	1869	10780	13498	8664
rs2168637_Ref_T	rs2168637	Ref	T	432	1148	6776	7913	5264
rs2170988_Non-Ref_C	rs2170988	Non-Ref	C	134	186	494	444	396
rs2170988_Ref_A	rs2170988	Ref	A	222	407	1336	1798	1001
rs2171865_Non-Ref_A	rs2171865	Non-Ref	A	1031	4192	13334	18964	11419
rs2171865_Ref_G	rs2171865	Ref	G	873	3649	11835	14549	9524
rs2175679_Non-Ref_A	rs2175679	Non-Ref	A	764	1429	4805	7535	4237
rs2175679_Ref_C	rs2175679	Ref	C	522	1027	3453	4502	2669
rs2176082_Non-Ref_A	rs2176082	Non-Ref	A	158	254	997	1417	791
rs2176082_Ref_G	rs2176082	Ref	G	243	455	1797	2089	1321
rs2177380_Non-Ref_C	rs2177380	Non-Ref	C	1160	3909	11261	15498	9987
rs2177380_Ref_T	rs2177380	Ref	T	790	2653	8526	10409	6502
rs2180759_Non-Ref_C	rs2180759	Non-Ref	C	1885	8233	24363	31386	19541
rs2180759_Ref_T	rs2180759	Ref	T	2045	8748	25974	33367	20046
rs2183834_Non-Ref_G	rs2183834	Non-Ref	G	939	2645	9627	11338	7358
rs2183834_Ref_A	rs2183834	Ref	A	919	2946	11880	14758	8863
rs2191501_Non-Ref_T	rs2191501	Non-Ref	T	144	549	57521	70758	42644
rs2191501_Ref_G	rs2191501	Ref	G	177	562	5301	6134	4438
rs2200891_Non-Ref_T	rs2200891	Non-Ref	T	241	662	1571	1811	1486
rs2200891_Ref_C	rs2200891	Ref	C	1531	4036	10115	12424	8342
rs2200892_Non-Ref_C	rs2200892	Non-Ref	C	497	1319	3708	3761	3437
rs2200892_Ref_G	rs2200892	Ref	G	451	1347	5075	6244	3956
rs2200893_Non-Ref_T	rs2200893	Non-Ref	T	1444	3934	13961	17661	11218
rs2200893_Ref_C	rs2200893	Ref	C	2070	5369	17907	23814	15789
rs2205960_Non-Ref_T	rs2205960	Non-Ref	T	952	2422	23490	29855	17917
rs2205960_Ref_G	rs2205960	Ref	G	1261	3327	35910	44409	27988
rs2208384_Non-Ref_G	rs2208384	Non-Ref	G	2116	7096	19514	24178	14644
rs2208384_Ref_A	rs2208384	Ref	A	1646	5689	14730	20305	12350
rs2209917_Non-Ref_T	rs2209917	Non-Ref	T	461	1133	3892	4008	3087
rs2209917_Ref_C	rs2209917	Ref	C	232	606	1694	2045	1736
rs2209918_Non-Ref_A	rs2209918	Non-Ref	A	1203	3210	8424	11760	7607
rs2209918_Ref_G	rs2209918	Ref	G	253	655	2079	2439	1742
rs2210856_Non-Ref_T	rs2210856	Non-Ref	T	1474	4460	12591	16328	10355
rs2210856_Ref_G	rs2210856	Ref	G	1684	4913	14039	18103	11869
rs2222202_Non-Ref_A	rs2222202	Non-Ref	A	1061	2492	6544	7171	4823
rs2222202_Ref_G	rs2222202	Ref	G	1120	2528	6982	8529	5743
rs2224092_Non-Ref_A	rs2224092	Non-Ref	A	1520	3941	19675	24719	15278
rs2224092_Ref_G	rs2224092	Ref	G	452	1151	6841	7606	5169
rs2227980_Non-Ref_A	rs2227980	Non-Ref	A	1340	4500	14843	18536	12155
rs2227980_Ref_G	rs2227980	Ref	G	979	3459	11858	13872	9471
rs2228615_Non-Ref_A	rs2228615	Non-Ref	A	541	1286	2662	4126	2651
rs2228615_Ref_G	rs2228615	Ref	G	582	1438	3923	4705	3092
rs2230926_Non-Ref_G	rs2230926	Non-Ref	G	1065	3345	11394	14504	9018
rs2230926_Ref_T	rs2230926	Ref	T	1294	4084	11273	15456	9844
rs2235621_Non-Ref_A	rs2235621	Non-Ref	A	535	1279	2390	3016	2147
rs2235621_Ref_G	rs2235621	Ref	G	741	1756	3882	5219	3991
rs223881_Non-Ref_C	rs223881	Non-Ref	C	540	1356	4228	4407	3046
rs223881_Ref_T	rs223881	Ref	T	373	961	2284	2901	2322
rs223886_Non-Ref_A	rs223886	Non-Ref	A	913	2879	10717	14008	9171
rs223886_Ref_T	rs223886	Ref	T	380	1116	3574	4571	3004
rs223887_Non-Ref_T	rs223887	Non-Ref	T	578	1450	3720	4282	2943
rs223887_Ref_G	rs223887	Ref	G	381	1017	2045	3164	1892
rs223889_Non-Ref_C	rs223889	Non-Ref	C	1048	3005	6949	8178	5469
rs223889_Ref_T	rs223889	Ref	T	835	2546	5744	7177	5006
rs2239464_Non-Ref_G	rs2239464	Non-Ref	G	553	2016	4324	4658	3260
rs2239464_Ref_A	rs2239464	Ref	A	1707	6206	12376	15282	10379
rs2239673_Non-Ref_T	rs2239673	Non-Ref	T	318	973	2185	2658	1724
rs2239673_Ref_C	rs2239673	Ref	C	438	1366	4008	4761	2474
rs2244234_Non-Ref_G	rs2244234	Non-Ref	G	453	1153	3249	4216	2208
rs2244234_Ref_T	rs2244234	Ref	T	804	2028	3710	6286	3616
rs2250412_Non-Ref_A	rs2250412	Non-Ref	A	464	1411	3356	5557	3002
rs2250412_Ref_G	rs2250412	Ref	G	511	1538	3991	4351	3002
rs2250788_Non-Ref_G	rs2250788	Non-Ref	G	2742	10270	97912	115878	70725
rs2250788_Ref_A	rs2250788	Ref	A	1673	6138	60470	71514	42628
rs2251056_Non-Ref_A	rs2251056	Non-Ref	A	413	835	3583	5152	3046
rs2251056_Ref_C	rs2251056	Ref	C	154	325	1699	2045	1124
rs2251795_Non-Ref_A	rs2251795	Non-Ref	A	973	3194	8709	13232	8241
rs2251795_Ref_T	rs2251795	Ref	T	1548	5207	16402	19787	13027
rs2254546_Non-Ref_G	rs2254546	Non-Ref	G	654	1614	5002	6711	4518
rs2254546_Ref_A	rs2254546	Ref	A	633	1668	5656	6382	4350
rs2254660_Non-Ref-1_G	rs2254660	Non-Ref-1	G	1606	4983	12326	16010	10186
rs2254660_Non-Ref-2_T	rs2254660	Non-Ref-2	T	238	725	2128	1970	1584
rs2254660_Ref_C	rs2254660	Ref	C	621	1917	5629	8072	4474
rs2254891_Non-Ref_C	rs2254891	Non-Ref	C	1136	3165	12565	18123	10423
rs2254891_Ref_G	rs2254891	Ref	G	814	2402	11133	12717	7831
rs2266886_Non-Ref_C	rs2266886	Non-Ref	C	889	2385	13671	15919	9266
rs2266886_Ref_T	rs2266886	Ref	T	261	760	4151	4942	2973
rs2266887_Non-Ref_T	rs2266887	Non-Ref	T	1630	5276	11896	15327	10212
rs2266887_Ref_G	rs2266887	Ref	G	1632	5460	12434	16759	10522
rs2266888_Non-Ref_A	rs2266888	Non-Ref	A	539	1719	4223	5866	3668
rs2266888_Ref_G	rs2266888	Ref	G	483	1425	4107	4810	3153
rs2267407_Non-Ref_A	rs2267407	Non-Ref	A	835	3293	11900	14852	9047
rs2267407_Ref_G	rs2267407	Ref	G	678	2776	8207	9672	7431
rs2267657_Non-Ref_A	rs2267657	Non-Ref	A	1462	4285	10293	12040	8059
rs2267657_Ref_G	rs2267657	Ref	G	1140	3426	8796	8933	7113
rs2267658_Non-Ref_A	rs2267658	Non-Ref	A	805	5034	12185	15632	9468
rs2267658_Ref_G	rs2267658	Ref	G	1605	9424	23214	29185	19386
rs2267660_Non-Ref_G	rs2267660	Non-Ref	G	486	1517	4119	4328	3123
rs2267660_Ref_A	rs2267660	Ref	A	1006	3042	7434	9378	6319
rs2267661_Non-Ref_T	rs2267661	Non-Ref	T	531	1564	3770	4736	2963
rs2267661_Ref_C	rs2267661	Ref	C	622	1824	3981	5243	3375
rs2267662_Non-Ref_A	rs2267662	Non-Ref	A	260	548	1329	1839	1355
rs2267662_Ref_C	rs2267662	Ref	C	205	476	998	1714	1173
rs2267663_Non-Ref_G	rs2267663	Non-Ref	G	1185	3621	12784	16695	11348
rs2267663_Ref_C	rs2267663	Ref	C	471	1381	5258	6048	4695
rs2268324_Non-Ref_G	rs2268324	Non-Ref	G	867	1991	3894	6530	3780
rs2268324_Ref_A	rs2268324	Ref	A	447	983	2718	2818	2101
rs2268325_Non-Ref_A	rs2268325	Non-Ref	A	470	1612	5542	7998	5105
rs2268325_Ref_G	rs2268325	Ref	G	141	482	1580	2671	1428
rs2269372_Non-Ref_G	rs2269372	Non-Ref	G	298	607	1373	2264	1463
rs2269372_Ref_A	rs2269372	Ref	A	400	850	1873	2383	1728
rs2269373_Non-Ref_A	rs2269373	Non-Ref	A	654	1931	5067	6391	4460
rs2269373_Ref_G	rs2269373	Ref	G	643	1779	4986	6326	3697
rs2271751_Non-Ref_C	rs2271751	Non-Ref	C	1353	5179	18795	23464	15015
rs2271751_Ref_T	rs2271751	Ref	T	959	4134	13100	18285	10656
rs2272165_Non-Ref_A	rs2272165	Non-Ref	A	240	560	1478	1946	1244
rs2272165_Ref_G	rs2272165	Ref	G	396	962	2698	3020	1940
rs2276360_Non-Ref_C	rs2276360	Non-Ref	C	666	1982	6702	8592	6122
rs2276360_Ref_G	rs2276360	Ref	G	1464	4956	16398	19273	12944
rs2276361_Non-Ref_G	rs2276361	Non-Ref	G	1382	5139	15956	20988	13983
rs2276361_Ref_A	rs2276361	Ref	A	2013	7527	20888	28781	18326
rs2276362_Non-Ref_G	rs2276362	Non-Ref	G	615	1407	4763	4804	3195
rs2276362_Ref_A	rs2276362	Ref	A	685	1512	5011	6256	4073
rs2277920_Non-Ref_C	rs2277920	Non-Ref	C	385	1822	8154	11087	6768
rs2277920_Ref_T	rs2277920	Ref	T	1697	8043	47201	60289	37212
rs2281218_Non-Ref_G	rs2281218	Non-Ref	G	266	916	6999	8581	5033
rs2281218_Ref_T	rs2281218	Ref	T	255	828	4949	7273	4257
rs2281221_Non-Ref_C	rs2281221	Non-Ref	C	965	2648	7333	8708	5308
rs2281221_Ref_A	rs2281221	Ref	A	533	1517	4054	4494	3609
rs2282620_Non-Ref_T	rs2282620	Non-Ref	T	332	1184	5357	6166	3519
rs2282620_Ref_C	rs2282620	Ref	C	905	2837	11270	14037	8695
rs2282621_Non-Ref_T	rs2282621	Non-Ref	T	804	2665	15341	20183	11965
rs2282621_Ref_C	rs2282621	Ref	C	930	3032	11829	14417	9664
rs2284195_Non-Ref_T	rs2284195	Non-Ref	T	336	764	2306	2144	1963
rs2284195_Ref_C	rs2284195	Ref	C	536	1409	3897	5793	3205
[truncated: 4,240 more rows]

## Sheet: Jurkat raw MPRA count data
Oligo_ID	Variant	R_NR	Allele	Plasmid_Control	Jurkat_DNA_1	Jurkat_DNA_2	Jurkat_DNA_3	Jurkat_DNA_4	Jurkat_DNA_5	Jurakt_RNA_1	Jurakt_RNA_2	Jurakt_RNA_3	Jurakt_RNA_4	Jurakt_RNA_5	Jurkat_TNFa_DNA_1	Jurkat_TNFa_DNA_2	Jurkat_TNFa_DNA_3	Jurkat_TNFa_DNA_4	Jurkat_TNFa_DNA_5	Jurkat_TNFa_RNA_1	Jurkat_TNFa_RNA_2	Jurkat_TNFa_RNA_3	Jurkat_TNFa_RNA_4	Jurkat_TNFa_RNA_5
rs10015639_Non-Ref_G	rs10015639	Non-Ref	G	5307	15854	34603	7202	8537	6855	4044	3604	4586	4856	3872	7052	7566	7260	8895	7291	4859	4316	4308	3580	4979
rs10015639_Ref_A	rs10015639	Ref	A	4616	14794	30166	6242	7148	5880	3361	3121	3124	3553	4393	6215	7462	6331	6834	6025	4607	4054	3650	3345	4429
rs10026154_Non-Ref_A	rs10026154	Non-Ref	A	2471	7209	13398	3376	3844	3017	2812	1842	1534	2122	2090	3372	3492	3129	3893	3275	2766	3160	1978	2445	2654
rs10026154_Ref_G	rs10026154	Ref	G	2619	7614	17200	3504	4150	3082	2997	2435	2982	2698	2445	3701	3819	3463	3995	3689	3733	3218	3073	2141	3119
rs10032244_Non-Ref_G	rs10032244	Non-Ref	G	7268	19832	41567	9187	11006	8485	6951	5962	5719	6541	7366	9663	10110	9564	10786	10042	8699	8302	7795	7786	8040
rs10032244_Ref_A	rs10032244	Ref	A	12719	38573	84852	17090	19136	15852	11943	10337	9923	11947	12045	17342	18762	17509	20181	17406	15410	12372	12373	13516	13574
rs10036748_Non-Ref_T	rs10036748	Non-Ref	T	1869	6021	11257	2185	3081	2172	1461	1416	1327	1791	1472	2389	2614	2552	2953	2631	2033	2305	1788	1542	2355
rs10036748_Ref_C	rs10036748	Ref	C	2333	6261	15041	3220	3444	2965	2722	2599	2795	2210	2274	2939	3074	2905	3445	2785	2933	2902	2516	2302	3364
rs10048743_Non-Ref_T	rs10048743	Non-Ref	T	2105	6107	14201	2736	3440	2630	3452	2962	3688	3617	3225	2802	3009	2917	3018	2821	3454	3805	3876	3009	3583
rs10048743_Ref_G	rs10048743	Ref	G	1685	4269	11914	2058	2467	2041	1432	1151	1220	1431	1453	2199	2385	2148	2481	2552	1611	1809	1403	1139	1582
rs10077437_Non-Ref_A	rs10077437	Non-Ref	A	2278	6230	13301	2805	3758	2748	1712	1713	1441	1153	1504	3131	3026	3140	3242	2849	1910	2104	1924	1643	2269
rs10077437_Ref_G	rs10077437	Ref	G	2218	6663	12833	2683	3148	2644	1624	1249	1146	1152	1223	2992	3331	2921	3508	3215	1919	1791	1846	1386	1996
rs10080361_Non-Ref_G	rs10080361	Non-Ref	G	882	2218	4468	916	1268	1036	949	320	511	550	621	1072	1067	1090	1303	1215	456	726	706	475	367
rs10080361_Ref_A	rs10080361	Ref	A	765	2034	5779	1197	1098	870	336	387	450	575	393	1132	1153	1139	1162	1138	559	536	361	310	453
rs10080411_Non-Ref_C	rs10080411	Non-Ref	C	283	797	1152	339	384	330	322	407	272	288	456	298	415	324	378	282	389	517	409	349	232
rs10080411_Ref_T	rs10080411	Ref	T	211	508	992	190	266	277	212	159	159	136	301	296	326	257	372	303	370	201	282	174	433
rs10090444_Non-Ref_G	rs10090444	Non-Ref	G	1609	3991	11541	2185	2324	1903	1514	1091	1343	1299	1533	2148	2196	2277	2387	2078	1683	1728	1899	1793	1778
rs10090444_Ref_C	rs10090444	Ref	C	2351	7073	13896	3000	3502	2624	2487	1908	2321	2037	2090	2950	3281	3337	3347	3437	2516	2342	2467	2145	2795
rs10095917_Non-Ref_T	rs10095917	Non-Ref	T	635	1748	3616	962	769	650	411	229	399	323	397	687	933	723	845	922	699	494	207	458	206
rs10095917_Ref_C	rs10095917	Ref	C	2952	8178	18543	3686	4456	3661	1863	1331	1585	1623	1784	3588	4213	3856	4247	3675	2265	2023	1845	1799	1699
rs10107145_Non-Ref_G	rs10107145	Non-Ref	G	1032	3528	6683	1432	1578	1231	685	569	442	463	801	1363	1546	1281	1912	1324	456	598	548	600	757
rs10107145_Ref_A	rs10107145	Ref	A	1526	4291	9739	1760	2088	1786	893	983	507	711	768	2151	2245	1896	2358	2125	904	1022	1153	670	1290
rs10126787_Non-Ref_C	rs10126787	Non-Ref	C	746	1853	4031	920	1147	920	334	378	270	327	316	1056	1133	953	1134	918	472	567	348	475	724
rs10126787_Ref_T	rs10126787	Ref	T	2729	7751	17466	3521	3924	3253	1634	1167	1153	1042	1554	3450	3839	3649	4029	3472	1703	2352	1391	1765	1979
rs1013907_Non-Ref_C	rs1013907	Non-Ref	C	2634	7179	16487	3322	3880	3566	2083	1969	2002	1625	1660	3635	4047	3745	3917	3459	2689	2951	1888	2305	2327
rs1013907_Ref_T	rs1013907	Ref	T	4236	12077	27130	5670	6164	5348	4127	3413	3937	3499	3821	5435	6011	5797	6583	6167	4682	4536	3314	4435	4914
rs10143887_Non-Ref_G	rs10143887	Non-Ref	G	1387	4168	8707	1823	2036	1745	1484	1221	1244	1245	1477	1852	2026	2118	1925	2160	1188	1557	2296	2221	1902
rs10143887_Ref_A	rs10143887	Ref	A	2190	6556	12441	2655	3071	2598	1821	1888	1769	2129	1682	2621	2867	2881	3000	2994	2806	1757	1908	2385	2467
rs10144104_Non-Ref_A	rs10144104	Non-Ref	A	1422	4017	9056	1397	2156	1641	936	972	1049	1350	929	1597	2186	2038	2061	1910	1422	1076	1021	1325	1607
rs10144104_Ref_G	rs10144104	Ref	G	1431	4446	9768	2129	2251	1745	1544	1246	1196	1033	1048	2091	2027	1869	2076	1974	1723	1587	1096	1154	1439
rs10162583_Non-Ref_T	rs10162583	Non-Ref	T	1629	5017	9012	1923	2419	1957	865	942	638	955	960	1964	2214	1986	2385	2176	1111	1260	1382	891	1348
rs10162583_Ref_C	rs10162583	Ref	C	1451	4247	10112	1945	2058	1925	888	893	602	787	936	1882	1798	2040	2230	2006	1166	942	902	823	948
rs10174238_Non-Ref_A	rs10174238	Non-Ref	A	981	2050	5137	1183	1354	1046	1005	701	394	807	655	1111	1254	1173	1328	1078	861	646	509	726	1323
rs10174238_Ref_G	rs10174238	Ref	G	1244	3094	7231	1572	1874	1431	941	728	949	963	587	1678	1755	1718	1892	1818	1054	1138	1076	980	1204
rs10181656_Non-Ref_C	rs10181656	Non-Ref	C	4667	13440	29876	5798	6832	5449	4392	4129	3813	3740	3201	6241	6968	6366	7171	6151	4350	4536	3778	4227	4513
rs10181656_Ref_G	rs10181656	Ref	G	5770	16352	38537	6741	8078	7153	4864	4321	4354	5006	4593	7216	8207	8243	8570	7582	6099	5161	5062	4724	5567
rs1018622_Non-Ref_T	rs1018622	Non-Ref	T	1104	2792	6725	1439	1939	1255	596	367	420	630	660	1531	1614	1411	1509	1488	767	664	554	626	383
rs1018622_Ref_C	rs1018622	Ref	C	745	2358	5244	958	1089	1017	433	341	514	448	396	1086	1185	920	1434	896	581	497	364	577	905
rs10197238_Non-Ref_C	rs10197238	Non-Ref	C	4552	12625	27548	6082	7029	5585	10510	8692	9311	9385	10649	5791	6211	6329	6787	6920	14057	14003	12722	11708	15082
rs10197238_Ref_T	rs10197238	Ref	T	5902	15888	36365	7200	8690	6860	11015	7932	8403	8772	8966	7296	8106	7636	8760	7723	12314	11828	12517	11036	13343
rs10207365_Non-Ref_C	rs10207365	Non-Ref	C	3171	10932	22200	4535	4905	3915	2690	2106	2380	2870	2405	4449	4640	4644	4967	4384	3226	2539	2767	2896	3366
rs10207365_Ref_T	rs10207365	Ref	T	4850	14016	31890	6507	7540	6179	4087	3134	3761	3945	3482	6515	7012	6180	7101	6903	4913	4392	4602	2995	4060
rs10207954_Non-Ref_T	rs10207954	Non-Ref	T	768	1944	5016	1115	1193	929	953	820	950	1086	970	1097	1210	1086	1044	1098	1453	1274	1676	1030	1195
rs10207954_Ref_A	rs10207954	Ref	A	866	2766	6615	1104	1364	1094	1419	1206	1141	1553	1683	1076	1252	1158	1442	1226	1369	1778	1733	1444	1640
rs10208256_Non-Ref_G	rs10208256	Non-Ref	G	1902	5684	11749	2254	2558	2454	4994	4694	4919	3570	5017	2551	2559	2612	3066	2326	8835	8340	8738	6755	7487
rs10208256_Ref_A	rs10208256	Ref	A	1668	5480	10208	2258	2670	2213	2416	2279	2243	2663	2308	2078	2352	2350	2639	2364	3870	3941	3625	3405	4132
rs10249404_Non-Ref_A	rs10249404	Non-Ref	A	2697	7149	14956	3511	3909	3287	2568	1978	2244	2307	2160	3479	3662	3450	4423	3714	2810	3149	2944	2589	3474
rs10249404_Ref_G	rs10249404	Ref	G	1227	3389	7962	1278	1523	1460	1078	1202	1008	1206	829	1726	1756	1648	1823	1749	1352	1143	1346	1252	1407
rs10274928_Non-Ref_G	rs10274928	Non-Ref	G	218	764	1218	270	410	282	121	81	98	196	170	345	460	335	351	297	199	199	231	36	133
rs10274928_Ref_A	rs10274928	Ref	A	232	470	1510	249	288	263	268	29	132	79	256	261	314	306	381	417	210	333	361	27	214
rs10409713_Non-Ref_T	rs10409713	Non-Ref	T	4721	14431	30436	5879	7501	5928	5658	4847	4637	5279	5961	6350	6482	6516	6988	6124	5138	6023	5982	5412	6002
rs10409713_Ref_G	rs10409713	Ref	G	2436	6529	14977	2975	3504	3089	3252	1962	3141	3008	2632	3185	3426	3065	3600	3193	2917	2998	3208	3293	2792
rs1041528_Non-Ref_A	rs1041528	Non-Ref	A	1591	4194	10101	2096	2507	1739	705	1010	628	719	768	2055	2216	2125	2630	1987	1336	1461	996	773	1148
rs1041528_Ref_T	rs1041528	Ref	T	680	1974	3865	789	1101	772	604	502	509	217	502	1034	954	924	1168	825	645	465	407	458	516
rs10419617_Non-Ref_G	rs10419617	Non-Ref	G	122	333	387	182	211	139	37	104	188	140	70	147	143	179	182	164	109	37	215	70	73
rs10419617_Ref_A	rs10419617	Ref	A	240	699	1140	337	401	260	490	361	415	376	480	290	284	288	400	290	474	540	327	288	734
rs10422359_Non-Ref_A	rs10422359	Non-Ref	A	2543	7411	16363	3163	3804	3295	2123	2215	2045	2275	2405	3462	3563	3429	3801	3731	2726	2621	2562	2057	2274
rs10422359_Ref_G	rs10422359	Ref	G	2031	6243	12739	2701	2771	2482	2010	1554	1420	1782	1868	2655	2811	2630	2940	2718	2481	1800	1761	1709	2349
rs10436736_Non-Ref_A	rs10436736	Non-Ref	A	3030	8740	20803	3919	4404	3565	2042	1830	1968	1391	1943	4186	4469	4275	4233	4218	2474	2887	2128	1682	2821
rs10436736_Ref_T	rs10436736	Ref	T	3007	8631	18381	3746	4544	3602	1786	1805	1844	1572	1698	4285	4317	3945	4422	4006	2406	1705	1844	1839	2257
rs1044482_Non-Ref_T	rs1044482	Non-Ref	T	1414	3438	8578	1680	1727	1553	1627	841	1117	958	831	1512	1834	1578	2018	1846	1592	1254	1110	698	1600
rs1044482_Ref_C	rs1044482	Ref	C	1026	2876	5902	1236	1445	1251	1003	641	651	741	761	1221	1389	1309	1300	1363	702	527	1099	765	480
rs10446706_Non-Ref_A	rs10446706	Non-Ref	A	2607	7717	16250	3898	4095	3379	2302	2044	2161	1614	2159	3606	3810	3492	3971	3463	2941	2770	2369	2091	2375
rs10446706_Ref_G	rs10446706	Ref	G	2524	7700	16732	3759	3917	3366	1964	1501	2096	1775	2086	3312	3903	3439	4124	3405	2431	2303	1641	2142	2346
rs10489265_Non-Ref_C	rs10489265	Non-Ref	C	10719	33367	69994	13971	17581	13555	11999	10508	11532	11270	11511	14694	16044	15321	17088	14912	14492	12116	12554	11136	12999
rs10489265_Ref_A	rs10489265	Ref	A	4807	14840	32430	6928	8457	6218	5744	4815	4718	5508	5017	6830	7071	6825	7509	6302	5595	5344	5293	5169	5909
rs10489697_Non-Ref_C	rs10489697	Non-Ref	C	6960	20019	43320	8758	10287	8311	4815	3762	3976	4358	4416	9375	9847	9658	10797	9947	4523	4673	4637	4255	4903
rs10489697_Ref_T	rs10489697	Ref	T	3978	12412	27144	5294	6016	5041	2397	2315	2306	2312	1990	5506	5903	5693	6238	5832	2738	2167	3412	2162	2950
rs10492235_Non-Ref_G	rs10492235	Non-Ref	G	2944	8923	18377	3894	4097	3637	1649	1383	1428	2199	1764	3874	4383	3702	4561	3777	1851	1892	1173	1130	1579
rs10492235_Ref_T	rs10492235	Ref	T	3927	11208	27024	5146	6191	4550	1987	2074	1934	1606	2452	5242	5298	5114	6113	5615	2002	2427	2089	2078	2283
rs10496194_Non-Ref_G	rs10496194	Non-Ref	G	2151	6110	13761	2793	3513	2863	2440	2469	2320	2192	2155	2989	3212	3236	3335	3207	3156	2613	2209	2775	2969
rs10496194_Ref_C	rs10496194	Ref	C	1335	4020	8535	1893	1994	1579	1210	1244	1106	1114	1287	1799	2091	1819	2077	1813	1319	1778	1430	1182	1506
rs10499197_Non-Ref_G	rs10499197	Non-Ref	G	342	990	2527	418	425	363	160	292	359	297	257	408	493	491	481	500	488	384	299	349	174
rs10499197_Ref_T	rs10499197	Ref	T	808	2132	5070	780	926	985	1012	965	760	1009	907	1096	1240	920	1167	923	1056	1434	732	947	973
rs1051115_Non-Ref_C	rs1051115	Non-Ref	C	571	1408	2889	791	825	608	1309	732	867	1111	1219	914	700	837	725	685	1590	1762	1341	1245	1798
rs1051115_Ref_G	rs1051115	Ref	G	646	2186	3447	761	1014	650	1560	1191	1575	1309	1307	777	842	951	983	723	2014	1511	1763	1793	1693
rs1051152_Non-Ref_G	rs1051152	Non-Ref	G	1664	4260	10441	2065	2440	1911	901	833	1226	1125	908	1990	2273	2198	2204	2162	1383	1390	1028	890	1159
rs1051152_Ref_A	rs1051152	Ref	A	1608	4777	11004	2178	2214	2278	925	682	731	986	600	2195	2051	2069	2069	2075	996	1005	838	662	1277
rs10516487_Non-Ref_A	rs10516487	Non-Ref	A	2607	7977	16313	3438	4243	3370	1682	1689	1327	1857	1851	3346	3826	3804	3981	3408	1882	1790	2035	1700	1707
rs10516487_Ref_G	rs10516487	Ref	G	4820	14460	33099	6342	7927	5867	3406	2532	2785	3165	3091	6512	7248	7083	7310	7003	4447	4256	3220	3800	4297
rs10521485_Non-Ref_A	rs10521485	Non-Ref	A	2654	7698	17243	3255	4177	3324	1413	1694	1709	1933	1493	3776	3917	3658	4280	3721	2873	1969	1676	1975	1806
rs10521485_Ref_G	rs10521485	Ref	G	4140	11215	25338	4915	6543	5209	1931	2407	2699	2891	2542	5060	5883	5621	6188	5888	2738	2151	3120	3011	3766
rs1056008_Non-Ref_C	rs1056008	Non-Ref	C	1433	4424	8672	1635	2193	1957	13371	10302	11954	12013	12354	2004	2255	1971	2069	1934	14367	13681	13026	12830	14566
rs1056008_Ref_T	rs1056008	Ref	T	1294	3814	8983	1658	2036	1696	2252	1661	1543	1806	1475	1589	2007	1779	1879	1774	2529	2788	2781	2529	3834
rs1056538_Non-Ref_A	rs1056538	Non-Ref	A	2844	7272	16633	3353	3832	3294	11794	11355	12519	11806	12169	3481	3649	3534	4055	3479	16155	17384	13861	12899	16289
rs1056538_Ref_G	rs1056538	Ref	G	1436	4238	8868	1800	2114	1672	6191	4129	4699	5596	4670	1867	2185	1921	2224	1798	7046	7467	7123	5808	7470
rs1059701_Non-Ref-1_T	rs1059701	Non-Ref-1	T	2326	7710	14744	3374	3660	2928	1563	1435	1729	1752	1317	3048	3347	3183	3603	3265	1713	1804	2167	1594	2326
rs1059701_Non-Ref-2_C	rs1059701	Non-Ref-2	C	1542	5293	9444	1975	2061	1682	1525	1039	852	930	1332	2084	2236	2017	2036	1973	1445	1321	936	1332	1124
rs1059701_Non-Ref-3_A	rs1059701	Non-Ref-3	A	2485	6699	15238	2929	3682	2963	1887	1638	1354	1419	1618	3177	3399	3250	3394	3117	2172	2312	1988	1915	1934
rs1059701_Ref_G	rs1059701	Ref	G	1923	5881	10267	2573	2652	2289	1157	1192	1298	1105	1546	2144	2513	2363	2678	2364	967	1427	1440	1335	1351
rs1059702_Non-Ref_G	rs1059702	Non-Ref	G	2894	8845	18456	3898	4637	3652	3156	2437	2517	2924	2796	3604	4294	3939	4569	4459	3522	3717	4153	2635	3529
rs1059702_Ref_A	rs1059702	Ref	A	922	3124	6295	1348	1608	1278	2834	2258	2501	2323	2920	1364	1464	1568	1435	1515	2893	2651	2607	2562	3642
rs1059703_Non-Ref_A	rs1059703	Non-Ref	A	1863	5258	11682	2321	2668	2101	1183	1474	1285	1902	1085	2527	2696	2431	2552	2199	2110	1694	1354	1769	1388
rs1059703_Ref_G	rs1059703	Ref	G	1295	3250	7267	1463	1820	1642	964	803	1052	1273	950	1453	1810	1550	1878	1464	1251	1010	1589	1351	1560
rs10628761_Non-Ref_T	rs10628761	Non-Ref	T	2678	7723	17296	3378	4302	3413	2375	1838	2069	2183	2173	3524	3838	3789	4114	3839	2286	1872	2126	1693	2055
rs10628761_Ref_C	rs10628761	Ref	C	2264	6768	14618	2903	3466	3052	1919	1578	1456	1623	1813	3080	3397	3098	3479	3128	2413	2054	2105	1649	2247
rs10740059_Non-Ref_A	rs10740059	Non-Ref	A	4156	12207	24636	5678	6129	5139	3111	3171	2941	3802	3601	5720	6049	5400	5896	5625	3709	4419	4802	4170	4644
rs10740059_Ref_G	rs10740059	Ref	G	2330	7083	14943	3089	3458	3123	2675	1753	1450	2016	2091	3173	3466	3226	3729	3320	2586	2471	2260	2079	2694
rs10748841_Non-Ref_A	rs10748841	Non-Ref	A	1836	5706	12359	2488	2833	2096	3085	2412	2229	2333	2162	2369	2658	2484	2843	2497	2514	2375	2940	2623	2678
rs10748841_Ref_G	rs10748841	Ref	G	2451	6204	15798	3238	3873	3351	4795	2967	3788	3688	3511	3303	3833	3617	3740	3420	3614	4519	3547	2901	3638
rs10754797_Non-Ref_T	rs10754797	Non-Ref	T	4964	14482	29813	5831	6736	5722	3406	3919	3428	4243	4188	6278	6664	6228	6919	6006	4459	4338	4071	4362	4656
rs10754797_Ref_C	rs10754797	Ref	C	1866	4328	10613	2293	2667	2017	1012	1334	1305	1045	1154	2171	2355	2468	2415	2532	1691	1714	1722	955	1830
rs10755687_Non-Ref_C	rs10755687	Non-Ref	C	758	2060	4636	960	1107	914	577	437	300	354	494	1040	962	1025	1023	979	803	505	633	621	952
rs10755687_Ref_A	rs10755687	Ref	A	6978	21318	47700	9039	10304	8883	3929	4054	4340	4435	4431	9111	9873	8796	10994	9873	6333	5415	4851	4831	5657
rs10761602_Non-Ref_T	rs10761602	Non-Ref	T	2240	6153	15292	2999	3569	2569	1281	1169	1252	1748	1531	2693	3169	3105	3502	2902	2709	3386	2819	2339	3009
rs10761602_Ref_G	rs10761602	Ref	G	2940	8553	18861	3432	4126	3542	3111	2548	2846	3039	2990	3684	4275	4085	4377	4092	6430	7558	6920	5040	8069
rs10761603_Non-Ref_G	rs10761603	Non-Ref	G	1302	3736	8601	1664	2144	1659	1376	962	753	1134	1171	1729	1905	1808	2108	2070	1044	1353	1090	1013	895
rs10761603_Ref_T	rs10761603	Ref	T	1708	5600	10938	2237	2556	2144	1247	1171	1128	1455	991	2560	2453	2307	2866	2299	1904	1626	1222	1295	1731
rs10761604_Non-Ref_C	rs10761604	Non-Ref	C	2338	6405	16045	2849	3482	2875	1451	1146	1547	1801	1137	3285	3397	3015	3492	3064	2026	1623	1345	1684	1588
rs10761604_Ref_T	rs10761604	Ref	T	2137	6999	13922	2845	3383	2796	1141	954	1190	1256	1065	2687	3175	3100	3317	3031	1390	1343	1295	1628	1870
rs10773578_Non-Ref_C	rs10773578	Non-Ref	C	2107	5791	13681	2840	2922	2536	2062	1744	2075	2296	2222	2566	3078	2969	3041	2491	2094	2596	2087	1942	2662
rs10773578_Ref_G	rs10773578	Ref	G	1544	4936	8145	2081	2346	1813	1977	1420	1514	1671	1993	1973	2208	1979	2355	2337	1839	1968	1602	1512	2350
rs10774624_Non-Ref_A	rs10774624	Non-Ref	A	1364	4014	8791	1903	2063	1640	1073	872	829	701	1269	1804	1829	1862	2454	1768	1063	809	1021	1347	1364
rs10774624_Ref_G	rs10774624	Ref	G	1927	5306	13017	2308	3030	2124	1022	772	1140	1169	1458	2414	2627	2622	2739	2884	1725	1626	1551	1216	1390
rs10774625_Non-Ref_G	rs10774625	Non-Ref	G	1475	3700	9528	1889	2272	1634	949	876	915	974	852	1829	2064	2014	2043	2081	1727	1119	1107	1142	1082
rs10774625_Ref_A	rs10774625	Ref	A	3829	11209	23481	5146	5494	4623	2583	1839	2487	2220	2436	4752	5619	5287	5567	5202	2901	3153	2300	2584	2943
rs10776652_Non-Ref_T	rs10776652	Non-Ref	T	1192	3717	8635	1648	1904	1496	1134	897	835	627	1139	1660	1832	1689	2277	1787	1330	1583	1774	1492	2043
rs10776652_Ref_A	rs10776652	Ref	A	519	1775	3726	768	741	685	838	351	350	772	561	737	826	650	957	792	718	706	740	400	631
rs10776653_Non-Ref_C	rs10776653	Non-Ref	C	1151	3173	7729	1406	1773	1497	963	847	1088	910	1045	1457	1696	1548	1943	1530	1557	997	1255	1048	1106
rs10776653_Ref_T	rs10776653	Ref	T	2388	7242	14091	3165	3243	2886	2092	1773	2283	1830	1721	3133	3173	3196	3805	2987	3050	2008	2328	2073	2318
rs10797985_Non-Ref_G	rs10797985	Non-Ref	G	2910	7635	19209	3530	4538	3498	1708	1495	1791	1757	1975	3840	4142	4235	4175	4135	2048	2373	2147	1715	2340
rs10797985_Ref_A	rs10797985	Ref	A	4061	12321	24609	5589	6388	5282	3158	2504	2844	2491	3064	5656	6148	5762	6206	6127	3253	2929	2487	2509	2883
rs10803116_Non-Ref_T	rs10803116	Non-Ref	T	768	2482	3913	1053	1149	929	1191	1114	883	1147	1220	1009	1256	1033	1185	1122	1467	1856	1609	1337	1193
rs10803116_Ref_G	rs10803116	Ref	G	1358	4006	9606	1598	1867	1640	1795	1494	1985	1712	1913	1982	2045	2126	2237	1937	2372	2368	2650	1746	2290
rs10803119_Non-Ref_C	rs10803119	Non-Ref	C	2691	8188	18380	3700	4283	3380	2847	2825	2686	3087	3152	3912	3939	3329	4026	3290	3656	4071	3072	3837	2964
rs10803119_Ref_T	rs10803119	Ref	T	1989	5393	12443	2667	3024	2400	1472	1308	1730	1272	2067	2713	2611	2632	2945	2529	1873	2143	1512	2026	2002
rs10807150_Non-Ref_T	rs10807150	Non-Ref	T	4006	10549	22512	4772	5496	4406	3011	2495	2410	2650	2979	4767	4985	5157	5786	4584	3193	3573	2905	4011	3474
rs10807150_Ref_C	rs10807150	Ref	C	509	1356	3076	670	966	565	441	486	306	361	296	646	559	724	591	672	466	578	315	478	481
rs10821946_Non-Ref_T	rs10821946	Non-Ref	T	1649	4576	9596	2107	2553	1734	4928	3751	3895	5278	4301	1925	2250	2044	2501	2261	6009	6043	5659	4819	5286
rs10821946_Ref_C	rs10821946	Ref	C	958	2607	6616	1282	1346	1066	2680	2313	2198	2517	2955	1221	1414	1256	1622	1301	3553	3087	2647	3155	4295
rs10821949_Non-Ref_C	rs10821949	Non-Ref	C	6396	19243	37689	8450	9553	8047	5901	4899	5699	5442	5755	8280	9568	8979	10073	8911	6599	6652	6193	5274	6888
rs10821949_Ref_T	rs10821949	Ref	T	3857	11863	24404	4987	5833	4634	3126	2768	2499	2479	2887	5191	5511	5356	5969	5530	2819	2706	2399	2731	4025
rs10821950_Non-Ref_C	rs10821950	Non-Ref	C	1518	4814	10234	1779	2214	1937	866	710	752	637	878	2057	2209	2018	2204	2214	814	1085	698	817	678
rs10821950_Ref_T	rs10821950	Ref	T	3837	11918	23406	4997	5603	4740	1979	2082	1871	2065	2423	5274	5500	5472	6302	5382	2977	2194	2316	2486	2595
rs10821952_Non-Ref_A	rs10821952	Non-Ref	A	1687	5226	11204	2269	2364	2060	1307	1351	1007	1245	1169	2192	2254	2287	2175	2404	1854	1680	1538	886	897
rs10821952_Ref_T	rs10821952	Ref	T	869	2465	5417	982	1348	961	843	854	714	758	704	1119	1221	1296	1239	1088	953	773	691	706	1338
rs10845605_Non-Ref_C	rs10845605	Non-Ref	C	1261	3993	7595	1774	2251	1553	1122	1342	1655	1429	1187	1778	1856	1769	2008	1772	1753	1686	1483	1656	1481
rs10845605_Ref_T	rs10845605	Ref	T	2582	7163	16684	3497	4087	3075	2583	2237	2410	2008	2414	3607	3655	3690	4024	3715	2770	3220	3176	2343	3553
rs10845606_Non-Ref_A	rs10845606	Non-Ref	A	2842	8885	17571	4000	4374	3315	1822	1464	1479	1381	1827	3456	4216	3895	4831	3815	2047	1642	1917	1218	2527
rs10845606_Ref_C	rs10845606	Ref	C	1258	3686	6755	1509	1853	1491	1026	874	772	900	914	1802	1867	1924	2126	1623	1441	1093	1368	1002	1140
rs10845607_Non-Ref_T	rs10845607	Non-Ref	T	1695	4755	9653	2420	2542	1984	1075	1258	888	1181	1320	2285	2794	2355	2568	2488	1311	1219	1286	1152	995
rs10845607_Ref_C	rs10845607	Ref	C	3591	9765	22900	4567	5818	4288	2155	2192	2188	2092	2471	4581	5123	4774	5540	5208	3163	2979	2498	2318	3113
rs10845609_Non-Ref_A	rs10845609	Non-Ref	A	7691	23618	50269	9679	11670	9899	4921	3944	3782	3861	4175	10304	11462	10889	11583	11205	4654	4743	4838	4051	5323
rs10845609_Ref_T	rs10845609	Ref	T	5553	16877	36538	7527	8538	6796	2955	2452	3145	3522	2607	8120	8061	7576	8307	8437	2841	3125	3106	2622	4250
rs10845610_Non-Ref_A	rs10845610	Non-Ref	A	3177	9361	18885	4209	5010	3963	2694	2140	2009	2057	2367	4346	4743	4291	4755	4931	2800	2681	2429	2188	2443
rs10845610_Ref_G	rs10845610	Ref	G	2258	6628	12841	3015	3596	2911	1586	1509	1434	1929	1859	2891	3409	2974	3234	3304	1579	1934	1742	1670	2150
rs10845615_Non-Ref_A	rs10845615	Non-Ref	A	2459	7525	15481	3325	3947	3144	7174	6140	6492	6910	7148	3281	3649	3166	3665	3357	9260	9284	7558	6412	9263
rs10845615_Ref_G	rs10845615	Ref	G	4565	13854	29469	6291	7213	5681	13931	11748	12016	12290	13347	6302	6817	6341	6546	6182	17370	14958	15990	14032	16709
rs10847691_Non-Ref_A	rs10847691	Non-Ref	A	4995	12663	29336	5594	7317	5409	4062	3968	4482	4360	3749	6549	6801	6392	6841	6212	5627	5443	4582	4721	5672
rs10847691_Ref_G	rs10847691	Ref	G	4405	11457	24376	4949	6283	4945	5981	4151	4859	4543	4675	5645	6014	5533	6100	5415	6009	6073	5933	5548	5977
rs10847692_Non-Ref_T	rs10847692	Non-Ref	T	3524	9688	19719	4187	4939	3990	1719	1704	1824	1848	1908	4004	5120	4603	4620	4651	2415	2433	2287	2363	1943
rs10847692_Ref_A	rs10847692	Ref	A	1398	3930	8453	1628	1883	1715	690	446	819	640	773	1832	2004	1918	2123	1844	994	682	836	845	928
rs10847695_Non-Ref_T	rs10847695	Non-Ref	T	1738	5456	12234	2397	2465	2131	1646	1104	1487	1074	1278	2340	2660	2414	2467	2452	1857	1656	1735	1223	1537
rs10847695_Ref_C	rs10847695	Ref	C	1626	4280	11459	2184	2151	2014	1067	1267	1209	1339	1086	2040	2300	2269	2557	2001	1666	1046	1313	811	838
rs10847696_Non-Ref_A	rs10847696	Non-Ref	A	366	952	2075	370	546	454	384	125	157	197	245	517	423	441	530	559	251	77	236	236	312
rs10847696_Ref_G	rs10847696	Ref	G	295	718	1769	334	458	378	209	170	202	131	64	369	333	348	384	317	129	209	230	101	83
rs10847697_Non-Ref_A	rs10847697	Non-Ref	A	2461	7100	14545	3093	3702	3089	1980	2025	1790	2295	2021	3347	3496	3517	3595	3531	2097	3070	2455	2323	3089
rs10847697_Ref_G	rs10847697	Ref	G	2367	6849	15170	3069	3982	2848	2097	1960	1828	1574	2362	3073	3411	3576	3677	3487	2924	3110	2357	2409	2560
rs10847698_Non-Ref_C	rs10847698	Non-Ref	C	1120	3447	7691	1573	1958	1428	683	768	621	790	830	1563	1688	1514	1690	1529	939	786	868	1079	767
rs10847698_Ref_T	rs10847698	Ref	T	1061	3516	5738	1420	1484	1189	660	529	455	605	554	1504	1522	1506	1912	1310	846	696	442	434	823
rs10853837_Non-Ref_A	rs10853837	Non-Ref	A	408	1175	2782	490	463	533	3259	2782	2229	3090	3009	666	636	520	584	577	3560	3665	3730	2583	3575
rs10853837_Ref_G	rs10853837	Ref	G	1353	3522	7080	1669	2131	1575	8482	6988	7134	8581	8343	1545	1739	1698	1807	1552	8790	9591	8922	8073	8745
rs10855133_Non-Ref-1_C	rs10855133	Non-Ref-1	C	2203	6700	14945	2944	3465	2778	1419	1423	956	1265	1129	3085	3200	2888	3121	3020	2052	2082	1225	1625	1837
rs10855133_Non-Ref-2_T	rs10855133	Non-Ref-2	T	1853	5703	12426	2052	2975	2337	955	1196	1162	1246	1273	2502	2504	2882	2893	2514	1472	1412	1616	910	1380
rs10855133_Ref_G	rs10855133	Ref	G	3307	8978	21097	4471	5505	4029	2883	1847	1904	1918	2624	4373	4848	4290	4962	4553	2952	2264	2119	1871	3806
rs10866498_Non-Ref_T	rs10866498	Non-Ref	T	622	1563	3423	749	996	783	432	485	441	499	587	754	877	759	929	873	534	610	456	736	403
rs10866498_Ref_C	rs10866498	Ref	C	624	2231	3659	880	845	850	361	407	335	506	317	738	727	725	863	778	448	490	158	523	816
rs10883848_Non-Ref_G	rs10883848	Non-Ref	G	1143	3047	5948	1470	1431	1253	945	712	867	782	709	1276	1569	1444	1523	1623	1230	1245	672	826	822
rs10883848_Ref_A	rs10883848	Ref	A	1431	4184	8875	1711	2385	1706	1041	980	1001	1071	973	1720	2187	1800	2386	1901	1648	1492	1084	737	1133
rs10902762_Non-Ref_A	rs10902762	Non-Ref	A	26	191	317	75	63	61	76	53	2	82	102	94	78	40	99	85	31	98	30	43	151
rs10902762_Ref_G	rs10902762	Ref	G	10	45	247	24	32	27	27	7	1	1	77	20	12	37	39	14	0	32	0	0	0
rs10911628_Non-Ref_A	rs10911628	Non-Ref	A	349	945	2293	558	559	352	360	259	296	172	226	371	438	392	556	442	153	215	400	219	172
rs10911628_Ref_C	rs10911628	Ref	C	1102	2969	6536	1371	1525	1116	619	637	754	543	784	1363	1583	1516	1549	1709	536	1302	799	991	629
rs10911637_Non-Ref_A	rs10911637	Non-Ref	A	1036	2846	7904	1261	1871	1235	1252	1259	1166	901	772	1512	1493	1567	1506	1558	1439	1137	1248	1228	1316
rs10911637_Ref_C	rs10911637	Ref	C	1191	3929	9139	1614	2095	1533	1268	1305	1132	946	1485	1629	1656	1666	1953	1572	1628	1923	1734	1179	1490
rs10912576_Non-Ref_T	rs10912576	Non-Ref	T	187	473	1256	231	220	169	169	82	45	214	67	233	244	152	194	237	147	189	76	68	2
rs10912576_Ref_C	rs10912576	Ref	C	755	2175	4713	1053	1122	759	595	468	444	616	859	898	975	948	1005	900	833	630	491	349	668
rs10912579_Non-Ref_T	rs10912579	Non-Ref	T	2511	7292	16255	2966	3670	3441	2104	1381	1777	1298	1508	3029	3476	3348	3749	3283	1661	1792	1961	2040	2086
rs10912579_Ref_G	rs10912579	Ref	G	1774	5203	11564	2312	2801	2009	1004	1130	1148	1188	1201	2442	2569	2437	2814	2421	1443	1191	1095	1103	1139
rs10912580_Non-Ref_G	rs10912580	Non-Ref	G	7126	20517	42446	9561	10149	8271	3926	3993	3775	4318	3862	9626	10094	9349	11131	9446	4576	4105	4157	3643	4472
rs10912580_Ref_A	rs10912580	Ref	A	3339	9580	20032	4787	5023	3852	1927	1625	1872	1570	1612	4060	4632	4334	4937	4380	2908	2562	2030	1907	2292
rs10912600_Non-Ref_C	rs10912600	Non-Ref	C	729	2506	4807	943	992	1109	912	687	529	725	800	937	894	987	1279	992	1172	799	961	1113	1078
rs10912600_Ref_T	rs10912600	Ref	T	6640	19266	40242	8036	9544	8247	9132	6716	8024	7387	7614	8874	9485	9166	9864	8989	10193	9597	7682	7436	9711
rs10912602_Non-Ref_A	rs10912602	Non-Ref	A	4847	13732	28431	6400	7170	5976	3010	2458	2289	2659	2582	6195	6928	5979	7605	6616	2473	2979	2825	2802	3493
rs10912602_Ref_G	rs10912602	Ref	G	5564	15854	33654	7018	8418	6719	3597	2706	2990	2449	3216	6917	7702	7285	8194	7799	3429	4377	3468	3554	3902
rs10936599_Non-Ref_T	rs10936599	Non-Ref	T	342	1051	2470	458	557	538	1908	1986	1696	1554	1368	460	558	441	636	463	2576	2670	1788	1786	2682
rs10936599_Ref_C	rs10936599	Ref	C	1043	3264	6659	1357	1563	1317	6225	4952	4356	5049	6032	1514	1602	1414	1559	1462	6721	6958	7327	6326	7401
rs10936600_Non-Ref_T	rs10936600	Non-Ref	T	13726	40077	87579	17870	21308	16813	8172	8250	9116	8084	9138	18498	19723	18332	20892	20085	9904	10040	9620	7988	11833
rs10936600_Ref_A	rs10936600	Ref	A	2871	7668	17204	3678	4423	3459	2074	1458	1474	1658	1753	3751	3996	3786	4347	4008	2381	2093	1937	1687	2743
rs10947540_Non-Ref_T	rs10947540	Non-Ref	T	154	747	727	248	232	194	199	33	73	86	24	141	225	183	201	185	31	95	86	52	3
rs10947540_Ref_C	rs10947540	Ref	C	418	1217	2850	524	517	549	328	186	387	272	207	611	628	608	658	527	351	186	256	434	353
rs10947542_Non-Ref_G	rs10947542	Non-Ref	G	1913	4983	13095	2504	2857	2070	1561	1189	1030	1224	1212	2463	2547	2495	3023	2614	1684	1004	1416	1608	1279
rs10947542_Ref_A	rs10947542	Ref	A	1768	4553	11622	2408	2430	2100	849	1011	663	1085	861	2447	2471	2477	2700	2523	1581	988	1379	1067	1355
rs10995021_Non-Ref_A	rs10995021	Non-Ref	A	452	1086	2979	479	483	523	429	372	221	328	175	510	634	683	629	707	451	265	410	139	403
rs10995021_Ref_G	rs10995021	Ref	G	222	794	1373	347	357	264	140	253	90	101	191	310	338	279	381	294	199	184	283	140	155
rs11055013_Non-Ref_C	rs11055013	Non-Ref	C	2194	7203	14308	3006	3473	2786	1063	1480	1078	1198	1333	2788	3196	2903	3445	3065	1418	1405	1468	1403	1652
rs11055013_Ref_T	rs11055013	Ref	T	3046	9437	19316	4129	4876	3942	2049	1805	1867	2024	1519	4377	4653	4343	4808	4360	2013	2152	1645	1836	2989
rs11055023_Non-Ref_G	rs11055023	Non-Ref	G	2893	8631	18063	4087	4289	3603	2271	1784	2219	2456	1902	3853	4199	3738	4399	4250	2515	2885	2330	1904	2162
rs11055023_Ref_A	rs11055023	Ref	A	1261	3748	7584	1608	1860	1358	832	684	901	826	686	1444	1711	1697	1767	1527	803	1119	1088	1001	1171
rs11055024_Non-Ref_G	rs11055024	Non-Ref	G	615	1557	4669	784	962	642	777	603	617	779	593	713	852	879	822	866	905	742	853	855	668
rs11055024_Ref_A	rs11055024	Ref	A	907	2394	5231	978	1365	1152	1040	1303	920	1030	1115	1158	1322	1146	1234	1108	1131	1007	1191	695	1590
rs11055025_Non-Ref_T	rs11055025	Non-Ref	T	2835	8024	18410	4069	4311	3349	2203	1844	1468	2163	2203	3436	3778	3612	4044	3613	2454	2356	2543	1885	2239
rs11055025_Ref_A	rs11055025	Ref	A	4099	10968	25726	5146	6063	4974	3454	3051	2777	2886	3982	5083	5585	5270	6455	5551	3901	3528	3596	3299	4974
rs11059923_Non-Ref_A	rs11059923	Non-Ref	A	1027	3067	5024	1417	1510	1193	619	503	496	792	641	1252	1346	1404	1536	1204	723	815	682	634	679
rs11059923_Ref_G	rs11059923	Ref	G	984	2382	4852	1233	1175	982	716	398	635	422	922	1219	1288	1152	1399	1392	451	805	479	411	869
rs11059926_Non-Ref_T	rs11059926	Non-Ref	T	4383	12836	26221	5475	6774	5016	3515	2872	3432	3565	3570	5536	6503	5742	6634	5946	4308	3990	4135	3537	3952
rs11059926_Ref_A	rs11059926	Ref	A	3208	9632	20170	3917	4921	3569	2447	2345	2143	1857	1799	4223	4771	4164	4932	4395	2835	2810	2436	2726	2913
rs11059927_Non-Ref_C	rs11059927	Non-Ref	C	1453	4283	9944	1758	2229	1750	1102	981	1090	1084	800	1884	1894	1895	2364	1877	1160	1106	1208	1160	1321
rs11059927_Ref_T	rs11059927	Ref	T	935	3106	5811	1149	1314	1164	620	571	625	615	971	1227	1244	1314	1479	1265	618	756	586	640	871
rs11059928_Non-Ref_T	rs11059928	Non-Ref	T	615	1880	3772	738	801	693	215	234	393	273	287	891	782	874	854	862	454	521	345	356	321
rs11059928_Ref_A	rs11059928	Ref	A	816	2475	5165	963	1209	1007	597	365	519	652	316	1185	1088	978	1279	960	440	505	542	447	708
rs11059929_Non-Ref_A	rs11059929	Non-Ref	A	2704	7487	17587	3343	4203	3542	14322	12030	12763	13872	14813	3426	3929	3595	4262	3190	19333	18364	16468	15227	17518
rs11059929_Ref_G	rs11059929	Ref	G	2164	6401	14349	2982	3530	2815	12671	10270	10555	11360	12059	2696	3380	2987	3366	3124	16090	14561	14912	12410	15248
rs11059930_Non-Ref_C	rs11059930	Non-Ref	C	2228	6123	14200	3104	3147	2668	1180	1167	1176	1117	606	2812	2956	2799	3143	2810	932	848	963	1508	1427
rs11059930_Ref_T	rs11059930	Ref	T	4776	13778	30772	6390	6726	5553	2386	2363	1864	2543	2406	6095	6506	6278	6570	6498	2715	2670	2331	2325	2827
rs11059933_Non-Ref_C	rs11059933	Non-Ref	C	1192	3346	7926	1535	1999	1469	748	602	583	890	660	1256	1841	1600	1724	1563	1312	1046	781	681	893
rs11059933_Ref_T	rs11059933	Ref	T	1357	4661	8764	1799	2322	1640	811	1036	1171	803	828	1831	1848	1734	2092	1788	1322	1325	978	1163	1049
rs11065979_Non-Ref_T	rs11065979	Non-Ref	T	420	915	3132	517	712	402	396	143	93	333	189	444	692	616	745	655	413	272	389	234	423
rs11065979_Ref_C	rs11065979	Ref	C	587	1105	3070	744	746	705	455	275	459	426	295	789	733	826	773	699	514	240	477	374	626
rs11073328_Non-Ref_T	rs11073328	Non-Ref	T	339	1481	3118	466	554	389	380	399	350	179	227	447	557	450	482	498	331	267	75	204	258
rs11073328_Ref_C	rs11073328	Ref	C	469	1435	3043	579	757	579	332	393	362	344	534	495	646	599	670	618	719	422	386	310	622
rs11080327_Non-Ref_A	rs11080327	Non-Ref	A	3331	11282	20973	4736	6210	4102	13894	12876	13434	13524	14009	4370	4769	4450	4983	4469	18219	17535	17784	15382	19530
rs11080327_Ref_G	rs11080327	Ref	G	1931	5135	13418	2568	3103	2340	4613	3648	3941	3899	4720	2538	2557	2451	2719	2737	5018	5270	4936	4860	4663
rs1108709_Non-Ref_C	rs1108709	Non-Ref	C	1083	2957	6635	1381	1621	1296	875	854	657	747	612	1323	1546	1387	1584	1502	854	945	505	705	712
rs1108709_Ref_T	rs1108709	Ref	T	1049	3042	7109	1451	1668	1283	622	522	455	491	603	1142	1462	1348	1289	1402	1165	780	646	508	1143
rs11091518_Non-Ref_C	rs11091518	Non-Ref	C	2182	6341	13397	3153	3230	2614	1486	1673	1266	1643	1279	3127	3016	3029	3071	3325	1449	1458	1257	1299	2261
rs11091518_Ref_T	rs11091518	Ref	T	1943	6136	11960	2360	2853	2505	1708	1220	1129	1240	1160	2374	3063	2325	3260	2776	1916	1921	1568	1540	1629
rs11091578_Non-Ref_C	rs11091578	Non-Ref	C	1568	4193	9784	1955	2128	1827	1942	1430	1333	1136	1899	2087	2298	2019	2447	1975	1806	1804	2636	1761	1803
rs11091578_Ref_G	rs11091578	Ref	G	1527	4627	9277	1957	2175	2067	1971	1630	1740	1618	1882	1928	2170	1965	2547	2137	2791	2777	2278	2051	2321
rs11091590_Non-Ref_C	rs11091590	Non-Ref	C	1291	4067	7882	1698	2117	1604	925	751	421	686	586	1722	1980	1559	1910	1644	482	800	634	852	789
rs11091590_Ref_G	rs11091590	Ref	G	690	2242	4019	869	1123	911	334	307	179	288	313	824	988	783	1192	987	452	386	336	233	349
rs11091598_Non-Ref_T	rs11091598	Non-Ref	T	4805	14614	30727	6485	6804	5918	3435	3364	3705	3035	4181	6673	6785	6700	7469	6698	4231	4411	3816	3710	5606
rs11091598_Ref_G	rs11091598	Ref	G	3087	8699	20848	3992	4438	3909	2322	1888	1655	1729	2038	3577	4154	3872	4396	3907	3253	2695	1870	1888	2292
rs11091623_Non-Ref_A	rs11091623	Non-Ref	A	1630	5012	10128	1984	2587	2116	841	944	1107	968	1009	2284	2230	2122	2547	2058	801	1470	1057	636	1112
rs11091623_Ref_C	rs11091623	Ref	C	2656	7258	18260	3737	3960	3220	1605	1496	1717	1749	1771	4009	3914	3421	4010	3244	2241	2119	2149	1663	2152
rs1109525_Non-Ref_A	rs1109525	Non-Ref	A	5343	14309	31962	6374	7932	5855	4614	4184	4750	4178	5133	6800	7750	7202	7658	7547	5476	4768	4291	5663	7154
rs1109525_Ref_G	rs1109525	Ref	G	3646	9940	24466	4717	5282	4303	3854	3566	4129	3457	3517	4911	5159	4900	5715	5165	4569	4431	3318	4458	4301
rs11098667_Non-Ref_G	rs11098667	Non-Ref	G	2057	6377	13686	2826	3115	2358	2240	887	1298	1139	1217	2942	2988	2902	3194	2753	1530	1588	1075	1606	1515
rs11098667_Ref_A	rs11098667	Ref	A	1213	2999	7373	1254	1632	1510	840	914	897	693	688	1626	1563	1652	1698	1701	826	983	826	549	726
rs11101558_Non-Ref_G	rs11101558	Non-Ref	G	864	2434	5479	1126	1361	1052	453	626	722	673	660	1114	1176	1280	1170	1034	902	967	1022	884	521
rs11101558_Ref_A	rs11101558	Ref	A	1008	2904	6041	1308	1553	1157	650	762	637	669	756	1316	1391	1329	1575	1405	860	1072	1225	657	1252
rs11117420_Non-Ref_C	rs11117420	Non-Ref	C	4064	12282	24852	4949	5764	4729	3493	3134	2926	3248	2917	4860	5781	5370	5606	5327	5073	3907	3967	3670	4233
rs11117420_Ref_G	rs11117420	Ref	G	1225	3350	7670	1483	1596	1572	931	884	1192	1291	928	1462	1751	1645	1758	1441	1119	965	995	838	1140
rs11117422_Non-Ref_C	rs11117422	Non-Ref	C	2196	6896	13904	3204	3520	2820	1028	1125	1178	1046	1306	3237	3346	3226	3777	3083	1086	1216	1080	1410	1394
rs11117422_Ref_G	rs11117422	Ref	G	3169	8132	20590	4117	4853	3911	1368	1620	1554	1547	1493	4018	4652	4325	4882	4538	2190	1832	1794	1492	1575
rs11130633_Non-Ref_C	rs11130633	Non-Ref	C	856	2507	6275	1087	1466	1040	1156	1099	1127	979	1307	1014	1218	1135	1355	1047	1548	955	976	1128	1092
rs11130633_Ref_T	rs11130633	Ref	T	889	2634	5181	1139	1138	1020	1178	1023	1100	1043	1105	1068	1222	1222	1152	1064	1605	1046	1107	1117	1354
rs111317272_Non-Ref_G	rs111317272	Non-Ref	G	2779	8141	18074	3688	4132	3460	2249	1879	1542	2072	2071	3805	3801	3874	3812	3970	2513	2367	2380	2064	2213
rs111317272_Ref_C	rs111317272	Ref	C	2473	7444	15935	3128	3821	2865	1825	1811	1548	1076	1731	3378	3635	3336	3705	3343	2613	1846	1863	1879	1899
rs111341874_Non-Ref_T	rs111341874	Non-Ref	T	3447	10585	20627	4573	5372	4188	1966	1443	2025	2038	2079	4472	4755	4621	5396	4644	2893	2383	2237	2009	2712
rs111341874_Ref_C	rs111341874	Ref	C	3725	9658	23311	4689	5283	4374	2731	2012	2156	2655	2066	5108	5317	5227	5582	5169	2466	2398	2404	2152	2226
rs111379006_Non-Ref_A	rs111379006	Non-Ref	A	961	2759	5670	1472	1411	1125	2377	2616	2057	2276	2569	1283	1486	1262	1518	1719	3166	2764	2816	2802	3112
rs111379006_Ref_G	rs111379006	Ref	G	899	2703	6543	1264	1224	1071	2738	2486	2236	2148	2729	1295	1293	1252	1367	1283	3184	3152	3199	2302	3117
rs111396994_Non-Ref_G	rs111396994	Non-Ref	G	467	1314	2831	417	773	567	173	321	271	153	328	494	615	605	770	461	393	307	242	262	94
rs111396994_Ref_A	rs111396994	Ref	A	596	1944	3455	637	1068	719	306	241	290	456	427	775	728	724	601	712	500	461	360	393	346
rs111423246_Non-Ref_A	rs111423246	Non-Ref	A	2182	6105	13848	2473	3305	2756	1900	1374	1192	2114	1637	3104	3029	2582	3092	2735	2387	1655	1336	1487	1742
rs111423246_Ref_G	rs111423246	Ref	G	1841	5652	12418	2642	2962	2304	1635	1774	1827	1238	1332	2827	2794	2654	2861	2795	1505	1503	1460	1492	1449
rs111425486_Non-Ref_G	rs111425486	Non-Ref	G	3882	11323	24543	5040	5844	4658	3043	2642	2781	3111	3140	4911	5624	5251	5904	5225	3057	3767	3270	2652	3198
rs111425486_Ref_A	rs111425486	Ref	A	2254	6299	12547	2691	3216	2325	1476	1356	1057	1090	1587	2648	3250	2751	3218	2893	1519	1636	1417	1515	1687
rs111469562_Non-Ref_C	rs111469562	Non-Ref	C	6798	20226	41061	8358	10208	8236	4815	3818	4298	4456	4547	8680	9448	9082	9993	8875	5392	6277	5506	4482	4464
rs111469562_Ref_T	rs111469562	Ref	T	4421	13362	26201	5145	7226	5455	3270	3200	2804	3396	3131	5666	6216	5840	6796	6029	3569	3738	3265	3390	3789
rs111567516_Non-Ref_T	rs111567516	Non-Ref	T	1904	5486	11709	2145	2867	2405	10130	8006	9002	9218	9726	2314	2765	2333	2651	2523	9910	11509	9670	8855	11390
rs111567516_Ref_G	rs111567516	Ref	G	2077	5730	13254	2674	3117	2571	11695	8978	9175	9751	9937	2899	2742	2964	2818	2897	11142	10661	10750	9323	11974
rs111655187_Non-Ref_A	rs111655187	Non-Ref	A	170	376	978	184	209	144	118	71	44	49	35	167	199	176	275	244	105	24	3	131	270
rs111655187_Ref_C	rs111655187	Ref	C	468	1357	2662	540	597	594	254	297	296	202	313	623	774	606	635	708	129	119	216	487	457
rs111658367_Non-Ref_G	rs111658367	Non-Ref	G	2442	7689	16850	3150	3357	2800	1286	1542	1301	1659	1488	3278	3348	3177	3884	3204	2002	1739	1508	1486	1595
rs111658367_Ref_T	rs111658367	Ref	T	2608	8145	16880	3751	3860	3347	2165	1398	1320	1724	1459	3497	3948	3636	4181	3640	2009	1653	1714	1413	1772
rs111678394_Non-Ref_C	rs111678394	Non-Ref	C	1715	4943	13968	2197	2593	2056	1103	1030	973	907	1261	2502	2521	2197	2517	2281	1629	1155	884	1077	1462
rs111678394_Ref_G	rs111678394	Ref	G	1073	2992	6650	1468	1462	1174	666	431	529	751	764	1323	1619	1440	1554	1484	602	1042	1033	391	831
rs111691913_Non-Ref_T	rs111691913	Non-Ref	T	2478	6631	15602	3049	3476	3150	2296	2386	2339	2122	2517	3397	3535	3289	3773	3489	2497	2896	2058	1791	2845
rs111691913_Ref_C	rs111691913	Ref	C	1727	4776	12005	2000	2420	2258	1857	1772	2165	1694	1803	2243	2435	2262	2649	2776	1791	1694	1513	1486	2367
rs111734595_Non-Ref_T	rs111734595	Non-Ref	T	1720	4704	9442	2046	2841	2204	2079	1632	2044	1717	1611	2104	2425	1979	2800	2138	1876	2517	1771	2066	2312
rs111734595_Ref_C	rs111734595	Ref	C	1646	4824	11233	2035	2489	2069	2095	1696	1476	1305	1195	2007	2289	2201	2346	2271	1349	1464	1933	1394	2120
rs1117897_Non-Ref_G	rs1117897	Non-Ref	G	8747	27179	57259	12074	13577	11099	8027	7108	7603	7625	8360	11914	13242	12373	14079	12363	8646	9976	9114	8657	10619
rs1117897_Ref_T	rs1117897	Ref	T	7594	23765	49158	9918	11394	9259	6604	6329	5999	6622	6015	10620	11203	10610	11956	10445	7431	7612	6914	6435	7327
rs111826178_Non-Ref_T	rs111826178	Non-Ref	T	1145	2910	8065	1506	1892	1299	818	553	663	619	868	1473	1537	1700	1875	1736	584	818	705	678	855
rs111826178_Ref_C	rs111826178	Ref	C	2342	7053	14025	3149	3531	3000	1422	1477	1287	1353	1204	2946	3519	2921	3480	3472	2067	1266	1967	1514	1774
rs111845187_Non-Ref_T	rs111845187	Non-Ref	T	1634	5388	10142	2172	2408	2068	12472	10309	9957	10822	11217	2389	2434	2277	2659	2049	13776	11824	11948	10301	12811
rs111845187_Ref_C	rs111845187	Ref	C	4511	12742	28181	5699	6796	5264	30479	24606	26099	26235	27532	6197	6307	6311	6805	5961	30362	31258	27154	26248	32113
rs11185602_Non-Ref_G	rs11185602	Non-Ref	G	381	629	2951	375	479	375	179	204	136	196	443	497	441	516	445	470	261	149	333	322	215
rs11185602_Ref_A	rs11185602	Ref	A	160	418	936	204	303	182	109	228	140	157	111	180	216	212	267	236	212	180	131	195	30
rs11185603_Non-Ref_G	rs11185603	Non-Ref	G	6063	17789	40018	7985	9732	7656	6947	6119	6282	6894	7070	8026	8538	7594	8297	8140	8734	8957	7698	8320	7667
rs11185603_Ref_C	rs11185603	Ref	C	4547	12691	26794	5445	6641	5383	6505	4871	5636	5686	5928	5652	6447	6100	6789	6091	6740	6839	7218	6429	7348
rs111862642_Non-Ref_G	rs111862642	Non-Ref	G	1429	4059	9705	1834	2023	1569	1440	1201	566	875	1137	1846	1996	1879	2039	1731	1104	1364	1254	942	1101
rs111862642_Ref_C	rs111862642	Ref	C	2093	5580	11784	2717	2938	2579	1260	1298	1296	1031	1205	2636	2885	2755	3022	2586	1391	1134	1614	1048	1481
rs111880687_Non-Ref_C	rs111880687	Non-Ref	C	1624	4189	10491	2237	2402	2014	1370	1386	1665	1796	1697	2123	1986	2290	2210	2075	2005	1957	1633	1312	1564
rs111880687_Ref_G	rs111880687	Ref	G	1150	3278	8255	1497	1419	1262	1527	1098	1152	1165	937	1226	1413	1462	1820	1364	1365	1867	1853	1391	1620
rs111883038_Non-Ref_A	rs111883038	Non-Ref	A	4037	10862	25264	4969	5952	4788	4007	3645	4127	3442	4439	5349	5334	5190	6145	5632	5518	5179	4881	4631	5999
rs111883038_Ref_C	rs111883038	Ref	C	5290	14935	34502	6555	7791	6355	5790	5026	5782	6201	5338	6345	7296	6625	7782	6821	7180	6459	6380	6091	7181
rs111907649_Non-Ref_A	rs111907649	Non-Ref	A	2175	5756	13750	2690	3097	2695	1328	1146	1230	1919	1823	2666	3195	2552	3387	2870	1656	1968	1551	1669	1813
rs111907649_Ref_G	rs111907649	Ref	G	3334	9658	17894	4274	5229	4086	1874	1482	1749	1685	2284	4267	5018	4615	5396	4472	3311	2668	2101	1613	2190
rs111915294_Non-Ref_T	rs111915294	Non-Ref	T	4036	10811	23788	5082	5205	4903	2792	2174	2332	2360	2231	5379	5880	5394	5539	5613	3133	2377	3077	2427	2986
rs111915294_Ref_A	rs111915294	Ref	A	1172	3488	7613	1414	1544	1508	604	888	753	586	657	1620	1755	1723	1795	1538	882	693	957	665	886
rs11191642_Non-Ref_G	rs11191642	Non-Ref	G	100	299	471	137	127	115	144	131	53	243	83	104	159	163	144	149	64	65	82	28	147
rs11191642_Ref_A	rs11191642	Ref	A	1626	5451	10959	2453	2628	2121	786	901	988	1245	1019	2038	2392	2222	2423	2536	1118	1216	1028	1338	1130
rs11191658_Non-Ref_G	rs11191658	Non-Ref	G	1536	4749	10288	1960	2425	1899	1174	1250	1067	769	1376	2235	2119	2115	2408	2049	1474	1427	1200	922	1650
rs11191658_Ref_A	rs11191658	Ref	A	1567	4036	10365	2189	2423	2095	718	750	967	721	1003	1954	2211	2246	2503	1977	1082	1167	1056	1275	1082
rs11191660_Non-Ref_A	rs11191660	Non-Ref	A	2156	5920	14535	2439	3183	2388	1615	1117	864	1276	1080	2761	2780	2812	2819	2653	1544	1503	1748	1375	2031
rs11191660_Ref_G	rs11191660	Ref	G	3014	8554	18237	4065	4327	3451	2090	2184	2107	2081	1873	3734	4325	3948	4237	4112	2328	2291	2354	1885	2401
rs11191667_Non-Ref_A	rs11191667	Non-Ref	A	974	2499	5681	1670	1750	1343	938	748	494	754	625	1147	1473	1351	1620	1365	1250	573	1105	958	1012
rs11191667_Ref_G	rs11191667	Ref	G	2366	6567	15899	3379	3338	2891	2177	1647	2117	1824	1913	3186	3600	3093	3516	3512	2839	2611	2419	1838	3015
rs11191683_Non-Ref_T	rs11191683	Non-Ref	T	1101	3207	7719	1318	1844	1316	542	595	576	667	360	1382	1451	1537	1562	1613	565	900	769	407	957
rs11191683_Ref_G	rs11191683	Ref	G	2379	6502	15876	3226	3681	2697	1630	1307	1513	1429	1248	2779	3346	3147	3340	2965	1845	1689	2081	1715	1716
rs111940435_Non-Ref_T	rs111940435	Non-Ref	T	954	2485	6193	1088	1520	1174	1635	917	1467	1403	1401	1194	1343	1202	1548	1211	1619	1460	1700	1222	1126
rs111940435_Ref_C	rs111940435	Ref	C	1068	3309	8166	1472	1679	1246	1447	1712	1647	1520	1355	1394	1642	1589	1612	1519	2069	1456	2249	1638	1630
rs111944912_Non-Ref_C	rs111944912	Non-Ref	C	1405	4552	9054	1860	2160	1786	1061	853	697	824	1091	1815	2205	2079	2347	1981	1234	1113	1176	1098	1307
rs111944912_Ref_T	rs111944912	Ref	T	5471	16418	35986	7612	8053	7145	3701	3851	2633	4497	3832	6888	7935	7425	7671	6932	4757	4400	4794	4416	4862
rs112020444_Non-Ref_T	rs112020444	Non-Ref	T	3154	9020	19641	4248	4836	4237	2805	3682	3004	3278	3108	4601	4825	4616	4826	4672	4746	3085	4719	3739	4481
rs112020444_Ref_C	rs112020444	Ref	C	2597	7149	17016	3659	4142	3283	3283	2489	2695	2249	2873	3322	3954	3588	4125	3757	3367	2990	2979	2874	3591
rs112049571_Non-Ref_A	rs112049571	Non-Ref	A	1981	6124	12734	2865	3339	2616	1970	1526	1700	1866	1887	2659	3022	2653	3071	2453	2224	1725	1878	1729	1743
rs112049571_Ref_G	rs112049571	Ref	G	2886	8198	19164	3747	4563	3420	1929	2103	2388	1945	2490	3695	3988	4003	4133	3903	2534	2711	2054	2173	2940
rs112141468_Non-Ref_T	rs112141468	Non-Ref	T	1995	5810	14422	2263	2883	2460	1091	1174	932	801	1352	2564	3011	2469	3315	2891	967	1205	899	1173	1180
rs112141468_Ref_C	rs112141468	Ref	C	1428	4024	8388	1712	2001	1835	1693	917	976	1185	976	1843	2005	1896	2177	1846	1280	1381	1218	801	1095
rs112146988_Non-Ref_T	rs112146988	Non-Ref	T	833	2429	5693	1192	1367	1126	879	759	602	1224	878	1158	1289	1115	1381	1172	758	737	777	483	966
rs112146988_Ref_C	rs112146988	Ref	C	1109	2639	7653	1514	1816	1329	957	799	979	764	1004	1406	1433	1303	1605	1428	1024	1068	869	1317	1066
rs11216982_Non-Ref_A	rs11216982	Non-Ref	A	5847	16067	36652	7149	8553	6986	4514	4467	4798	5390	4854	7309	7717	7704	8067	7580	5717	6134	5749	5329	6009
rs11216982_Ref_G	rs11216982	Ref	G	6519	18983	39083	8109	9993	8048	6124	5325	6007	5666	5579	8442	9273	8478	9627	8875	7048	7718	6520	6170	6976
rs112191651_Non-Ref_T	rs112191651	Non-Ref	T	1586	4883	10193	1830	2643	1967	1312	911	751	813	1385	1925	2311	2260	2256	2051	1597	1401	824	1165	1296
rs112191651_Ref_C	rs112191651	Ref	C	1524	5078	10383	2110	2198	1981	767	913	904	835	1146	2040	2434	1964	2483	2175	956	1355	885	951	1117
rs11221307_Non-Ref_A	rs11221307	Non-Ref	A	16978	48242	108322	22464	24859	20752	27563	25008	24647	26466	26015	22693	25154	23054	25908	23470	32164	30563	30080	25652	35296
rs11221307_Ref_G	rs11221307	Ref	G	7775	23663	52422	9935	12165	9505	8995	7289	9695	10023	8650	10634	11209	10287	11565	11184	9248	10835	10257	8820	11136
rs112238900_Non-Ref_T	rs112238900	Non-Ref	T	911	3141	5301	1285	1460	1374	875	631	341	676	579	1288	1262	1237	1422	1188	692	569	555	461	586
rs112238900_Ref_C	rs112238900	Ref	C	787	2228	4371	1117	1280	834	622	342	217	410	507	1104	1056	1014	1142	1109	604	351	540	568	421
rs112260932_Non-Ref_C	rs112260932	Non-Ref	C	159	522	1308	200	206	187	394	361	373	361	121	228	217	196	251	233	483	659	534	489	495
rs112260932_Ref_T	rs112260932	Ref	T	215	647	1184	125	318	283	605	318	377	261	545	317	360	291	328	236	413	1006	814	715	306
rs112301322_Non-Ref_G	rs112301322	Non-Ref	G	2445	6772	15165	3386	3887	3056	4052	2812	3086	3433	3301	3289	3619	3286	3882	3235	3683	3656	4101	3610	4349
rs112301322_Ref_C	rs112301322	Ref	C	2179	6505	16271	3321	3562	2832	3210	3094	3083	3483	3380	3110	3142	3241	3407	3195	4796	3683	3157	4258	3729
rs11233746_Non-Ref_G	rs11233746	Non-Ref	G	1682	5087	10674	2019	2761	2284	1596	1337	1616	1576	1730	2229	2843	2774	2724	2575	2130	2069	1427	2877	2011
rs11233746_Ref_A	rs11233746	Ref	A	1369	4052	9270	1578	2165	1610	1621	1190	1505	1498	1340	1724	2079	1869	2133	1861	1827	1746	1364	1643	1530
rs11233747_Non-Ref_A	rs11233747	Non-Ref	A	1765	5431	10592	2151	2632	2065	1321	798	1312	847	1030	2240	2488	2438	2793	2105	1872	989	1166	874	1551
rs11233747_Ref_G	rs11233747	Ref	G	1200	4152	9026	1697	1659	1513	1118	715	786	1024	783	1774	1728	1639	1821	1536	1060	817	702	666	1152
rs11233789_Non-Ref_G	rs11233789	Non-Ref	G	1138	3761	6434	1439	1809	1246	963	982	946	654	1013	1556	1520	1444	1466	1712	791	938	987	965	1048
rs11233789_Ref_A	rs11233789	Ref	A	1172	3391	7182	1470	1615	1354	1148	665	1029	692	638	1493	1491	1530	1608	1426	1263	1268	1171	833	965
rs112345383_Non-Ref_T	rs112345383	Non-Ref	T	761	2730	4536	929	1128	971	415	438	533	679	448	1081	1069	961	1092	971	514	564	541	486	547
rs112345383_Ref_C	rs112345383	Ref	C	1191	3103	8976	1557	1667	1461	908	1078	856	793	861	1680	1429	1600	1623	1605	1095	1004	611	864	724
rs11235604_Non-Ref_T	rs11235604	Non-Ref	T	2152	5279	11468	2664	2808	2579	2165	1546	1716	1883	1748	2507	2758	2796	3123	2870	1990	2496	1848	1742	2205
rs11235604_Ref_C	rs11235604	Ref	C	583	1504	4362	727	768	739	528	500	690	772	712	877	899	795	919	974	1184	1114	677	715	835
rs11235622_Non-Ref_T	rs11235622	Non-Ref	T	464	1389	2900	637	877	688	418	364	671	293	323	650	746	656	802	644	388	506	435	446	441
rs11235622_Ref_C	rs11235622	Ref	C	1312	3892	9174	1663	2151	1693	1184	1000	827	885	1243	1827	1899	1940	2276	2038	859	1179	1054	1086	822
rs11235645_Non-Ref_T	rs11235645	Non-Ref	T	332	962	2245	487	515	422	168	336	161	234	305	385	441	467	477	522	381	348	150	331	449
rs11235645_Ref_C	rs11235645	Ref	C	447	1280	2800	624	669	507	309	211	427	441	119	665	629	561	780	484	73	227	252	593	297
rs11235659_Non-Ref_G	rs11235659	Non-Ref	G	5551	17708	36022	7438	8863	7131	4996	3586	4080	3912	4966	7406	8269	7980	8772	8420	5153	4393	4501	4267	4822
rs11235659_Ref_A	rs11235659	Ref	A	4183	12435	25721	5283	6049	5119	3101	2626	2567	2448	2092	5067	5629	5189	6033	5612	3332	3624	2281	2917	3466
rs11235667_Non-Ref_G	rs11235667	Non-Ref	G	4694	12800	29852	5424	6671	5802	4213	3990	4317	4326	3355	5653	6075	5857	6692	6269	4792	5147	4050	4965	5297
rs11235667_Ref_A	rs11235667	Ref	A	3888	10491	25229	4995	6227	5052	3482	2847	2314	2791	2954	4840	5464	5379	5818	5252	3640	3671	3765	2999	3858
rs11235672_Non-Ref_C	rs11235672	Non-Ref	C	1691	5082	10128	2049	2682	2044	1654	1496	1510	1160	1650	2052	2233	2204	2502	2402	1978	2025	2499	1669	2074
rs11235672_Ref_T	rs11235672	Ref	T	856	2173	6265	1297	1198	1055	764	759	602	827	489	1168	1323	1073	1288	1051	1004	905	585	670	826
rs112389508_Non-Ref_A	rs112389508	Non-Ref	A	792	2316	5010	853	1287	1053	597	470	718	559	1073	1039	1086	1082	1165	901	799	878	766	706	905
rs112389508_Ref_G	rs112389508	Ref	G	447	1126	1983	449	510	551	454	337	349	326	378	532	591	520	504	495	402	332	573	611	666
rs112412105_Non-Ref_G	rs112412105	Non-Ref	G	140	552	1027	160	247	250	2	57	95	124	46	189	195	238	214	190	89	67	2	37	85
rs112412105_Ref_A	rs112412105	Ref	A	307	563	1499	380	486	397	121	140	117	43	65	348	436	367	401	468	177	23	111	265	41
rs112415811_Non-Ref_C	rs112415811	Non-Ref	C	3357	8726	21134	4377	5089	3927	2222	1471	1946	2534	1995	4077	4333	4401	4988	4718	2694	2243	1885	2191	3160
rs112415811_Ref_T	rs112415811	Ref	T	4466	12818	26415	5630	6434	5355	3489	2531	2645	2272	2614	5706	6394	5682	7084	6158	3231	3260	2934	2479	3667
rs112437508_Non-Ref_A	rs112437508	Non-Ref	A	3873	12020	24108	4988	5851	4762	1999	2245	2207	2247	2459	5122	5594	5434	5939	5561	2672	2655	2379	2654	2971
rs112437508_Ref_G	rs112437508	Ref	G	2823	8836	17083	3661	3882	3293	1716	1520	1439	1861	1697	3717	4147	3511	4156	4202	2000	2493	2630	1718	2606
rs11248061_Non-Ref_A	rs11248061	Non-Ref	A	369	1212	2713	520	642	554	984	489	836	734	613	641	572	523	730	759	636	673	794	467	665
rs11248061_Ref_C	rs11248061	Ref	C	106	326	1084	271	137	224	147	120	115	107	195	173	161	237	190	228	92	122	135	208	108
rs112497003_Non-Ref_A	rs112497003	Non-Ref	A	2823	8242	17938	3100	4405	3402	2027	1648	1388	1253	2235	3921	3775	3591	4354	4006	1705	2159	2122	1848	2725
rs112497003_Ref_G	rs112497003	Ref	G	2990	8641	20474	3994	4346	3256	1911	1797	1788	1781	1780	3778	4321	3961	4815	4259	2449	2195	2142	1899	1808
rs11250086_Non-Ref_G	rs11250086	Non-Ref	G	2305	6514	13866	2878	3440	2613	2524	2136	2310	2655	2069	2924	3264	2888	3479	2623	2681	3094	2821	2761	2776
rs11250086_Ref_A	rs11250086	Ref	A	1480	4359	8245	1683	2143	1784	1270	1521	1477	1907	1499	1904	2198	1947	2124	1876	1863	2312	1489	1533	1606
rs11250092_Non-Ref_A	rs11250092	Non-Ref	A	3585	10043	21733	4292	5182	4410	3697	2354	2228	2635	2451	4785	4813	4793	6117	4563	3962	3142	3548	3154	3239
rs11250092_Ref_G	rs11250092	Ref	G	1353	3572	9227	1831	2220	1609	945	723	693	780	737	1692	1983	1868	2237	1894	629	699	625	991	957
rs11250093_Non-Ref_C	rs11250093	Non-Ref	C	1902	5241	11090	2485	2600	2277	1227	1152	1123	1075	1151	2509	2762	2523	2936	2569	1391	1249	1549	1183	1769
rs11250093_Ref_T	rs11250093	Ref	T	1878	4503	11442	2379	2640	1829	1326	881	823	1131	1138	2376	2513	2472	2587	2547	1595	1495	1287	1394	1747
rs11250094_Non-Ref_C	rs11250094	Non-Ref	C	1063	2696	7081	1302	1497	1237	677	918	1034	660	466	1199	1341	1356	1632	1342	990	893	760	582	744
rs11250094_Ref_G	rs11250094	Ref	G	2322	6342	14299	3303	3619	2839	1823	1431	1393	1324	1644	3239	3381	2954	3513	3170	2315	1874	2002	1782	3119
rs1125271_Non-Ref_T	rs1125271	Non-Ref	T	448	1294	3653	618	597	612	239	234	415	414	458	807	810	708	824	550	353	227	416	224	771
rs1125271_Ref_C	rs1125271	Ref	C	358	1139	2335	501	670	470	256	175	414	395	386	421	561	505	634	597	329	471	326	190	296
rs112557679_Non-Ref_G	rs112557679	Non-Ref	G	3190	9317	20255	3725	4489	3587	1728	1520	1335	1659	1424	3761	4209	4096	4527	4039	1979	2301	2274	2036	2087
rs112557679_Ref_A	rs112557679	Ref	A	1421	3793	8864	2029	1684	1513	954	995	593	876	991	1817	2070	1857	2086	1689	788	812	783	672	458
rs112561568_Non-Ref_A	rs112561568	Non-Ref	A	106	343	600	169	126	111	90	76	41	58	26	110	149	148	150	148	71	49	0	23	107
rs112561568_Ref_G	rs112561568	Ref	G	510	1539	3011	544	782	663	357	273	222	213	397	603	785	731	714	744	716	567	311	339	207
rs112563958_Non-Ref_T	rs112563958	Non-Ref	T	2657	7243	14356	3128	3857	3239	5549	5024	6093	5350	5902	3533	3528	3564	4341	3517	6467	6279	5934	5750	6306
rs112563958_Ref_C	rs112563958	Ref	C	2017	6493	13080	2963	3424	2609	4798	4494	4463	4078	4356	2851	3097	2680	3170	2675	4660	5068	5123	3339	5042
rs112569955_Non-Ref_G	rs112569955	Non-Ref	G	5540	15046	34257	7123	8454	6795	22290	19311	20855	21655	21590	7666	7580	7348	8091	7768	21721	22678	21540	18707	24726
rs112569955_Ref_A	rs112569955	Ref	A	9179	25514	59713	11144	13552	11105	19121	16558	18457	17639	18779	12143	12722	12121	13527	12227	22131	19334	18345	17602	21827
rs112599791_Non-Ref_A	rs112599791	Non-Ref	A	2917	9082	19634	4111	4894	3734	23136	20119	21320	22541	22477	4090	4286	3874	4489	4064	24634	25555	24321	19799	25796
rs112599791_Ref_G	rs112599791	Ref	G	2544	7789	16622	3182	3761	2887	21903	17976	19300	18904	19680	3357	3371	3200	3712	3695	20956	21778	21118	17252	21512
rs112677036_Non-Ref_A	rs112677036	Non-Ref	A	2061	6522	16367	2596	3029	2598	1009	1186	897	1111	1322	2885	2825	3022	3345	3332	1251	1005	901	1272	1438
rs112677036_Ref_G	rs112677036	Ref	G	1683	4580	9669	2185	2475	2018	1080	662	1073	814	749	2298	2358	2114	2268	2212	1655	1024	1167	955	1029
rs112743130_Non-Ref_C	rs112743130	Non-Ref	C	3215	9523	21635	4294	5104	4035	2118	1745	2578	2532	2495	4482	4723	4523	4408	4326	2780	2546	2557	2376	2685
rs112743130_Ref_G	rs112743130	Ref	G	2621	8167	17668	3678	3896	3426	2380	1584	2458	1567	1839	3803	3836	3835	4451	3775	2307	1818	1871	1775	2100
rs112750506_Non-Ref_G	rs112750506	Non-Ref	G	1567	4667	9147	1997	2515	2063	833	763	765	1103	974	2119	2328	2246	2581	2138	766	728	732	461	1027
rs112750506_Ref_A	rs112750506	Ref	A	1858	5266	11204	2378	2774	2311	829	1093	1189	999	759	2645	2777	2490	2606	2542	1161	1305	1044	900	1086
rs112750995_Non-Ref_T	rs112750995	Non-Ref	T	2491	7004	15665	3098	3476	2731	4326	3322	3642	3215	4048	3141	3336	3304	3865	3513	4889	5392	4991	4293	5147
rs112750995_Ref_A	rs112750995	Ref	A	1754	5026	10365	2209	2342	2110	3108	2552	2214	3086	2821	2193	2466	2301	2195	2394	3197	4305	3332	3445	4380
rs112771360_Non-Ref_G	rs112771360	Non-Ref	G	3264	10051	22577	3747	4503	3926	2281	1761	2062	2141	2468	3960	4587	4530	4515	4133	2261	2225	2537	2244	2621
rs112771360_Ref_A	rs112771360	Ref	A	5663	16031	34801	7408	8151	7046	4114	3503	3602	3397	3521	7527	8091	7496	8934	7428	3938	4645	4685	3651	3620
rs112771646_Non-Ref_C	rs112771646	Non-Ref	C	1839	5438	10659	2524	2794	1998	1081	940	1086	1118	972	2175	2543	2472	2492	2184	927	1199	1179	924	993
rs112771646_Ref_A	rs112771646	Ref	A	1708	4491	10453	2080	2584	2021	1134	801	1110	795	924	2216	2809	2410	2543	2182	1318	1241	1132	1002	1150
rs112783232_Non-Ref_A	rs112783232	Non-Ref	A	1931	5247	12829	2415	2678	2276	2376	1840	1951	2058	2335	2524	2706	2746	3010	2411	3261	2416	2591	2863	2854
rs112783232_Ref_G	rs112783232	Ref	G	3674	11148	21421	4711	5624	4308	5965	4339	4380	4239	4885	4783	5149	5130	5720	4955	6020	6088	5337	4985	5953
rs112797570_Non-Ref_A	rs112797570	Non-Ref	A	1531	4109	10271	1913	2117	1886	5680	4861	5604	4838	5322	2130	2111	1820	2239	2118	5248	6013	4614	4804	6079
rs112797570_Ref_G	rs112797570	Ref	G	3140	8307	18782	4173	4615	3800	9096	8181	8527	8413	9712	3869	4238	4084	4737	4377	9357	9444	9551	7772	10284
rs112799932_Non-Ref_G	rs112799932	Non-Ref	G	3034	8409	20048	4014	4446	3510	3352	2900	2557	2813	2699	3636	4373	4288	4449	4391	3741	3516	3355	3279	3120
rs112799932_Ref_T	rs112799932	Ref	T	2811	8127	17360	3566	4118	3369	2861	2467	2462	2461	3028	3524	3825	3652	4579	3728	3224	3387	3445	2644	3499
rs1128334_Non-Ref_T	rs1128334	Non-Ref	T	742	2282	4223	854	994	913	648	894	664	737	931	920	979	1155	1078	1122	652	531	891	525	913
rs1128334_Ref_C	rs1128334	Ref	C	68	199	484	91	104	118	33	84	27	0	69	68	98	69	131	101	14	28	41	72	31
rs112876941_Non-Ref_T	rs112876941	Non-Ref	T	5389	15145	30196	6917	8087	6396	2987	2602	3064	3352	2518	6994	7654	7283	8303	7739	4170	3682	3520	3599	4138
rs112876941_Ref_A	rs112876941	Ref	A	1476	4574	8929	1754	1988	1744	1151	776	883	778	845	2093	1977	1829	2259	1952	1067	1021	1240	1026	977
rs112880843_Non-Ref_A	rs112880843	Non-Ref	A	53	78	378	80	105	59	88	163	27	94	50	52	53	42	67	94	167	89	167	79	0
rs112880843_Ref_G	rs112880843	Ref	G	49	168	150	86	42	34	242	124	85	89	193	53	99	69	169	58	450	222	55	116	303
rs112928243_Non-Ref_A	rs112928243	Non-Ref	A	185	473	593	213	289	239	88	106	39	186	90	173	274	292	309	327	191	77	259	104	190
rs112928243_Ref_G	rs112928243	Ref	G	223	610	1549	386	316	289	415	128	333	204	260	247	317	294	271	503	279	237	319	221	243
rs112931462_Non-Ref_A	rs112931462	Non-Ref	A	1358	4627	8652	1684	2171	1624	1513	936	946	668	973	1713	2022	1857	2214	1719	1312	1534	1542	1063	1187
rs112931462_Ref_G	rs112931462	Ref	G	669	2230	4777	940	1035	844	643	524	803	561	694	934	1209	990	929	878	455	650	769	424	771
rs112975146_Non-Ref_C	rs112975146	Non-Ref	C	4896	13496	30326	6042	6947	6040	4430	3731	3296	4572	4222	6283	7108	6189	7619	6354	4788	4561	3978	4151	4258
rs112975146_Ref_T	rs112975146	Ref	T	5910	16267	37024	7620	8894	7059	5994	3954	5414	5048	5216	7396	8584	8082	9102	8514	5202	5257	5221	5828	6112
rs112992337_Non-Ref_G	rs112992337	Non-Ref	G	2237	6324	14315	2743	3621	2739	2243	1479	1845	1830	1821	2764	3221	3253	3284	3270	3647	2170	2719	2060	2669
rs112992337_Ref_A	rs112992337	Ref	A	2431	6897	14498	3023	3671	3052	2231	2114	1846	2087	1932	3156	3379	3176	3761	2960	2073	2161	2170	2828	3123
rs112994026_Non-Ref_T	rs112994026	Non-Ref	T	4962	14810	30351	6668	8066	6247	3115	3402	2754	3347	3407	6726	6971	6733	7482	6935	4381	4175	3428	3787	4125
rs112994026_Ref_G	rs112994026	Ref	G	1523	4661	11286	1987	2168	1789	1231	1218	930	1088	730	2068	2191	1915	2204	2186	1377	890	1125	1067	1184
rs113064843_Non-Ref_C	rs113064843	Non-Ref	C	3067	8656	19593	3953	4412	3614	1310	1373	1239	1714	1763	3667	4118	3709	4623	4287	1681	1985	1886	1682	1731
rs113064843_Ref_T	rs113064843	Ref	T	3717	10305	22086	5031	5422	4359	2263	2079	1869	2274	1980	4673	5215	4771	5550	4752	2397	2501	2232	1790	2837
rs113115305_Non-Ref_C	rs113115305	Non-Ref	C	4507	13639	29661	6052	7063	5597	2467	2593	1825	2304	2862	6174	6713	6410	6818	6275	2634	2619	3114	2559	3178
rs113115305_Ref_A	rs113115305	Ref	A	10954	32605	71136	13731	16213	13580	5855	5505	5826	5773	6686	13906	15141	14991	16230	14247	7842	7265	6209	6283	5938
rs1131265_Non-Ref_C	rs1131265	Non-Ref	C	4899	11852	29480	6354	6949	5673	3284	2624	2326	2390	2457	5947	6363	6337	6752	6678	3215	2846	2606	2012	3515
rs1131265_Ref_G	rs1131265	Ref	G	3946	10663	24332	4917	6180	4929	2636	1928	2478	2194	2492	5369	5467	5545	6060	4898	2867	2627	2827	2964	3287
rs113153437_Non-Ref_A	rs113153437	Non-Ref	A	2483	7340	15453	3370	3883	2884	2026	2409	1914	1757	1894	3377	3872	3359	4200	3469	2439	2363	2343	2139	2783
rs113153437_Ref_G	rs113153437	Ref	G	2063	5853	13513	2772	3277	2538	2131	1749	1961	1765	1702	2568	2989	2707	3360	3260	1724	2101	1811	1582	2644
rs113159227_Non-Ref_A	rs113159227	Non-Ref	A	2979	8077	18405	4067	4240	3422	1433	1454	1053	1536	1119	3598	4257	4026	4689	3880	2034	2086	1771	1098	1841
rs113159227_Ref_G	rs113159227	Ref	G	3388	9376	22454	4414	5111	4019	1319	1634	1705	1797	2146	4323	4689	4557	5215	4464	2078	2088	1648	1666	2531
rs1132200_Non-Ref_T	rs1132200	Non-Ref	T	3698	11438	24030	4758	5153	4477	2269	2366	2334	2645	2496	4987	5439	4846	5217	5415	3332	3008	2893	2711	2995
rs1132200_Ref_C	rs1132200	Ref	C	3061	8598	19010	4042	4793	3614	1948	1666	1850	1742	1886	3981	4330	4300	4524	3995	2900	2291	2246	2404	2817
rs113233720_Non-Ref_T	rs113233720	Non-Ref	T	139	436	847	130	185	163	282	294	234	460	271	210	201	172	253	130	494	351	377	410	301
rs113233720_Ref_C	rs113233720	Ref	C	235	615	1173	296	405	372	523	485	496	487	804	412	309	313	367	273	668	842	872	397	694
rs113253472_Non-Ref_C	rs113253472	Non-Ref	C	505	1661	3983	770	739	682	547	489	223	481	490	601	687	649	871	753	608	633	778	474	760
rs113253472_Ref_A	rs113253472	Ref	A	832	2207	4631	1061	1030	854	803	515	312	401	717	1010	1040	969	1151	1012	894	567	604	370	407
rs113263629_Non-Ref_T	rs113263629	Non-Ref	T	1017	2933	7208	1573	1537	1140	483	831	615	862	992	1337	1430	1381	1809	1183	762	1156	851	749	988
rs113263629_Ref_A	rs113263629	Ref	A	1949	5369	12196	2387	2866	2325	1427	1147	879	1077	1180	2532	2664	2730	3223	2842	1860	1824	1419	1339	1386
rs113339491_Non-Ref_A	rs113339491	Non-Ref	A	389	1197	3358	480	766	555	3589	3915	3179	3687	2952	509	627	478	689	461	4040	4418	3170	4089	4375
rs113339491_Ref_G	rs113339491	Ref	G	414	1280	2845	577	704	526	4595	4081	4283	4618	4767	621	663	616	600	482	5009	4812	3975	4012	6228
rs113348879_Non-Ref_T	rs113348879	Non-Ref	T	2912	8977	20848	4148	4713	3693	2187	1987	1786	1554	1841	4095	4532	4132	4520	4348	2265	2489	1870	1774	2846
rs113348879_Ref_A	rs113348879	Ref	A	3951	11116	27828	5745	5618	5469	2876	2808	2636	2639	2324	5467	5871	5798	6023	5727	3632	2905	3377	2888	3784
rs113369293_Non-Ref_T	rs113369293	Non-Ref	T	643	1927	4242	982	1105	770	298	492	549	310	170	924	969	867	910	969	439	758	616	286	315
rs113369293_Ref_C	rs113369293	Ref	C	413	1004	3748	589	527	575	232	267	158	286	109	598	556	562	597	585	166	301	349	393	181
rs113370572_Non-Ref_C	rs113370572	Non-Ref	C	3955	12448	26754	5673	6078	4824	1948	2572	2908	2367	2871	5337	6040	5747	5892	5627	3367	2778	3301	3473	3807
rs113370572_Ref_T	rs113370572	Ref	T	1200	3310	7155	1491	2048	1488	625	541	733	579	812	1401	1834	1653	1919	1529	1027	657	789	726	648
rs113450807_Non-Ref_A	rs113450807	Non-Ref	A	3302	9252	21308	4219	4793	3778	3061	1948	2718	2094	2282	4415	4614	4354	5276	4391	2753	2650	3076	2276	3280
rs113450807_Ref_G	rs113450807	Ref	G	2710	7712	18059	3607	3871	3045	2005	1887	1950	2171	1865	3526	4084	3577	3719	3949	2380	2405	2511	2388	3027
rs113466546_Non-Ref_A	rs113466546	Non-Ref	A	2764	7932	16960	3755	4117	3446	6282	5236	5644	6284	6243	3575	4254	4013	4360	3724	8003	6639	6336	5836	6769
rs113466546_Ref_G	rs113466546	Ref	G	2028	5503	12174	2412	2901	2480	4708	3751	3942	4469	4052	2684	2885	2701	3040	2485	6029	6100	5237	4017	5191
rs113479772_Non-Ref_A	rs113479772	Non-Ref	A	5261	14121	31540	6907	7682	6275	5910	4760	5616	5363	5541	6919	7605	6978	7705	6975	9181	6799	7082	6398	8344
rs113479772_Ref_G	rs113479772	Ref	G	4465	13201	27854	5611	6189	5137	5965	5266	4233	5907	5216	5716	6372	5841	6767	6178	7430	6051	6577	6361	6169
rs113486187_Non-Ref_A	rs113486187	Non-Ref	A	2350	6282	14799	2829	3391	2894	1653	1210	1274	1526	1462	2936	3502	3124	3798	3187	1254	1814	1782	1718	2351
rs113486187_Ref_G	rs113486187	Ref	G	2879	8124	17819	3366	4465	3540	2189	2090	1770	2214	2227	3654	4316	3929	4054	3769	2251	2099	2196	2178	2311
rs113496608_Non-Ref_A	rs113496608	Non-Ref	A	3793	10349	23583	4571	5920	4515	1416	1312	1460	1506	1610	4889	5144	5050	5461	4813	1336	1617	1729	1152	1799
rs113496608_Ref_G	rs113496608	Ref	G	2783	8596	17440	3621	3863	3400	739	681	764	881	886	3624	3927	3832	4186	4196	1070	989	593	578	1141
rs113528138_Non-Ref_A	rs113528138	Non-Ref	A	4472	13482	25691	5325	6433	5548	3758	3303	3620	2920	3323	5577	5928	5923	6936	5954	4503	4498	3583	3147	4099
rs113528138_Ref_C	rs113528138	Ref	C	3007	8851	17594	3786	4161	3601	2522	2297	1912	2521	2961	3646	4227	3979	4492	4229	2831	2812	2328	2840	3481
rs113606921_Non-Ref_C	rs113606921	Non-Ref	C	2299	6629	14530	3092	3513	2764	2223	1587	1279	2168	2209	3096	3400	3131	3149	3242	2196	2216	2845	2317	2613
rs113606921_Ref_T	rs113606921	Ref	T	963	2842	6423	1447	1519	1206	961	613	645	827	734	1219	1320	1377	1311	1483	907	919	981	774	759
rs113657930_Non-Ref_G	rs113657930	Non-Ref	G	2766	7500	18708	3718	4032	3472	2079	2197	1778	1697	2285	3781	3765	3772	3908	3674	2600	2511	2138	1788	3215
rs113657930_Ref_C	rs113657930	Ref	C	3498	9753	23061	4524	5480	4509	2815	2239	2457	2800	2923	4707	4725	4436	5360	4773	2918	3574	2925	2866	3426
rs113665284_Non-Ref_A	rs113665284	Non-Ref	A	2126	6225	12496	2774	3038	2523	17754	14975	15753	17202	16425	2974	3153	2839	3528	2891	17155	18838	18413	16421	18450
rs113665284_Ref_G	rs113665284	Ref	G	2418	6934	15521	3303	3927	2706	20826	17145	16269	18551	19605	3199	3482	3392	3373	3460	20062	22090	19850	16798	21206
rs113730542_Non-Ref_G	rs113730542	Non-Ref	G	2641	8938	18424	3692	4001	3344	2693	2486	2140	2328	2031	3496	3970	3799	4115	3653	2849	2590	3324	2553	2274
rs113730542_Ref_C	rs113730542	Ref	C	2442	7328	14849	3089	3986	3060	2017	1700	1749	1772	2075	3096	3590	3591	4349	3447	2583	2512	2833	2375	2563
rs113731681_Non-Ref_T	rs113731681	Non-Ref	T	295	1030	2072	449	473	355	312	210	185	173	282	446	424	480	473	429	354	107	198	181	182
rs113731681_Ref_G	rs113731681	Ref	G	370	1065	1939	391	526	414	378	251	191	370	319	393	568	386	529	565	134	296	244	175	247
rs113812449_Non-Ref_C	rs113812449	Non-Ref	C	3695	10036	24098	4771	5142	4606	3488	2896	2312	2403	2365	4851	5166	5393	5363	4992	3934	3273	3278	2691	3411
rs113812449_Ref_T	rs113812449	Ref	T	2581	8675	17044	3680	4050	3326	2093	1562	1740	1947	1802	3523	3695	3474	3873	3908	2115	1998	2306	2282	3169
rs113879359_Non-Ref_T	rs113879359	Non-Ref	T	2127	6413	11855	2758	2851	2346	1365	1722	1715	1458	1620	2441	2913	2510	3378	2865	2090	2304	1862	2073	1546
rs113879359_Ref_C	rs113879359	Ref	C	4328	11586	26803	5370	6054	4919	3301	3089	3403	3423	3606	5903	6159	5854	6348	5768	5148	4399	3833	3765	4211
rs113894104_Non-Ref_T	rs113894104	Non-Ref	T	2902	7940	18322	3540	4374	3288	3192	2435	2862	2564	2843	3926	4076	3889	4007	4004	3834	3755	4157	3052	3655
rs113894104_Ref_C	rs113894104	Ref	C	3606	11266	23361	4669	5151	4311	3946	2751	2781	3639	3444	4533	5215	4898	5382	4726	5196	4386	3595	3702	4657
rs113945951_Non-Ref_C	rs113945951	Non-Ref	C	2155	6386	13833	2538	3274	2714	1911	1875	1577	1894	2289	2974	3189	3243	3346	3100	2225	2202	2400	2112	2527
rs113945951_Ref_T	rs113945951	Ref	T	3836	12246	23575	5183	5836	4681	3257	2963	3446	3161	3691	4853	5674	5315	5803	5243	5381	3132	3275	4211	3768
rs113953388_Non-Ref_G	rs113953388	Non-Ref	G	1414	3461	8287	1683	2138	1545	1725	1329	1658	1600	1754	2037	1818	1855	2122	1822	1908	1814	1629	1663	2800
rs113953388_Ref_A	rs113953388	Ref	A	1846	5134	11475	2275	2562	2233	2098	1913	1974	1674	2097	2395	2535	2461	2636	2587	2304	2877	2677	2232	1930
rs114053509_Non-Ref_T	rs114053509	Non-Ref	T	6273	17998	41366	8622	9914	8124	8070	6851	6822	7992	8070	8698	9095	8853	9602	8554	9090	8998	7622	8875	9115
rs114053509_Ref_A	rs114053509	Ref	A	5077	16093	32692	6664	8292	6497	5853	5828	5906	5500	5900	6399	7739	7295	7846	6753	7937	7569	6800	6901	7600
rs114085240_Non-Ref-1_A	rs114085240	Non-Ref-1	A	5655	16627	34113	7004	8875	7038	3488	3091	3365	3772	3750	7197	7965	7619	8151	7873	4211	3472	3321	4492	4716
rs114085240_Non-Ref-2_G	rs114085240	Non-Ref-2	G	3918	12642	24775	5142	6008	4638	3034	2477	2520	2323	2695	4717	5517	4957	5884	5454	3400	2991	3090	3343	2885
rs114085240_Non-Ref-3_T	rs114085240	Non-Ref-3	T	1889	5316	11634	2528	2730	2337	1307	1407	1418	972	1356	2196	2538	2476	2945	2667	1223	1375	1494	1032	1666
rs114085240_Ref_C	rs114085240	Ref	C	7488	20455	45911	9665	11303	8688	5552	4242	5773	5377	5144	9518	10819	10222	10985	9598	6874	6724	6728	5401	7583
rs114094389_Non-Ref_A	rs114094389	Non-Ref	A	6391	18394	40034	8021	8992	7725	7537	6181	6371	6390	6450	8416	8891	8721	9746	8730	8709	9046	7588	6937	8691
rs114094389_Ref_T	rs114094389	Ref	T	787	2220	3876	994	1255	961	810	565	581	776	752	1053	1071	1092	1032	1157	1023	1300	789	641	1291
rs114131249_Non-Ref_C	rs114131249	Non-Ref	C	2413	6420	15124	3499	4273	2806	1562	1778	1853	2133	1463	3393	3468	3513	3575	3268	2770	1938	1896	1682	2853
rs114131249_Ref_T	rs114131249	Ref	T	3140	8834	21149	3638	5011	3675	3035	2067	1932	2075	2055	4077	4513	3932	4756	4370	2357	2649	2736	2177	2798
rs114211655_Non-Ref_C	rs114211655	Non-Ref	C	2280	6698	15991	2740	3488	2884	1194	1329	1014	1416	1261	2882	3181	3124	3582	2692	1162	1537	1490	1646	1847
rs114211655_Ref_T	rs114211655	Ref	T	1691	5386	10330	2544	2679	2131	1167	918	806	1097	968	2437	2513	2204	2587	2173	1302	1371	1614	1189	1578
rs114332784_Non-Ref_T	rs114332784	Non-Ref	T	7886	24464	51751	10789	12581	10046	28149	24715	24659	27137	28328	10345	11933	11206	11993	11555	31038	29666	26451	26040	31622
rs114332784_Ref_C	rs114332784	Ref	C	2492	7707	17630	3453	4134	3266	7362	7453	7285	8292	8059	3061	3928	3496	4060	3240	9476	8480	8777	8061	9887
rs1143678_Non-Ref_T	rs1143678	Non-Ref	T	831	1983	5240	1007	1175	882	302	550	419	504	439	1048	1234	1168	1171	1092	957	1229	1001	1053	829
rs1143678_Ref_C	rs1143678	Ref	C	370	858	2800	519	643	367	147	230	202	193	137	479	618	556	549	641	266	419	195	210	237
rs1143679_Non-Ref_A	rs1143679	Non-Ref	A	1262	3409	9494	1755	1902	1551	1273	1402	1387	1084	1249	1598	1798	1692	1874	1721	7093	7601	7019	5813	7352
rs1143679_Ref_G	rs1143679	Ref	G	1658	4522	10598	2303	2465	2050	1841	1405	1467	1229	1935	2041	2170	2188	2509	2270	7001	7198	7289	6401	8065
rs1143683_Non-Ref_T	rs1143683	Non-Ref	T	615	1952	4731	731	995	786	2062	1533	1959	1612	2187	909	800	872	856	734	2305	2467	2247	2212	3119
rs1143683_Ref_C	rs1143683	Ref	C	615	1696	4507	876	980	900	2881	2285	1999	2747	2091	816	946	888	962	1022	2442	2834	2509	2291	2978
rs114381626_Non-Ref_A	rs114381626	Non-Ref	A	1699	4217	11371	2032	2376	1922	1094	1101	969	1232	1383	2236	2580	2347	2203	2261	1615	1400	1681	1050	1237
rs114381626_Ref_C	rs114381626	Ref	C	2401	6706	13423	2800	3108	2886	1893	1835	1513	1806	1422	2834	3296	3091	3509	3432	2544	2109	1764	1655	1927
rs114400736_Non-Ref_G	rs114400736	Non-Ref	G	1483	3462	9376	1747	2104	1520	1188	898	879	1127	1267	1853	1984	1865	2302	1785	1369	1130	1141	968	1572
rs114400736_Ref_T	rs114400736	Ref	T	1976	5301	13928	2736	2960	2152	1614	1337	1300	1153	1637	2615	2996	2701	3109	2717	1844	1710	1896	1499	1735
rs114445571_Non-Ref_C	rs114445571	Non-Ref	C	1849	5167	11701	2291	2342	2111	1480	1250	1322	1208	1418	2287	2618	2484	2669	2486	1597	1440	1278	1213	1949
rs114445571_Ref_A	rs114445571	Ref	A	6155	17388	37750	7492	9386	7285	4726	3940	4256	3345	4166	7817	8582	7983	8821	8113	4719	4322	4563	4532	4996
rs114483762_Non-Ref_A	rs114483762	Non-Ref	A	2560	7629	16938	3341	3802	3446	1356	1536	1816	1403	1503	3433	3542	3452	3918	2902	1815	1524	1620	1496	1706
rs114483762_Ref_G	rs114483762	Ref	G	1232	4035	8064	1598	1568	1493	533	686	923	775	902	1714	1660	1639	1851	1835	986	874	932	1058	687
rs114496587_Non-Ref_G	rs114496587	Non-Ref	G	259	721	1666	351	448	313	881	676	667	1126	910	265	388	335	478	416	623	697	960	1098	1455
rs114496587_Ref_A	rs114496587	Ref	A	266	610	1660	323	339	371	579	579	756	648	783	438	369	365	444	454	833	588	777	588	634
rs114572418_Non-Ref_C	rs114572418	Non-Ref	C	2486	7692	15408	3084	3610	3109	1464	1312	1355	1298	1533	3363	3581	3153	3981	3212	1556	1674	1966	1602	1530
rs114572418_Ref_A	rs114572418	Ref	A	3448	10327	24102	4646	5457	4451	2223	2460	1816	2034	2775	4605	5192	4542	5654	5166	2784	2812	3081	2384	2901
rs114593541_Non-Ref_T	rs114593541	Non-Ref	T	2078	6633	14475	3163	3110	2797	1853	1187	1166	1478	1756	2869	3157	3013	3057	3011	1811	1799	1897	1648	1849
rs114593541_Ref_G	rs114593541	Ref	G	2269	6514	14179	2719	3225	2585	1343	1422	1506	1606	1618	2833	3087	2778	2991	3016	1611	2149	1696	1486	2304
rs114728009_Non-Ref_A	rs114728009	Non-Ref	A	2193	6370	13541	2768	3340	2613	1519	1294	1067	1234	1403	3096	2965	2847	3124	2721	1783	1813	1722	1225	1798
rs114728009_Ref_C	rs114728009	Ref	C	2246	5910	14947	2667	3488	2671	1535	1139	1439	1159	1425	2965	3183	3044	3383	3109	1898	1498	1345	1326	1907
rs114936563_Non-Ref_T	rs114936563	Non-Ref	T	2049	6243	11791	2542	3138	2545	1115	1118	1084	1237	1079	2677	2824	2701	3123	2999	1740	1413	1704	1572	1741
rs114936563_Ref_C	rs114936563	Ref	C	2985	8720	18286	3904	4185	3562	1554	1633	1946	1591	1799	3853	4211	3863	4490	3952	2139	1854	2143	1638	2189
rs11501246_Non-Ref_G	rs11501246	Non-Ref	G	1995	6563	14124	2546	2821	2404	1407	1134	733	1423	1790	2572	3088	2984	3207	2759	1478	1368	948	1363	1578
rs11501246_Ref_A	rs11501246	Ref	A	2655	7533	15010	3098	3575	3092	1336	1443	1238	1547	1565	3217	3665	3452	3851	3652	2086	1427	1739	1799	1553
rs1150752_Non-Ref_C	rs1150752	Non-Ref	C	793	2236	4942	1023	1167	937	1410	1059	1143	811	1228	1119	1250	1048	1026	1151	1941	1297	807	642	1815
rs1150752_Ref_T	rs1150752	Ref	T	863	2132	5543	1025	1180	1042	1175	1080	984	1138	1261	981	1158	1172	1199	1231	1407	1355	1315	776	1146
rs1150753_Non-Ref_G	rs1150753	Non-Ref	G	3046	8916	19759	3738	4519	3945	1992	2019	1885	1725	1990	4017	4604	4174	4772	4402	1976	2480	1844	1620	2408
rs1150753_Ref_A	rs1150753	Ref	A	3973	11768	25931	5132	6455	4992	2638	2174	2542	2297	2614	5251	5858	5524	5948	6066	2304	3283	2865	2787	3186
rs1150756_Non-Ref_T	rs1150756	Non-Ref	T	493	1733	3798	548	759	588	831	717	517	359	583	593	674	744	714	700	948	905	953	804	801
rs1150756_Ref_C	rs1150756	Ref	C	399	1154	2221	414	614	493	608	627	358	352	428	483	625	548	528	473	401	631	658	866	720
rs1150757_Non-Ref_A	rs1150757	Non-Ref	A	967	3098	6750	983	1381	1059	589	637	456	552	595	1181	1288	1295	1177	1288	484	374	572	602	659
rs1150757_Ref_G	rs1150757	Ref	G	364	843	2158	498	583	415	190	262	191	174	324	368	413	456	561	584	401	258	331	162	334
rs115081491_Non-Ref_A	rs115081491	Non-Ref	A	6132	18885	40052	7746	8124	8026	6820	6191	5982	5668	6781	7995	9051	8404	10128	8155	8697	8275	6911	7377	7593
rs115081491_Ref_G	rs115081491	Ref	G	5653	17237	35496	7231	9199	6862	6957	5794	5434	6013	6306	7288	8440	7895	8510	7656	7572	7456	7638	5834	7686
rs115168423_Non-Ref_T	rs115168423	Non-Ref	T	2516	6562	14914	2913	3575	3072	2609	2620	3344	2830	3000	3251	3613	3560	3811	3357	3520	3090	3787	3470	3431
rs115168423_Ref_G	rs115168423	Ref	G	2038	5668	11667	2373	3073	2313	1937	2016	2042	2678	2531	2415	2497	2504	3048	2685	3014	2692	2732	2609	3426
rs115201162_Non-Ref_T	rs115201162	Non-Ref	T	741	2366	4871	981	1144	860	421	421	412	483	359	908	1030	1069	940	833	246	366	464	751	426
rs115201162_Ref_G	rs115201162	Ref	G	4329	11796	28340	5151	6167	4932	2507	1905	2043	2090	1728	5177	5968	5595	6310	6122	2585	2043	2288	2071	2246
rs11530563_Non-Ref_T	rs11530563	Non-Ref	T	2832	8390	18481	3693	4343	3513	2139	1500	1597	1910	2170	3701	3871	3728	4230	4116	2748	2492	2476	1735	2597
rs11530563_Ref_C	rs11530563	Ref	C	1641	4876	11880	2385	2488	2030	915	838	699	1173	992	2419	2490	2435	2435	2526	1114	1166	982	1294	1495
rs11532015_Non-Ref_A	rs11532015	Non-Ref	A	4506	12780	27978	5748	6576	5339	3903	4158	3389	3904	4679	5813	6360	5591	6527	5981	5166	5199	5078	4851	5502
rs11532015_Ref_G	rs11532015	Ref	G	2079	5921	14253	2810	2907	2430	1956	1466	2018	1948	2118	2815	2852	2736	3194	2849	1764	2234	2348	1571	2227
rs11537150_Non-Ref_G	rs11537150	Non-Ref	G	1380	3724	9291	1862	2209	1494	907	612	924	693	627	1846	1917	1902	1930	1889	856	1045	623	1120	1011
rs11537150_Ref_A	rs11537150	Ref	A	1728	5682	9821	2068	2512	2200	1145	1046	1059	927	1057	2162	2575	2564	2590	2407	1586	934	924	1076	851
rs115436341_Non-Ref_C	rs115436341	Non-Ref	C	3575	9640	21859	4400	5138	4002	2052	1774	1956	2059	2141	4428	5158	4547	5129	4691	2962	2861	2781	2308	2375
rs115436341_Ref_T	rs115436341	Ref	T	3803	9733	24422	4402	5977	4639	2413	2301	2833	2823	2894	4813	5419	4898	5363	5158	3440	3914	3271	3399	4299
rs11546509_Non-Ref-1_C	rs11546509	Non-Ref-1	C	3828	10619	22996	4842	5756	4411	3103	2467	2912	3179	2805	4783	5569	4844	5680	5363	2411	3158	2412	2837	2918
rs11546509_Non-Ref-2_G	rs11546509	Non-Ref-2	G	2237	6205	13127	2667	2989	2687	1579	1665	1594	1880	1199	2671	3299	2914	3488	2685	2233	1648	2076	1830	2158
rs11546509_Non-Ref-3_T	rs11546509	Non-Ref-3	T	2913	7741	18566	3607	4313	3416	2694	1818	2067	2118	2097	3796	4235	3964	4174	4250	2307	2371	2557	1888	2550
rs11546509_Ref_A	rs11546509	Ref	A	3603	10158	20538	4590	4884	4480	2354	2001	2682	2347	2960	4292	5142	4599	5061	4472	2889	2668	2402	2763	3569
rs115530862_Non-Ref_T	rs115530862	Non-Ref	T	206	429	1214	168	307	196	81	68	105	201	93	170	191	267	254	341	133	69	108	284	129
rs115530862_Ref_G	rs115530862	Ref	G	138	446	793	144	217	177	198	141	161	104	66	110	272	208	285	160	114	198	70	94	43
rs115531193_Non-Ref_A	rs115531193	Non-Ref	A	1962	5712	12128	2243	2669	2331	1116	934	1089	912	974	2288	3018	2664	2819	2565	1347	1170	1011	824	1531
rs115531193_Ref_T	rs115531193	Ref	T	1161	3467	7435	1498	1684	1527	741	515	579	579	613	1425	1368	1477	1600	1637	574	629	839	604	1114
rs115548805_Non-Ref_G	rs115548805	Non-Ref	G	3183	9848	19045	3906	4756	3910	4305	2922	3781	3331	3666	4063	4533	4096	4628	4329	3748	4524	3926	3534	4449
rs115548805_Ref_A	rs115548805	Ref	A	213	419	1433	269	394	268	270	225	208	170	290	222	318	273	311	246	481	331	244	229	201
rs11560856_Non-Ref_T	rs11560856	Non-Ref	T	726	2159	4581	945	1050	900	410	357	335	400	509	979	1198	919	1137	1017	465	465	495	532	361
rs11560856_Ref_C	rs11560856	Ref	C	5655	16321	37568	7379	8775	6607	3660	3194	3535	3823	4178	7255	8521	7532	8426	7618	4219	4251	4532	3743	3599
rs115639989_Non-Ref_G	rs115639989	Non-Ref	G	2306	6524	14214	2656	3311	2673	1580	1194	1951	1668	1244	2943	3624	2855	3334	3260	1857	2067	1559	1481	2228
rs115639989_Ref_A	rs115639989	Ref	A	2677	7025	16913	3081	3948	3252	1431	1941	1368	1855	1766	3562	3740	3513	4182	3388	1861	2063	2243	1910	2273
rs11576547_Non-Ref_C	rs11576547	Non-Ref	C	932	2944	7656	1351	1674	1456	720	765	514	782	737	1513	1394	1410	1550	1387	783	903	292	800	938
rs11576547_Ref_T	rs11576547	Ref	T	3907	11981	25857	5613	6064	4865	3297	3194	3152	2851	2586	5198	5511	5573	5932	5158	2843	3274	3652	3044	3419
rs11577537_Non-Ref_A	rs11577537	Non-Ref	A	959	2717	5369	1044	1292	1289	5522	4970	4566	4997	5574	1226	1521	1161	1554	1302	6856	6244	5568	5332	7117
rs11577537_Ref_G	rs11577537	Ref	G	1682	5046	10606	2021	2389	2079	9585	7071	7789	7614	8854	2142	2384	2249	2462	2345	9627	8611	8840	8331	10358
rs11577727_Non-Ref_G	rs11577727	Non-Ref	G	1394	4352	9245	1960	2260	1666	917	781	873	600	659	1738	2067	1944	2171	1784	1034	864	1257	881	972
rs11577727_Ref_A	rs11577727	Ref	A	1711	5142	10527	2508	2711	2045	1114	1054	1053	1156	813	2274	2480	2242	2448	2344	1523	1183	1002	1168	1708
rs115799319_Non-Ref_A	rs115799319	Non-Ref	A	2055	5609	13586	2251	2794	2587	2498	1799	2123	2481	2535	2628	3002	2680	3293	3126	2904	2822	2855	2314	2318
rs115799319_Ref_G	rs115799319	Ref	G	1662	5017	10594	2104	2359	2094	1858	2011	1747	1671	2383	2002	2341	2315	2500	2199	2209	2604	1764	2226	2395
rs115814834_Non-Ref_C	rs115814834	Non-Ref	C	755	2210	5383	880	1209	925	2648	2182	2525	2332	2766	1029	1291	1003	1162	1110	2975	2618	2727	2888	3100
rs115814834_Ref_G	rs115814834	Ref	G	415	1232	3014	623	578	606	1211	998	1515	1086	1047	633	590	639	487	567	1407	1336	1226	1308	1478
rs115873443_Non-Ref_A	rs115873443	Non-Ref	A	3382	9511	19902	3966	4638	3814	1980	1592	1803	2065	2389	4113	4599	4578	4948	4581	3110	2541	2958	2666	2472
rs115873443_Ref_G	rs115873443	Ref	G	902	2422	5543	1066	1220	1123	804	483	690	469	715	1268	1381	1259	1425	1311	1079	978	713	659	673
rs11595341_Non-Ref_C	rs11595341	Non-Ref	C	692	2052	4208	882	884	814	584	621	364	491	534	895	910	832	1102	771	733	643	692	487	668
rs11595341_Ref_G	rs11595341	Ref	G	2349	6946	15177	3126	3981	2728	1232	1771	1663	1564	1565	2971	3321	3236	3880	3177	2236	2122	1177	1648	1939
rs115985681_Non-Ref_A	rs115985681	Non-Ref	A	1408	4294	9219	1729	2441	1703	680	706	888	881	685	1819	1930	1884	2277	1767	819	991	1007	631	501
rs115985681_Ref_T	rs115985681	Ref	T	5453	14370	33161	6719	7843	6676	2713	2683	3506	3448	3692	7329	7826	7306	8414	7712	3918	3784	3389	2901	4214
rs11600355_Non-Ref_C	rs11600355	Non-Ref	C	255	712	1603	294	359	224	4354	3267	3407	4294	3309	391	320	412	438	377	4684	4775	4316	4243	4879
rs11600355_Ref_T	rs11600355	Ref	T	303	1006	1694	349	461	375	4688	4180	3739	3543	4576	349	458	393	419	503	4844	5023	5336	4228	5926
rs11600569_Non-Ref_G	rs11600569	Non-Ref	G	4291	12261	26940	5609	6422	5172	2450	2185	2705	2545	2881	5632	5872	5656	5829	5486	2859	2536	2913	2383	3086
rs11600569_Ref_C	rs11600569	Ref	C	2578	7635	17971	3592	4141	3090	894	1145	1452	1331	1311	3342	3815	3595	4211	3833	1812	1670	1440	1423	1765
rs116007403_Non-Ref_C	rs116007403	Non-Ref	C	1354	3836	9945	1783	2086	1735	1781	1284	1519	1833	1390	1849	2046	1822	2109	1834	2391	2093	2029	2016	2083
rs116007403_Ref_A	rs116007403	Ref	A	3573	10893	24707	4876	5354	4631	6448	5225	6289	6156	6054	4436	5249	4409	5638	5271	8075	6874	7326	6154	8246
rs11600860_Non-Ref_C	rs11600860	Non-Ref	C	2403	7190	15706	3116	3552	3135	33679	25710	27204	30580	31666	3140	3602	3670	3808	3121	36651	38188	35222	33758	35968
rs11600860_Ref_T	rs11600860	Ref	T	2363	7489	14776	3283	4203	2923	25333	22253	20782	24109	23896	3498	3499	3507	3658	3339	29353	29884	28072	25000	28583
rs11602895_Non-Ref_G	rs11602895	Non-Ref	G	411	950	2559	539	514	428	553	327	333	260	491	629	509	571	444	584	254	615	660	172	648
rs11602895_Ref_A	rs11602895	Ref	A	328	893	1868	446	544	415	142	220	210	200	212	421	506	447	562	407	488	180	305	168	43
rs11603330_Non-Ref_A	rs11603330	Non-Ref	A	3957	10893	25244	4522	5679	4749	3270	3580	3198	3080	2988	5008	5415	4990	6424	5551	3935	4996	3963	4882	3549
rs11603330_Ref_C	rs11603330	Ref	C	3763	11028	23196	5238	5235	4634	3545	3238	3900	2897	3303	4864	5108	5079	5678	4748	4332	3345	3403	3685	3997
rs116036477_Non-Ref_T	rs116036477	Non-Ref	T	1887	5374	12791	2558	2965	2518	879	722	937	1127	1261	2347	2585	2509	2935	2651	1587	1174	1374	1115	1479
rs116036477_Ref_C	rs116036477	Ref	C	792	2260	4776	836	1155	929	582	382	310	258	470	787	1192	1049	1227	1212	486	462	710	465	516
rs11604642_Non-Ref_G	rs11604642	Non-Ref	G	2151	5921	12138	2665	3110	2407	1061	1443	1166	1124	660	2623	2932	2798	2703	2885	1724	1666	1756	1373	1355
rs11604642_Ref_A	rs11604642	Ref	A	2594	6745	15516	3210	3754	2819	1862	1610	1754	1221	1707	3361	3772	3377	3409	3415	2196	2045	1560	1937	2207
rs11606033_Non-Ref_G	rs11606033	Non-Ref	G	4634	13045	27246	5965	6896	5637	1960	2263	2654	1691	2012	6083	6395	5866	6599	6442	2069	2844	2690	2422	3009
rs11606033_Ref_A	rs11606033	Ref	A	3613	9988	20723	4594	5510	4234	1928	1510	1567	1641	2014	4813	4744	4631	5499	4629	2635	2009	2027	1770	1932
rs11606611_Non-Ref_G	rs11606611	Non-Ref	G	2776	8041	15789	3479	4098	3347	41003	33568	34661	36834	37531	3522	4149	3928	4456	3765	47183	43682	42164	37854	45660
rs11606611_Ref_C	rs11606611	Ref	C	2643	6640	17603	3426	4017	3220	32394	28348	29623	32969	31597	3524	3882	4034	4181	4243	37010	37619	35173	31284	38691
rs11606612_Non-Ref_A	rs11606612	Non-Ref	A	1392	4041	8244	1633	2007	1737	17391	13802	14936	14554	16142	1813	1849	1975	2288	2248	19559	19272	17754	16487	19286
rs11606612_Ref_C	rs11606612	Ref	C	2572	7473	16902	3240	4148	3375	31461	27135	26875	28984	33047	3760	3711	3652	4065	3701	36527	36169	33546	31043	38754
rs11606631_Non-Ref_A	rs11606631	Non-Ref	A	1308	3573	7822	1760	1737	1562	47807	41909	40982	43915	45783	1891	1956	1887	2200	2091	50432	51168	49928	46708	55157
rs11606631_Ref_C	rs11606631	Ref	C	448	1478	2630	477	668	677	15240	12939	14357	16334	15251	576	734	480	663	539	17078	17523	18085	16993	17006
rs116215507_Non-Ref_C	rs116215507	Non-Ref	C	3996	10852	26307	5434	5872	4698	2129	2597	2818	2327	2921	5317	5571	5307	5747	5479	3188	2962	2929	2794	3237
rs116215507_Ref_T	rs116215507	Ref	T	2782	7487	16485	3184	3881	3377	1976	1761	1735	1435	1740	3685	3786	3493	4386	4147	2823	2299	2041	1977	2172
rs116298659_Non-Ref_G	rs116298659	Non-Ref	G	3090	8770	18716	3830	4472	3804	2230	2310	2425	2333	2083	4162	4329	4081	4936	4665	2688	2125	2433	2526	2815
rs116298659_Ref_A	rs116298659	Ref	A	4227	12325	25671	5154	6371	4923	2739	2453	2459	3121	2837	5709	6264	5597	6498	5806	2929	3277	3480	2423	3205
rs116300693_Non-Ref_T	rs116300693	Non-Ref	T	2309	6848	13513	2879	3517	3052	1606	1113	1140	1226	1306	2941	3143	3188	3437	3193	1430	1818	1313	1122	1744
rs116300693_Ref_C	rs116300693	Ref	C	1363	4301	7989	1810	2235	1996	945	611	988	934	867	1946	2002	1823	1873	2209	930	1038	802	1075	1263
rs1163073_Non-Ref_C	rs1163073	Non-Ref	C	537	1284	4141	796	733	700	380	253	369	315	544	720	750	841	683	809	325	289	223	114	267
rs1163073_Ref_T	rs1163073	Ref	T	345	1036	2084	436	492	508	125	159	114	241	147	386	485	457	526	489	220	116	182	84	113
rs116333669_Non-Ref_C	rs116333669	Non-Ref	C	4222	11462	27399	5493	6219	5096	4091	3757	3918	4134	3771	5527	5729	5575	6161	5964	5042	5591	5236	4424	4316
rs116333669_Ref_T	rs116333669	Ref	T	1550	4115	9421	1798	1950	1704	1597	1030	1128	1310	1093	1874	2092	2117	2265	1896	1542	1498	1902	1654	1146
rs11641153_Non-Ref_G	rs11641153	Non-Ref	G	1497	4571	9433	1801	2256	1647	1440	899	1241	1068	998	1869	2153	2059	2214	2096	1665	1652	1389	1213	1795
rs11641153_Ref_A	rs11641153	Ref	A	492	1132	3836	791	844	582	418	455	267	553	309	659	773	719	781	814	524	564	577	708	777
rs11641155_Non-Ref_G	rs11641155	Non-Ref	G	1832	5588	12977	2508	3027	2316	1258	1700	1163	1298	1666	2566	2858	2643	2677	2622	1810	1527	1675	1213	1437
rs11641155_Ref_A	rs11641155	Ref	A	2173	5846	14035	2761	3166	2534	1336	1376	1493	1493	1447	2675	2786	3059	3298	3148	1841	2101	2210	1536	1329
rs11644034_Non-Ref_A	rs11644034	Non-Ref	A	2323	6790	13883	2698	3109	2776	1101	1283	1210	1313	1144	2781	3216	2890	3440	2794	2027	1669	1516	1145	1775
rs11644034_Ref_G	rs11644034	Ref	G	1377	4580	9056	1755	1966	1584	911	411	932	751	1213	1770	2035	1836	2224	2085	1303	815	891	803	687
rs11648679_Non-Ref-1_C	rs11648679	Non-Ref-1	C	3526	10411	21158	4528	5400	4466	3339	2611	2862	3347	2805	5112	5148	4799	5256	4721	3468	4156	3381	3072	3492
rs11648679_Non-Ref-2_G	rs11648679	Non-Ref-2	G	1962	5696	12401	2284	2782	2350	1984	1575	1111	1332	1619	2580	2761	2759	2928	2636	1918	1715	1380	1333	1929
rs11648679_Ref_A	rs11648679	Ref	A	3938	11378	25073	4932	5633	4839	3661	2437	3121	2654	2961	5141	5743	5282	5494	5443	4143	4237	3252	3628	4511
rs116523939_Non-Ref_C	rs116523939	Non-Ref	C	1496	4215	9147	1826	2236	1776	2066	1318	1664	1233	1958	1934	2090	1814	2287	1764	1885	2083	2017	2137	2040
rs116523939_Ref_A	rs116523939	Ref	A	1546	3560	8922	1896	2214	1698	2446	2186	1998	2074	2022	1857	2013	1962	2021	2112	2697	1974	2272	2361	2584
rs116657731_Non-Ref_A	rs116657731	Non-Ref	A	238	803	956	407	361	270	189	115	431	254	62	424	397	336	452	345	323	342	282	237	338
rs116657731_Ref_G	rs116657731	Ref	G	454	1344	3349	688	529	543	521	378	398	653	198	613	843	651	596	651	549	508	622	532	746
rs116667074_Non-Ref_T	rs116667074	Non-Ref	T	4006	11863	26270	5011	6165	4872	2609	2301	2034	2630	2430	4993	5498	5786	5555	5320	2727	2816	2540	2601	2781
rs116667074_Ref_C	rs116667074	Ref	C	5377	15919	34645	6791	8326	6759	3293	2543	2560	3032	2879	6760	7926	6768	8348	7198	3555	3546	3694	2659	3537
rs116682981_Non-Ref_G	rs116682981	Non-Ref	G	1730	5218	12460	2320	3010	2339	1103	1026	1298	895	816	2351	2674	2307	2591	2743	1354	1377	1464	1205	1497
rs116682981_Ref_A	rs116682981	Ref	A	1187	3112	7652	1611	1632	1432	927	476	469	804	806	1597	1663	1735	1488	1644	883	911	771	1025	560
rs116766233_Non-Ref_C	rs116766233	Non-Ref	C	4945	14666	31032	6332	7167	6688	2642	2865	2961	3379	3132	6903	7282	6734	7646	6359	3065	3542	3475	3296	4232
rs116766233_Ref_T	rs116766233	Ref	T	3325	9082	20070	4491	5106	4114	1850	1762	1943	1776	1746	4566	4862	4759	4928	4737	2299	2320	2314	2487	2701
rs116798606_Non-Ref_T	rs116798606	Non-Ref	T	1004	2859	6770	1413	1617	1225	903	598	594	722	727	1527	1470	1345	1705	1463	1459	873	1135	814	720
rs116798606_Ref_C	rs116798606	Ref	C	1406	4331	8866	1849	2252	1672	1009	758	997	855	992	1742	2012	1915	1983	2068	935	950	1351	1064	1543
rs11697848_Non-Ref_T	rs11697848	Non-Ref	T	719	2121	4318	1005	1059	845	717	344	347	622	333	1010	1044	883	1083	1121	491	712	550	344	725
rs11697848_Ref_C	rs11697848	Ref	C	693	1916	3108	843	859	832	534	487	411	475	663	843	875	1048	1069	886	711	409	594	692	694
rs11698676_Non-Ref_T	rs11698676	Non-Ref	T	5998	16270	37548	8057	8690	7263	12835	10876	10699	12562	11084	7762	8929	7963	8750	8089	14313	14697	15471	12247	17690
rs11698676_Ref_G	rs11698676	Ref	G	4758	14544	30260	6732	7169	6103	10736	9014	9322	10015	10237	6110	6948	6803	7377	6901	13435	12357	12915	11464	13725
rs117026326_Non-Ref-1_A	rs117026326	Non-Ref-1	A	2924	9217	19349	3597	4096	3136	3380	2887	3292	3199	3175	4003	4343	3902	4433	4122	4217	3992	3165	3849	5089
rs117026326_Non-Ref-2_G	rs117026326	Non-Ref-2	G	5029	14968	33007	7133	7482	6130	7676	7811	6897	6992	8126	6727	7639	6648	7709	7060	8899	9491	7985	6541	8309
rs117026326_Non-Ref-3_T	rs117026326	Non-Ref-3	T	1479	3909	8481	2138	2214	1947	1983	1146	2051	2003	2026	2005	1819	2236	2358	2117	2323	2125	1629	1769	1840
rs117026326_Ref_C	rs117026326	Ref	C	5301	15679	32099	7117	8155	6770	6291	5013	5793	5659	5330	7695	7689	7422	8344	7077	8705	7372	5784	6426	7300
rs11702929_Non-Ref_C	rs11702929	Non-Ref	C	2347	6360	14860	2988	3467	2809	6588	6022	5374	6076	6172	2924	3219	3342	3471	2786	7274	8068	6409	5225	6310
rs11702929_Ref_T	rs11702929	Ref	T	1594	4863	9682	2164	2438	1823	4659	4593	3668	4508	5185	2127	2235	2495	2587	2315	4104	4605	4622	4147	4398
rs117045038_Non-Ref_T	rs117045038	Non-Ref	T	1255	3475	6968	1542	1821	1307	1154	1056	772	774	655	1711	1770	1586	1830	1691	797	1146	1039	981	1032
rs117045038_Ref_C	rs117045038	Ref	C	651	1603	3643	864	921	796	335	501	485	537	789	761	791	918	871	703	538	389	503	480	718
rs117045390_Non-Ref_T	rs117045390	Non-Ref	T	3184	8825	21678	3904	4610	3789	1601	1474	1627	1378	2105	3930	4699	4384	5000	4239	2461	1343	1823	1508	2093
rs117045390_Ref_C	rs117045390	Ref	C	2484	6060	15677	3186	3804	2704	1225	1120	1538	1240	1039	2816	3138	3367	3386	3271	1696	1227	1447	1348	2206
rs11708713_Non-Ref_A	rs11708713	Non-Ref	A	5208	14512	33136	6467	6740	5753	3531	2928	3187	3442	3610	6480	6866	6774	7375	6508	3536	3646	3206	2796	4373
rs11708713_Ref_G	rs11708713	Ref	G	2877	7738	16820	3254	4024	3512	1600	1766	1390	1957	1931	3317	4211	4094	4303	3899	1762	1919	2090	2162	1468
rs11711621_Non-Ref_T	rs11711621	Non-Ref	T	4667	12619	28477	5933	6936	5387	3852	3273	3081	2916	3049	6411	6571	6330	6899	6061	3594	4164	3783	2659	3554
rs11711621_Ref_C	rs11711621	Ref	C	3829	11018	27221	5467	5764	4621	2763	2781	1910	2685	2275	5016	5418	5279	5580	5076	2740	2834	2449	3005	2891
rs11716424_Non-Ref_G	rs11716424	Non-Ref	G	1738	4650	10158	2071	2451	1816	792	966	612	836	888	2049	2354	2106	2196	2632	747	1175	1201	651	847
rs11716424_Ref_A	rs11716424	Ref	A	2044	5805	11964	2619	3150	2494	1015	783	1354	1000	861	2434	2912	2318	3293	2855	1384	933	1253	1074	1258
rs11716451_Non-Ref_G	rs11716451	Non-Ref	G	811	2601	4992	1144	1338	938	365	339	618	369	542	1024	1108	1166	1102	1107	597	479	619	346	448
rs11716451_Ref_A	rs11716451	Ref	A	1599	3637	9297	1976	2368	1820	687	597	702	572	726	1917	2124	1875	2348	2283	870	807	1372	768	660
rs11724804_Non-Ref_A	rs11724804	Non-Ref	A	1261	3474	6811	1579	1645	1367	1210	1073	945	825	603	1427	1669	1715	1775	1407	1205	1078	824	1266	865
rs11724804_Ref_G	rs11724804	Ref	G	1052	2946	5748	1180	1484	1412	1467	1054	596	954	879	1437	1532	1564	1623	1601	961	1082	1026	687	1182
rs11729622_Non-Ref_T	rs11729622	Non-Ref	T	3815	10488	25632	4895	5344	4473	2911	2188	1761	1800	1938	4767	5250	4834	5448	4696	2647	2552	2776	2320	2963
rs11729622_Ref_C	rs11729622	Ref	C	3593	9864	22922	4690	5254	4458	1764	2178	1673	1697	2071	4771	4872	4893	5425	4755	2530	2938	1988	2285	2771
rs117324973_Non-Ref_T	rs117324973	Non-Ref	T	2508	7241	15285	2943	3447	2956	1845	1817	1526	1379	1313	2908	3277	3368	3703	3554	1700	2129	1776	1535	1809
rs117324973_Ref_C	rs117324973	Ref	C	2273	6303	12961	2703	3352	2711	1229	1507	1479	1486	1433	2653	3211	2890	3317	3239	1745	1553	2344	2080	2171
rs117436392_Non-Ref_A	rs117436392	Non-Ref	A	1522	4224	8341	1734	2189	1766	4350	3279	2952	2890	3298	2010	1978	1980	2043	2093	6417	7430	6847	6014	7125
rs117436392_Ref_G	rs117436392	Ref	G	1806	4796	11996	2373	2380	2095	4365	3580	3559	4107	4660	2201	2773	2431	2589	2719	7921	8239	7659	6159	7219
rs117447227_Non-Ref_T	rs117447227	Non-Ref	T	639	1903	4385	830	1084	801	650	491	463	330	471	710	812	831	935	936	727	647	417	482	431
rs117447227_Ref_C	rs117447227	Ref	C	736	2050	5089	843	1177	885	801	488	255	664	851	834	1054	929	1050	1148	387	541	543	370	588
rs117527774_Non-Ref_G	rs117527774	Non-Ref	G	3511	9241	21462	4341	5062	3922	2708	1866	2428	2355	2416	4864	4748	4626	5293	4402	2735	2476	2059	2574	2986
rs117527774_Ref_A	rs117527774	Ref	A	3859	10663	23674	4859	5395	4634	2861	2055	2123	2236	2431	4803	5346	4874	5717	5280	2824	2739	2609	2686	3377
rs11773763_Non-Ref_T	rs11773763	Non-Ref	T	5173	14772	31741	6610	7877	6158	2614	2419	2423	2610	2402	6592	7329	7052	7517	6623	2752	3055	2138	2855	2588
rs11773763_Ref_C	rs11773763	Ref	C	9007	26283	61421	12002	13369	11372	4450	4001	5221	4893	4084	11714	13153	12492	13975	12109	5729	5612	5116	5060	5717
rs11777007_Non-Ref_T	rs11777007	Non-Ref	T	3364	9197	20048	4051	4796	3806	3149	2974	3113	3196	2643	4560	4447	4508	4846	3922	3581	4309	3282	3155	4149
rs11777007_Ref_C	rs11777007	Ref	C	3164	8718	20329	4034	4668	3756	2488	2990	2859	3523	2707	4008	4615	4177	4497	4032	3703	4044	3473	3369	3948
rs11783247_Non-Ref_T	rs11783247	Non-Ref	T	115	330	863	97	158	88	40	33	28	73	0	138	161	150	143	121	88	229	27	131	0
rs11783247_Ref_C	rs11783247	Ref	C	83	291	389	142	107	74	2	26	0	76	62	106	91	125	110	129	33	32	77	1	3
rs11783749_Non-Ref_A	rs11783749	Non-Ref	A	4167	11164	25569	5113	6032	4781	3191	3070	3340	3275	3414	5046	5708	5436	6009	4898	3733	3782	3416	3312	4213
rs11783749_Ref_G	rs11783749	Ref	G	1739	5013	10082	2215	2453	2009	1138	994	1378	875	1454	2135	2391	2243	2477	2035	1366	1430	1127	1333	1346
rs117846478_Non-Ref_G	rs117846478	Non-Ref	G	2313	6392	15555	2934	3394	2687	1796	1838	1947	2389	2118	2893	3271	2783	3208	2768	2455	2326	2438	1967	2568
rs117846478_Ref_A	rs117846478	Ref	A	1485	4905	9439	1920	2349	1967	1440	1157	1182	1110	1235	1862	2211	2106	2584	2025	1593	1854	1291	976	1110
rs117900399_Non-Ref_G	rs117900399	Non-Ref	G	1514	4643	9157	2072	2493	1846	1537	1100	1295	1409	1043	2156	2150	2077	2415	2035	1713	1804	1564	1413	1206
rs117900399_Ref_A	rs117900399	Ref	A	1402	3902	9591	1949	1877	1651	849	1272	963	1051	1135	1734	2070	1791	2109	2024	950	1338	1250	1413	1502
rs117940375_Non-Ref_T	rs117940375	Non-Ref	T	1871	4584	10392	2223	2671	1979	981	932	943	933	1282	2273	2567	2324	3089	2310	976	1322	974	850	1793
rs117940375_Ref_C	rs117940375	Ref	C	2506	6948	14067	2851	3785	3036	1128	1556	1080	1119	1229	2917	3784	3073	3282	3086	1726	1783	1908	2037	1583
rs11795678_Non-Ref_A	rs11795678	Non-Ref	A	41	75	131	41	84	49	56	1	24	1	36	51	71	61	90	51	90	32	24	34	54
rs11795678_Ref_G	rs11795678	Ref	G	178	335	1333	194	200	236	86	178	240	151	260	171	294	236	133	166	283	297	230	162	269
rs11796849_Non-Ref_T	rs11796849	Non-Ref	T	1210	3745	7002	1519	1923	1450	740	507	509	857	922	1648	1770	1781	1713	1593	1040	611	678	1098	1093
rs11796849_Ref_C	rs11796849	Ref	C	3918	11677	24222	4939	5890	4974	3604	2751	3140	2927	2799	4999	5300	5020	5704	5127	3804	3396	4670	3172	4482
rs11796850_Non-Ref_G	rs11796850	Non-Ref	G	2396	6878	16161	3104	3741	2875	1600	1782	1822	1932	1971	3479	3629	3557	3621	3181	2325	2032	1729	1833	1715
rs11796850_Ref_C	rs11796850	Ref	C	2731	7688	17434	3633	4109	3394	2430	2562	2620	2715	2923	3613	4161	3525	4231	3616	3287	3277	3267	3033	2607
rs11796955_Non-Ref_G	rs11796955	Non-Ref	G	169	607	1437	261	306	289	154	160	65	219	200	270	327	310	289	323	318	231	243	283	126
rs11796955_Ref_C	rs11796955	Ref	C	711	2414	4935	1069	1215	924	1185	908	860	728	886	951	1076	1081	1137	1078	966	1049	1097	1003	1223
rs11797562_Non-Ref_A	rs11797562	Non-Ref	A	1027	2795	7074	1381	1311	1228	4413	3765	4220	4363	4086	1324	1432	1345	1534	1527	4989	4837	4457	4031	4210
rs11797562_Ref_C	rs11797562	Ref	C	981	3024	5459	1338	1334	1320	10495	9080	9870	9780	9847	1367	1358	1284	1412	1275	10902	10864	10125	9261	12400
rs11802759_Non-Ref_G	rs11802759	Non-Ref	G	2031	5631	12869	2613	3271	2533	1617	850	1122	1521	948	2786	2791	2978	2952	2822	2816	2020	1791	1456	2136
rs11802759_Ref_A	rs11802759	Ref	A	4494	11799	27823	5797	6333	5022	2611	2415	2577	2593	2226	5603	6190	5936	6622	6141	5943	5198	4727	4070	4688
rs11802979_Non-Ref_T	rs11802979	Non-Ref	T	1835	4394	12200	2064	2540	2074	990	830	1316	1203	1268	2280	2354	2218	2440	2136	1348	1143	1044	996	1165
rs11802979_Ref_C	rs11802979	Ref	C	2924	8023	17834	3882	4206	3342	1560	1821	1915	1450	1325	3835	4506	3761	4339	4037	1847	1908	2024	1590	1365
rs118070805_Non-Ref_G	rs118070805	Non-Ref	G	511	1473	3609	734	919	516	188	116	135	271	401	631	657	719	817	732	409	227	287	364	402
rs118070805_Ref_A	rs118070805	Ref	A	586	1701	3424	617	844	709	479	379	209	280	192	828	768	1008	1020	919	335	392	382	341	596
rs118126443_Non-Ref_C	rs118126443	Non-Ref	C	1366	4656	8557	1864	2103	1717	68973	54647	58120	60058	63315	1836	1956	1979	1994	2269	68392	71709	66850	58523	74356
rs118126443_Ref_T	rs118126443	Ref	T	1666	5223	12044	2458	2776	2104	79243	67612	71901	76108	77744	2208	2490	2536	2720	2602	86872	82601	84358	73741	90559
rs118138242_Non-Ref_G	rs118138242	Non-Ref	G	1248	3904	7801	1523	1768	1663	1175	988	1243	969	1080	1760	1720	1736	1844	1833	1262	1454	1039	946	1300
rs118138242_Ref_C	rs118138242	Ref	C	1119	2924	6863	1440	1665	1304	1222	715	1008	1033	715	1610	1597	1642	2108	1861	1212	908	680	1141	1491
rs118191427_Non-Ref_A	rs118191427	Non-Ref	A	1059	2905	6623	1288	1621	1158	573	600	793	973	915	1253	1470	1390	1477	1419	961	666	485	942	987
rs118191427_Ref_G	rs118191427	Ref	G	1943	5234	11085	2189	2866	2535	998	1538	1129	1366	1396	2344	2645	2678	2636	2522	1680	1433	1581	1312	1450
rs11844621_Non-Ref_G	rs11844621	Non-Ref	G	6236	16105	37815	7459	8072	6982	8448	7289	7604	8555	8699	7577	8274	7622	8526	7795	11224	9589	9297	8747	12113
rs11844621_Ref_A	rs11844621	Ref	A	2262	4952	13703	2488	3058	2571	3386	2926	3035	3224	3201	2741	3101	2556	2867	2682	4125	3853	3488	3195	4757
rs11844622_Non-Ref_C	rs11844622	Non-Ref	C	4997	11830	29295	5494	6382	5764	7201	6261	6576	7796	7281	5978	6208	5854	6894	6442	9166	8349	9466	7197	10437
rs11844622_Ref_A	rs11844622	Ref	A	5350	13164	30482	6043	7206	6060	7140	6433	6762	6511	6802	6642	6932	6435	7485	6350	7664	9132	8160	6979	8829
rs11845506_Non-Ref_A	rs11845506	Non-Ref	A	2219	5793	12722	2748	2960	2810	1136	1119	1046	1126	1149	2756	3039	3094	3343	2614	1029	1124	1247	1079	1163
rs11845506_Ref_C	rs11845506	Ref	C	2177	5704	13071	2757	2929	2540	1718	1359	1001	1347	1274	2772	2978	2645	3407	2902	1567	1420	1154	1320	1440
rs11845568_Non-Ref_C	rs11845568	Non-Ref	C	3658	9881	22249	4419	5345	4057	1907	2137	2064	2411	2311	4331	5148	4701	5186	5075	2290	2586	2279	1485	2740
rs11845568_Ref_G	rs11845568	Ref	G	4071	11213	22999	4835	5665	4899	2206	1859	1882	1971	1905	5403	5775	5349	5574	5255	2685	2949	2676	2824	2167
rs11845614_Non-Ref_A	rs11845614	Non-Ref	A	1664	4807	11395	2246	2420	2133	900	1104	790	850	1001	2216	2319	2248	2550	2471	1582	869	840	1175	780
rs11845614_Ref_C	rs11845614	Ref	C	943	2656	7892	1248	1505	1168	627	473	442	483	335	1129	1279	1259	1672	1377	190	797	780	478	563
rs11845777_Non-Ref_A	rs11845777	Non-Ref	A	858	2611	5505	1007	1099	838	967	723	888	596	914	993	1189	1036	1255	1206	832	1184	1147	809	873
rs11845777_Ref_G	rs11845777	Ref	G	1113	3596	7778	1448	1734	1464	1213	1292	1555	1349	1543	1491	1561	1758	1904	1626	2160	1825	1414	1381	1317
rs11846573_Non-Ref_C	rs11846573	Non-Ref	C	3081	9408	19204	3801	4373	3702	4574	3868	2883	3535	3618	4051	4533	4076	4769	4260	4235	3857	3922	3834	4379
rs11846573_Ref_T	rs11846573	Ref	T	2845	8385	18171	3588	4040	3330	4318	3601	4025	3678	3951	3916	4172	3820	4377	3742	4640	3843	3855	3530	4030
rs11847135_Non-Ref_C	rs11847135	Non-Ref	C	440	1122	3630	498	741	522	224	271	502	319	381	560	605	585	498	681	418	479	242	279	269
rs11847135_Ref_A	rs11847135	Ref	A	1349	3582	9084	1607	2014	1670	1239	983	633	964	1097	1581	1751	1920	1976	1763	1387	1090	1014	439	1596
rs11847992_Non-Ref_G	rs11847992	Non-Ref	G	2071	5279	12743	2499	3165	2745	1350	1074	1072	1271	1109	2482	2896	2497	3104	2696	1564	1547	1052	953	1179
rs11847992_Ref_A	rs11847992	Ref	A	1860	4966	11763	2275	2748	2240	868	732	954	1052	849	2272	2437	2379	2743	2406	1103	1155	847	1180	752
rs11848030_Non-Ref_C	rs11848030	Non-Ref	C	187	429	1203	176	251	240	33	144	77	166	96	259	246	242	318	304	65	102	233	92	40
rs11848030_Ref_A	rs11848030	Ref	A	408	1114	2074	591	496	415	320	192	81	142	137	428	539	489	629	494	412	307	249	265	207
rs11849010_Non-Ref_C	rs11849010	Non-Ref	C	1536	4281	10562	1820	2298	1976	1185	1216	1154	1124	1294	1973	2273	2083	2239	1974	1218	1289	1725	1927	2482
rs11849010_Ref_T	rs11849010	Ref	T	1173	3557	7506	1571	2000	1553	978	1032	1224	631	533	1728	2035	1601	1651	1839	1262	1350	969	1281	936
rs11850365_Non-Ref_T	rs11850365	Non-Ref	T	3450	10354	22124	4497	4936	4458	1981	2225	1599	2358	1780	4526	4945	4957	5453	4758	2061	2374	1973	2118	3093
rs11850365_Ref_C	rs11850365	Ref	C	2977	7846	16604	3565	4288	3309	1919	1422	1964	1571	1987	3741	4240	3711	4423	3880	1970	1661	1977	1702	1676
rs11850486_Non-Ref_T	rs11850486	Non-Ref	T	687	2053	4563	899	975	835	459	248	303	724	373	808	936	893	1168	888	570	623	480	421	436
rs11850486_Ref_C	rs11850486	Ref	C	758	1927	5410	1166	1297	989	414	220	242	428	546	1022	1130	974	1153	889	515	572	607	444	596
rs11851566_Non-Ref_A	rs11851566	Non-Ref	A	2210	7270	13691	2794	3497	2868	831	1026	1166	1270	1353	2920	2929	3021	3413	2890	1565	1402	958	1395	1332
rs11851566_Ref_G	rs11851566	Ref	G	1977	5321	11504	2286	3156	2722	1371	1339	1189	1183	899	2614	3061	2877	3154	2670	1357	1243	1208	1574	1035
rs11851847_Non-Ref_C	rs11851847	Non-Ref	C	2559	7781	15278	2986	3960	3039	1803	1427	1762	1230	1346	3291	3607	2964	3731	3044	1874	1921	1805	1912	2280
rs11851847_Ref_A	rs11851847	Ref	A	2436	6716	16098	3033	3311	3134	1383	1476	1531	1427	1364	3171	3313	3410	3517	3174	2217	1932	2122	1666	1493
rs11851869_Non-Ref_G	rs11851869	Non-Ref	G	2243	7026	12997	2898	3595	2809	3168	3026	2581	2728	2662	2890	3433	3222	3193	3095	3866	3778	2693	2989	3946
rs11851869_Ref_A	rs11851869	Ref	A	1203	3168	7261	1652	1679	1619	2213	1973	1476	1438	1808	1616	1562	1896	2018	1820	2453	1654	2054	1944	2161
rs11851887_Non-Ref_T	rs11851887	Non-Ref	T	4321	12211	30781	5810	7229	5623	2609	2269	2468	1923	2456	5703	6336	5933	6595	5963	3724	2299	2389	3315	3091
rs11851887_Ref_C	rs11851887	Ref	C	4092	12828	27062	5188	6465	5339	2461	2097	2276	2472	2395	5454	5915	5569	5919	5447	3635	3269	2686	1850	3324
rs11851970_Non-Ref_T	rs11851970	Non-Ref	T	866	2824	5468	1113	1291	958	435	372	434	518	327	933	1123	1037	1188	1237	592	520	721	505	1061
rs11851970_Ref_C	rs11851970	Ref	C	897	2269	4971	1090	1496	1095	602	860	619	744	492	1222	1312	1155	1469	1125	704	756	810	1021	644
rs11859300_Non-Ref_T	rs11859300	Non-Ref	T	2756	6831	17416	3465	3813	3292	1960	1617	1834	2057	1724	3416	3906	3579	3787	3828	2156	1876	2124	1987	2236
rs11859300_Ref_G	rs11859300	Ref	G	1800	4906	10366	2162	2350	2129	1132	955	884	1122	1075	2449	2470	2179	2531	2069	1163	1355	751	1323	1421
rs11859349_Non-Ref_T	rs11859349	Non-Ref	T	1215	2967	6655	1393	1455	1534	3463	3324	3328	3775	3693	1475	1838	1535	1881	1493	3987	4125	4745	3355	5117
rs11859349_Ref_C	rs11859349	Ref	C	1508	4158	10710	2050	2358	1962	4807	4220	4323	4402	4232	2097	2199	2017	2365	2203	5980	5828	4995	5287	5288
rs11860603_Non-Ref_C	rs11860603	Non-Ref	C	2837	8669	19275	3698	4320	3811	1755	1599	1433	1721	1864	3780	4084	4215	4805	4144	2471	1939	1763	1495	2267
rs11860603_Ref_T	rs11860603	Ref	T	2295	7038	15402	2918	3889	3083	1551	1291	1168	1545	1442	3161	3444	3253	3606	3452	1744	1692	1706	1870	2053
rs11860650_Non-Ref_T	rs11860650	Non-Ref	T	4543	13562	29368	6106	7305	6075	4270	3471	3138	3560	3551	6163	6551	6680	6985	5857	4478	4347	3949	3563	4549
rs11860650_Ref_C	rs11860650	Ref	C	3339	10895	24299	4713	5359	4366	2559	2175	2818	2916	2633	4897	4897	4908	5151	4855	3410	3404	3568	3747	3306
rs11861161_Non-Ref_C	rs11861161	Non-Ref	C	1941	5022	13360	2576	3069	2527	1495	1310	1193	919	1436	2621	2834	2808	2909	2941	1838	1289	1297	1134	1492
rs11861161_Ref_T	rs11861161	Ref	T	640	1632	4280	860	836	858	305	467	407	550	530	759	989	846	1187	958	642	516	642	533	784
rs11861236_Non-Ref_C	rs11861236	Non-Ref	C	2021	5836	13696	2844	3110	2634	2101	1452	1873	2196	1763	2481	2881	2807	3268	2468	2544	2183	1595	1763	2326
rs11861236_Ref_T	rs11861236	Ref	T	4214	10950	24825	5081	6479	4889	3292	3301	3213	3456	3479	5273	5321	5414	5971	5329	4656	4298	4123	3874	4667
rs11863592_Non-Ref_G	rs11863592	Non-Ref	G	6226	16762	39705	6887	8736	7547	4117	3861	3476	3357	3625	7734	8268	8394	8822	8366	4540	3879	4534	4475	5571
rs11863592_Ref_A	rs11863592	Ref	A	6128	16877	39472	7557	9074	7259	4071	3782	3396	4235	3740	7635	8686	8112	9429	7761	4325	4623	3884	3712	4006
rs11864503_Non-Ref_C	rs11864503	Non-Ref	C	1419	3800	8682	1586	2011	1616	11589	9917	9268	10931	10942	1883	2138	1817	2170	1845	12715	12179	11835	11190	12477
rs11864503_Ref_T	rs11864503	Ref	T	419	1274	2706	576	730	518	3936	2714	2970	3374	2891	523	614	647	593	611	3549	3491	3356	3043	3915
rs11864541_Non-Ref_C	rs11864541	Non-Ref	C	1785	5250	11331	2129	2677	2196	1209	1324	1225	1320	1214	2348	2639	2445	2603	2548	1469	1810	1786	1568	1367
rs11864541_Ref_T	rs11864541	Ref	T	1618	4453	9853	2418	2659	2138	1714	1274	1055	1159	999	2394	2158	2139	2404	2106	1789	1366	1168	1339	1073
rs11864813_Non-Ref_T	rs11864813	Non-Ref	T	2229	7561	14507	2862	3684	2727	1718	945	1101	959	913	3068	2974	3056	3480	2898	1667	1558	1549	1752	1591
rs11864813_Ref_A	rs11864813	Ref	A	2055	4693	11470	2796	2936	2425	1448	1077	1058	877	1690	2757	2996	2881	2916	2843	906	1088	1261	879	1367
rs11865121_Non-Ref_A	rs11865121	Non-Ref	A	1278	3862	8603	1525	1847	1592	1249	1018	1001	1244	1112	1758	1751	1625	2026	1653	1692	1608	1003	1183	1582
rs11865121_Ref_C	rs11865121	Ref	C	3261	8551	19764	4369	4646	3814	3375	2909	2551	3009	3686	4344	4555	4346	4547	4016	3393	3586	3031	3703	3829
rs11865746_Non-Ref_G	rs11865746	Non-Ref	G	2355	6651	16291	3472	3696	2947	10786	8824	8799	9354	10016	3113	3309	3336	3445	3320	10763	10446	9675	9723	11260
rs11865746_Ref_T	rs11865746	Ref	T	3464	9409	20239	4448	4885	4233	15738	14991	15830	15266	15871	4763	4947	4571	5138	4952	17074	17108	15667	15643	16273
rs11880872_Non-Ref_G	rs11880872	Non-Ref	G	4403	11898	27885	5720	7124	5634	2906	2360	2296	2421	3135	5702	6086	5953	6528	5805	3155	3102	3448	3163	2798
rs11880872_Ref_A	rs11880872	Ref	A	2196	5986	12195	2423	3257	2402	1052	1058	1155	1000	1425	2768	3123	2936	3277	3022	2291	1696	1784	1052	1616
rs11889341_Non-Ref_T	rs11889341	Non-Ref	T	1564	4303	9347	1925	2405	1942	1324	1056	1216	1396	1190	1990	2265	2270	2545	2078	1600	1374	1271	1429	1547
rs11889341_Ref_C	rs11889341	Ref	C	2346	7258	15356	2834	3997	2991	1794	1612	1647	1804	1547	3204	3675	3146	3839	3437	2383	2559	1671	2234	2457
rs11931087_Non-Ref_G	rs11931087	Non-Ref	G	3337	9786	22348	4410	4841	3835	2267	2071	1526	2143	1887	4133	4831	4377	4713	4368	2665	2767	2221	2516	2749
rs11931087_Ref_A	rs11931087	Ref	A	1242	2948	9252	1692	1712	1560	566	762	828	666	1110	1807	1728	1592	1737	1521	726	701	833	715	1007
rs1194_Non-Ref_G	rs1194	Non-Ref	G	965	2738	5463	1016	1349	1150	786	909	686	815	602	1209	1196	1156	1300	1185	1362	792	826	579	943
rs1194_Ref_A	rs1194	Ref	A	436	1283	2977	473	782	538	426	244	357	594	258	608	665	588	639	511	512	562	537	370	745
rs11961041_Non-Ref_A	rs11961041	Non-Ref	A	2191	6121	14014	2973	3769	2684	1176	1493	1577	1639	1216	2855	3221	2807	2939	3138	1992	1596	1831	1774	2462
rs11961041_Ref_T	rs11961041	Ref	T	2719	7318	16458	3435	3987	3219	2142	1803	1295	2081	1909	3345	3983	3561	4235	3273	2490	2988	2453	2879	2591
rs11963234_Non-Ref_A	rs11963234	Non-Ref	A	1069	3102	6668	1473	1715	1354	956	530	545	734	788	1320	1601	1645	1551	1339	701	1147	924	775	1150
rs11963234_Ref_G	rs11963234	Ref	G	2666	7879	16546	3356	3914	3195	2103	1937	1535	1569	1901	3574	3645	3639	3905	3805	2291	2156	1878	2215	2096
rs11966100_Non-Ref_A	rs11966100	Non-Ref	A	609	2004	3111	557	848	834	489	289	485	576	292	769	821	823	701	746	962	351	426	528	826
rs11966100_Ref_G	rs11966100	Ref	G	823	1995	4888	1050	958	917	802	652	645	596	583	1020	1133	991	1321	1117	1016	825	465	1001	1027
rs11967912_Non-Ref_C	rs11967912	Non-Ref	C	701	2326	5187	1043	992	934	343	379	479	544	349	832	1176	1126	1083	1024	647	512	567	462	432
rs11967912_Ref_A	rs11967912	Ref	A	1073	3103	6561	1320	1576	1183	630	640	740	702	629	1457	1557	1451	1667	1387	1153	454	812	532	741
rs11968954_Non-Ref_T	rs11968954	Non-Ref	T	696	1787	4505	1052	1236	956	6427	4923	5729	6801	5915	1020	1038	853	1104	912	6466	7149	5671	5982	5922
rs11968954_Ref_C	rs11968954	Ref	C	1193	3193	8611	1632	1759	1475	11689	10011	11235	11550	10682	1693	1819	1755	1586	1764	11945	12073	11188	10118	13162
rs11968972_Non-Ref_A	rs11968972	Non-Ref	A	3745	11215	26432	5353	6102	4845	3440	3348	2827	3131	3533	5292	5767	5644	5792	5862	4293	3967	3557	3488	3923
rs11968972_Ref_G	rs11968972	Ref	G	3163	9006	19175	4590	4983	4268	4611	3687	4782	5031	4730	4108	4467	4161	4696	4117	4120	5096	5150	5102	6023
rs11985083_Non-Ref_G	rs11985083	Non-Ref	G	3260	10027	20432	4025	4719	4014	2937	2558	2837	2816	2600	4377	4961	4634	4674	4626	3449	2979	3032	2909	4125
rs11985083_Ref_C	rs11985083	Ref	C	2656	7015	18532	3644	3723	3058	1984	1369	1382	1880	1862	3549	3821	3460	4054	3613	2018	2466	1650	1836	1738
rs12007386_Non-Ref_C	rs12007386	Non-Ref	C	2155	6091	13101	2486	3093	2752	1480	1773	1847	1710	1913	2578	2922	2636	3053	2765	2798	1520	2198	1713	2469
rs12007386_Ref_T	rs12007386	Ref	T	2488	6320	15429	2921	3881	2727	2115	1750	1808	2367	2197	2794	3491	3191	3367	3404	2615	2330	2285	2604	1719
rs12008595_Non-Ref_C	rs12008595	Non-Ref	C	1103	2973	6491	1331	1779	1247	749	772	785	956	968	1453	1552	1512	1454	1501	1064	1479	956	1321	1069
rs12008595_Ref_T	rs12008595	Ref	T	1344	3575	7501	1773	1958	1488	1086	1041	900	1334	869	1882	1914	1599	1831	1743	1317	1135	1386	939	1123
rs1201872_Non-Ref_A	rs1201872	Non-Ref	A	2519	7560	14183	3224	4107	2930	1728	1597	1159	1647	1906	2856	3795	3271	4066	3663	2000	1765	1202	1374	1653
rs1201872_Ref_G	rs1201872	Ref	G	2550	6744	16614	3233	3951	2944	1048	1045	1071	1221	1190	3183	3501	3144	3491	3145	1869	1913	1885	1489	1235
rs12039904_Non-Ref_T	rs12039904	Non-Ref	T	1669	5113	11514	2383	2516	2101	1476	1121	979	1062	1285	2371	2392	2255	2781	2342	1266	1433	1627	844	1380
rs12039904_Ref_C	rs12039904	Ref	C	2870	8355	17393	3816	4049	3667	1801	2245	2703	2120	2068	3953	4240	4179	4638	4426	2414	2758	2382	2515	2900
rs12046550_Non-Ref_A	rs12046550	Non-Ref	A	1936	6657	14799	2600	3207	2757	1582	1387	1134	668	1107	2795	2972	2903	3112	3383	1535	1464	1433	1124	1614
rs12046550_Ref_G	rs12046550	Ref	G	1366	4300	9811	1976	1914	1780	833	818	600	1059	705	1799	1882	2046	2246	2115	1751	984	1193	863	891
rs12046961_Non-Ref_G	rs12046961	Non-Ref	G	1332	3585	8079	1954	2047	1529	848	927	825	1031	1366	1827	1788	1596	1996	1742	1074	1150	1101	976	1040
rs12046961_Ref_T	rs12046961	Ref	T	524	1329	2718	594	940	624	491	412	426	568	293	730	837	729	696	773	455	613	338	401	284
rs12048385_Non-Ref_T	rs12048385	Non-Ref	T	9844	27537	62140	13118	14187	12237	7587	6538	6768	6408	7175	13004	14135	13512	15111	12988	8908	7654	8062	6799	9208
rs12048385_Ref_C	rs12048385	Ref	C	8378	23741	50476	10888	12323	9657	6168	5739	4824	4487	4840	10712	11430	11051	12097	11276	6907	6957	6466	6673	7108
rs12060621_Non-Ref_G	rs12060621	Non-Ref	G	1994	5839	13379	2741	3234	2561	1453	1340	1386	1663	1831	2617	2800	2741	2967	2759	1316	2345	1863	1768	1957
rs12060621_Ref_C	rs12060621	Ref	C	4382	12674	26857	5629	6944	5776	3155	2742	2730	2868	3386	5916	6118	6016	6758	6397	4251	3725	3103	3143	4161
rs12067111_Non-Ref_C	rs12067111	Non-Ref	C	227	717	1559	189	372	352	184	155	45	81	39	289	418	390	408	313	77	221	171	145	143
rs12067111_Ref_T	rs12067111	Ref	T	107	384	627	235	99	142	29	79	91	61	15	181	126	132	176	95	97	1	0	0	46
rs12094196_Non-Ref_T	rs12094196	Non-Ref	T	4109	12806	27163	5403	6273	5216	12301	10950	11501	12347	12033	5612	6050	5901	6611	5746	13169	12871	11219	11545	13921
rs12094196_Ref_G	rs12094196	Ref	G	3944	12047	26338	5257	6039	4792	9114	7568	7650	7935	8137	5086	5569	5665	6387	5597	8940	9194	8840	6847	8349
rs12096214_Non-Ref_A	rs12096214	Non-Ref	A	3071	9133	19968	4419	4600	3629	2762	2479	2766	3253	2361	4042	4441	4169	4373	4414	3595	3087	3520	2771	3418
rs12096214_Ref_G	rs12096214	Ref	G	2540	7513	17135	3250	3651	3139	2188	2007	2131	2619	1759	3355	3846	3352	4062	3974	3332	2960	2016	2206	2900
rs12102768_Non-Ref_A	rs12102768	Non-Ref	A	736	2134	4123	988	1061	803	615	384	464	472	419	883	1014	954	1407	1069	424	440	458	666	648
rs12102768_Ref_G	rs12102768	Ref	G	160	338	1207	245	244	159	67	86	10	119	19	279	310	160	331	225	176	238	51	243	5
rs12102791_Non-Ref_T	rs12102791	Non-Ref	T	1501	4398	9186	1743	2319	1765	1026	949	849	737	988	1955	2028	1921	2199	2150	1018	1191	1227	819	964
rs12102791_Ref_C	rs12102791	Ref	C	839	2145	5647	859	1197	1107	624	613	503	470	558	1078	1138	1155	1215	1002	438	619	611	592	685
rs12103025_Non-Ref_C	rs12103025	Non-Ref	C	2622	7612	16024	3186	4100	2943	1456	1499	1680	1484	1219	3347	3899	3415	3861	3706	2002	2197	1801	1667	1924
rs12103025_Ref_T	rs12103025	Ref	T	3285	10249	21187	3978	4873	4179	1966	1829	1652	1522	1674	4377	4988	4480	4857	4874	2551	1950	2542	2425	2362
rs12103174_Non-Ref_G	rs12103174	Non-Ref	G	2581	7937	17972	3667	4025	3298	1389	1696	1511	1539	1636	3431	3664	3525	3928	3501	2840	1754	2025	1451	2265
rs12103174_Ref_A	rs12103174	Ref	A	1334	4029	8172	1717	1752	1595	827	798	816	956	853	1932	1910	1913	1917	1732	1216	1120	919	674	1110
rs12111129_Non-Ref_A	rs12111129	Non-Ref	A	4917	14050	31542	6558	7256	5845	6329	6168	6272	5695	6865	6125	7260	6590	7976	6906	7476	7583	7095	6886	8760
rs12111129_Ref_C	rs12111129	Ref	C	2888	7820	20027	3694	4282	3293	4105	3051	3784	3728	3348	3674	3746	4069	4287	3906	4580	4626	4576	4245	4642
rs12123181_Non-Ref_A	rs12123181	Non-Ref	A	3610	9108	21095	4467	4947	4044	2362	2197	2442	2171	1988	4808	5050	4738	5106	4786	3297	3321	2863	1657	2851
rs12123181_Ref_G	rs12123181	Ref	G	2631	6620	15778	3090	3980	2808	1788	1213	1587	1774	1215	3154	3453	3597	3784	3776	2064	2067	1663	1784	1594
rs12139150_Non-Ref_C	rs12139150	Non-Ref	C	526	1484	3349	555	722	501	618	561	690	366	607	745	782	757	820	617	709	784	601	501	761
rs12139150_Ref_G	rs12139150	Ref	G	740	1830	3616	878	1113	954	320	398	854	579	488	1020	785	965	1080	985	708	677	452	577	799
rs12150978_Non-Ref_G	rs12150978	Non-Ref	G	155	553	906	204	204	125	169	93	66	116	50	156	166	144	182	208	78	176	97	57	151
rs12150978_Ref_A	rs12150978	Ref	A	389	1155	1967	484	726	539	234	154	179	409	227	470	667	581	697	605	390	353	143	301	304
rs12211943_Non-Ref_A	rs12211943	Non-Ref	A	300	842	2432	538	592	413	245	181	98	78	405	455	424	428	510	564	521	527	357	192	149
rs12211943_Ref_G	rs12211943	Ref	G	492	1513	3543	634	698	673	265	387	350	285	382	758	726	639	722	553	530	671	444	488	359
rs12220267_Non-Ref_T	rs12220267	Non-Ref	T	2051	6123	12987	2858	3232	2091	3979	3753	3826	3721	3487	2771	2759	2966	2879	2699	4675	5189	4782	3865	5185
rs12220267_Ref_C	rs12220267	Ref	C	2643	8044	15881	3298	3775	3024	4273	4419	4079	4912	5133	3333	3773	3364	4009	3592	5656	5120	5840	4249	5951
rs12223291_Non-Ref_T	rs12223291	Non-Ref	T	2890	7859	18030	3775	4279	3713	1877	2154	1736	2060	2126	3629	4072	3727	4589	4119	2465	2319	2427	2131	2345
rs12223291_Ref_C	rs12223291	Ref	C	3559	10018	21475	4401	5171	4681	2768	2032	2444	2453	2495	4366	4924	4624	5776	4801	3119	3215	3101	3044	2201
rs12229100_Non-Ref_T	rs12229100	Non-Ref	T	1829	5396	12757	2158	2534	2096	1049	909	1134	578	619	2472	2513	2236	2872	2488	891	693	482	951	903
rs12229100_Ref_C	rs12229100	Ref	C	1571	4272	11842	1998	2219	1802	728	653	655	630	789	2052	2267	2177	2460	2266	812	922	1009	799	923
rs12239267_Non-Ref_T	rs12239267	Non-Ref	T	1047	3241	7440	1627	1761	1624	1020	788	959	1045	947	1683	1600	1305	1728	1362	1129	1373	1187	947	1435
rs12239267_Ref_C	rs12239267	Ref	C	1134	3262	7622	1611	2188	1350	1166	1046	1090	1149	999	1650	1744	1781	2005	1896	1723	1383	1042	1137	1525
rs12278461_Non-Ref_T	rs12278461	Non-Ref	T	833	2317	4571	1097	1198	1080	696	765	759	568	423	1078	1076	999	1232	1196	561	727	714	415	603
rs12278461_Ref_C	rs12278461	Ref	C	3016	7433	17428	3937	4465	3611	2305	1955	2341	1974	2103	4027	3978	3905	4682	4113	2375	2029	1920	2488	2557
rs12293665_Non-Ref_C	rs12293665	Non-Ref	C	2481	6807	16415	3046	4005	2985	2184	1855	1868	2356	2126	3290	3614	3349	4052	3710	2658	2522	2396	1271	2692
rs12293665_Ref_T	rs12293665	Ref	T	2156	7579	13699	2956	2880	2691	1626	1425	1434	2074	1545	2703	3122	2815	3078	2679	1853	2080	1902	2045	1816
rs12298615_Non-Ref_A	rs12298615	Non-Ref	A	1742	5282	10508	2165	2951	2254	1565	1907	1806	1987	2355	2182	2469	2636	2583	2514	2238	2771	2060	1638	2212
rs12298615_Ref_G	rs12298615	Ref	G	1320	4045	9126	1781	1835	1583	1536	1689	988	1270	1313	1882	2196	1737	1929	1842	1761	2070	1906	1829	1680
rs12305142_Non-Ref_T	rs12305142	Non-Ref	T	4837	13043	33221	6461	7724	6058	4150	3477	2733	3341	3541	6246	6889	6466	6619	6371	4695	3933	4198	4514	3962
rs12305142_Ref_C	rs12305142	Ref	C	1796	5674	10913	2360	2699	2303	1757	1231	1531	1304	1038	2550	2660	2419	2787	2426	2281	1636	1497	1743	2134
rs12311303_Non-Ref_T	rs12311303	Non-Ref	T	1793	5726	11519	2485	2468	2295	1601	913	1245	1149	1057	2360	2342	2411	2828	2020	1789	1651	1371	702	1708
rs12311303_Ref_C	rs12311303	Ref	C	644	1913	4606	826	992	693	506	427	635	321	410	853	925	732	1007	1025	540	489	532	329	314
rs12321643_Non-Ref_T	rs12321643	Non-Ref	T	902	2375	6417	1163	1428	1073	569	705	612	861	692	1177	1454	1132	1391	1420	812	874	829	1443	1046
rs12321643_Ref_A	rs12321643	Ref	A	1344	3974	8095	1739	1921	1641	1034	913	771	959	868	1765	1684	1708	1774	1632	800	1104	1072	700	1259
rs12321679_Non-Ref_A	rs12321679	Non-Ref	A	5924	17667	38976	7997	8578	7269	3378	3294	3850	4234	4011	8013	8706	8166	9802	7937	3755	5199	4292	3375	4232
rs12321679_Ref_G	rs12321679	Ref	G	2161	6684	15058	2762	3699	2790	1412	1181	1539	1427	1362	3042	3309	3026	3152	2857	1690	1414	1657	1223	1494
rs12328448_Non-Ref_T	rs12328448	Non-Ref	T	3609	9244	21712	4258	4544	3818	1495	1518	1834	1786	1544	3944	4853	4208	4639	4717	2634	1750	1824	1952	2516
rs12328448_Ref_C	rs12328448	Ref	C	1509	4833	9203	1859	2375	1781	731	778	492	773	714	1785	1885	2002	2269	1968	875	762	869	943	1014
rs12334430_Non-Ref_A	rs12334430	Non-Ref	A	6958	19652	39890	8162	9767	7946	4442	4028	4270	3840	4030	8920	9947	8695	9775	9742	4736	4761	4657	4042	4890
rs12334430_Ref_T	rs12334430	Ref	T	7963	22499	45505	10221	11642	9061	5430	4851	5185	4517	4518	10114	10960	10206	11394	9980	5647	5457	5523	4593	6741
rs1234317_Non-Ref_T	rs1234317	Non-Ref	T	2882	8146	18606	3543	4311	3506	1893	1551	1795	1276	1685	3905	4153	3966	4218	4050	1966	2352	1568	1879	2280
rs1234317_Ref_C	rs1234317	Ref	C	2338	6966	15380	3087	3538	2896	1250	1047	1221	1209	1916	3318	3450	3527	3422	3215	1213	1922	1842	1603	1523
rs12355313_Non-Ref_G	rs12355313	Non-Ref	G	2436	7144	16144	3084	3731	3003	2177	2138	1639	2122	1914	3392	3702	3187	3594	3206	2968	1909	3148	2070	2523
rs12355313_Ref_A	rs12355313	Ref	A	1956	5652	12171	2597	2842	2439	1629	1640	1714	1712	1657	2670	2994	2367	3127	2646	1928	2293	1747	1487	2819
rs12357548_Non-Ref_A	rs12357548	Non-Ref	A	1825	5318	11984	2228	2599	2082	2863	2117	2346	2711	2436	2260	2616	2484	2955	2286	2786	3283	2498	2903	3357
rs12357548_Ref_G	rs12357548	Ref	G	4966	14840	32723	5870	7164	5700	7802	7010	6952	7343	6342	6515	7298	6485	7101	6672	9344	8638	8029	7499	8322
rs12382657_Non-Ref_C	rs12382657	Non-Ref	C	1310	2924	7093	1670	1820	1671	700	963	728	1109	808	1614	1684	1709	1733	1548	1426	1199	885	945	1209
rs12382657_Ref_A	rs12382657	Ref	A	792	2101	4626	755	1148	887	617	599	485	438	468	1113	996	953	1114	923	547	279	359	516	570
rs12383110_Non-Ref_C	rs12383110	Non-Ref	C	1040	3159	6693	1243	1620	1182	1037	790	975	595	782	1369	1387	1356	1390	1440	967	862	682	722	750
rs12383110_Ref_T	rs12383110	Ref	T	781	2233	3839	911	989	897	441	283	316	512	705	1091	969	1089	1268	970	556	531	708	772	377
rs12384552_Non-Ref_G	rs12384552	Non-Ref	G	1047	2579	7088	1261	1593	1192	1163	1262	1070	1189	1403	1359	1486	1344	1315	1141	1876	1799	1180	1446	1609
rs12384552_Ref_A	rs12384552	Ref	A	1076	3069	6320	1526	1522	1360	2089	1998	2348	2070	2272	1354	1473	1380	1628	1497	1831	2257	2163	1985	2640
rs12384694_Non-Ref_C	rs12384694	Non-Ref	C	2237	6319	13195	3124	3395	2953	1910	1352	1739	2309	1897	3031	3404	2976	3168	3232	2888	2425	2162	1931	2748
rs12384694_Ref_T	rs12384694	Ref	T	2460	6736	15196	3164	3312	2935	3287	2537	3092	3196	2591	3259	3486	3154	4084	3217	3337	3351	3945	3074	3833
rs12384714_Non-Ref_C	rs12384714	Non-Ref	C	2715	7770	17563	3563	4318	3821	3702	3507	3870	4022	3238	3891	4008	3967	4454	4344	5886	4694	4807	4612	5443
rs12384714_Ref_T	rs12384714	Ref	T	1281	4354	8701	1593	1937	1566	1692	1793	1700	1940	1810	1746	1986	2028	2121	1934	2826	2038	2271	2123	2485
rs12384878_Non-Ref_G	rs12384878	Non-Ref	G	2957	8362	17553	3851	4423	3446	19834	16791	17091	18312	19449	3796	4402	4177	4297	4166	19791	21346	20474	16206	21734
rs12384878_Ref_C	rs12384878	Ref	C	1949	6356	12531	2796	3078	2537	12470	10093	11422	10167	12801	2586	2834	2838	2998	2995	13221	13419	12331	10694	12966
rs12390479_Non-Ref_T	rs12390479	Non-Ref	T	601	1516	3622	692	1068	743	313	515	456	472	422	757	754	715	860	809	490	658	689	509	888
rs12390479_Ref_C	rs12390479	Ref	C	457	1574	2981	606	655	565	493	272	479	226	290	667	740	616	635	550	213	462	446	344	310
rs12394047_Non-Ref_G	rs12394047	Non-Ref	G	2684	8159	18735	3525	4217	3499	4647	3719	4801	4392	4304	3580	4084	3752	4334	3757	4736	5153	5028	4445	4856
rs12394047_Ref_A	rs12394047	Ref	A	3558	10225	23347	4901	6169	4288	6705	5804	5825	5526	5894	4703	5273	5194	5451	5244	6662	6893	6127	5503	6168
rs12400188_Non-Ref_A	rs12400188	Non-Ref	A	2334	7282	16220	2969	3512	3054	1794	1643	1325	1679	1459	3170	3698	3126	3705	3486	2239	2384	1786	1667	2633
rs12400188_Ref_G	rs12400188	Ref	G	2136	6192	14434	2995	3148	2591	1565	1538	1045	1494	1211	2837	3179	2906	3340	3014	1325	1664	1943	1811	1515
rs12403570_Non-Ref_T	rs12403570	Non-Ref	T	1449	3793	9722	1696	1920	1815	719	584	548	733	695	1654	2186	1842	2118	2013	742	780	760	1035	974
rs12403570_Ref_C	rs12403570	Ref	C	1584	4372	9370	1840	2238	2008	878	1082	858	498	871	1927	2288	2008	2306	2146	1021	1005	801	851	688
rs12405577_Non-Ref_T	rs12405577	Non-Ref	T	3680	12065	25376	4801	5995	4479	2785	3201	3169	3175	3875	5065	5242	5076	5992	5549	3586	3233	3304	2996	3970
rs12405577_Ref_C	rs12405577	Ref	C	1080	3313	7238	1746	1626	1516	1068	993	820	862	962	1508	1639	1517	1640	1513	1102	1132	1351	978	1110
rs12408736_Non-Ref_C	rs12408736	Non-Ref	C	2235	7121	15116	2885	3050	2719	4518	3605	3775	5219	4067	2952	3179	2970	3052	3144	5665	4867	5256	4863	5053
rs12408736_Ref_T	rs12408736	Ref	T	801	2194	4911	1142	1155	1066	1567	1100	1385	1052	1571	1205	1045	1096	1360	1008	1452	1603	1691	1620	1663
rs12419279_Non-Ref_A	rs12419279	Non-Ref	A	1692	4895	9535	2116	2333	1874	1450	868	970	1067	1186	2258	2187	2418	2931	2411	1427	1371	1136	1051	1442
rs12419279_Ref_T	rs12419279	Ref	T	1289	4017	8789	1353	1729	1537	827	831	1289	912	720	1617	1660	1684	1595	1776	1074	918	1299	1077	1144
rs12419334_Non-Ref_C	rs12419334	Non-Ref	C	3944	12135	22325	4743	6148	4825	3714	2728	2892	2736	3338	5031	5666	5200	5694	5095	3016	3299	3996	3650	3601
rs12419334_Ref_T	rs12419334	Ref	T	1760	5207	10945	2190	2666	2032	1074	1391	1162	1349	1482	2565	2518	2374	3006	2382	1652	2490	1745	1731	2295
rs12422045_Non-Ref_A	rs12422045	Non-Ref	A	2560	6921	15900	3119	3867	3002	2823	2241	2109	2079	2760	3117	3494	3490	3726	3467	2828	2352	2871	2349	2839
rs12422045_Ref_G	rs12422045	Ref	G	2755	7517	19258	3444	4010	3095	2917	2593	2299	2461	2245	3286	3880	3449	3614	3265	2726	3013	2857	2552	2858
rs12437527_Non-Ref_G	rs12437527	Non-Ref	G	3489	10401	22353	4428	4922	4238	2318	2367	2134	2466	2020	4410	5177	4697	5307	4737	2461	2770	2256	2085	2688
rs12437527_Ref_C	rs12437527	Ref	C	4617	13203	30604	5829	6705	5368	3400	2409	2212	3497	2604	6287	6876	5683	7005	6485	3089	2944	3121	3882	3382
rs12438109_Non-Ref_G	rs12438109	Non-Ref	G	406	1327	2774	563	554	564	483	507	410	550	458	516	725	524	742	663	386	419	708	536	321
rs12438109_Ref_T	rs12438109	Ref	T	438	990	3360	548	764	509	498	270	476	342	354	563	640	587	742	477	576	395	702	296	309
rs12444221_Non-Ref_T	rs12444221	Non-Ref	T	3243	8215	19058	3914	4925	4032	2582	1994	1954	1772	2143	4206	4467	4368	4319	4116	2751	2978	2788	1697	2626
rs12444221_Ref_C	rs12444221	Ref	C	3070	9140	17876	4056	4926	3660	1559	1900	1647	2105	1963	3711	4022	3846	4018	3884	2500	2689	2229	2418	2427
rs12462944_Non-Ref_C	rs12462944	Non-Ref	C	2805	7871	17893	3312	4092	3286	2236	1830	1696	2024	2001	3544	3788	3388	3987	3787	2119	2089	2054	1650	1792
rs12462944_Ref_G	rs12462944	Ref	G	2791	8578	17897	3521	4065	3135	2699	2179	1705	2359	2010	3222	3789	3730	3998	3691	2698	2634	2853	3282	2596
rs12470231_Non-Ref_G	rs12470231	Non-Ref	G	4017	11608	24928	5013	5698	4758	2490	2284	2251	3002	2008	5558	5567	5289	5713	5055	3334	3497	3190	3057	3159
rs12470231_Ref_A	rs12470231	Ref	A	3767	11187	24690	5175	5643	4775	3141	2252	1897	2285	2594	5465	5566	5317	5480	5228	3324	2645	2012	2853	2390
rs12494314_Non-Ref_C	rs12494314	Non-Ref	C	4883	13732	28885	6247	6805	5994	3378	2990	2878	2982	3046	6135	6874	6348	7122	6705	4228	4358	3460	3523	3804
rs12494314_Ref_T	rs12494314	Ref	T	2606	6479	15177	3332	3862	2837	2144	1301	1611	1562	1577	2790	3562	3150	3503	3343	2055	1881	2050	1717	1849
rs12510382_Non-Ref_G	rs12510382	Non-Ref	G	1456	4060	7461	1908	2125	1546	1865	2109	1609	2375	1514	1864	1964	1772	2095	1746	3461	2411	2748	2648	2518
rs12510382_Ref_A	rs12510382	Ref	A	1575	4662	9708	1953	2318	1921	2323	2697	1896	2052	2265	1909	2221	2113	2255	2278	3715	2553	2696	2674	3336
rs12531540_Non-Ref_T	rs12531540	Non-Ref	T	255	881	1220	400	450	290	715	388	312	386	526	391	462	350	435	407	475	637	735	569	544
rs12531540_Ref_C	rs12531540	Ref	C	240	484	1486	262	259	275	378	331	468	282	506	283	302	268	394	342	665	530	660	551	289
rs12536672_Non-Ref_A	rs12536672	Non-Ref	A	2037	5175	12271	2481	2922	2240	1050	1006	789	1084	1173	2274	2641	2652	3306	2838	1507	1631	1178	1199	1808
rs12536672_Ref_C	rs12536672	Ref	C	3528	10130	21912	4387	5311	4266	2151	1616	2026	2326	1730	4439	4822	4735	6067	4498	2665	3106	2854	2095	2283
rs12536719_Non-Ref_T	rs12536719	Non-Ref	T	1593	5144	10982	2104	2300	1871	4759	3789	3494	4054	4795	2287	2351	2241	2064	2038	5317	4833	5383	4465	5276
rs12536719_Ref_C	rs12536719	Ref	C	1521	4091	8546	2026	2291	1942	4128	3966	4092	4152	4844	2150	2379	1983	2183	2075	6144	5111	4240	4500	5424
rs12537264_Non-Ref_A	rs12537264	Non-Ref	A	3949	11081	24194	4797	5555	4847	4866	4311	5367	5399	5066	4851	5163	5279	5759	5029	6199	6602	5041	4819	6078
rs12537264_Ref_C	rs12537264	Ref	C	1649	4475	11028	2144	2524	2228	2364	1992	2380	2435	2180	2235	2451	2647	2569	2063	2725	3016	2274	2464	2894
rs12537284_Non-Ref_A	rs12537284	Non-Ref	A	2419	7144	15209	2867	3261	3093	2053	1875	1988	2143	2080	3068	3614	3295	3849	3081	2831	2159	2683	2807	1974
rs12537284_Ref_G	rs12537284	Ref	G	2388	7760	16365	3089	3714	3143	3720	2010	2916	3233	3131	3600	3818	3342	3780	3456	3389	3863	3820	3148	3121
rs12542037_Non-Ref_A	rs12542037	Non-Ref	A	2482	7637	16075	3695	3837	3034	2094	2046	2469	1880	2300	3376	3610	3622	3633	3426	2685	2874	2528	1804	3058
rs12542037_Ref_G	rs12542037	Ref	G	802	2406	5196	973	1235	934	623	845	822	606	833	1099	1138	1167	1154	1186	967	1140	788	864	963
rs12546366_Non-Ref_C	rs12546366	Non-Ref	C	2202	6000	12151	2637	2880	2505	1326	1515	1332	1556	1662	2910	3178	2657	2994	2852	1757	1946	1774	1324	1733
rs12546366_Ref_T	rs12546366	Ref	T	3002	7837	18528	3626	4257	3668	1709	1916	1490	1645	1982	3387	4110	3834	4607	4130	2405	2627	2064	2011	2901
rs12556669_Non-Ref_C	rs12556669	Non-Ref	C	508	1393	2818	564	751	623	414	249	368	141	273	730	708	639	750	645	420	628	272	252	196
rs12556669_Ref_A	rs12556669	Ref	A	747	2226	4908	1094	968	982	528	560	575	273	383	1071	1056	966	1106	944	582	681	510	611	421
rs12556927_Non-Ref_T	rs12556927	Non-Ref	T	1852	4940	11117	2381	2580	2224	1425	1105	1445	1626	1593	2334	2521	2488	2752	2481	2047	1336	1652	1299	1342
rs12556927_Ref_G	rs12556927	Ref	G	4767	11973	28483	6526	6800	5685	4137	3654	3531	2594	2826	6248	6629	6405	6569	6229	4252	4104	3892	3360	4446
rs12557440_Non-Ref_A	rs12557440	Non-Ref	A	283	959	1246	259	294	316	381	243	211	99	218	311	333	331	322	257	138	164	62	266	265
rs12557440_Ref_G	rs12557440	Ref	G	175	707	1077	199	310	171	119	257	149	164	647	270	208	263	285	146	153	139	285	6	126
rs12557967_Non-Ref_G	rs12557967	Non-Ref	G	2138	6028	13290	2997	3551	2656	1168	1443	1852	1173	1683	3060	3050	3047	3649	2923	1995	1855	1886	1382	2132
rs12557967_Ref_T	rs12557967	Ref	T	1546	4376	9983	1819	2615	1805	1124	835	968	804	1093	2041	2002	1939	2378	2063	1271	1124	1382	1098	1225
rs12559577_Non-Ref_A	rs12559577	Non-Ref	A	3143	8278	20762	3955	4814	3637	2902	2032	2386	2851	3099	4047	4444	4486	4618	4082	3296	2961	3656	3208	3349
rs12559577_Ref_C	rs12559577	Ref	C	4106	11279	24597	4979	5679	4952	3177	2895	3079	3798	3833	5491	5677	5121	5877	5400	4789	3981	3767	3688	4343
rs12571076_Non-Ref_G	rs12571076	Non-Ref	G	788	3090	5644	1167	1485	1024	535	425	457	498	458	1041	1090	1084	1313	1219	912	643	587	317	548
rs12571076_Ref_C	rs12571076	Ref	C	440	1149	2622	467	568	500	241	219	206	232	114	578	585	499	702	503	170	361	412	304	170
rs12574073_Non-Ref_T	rs12574073	Non-Ref	T	1511	4692	9372	1896	2054	1878	1359	1704	1252	1249	1385	1915	2053	2071	2617	1997	1601	1708	2195	1947	1661
rs12574073_Ref_C	rs12574073	Ref	C	2477	7101	16385	3050	3604	2913	2918	2021	3254	2404	2195	3228	3350	3446	3669	3561	2202	3867	3600	3038	2978
rs12575600_Non-Ref_G	rs12575600	Non-Ref	G	1598	5150	10572	1946	2407	1926	1608	977	996	1053	1466	2036	2158	2144	2580	2141	1163	1263	1644	1230	1959
rs12575600_Ref_C	rs12575600	Ref	C	1503	3812	10755	1646	2192	1738	907	647	782	824	1034	1853	2062	1867	2405	1970	1062	1146	935	1005	1516
rs12576753_Non-Ref_A	rs12576753	Non-Ref	A	3979	10677	24897	5527	6245	4811	2952	3166	2632	3266	2827	5411	5623	5203	5921	5264	4197	3341	3383	2944	3381
rs12576753_Ref_C	rs12576753	Ref	C	3437	9235	23097	4414	5082	4448	5251	4064	4663	4576	4917	4536	4806	4672	5219	4533	5018	5823	5186	4570	5299
rs12576990_Non-Ref_G	rs12576990	Non-Ref	G	1434	4345	8231	1849	2610	1881	1075	1052	953	1014	1308	1948	1907	2095	2049	2129	1529	1281	989	908	1207
rs12576990_Ref_A	rs12576990	Ref	A	2435	7379	16721	3323	4294	3009	1903	2081	1988	1817	1933	3225	3374	3485	3879	3744	1812	2579	2650	1913	2463
rs12584853_Non-Ref_T	rs12584853	Non-Ref	T	2187	5755	16540	3124	3704	2899	1618	1641	1755	1531	1744	2941	3375	3162	3063	3287	2773	2258	2087	2065	1600
rs12584853_Ref_C	rs12584853	Ref	C	1565	5374	11038	2007	2213	2084	1131	935	1292	1320	1086	2112	2406	2193	2438	2291	1546	1062	1130	1374	1735
rs12585650_Non-Ref_A	rs12585650	Non-Ref	A	163	322	854	322	210	193	60	217	157	331	78	242	243	207	275	324	143	236	121	4	188
rs12585650_Ref_C	rs12585650	Ref	C	112	352	752	164	273	127	30	128	160	86	114	149	186	228	194	151	158	146	148	40	87
rs12599402_Non-Ref_C	rs12599402	Non-Ref	C	3816	10952	24337	5014	6058	4944	1962	1424	1645	1773	1881	5017	5704	5225	5718	5331	2027	2124	1708	1396	1681
rs12599402_Ref_T	rs12599402	Ref	T	3079	8964	19213	4012	4839	3644	1475	1316	1256	1609	1558	3942	4510	4345	5018	4581	2001	1659	2239	1795	2117
rs12604018_Non-Ref_T	rs12604018	Non-Ref	T	2053	6007	12914	2735	2970	2590	2618	1903	1935	2105	1732	2475	2789	2907	3055	2534	2715	2225	2244	2455	2058
rs12604018_Ref_C	rs12604018	Ref	C	2219	6393	13656	2972	2767	2657	2433	2236	1689	2064	2050	2750	3088	3122	3199	3224	1928	2661	2427	2502	2198
rs12610026_Non-Ref_A	rs12610026	Non-Ref	A	1263	4087	8457	1452	2297	1515	1028	915	1035	1424	1044	1713	1821	1687	1657	1610	1962	1783	949	1693	1359
rs12610026_Ref_G	rs12610026	Ref	G	1360	4116	8955	1897	2072	1543	980	1090	792	1379	1349	1665	1990	1784	1728	1971	1671	1803	1410	1591	2191
rs12612769_Non-Ref_C	rs12612769	Non-Ref	C	2353	7191	15911	3162	3260	2884	1595	929	1492	1278	1296	3078	3376	3156	3248	3153	1888	1465	1689	1957	1955
rs12612769_Ref_A	rs12612769	Ref	A	892	3159	6034	1207	1453	1319	725	598	758	658	630	1227	1326	1491	1273	1243	744	855	812	456	745
rs12635377_Non-Ref_A	rs12635377	Non-Ref	A	1903	5131	11898	2647	2616	2265	1372	1031	905	1284	1115	2503	2616	2624	3079	2561	569	989	859	856	1233
rs12635377_Ref_G	rs12635377	Ref	G	729	2150	4889	870	1044	855	234	358	320	435	242	1041	1022	979	1072	932	246	398	353	320	621
rs12636784_Non-Ref_G	rs12636784	Non-Ref	G	3816	10066	23445	4753	5745	4626	2515	2598	2473	2374	2017	4510	5199	5069	5553	5403	3562	3222	2539	3604	3061
rs12636784_Ref_A	rs12636784	Ref	A	4284	12995	29079	5067	6440	5065	3332	2742	2902	2538	2491	5565	6385	5774	6832	5537	3569	4085	3067	3302	4104
rs12637184_Non-Ref_A	rs12637184	Non-Ref	A	1611	5066	11384	2083	2192	1896	1299	779	868	1344	1387	1819	2153	2023	2091	2312	1677	1618	1364	1462	1617
rs12637184_Ref_G	rs12637184	Ref	G	1306	2992	6567	1418	1532	1271	1284	1216	1137	790	1038	1444	1638	1688	1770	1636	2112	1054	1238	1556	1961
rs12638862_Non-Ref_G	rs12638862	Non-Ref	G	2034	6653	12406	2787	3101	2708	1605	1448	1878	2241	1499	2563	2892	2999	2912	2564	2448	2858	1965	1732	2259
rs12638862_Ref_A	rs12638862	Ref	A	1406	4012	8085	1680	2299	1494	1439	1040	759	1108	751	1903	2195	1820	2137	1907	1406	1193	1625	927	1175
rs12642902_Non-Ref_A	rs12642902	Non-Ref	A	2659	8053	15766	3405	4331	3238	1683	1823	1444	1740	1352	3239	3858	3527	3871	3729	1576	1703	1956	2347	2083
rs12642902_Ref_G	rs12642902	Ref	G	2839	8262	18516	3468	3965	3613	1411	1734	2001	2285	1794	4010	4079	3626	4234	4076	2227	2348	1815	2210	1802
rs1265754_Non-Ref_A	rs1265754	Non-Ref	A	1424	3605	8933	1901	1913	1750	902	866	1084	1061	844	1767	2127	1800	1923	2003	1106	1211	1428	840	1558
rs1265754_Ref_T	rs1265754	Ref	T	3308	8874	19922	4124	4873	3778	2669	2434	2527	2050	2599	3717	4492	4481	4304	4074	3379	2852	3122	2476	3014
rs1265757_Non-Ref_T	rs1265757	Non-Ref	T	1860	4986	11324	2211	2751	2234	1538	1351	1229	967	1557	2514	2472	2392	2655	2558	1210	1355	1638	1250	1042
rs1265757_Ref_C	rs1265757	Ref	C	4434	13537	28645	5572	6489	5406	3404	2857	2602	3191	2544	5798	6398	5809	6717	6016	4189	3521	2986	3071	3414
rs1265905_Non-Ref_G	rs1265905	Non-Ref	G	1366	3732	9553	1994	1961	1552	1576	1241	1039	1490	1533	1918	1999	1757	2100	1948	1617	985	1170	1455	1396
rs1265905_Ref_A	rs1265905	Ref	A	1734	5197	11490	2273	2516	2204	1357	1539	965	913	1244	2200	2499	2095	2933	2421	1927	2017	1477	1737	1625
rs1265947_Non-Ref_T	rs1265947	Non-Ref	T	1210	3474	7606	1461	1958	1693	1087	717	768	1017	687	1629	1626	1616	1794	1853	818	1046	1016	659	1099
rs1265947_Ref_C	rs1265947	Ref	C	1465	4438	9907	1711	1908	1725	1184	891	1266	1238	1050	1778	1949	1844	1891	2302	1156	1478	1022	1263	861
rs12688202_Non-Ref_T	rs12688202	Non-Ref	T	3610	11343	24828	4918	5379	4310	2412	1787	2453	2390	2589	4449	5028	4741	4972	5152	3077	2378	2317	1927	3273
rs12688202_Ref_A	rs12688202	Ref	A	2214	6257	14284	3032	3795	2634	1614	1448	1164	1253	1699	2885	3313	2911	3279	3234	1891	1947	1490	1782	1857
rs12690340_Non-Ref_T	rs12690340	Non-Ref	T	2425	6546	14424	3001	3803	3000	2066	1385	1991	1817	2091	3070	3281	3028	3414	3048	2031	2321	1837	1989	2211
rs12690340_Ref_G	rs12690340	Ref	G	3179	9210	17843	4147	4282	3455	2846	2117	2558	2856	2826	4177	4431	3910	4666	4227	2686	3200	3070	2390	3329
rs12694291_Non-Ref_G	rs12694291	Non-Ref	G	551	1868	3579	741	954	706	649	206	430	358	426	718	915	773	812	738	305	586	552	396	507
rs12694291_Ref_A	rs12694291	Ref	A	739	2069	4544	835	1130	885	268	230	397	329	404	1006	1086	983	1211	1063	608	472	412	429	724
rs12695386_Non-Ref_C	rs12695386	Non-Ref	C	69	248	657	179	140	119	40	77	232	126	76	119	121	139	84	117	123	191	109	117	285
rs12695386_Ref_T	rs12695386	Ref	T	239	899	929	295	319	347	432	379	303	387	560	328	362	353	339	290	445	689	296	469	562
rs1269852_Non-Ref_C	rs1269852	Non-Ref	C	6472	17462	41157	8071	9369	7125	6082	4876	5182	5710	4662	8207	8843	8393	10179	8803	7789	6872	6447	6462	7388
rs1269852_Ref_G	rs1269852	Ref	G	4732	12759	27304	5632	6188	5415	3607	3074	3262	3733	3266	5412	6433	6007	6176	6458	4027	5004	4926	5122	5284
rs12708715_Non-Ref_T	rs12708715	Non-Ref	T	1173	3411	6071	1422	1487	1386	628	752	804	565	732	1788	1849	1549	1708	1460	1344	708	926	716	1188
rs12708715_Ref_C	rs12708715	Ref	C	1490	4165	9889	1870	2189	1756	1151	1010	973	1216	1032	2118	2203	2229	2370	2326	1308	1222	1174	1171	1746
rs12708716_Non-Ref_G	rs12708716	Non-Ref	G	5092	12787	30970	5276	6849	6243	3687	3765	3545	3121	3954	6412	6856	6681	7020	6608	4805	4922	4923	4414	4459
rs12708716_Ref_A	rs12708716	Ref	A	4491	12034	27166	5380	5880	5280	3566	3293	3066	4032	4075	5664	6677	6113	6232	6033	5320	3916	4115	3286	4443
rs12708717_Non-Ref_C	rs12708717	Non-Ref	C	1445	4190	8448	1907	2041	1485	407	628	472	677	859	1723	2109	1954	2293	1856	854	849	848	763	993
rs12708717_Ref_G	rs12708717	Ref	G	2688	7365	16708	3297	4151	3157	1354	1168	1089	1406	1271	3149	3638	3469	3924	3776	1702	1428	1747	1308	1474
rs12709364_Non-Ref_G	rs12709364	Non-Ref	G	3371	9021	21639	4790	5498	4176	2265	2378	2088	2335	2453	4597	5179	4598	5163	4460	2457	2705	2072	2444	3059
rs12709364_Ref_A	rs12709364	Ref	A	2907	8087	16962	4063	4224	3237	1890	1830	1490	1654	2248	3711	4236	3954	4225	3569	1987	2507	2209	1596	2228
rs1270942_Non-Ref_G	rs1270942	Non-Ref	G	4434	12136	25596	5913	6390	4936	6423	5362	6408	5858	6188	5508	5676	5717	6606	5556	7337	7407	7515	7447	7620
rs1270942_Ref_A	rs1270942	Ref	A	4829	12671	31690	5867	6942	5816	4991	4654	4799	4760	5281	6170	6758	6339	7449	6641	7377	5710	6549	5603	5920
rs12711490_Non-Ref_C	rs12711490	Non-Ref	C	1047	3102	6845	1392	1738	1241	675	491	624	485	733	1413	1496	1643	1716	1364	1524	755	817	731	1354
rs12711490_Ref_T	rs12711490	Ref	T	2555	7408	17794	3261	3765	3060	2363	1615	1812	1372	1764	3263	3759	3258	4101	3573	2733	2645	1985	2014	2959
rs1273576_Non-Ref_T	rs1273576	Non-Ref	T	1005	3162	6504	1382	1787	1236	884	627	722	879	536	1495	1441	1501	1469	1330	829	927	762	677	738
rs1273576_Ref_C	rs1273576	Ref	C	1819	5618	11213	2479	2644	2220	1645	1426	1455	1274	1405	2361	2718	2645	2702	2385	1666	1005	1315	1341	1051
rs1273580_Non-Ref_G	rs1273580	Non-Ref	G	3997	10786	23412	4714	5827	4821	2361	2036	1745	2459	1795	4710	5503	5251	5422	5327	2115	2496	2691	1915	2951
rs1273580_Ref_A	rs1273580	Ref	A	5829	17009	38148	7373	9254	7497	3791	3285	3465	2933	3947	7870	8850	7918	9028	8080	4297	4100	4655	4292	3988
rs12736195_Non-Ref_C	rs12736195	Non-Ref	C	2059	5796	12543	2576	2981	2363	1443	1405	1310	1216	1328	2614	3041	2539	2952	2562	1802	1622	1557	1615	1991
rs12736195_Ref_T	rs12736195	Ref	T	2169	6109	12579	2786	3288	2544	1617	1269	1051	1294	1127	2654	2906	2677	3299	2848	1850	1661	1708	1532	2460
rs12742499_Non-Ref_C	rs12742499	Non-Ref	C	794	2081	4961	914	1006	1026	430	343	469	412	503	1094	894	969	1221	1002	860	408	435	522	510
rs12742499_Ref_G	rs12742499	Ref	G	863	2130	5871	1091	1441	1122	771	557	444	619	471	1437	1291	1135	1295	1221	729	597	288	393	701
rs12742673_Non-Ref_A	rs12742673	Non-Ref	A	3414	9612	21746	4186	5263	4403	2636	2273	1902	2027	1925	4448	5029	4684	5038	4369	2348	2262	1908	2612	3237
rs12742673_Ref_G	rs12742673	Ref	G	5399	14817	32045	6913	7858	6469	3822	3124	3200	3581	4017	6998	7362	7140	8012	7008	3751	4041	4197	3885	4603
rs12750865_Non-Ref_C	rs12750865	Non-Ref	C	2009	6389	12448	2652	3061	2290	1004	839	1049	990	1339	2639	2786	2720	2863	2767	1342	1078	1087	1212	1507
rs12750865_Ref_T	rs12750865	Ref	T	1563	4658	9186	2062	2293	1952	904	1098	1100	1050	645	2036	2360	2107	2343	2040	1119	1083	677	876	1263
rs12785878_Non-Ref_T	rs12785878	Non-Ref	T	2724	7766	16230	3902	4143	3576	1507	1529	1498	1490	1606	3969	3930	3728	3984	3774	2191	1428	2118	1728	2021
rs12785878_Ref_G	rs12785878	Ref	G	3266	9321	18830	3977	4535	4194	2354	1418	1660	1955	1976	4318	4788	4425	5031	4554	2221	2280	2111	1931	2664
rs12789751_Non-Ref_A	rs12789751	Non-Ref	A	1407	3966	8753	1855	2388	1633	1176	669	1102	876	694	1748	1990	1879	2320	2111	1307	1042	914	835	1520
rs12789751_Ref_G	rs12789751	Ref	G	1996	5208	12267	2735	2794	2684	1851	841	1068	1152	1126	2857	2761	2538	3250	2439	2335	2014	2378	1201	1939
rs12790010_Non-Ref_C	rs12790010	Non-Ref	C	1680	4988	9978	2141	2712	2064	11871	9928	9929	10673	10530	2225	2320	2172	2624	2058	13979	13029	12159	12558	13191
rs12790010_Ref_T	rs12790010	Ref	T	1735	4791	11815	2413	2807	2108	11689	9753	10512	12056	11211	2359	2637	2544	2891	2413	14474	13130	13382	11407	14004
rs12790558_Non-Ref_C	rs12790558	Non-Ref	C	3530	10570	22539	4699	5506	4475	2738	2655	2443	2795	2957	4920	5530	5035	5614	4657	3756	2699	3093	3260	3135
rs12790558_Ref_T	rs12790558	Ref	T	2099	6499	13774	2891	3447	2772	1940	1789	1337	1984	1421	2863	3234	2988	3652	3145	1916	1589	1648	1832	2376
rs12791871_Non-Ref_C	rs12791871	Non-Ref	C	1623	4385	9697	1769	2323	1973	1963	1940	1842	1659	2147	2043	2558	2288	2301	2037	2061	2473	2079	2177	2569
rs12791871_Ref_A	rs12791871	Ref	A	1381	3980	8407	1542	1794	1583	1780	1678	1559	1478	1472	1774	1800	1937	2086	1663	2275	1746	1865	1607	1941
rs12792306_Non-Ref_C	rs12792306	Non-Ref	C	2859	8798	20910	4148	4663	3802	3589	2487	2709	3094	2677	4400	4581	4258	4680	4642	3234	3358	3128	2611	3500
rs12792306_Ref_T	rs12792306	Ref	T	2307	7065	15957	2809	3969	2834	1930	1804	1339	1421	2087	3543	3632	3609	3917	3337	2221	1800	2095	2157	2940
rs12793224_Non-Ref_A	rs12793224	Non-Ref	A	1422	4174	8813	1805	1634	1772	2783	2506	2825	2332	3069	1792	2170	1882	2190	2007	3295	3007	2939	3393	3451
rs12793224_Ref_G	rs12793224	Ref	G	909	3136	5477	1267	1299	1033	2233	2101	1847	2039	1988	1066	1359	1331	1283	1274	2820	2062	2083	2466	2668
rs12793530_Non-Ref_A	rs12793530	Non-Ref	A	2092	6087	14758	2900	3159	2733	995	1342	1503	1418	1433	2953	2961	2939	3233	3099	2006	1834	1629	1459	1780
rs12793530_Ref_G	rs12793530	Ref	G	2084	5915	11882	2611	3359	2525	1530	1320	1510	1434	1218	2468	3071	2657	2911	2683	1578	1554	1427	1365	2256
rs12794668_Non-Ref_T	rs12794668	Non-Ref	T	217	673	1222	273	370	223	561	451	369	484	498	268	287	373	339	288	525	602	468	282	567
rs12794668_Ref_C	rs12794668	Ref	C	490	1493	3578	804	640	562	1259	901	1108	1237	698	601	720	646	764	646	1324	1037	1249	1296	1460
rs12797951_Non-Ref_G	rs12797951	Non-Ref	G	5122	13008	31401	6354	7699	6135	5553	4839	4640	5068	5160	6534	7075	6540	7722	6855	6541	6591	6442	5340	6962
rs12797951_Ref_T	rs12797951	Ref	T	5895	17106	39671	7266	8658	7597	6826	5200	6102	6218	5634	7827	8654	8182	9233	8285	7319	6276	7006	6061	8002
rs12800438_Non-Ref_A	rs12800438	Non-Ref	A	3310	8828	21099	4253	5199	3730	23556	19222	19636	20916	19284	4328	4830	4381	4341	4625	25777	26157	22796	23007	25946
rs12800438_Ref_G	rs12800438	Ref	G	2875	8556	17784	3437	4379	3366	17440	12985	15384	15422	15098	3500	4181	3727	4339	3585	19173	19249	17879	16167	17729
rs12803256_Non-Ref_G	rs12803256	Non-Ref	G	2416	7219	15390	3065	3978	3251	3427	1851	2419	2317	2099	3467	3536	3252	4110	3645	3314	2764	2677	2537	2475
rs12803256_Ref_A	rs12803256	Ref	A	1434	4029	7612	1923	2491	1903	1423	1056	1073	1317	944	1761	1978	1816	2237	1912	1914	1534	1700	1514	1444
rs12806844_Non-Ref_A	rs12806844	Non-Ref	A	1111	3138	6567	1547	1665	1414	3958	3629	3281	3398	3470	1527	1604	1514	1464	1583	4315	4768	4038	3281	4398
rs12806844_Ref_G	rs12806844	Ref	G	1695	4535	11336	2124	2618	2225	4229	3935	4088	4738	5188	2223	2466	2348	2425	2252	5958	5973	5473	4796	6201
rs12807718_Non-Ref_C	rs12807718	Non-Ref	C	374	959	2558	495	487	414	1084	849	718	869	1143	474	523	572	504	634	1077	1211	857	503	942
rs12807718_Ref_T	rs12807718	Ref	T	504	1776	3259	702	725	603	933	734	913	1049	897	665	619	608	728	719	1105	1470	1105	1048	1116
rs12807827_Non-Ref_C	rs12807827	Non-Ref	C	3407	9941	21242	4193	4883	4286	3876	3531	3897	3711	3635	4404	4702	4622	5077	5014	4439	4545	4003	3381	5128
rs12807827_Ref_A	rs12807827	Ref	A	1949	6099	11943	2885	3068	2643	2674	1709	2427	1866	2280	2606	2700	2685	2933	2828	2990	2157	2823	1966	2421
rs12808368_Non-Ref_T	rs12808368	Non-Ref	T	5225	14935	33367	6482	7418	6233	5054	3651	3688	4801	4925	6310	7578	7345	8540	7133	6298	5916	4807	5007	4888
rs12808368_Ref_C	rs12808368	Ref	C	1152	3458	6576	1358	1709	1338	679	671	779	810	963	1582	1688	1550	1885	1645	561	978	1128	794	696
rs12837219_Non-Ref_G	rs12837219	Non-Ref	G	2191	6342	14951	2929	3323	2684	1903	1425	1792	1499	2044	2883	3110	2903	3543	2750	2157	2636	2622	2490	2120
rs12837219_Ref_C	rs12837219	Ref	C	1793	5577	12046	2335	2896	2201	1759	1402	1469	1458	1671	2565	2705	2343	3106	2438	1796	2032	1387	1621	2028
rs12841797_Non-Ref-1_C	rs12841797	Non-Ref-1	C	528	2011	3369	808	798	763	576	587	608	989	937	766	713	693	853	769	488	533	756	727	719
rs12841797_Non-Ref-2_G	rs12841797	Non-Ref-2	G	551	1666	4084	684	659	696	503	605	704	422	451	723	791	754	875	864	763	428	576	528	523
rs12841797_Ref_T	rs12841797	Ref	T	552	2182	4192	1015	863	698	553	503	727	806	525	731	880	885	728	678	624	904	775	1030	759
rs12844200_Non-Ref_A	rs12844200	Non-Ref	A	1893	4574	10670	2065	2763	2274	665	912	983	921	928	2384	2609	2533	2853	2495	1450	1752	1047	1088	1102
rs12844200_Ref_G	rs12844200	Ref	G	1690	4326	10108	1963	2469	1945	1196	932	776	1314	1102	1943	2281	2041	2623	2120	886	1173	1464	1129	1251
rs12848222_Non-Ref_C	rs12848222	Non-Ref	C	2484	6871	15104	2791	3494	2830	3078	2488	2397	2170	3018	2937	3400	3277	3727	3315	3111	3924	3318	2871	3820
rs12848222_Ref_T	rs12848222	Ref	T	3490	9774	19779	4005	4884	4001	3317	3416	3259	3319	3939	4257	4668	4268	5298	4155	4163	4089	3361	3468	3897
rs12849939_Non-Ref_T	rs12849939	Non-Ref	T	3024	8077	20032	3813	4647	3466	2397	2065	2124	2051	2326	4115	4207	3941	4634	4363	2790	2193	2898	2494	2582
rs12849939_Ref_G	rs12849939	Ref	G	3436	9321	21301	3996	5095	4118	2626	2288	2369	2407	2722	4104	4732	4625	5074	4455	3159	3165	2699	3126	3037
rs12850503_Non-Ref_G	rs12850503	Non-Ref	G	521	1610	3290	852	781	700	287	340	262	253	529	766	741	677	1005	846	490	569	430	254	733
rs12850503_Ref_A	rs12850503	Ref	A	822	1807	4522	1095	1245	973	706	444	450	439	409	935	1098	869	1148	1097	698	977	643	667	747
rs12852747_Non-Ref_G	rs12852747	Non-Ref	G	229	641	1748	286	333	254	114	141	69	102	54	297	262	326	419	306	94	239	86	110	162
rs12852747_Ref_C	rs12852747	Ref	C	677	1791	3583	954	951	666	644	240	156	292	150	845	892	911	1133	902	390	469	365	268	368
rs12856360_Non-Ref_C	rs12856360	Non-Ref	C	8070	24736	50208	10708	11778	9559	5127	4843	5082	4365	4161	11056	11561	10796	12157	11441	5738	5649	5276	4984	6561
rs12856360_Ref_T	rs12856360	Ref	T	3646	10584	22973	4401	5961	4504	2155	2471	2223	1993	2031	4517	5166	4599	5358	5165	2865	2029	2347	1343	3621
rs12860860_Non-Ref_A	rs12860860	Non-Ref	A	1396	3546	9680	1798	2048	1562	757	840	938	577	682	1776	1860	1786	2104	1605	861	983	1140	859	638
rs12860860_Ref_C	rs12860860	Ref	C	323	805	2001	378	348	396	278	132	119	205	186	394	426	409	537	464	233	387	177	224	150
rs12900339_Non-Ref_G	rs12900339	Non-Ref	G	3134	9196	21770	3825	4691	3861	1919	1953	1758	1342	2538	4089	4654	4226	4762	3852	2352	2516	2753	2000	2287
rs12900339_Ref_A	rs12900339	Ref	A	1426	4128	9732	1816	2209	1630	1106	939	1175	858	1221	2064	2048	1773	2165	1837	1115	860	1098	923	1466
rs12912109_Non-Ref_G	rs12912109	Non-Ref	G	1396	4185	7693	1712	2164	1590	1119	921	738	1209	965	1762	1855	1783	2005	1538	1305	1169	1326	1071	1109
rs12912109_Ref_A	rs12912109	Ref	A	1636	5032	11874	2040	2581	1941	1484	1028	1536	1052	949	2363	2369	2274	2543	2078	1498	1256	1333	1428	2007
rs12917656_Non-Ref_C	rs12917656	Non-Ref	C	1676	4726	10129	2079	2640	1749	1819	1326	1021	1879	1543	1880	2201	2315	2435	1991	2126	2140	1539	1315	1641
rs12917656_Ref_T	rs12917656	Ref	T	2931	7342	17342	3468	3946	3419	2883	1992	2530	2287	2627	3527	4041	3771	4338	3425	3300	3148	3511	2947	3482
rs12917716_Non-Ref_C	rs12917716	Non-Ref	C	1649	4784	9399	2033	2317	1752	2119	1839	1895	2038	1973	2038	2233	2198	2772	1817	2823	2804	2217	2250	2648
rs12917716_Ref_G	rs12917716	Ref	G	3787	10174	21836	4789	5735	4251	5473	3405	3896	4083	4598	4561	5432	4823	5164	4969	5955	5936	5187	4877	6900
rs12917874_Non-Ref_C	rs12917874	Non-Ref	C	1146	3257	7476	1715	1602	1349	919	850	820	689	811	1336	1673	1570	1547	1926	1193	1379	848	1132	1538
rs12917874_Ref_T	rs12917874	Ref	T	1270	4419	9350	1839	2194	1664	1107	1178	1176	953	973	1844	1987	1866	2123	1818	1571	1439	959	1051	1237
rs12919083_Non-Ref_C	rs12919083	Non-Ref	C	5432	16720	34265	7589	8202	7087	13326	10839	11335	12506	12289	7689	8312	7393	8140	7453	14446	13373	12608	11658	15094
rs12919083_Ref_A	rs12919083	Ref	A	6378	19937	41920	8401	9041	7899	12604	10133	11270	11953	10710	9051	9132	8979	9332	9315	13193	12466	11015	10332	13696
rs12920597_Non-Ref_T	rs12920597	Non-Ref	T	798	2458	5321	988	1282	1028	4357	2751	3563	3721	3688	992	1046	1090	1110	1072	4295	4537	4065	4339	4340
rs12920597_Ref_C	rs12920597	Ref	C	848	2655	4713	1113	1171	912	3390	3682	3796	2993	3510	1171	1319	1263	1395	1189	3923	3547	3979	3127	3477
rs12922303_Non-Ref_T	rs12922303	Non-Ref	T	2788	7574	16502	3697	4232	3230	2387	1849	1971	1700	2736	3614	3893	3570	4133	3810	3339	3387	2387	1932	3648
rs12922303_Ref_A	rs12922303	Ref	A	992	2557	6509	1164	1321	1205	809	940	700	819	927	1277	1393	1413	1249	1373	1350	969	788	579	643
rs12923054_Non-Ref_T	rs12923054	Non-Ref	T	1189	3413	7191	1459	1582	1363	701	555	717	663	758	1391	1592	1672	1518	1458	686	718	904	816	854
rs12923054_Ref_C	rs12923054	Ref	C	704	1898	4125	705	1040	718	350	339	225	359	259	723	919	809	882	751	614	405	197	406	348
rs12923098_Non-Ref_C	rs12923098	Non-Ref	C	3305	8981	20326	3962	4652	3801	2506	2061	2092	2959	2070	4196	4703	4205	4551	3965	3426	2722	2621	2319	2447
rs12923098_Ref_T	rs12923098	Ref	T	3178	8703	19486	3713	4030	3527	1981	2383	2458	1961	2048	3764	4347	4201	4148	4015	2817	2826	2668	2577	2714
rs12924667_Non-Ref_T	rs12924667	Non-Ref	T	1204	3841	7391	1150	1623	1381	894	539	832	782	768	1787	1768	1369	1882	1614	925	738	1034	741	646
rs12924667_Ref_A	rs12924667	Ref	A	1245	3623	7540	1694	2047	1614	738	740	894	624	977	1588	1697	1620	1960	1414	629	846	868	466	847
rs12924729_Non-Ref_A	rs12924729	Non-Ref	A	2805	7895	19608	3531	4478	3697	2344	1790	1826	1934	2330	3706	3933	4265	4282	4168	2647	2364	2141	2543	2238
rs12924729_Ref_G	rs12924729	Ref	G	5821	16578	35038	7086	8026	7146	4445	3923	4423	4564	4567	7789	8616	7766	8657	7545	5546	6057	5495	5349	5826
rs12925642_Non-Ref_G	rs12925642	Non-Ref	G	512	1532	2906	434	791	664	207	469	472	325	368	573	756	702	783	557	304	250	202	406	569
rs12925642_Ref_A	rs12925642	Ref	A	1590	4966	10443	2112	2326	2067	1338	1167	1073	1092	997	2373	2383	2172	2760	2354	983	1255	1303	1286	1356
rs12927355_Non-Ref_T	rs12927355	Non-Ref	T	2037	5798	13512	2539	2871	2398	1393	1347	1465	1834	1293	2639	2870	2530	3218	2687	1867	1414	1364	1482	2186
rs12927355_Ref_C	rs12927355	Ref	C	1837	5636	11089	2278	2665	2328	1134	1407	1078	1333	1223	2455	2460	2622	2844	2459	1688	1768	1405	1479	1915
rs12928537_Non-Ref_A	rs12928537	Non-Ref	A	812	2252	4824	1089	967	980	630	583	553	612	397	853	1029	1062	1139	1063	853	857	1011	383	864
rs12928537_Ref_G	rs12928537	Ref	G	3284	10661	20386	3840	5125	4052	3116	2393	3196	2489	2975	4062	5033	4526	5093	4281	4133	3889	3516	3054	3778
rs12928725_Non-Ref_T	rs12928725	Non-Ref	T	1754	5058	11267	2166	2678	2056	1471	1168	1523	1316	1321	2341	2468	2429	2446	2208	1891	1255	1167	1374	1246
rs12928725_Ref_G	rs12928725	Ref	G	2977	8075	18093	3849	4625	3564	2593	2126	2463	2275	1985	3924	4162	3989	4165	3962	2325	2507	2321	2433	2835
rs12928726_Non-Ref_A	rs12928726	Non-Ref	A	2681	8087	15977	3318	3870	3249	2534	1847	2339	2404	2616	3393	3927	3424	4286	3600	3639	2680	3099	2699	2616
rs12928726_Ref_G	rs12928726	Ref	G	2764	8031	17041	3324	4119	3360	1705	2048	1986	2478	2292	3711	4061	3690	4176	3818	2967	3000	2502	2603	2748
rs12928810_Non-Ref_A	rs12928810	Non-Ref	A	4166	12444	26968	5157	5801	5043	5928	4818	4430	5558	4886	5383	6036	5522	6508	6191	6140	5949	5197	4773	6624
rs12928810_Ref_G	rs12928810	Ref	G	3822	12736	24457	4995	6142	4981	5156	4759	3790	4887	4728	5122	5492	5321	5652	5375	5107	6025	4652	4298	5797
rs12935156_Non-Ref_A	rs12935156	Non-Ref	A	1891	4768	12417	2172	2604	2206	1593	1406	1081	1178	1314	2397	2843	2698	2544	2633	1560	1831	1319	1395	1830
rs12935156_Ref_T	rs12935156	Ref	T	400	1269	2149	495	679	494	333	309	262	171	188	553	590	507	729	531	235	319	597	66	395
rs12935413_Non-Ref_A	rs12935413	Non-Ref	A	5724	16694	35006	7200	8984	6695	3674	3776	3839	3498	3623	8000	8307	7955	8512	7737	4944	5634	4044	4037	5759
rs12935413_Ref_G	rs12935413	Ref	G	4187	10803	24064	5683	6325	5216	2977	2724	3204	2702	2506	5724	5750	5417	5832	5309	4119	3905	3644	3145	3552
rs12937330_Non-Ref_A	rs12937330	Non-Ref	A	4737	14508	30676	6165	7366	5739	2721	2785	3502	2983	3071	6628	6946	6761	7138	6276	3719	3286	3175	2618	4509
rs12937330_Ref_C	rs12937330	Ref	C	4014	10717	24723	4656	5624	4415	1829	2366	2760	2345	2492	4756	5691	5242	5776	5558	3782	2344	2355	2651	2568
rs12938117_Non-Ref_T	rs12938117	Non-Ref	T	291	746	1931	360	435	410	96	113	157	139	176	397	390	446	424	401	280	214	282	162	194
rs12938117_Ref_C	rs12938117	Ref	C	80	336	449	50	110	88	4	32	116	20	30	179	117	57	134	143	36	38	71	128	79
rs12938617_Non-Ref_A	rs12938617	Non-Ref	A	1697	4689	9923	2286	2673	1981	1218	1245	1063	1358	1155	2342	2392	2032	2498	2385	1656	1223	1464	1053	1015
rs12938617_Ref_T	rs12938617	Ref	T	1840	5125	10807	2415	2776	2275	1394	1166	1306	1288	1214	2476	2761	2562	2781	2516	1556	1546	1540	1274	1243
rs12938749_Non-Ref_T	rs12938749	Non-Ref	T	2886	8579	16607	3646	4262	3716	2435	2225	2303	2183	2361	3598	3981	4121	4141	3906	2277	2768	2649	2454	2594
rs12938749_Ref_C	rs12938749	Ref	C	3192	9551	20998	4129	4873	3826	2610	2156	2877	2571	1959	4096	4484	4133	4591	4603	3225	3089	2701	2026	2609
rs12940616_Non-Ref_G	rs12940616	Non-Ref	G	2884	7537	16001	3462	4177	3139	3337	2803	3064	3884	4105	3555	3972	3805	3799	3989	4477	4483	3650	3521	4542
rs12940616_Ref_A	rs12940616	Ref	A	2443	6546	14825	2906	3220	2784	3175	2355	2613	2737	2849	2725	3129	2734	3370	2844	3682	2835	3701	2374	2327
rs12942660_Non-Ref_T	rs12942660	Non-Ref	T	11227	33820	75292	14588	17270	14633	6867	7065	6311	7398	8049	14736	16836	15364	17333	15255	9451	8766	7319	7221	9749
rs12942660_Ref_C	rs12942660	Ref	C	7786	23730	49880	10339	12203	9902	5320	5153	5057	4505	4912	10185	11248	11478	11962	11133	6544	5838	6380	5024	5459
rs12943012_Non-Ref_C	rs12943012	Non-Ref	C	2289	5980	14104	2848	3646	2703	3559	3536	3508	3919	3716	2786	2959	3041	3306	3006	5175	4833	4802	4595	5144
rs12943012_Ref_T	rs12943012	Ref	T	4597	12630	29056	5650	6774	5508	7580	6166	6520	6040	7801	5836	6371	5895	6547	6108	9064	8657	7778	7093	8422
rs12943206_Non-Ref_T	rs12943206	Non-Ref	T	1270	3842	7923	1730	2065	1727	829	626	656	608	773	1705	1936	1767	1928	1641	446	803	1026	644	915
rs12943206_Ref_C	rs12943206	Ref	C	1289	3937	8000	1725	1838	1488	671	511	1051	605	968	1722	1802	1817	1839	1826	720	715	667	687	987
rs12945253_Non-Ref_G	rs12945253	Non-Ref	G	1391	3749	9392	1545	1907	1625	960	603	849	958	824	1589	2040	1932	2250	1712	680	1132	834	787	927
rs12945253_Ref_C	rs12945253	Ref	C	1250	3144	7283	1407	1974	1553	435	381	737	684	643	1470	1653	1652	1833	1589	853	764	899	519	576
rs12946040_Non-Ref_A	rs12946040	Non-Ref	A	2577	7980	15952	3264	3492	2943	3625	2608	3367	2697	3198	3220	3560	3347	3685	3648	3263	3591	3257	2957	3574
rs12946040_Ref_C	rs12946040	Ref	C	1624	4999	9317	2344	2150	1774	1882	1830	1677	1526	1508	2101	2037	2424	2239	2170	2354	2621	2171	2120	2198
rs12946188_Non-Ref_A	rs12946188	Non-Ref	A	3225	8454	19459	4237	4501	3819	3435	2787	3312	2966	3324	4213	4625	4298	4766	4355	4458	3735	4215	3695	3683
rs12946188_Ref_C	rs12946188	Ref	C	188	538	1275	336	304	276	75	159	227	148	222	215	316	297	335	233	323	242	281	127	254
rs12946792_Non-Ref_C	rs12946792	Non-Ref	C	2591	8497	17106	3252	3882	3108	1780	1341	1162	1013	1282	3413	3711	3594	3478	3705	1857	1610	1536	1624	1676
rs12946792_Ref_T	rs12946792	Ref	T	2582	7397	17714	3507	3640	2971	1557	1132	1202	1270	1598	3161	3845	3413	3732	3572	830	1928	1601	1295	1868
rs12947480_Non-Ref_A	rs12947480	Non-Ref	A	4121	12931	26997	5857	6328	5278	2759	2162	2760	2540	2849	5484	5965	5824	6607	6438	3400	3024	3327	3105	2929
rs12947480_Ref_G	rs12947480	Ref	G	3010	8236	19352	4082	4719	3791	2652	1926	1732	2298	2171	4239	4491	3849	4404	4001	2322	2516	2591	2475	3050
rs12948686_Non-Ref_T	rs12948686	Non-Ref	T	4480	12544	28426	5888	6628	5436	2667	3016	2422	2166	2870	5709	6629	5920	6322	5695	3231	2603	2502	3013	2512
rs12948686_Ref_A	rs12948686	Ref	A	3421	9642	21984	4394	5089	4177	2538	2124	2323	1861	2112	4391	4758	4694	5153	4629	2682	1757	1716	1598	2354
rs12948927_Non-Ref_T	rs12948927	Non-Ref	T	2704	7823	17452	3531	3907	3424	2598	2116	2542	2150	2576	3967	4242	3797	3692	3227	3035	2858	3306	2777	3008
rs12948927_Ref_G	rs12948927	Ref	G	2355	6551	14488	3214	3405	2944	1793	2075	2104	2217	2084	3356	3345	3151	3424	3149	2385	2726	2814	2678	2926
rs12949547_Non-Ref_A	rs12949547	Non-Ref	A	1485	3974	8796	1879	2009	1540	1077	1201	585	959	1144	2009	2162	1877	1916	2000	1490	926	1223	678	1021
rs12949547_Ref_C	rs12949547	Ref	C	1888	5003	10605	2403	2892	2237	1305	761	1209	933	1078	2445	2652	2585	3025	2520	1328	1737	1206	1416	1068
rs12950662_Non-Ref_G	rs12950662	Non-Ref	G	2160	6438	13465	2329	2894	2590	1496	1639	1469	1360	1113	2761	3006	2926	3105	2881	1597	1620	2125	1762	1906
rs12950662_Ref_A	rs12950662	Ref	A	3104	8784	19386	4158	4706	3857	2205	2184	1924	2311	2061	3982	4229	4043	4662	4205	2632	3296	2566	2404	2618
rs12952146_Non-Ref_T	rs12952146	Non-Ref	T	5221	14965	30174	6747	7784	6426	3814	3563	3991	3943	4173	6364	7359	6402	7683	7156	4880	4318	4593	3677	3866
rs12952146_Ref_C	rs12952146	Ref	C	4360	11435	25238	5751	6340	4900	5205	4481	4576	5483	4212	5684	6324	6196	6716	5806	5537	5408	4539	5078	6738
rs12972990_Non-Ref_G	rs12972990	Non-Ref	G	2741	7273	16738	3478	3846	3369	4741	4461	4916	5524	5114	3357	3856	3555	4236	3527	6096	5885	6236	6434	5723
rs12972990_Ref_T	rs12972990	Ref	T	1624	4511	10629	2126	2519	1918	3166	2926	2595	2503	2432	1683	2453	2155	2325	2100	3523	3649	3658	2603	3116
rs13000467_Non-Ref_A	rs13000467	Non-Ref	A	2705	8869	15612	3637	4363	3295	1700	1823	1568	2041	2012	3952	3628	3659	4186	3410	2184	1642	1700	1790	2213
rs13000467_Ref_T	rs13000467	Ref	T	2271	6730	14541	2834	3487	2637	1840	1554	1248	1845	1407	3060	3121	2915	3249	3204	1479	1560	1775	1129	1633
rs13023380_Non-Ref_A	rs13023380	Non-Ref	A	1118	3358	6477	1785	1841	1420	1034	614	829	914	413	1317	1532	1360	1413	1516	814	817	907	636	892
rs13023380_Ref_G	rs13023380	Ref	G	1132	3235	7156	1392	1881	1238	657	806	747	706	478	1391	1766	1608	1612	1733	1019	1190	795	770	722
rs13069553_Non-Ref_G	rs13069553	Non-Ref	G	1965	5861	11713	2525	2892	2087	1575	1238	993	793	1278	2694	2462	2383	2629	2422	1754	1432	1334	1411	1371
rs13069553_Ref_A	rs13069553	Ref	A	1112	2730	5811	1395	1435	1386	658	870	658	786	709	1279	1607	1419	1658	1439	986	622	898	632	1363
rs13092998_Non-Ref_T	rs13092998	Non-Ref	T	918	2890	7576	1415	1550	1215	392	549	441	1041	465	1407	1380	1274	1516	1225	795	343	537	694	338
rs13092998_Ref_G	rs13092998	Ref	G	5214	16574	32927	6672	7335	6484	2981	2332	2096	2359	2782	6416	7382	7417	7554	6995	3027	3505	3484	2830	3274
rs13101828_Non-Ref_G	rs13101828	Non-Ref	G	891	2523	5313	1137	1407	1083	563	531	525	640	644	1242	1308	1298	1548	1377	1213	829	961	463	1105
rs13101828_Ref_A	rs13101828	Ref	A	1618	4900	11895	1958	2662	1847	1316	907	993	1317	978	2348	2509	2270	2696	2378	1253	1309	1574	1123	1580
rs13103766_Non-Ref_A	rs13103766	Non-Ref	A	2560	7578	17173	2944	3271	3164	2251	1652	1606	1260	2177	3142	3554	3439	3490	3498	2753	2402	1344	2096	2012
rs13103766_Ref_G	rs13103766	Ref	G	2175	6442	12459	2821	3405	2784	1871	1478	1245	1788	1755	2903	3275	3056	3577	2973	1729	1429	1568	1356	1730
rs13106926_Non-Ref_G	rs13106926	Non-Ref	G	465	1446	3023	661	661	533	307	352	301	274	279	477	736	687	730	618	520	286	511	431	185
rs13106926_Ref_A	rs13106926	Ref	A	235	648	1173	346	315	315	191	145	124	236	247	315	295	349	266	312	108	199	208	262	209
rs13107572_Non-Ref_A	rs13107572	Non-Ref	A	3372	9707	23221	4236	5493	4125	2442	2392	1999	1747	2305	4556	4898	4345	4865	4972	2257	3180	2945	2190	2406
rs13107572_Ref_C	rs13107572	Ref	C	330	787	2307	388	517	432	270	304	247	114	214	346	399	370	530	374	331	250	165	255	355
rs13107612_Non-Ref_T	rs13107612	Non-Ref	T	221	421	1502	205	339	269	1108	1678	1602	1404	1279	257	307	313	308	372	1432	1274	1370	1197	1403
rs13107612_Ref_C	rs13107612	Ref	C	235	560	1680	354	312	273	1571	1236	1142	1418	1141	213	338	217	368	248	1438	1176	1355	1178	1378
rs13124747_Non-Ref_G	rs13124747	Non-Ref	G	2394	6631	14729	3146	3589	3019	1772	1420	1113	1208	1480	3282	3331	3165	3645	3053	1602	1728	1542	1540	1662
rs13124747_Ref_A	rs13124747	Ref	A	300	1173	1708	526	422	439	185	203	247	221	246	435	406	480	414	314	180	236	360	157	302
rs13126334_Non-Ref_G	rs13126334	Non-Ref	G	3627	10220	23471	4805	5641	4449	2566	2225	2249	2417	2330	4550	5203	4916	5499	4702	3007	3083	3202	2932	3995
rs13126334_Ref_A	rs13126334	Ref	A	1523	4548	10516	1652	2424	1873	757	1015	1283	1537	1103	2190	2185	1883	2291	2269	1292	845	1134	848	1102
rs13129744_Non-Ref_C	rs13129744	Non-Ref	C	1603	4595	11557	1818	2297	1921	1304	1260	1224	1562	1488	2142	2465	2136	2645	2283	1710	1189	1435	1498	1350
rs13129744_Ref_T	rs13129744	Ref	T	972	2643	6734	1464	1556	1038	924	608	659	871	831	1353	1384	1291	1466	1347	1127	960	973	791	802
rs13131198_Non-Ref_G	rs13131198	Non-Ref	G	2632	7476	17908	3436	4220	3315	1475	1437	1296	1388	1155	3814	3919	3623	4227	3748	2104	2109	1837	1577	1498
rs13131198_Ref_A	rs13131198	Ref	A	5488	16521	35066	7048	8240	6985	3398	2760	2798	2517	2722	7137	7684	7886	8470	7991	4206	3677	3040	3171	4038
rs13135381_Non-Ref_G	rs13135381	Non-Ref	G	1541	4414	9042	1801	2053	1843	990	977	639	739	1063	1880	1971	1879	2162	1942	948	1242	1430	1119	1434
rs13135381_Ref_A	rs13135381	Ref	A	863	2344	5703	1064	1335	1118	550	467	541	441	436	1195	1362	1233	1225	1394	464	654	552	655	802
rs13136118_Non-Ref_A	rs13136118	Non-Ref	A	2652	7517	16459	3119	3848	3207	1346	1811	1433	1625	1675	3310	3493	3831	3875	3339	2437	2836	2132	1649	2546
rs13136118_Ref_G	rs13136118	Ref	G	2174	6501	13150	2571	2910	2586	2329	1639	1436	1553	1592	2665	3077	2778	3046	2917	1217	2122	1303	1501	1983
rs13136796_Non-Ref_T	rs13136796	Non-Ref	T	1534	5447	10617	1886	2437	1907	1221	1051	1316	1360	749	2039	2317	2109	2195	2146	973	1455	1356	1274	1617
rs13136796_Ref_A	rs13136796	Ref	A	1122	3730	7074	1421	1488	1579	892	772	777	1026	853	1514	1506	1589	1495	1574	1223	961	1116	482	619
rs13137144_Non-Ref_A	rs13137144	Non-Ref	A	1644	5834	13114	2706	2705	2293	56734	44486	47516	54279	55525	2270	2930	2312	2795	2666	60901	59469	56698	51280	63754
rs13137144_Ref_G	rs13137144	Ref	G	913	3428	6257	1541	1676	1243	33153	26880	27957	29788	30190	1467	1754	1248	1525	1626	34335	33478	32781	29933	36263
rs13146194_Non-Ref_C	rs13146194	Non-Ref	C	3498	10418	22376	4802	5632	4249	2564	2080	2136	2492	2404	4307	5149	4615	5211	5028	2875	2604	2896	2332	3000
rs13146194_Ref_T	rs13146194	Ref	T	3313	10007	21028	4508	5016	3937	2190	2241	1907	1735	2216	4311	4610	4629	4827	4502	3225	2621	2247	2181	2895
rs13147245_Non-Ref_T	rs13147245	Non-Ref	T	2748	8057	17213	3704	4113	3494	1914	1407	1697	2000	1661	3509	4016	3718	4193	4074	1996	1805	1469	1495	2505
rs13147245_Ref_A	rs13147245	Ref	A	1765	5381	12018	2311	3040	2154	1324	853	924	796	948	2339	2676	2361	2908	2521	1184	985	1066	991	1139
rs13152198_Non-Ref_C	rs13152198	Non-Ref	C	4256	11261	25932	5678	6192	5191	2807	2216	2216	3093	2515	6011	6354	5775	6611	5404	3408	2894	2563	2871	3554
rs13152198_Ref_T	rs13152198	Ref	T	4026	10940	24821	4981	5771	4769	2036	2376	2357	2298	2496	4992	5625	5403	5458	5343	2736	3154	2359	2336	3024
rs13168551_Non-Ref_C	rs13168551	Non-Ref	C	1638	5260	10325	2177	2352	2168	1026	1033	1054	1163	1055	2134	2342	2223	2221	2215	1327	1135	1195	1587	1291
rs13168551_Ref_T	rs13168551	Ref	T	1737	4827	10154	2144	2556	2048	1692	1423	1503	1876	1858	2334	2395	2290	2495	2469	1925	1886	2303	1529	2101
rs1317082_Non-Ref_G	rs1317082	Non-Ref	G	1436	4230	10632	1888	2141	1802	1167	811	827	1137	1063	1928	1975	1886	2508	1891	1492	1328	1080	1166	1434
rs1317082_Ref_A	rs1317082	Ref	A	564	1513	3684	820	863	718	508	370	513	396	419	957	904	705	924	812	588	561	589	288	300
rs1317882_Non-Ref_C	rs1317882	Non-Ref	C	3354	9557	21835	4505	4769	3971	2599	1932	2283	1823	2067	4287	4922	4911	4690	3989	2989	2976	2418	2437	2402
rs1317882_Ref_T	rs1317882	Ref	T	1565	4090	9380	2093	2535	1875	1087	868	833	887	1008	1974	2192	2139	2202	2061	1596	1589	1092	1509	889
rs13193526_Non-Ref_A	rs13193526	Non-Ref	A	160	662	1218	247	319	191	446	335	442	435	308	175	332	239	188	297	303	311	281	178	172
rs13193526_Ref_G	rs13193526	Ref	G	1659	4162	11207	2104	2629	2081	3298	2577	2578	3622	3343	1966	2315	2379	2444	2189	3020	4367	2942	2892	4063
rs13195029_Non-Ref_T	rs13195029	Non-Ref	T	461	1575	3328	656	636	612	612	741	850	1210	1004	690	724	641	681	629	1262	936	820	603	1033
rs13195029_Ref_C	rs13195029	Ref	C	2992	7713	17714	3861	4497	3595	5393	4892	4356	4587	4813	3708	4301	3992	4256	4749	6462	5969	6263	5990	6548
rs13195361_Non-Ref_A	rs13195361	Non-Ref	A	2683	7259	17385	3714	3993	3116	1856	1271	1107	1637	1782	3356	3977	3860	3464	3376	1905	2193	1642	1791	1905
rs13195361_Ref_G	rs13195361	Ref	G	1416	3639	9265	1985	2173	1936	669	622	786	884	919	1842	2158	1777	2311	1730	1113	1054	749	558	1629
rs13195490_Non-Ref_G	rs13195490	Non-Ref	G	4759	13014	30160	5603	6745	5335	2927	2716	2861	3179	3431	5558	6391	5990	7420	6197	4653	3420	3565	3677	4011
rs13195490_Ref_C	rs13195490	Ref	C	3694	11084	22172	4524	5349	4228	2694	1897	2162	2328	2593	4757	4791	4501	5351	4546	3061	2787	2735	3219	3131
rs13196367_Non-Ref_C	rs13196367	Non-Ref	C	2026	5690	13847	2580	3406	2521	2961	1946	2212	2693	2132	2576	3252	2812	3238	2742	2671	2722	2587	2554	2013
rs13196367_Ref_G	rs13196367	Ref	G	3471	10262	22524	4693	5101	4574	4619	3356	3325	3451	3975	4518	5276	4326	5173	4849	4767	4642	4414	3810	4865
rs13196785_Non-Ref_C	rs13196785	Non-Ref	C	3945	11687	25395	5029	6320	4926	5349	4518	4530	4722	4710	5178	5954	5764	6215	5560	6235	5602	5162	4448	4655
rs13196785_Ref_G	rs13196785	Ref	G	5419	16701	34628	7081	8611	7003	5548	5220	5544	5662	6261	7490	8227	7048	8382	7685	7128	6751	6471	6332	7883
rs13196983_Non-Ref_G	rs13196983	Non-Ref	G	94	358	675	114	91	118	61	112	87	174	147	119	156	139	126	186	97	48	136	66	118
rs13196983_Ref_A	rs13196983	Ref	A	4785	15423	31252	6820	7339	6093	3341	2686	3082	3301	2941	6233	6851	6338	7122	6490	3288	3176	2770	2788	3916
rs13197551_Non-Ref_C	rs13197551	Non-Ref	C	921	2810	6570	1250	1209	1292	737	805	742	818	1122	1315	1411	1451	1525	1289	971	822	938	748	1105
rs13197551_Ref_T	rs13197551	Ref	T	1669	3936	10729	2168	2567	2275	1793	1309	1083	1142	1205	2227	2500	2297	2692	2396	1636	1593	1529	1446	1897
rs13199775_Non-Ref_T	rs13199775	Non-Ref	T	4979	14124	31094	6517	7319	6401	32282	27362	28394	28953	30723	7367	7415	6958	7663	7170	32740	32890	29985	28494	33751
rs13199775_Ref_A	rs13199775	Ref	A	3552	11166	23911	4978	5685	4372	24656	21134	22864	22515	23695	5454	5315	4918	6018	4626	25632	25055	22760	21039	25925
rs13200792_Non-Ref_T	rs13200792	Non-Ref	T	2247	6466	13603	2608	3127	2486	3101	2277	2638	2096	2102	2754	3116	2783	3526	3387	2598	3222	3059	3026	3675
rs13200792_Ref_C	rs13200792	Ref	C	2559	6499	14665	3346	3494	2869	4025	3810	4111	3963	4329	3018	3646	3001	3790	3406	5291	4875	5132	4322	5657
rs13200921_Non-Ref_C	rs13200921	Non-Ref	C	2789	7874	17947	3651	4662	3424	3776	3108	3635	3932	3759	3781	4022	3865	4081	3857	5424	4109	4229	3865	5380
rs13200921_Ref_T	rs13200921	Ref	T	252	685	1785	300	273	308	236	329	315	377	416	352	381	329	362	271	467	255	387	536	310
rs13205210_Non-Ref_C	rs13205210	Non-Ref	C	2937	8423	17029	3559	4508	3505	2029	1553	1660	1681	1688	3509	4184	3729	4276	3574	1902	2407	2055	2232	1901
rs13205210_Ref_T	rs13205210	Ref	T	2269	6110	13404	2906	3304	2613	1197	1060	1312	1365	1218	3065	3192	3098	3593	2986	1829	1649	1476	1594	1358
rs13206245_Non-Ref_A	rs13206245	Non-Ref	A	3104	8248	20546	4218	4669	3649	1928	1773	1829	1903	1609	3927	4369	4117	4616	4313	2404	1947	2534	1852	2573
rs13206245_Ref_G	rs13206245	Ref	G	1562	4545	10103	1874	2396	1820	1057	909	1243	864	870	1834	2237	2103	2182	2249	1235	1320	802	800	1064
rs13207848_Non-Ref_G	rs13207848	Non-Ref	G	1822	5860	12666	2432	3242	2134	16746	13257	13789	14061	14832	2303	2740	2606	2811	2595	16122	17265	14576	14597	16962
rs13207848_Ref_A	rs13207848	Ref	A	2738	7868	17769	3636	4152	3221	23451	21125	20172	22696	23412	3745	4046	3719	4317	3931	27197	24486	23981	20152	27505
rs13208149_Non-Ref_G	rs13208149	Non-Ref	G	1364	4005	8719	1650	2315	1664	7174	5406	5569	5093	6566	1859	1911	1903	2133	1692	7151	7361	6196	5299	6695
rs13208149_Ref_A	rs13208149	Ref	A	3520	10333	18714	4334	4782	4433	16449	14385	12512	16751	16456	4765	5172	5284	5128	4472	18018	16264	16627	14743	17065
rs13209544_Non-Ref_A	rs13209544	Non-Ref	A	1691	4951	10578	2173	2280	1936	1206	835	962	721	939	2222	2694	2208	2629	2205	1319	1286	815	1115	1080
rs13209544_Ref_G	rs13209544	Ref	G	1309	3801	7856	1673	1861	1487	1014	538	958	721	884	1917	1928	1774	1937	1988	749	1017	916	839	1052
rs13210470_Non-Ref_T	rs13210470	Non-Ref	T	207	411	1136	186	341	186	176	74	85	104	102	241	173	227	225	201	232	87	155	69	101
rs13210470_Ref_C	rs13210470	Ref	C	132	509	674	131	231	136	112	43	115	98	168	194	153	255	145	287	109	160	29	104	83
rs13212699_Non-Ref_T	rs13212699	Non-Ref	T	788	2529	4643	1052	1161	997	675	643	586	786	882	1199	1055	1067	1187	1054	547	739	1018	1152	1043
rs13212699_Ref_C	rs13212699	Ref	C	1254	3931	9137	1740	2021	1908	992	1147	1355	1332	1126	1731	1773	1729	1840	1642	1276	1157	1642	1300	1149
rs13213239_Non-Ref_T	rs13213239	Non-Ref	T	1431	4104	9513	1968	2548	1774	982	1161	921	959	1428	1947	2133	1956	2113	1830	1035	855	1393	970	1371
rs13213239_Ref_C	rs13213239	Ref	C	1364	4338	7493	1632	2127	1471	840	736	703	1043	762	1518	2046	1800	2038	2038	1056	929	844	986	805
rs13213288_Non-Ref_G	rs13213288	Non-Ref	G	1315	4216	8880	1925	2233	1719	959	1045	1333	1239	1208	1639	1945	2015	1955	1976	975	1149	1712	1221	1547
rs13213288_Ref_C	rs13213288	Ref	C	1236	3514	8129	1578	1853	1491	1487	1122	1355	1054	976	1517	1973	1818	1813	2012	936	1036	1124	1336	1919
rs13213604_Non-Ref_C	rs13213604	Non-Ref	C	5043	15038	33786	6189	8093	6618	28935	23324	24413	22758	26308	6930	7676	7026	7627	7358	29187	27473	27827	23335	31848
rs13213604_Ref_G	rs13213604	Ref	G	3763	11451	27328	5184	5802	4856	19907	17893	17584	19067	19182	5199	5812	5239	6320	5618	21146	20626	19314	17989	22038
rs13214169_Non-Ref_G	rs13214169	Non-Ref	G	1943	5502	13842	2621	2861	2225	1690	1533	1718	2064	1641	2554	2765	2825	3078	2326	1788	2400	1795	1707	2066
rs13214169_Ref_A	rs13214169	Ref	A	2356	6607	14480	3158	3649	2648	2529	2134	2143	2098	2332	2981	3598	3132	3752	3192	2926	2678	2177	2179	3648
rs13214290_Non-Ref_G	rs13214290	Non-Ref	G	2377	6777	15085	2973	3250	2780	2161	2028	2101	2278	2212	3020	3220	3026	3347	3191	3007	2499	2660	2174	2678
rs13214290_Ref_T	rs13214290	Ref	T	2933	8050	19884	3767	4260	3528	2577	2564	2758	2320	2282	3678	4219	3656	4066	3937	3517	3488	3292	2771	3191
rs13214596_Non-Ref_C	rs13214596	Non-Ref	C	1544	4022	8269	1635	2626	1623	1587	1140	811	1002	1056	1881	1920	1884	1936	1983	1342	1070	810	1188	1292
rs13214596_Ref_A	rs13214596	Ref	A	1585	4402	8964	2133	2061	1657	1259	909	858	792	967	1960	2204	1963	2190	2236	1216	1399	1217	1218	1716
rs13215208_Non-Ref_T	rs13215208	Non-Ref	T	944	2492	5836	1207	1497	1045	3031	2440	2619	2434	2752	985	1386	1183	1432	1427	3087	3176	3222	2521	3876
rs13215208_Ref_C	rs13215208	Ref	C	1864	5766	11562	2691	2828	2145	4368	3632	3486	3577	4122	2525	2688	2644	2651	2573	5182	5562	3875	3974	4915
rs13222044_Non-Ref_T	rs13222044	Non-Ref	T	5676	15624	36804	7572	8468	6768	4590	3927	4345	3823	4213	7242	8336	7948	8418	7705	5034	4973	4736	4275	5570
rs13222044_Ref_C	rs13222044	Ref	C	7150	20989	50523	9021	10697	8126	5609	5266	5311	5450	5896	9391	10411	9931	10376	9740	7556	7051	5739	5504	5873
rs13229034_Non-Ref_C	rs13229034	Non-Ref	C	626	1811	4500	954	1000	867	578	467	528	369	400	803	704	968	956	778	524	752	464	492	594
rs13229034_Ref_T	rs13229034	Ref	T	3241	9594	20816	4448	4995	4013	2082	2536	1840	2539	2191	4201	5061	4389	4788	4807	3230	2991	3643	2962	2566
rs13232316_Non-Ref_A	rs13232316	Non-Ref	A	269	795	2362	320	451	280	174	113	88	97	171	288	376	346	374	234	115	125	113	145	76
rs13232316_Ref_T	rs13232316	Ref	T	142	545	650	187	251	165	114	85	157	38	116	164	242	219	230	217	105	217	125	164	92
rs13237546_Non-Ref_A	rs13237546	Non-Ref	A	4424	12992	28274	5452	6666	5285	5460	3212	4412	3971	4096	5823	6245	5912	6668	5835	5349	5161	4604	4842	5630
rs13237546_Ref_G	rs13237546	Ref	G	1659	4456	11127	2132	2647	1789	1944	1569	1683	1499	1459	2120	2262	2275	2517	2321	1872	1984	1983	1850	1791
rs13240595_Non-Ref_A	rs13240595	Non-Ref	A	2120	6467	12027	2715	2713	2474	16152	14408	15557	16129	15516	2816	2811	2776	3005	3140	18001	18710	18436	15905	20202
rs13240595_Ref_C	rs13240595	Ref	C	2086	5376	13717	2687	2930	2379	15303	14071	14214	14065	15009	2592	2965	2735	2751	3055	17454	17629	15532	16017	18823
rs13241591_Non-Ref_G	rs13241591	Non-Ref	G	1303	3517	8856	1455	2017	1431	1109	484	799	694	601	1495	1756	1582	1726	1630	755	650	1052	725	818
rs13241591_Ref_A	rs13241591	Ref	A	3234	8572	20684	4192	4744	3903	2602	2062	2041	1814	1948	4121	4645	4066	4350	4398	3019	3076	2442	2983	3069
rs13256690_Non-Ref_C	rs13256690	Non-Ref	C	682	1909	4381	661	987	756	497	554	478	256	263	847	932	930	1028	902	920	416	632	290	633
rs13256690_Ref_G	rs13256690	Ref	G	854	2752	5851	1240	1485	1048	737	700	925	565	599	1301	1438	1227	1271	1265	886	1017	1108	935	795
rs13270870_Non-Ref_G	rs13270870	Non-Ref	G	1313	4472	8604	1853	1985	1714	710	678	677	892	550	1906	1981	1799	2044	1777	1105	1051	976	965	1171
rs13270870_Ref_A	rs13270870	Ref	A	2224	6646	15009	3152	3289	2462	1227	1162	1459	937	974	2963	3194	3098	3586	3141	1690	1828	1347	726	1531
rs13313561_Non-Ref_C	rs13313561	Non-Ref	C	739	2045	4986	865	974	969	332	434	360	370	304	863	1084	914	1425	1014	306	362	410	588	728
rs13313561_Ref_G	rs13313561	Ref	G	1341	4162	10297	1856	1978	1780	845	674	744	894	724	2009	1939	1987	2182	2316	1186	1053	1096	1186	1075
rs13313564_Non-Ref_A	rs13313564	Non-Ref	A	2187	5572	12474	2617	3044	2360	1328	1181	907	1408	1443	2493	2925	2724	3144	2867	1380	1400	1144	1531	1743
rs13313564_Ref_G	rs13313564	Ref	G	2112	5998	13079	2856	3261	2637	1239	1051	1392	1285	1157	2830	2887	2807	3443	2614	1604	1828	1493	1061	1539
rs13313573_Non-Ref_T	rs13313573	Non-Ref	T	3270	8953	19188	4035	5032	4037	2188	2078	1659	1842	2178	4045	4424	4163	4742	4534	2480	2850	2255	2378	2710
rs13313573_Ref_G	rs13313573	Ref	G	3442	9996	22050	4544	5391	4081	2182	2039	1697	2098	2453	4584	4639	4469	4784	4622	3310	2844	2296	2556	3067
rs1332721_Non-Ref_C	rs1332721	Non-Ref	C	1673	5277	10780	2211	2603	2047	1441	1095	1160	1197	975	2169	2092	2130	2534	2305	1414	1105	1094	1205	1338
rs1332721_Ref_G	rs1332721	Ref	G	4356	13668	27576	5781	6682	5430	3842	3006	3074	3307	3053	6115	6269	6112	6655	6206	3915	3860	4262	3350	4375
rs1332723_Non-Ref_A	rs1332723	Non-Ref	A	2577	7016	14831	3095	3875	3011	1680	1354	1945	1296	1851	3247	3360	3540	3700	3223	1938	1491	1800	1525	1350
rs1332723_Ref_G	rs1332723	Ref	G	2567	7199	16299	3177	3409	2938	1751	1548	1491	1228	1732	3375	3386	3353	3853	3296	2233	1902	1975	1857	1486
rs1332724_Non-Ref_T	rs1332724	Non-Ref	T	816	2623	4491	1099	1080	945	714	360	563	467	725	1170	1064	1101	1088	1069	715	511	709	565	668
rs1332724_Ref_C	rs1332724	Ref	C	2213	5974	14214	2720	3416	2533	1692	1530	1368	1575	1723	2735	3305	3006	3693	2988	1721	1734	1465	1660	1975
rs1332731_Non-Ref_T	rs1332731	Non-Ref	T	2633	7682	16349	3589	3954	3424	1275	1623	1590	1423	1939	3599	3888	3860	4111	3666	2112	2022	1568	1763	1936
rs1332731_Ref_C	rs1332731	Ref	C	5420	15870	35433	7737	8215	6994	3326	3280	3198	3734	3082	7152	8072	7477	8013	7573	3878	3631	4032	3377	3487
rs13332649_Non-Ref_G	rs13332649	Non-Ref	G	1148	2673	6048	1216	1654	1369	1614	1054	900	1123	1284	1281	1652	1355	1733	1408	1549	1454	1599	1380	1587
rs13332649_Ref_A	rs13332649	Ref	A	849	2434	4888	1092	1297	1169	831	512	637	854	779	1137	1244	1035	1335	1154	632	832	621	870	1301
rs13334305_Non-Ref_T	rs13334305	Non-Ref	T	2821	7380	17894	3302	4283	3126	19301	15618	17967	16727	18319	3457	3530	3745	4263	3888	18246	20651	18595	17265	18718
rs13334305_Ref_C	rs13334305	Ref	C	4945	13229	32192	6010	6891	5946	33416	29372	29621	29746	30174	6438	6398	6592	7140	6452	32383	33679	31271	28935	34375
rs13335265_Non-Ref_C	rs13335265	Non-Ref	C	4640	12456	26872	5457	6776	5243	5373	4433	3892	4928	4855	5903	6442	5854	6939	5884	7310	4944	5613	5185	6760
rs13335265_Ref_G	rs13335265	Ref	G	2040	5404	10404	2309	2875	2468	7152	5951	5450	6588	6595	2580	2792	2474	3089	2829	9569	8899	7881	7771	7937
rs13338069_Non-Ref_G	rs13338069	Non-Ref	G	5796	16158	33055	6841	8353	6295	28484	21636	23211	24113	26283	7124	7776	7145	7775	7543	32046	31609	30563	25853	32582
rs13338069_Ref_A	rs13338069	Ref	A	4705	13020	29056	5798	6750	5274	19012	16337	17980	17692	17397	5793	6532	6043	6782	6102	20522	21547	21629	19497	21570
rs13376563_Non-Ref_A	rs13376563	Non-Ref	A	5253	15659	34708	6117	7437	6017	5428	4878	5425	5519	5576	7096	7730	7135	7684	6686	7115	5210	5735	6148	6846
rs13376563_Ref_G	rs13376563	Ref	G	3574	10027	23375	4495	5838	4323	3429	3215	3423	2935	3685	4945	5183	4741	5600	4701	4354	4839	4591	3543	4205
rs13380871_Non-Ref_C	rs13380871	Non-Ref	C	383	997	2132	554	648	435	388	179	269	211	280	514	520	410	588	509	449	179	321	204	252
rs13380871_Ref_T	rs13380871	Ref	T	610	1403	3108	773	863	655	129	220	421	398	397	700	740	740	933	750	560	518	354	374	548
rs13385731_Non-Ref_C	rs13385731	Non-Ref	C	1722	4745	10469	2426	2999	2112	4435	3374	3762	4179	3380	2533	2468	2454	2691	2754	4555	5501	3517	3527	4024
rs13385731_Ref_T	rs13385731	Ref	T	2609	7119	17860	3561	3772	3229	5238	4263	4231	4037	4735	3456	3787	3367	4082	3496	4832	5753	5260	4655	5958
rs13397_Non-Ref_A	rs13397	Non-Ref	A	391	1002	2543	519	482	555	508	259	374	504	233	450	677	467	625	498	644	533	652	422	421
rs13397_Ref_G	rs13397	Ref	G	754	2639	5121	986	1217	878	1051	850	1108	1276	821	920	1126	1011	1366	1051	1564	1030	1184	1353	1704
rs1341666_Non-Ref_G	rs1341666	Non-Ref	G	2465	6881	13200	3025	3385	3056	2886	2559	3185	3467	2976	3067	3318	3101	3559	3462	4422	3637	3781	3213	4032
rs1341666_Ref_C	rs1341666	Ref	C	2510	8176	17508	3337	3521	3055	2445	2521	2478	2904	2555	3433	3876	3278	3648	3371	3937	3967	3709	3122	3577
rs13425999_Non-Ref_T	rs13425999	Non-Ref	T	2624	7948	16950	3252	4760	3501	3562	2895	2701	3204	2988	3732	3848	3738	4248	3586	3027	3204	3079	3484	3482
rs13425999_Ref_C	rs13425999	Ref	C	425	1535	2504	629	657	589	432	391	219	217	397	637	656	527	686	588	373	443	387	201	358
rs13433386_Non-Ref_G	rs13433386	Non-Ref	G	669	1903	4307	862	919	827	557	741	645	479	777	1042	948	871	1019	902	682	984	471	844	602
rs13433386_Ref_A	rs13433386	Ref	A	604	2366	3441	875	713	770	869	677	561	893	686	664	952	721	965	1017	1065	747	890	529	500
rs1352633_Non-Ref_C	rs1352633	Non-Ref	C	2684	7854	16342	3161	3899	3191	2073	1802	2101	2150	2104	3206	3615	3737	4517	3914	3152	2501	2583	2296	2593
rs1352633_Ref_A	rs1352633	Ref	A	3300	9763	19233	4028	4915	3899	2908	2504	2249	2865	2764	4367	4541	4364	4684	4293	3240	3147	2802	2779	3363
rs1360902_Non-Ref_T	rs1360902	Non-Ref	T	4193	12114	25961	5724	6117	5535	4101	3143	3343	3634	3076	5558	6091	5764	6661	5366	4129	4006	3733	3899	4516
rs1360902_Ref_C	rs1360902	Ref	C	1824	5886	10473	2331	2808	2297	1485	1407	1305	1613	2249	2274	2658	2416	2685	2168	1754	2268	1529	1523	2449
rs1377586_Non-Ref_A	rs1377586	Non-Ref	A	1098	2769	7609	1417	1534	1359	2242	2268	1778	2189	1954	1457	1530	1527	1636	1434	2714	2554	2652	2738	2943
rs1377586_Ref_G	rs1377586	Ref	G	942	2659	6635	1172	1395	1321	3019	2238	2187	2127	2774	1349	1363	1392	1467	1404	3113	3301	3555	3082	3558
rs1382568_Non-Ref-1_C	rs1382568	Non-Ref-1	C	980	2591	5103	1264	1526	1181	613	830	839	627	1103	1172	1319	1431	1516	1253	717	999	1006	781	656
rs1382568_Non-Ref-2_G	rs1382568	Non-Ref-2	G	904	2312	7075	1082	1522	1205	644	838	920	946	993	1213	1339	1323	1235	1399	948	1117	1100	855	964
rs1382568_Ref_A	rs1382568	Ref	A	395	1110	1746	435	630	502	230	287	328	196	455	455	563	606	465	445	242	295	290	270	188
rs1385374_Non-Ref_T	rs1385374	Non-Ref	T	3833	10203	25718	4893	5727	4369	2732	2655	2400	2343	2604	4836	5142	4948	5776	5258	3305	2849	2847	3233	2852
rs1385374_Ref_C	rs1385374	Ref	C	5391	15422	32635	7008	7739	6254	4299	3919	3615	4070	4315	6940	7509	7238	7845	7270	4735	4679	4765	3545	4472
rs138585691_Non-Ref_A	rs138585691	Non-Ref	A	3729	10525	21755	4848	5527	4566	2549	1935	2162	2606	2346	5085	5498	4850	5592	4965	3094	2799	2955	2514	3482
rs138585691_Ref_C	rs138585691	Ref	C	165	677	1284	244	270	296	274	86	195	147	81	196	261	288	272	284	232	210	260	101	396
rs138641783_Non-Ref_A	rs138641783	Non-Ref	A	835	2368	5861	1082	1430	967	584	516	377	391	846	1050	1180	1010	1204	1344	693	688	687	418	1142
rs138641783_Ref_G	rs138641783	Ref	G	1888	5633	13715	2644	2699	2460	1548	1137	1055	1426	1001	2455	2806	2550	3173	2451	1602	1587	1706	1652	1583
rs1387716_Non-Ref_G	rs1387716	Non-Ref	G	2642	7624	17044	3132	3979	3145	1840	1663	1554	1601	1854	3650	3701	3537	4114	3780	2038	1942	1507	1329	1668
rs1387716_Ref_A	rs1387716	Ref	A	2003	6607	12999	2793	3148	2578	1050	1198	1285	1466	1418	2866	3104	2544	3116	2964	1327	1370	1278	1143	1107
rs139218385_Non-Ref_G	rs139218385	Non-Ref	G	2338	6590	16698	2810	3421	2720	1709	852	1147	1043	1200	3167	3299	3096	3377	3227	1606	1970	1374	1220	2091
rs139218385_Ref_A	rs139218385	Ref	A	1859	5758	11831	2456	2491	2289	1144	825	942	1424	756	2365	2947	2410	2727	2343	1200	1455	1044	1077	1249
rs139284445_Non-Ref_T	rs139284445	Non-Ref	T	604	2132	4419	748	1173	699	345	597	492	492	417	737	909	793	863	825	865	846	778	697	575
rs139284445_Ref_C	rs139284445	Ref	C	282	629	1543	389	479	394	132	182	346	425	469	361	350	424	489	340	231	268	257	184	186
rs139375736_Non-Ref_A	rs139375736	Non-Ref	A	1605	3773	10597	2181	2284	1960	955	1064	920	934	772	2155	2335	2187	2343	2246	1548	1137	1006	1274	1112
rs139375736_Ref_G	rs139375736	Ref	G	2664	7671	19747	3559	3911	3166	1853	1345	1510	1056	1299	3482	3899	3732	4136	3479	1823	2051	1479	1868	2172
rs140026975_Non-Ref_C	rs140026975	Non-Ref	C	1792	5108	11574	2297	3163	2108	2322	2071	1262	1799	1945	2495	2436	2534	2660	2364	2770	2323	2305	1644	2943
rs140026975_Ref_A	rs140026975	Ref	A	992	2720	5922	1171	1554	1256	674	876	841	1149	858	1304	1496	1376	1612	1325	1337	1189	1116	874	784
rs140074062_Non-Ref_T	rs140074062	Non-Ref	T	3092	8093	18492	3580	4533	3461	5051	4297	5155	5169	5279	3980	4113	4106	4624	4134	6086	6309	6065	5231	5978
rs140074062_Ref_C	rs140074062	Ref	C	742	2412	4326	1080	1158	984	1493	1084	1002	1341	1255	1134	1112	1055	1276	1009	1492	1492	1401	1252	1648
rs140476407_Non-Ref_T	rs140476407	Non-Ref	T	243	837	1157	376	306	305	157	179	99	53	58	305	317	285	369	249	81	172	126	185	177
rs140476407_Ref_C	rs140476407	Ref	C	334	985	1869	362	481	334	173	189	249	145	157	437	457	373	560	442	290	312	198	194	94
rs140615691_Non-Ref_G	rs140615691	Non-Ref	G	3046	8491	18619	3734	4231	3579	2137	1658	1809	1440	1995	3890	4274	3719	4151	3877	2443	1553	2357	1513	1581
rs140615691_Ref_T	rs140615691	Ref	T	2826	7958	19111	3694	4052	3400	1593	2060	2039	1398	1709	3317	3788	3386	4307	3562	1828	1857	2267	1567	1916
rs140703203_Non-Ref_T	rs140703203	Non-Ref	T	1503	4484	8923	2047	2094	1874	1197	809	609	1207	737	2044	2203	1928	2486	1961	961	821	1406	1168	1101
rs140703203_Ref_A	rs140703203	Ref	A	2839	8346	17291	3800	4198	3424	1554	1204	1897	1822	1607	3775	4279	3715	4580	4194	1913	1809	2112	1645	2006
rs140775682_Non-Ref_C	rs140775682	Non-Ref	C	3190	8780	20528	4011	4982	4087	1477	1800	1728	2032	2366	4048	4284	4357	4525	3953	1823	2565	1387	1628	2046
rs140775682_Ref_T	rs140775682	Ref	T	6233	18653	40573	7985	9344	7771	3723	3051	3417	3335	2561	8268	8399	8184	9449	8477	4311	4073	4239	3834	4104
rs141195849_Non-Ref_A	rs141195849	Non-Ref	A	3386	9091	18498	4188	4771	3918	2830	2351	2469	2396	2750	4400	4855	4398	5128	4334	3049	3119	2637	2416	3465
rs141195849_Ref_G	rs141195849	Ref	G	1684	4831	9179	2212	2287	2013	1831	1482	1398	1136	1385	2141	2301	2515	2611	2402	1811	1240	1430	1555	1724
rs1414599_Non-Ref_T	rs1414599	Non-Ref	T	2836	8588	18686	3959	4424	3884	1764	1625	1679	1865	1877	3645	4270	4052	4372	4231	2512	2570	2239	2100	2139
rs1414599_Ref_G	rs1414599	Ref	G	2707	8050	16647	3598	4079	3378	2229	1780	1912	2436	1979	3715	4000	3824	3838	3759	2090	2145	1886	2523	2341
rs141764869_Non-Ref_C	rs141764869	Non-Ref	C	2002	5096	10565	2399	2835	2236	1026	1364	1054	1165	1170	2505	2597	2413	2749	2552	1957	1870	1622	1535	1494
rs141764869_Ref_T	rs141764869	Ref	T	1795	5347	9362	2311	2436	2131	1234	681	1247	1393	1093	2128	2420	2222	2681	2403	1459	2030	1201	1206	1151
rs1421627_Non-Ref_A	rs1421627	Non-Ref	A	47	189	406	71	57	34	108	62	62	2	57	67	44	75	134	100	76	30	34	0	65
rs1421627_Ref_G	rs1421627	Ref	G	394	1259	3019	465	656	424	261	159	234	183	438	480	469	448	602	529	351	214	264	154	288
rs142335893_Non-Ref_C	rs142335893	Non-Ref	C	2108	6198	12161	2829	2963	2699	3307	2439	3144	3342	3162	2513	2803	2796	3093	2730	3023	3524	3473	2965	4166
rs142335893_Ref_T	rs142335893	Ref	T	2559	6725	16810	3290	4013	3083	5132	4094	4288	4514	4014	2955	3437	3447	4048	3364	5374	5373	4534	4444	5134
rs142373084_Non-Ref_C	rs142373084	Non-Ref	C	3066	9333	20575	3862	5023	3700	4052	3713	3647	4194	4260	3760	4533	3944	5068	4275	5411	4863	4872	4741	5574
rs142373084_Ref_A	rs142373084	Ref	A	2896	9198	17883	3817	4922	3448	4300	4421	3877	4849	4907	3914	4252	4036	4660	3877	6562	5626	5507	5118	5634
rs142415291_Non-Ref_C	rs142415291	Non-Ref	C	3447	9131	21697	4209	4877	4231	2126	2519	2946	2263	2599	4281	5084	5013	5054	4862	3072	2880	3293	2877	3653
rs142415291_Ref_A	rs142415291	Ref	A	1237	3405	8773	1585	1933	1424	1288	762	898	924	1037	1415	1753	1651	1797	1763	1114	1346	991	963	1241
rs142443339_Non-Ref_G	rs142443339	Non-Ref	G	3096	8577	19139	3963	4588	3710	1676	1194	1723	1671	1376	4245	4149	4118	4557	4344	1493	2067	1642	1702	2054
rs142443339_Ref_A	rs142443339	Ref	A	1599	4139	9927	1851	2245	1821	793	459	400	735	639	1879	2173	1993	2443	2382	860	919	775	611	1009
rs142669530_Non-Ref_A	rs142669530	Non-Ref	A	1105	2641	6087	1152	1447	1138	577	519	346	694	433	1218	1403	1387	1506	1452	730	536	430	475	696
rs142669530_Ref_G	rs142669530	Ref	G	7820	22225	48264	10038	12278	9482	4599	3438	3446	3523	3451	10191	11514	10732	11320	10887	4903	4425	3682	3676	5000
rs143096751_Non-Ref_C	rs143096751	Non-Ref	C	1373	4357	8589	1938	1999	1690	634	1095	832	853	558	1742	1985	1784	2138	1677	469	793	1046	646	845
rs143096751_Ref_A	rs143096751	Ref	A	777	2453	4300	693	1416	967	319	372	337	399	409	853	974	1037	1417	1035	305	323	321	334	720
rs143123127_Non-Ref_A	rs143123127	Non-Ref	A	1732	5118	10679	2009	2502	2025	977	1225	1272	793	890	2125	2531	2258	2427	2240	1372	867	1043	1088	1378
rs143123127_Ref_G	rs143123127	Ref	G	1411	4605	7351	1982	2117	1630	1010	867	1015	1179	1270	1869	1736	1984	2074	1787	1157	1175	1047	950	1207
rs143255655_Non-Ref_C	rs143255655	Non-Ref	C	369	1028	2772	402	542	496	277	310	172	215	419	498	425	456	549	427	232	290	264	570	284
rs143255655_Ref_T	rs143255655	Ref	T	1500	3986	9274	2085	2388	1938	1473	1103	1407	1016	1013	1949	2252	2290	2505	1945	1516	1711	1259	1637	1626
rs143389352_Non-Ref_A	rs143389352	Non-Ref	A	5955	17541	37492	7357	8601	7074	4904	4192	3736	3659	5048	7595	7938	7846	9226	8172	4522	5225	4563	4237	5486
rs143389352_Ref_G	rs143389352	Ref	G	3758	11425	22588	4630	5631	4545	3229	3416	2761	2622	2728	4702	5553	5213	6098	5370	3236	3230	3336	3491	3858
rs143846731_Non-Ref_C	rs143846731	Non-Ref	C	3064	9541	19085	4084	4468	3759	3429	3324	3223	3453	3810	4049	4372	4381	4654	4059	5556	5201	3908	3692	3945
rs143846731_Ref_G	rs143846731	Ref	G	2631	8022	17264	3823	4352	2996	3184	2873	2814	3050	3301	3627	3887	3582	4311	3767	3952	3018	3157	3302	5045
rs144361842_Non-Ref_T	rs144361842	Non-Ref	T	1679	4927	10422	2087	2490	2054	1346	1384	937	1493	1607	2200	2415	2032	2369	2078	1368	1437	1613	1361	1598
rs144361842_Ref_C	rs144361842	Ref	C	1534	4067	9502	1809	2368	1676	1131	913	1158	1061	932	1869	2157	2078	2204	1784	993	1454	862	847	1217
rs144576683_Non-Ref_T	rs144576683	Non-Ref	T	3858	11508	24042	5252	6104	4626	2881	2621	2721	2955	2276	5374	5753	5615	6059	5418	2700	2364	2800	2305	3602
rs144576683_Ref_G	rs144576683	Ref	G	2948	9571	19158	4176	4909	3748	2285	1617	1544	1830	2244	4357	4359	4262	4304	4021	2665	2216	1841	2502	2373
rs144642710_Non-Ref_C	rs144642710	Non-Ref	C	5366	14366	31011	6467	7669	6409	5644	5069	5362	4383	5681	6735	7878	6676	7917	6677	6592	7355	5732	5067	6912
rs144642710_Ref_T	rs144642710	Ref	T	4079	11398	27790	5327	6047	5089	4981	4856	4761	5218	4353	5293	5737	5587	6026	5052	5395	5582	5397	4847	5670
rs144651668_Non-Ref_A	rs144651668	Non-Ref	A	1003	3193	6049	1200	1626	1079	693	474	655	508	594	1368	1517	1422	1398	1274	800	769	1073	735	806
rs144651668_Ref_G	rs144651668	Ref	G	1632	4873	10656	2043	2655	2070	1031	1012	1185	839	1281	2216	2546	2309	2607	2279	1328	1450	1015	1257	810
rs1447994_Non-Ref_A	rs1447994	Non-Ref	A	926	3019	6612	1178	1665	1165	698	764	599	589	1022	1314	1304	1218	1640	1264	544	753	687	804	811
rs1447994_Ref_G	rs1447994	Ref	G	1128	3268	7744	1597	1635	1539	790	1057	822	555	650	1602	1621	1549	1874	1755	667	943	1008	901	1057
rs1453560_Non-Ref_G	rs1453560	Non-Ref	G	4866	14105	31531	5981	7643	5966	6442	5610	6285	5432	6342	6155	7024	6850	7385	6694	10418	9540	9124	8571	8469
rs1453560_Ref_T	rs1453560	Ref	T	604	1616	3658	781	958	800	810	850	778	661	605	768	776	824	925	697	917	1058	972	837	1280
rs145472068_Non-Ref_G	rs145472068	Non-Ref	G	12646	36402	78653	17567	20862	15927	13662	11701	11317	11807	14379	16469	18869	17827	19219	18191	15183	16014	12960	14342	16488
rs145472068_Ref_A	rs145472068	Ref	A	8756	25506	56837	11246	13633	10802	9953	8295	8422	8224	9649	11656	13102	11909	13276	12331	10884	10257	8393	8711	10021
rs145604770_Non-Ref_A	rs145604770	Non-Ref	A	162	508	1352	219	282	138	9	94	157	70	115	321	262	245	198	238	348	165	89	31	181
rs145604770_Ref_G	rs145604770	Ref	G	28	158	293	39	51	36	2	49	26	56	109	40	32	82	37	62	20	97	39	2	0
rs1457098_Non-Ref_G	rs1457098	Non-Ref	G	1480	4210	9522	1993	2347	1876	878	671	975	1078	1050	1857	2060	2074	2132	2014	1378	842	1025	1069	902
rs1457098_Ref_A	rs1457098	Ref	A	2961	9178	19306	3823	4457	3816	1857	1534	1840	1645	1944	4075	4404	4190	4446	4065	2719	2233	1786	1964	1937
rs146192187_Non-Ref_T	rs146192187	Non-Ref	T	421	1160	2614	510	626	504	568	539	562	427	437	512	607	693	583	657	401	679	547	605	550
rs146192187_Ref_C	rs146192187	Ref	C	487	1601	2516	586	723	573	485	550	428	559	471	604	614	770	655	666	688	446	509	393	695
rs146263904_Non-Ref_G	rs146263904	Non-Ref	G	327	734	1800	403	459	419	258	167	264	345	119	377	443	478	456	469	168	238	168	295	233
rs146263904_Ref_A	rs146263904	Ref	A	1041	2994	5850	1233	1683	1098	737	383	575	460	705	1294	1378	1453	1560	1145	709	656	548	708	474
rs146266417_Non-Ref_T	rs146266417	Non-Ref	T	1773	5094	10460	2489	2299	1984	2016	1833	1551	1800	1418	2202	2436	2339	2176	2549	1577	2479	1549	2018	1600
rs146266417_Ref_C	rs146266417	Ref	C	706	2022	4491	851	1287	893	814	726	524	847	944	830	1033	883	994	1089	1009	1285	1056	854	1160
rs146963441_Non-Ref_T	rs146963441	Non-Ref	T	1940	5434	12713	2484	2862	2348	1390	1237	1152	1450	1458	2793	2898	2702	2938	2609	2026	1844	1878	1628	1201
rs146963441_Ref_C	rs146963441	Ref	C	1554	4529	9360	1986	2306	1732	1159	868	1000	890	1142	1912	2095	2194	2316	2107	1043	1236	1266	1111	1545
rs147134135_Non-Ref_C	rs147134135	Non-Ref	C	3579	10211	22708	4445	4809	4155	2235	1823	1823	1997	2040	4809	5589	4576	4687	4373	2280	2162	2632	2517	2355
rs147134135_Ref_A	rs147134135	Ref	A	3466	9304	21889	4585	5122	4396	2075	2414	2046	2423	2386	4502	5091	4517	5916	4709	3152	2581	2698	2010	3279
rs1471778_Non-Ref_A	rs1471778	Non-Ref	A	3482	10443	21057	4401	5304	4363	5801	6214	5244	6047	5922	4611	5139	4502	5021	4547	8596	7764	5915	5761	6671
rs1471778_Ref_G	rs1471778	Ref	G	2336	6884	15729	3315	3861	2699	3658	4254	3665	4742	3774	2962	3204	3086	3763	3363	5912	5122	4894	3422	5484
rs147365361_Non-Ref_G	rs147365361	Non-Ref	G	2744	7688	15872	3388	4196	3212	1210	1199	1030	1740	1048	3617	3398	3573	3827	3314	1897	1854	1363	1822	1693
rs147365361_Ref_A	rs147365361	Ref	A	2879	7936	18446	3452	4227	3375	1478	1229	1456	1617	1257	3551	3770	3855	4223	3522	1863	1410	1659	1350	1544
rs147882703_Non-Ref_G	rs147882703	Non-Ref	G	326	882	2449	382	452	336	201	206	234	94	173	492	465	479	666	535	193	265	174	117	315
rs147882703_Ref_A	rs147882703	Ref	A	1114	2852	7811	1288	1851	1119	760	663	817	752	561	1491	1599	1598	1772	1617	650	1053	1035	471	872
rs147887366_Non-Ref_T	rs147887366	Non-Ref	T	4183	11864	26440	5258	6237	5138	2469	2807	2407	2745	2561	5313	5723	5869	6433	5824	3358	3176	3038	3397	3032
rs147887366_Ref_C	rs147887366	Ref	C	2007	5313	12240	2198	2682	2445	1286	1217	1277	1246	1138	2542	2881	2846	3165	2604	1316	1473	1206	1340	1635
rs1478895_Non-Ref_C	rs1478895	Non-Ref	C	309	957	1750	586	526	364	181	153	282	85	203	315	415	360	407	525	315	200	101	306	157
rs1478895_Ref_G	rs1478895	Ref	G	8090	21756	49642	10628	11652	9513	5636	5014	5067	5129	5381	10698	11127	11029	11991	10001	7007	6567	6006	5870	7604
rs1478900_Non-Ref_T	rs1478900	Non-Ref	T	1298	4056	7510	1919	1997	1518	1814	1785	2070	1957	2318	1857	2052	1919	2021	1957	2272	2557	1723	1679	2133
rs1478900_Ref_C	rs1478900	Ref	C	1952	5906	13859	2733	2897	2501	3393	2976	2239	2945	2388	2655	3107	2687	2891	3045	2913	3225	2970	3044	3783
rs148024643_Non-Ref_A	rs148024643	Non-Ref	A	1288	4305	8612	1667	2246	1658	1496	1116	981	1395	1207	1672	1923	1931	1790	1997	1975	1820	1544	1282	2117
rs148024643_Ref_G	rs148024643	Ref	G	1080	3053	7383	1296	1650	1324	848	1047	812	961	1253	1366	1588	1182	1449	1574	2081	1254	717	1425	1750
rs148147902_Non-Ref_T	rs148147902	Non-Ref	T	2856	7420	17526	3828	3890	3430	1955	1281	1567	1390	1941	3509	3935	3872	3816	3734	1666	1943	1544	2084	1499
rs148147902_Ref_C	rs148147902	Ref	C	2660	7868	15811	3726	3960	2916	1853	1479	1258	1675	1567	3308	3837	3892	3730	3076	1680	2100	1653	1713	2435
rs148244279_Non-Ref_G	rs148244279	Non-Ref	G	5638	15787	32274	7312	9086	6718	4404	3697	3318	4235	3573	7453	8442	8033	8429	7738	5136	4896	4760	3385	4592
rs148244279_Ref_T	rs148244279	Ref	T	2003	6126	13033	2704	2940	2442	1172	1238	1217	1189	1346	2194	2737	2710	2881	2400	1435	1532	1241	1857	2057
rs148251602_Non-Ref_T	rs148251602	Non-Ref	T	363	859	2386	329	486	384	231	247	154	184	229	435	441	510	540	456	255	201	78	157	115
rs148251602_Ref_C	rs148251602	Ref	C	183	533	493	210	165	292	157	66	150	192	58	253	301	220	190	214	159	124	73	216	46
rs148744983_Non-Ref_A	rs148744983	Non-Ref	A	2443	7270	14966	3144	3804	2842	969	1435	1450	1546	1427	3342	3529	3235	3722	3341	1358	1916	1693	1575	1637
rs148744983_Ref_G	rs148744983	Ref	G	2930	9453	19944	4195	4711	3695	1842	1416	1980	1533	1920	4106	4248	3891	4106	3988	2370	2048	1507	1740	2036
rs1489961_Non-Ref_T	rs1489961	Non-Ref	T	1243	3743	8120	1621	1941	1510	861	809	1414	863	585	1521	1658	1583	2036	1763	1272	1100	1096	702	623
rs1489961_Ref_G	rs1489961	Ref	G	567	1281	4003	549	921	652	337	292	193	180	347	651	796	722	727	829	439	461	455	342	288
rs1489965_Non-Ref_T	rs1489965	Non-Ref	T	2207	6991	15057	2849	3660	2689	1992	1168	1931	1754	2021	3151	3093	2981	3454	3172	2300	2430	1830	1936	1891
rs1489965_Ref_C	rs1489965	Ref	C	2488	6956	15536	3297	3830	2851	2757	2224	1980	2364	2703	3166	3600	3510	3677	3314	2501	3360	2562	3163	3204
rs149169329_Non-Ref_T	rs149169329	Non-Ref	T	1494	4308	9983	2032	2506	1763	1718	1521	1727	1694	1667	1970	2010	2079	2180	1927	2298	2546	1725	2153	1783
rs149169329_Ref_C	rs149169329	Ref	C	2045	6102	12766	2582	3088	2562	2515	2068	1571	1797	2175	2533	2826	2612	3235	2689	2290	2677	2200	2104	2739
rs149819751_Non-Ref_A	rs149819751	Non-Ref	A	433	1408	3729	602	601	594	1334	911	1059	1166	1230	575	724	592	704	836	1458	1647	1243	1306	1188
rs149819751_Ref_G	rs149819751	Ref	G	544	1697	3548	612	938	773	1219	1154	753	1164	1059	725	909	713	839	806	1836	1358	1363	1264	1679
rs149965743_Non-Ref_A	rs149965743	Non-Ref	A	3378	10570	21081	4367	5084	4142	5675	4442	4290	4715	4300	4145	4871	4406	4974	4123	5911	5118	4574	4747	5914
rs149965743_Ref_G	rs149965743	Ref	G	2705	7487	15301	3612	3981	3208	3339	3145	3716	3907	3546	3370	3983	3365	3921	3614	3771	4129	4393	3948	4762
rs150241951_Non-Ref_T	rs150241951	Non-Ref	T	3899	10981	21379	4933	5842	4749	11321	10109	10163	11258	11973	4662	5293	5273	5748	5328	13662	14340	13087	12020	13371
rs150241951_Ref_C	rs150241951	Ref	C	4104	10916	23716	4906	5253	4641	11147	9126	9076	9485	9352	4702	5562	4817	5906	5561	11792	12417	12268	10645	13941
rs150348333_Non-Ref_C	rs150348333	Non-Ref	C	2190	5778	13364	2617	3353	2363	1437	1281	1419	1504	1411	2594	2885	2913	3031	2862	1663	1542	1539	1110	1625
rs150348333_Ref_T	rs150348333	Ref	T	1379	3888	8662	1693	1950	1515	1064	804	867	1015	785	1849	2017	1924	1989	1998	1004	1026	1285	948	931
rs150434441_Non-Ref_G	rs150434441	Non-Ref	G	1745	4714	12108	2499	2756	2206	1163	1114	1083	1359	1232	2649	2499	2425	2839	2262	1694	1564	2187	1509	2430
rs150434441_Ref_A	rs150434441	Ref	A	3820	12120	24594	5183	5679	4691	4130	2534	2585	2786	2204	5281	5618	5341	6125	5090	3842	3341	3387	2658	3322
rs150803188_Non-Ref_A	rs150803188	Non-Ref	A	890	2488	5558	1266	1377	1041	704	920	752	907	808	1068	1277	1174	1211	1163	1247	1188	772	926	1411
rs150803188_Ref_G	rs150803188	Ref	G	728	2318	4094	958	1109	924	857	659	1013	946	1039	845	1021	976	1258	880	810	1402	1065	1028	1255
rs1510475_Non-Ref_C	rs1510475	Non-Ref	C	2365	7113	15434	3055	3552	3154	1480	1397	1802	1634	1172	3167	3364	3135	3348	3275	1435	1954	1442	1543	1577
rs1510475_Ref_A	rs1510475	Ref	A	1766	4789	11907	2213	2630	2203	1130	1137	1434	1003	1181	2251	2506	2471	2850	2268	1349	1302	1235	1494	1019
rs151192757_Non-Ref_T	rs151192757	Non-Ref	T	730	2119	4270	784	1044	731	488	301	164	319	400	903	981	949	990	890	496	509	255	411	336
rs151192757_Ref_C	rs151192757	Ref	C	1729	4798	11235	2320	2579	1848	933	1150	1020	1150	915	2158	2172	2275	2834	2286	2022	1081	1475	1096	1549
rs1512973_Non-Ref_A	rs1512973	Non-Ref	A	5922	16611	35202	7496	9149	6978	4624	4030	3678	4048	3787	7670	8074	7681	9494	8461	5058	5398	3548	4655	5518
rs1512973_Ref_G	rs1512973	Ref	G	5880	17220	37106	7496	9098	6961	5914	4507	5083	5439	5415	7654	8401	7730	8414	7952	5780	5906	5488	5445	6186
rs1513272_Non-Ref_T	rs1513272	Non-Ref	T	1879	5661	10389	2154	2862	2119	1079	794	1001	934	1104	2352	2596	2588	2413	2304	1080	1505	786	1208	1278
rs1513272_Ref_C	rs1513272	Ref	C	1175	3175	7590	1285	1431	1290	1022	708	702	695	929	1310	1492	1450	1863	1437	1031	669	783	759	882
rs1531577_Non-Ref_T	rs1531577	Non-Ref	T	1633	4334	9386	2035	2499	2056	1837	1404	1631	1440	1534	2186	2211	2387	2653	2201	1903	2318	1547	1985	2331
rs1531577_Ref_C	rs1531577	Ref	C	1380	3370	7854	1769	1818	1525	1961	1066	1028	1069	1324	1674	1795	1772	2152	1490	1967	1808	1479	1527	1948
rs1539258_Non-Ref-1_T	rs1539258	Non-Ref-1	T	577	1676	4261	674	650	649	187	409	334	438	279	726	847	769	1046	706	230	527	543	326	452
rs1539258_Non-Ref-2_A	rs1539258	Non-Ref-2	A	188	483	683	269	234	232	218	138	109	176	143	240	281	259	296	291	124	76	78	159	236
rs1539258_Ref_C	rs1539258	Ref	C	645	2447	4146	768	908	714	879	517	681	377	452	770	943	771	979	918	749	703	730	346	653
rs1545445_Non-Ref_A	rs1545445	Non-Ref	A	235	634	1786	231	312	283	418	319	231	250	453	362	362	312	360	330	325	272	158	391	506
rs1545445_Ref_T	rs1545445	Ref	T	1744	4853	11458	2370	2723	2298	4113	3047	3930	4428	3896	2116	2363	2355	2326	2504	3874	4697	5035	3637	4261
rs1551559_Non-Ref_T	rs1551559	Non-Ref	T	3629	10299	20933	4321	4854	4208	6637	5511	6146	5737	5137	4408	4840	4902	5336	4664	8044	6124	6972	5737	7733
rs1551559_Ref_C	rs1551559	Ref	C	4785	13060	29401	6368	6588	5869	7953	6727	6364	6864	7538	5606	6660	6292	6968	6129	9023	7734	8328	7690	8169
rs1557121_Non-Ref_C	rs1557121	Non-Ref	C	3078	8314	18783	4041	4319	3890	2148	1775	1997	2125	2338	3798	4486	4205	4689	4246	2757	2552	2654	2116	2566
rs1557121_Ref_T	rs1557121	Ref	T	4453	13357	31148	5592	7050	5706	2897	3006	2981	3156	3678	6194	6677	6277	6881	5925	3367	3106	3120	3512	4190
rs1557567_Non-Ref_T	rs1557567	Non-Ref	T	2892	7376	17464	3685	4319	3261	2143	1787	1797	2008	2386	3504	4202	3472	3821	3834	2365	2428	1632	2401	2458
rs1557567_Ref_C	rs1557567	Ref	C	2109	5833	13095	2403	3101	2538	1681	1502	1548	1430	1546	2438	2821	2976	2857	2992	2574	1829	1999	1722	2669
rs1564267_Non-Ref_C	rs1564267	Non-Ref	C	2578	7450	16403	3383	3727	3252	1947	1523	1376	1482	1298	3479	3984	3615	3999	3715	2914	1773	1760	1860	2045
rs1564267_Ref_T	rs1564267	Ref	T	380	1261	2697	448	529	558	234	143	246	189	213	493	462	573	597	463	188	334	164	232	353
rs1569723_Non-Ref_A	rs1569723	Non-Ref	A	1372	4410	8874	1709	2057	1824	1066	1103	854	1272	1283	1783	2001	1973	2149	2040	1484	1363	1216	1136	1825
rs1569723_Ref_C	rs1569723	Ref	C	1184	3142	6401	1427	1932	1481	915	1052	1239	865	1342	1394	1620	1570	1809	1420	1218	1060	1614	1074	892
rs1571971_Non-Ref_T	rs1571971	Non-Ref	T	223	507	1295	299	338	240	104	171	6	141	80	327	293	296	276	320	88	320	160	122	199
rs1571971_Ref_C	rs1571971	Ref	C	67	180	450	90	91	56	4	63	34	26	50	127	113	111	114	84	3	75	109	42	49
rs1576223_Non-Ref_A	rs1576223	Non-Ref	A	2230	6032	15657	2697	3449	2800	2008	1337	2173	1400	1377	3240	3090	3000	3411	3100	2112	2724	2285	2272	3110
rs1576223_Ref_T	rs1576223	Ref	T	1438	3253	8532	1828	1986	1514	1141	1030	1164	1277	1244	1710	1722	1647	2188	1815	1423	1390	1542	1277	2283
rs1577002_Non-Ref_A	rs1577002	Non-Ref	A	2725	7974	17123	3410	3860	3104	2104	1329	1585	1862	1808	3390	3613	3146	3637	3591	2182	2007	2107	1483	1992
rs1577002_Ref_G	rs1577002	Ref	G	2032	5136	13186	2411	2904	2238	1012	1285	935	990	1165	2393	2611	2612	3016	2694	1234	1620	1360	1490	1736
rs1577589_Non-Ref_A	rs1577589	Non-Ref	A	992	3199	6363	1173	1519	1209	829	682	611	864	424	1427	1463	1257	1520	1384	838	910	674	825	604
rs1577589_Ref_C	rs1577589	Ref	C	1640	5258	10933	2243	2499	1996	1258	1021	1313	939	905	2499	2383	2189	2797	2147	999	1272	1225	1314	1122
rs1577590_Non-Ref_A	rs1577590	Non-Ref	A	3808	11022	23269	4265	5244	4520	1960	2223	2210	2136	2095	4652	5187	4871	5432	5019	2736	2481	2545	2132	3110
rs1577590_Ref_G	rs1577590	Ref	G	1840	4591	11881	2413	2685	2302	1024	895	938	1058	1149	2476	2497	2272	2569	2323	1187	1180	784	814	1688
rs1590381_Non-Ref_A	rs1590381	Non-Ref	A	2849	9221	18723	3797	4304	3589	1590	1400	1303	1369	1545	3673	4292	3731	4403	3924	1913	1949	2266	1339	2055
rs1590381_Ref_T	rs1590381	Ref	T	1759	5399	10572	2225	3022	2077	1060	829	756	844	835	2052	2564	2473	2907	2241	1047	1154	854	1104	1739
rs1592748_Non-Ref_A	rs1592748	Non-Ref	A	2230	5798	13145	2857	3036	2681	1533	1448	1385	1794	1640	3006	3148	2817	3154	2941	1477	1620	1246	1068	1172
rs1592748_Ref_T	rs1592748	Ref	T	6051	17548	39423	7696	9289	7385	3560	3147	3821	3514	3383	7787	8612	7858	8659	8267	4659	4273	3767	3318	3865
rs1602191_Non-Ref_G	rs1602191	Non-Ref	G	3412	8829	20053	4287	5076	4198	3529	3428	3880	4115	3893	4270	4663	4348	5171	4496	6616	6558	7246	6000	6932
rs1602191_Ref_T	rs1602191	Ref	T	6285	17995	38575	8111	9495	7926	9182	7102	7093	7636	8022	7776	9152	8133	9720	8924	14866	16409	14218	12314	16469
rs1602192_Non-Ref_G	rs1602192	Non-Ref	G	4230	12089	28731	5433	6107	4862	3329	2475	3173	3091	2700	6051	6152	6063	6715	6458	3867	4121	3444	2875	3520
rs1602192_Ref_A	rs1602192	Ref	A	6645	19089	41565	9252	10130	8289	4133	4503	4525	4566	4156	8456	9729	9283	9994	9052	5529	4999	4510	5667	5589
rs1602194_Non-Ref_A	rs1602194	Non-Ref	A	484	1913	3347	690	764	675	163	154	219	177	252	588	718	692	856	654	360	287	229	122	587
rs1602194_Ref_G	rs1602194	Ref	G	863	2797	5486	1044	1528	1094	527	512	430	542	570	1275	1220	1261	1484	1242	412	484	376	649	708
rs1610555_Non-Ref_T	rs1610555	Non-Ref	T	7256	20693	44537	8810	9786	8484	3343	2964	3453	3477	3312	9362	9731	9195	10425	9002	4648	3635	3818	3513	3550
rs1610555_Ref_G	rs1610555	Ref	G	8901	25124	54519	10858	12763	9866	4843	4598	4637	3679	4785	10700	12424	11341	13366	11798	6113	5365	5189	4138	6180
rs1616369_Non-Ref_G	rs1616369	Non-Ref	G	3378	9077	23373	4286	4631	4143	22907	20001	19130	20859	22523	4619	4896	4289	5434	4446	23830	21807	21416	19020	23509
rs1616369_Ref_A	rs1616369	Ref	A	3190	8983	20442	3931	4645	3791	21190	18913	18620	18690	20779	4199	4403	4402	4462	4251	21498	22451	21887	18234	23595
rs1624766_Non-Ref_T	rs1624766	Non-Ref	T	7465	21536	48150	9785	11249	9429	5283	5155	5599	4920	4795	10121	10508	9286	11823	10044	5614	6922	5573	5004	6641
rs1624766_Ref_C	rs1624766	Ref	C	2355	7243	15132	3021	3357	2860	1484	1173	2044	1214	1370	2905	3284	2974	3332	3529	1645	1947	1934	1900	1496
rs1634726_Non-Ref_A	rs1634726	Non-Ref	A	2245	7242	14519	2839	3740	2921	1266	1244	1325	1112	1071	2914	3401	3148	3494	3016	1773	1835	1839	1483	1665
rs1634726_Ref_G	rs1634726	Ref	G	2780	7705	17633	3567	3647	3253	1679	1425	1316	1467	1469	3431	3963	3837	4433	4032	2025	1989	2036	1681	1908
rs1635852_Non-Ref_C	rs1635852	Non-Ref	C	3247	10149	20745	4062	4607	3960	2445	2203	1838	1923	2120	4154	4527	4401	4520	4472	2670	2152	2328	2246	2349
rs1635852_Ref_T	rs1635852	Ref	T	4849	14413	29657	5881	7273	5594	3678	4021	3379	3676	4137	6041	6990	6213	7254	5701	4456	4129	3653	3415	4774
rs1651081_Non-Ref_T	rs1651081	Non-Ref	T	1028	3310	6001	1340	1763	1312	1105	863	739	710	1001	1510	1474	1528	1526	1521	808	942	692	1023	1051
rs1651081_Ref_A	rs1651081	Ref	A	1509	4122	10646	1574	2241	1793	706	913	851	1150	1032	2016	1956	1975	2461	2079	1359	1050	1343	1009	1067
rs16823413_Non-Ref_A	rs16823413	Non-Ref	A	6813	19891	42750	8904	10596	8615	4125	3574	4466	3537	3444	8816	10162	9067	10429	8817	5208	4046	4280	4288	4510
rs16823413_Ref_G	rs16823413	Ref	G	6194	19219	41064	8198	9380	7454	4723	4097	3452	3714	3632	8300	9261	8738	9098	8395	4653	4892	4275	4428	4303
rs16823421_Non-Ref_A	rs16823421	Non-Ref	A	2592	7326	16013	3435	3974	3081	1702	1242	1427	1693	1378	3166	3734	3406	4001	3492	2140	1679	1515	1117	1913
rs16823421_Ref_G	rs16823421	Ref	G	2626	7676	16095	3420	3854	3174	1961	1724	1377	1469	1542	3415	3721	3321	3902	3925	1629	2316	2262	1744	1734
rs16823429_Non-Ref_C	rs16823429	Non-Ref	C	4606	14675	33105	6073	6677	5521	3396	2440	2329	2736	2768	5968	6626	6087	7643	6385	3429	3286	2539	3147	3386
rs16823429_Ref_T	rs16823429	Ref	T	5916	16774	38642	7093	8763	7518	3740	3149	3385	2986	3164	7335	8277	7607	8909	7939	4417	3838	4780	4251	4065
rs16842520_Non-Ref_G	rs16842520	Non-Ref	G	4868	15000	31264	6381	7438	5680	3320	2773	2931	3105	3065	6526	6682	6483	7727	7154	3621	3174	3170	2803	3328
rs16842520_Ref_C	rs16842520	Ref	C	3369	10634	22557	4362	4822	3960	2154	2094	2245	2167	2224	4650	5125	4649	5414	5100	3053	2478	2242	2589	2695
rs16842525_Non-Ref_C	rs16842525	Non-Ref	C	3794	10906	24819	4628	5920	4768	2370	2242	1847	1935	1998	5009	5719	5307	6201	5410	2485	2286	2281	2148	2148
rs16842525_Ref_T	rs16842525	Ref	T	2835	7645	18844	3459	4268	3379	1887	1306	1288	1455	1527	3666	3958	3606	4366	3942	1048	2188	1233	1459	1268
rs16842533_Non-Ref_G	rs16842533	Non-Ref	G	3144	9260	20191	4166	4983	3868	1622	1508	2108	1791	1755	4187	4658	4052	4620	4300	1860	2260	1994	2063	1838
rs16842533_Ref_A	rs16842533	Ref	A	2819	8004	17652	3669	4110	3546	1239	1674	1390	1723	1206	4101	3909	3783	4163	4165	2020	1780	1557	1246	1508
rs16892384_Non-Ref_A	rs16892384	Non-Ref	A	1818	5280	10547	2362	2235	1929	980	1275	1544	1017	1240	2092	2396	2398	2873	2312	1954	1781	1448	1603	1606
rs16892384_Ref_C	rs16892384	Ref	C	5589	16450	37286	6793	8898	7148	5097	3600	4052	4865	4150	6789	7769	7610	8177	7733	4719	4705	4478	5288	5643
rs16892386_Non-Ref_A	rs16892386	Non-Ref	A	3225	8659	20455	4023	4528	3947	2376	2006	2057	2305	1784	4483	4253	4457	4957	4452	3263	2457	2256	2266	2577
rs16892386_Ref_C	rs16892386	Ref	C	461	1298	3607	586	660	571	504	262	310	357	314	618	649	811	716	462	361	574	601	278	732
rs16895659_Non-Ref_C	rs16895659	Non-Ref	C	4136	12170	25022	4971	6979	5283	2581	2922	3184	2696	3558	5276	6379	5849	7125	5914	3501	3646	3804	3486	4095
rs16895659_Ref_T	rs16895659	Ref	T	4014	11736	26633	5188	5930	5056	2630	2243	2460	3049	2441	4993	5903	5661	5983	5239	3037	2802	3117	3239	3150
rs16920192_Non-Ref_A	rs16920192	Non-Ref	A	230	938	1526	355	296	267	475	225	329	159	327	340	339	329	466	507	293	191	114	93	260
rs16920192_Ref_T	rs16920192	Ref	T	394	1159	2512	509	439	527	169	196	285	517	102	518	569	573	648	643	165	313	371	612	355
rs16922391_Non-Ref_G	rs16922391	Non-Ref	G	356	916	2346	453	581	435	100	291	232	204	40	375	523	355	491	446	35	247	151	158	247
rs16922391_Ref_A	rs16922391	Ref	A	371	1316	2460	362	599	373	351	178	414	231	141	545	482	475	392	465	353	178	312	149	253
rs16922396_Non-Ref_A	rs16922396	Non-Ref	A	4167	12086	24042	5439	5812	4883	2798	2202	2375	2363	2745	5252	5844	5782	5936	5368	3372	2596	2553	2688	2977
rs16922396_Ref_G	rs16922396	Ref	G	3321	9579	19983	4350	4686	3657	2681	1625	2045	1739	1838	4436	4845	4278	5040	4341	2391	2466	2572	2482	3525
rs16922400_Non-Ref_T	rs16922400	Non-Ref	T	409	1310	2142	483	670	521	405	267	225	303	301	518	650	662	669	641	363	516	523	417	525
rs16922400_Ref_C	rs16922400	Ref	C	1264	3936	7918	1557	1907	1626	1324	1466	1306	1717	1320	1809	1698	1506	2059	1615	1857	1227	1439	1311	1823
rs16922408_Non-Ref_T	rs16922408	Non-Ref	T	1380	4257	10340	1768	2213	1780	1164	921	869	1352	692	1914	1935	1828	1964	1908	1099	863	1406	1098	675
rs16922408_Ref_G	rs16922408	Ref	G	2125	6092	16270	2841	3415	2595	1712	898	1426	1280	1591	2848	3246	2567	3277	2749	2083	1582	1226	1575	2245
rs16922415_Non-Ref_C	rs16922415	Non-Ref	C	1669	5323	11583	2026	2631	2181	926	1050	855	1087	818	2225	2561	2343	2226	2364	1138	949	1062	1327	1378
rs16922415_Ref_T	rs16922415	Ref	T	1638	4741	10092	2028	2377	1945	1238	1022	1281	1121	812	2327	2607	2509	2561	2506	1069	1513	1112	1117	1080
rs16922458_Non-Ref_T	rs16922458	Non-Ref	T	2303	6594	14174	3039	3354	2702	1744	1741	1758	1286	1785	3011	3243	2992	3613	2783	1843	2330	1722	1704	1678
rs16922458_Ref_G	rs16922458	Ref	G	1143	4022	7142	1533	1656	1435	1388	1279	1212	1354	1229	1541	1591	1543	1801	1631	1488	1477	1285	1035	1185
rs16922461_Non-Ref_A	rs16922461	Non-Ref	A	3264	9279	21499	4057	5133	4181	6433	5812	5049	5823	6146	3880	4734	4326	4942	4418	7513	8209	7665	7132	9708
rs16922461_Ref_G	rs16922461	Ref	G	2025	5383	13094	2684	2567	2411	4100	3740	3667	3546	3744	2781	2732	2702	2617	2903	6037	5397	5750	4229	4703
rs16922462_Non-Ref_T	rs16922462	Non-Ref	T	1024	2816	6618	1155	1428	1170	1188	927	1145	945	1299	1227	1311	1367	1296	1150	1330	1485	965	1140	1022
rs16922462_Ref_C	rs16922462	Ref	C	2763	7093	16316	3509	3658	3179	2284	2416	2238	2360	2761	3187	3436	3301	3949	3388	3011	3339	3020	2838	2999
rs16922463_Non-Ref_A	rs16922463	Non-Ref	A	534	1711	4259	939	854	677	305	316	298	340	415	640	747	789	775	991	225	492	455	437	413
rs16922463_Ref_C	rs16922463	Ref	C	1653	5062	11247	2113	2806	2125	1158	1137	1198	1153	1071	2314	2534	2418	2562	2370	1718	1136	1347	945	2684
rs16922464_Non-Ref_A	rs16922464	Non-Ref	A	1879	5829	12069	2465	3169	2274	1567	1210	1124	1126	1472	2728	2734	2587	2878	2911	2034	1421	1968	1457	1750
rs16922464_Ref_G	rs16922464	Ref	G	2644	7749	17669	3465	4203	3146	1904	1638	1762	2370	1949	3463	3773	3656	3965	3571	1892	2441	2520	2598	2444
rs16922466_Non-Ref_A	rs16922466	Non-Ref	A	2148	5572	12440	2414	3172	2439	1528	1578	1362	1229	1561	2708	2594	2829	3280	2681	1688	1801	1499	1640	2187
rs16922466_Ref_G	rs16922466	Ref	G	3771	11106	24730	4696	5728	4655	2600	2708	2465	2751	2445	5154	5491	5111	6006	5219	3586	3251	2650	2765	3555
rs16922470_Non-Ref_T	rs16922470	Non-Ref	T	1720	4585	11120	2135	2740	2135	927	917	672	857	1242	2427	2469	2414	2836	2382	935	928	904	772	839
rs16922470_Ref_C	rs16922470	Ref	C	3679	9626	21709	4592	5098	4323	1523	2034	2070	1616	1898	4495	5056	5014	5444	4764	2361	2098	2011	2248	3143
rs16922471_Non-Ref_G	rs16922471	Non-Ref	G	603	1733	4031	837	662	718	526	357	456	473	435	824	872	832	938	660	501	494	613	645	313
rs16922471_Ref_A	rs16922471	Ref	A	629	2056	4067	849	1053	709	306	408	384	389	676	891	916	855	859	884	446	572	514	387	582
rs16922472_Non-Ref_T	rs16922472	Non-Ref	T	210	761	1133	299	299	313	1010	1345	879	1031	925	291	240	255	268	293	1655	1014	1136	779	1464
rs16922472_Ref_A	rs16922472	Ref	A	1408	4575	9616	1931	2299	1626	4309	3659	3512	4000	3757	1909	2028	1790	2188	1940	3766	3896	4774	4065	4933
rs16965367_Non-Ref_C	rs16965367	Non-Ref	C	12250	34917	74529	15575	18550	14942	8582	7603	8843	8787	8720	15783	17556	16847	18007	16358	9679	10042	9526	8013	11304
rs16965367_Ref_T	rs16965367	Ref	T	11441	34363	75754	14879	18204	14635	8450	7645	8381	7836	7624	15753	16685	15777	18442	16226	9650	9138	8796	8349	10710
rs16972959_Non-Ref_A	rs16972959	Non-Ref	A	6367	18943	41976	7997	9419	7843	3628	3377	4033	3018	3901	8934	9480	8428	9640	9228	4693	4006	4136	3265	3534
rs16972959_Ref_G	rs16972959	Ref	G	6543	19999	41210	8526	10189	7707	4093	3464	3303	3346	3973	8841	8946	8697	9439	9036	4048	4458	3692	4030	5486
rs17057846_Non-Ref_A	rs17057846	Non-Ref	A	5123	14027	34894	6088	7282	6223	7581	6050	5773	6710	6759	6713	7646	6878	6992	7245	9561	11835	9069	8961	10075
rs17057846_Ref_G	rs17057846	Ref	G	1976	6077	11620	2641	3151	2554	3719	3245	2761	2961	3738	2668	3138	2824	3274	3026	5489	5128	5311	3651	4926
rs1708302_Non-Ref_T	rs1708302	Non-Ref	T	1069	3189	6999	1505	1928	1269	613	534	826	733	588	1559	1493	1393	1645	1541	700	1014	781	990	1085
rs1708302_Ref_C	rs1708302	Ref	C	4144	12562	30503	5901	6562	5471	3125	2787	3122	3009	3257	5849	6594	5868	6863	5887	3883	2996	2878	3571	3480
rs1712509_Non-Ref_T	rs1712509	Non-Ref	T	6487	18808	41373	8549	9874	7774	4709	3845	4481	3914	4754	8273	9748	8836	10005	8972	4336	5230	4975	4645	4351
rs1712509_Ref_G	rs1712509	Ref	G	4400	13111	30167	5674	6474	5177	2951	2456	2255	2883	2675	6173	6293	5950	6211	6040	3509	3183	2891	2501	3388
rs1712512_Non-Ref_T	rs1712512	Non-Ref	T	169	568	1000	336	275	224	401	460	480	484	554	224	279	261	160	333	652	521	680	661	910
rs1712512_Ref_A	rs1712512	Ref	A	1900	5051	11701	2493	3094	2307	4751	3433	4647	4824	3727	2684	2851	2624	2916	2729	4335	4763	4820	4538	4999
rs17167255_Non-Ref_A	rs17167255	Non-Ref	A	2764	7765	18804	3509	4089	3307	1826	1205	1400	1889	1977	3750	4019	3884	4294	3825	2624	1954	2160	1725	2056
rs17167255_Ref_G	rs17167255	Ref	G	1957	5249	11759	2322	3159	2249	1192	1127	1037	1401	1213	2478	2661	2369	2828	2586	1233	1186	1119	1134	1143
rs17200824_Non-Ref_G	rs17200824	Non-Ref	G	539	1826	3728	663	784	666	579	593	445	816	497	699	770	800	690	793	472	484	649	464	692
rs17200824_Ref_A	rs17200824	Ref	A	385	1223	1584	388	589	404	648	233	272	244	226	412	416	462	427	513	530	398	442	340	592
rs17212236_Non-Ref_C	rs17212236	Non-Ref	C	1656	4991	12109	2280	2828	2164	2330	1787	1630	2001	1820	2551	2686	2418	2741	2542	2208	2427	2656	2048	2724
rs17212236_Ref_G	rs17212236	Ref	G	3788	11224	27159	5069	6422	4655	4110	3910	3780	4029	3283	4778	5258	5071	5950	4819	4573	6021	4387	4308	5480
rs17266552_Non-Ref_A	rs17266552	Non-Ref	A	1533	4333	9173	2108	2637	2019	1320	736	753	1110	1106	2140	2396	2011	2157	2203	691	1446	1101	846	941
rs17266552_Ref_G	rs17266552	Ref	G	1333	3607	9002	1526	1974	1493	582	621	627	895	741	1906	1877	1698	1769	1925	1033	1029	800	682	770
rs17266594_Non-Ref_C	rs17266594	Non-Ref	C	4041	11411	24913	5044	5851	4578	34851	26586	28853	30088	31231	4894	5571	5137	5627	5210	33024	34776	29360	29589	33577
rs17266594_Ref_T	rs17266594	Ref	T	1844	5030	10833	2511	2682	2422	17206	13828	13284	15053	16028	2508	2452	2267	2504	2256	14190	17257	14491	14425	17570
rs17277503_Non-Ref_A	rs17277503	Non-Ref	A	4328	11663	24741	5637	5491	4864	7460	5226	6698	6546	6846	5240	5758	5311	6019	5652	7789	6765	7698	6712	7316
rs17277503_Ref_G	rs17277503	Ref	G	1784	4717	11669	2012	2427	2081	2000	2555	2375	2256	2569	2093	2546	2306	2435	2195	3340	2423	2417	2399	3205
rs17340542_Non-Ref_C	rs17340542	Non-Ref	C	1792	5110	10742	2324	2824	1814	1068	1235	1018	853	1093	2296	2498	2313	2772	2117	1567	1434	807	1324	1971
rs17340542_Ref_T	rs17340542	Ref	T	1977	5569	12413	2694	3024	2405	1167	1210	1463	1179	1240	2449	2916	2390	2848	2481	1897	1692	1877	1299	1562
rs17346550_Non-Ref_C	rs17346550	Non-Ref	C	8627	25395	54422	10800	13113	10218	12329	9087	10467	11224	10606	11123	12140	11303	12668	11700	13160	12750	13805	10665	13739
rs17346550_Ref_T	rs17346550	Ref	T	7830	21633	48678	10029	11149	9630	4654	4217	5199	4327	4707	9985	11027	10166	11425	10942	5909	6089	5620	4737	6113
rs1734787_Non-Ref_C	rs1734787	Non-Ref	C	3249	8650	21216	4179	4596	3893	2261	1791	1526	1857	1517	4475	4321	3831	4916	4328	1884	1927	2139	2169	2386
rs1734787_Ref_A	rs1734787	Ref	A	1050	2590	6424	1502	1461	1180	386	662	675	673	694	1275	1450	1349	1509	1427	901	709	673	763	433
rs1734789_Non-Ref_A	rs1734789	Non-Ref	A	1602	4308	11359	2365	2437	1964	1514	1564	1440	1341	1573	2187	2222	2393	2360	2441	2646	2068	1794	1776	2341
rs1734789_Ref_G	rs1734789	Ref	G	1247	3094	8137	1591	1801	1524	1289	793	1161	1016	1094	1768	1839	1812	1898	1575	1548	1621	1531	1493	1585
rs1734790_Non-Ref_A	rs1734790	Non-Ref	A	3024	7646	18080	4115	3938	3660	1852	1762	1804	1596	1819	3669	4082	4012	4435	3984	2502	2059	2305	2226	2638
rs1734790_Ref_C	rs1734790	Ref	C	2469	6369	14420	2947	3124	2829	1457	1579	1789	1667	1744	2662	3231	3110	3452	3027	2201	1974	1802	1974	2507
rs1734791_Non-Ref_T	rs1734791	Non-Ref	T	2904	8230	17197	3788	4430	3620	1740	1880	1851	1829	1800	3580	4095	4109	4222	4173	1535	1932	2191	1227	2535
rs1734791_Ref_A	rs1734791	Ref	A	2452	7752	17629	3167	4305	3017	1288	1345	1008	1614	1228	3177	3718	3350	3739	3550	1389	1442	1224	1364	1498
rs1734792_Non-Ref_C	rs1734792	Non-Ref	C	6317	17937	39207	7580	9170	7585	3595	3455	3006	3928	3409	8210	9004	8571	8996	8397	4360	4256	4746	3412	4472
rs1734792_Ref_A	rs1734792	Ref	A	5330	15426	33718	6588	7977	6688	3740	3248	3229	3506	3253	6912	7656	6960	7899	7416	3898	3725	3056	3483	3993
rs17421_Non-Ref_C	rs17421	Non-Ref	C	2294	6329	15780	2811	3216	2691	9191	8960	9201	9053	10160	2858	3166	2866	3371	3134	11657	9975	10390	9776	11595
rs17421_Ref_G	rs17421	Ref	G	2449	7342	15237	3194	3931	3047	13670	11762	12056	13817	14912	3113	3708	3314	3676	3592	14585	15521	14761	13111	17768
rs17422_Non-Ref-1_T	rs17422	Non-Ref-1	T	1295	3657	7678	1585	1973	1586	3143	2688	2742	2922	3263	1614	2052	1592	1778	1692	3782	2645	3105	2752	3421
rs17422_Non-Ref-2_G	rs17422	Non-Ref-2	G	1710	4651	10203	1935	2274	2061	3522	3382	3214	3025	3011	2037	2546	1812	2283	2436	4255	4404	4303	4009	3334
rs17422_Non-Ref-3_C	rs17422	Non-Ref-3	C	1476	4469	9277	1838	2007	1607	1451	1368	1390	1439	1909	1807	1957	1933	1930	1942	1668	1700	2011	1509	1401
rs17422_Ref_A	rs17422	Ref	A	1892	4644	12390	2241	2783	2198	5004	3412	3030	3498	3326	2348	2619	2596	3021	2553	4471	4840	3944	3879	4363
rs17425212_Non-Ref_T	rs17425212	Non-Ref	T	302	790	2153	401	379	427	564	421	444	389	328	443	441	411	485	408	704	507	408	276	523
rs17425212_Ref_C	rs17425212	Ref	C	2910	7798	19131	3666	4314	3386	3923	2982	3608	3443	3362	4007	4531	3794	4301	4258	4704	4252	3709	4238	5000
rs17435_Non-Ref_A	rs17435	Non-Ref	A	4479	12457	27629	6164	6717	5535	5311	4457	5218	5138	4603	5743	6512	5924	6837	5842	5985	6155	5619	5592	6055
rs17435_Ref_T	rs17435	Ref	T	1999	5127	13051	2629	2759	2424	2266	1716	2249	2082	2147	2396	2791	2524	2936	2673	2272	2719	2603	1964	2638
rs17515910_Non-Ref_C	rs17515910	Non-Ref	C	3563	10971	22942	4230	5387	4369	3379	3017	2814	3071	2904	4488	5146	5046	5266	5286	4455	3671	2930	2693	3635
rs17515910_Ref_A	rs17515910	Ref	A	4683	13462	30751	6583	7053	5874	4107	4224	4117	4732	4358	6327	7113	6606	7153	6351	5901	4798	5375	4306	4732
rs17630801_Non-Ref_C	rs17630801	Non-Ref	C	3068	9282	19607	3946	4496	3732	1582	1758	1833	1727	2177	4244	4374	4352	4914	4204	2959	2413	2087	1882	2229
rs17630801_Ref_A	rs17630801	Ref	A	1240	3615	7660	1602	2019	1477	871	795	872	523	851	1549	1710	1541	1993	1764	1397	690	934	903	843
rs17676923_Non-Ref_T	rs17676923	Non-Ref	T	326	1195	2973	406	506	419	694	437	454	402	371	496	543	546	409	480	724	869	568	572	1012
rs17676923_Ref_C	rs17676923	Ref	C	301	839	1952	419	585	339	779	441	519	616	566	337	465	398	591	498	450	564	480	362	550
rs17778581_Non-Ref_T	rs17778581	Non-Ref	T	3277	9809	20043	3970	5076	4043	4060	2907	3022	3496	3269	4029	4478	4307	4894	4169	4458	4643	4112	3595	3667
rs17778581_Ref_C	rs17778581	Ref	C	4615	13539	28380	6047	7194	6097	4674	4059	4656	4619	5057	6286	6652	6098	7588	6739	8034	5962	6515	4735	6307
rs17805769_Non-Ref_G	rs17805769	Non-Ref	G	513	1161	3322	712	727	676	386	174	249	270	462	756	647	543	807	936	451	369	201	253	279
rs17805769_Ref_A	rs17805769	Ref	A	962	2899	6806	1275	1265	1210	586	388	529	499	599	1225	1290	1295	1375	1344	525	689	520	632	414
rs17849501_Non-Ref_T	rs17849501	Non-Ref	T	1724	4914	10365	2139	2696	2216	2593	1673	1690	1922	2370	2441	2634	2259	2676	2390	3106	2870	2707	2307	2763
rs17849501_Ref_C	rs17849501	Ref	C	1093	3370	5822	1172	1706	1250	1695	1158	1417	1005	1285	1418	1590	1496	1731	1451	1941	2182	1592	1750	1540
rs17849502_Non-Ref_T	rs17849502	Non-Ref	T	613	2046	3136	599	946	804	358	192	357	211	276	730	995	848	980	748	427	322	474	358	350
rs17849502_Ref_G	rs17849502	Ref	G	537	1325	3321	664	685	724	329	288	427	367	243	770	665	782	793	576	288	298	292	262	298
rs1788097_Non-Ref_T	rs1788097	Non-Ref	T	3924	12377	24170	5140	5706	4955	2736	2206	2755	2483	2141	5387	5581	5693	6232	5058	3405	2387	2426	2044	3078
rs1788097_Ref_C	rs1788097	Ref	C	3848	10660	26638	4706	5904	4524	2384	2032	2795	2425	1859	4667	5551	4833	5960	4915	2442	3421	2600	2355	2542
rs1788098_Non-Ref_T	rs1788098	Non-Ref	T	1617	4528	11040	2462	2410	1960	1176	992	1196	1039	839	2225	2356	2376	2721	2343	1298	1264	1046	1204	1414
rs1788098_Ref_C	rs1788098	Ref	C	2719	8062	18514	3302	4294	3470	1341	1122	1120	1385	1569	3181	3761	3444	4210	3672	1979	1483	1924	1693	1386
rs1800628_Non-Ref_A	rs1800628	Non-Ref	A	2627	8514	19091	3889	4335	3373	1386	1532	1608	2084	1676	3716	4075	3922	4516	3741	1548	1576	1732	1889	2065
rs1800628_Ref_G	rs1800628	Ref	G	2651	8426	18520	3459	4374	3397	1726	1479	1200	1323	1520	3339	3776	3529	4107	3449	1746	1995	1751	1354	1585
rs1800890_Non-Ref_T	rs1800890	Non-Ref	T	879	2275	5250	857	1115	970	520	276	369	299	395	1105	1025	1036	1164	1134	256	548	616	476	618
rs1800890_Ref_A	rs1800890	Ref	A	1635	4463	9805	1974	2341	1959	502	863	969	839	608	2140	2320	1881	2076	2178	1517	1113	1086	1286	1025
rs1801274_Non-Ref_G	rs1801274	Non-Ref	G	1530	4793	11349	1823	2587	1894	1697	1451	1290	1807	1396	2052	2394	2203	2242	2021	1761	1917	1794	1736	2041
rs1801274_Ref_A	rs1801274	Ref	A	520	1500	3827	613	757	616	592	405	487	397	381	788	766	577	805	652	534	620	685	583	493
rs1804182_Non-Ref_A	rs1804182	Non-Ref	A	2448	6914	15422	2881	3533	3015	6664	5443	5047	5437	6052	3191	3492	3508	3754	3067	7320	7101	6207	6694	5752
rs1804182_Ref_G	rs1804182	Ref	G	1279	3733	8335	1524	1728	1367	1707	1156	1369	1259	1322	1605	1802	1533	1945	1902	2065	2010	1735	1314	1175
rs1806356_Non-Ref_A	rs1806356	Non-Ref	A	1055	3250	7247	1480	1326	1293	2256	1618	1409	1784	1686	1308	1470	1517	1556	1537	1890	2205	1649	2062	1973
rs1806356_Ref_G	rs1806356	Ref	G	2529	7149	16310	3079	4045	3099	3627	3642	3714	4028	4797	3044	3275	3216	3814	3324	4684	5227	4497	4028	4533
rs1807560_Non-Ref_A	rs1807560	Non-Ref	A	7845	22304	51767	10124	11448	9962	13259	12290	10469	12604	13430	10391	11336	11138	12135	11659	16459	17995	15459	13913	16360
rs1807560_Ref_G	rs1807560	Ref	G	1511	5131	8642	2113	2245	1789	2790	2314	2144	2600	2731	1860	2298	1918	2273	2113	3425	3317	2944	2354	4221
rs180769054_Non-Ref_A	rs180769054	Non-Ref	A	1347	4545	7807	1960	2073	1871	55782	47370	51553	51674	56704	1771	1911	2002	2158	1944	61813	58592	57889	52749	60458
rs180769054_Ref_G	rs180769054	Ref	G	1052	3129	7669	1392	1705	1409	48356	38966	39521	42795	44339	1634	1681	1499	1578	1399	49506	50847	47170	44140	52550
rs1831795_Non-Ref_G	rs1831795	Non-Ref	G	1065	3575	7220	1683	1485	1205	1184	1052	631	652	1023	1369	1574	1483	1774	1328	964	1107	747	873	1034
rs1831795_Ref_A	rs1831795	Ref	A	1779	4993	12839	2512	2784	2227	1995	1384	1397	1657	1611	2590	2608	2641	2960	2535	1914	1732	2379	1734	1815
rs183631218_Non-Ref_C	rs183631218	Non-Ref	C	1232	3553	6122	1432	1560	1494	1487	1175	1200	1117	1224	1703	1559	1476	1830	1721	1600	1238	1776	1653	1798
rs183631218_Ref_T	rs183631218	Ref	T	95	303	941	58	152	109	73	109	191	140	49	140	134	122	155	135	56	97	100	85	148
rs1844497_Non-Ref_G	rs1844497	Non-Ref	G	1807	5216	11063	2304	3049	2436	1065	1108	632	1526	1212	2278	2617	2572	2437	2498	1567	1235	1083	1391	1431
rs1844497_Ref_A	rs1844497	Ref	A	2542	7401	15316	3223	4090	3206	1449	1689	918	1451	1566	3213	3661	3515	3594	3579	1907	1677	1299	1787	1947
rs1844498_Non-Ref_A	rs1844498	Non-Ref	A	2451	7181	17009	3377	3948	3135	2068	1849	1846	1511	2165	3380	3315	3371	3439	3047	2168	2400	2170	2342	2844
rs1844498_Ref_G	rs1844498	Ref	G	2306	6449	13047	2642	3236	2777	1969	2030	2207	2336	2577	3032	3244	3069	3258	3303	2672	2631	2636	2892	2535
rs1854332_Non-Ref_C	rs1854332	Non-Ref	C	1249	3339	7346	1531	1908	1467	622	619	621	785	527	1640	1636	1730	1726	1487	585	493	650	697	1044
rs1854332_Ref_T	rs1854332	Ref	T	589	1837	3361	865	790	554	271	345	226	250	91	733	692	839	734	639	521	241	360	256	170
rs1857066_Non-Ref_C	rs1857066	Non-Ref	C	2238	7068	15179	3380	3575	2724	1339	1348	1671	1234	1431	2794	3330	2860	3404	3336	1135	1633	864	1185	1943
rs1857066_Ref_A	rs1857066	Ref	A	340	782	2337	362	479	453	112	262	103	166	151	410	457	488	446	507	244	213	122	146	287
rs185857314_Non-Ref_A	rs185857314	Non-Ref	A	142	368	501	105	241	136	22	158	18	51	115	110	179	83	149	186	82	104	76	42	284
rs185857314_Ref_G	rs185857314	Ref	G	614	1715	4801	776	968	709	442	618	295	438	604	879	729	844	826	903	456	759	652	400	393
rs1870027_Non-Ref_A	rs1870027	Non-Ref	A	1128	2876	6582	1484	1577	1265	928	633	802	629	1136	1391	1559	1442	1607	1470	963	1072	1247	816	1033
rs1870027_Ref_G	rs1870027	Ref	G	1351	3616	7127	1948	2167	1888	1159	1001	1061	718	982	1883	2146	2037	2177	2006	1318	1864	1443	1385	1273
rs187047327_Non-Ref_T	rs187047327	Non-Ref	T	416	1234	3009	532	571	493	440	288	387	271	417	488	562	590	614	604	488	361	251	144	322
rs187047327_Ref_A	rs187047327	Ref	A	477	1494	3042	607	804	636	206	383	355	216	244	751	663	752	844	777	432	484	598	292	363
rs1874886_Non-Ref_A	rs1874886	Non-Ref	A	3664	10594	23836	4900	5853	4717	2343	2175	2514	2395	2084	4504	5457	4992	5443	4928	2831	2338	2371	2347	3303
rs1874886_Ref_G	rs1874886	Ref	G	3948	12008	24461	5037	5626	4851	2558	2521	2769	3120	2675	5214	5754	5228	6071	5619	3250	3120	3378	2774	3301
rs1883231_Non-Ref_A	rs1883231	Non-Ref	A	1563	4250	9889	2069	2217	1908	633	785	1158	1001	1162	2098	2183	2242	2523	1973	1015	1081	1067	913	915
rs1883231_Ref_T	rs1883231	Ref	T	928	2597	5708	1058	1267	1056	771	516	545	344	399	1196	1151	1208	1226	1129	512	541	429	309	539
rs1883832_Non-Ref_C	rs1883832	Non-Ref	C	2148	5440	14134	2620	2529	2571	3667	2797	3330	3363	3467	2723	3048	2619	2602	3008	3908	4464	3807	3792	4749
rs1883832_Ref_T	rs1883832	Ref	T	1918	5132	11236	2430	3340	2431	3059	2411	2478	2518	2711	2218	2718	2508	3003	2570	3457	4017	3790	3344	3257
rs1884738_Non-Ref_G	rs1884738	Non-Ref	G	818	2347	4464	949	1121	875	957	1167	1100	1472	1177	1110	1224	1036	1343	1026	1299	1467	1474	1306	1816
rs1884738_Ref_C	rs1884738	Ref	C	1401	3958	7768	1772	1967	1536	4144	3321	3375	3832	3279	1864	1916	1808	2065	1848	4483	3951	4802	4457	4008
rs1888823_Non-Ref_G	rs1888823	Non-Ref	G	2613	7324	14629	3246	3974	3218	1686	1192	1789	1631	1448	3289	3700	3529	3589	3584	1928	2022	1701	1754	2229
rs1888823_Ref_A	rs1888823	Ref	A	3177	9713	20336	4045	4204	3834	1942	1525	2109	2368	2007	4085	4711	4341	4371	4221	2365	2349	2261	2658	2710
rs1888824_Non-Ref_A	rs1888824	Non-Ref	A	3869	10849	25771	5422	6177	5189	2408	1864	2051	1596	2397	5507	6093	5800	6356	5364	1915	2420	2668	2310	2156
rs1888824_Ref_G	rs1888824	Ref	G	1817	6235	13195	2400	2732	2402	1235	1042	657	1234	1467	2521	2743	2657	2960	2447	1302	1325	1196	1110	1372
rs1888825_Non-Ref_T	rs1888825	Non-Ref	T	248	635	2006	236	505	256	206	146	43	84	80	279	281	253	317	259	24	105	4	121	242
rs1888825_Ref_G	rs1888825	Ref	G	263	750	2114	230	483	320	154	126	87	258	115	325	372	271	376	348	92	320	140	122	136
rs1892250_Non-Ref_C	rs1892250	Non-Ref	C	2367	6478	15136	3182	4008	2878	1369	1376	1247	1389	1691	3011	3213	3267	3719	3327	1587	1320	1247	920	1337
rs1892250_Ref_T	rs1892250	Ref	T	2197	6192	14978	2782	3660	2797	1410	1595	1001	1494	1301	2904	3041	2790	3122	2972	1417	1861	1478	1337	1989
rs1892251_Non-Ref_C	rs1892251	Non-Ref	C	1891	5149	11913	2327	2843	2256	787	727	1125	967	1035	2444	2658	2550	2656	2362	1032	1274	1204	1433	1313
rs1892251_Ref_T	rs1892251	Ref	T	1256	3558	8122	1587	1917	1506	1107	701	635	764	542	1526	1822	1652	1824	1643	676	1000	839	613	831
rs1892253_Non-Ref_G	rs1892253	Non-Ref	G	3754	10097	23106	4602	5318	4340	2941	2734	2267	2603	2855	4871	5543	4994	5607	5232	3251	3251	2663	2125	3265
rs1892253_Ref_T	rs1892253	Ref	T	7984	22456	48211	10330	11230	9299	6437	5911	5470	5951	6527	10682	11007	10543	12148	10596	6974	7603	6788	6244	7112
rs1894650_Non-Ref-1_A	rs1894650	Non-Ref-1	A	832	2464	5303	1144	1226	978	1572	1666	1167	1330	1316	1042	1286	1074	1220	873	1954	1357	1398	1579	1749
rs1894650_Non-Ref-2_G	rs1894650	Non-Ref-2	G	763	2555	4464	912	965	811	1421	1106	1369	1260	1464	791	1058	965	1165	1150	1805	1752	1779	1384	1403
rs1894650_Ref_C	rs1894650	Ref	C	618	1605	3329	725	849	766	956	827	908	948	889	761	882	704	1029	703	1018	909	1230	576	1480
rs1894651_Non-Ref_G	rs1894651	Non-Ref	G	2068	4958	13089	2667	3050	2425	2223	1458	1625	1874	1977	2494	3014	2795	2940	2847	2253	2395	2147	2273	2330
rs1894651_Ref_A	rs1894651	Ref	A	3236	8777	19166	4415	4631	4124	3411	2462	2139	1873	2211	4067	4263	4113	5026	3950	3652	2805	3294	2932	3568
rs1894652_Non-Ref_A	rs1894652	Non-Ref	A	956	2351	5008	1403	1352	1045	601	428	423	797	673	1106	1264	1166	1373	1368	882	938	1151	1009	621
rs1894652_Ref_G	rs1894652	Ref	G	1832	4841	11010	2424	2487	2162	1393	1188	1567	1549	1785	2305	2656	2529	2783	2212	2254	2072	2106	1666	2197
rs1894653_Non-Ref_G	rs1894653	Non-Ref	G	5824	15397	34365	7099	7903	6962	2816	2832	2750	2932	2686	7493	7626	7391	8363	7220	3494	3695	3039	3239	3399
rs1894653_Ref_C	rs1894653	Ref	C	2385	6691	14574	2630	3213	2856	1619	1274	1175	1077	867	3162	3279	3035	3596	3258	1569	1306	1620	1296	1126
rs189599195_Non-Ref_T	rs189599195	Non-Ref	T	723	2248	4952	963	1134	930	318	462	564	354	415	1167	1211	1018	1186	914	535	705	540	332	564
rs189599195_Ref_G	rs189599195	Ref	G	4355	12654	27195	5661	7054	5226	3134	2065	2747	2278	2778	5748	6311	6182	7441	5601	2930	2643	2329	2698	2752
rs189778766_Non-Ref_T	rs189778766	Non-Ref	T	150	378	865	238	221	140	277	221	437	380	353	170	209	177	185	243	230	510	440	157	445
rs189778766_Ref_G	rs189778766	Ref	G	276	690	1709	233	427	250	409	525	472	310	221	207	308	312	291	315	355	459	790	440	591
rs1912818_Non-Ref_G	rs1912818	Non-Ref	G	708	1545	4098	1024	934	809	768	529	505	451	435	792	851	942	967	839	571	730	657	624	1193
rs1912818_Ref_T	rs1912818	Ref	T	2380	7302	14413	3170	3710	2815	1556	1807	1717	1896	1810	3001	3785	3358	3877	3244	2302	2362	2058	2205	2845
rs1913517_Non-Ref_G	rs1913517	Non-Ref	G	7141	21158	47419	9363	11039	8859	4432	3912	4525	3459	4136	9188	10649	10034	11235	10077	4612	4832	4420	4850	5590
rs1913517_Ref_A	rs1913517	Ref	A	2487	7065	16605	2980	3885	3155	1708	1465	1538	1420	1327	3389	3682	3492	3872	3404	2108	1872	1631	2023	1696
rs191674933_Non-Ref_T	rs191674933	Non-Ref	T	286	813	2066	412	516	378	182	116	315	305	147	329	335	442	482	373	372	231	221	210	294
rs191674933_Ref_A	rs191674933	Ref	A	512	1624	3564	671	732	746	420	218	368	539	305	640	781	784	758	657	659	391	437	448	413
rs192173598_Non-Ref_G	rs192173598	Non-Ref	G	520	1407	3007	485	824	619	423	324	484	168	472	714	664	711	764	774	420	467	495	277	630
rs192173598_Ref_A	rs192173598	Ref	A	973	2839	5925	1238	1520	1051	962	854	717	988	754	1283	1365	1253	1247	1505	1093	936	1092	1109	1382
rs1927219_Non-Ref_C	rs1927219	Non-Ref	C	5206	14824	36181	6976	8391	6963	3859	3144	3583	3503	3200	7509	7799	7318	8375	7557	4454	4313	3648	3616	4436
rs1927219_Ref_T	rs1927219	Ref	T	4839	13811	31543	6298	7779	5823	3502	2630	2897	2826	2739	6242	6635	6624	7253	6416	3867	3350	3138	3091	3198
rs1927220_Non-Ref_A	rs1927220	Non-Ref	A	4787	13503	30162	6058	7243	5751	3157	2489	2504	2900	2321	6348	7039	5918	6999	6312	3114	3117	3522	2819	2642
rs1927220_Ref_C	rs1927220	Ref	C	4954	14148	29320	6391	8092	5824	3213	2362	2606	2484	2862	6425	6784	6725	7534	6936	3046	3771	3175	3485	3093
rs1927222_Non-Ref_G	rs1927222	Non-Ref	G	67	343	177	82	121	96	90	82	77	18	150	107	124	100	105	123	104	72	75	58	44
rs1927222_Ref_A	rs1927222	Ref	A	24	83	281	56	84	12	2	21	44	39	1	33	45	25	72	31	37	124	28	3	56
rs1927225_Non-Ref_T	rs1927225	Non-Ref	T	1492	4140	8672	1815	2215	1900	1132	661	982	1221	787	1704	2194	1839	2087	1984	994	853	1161	895	1202
rs1927225_Ref_G	rs1927225	Ref	G	1747	5075	10770	2295	2551	2053	1018	642	928	993	915	2218	2490	2295	3062	2635	1951	1071	989	1222	1578
rs1927226_Non-Ref_C	rs1927226	Non-Ref	C	1018	3632	5832	1416	1509	1104	619	502	511	381	490	1233	1581	1503	1578	1191	665	583	296	468	715
rs1927226_Ref_T	rs1927226	Ref	T	2044	5898	13009	2533	3243	2404	1165	791	870	846	1088	2561	2881	2787	3156	2579	1371	1028	1119	1255	1206
rs1927227_Non-Ref_G	rs1927227	Non-Ref	G	788	2703	5118	1077	1346	1040	552	445	604	484	633	1158	1251	1072	1212	1322	640	881	540	567	705
rs1927227_Ref_A	rs1927227	Ref	A	2898	7844	19379	3543	4258	3500	1234	1641	1716	1523	1944	3926	3855	3531	4151	3849	1775	2076	1906	1695	2752
rs1927228_Non-Ref_G	rs1927228	Non-Ref	G	187	508	1507	226	392	261	52	107	110	128	115	222	271	307	317	365	266	145	183	163	86
rs1927228_Ref_A	rs1927228	Ref	A	1410	3817	9233	1722	2122	1711	964	786	905	560	765	1941	1766	1890	2012	1872	839	845	604	493	946
rs1929847_Non-Ref_G	rs1929847	Non-Ref	G	2739	8124	18028	3597	4287	3339	1618	1577	1699	1634	1196	3588	4184	3799	4472	3821	1514	1739	1342	1342	1722
rs1929847_Ref_T	rs1929847	Ref	T	1335	3985	8309	1693	1877	1559	1000	642	598	873	757	1578	1803	1739	1975	1909	864	939	724	661	837
rs1929849_Non-Ref_C	rs1929849	Non-Ref	C	2998	8878	20350	3876	4781	3807	3476	2613	2582	2501	2326	3981	4456	4176	4814	4233	4096	3026	3460	3251	3113
rs1929849_Ref_T	rs1929849	Ref	T	4513	12352	30878	5824	7230	5421	3836	3791	3343	3424	4435	5935	6577	6349	6897	5923	4283	3897	3903	3450	5412
rs1930975_Non-Ref_C	rs1930975	Non-Ref	C	3569	10850	24477	4462	5048	4450	35541	29647	30437	33542	35695	4642	5319	4920	5590	4922	37420	40933	34649	29461	39089
rs1930975_Ref_A	rs1930975	Ref	A	2555	7437	17268	3218	3736	2889	24560	20369	21262	22408	22882	3305	3800	3322	3622	3686	24575	25897	24325	22777	25944
rs1930976_Non-Ref_G	rs1930976	Non-Ref	G	4228	13636	28584	5370	6985	5071	2584	2501	2556	2678	2945	5927	6496	5971	6111	6370	2911	2594	2999	2624	2903
rs1930976_Ref_A	rs1930976	Ref	A	3250	9697	22370	4235	5220	4147	2501	1709	1933	1925	2060	4693	5042	4989	4911	4295	2749	2363	2210	2381	2588
rs1930977_Non-Ref_T	rs1930977	Non-Ref	T	4668	14377	32231	6347	7382	5899	3532	3524	4096	3800	3608	6391	7270	6820	7428	6506	4328	4660	3747	3293	4451
rs1930977_Ref_A	rs1930977	Ref	A	6055	19112	42568	7860	9225	8081	4418	4569	4432	4682	4673	8425	8717	8931	9566	8984	4583	6199	4534	4063	5236
rs1930978_Non-Ref_C	rs1930978	Non-Ref	C	2769	8630	18273	3619	4476	3539	1892	1576	1795	1632	1331	3879	3828	3510	4384	3838	2092	1781	1788	1339	1684
rs1930978_Ref_T	rs1930978	Ref	T	1606	5192	10959	2228	2577	2106	1074	925	1010	1410	1187	2103	2450	2225	2523	2359	1555	1152	1474	1033	1142
rs1930980_Non-Ref_G	rs1930980	Non-Ref	G	2107	6362	13504	2444	3023	2490	3252	2394	2980	2706	3087	2520	2755	2995	3180	2782	3583	3169	3292	2772	4433
rs1930980_Ref_C	rs1930980	Ref	C	3291	8374	18177	4493	5046	4003	4328	3486	4220	3858	4234	4438	4896	4263	4828	4343	5093	5312	4581	3935	5047
rs1930981_Non-Ref_T	rs1930981	Non-Ref	T	647	1899	3571	900	956	781	520	490	223	350	332	683	893	843	1082	808	549	569	566	457	483
rs1930981_Ref_A	rs1930981	Ref	A	379	980	2986	457	493	503	309	216	178	201	291	672	561	606	731	606	424	333	374	389	315
rs1930982_Non-Ref_A	rs1930982	Non-Ref	A	9876	28287	61276	12672	14392	11840	6784	6478	6721	6765	6746	13170	14135	12706	14613	12548	9401	6931	7644	7019	7629
rs1930982_Ref_T	rs1930982	Ref	T	6489	17778	40275	8119	9598	8124	5437	4143	4556	4738	4708	8561	8835	8342	9728	8520	6526	6357	4575	5095	5056
rs1930983_Non-Ref_T	rs1930983	Non-Ref	T	5005	14912	32493	6575	7311	5922	3578	2660	2832	3229	2617	6454	6955	6821	7980	6993	3601	3746	2530	2815	4010
rs1930983_Ref_C	rs1930983	Ref	C	3483	10019	22455	4724	4993	4271	2554	2253	2046	2765	2163	4622	5057	4627	5225	4376	2829	2325	2362	2232	2543
rs1930984_Non-Ref_A	rs1930984	Non-Ref	A	1912	4968	11009	2292	3119	2374	1185	1093	1158	1529	749	2570	2617	2332	2583	2430	1635	1602	1210	954	1126
rs1930984_Ref_C	rs1930984	Ref	C	2508	7560	15712	2980	3919	2821	1502	1188	1331	1418	1195	3072	3338	3262	4067	3444	1841	1601	1579	1353	1242
rs1930985_Non-Ref_A	rs1930985	Non-Ref	A	3159	9464	22970	3700	4667	3818	1696	1981	1734	2176	1871	4066	4208	4299	4952	4252	2170	3027	2613	2384	1858
rs1930985_Ref_G	rs1930985	Ref	G	4291	12160	27862	5469	6411	5260	3229	2178	2955	3155	2478	5501	6555	5821	6461	6323	3343	3302	2929	2716	2923
rs1930986_Non-Ref_A	rs1930986	Non-Ref	A	1907	5812	12682	2688	3099	2442	1212	1306	1143	1483	1632	2531	2809	2728	2932	2536	1937	1520	1517	1165	1574
rs1930986_Ref_G	rs1930986	Ref	G	1147	3100	7814	1590	1706	1418	787	548	687	831	565	1540	1655	1449	1876	1765	530	800	890	772	949
rs1930989_Non-Ref_C	rs1930989	Non-Ref	C	2484	6798	15113	3093	3242	2997	1667	1681	1691	2284	1668	2951	3172	3083	3578	3072	2177	1967	1367	1979	1822
rs1930989_Ref_T	rs1930989	Ref	T	4945	13166	29867	5778	7135	5405	3290	2972	3323	3519	3195	6204	6820	6598	7222	6537	3272	3862	3495	3679	3801
rs1930991_Non-Ref_C	rs1930991	Non-Ref	C	1821	5155	10561	2268	2780	2254	3219	2414	2645	2639	2801	2340	2417	2356	2810	2504	3212	3592	2978	2105	3499
rs1930991_Ref_G	rs1930991	Ref	G	837	2291	5468	1214	1300	1014	1461	1333	1213	1645	1453	1061	1173	1091	1281	1128	1538	2010	1727	1598	2059
rs1930992_Non-Ref_G	rs1930992	Non-Ref	G	2481	6654	15661	3118	3423	3053	3483	3177	2719	3114	3614	3095	3293	3152	3452	3524	3971	3943	3437	3192	3999
rs1930992_Ref_T	rs1930992	Ref	T	5200	13482	30238	6285	7238	5835	7914	6340	6611	7224	6805	6468	7067	6834	7041	7147	8951	8115	7983	8269	8818
rs1937126_Non-Ref_C	rs1937126	Non-Ref	C	1882	4949	11485	2263	2897	2172	927	754	989	679	1370	2157	2770	2541	2685	2597	1488	1196	1556	1119	1198
rs1937126_Ref_G	rs1937126	Ref	G	355	1264	2363	442	484	472	273	123	201	411	174	403	519	457	673	533	204	85	288	320	153
rs1954598_Non-Ref_C	rs1954598	Non-Ref	C	3202	9806	21255	4293	5006	4054	3697	2448	2726	2587	3090	4352	4645	4332	4572	4939	3092	3881	2903	3144	4233
rs1954598_Ref_T	rs1954598	Ref	T	981	2979	6599	1153	1514	1186	794	791	1023	806	688	1281	1555	1357	1540	1327	1076	1259	667	874	1240
rs1967448_Non-Ref_C	rs1967448	Non-Ref	C	1439	4344	10227	2049	2566	1926	706	744	703	830	735	1951	2348	1999	2024	1993	1208	1218	626	764	962
rs1967448_Ref_G	rs1967448	Ref	G	1257	3429	8132	1694	1863	1589	623	1088	872	636	816	1567	2066	1713	1872	1886	1516	1043	1174	480	1438
rs1967449_Non-Ref_T	rs1967449	Non-Ref	T	853	2396	5371	1096	1314	1026	866	509	481	476	446	1239	1230	1045	1232	1056	798	498	549	288	408
rs1967449_Ref_C	rs1967449	Ref	C	3054	8940	18443	4003	4998	3903	1360	1284	1064	2040	1290	3957	4438	4019	5074	4128	1976	1774	1952	1470	2245
rs1967450_Non-Ref_T	rs1967450	Non-Ref	T	171	546	830	214	135	181	1067	1034	688	914	1340	189	236	252	233	238	1213	1284	1211	1100	1148
rs1967450_Ref_C	rs1967450	Ref	C	627	1674	4149	711	901	798	5460	4643	4757	5661	5520	787	876	893	915	699	5885	6466	5440	5567	5821
rs1974070_Non-Ref_C	rs1974070	Non-Ref	C	888	2559	7134	1184	1498	1188	723	777	522	727	624	1151	1479	1226	1488	1399	1493	749	781	592	632
rs1974070_Ref_T	rs1974070	Ref	T	2593	7941	18550	3576	3943	3178	1551	1396	2110	1866	1786	3229	3688	3743	4493	3476	2482	2096	1900	1840	2752
rs1981412_Non-Ref_C	rs1981412	Non-Ref	C	2516	7004	17245	3316	3678	2958	1374	1837	1046	1495	1143	3217	3530	3370	3513	3488	1432	2255	1797	1550	2261
rs1981412_Ref_T	rs1981412	Ref	T	715	2198	4306	823	996	920	621	313	324	385	427	890	922	1072	1072	1022	582	507	553	390	690
rs1983284_Non-Ref_T	rs1983284	Non-Ref	T	717	2389	5574	955	1307	1005	551	276	471	335	492	1117	1040	983	1071	1053	614	746	789	580	343
rs1983284_Ref_A	rs1983284	Ref	A	1769	4434	11581	2117	2781	2321	1278	1219	658	781	1013	2260	2476	2300	3107	2355	1253	1396	1046	1231	1090
rs1987673_Non-Ref_A	rs1987673	Non-Ref	A	2206	5967	14373	2664	2989	2458	1652	913	889	1301	1072	2680	3065	3045	2939	2863	1642	1360	1495	1553	1579
rs1987673_Ref_G	rs1987673	Ref	G	1940	6429	10964	2261	2925	2408	1288	1058	793	1043	1308	2360	2755	2601	2793	2628	1245	1601	1186	819	1509
rs199500428_Non-Ref_T	rs199500428	Non-Ref	T	1336	4079	9260	1555	2230	1618	1717	891	873	1415	923	1813	2043	1885	2339	1908	1705	1366	1399	1738	1185
rs199500428_Ref_A	rs199500428	Ref	A	2273	6315	15028	2965	3438	2947	1692	1262	1645	1875	1958	3015	3289	3161	3419	3227	2112	3119	2405	1891	2396
rs199590607_Non-Ref_G	rs199590607	Non-Ref	G	776	1995	4162	876	1059	864	504	645	795	936	969	1068	1140	1106	1276	1158	913	1029	1492	550	1265
rs199590607_Ref_A	rs199590607	Ref	A	1625	4806	10080	2002	2398	1947	1450	1349	1429	1236	1764	1998	2175	2351	2433	2126	1517	1447	1619	1773	1894
rs1995976_Non-Ref_G	rs1995976	Non-Ref	G	2312	6555	15407	3330	3758	3053	2265	1783	2254	2236	1870	3141	3581	3480	3665	3648	2081	2321	2483	2202	2586
rs1995976_Ref_A	rs1995976	Ref	A	467	1192	2538	537	691	461	358	399	408	456	522	474	544	612	717	492	597	445	270	255	199
rs1996077_Non-Ref_A	rs1996077	Non-Ref	A	2908	7853	18282	3441	4505	3616	1883	1816	1732	1545	1984	3841	3967	3613	4541	4184	2031	2327	2135	1442	2176
rs1996077_Ref_G	rs1996077	Ref	G	1858	5477	13455	2444	2879	2573	1153	1208	1073	1110	1179	2673	2936	2525	2711	2840	1711	1615	1619	1313	1527
rs199640289_Non-Ref_G	rs199640289	Non-Ref	G	792	2055	4841	1043	1326	863	973	691	689	1161	605	1132	1219	1023	1047	1110	1008	736	1143	659	907
rs199640289_Ref_A	rs199640289	Ref	A	1594	4360	10151	2038	2340	1836	958	1091	1429	1231	1233	2069	2095	2101	2702	2254	1360	1507	1125	1630	1705
rs199784372_Non-Ref_A	rs199784372	Non-Ref	A	691	1321	3900	671	1048	880	313	327	441	300	413	743	865	922	1225	823	370	381	429	172	327
rs199784372_Ref_G	rs199784372	Ref	G	1682	4714	10209	2307	2344	2109	873	901	878	731	671	2336	2476	2182	2463	2117	1240	964	948	1001	1146
rs199807934_Non-Ref_T	rs199807934	Non-Ref	T	863	2507	4241	1281	1117	903	546	559	417	584	299	1144	1042	1095	1086	1115	892	625	684	772	617
rs199807934_Ref_A	rs199807934	Ref	A	874	2546	6230	1206	1327	1134	562	424	633	578	927	1192	1268	1243	1535	1380	666	984	658	1079	767
rs200172244_Non-Ref_A	rs200172244	Non-Ref	A	6660	19013	43026	8457	9313	8090	4275	3244	3815	3737	3463	8174	9114	9234	9577	9468	5044	3943	3678	3656	4855
rs200172244_Ref_C	rs200172244	Ref	C	2630	7954	16491	3593	3787	3227	1566	1720	1465	1328	1530	3091	3577	3419	3823	3575	1991	1549	2032	1459	1759
rs2002063_Non-Ref_C	rs2002063	Non-Ref	C	3533	9399	22853	4845	5182	4126	16201	14889	14689	16790	15029	4598	5321	4921	5073	4951	19103	18259	18946	17164	17966
rs2002063_Ref_T	rs2002063	Ref	T	3400	9493	22683	4420	4895	4100	20152	17255	17225	19034	18520	4502	4947	4720	5204	4849	23237	24885	20830	19994	21492
rs2003202_Non-Ref_C	rs2003202	Non-Ref	C	882	2698	4763	1068	1137	906	453	510	347	404	598	1087	1188	1184	1294	903	582	799	551	424	815
rs2003202_Ref_G	rs2003202	Ref	G	787	2199	4678	940	1193	902	492	524	280	387	580	1009	1061	1022	1144	942	665	558	370	543	492
rs2005969_Non-Ref_G	rs2005969	Non-Ref	G	2416	7103	14584	3019	3898	3019	1820	1336	1180	1682	1642	3312	3287	3003	3795	2970	1788	1760	1814	1792	1781
rs2005969_Ref_A	rs2005969	Ref	A	1674	4866	9539	1896	2358	2030	1391	1099	1061	1031	845	1982	2278	2439	2625	2229	1084	1296	959	985	2050
rs2006184_Non-Ref_A	rs2006184	Non-Ref	A	2616	7003	14628	3422	3926	3102	2091	1807	1709	1893	2017	3386	3578	3472	3985	3305	2628	2700	2089	1835	2369
rs2006184_Ref_G	rs2006184	Ref	G	2186	5999	13477	3027	3044	2685	1533	1549	2390	1546	1351	2709	3065	2661	3076	3074	1807	1982	1387	1663	2308
rs2007132_Non-Ref_T	rs2007132	Non-Ref	T	2409	6747	14199	2944	3594	3097	2450	2411	2556	2642	2263	3124	3394	3304	3280	3537	3388	3496	2942	2663	3580
rs2007132_Ref_G	rs2007132	Ref	G	1573	4517	10775	2164	2203	1924	1756	1949	2360	2042	2217	2155	2212	2242	2400	2460	2018	2339	2454	2760	2346
rs200793875_Non-Ref_A	rs200793875	Non-Ref	A	857	1924	4930	1135	1163	1101	609	504	1005	481	416	1156	1106	1127	1412	1089	707	839	456	396	490
rs200793875_Ref_C	rs200793875	Ref	C	771	1972	4286	1084	1092	835	723	628	698	646	417	924	1134	835	984	981	860	924	631	550	792
rs200820567_Non-Ref_A	rs200820567	Non-Ref	A	3363	9494	19529	4361	5232	4123	2390	2604	2342	2168	2534	4866	4789	4333	4994	4660	2621	2509	2386	2606	3325
rs200820567_Ref_T	rs200820567	Ref	T	3383	8901	18200	4314	4994	3857	2108	2421	2407	2088	2231	4393	4603	4213	5239	4457	2943	3216	2383	2908	2815
rs200906779_Non-Ref_G	rs200906779	Non-Ref	G	2284	6532	16288	2905	3551	2883	3432	3602	2406	3471	3954	3053	3294	3017	3278	3083	3713	4217	3042	4106	4180
rs200906779_Ref_T	rs200906779	Ref	T	1044	3483	7083	1250	1643	1315	1497	1054	1531	1263	1236	1462	1457	1399	1484	1645	1646	1426	1314	1803	1825
rs2009453_Non-Ref_T	rs2009453	Non-Ref	T	2118	5910	12773	2915	2987	2487	1674	969	1183	1017	1044	2667	3020	2639	3476	2873	1292	877	1362	1152	1365
rs2009453_Ref_C	rs2009453	Ref	C	2444	6976	14171	3326	3430	3076	2104	1556	1348	2425	2469	3206	3549	3263	3513	3310	2229	2238	2531	2067	2227
rs201113011_Non-Ref_G	rs201113011	Non-Ref	G	2611	7424	15528	3189	3694	3182	1279	1350	1199	1489	1533	3323	3661	3387	3653	3281	2045	2009	1728	1629	1614
rs201113011_Ref_A	rs201113011	Ref	A	3128	9053	19079	3754	5020	3735	2072	1782	1496	1621	1559	3950	4282	4442	4409	4354	1896	1999	2405	1530	2619
rs2011390_Non-Ref_G	rs2011390	Non-Ref	G	1295	3411	7581	1402	1810	1494	4280	3647	2612	3199	3661	1475	1706	1863	1690	1576	3785	4208	3992	3736	5078
rs2011390_Ref_A	rs2011390	Ref	A	753	2361	4168	929	1125	856	2286	2361	1832	1980	2341	861	1052	1016	1069	1002	2583	3031	2296	2259	2599
rs2018373_Non-Ref_C	rs2018373	Non-Ref	C	1949	5430	11894	2282	2960	2416	963	1148	1036	1040	873	2704	2702	2323	2488	2869	973	1231	1102	979	1032
rs2018373_Ref_G	rs2018373	Ref	G	1926	5467	12988	2344	2834	2148	809	909	942	840	836	2411	2835	2602	3112	2429	1273	1356	975	742	1370
rs202030258_Non-Ref_A	rs202030258	Non-Ref	A	1266	3595	6790	1575	1841	1358	566	872	1300	646	597	1565	1752	1412	1726	1695	1236	826	994	1288	1068
rs202030258_Ref_G	rs202030258	Ref	G	372	1013	2757	396	519	406	230	186	352	177	169	643	521	611	467	443	532	316	256	213	579
rs2022449_Non-Ref_T	rs2022449	Non-Ref	T	4809	13624	31100	5858	7039	5603	2345	2607	2238	2210	2813	6078	6775	6363	6802	6270	2940	2609	2113	2171	3205
rs2022449_Ref_G	rs2022449	Ref	G	3030	7902	18270	3692	3861	3137	1424	1241	1754	1193	1779	3846	3954	3865	4355	3874	1737	1931	1435	928	2277
rs2024568_Non-Ref_C	rs2024568	Non-Ref	C	2907	8170	17751	3895	4184	3465	3375	2220	2574	2233	2079	3962	4166	4031	4092	3938	3078	3075	2471	2428	2233
rs2024568_Ref_T	rs2024568	Ref	T	851	2689	5450	1232	1144	1052	507	574	596	837	495	906	1162	1096	1348	1141	861	1145	704	527	922
rs2026622_Non-Ref_C	rs2026622	Non-Ref	C	4228	11212	26508	5459	6525	4912	2419	2364	2420	2446	2232	5558	5996	5531	6452	5718	3443	2465	2671	3117	2309
rs2026622_Ref_T	rs2026622	Ref	T	3621	9853	20973	4512	5335	4242	1747	1528	1656	1667	1527	4385	5178	4996	5570	4983	1689	2337	1964	1766	2480
rs2026623_Non-Ref_A	rs2026623	Non-Ref	A	1938	6008	11860	2569	3039	2424	2604	2339	2326	2576	2623	2956	2799	2591	3512	2611	3168	3068	2572	3237	3280
rs2026623_Ref_G	rs2026623	Ref	G	1518	5079	11692	2032	2286	1960	2039	1612	1647	2273	1872	2013	2137	2158	2476	2122	2073	2737	2059	2041	2418
rs2027498_Non-Ref_G	rs2027498	Non-Ref	G	118	331	569	145	153	159	225	49	72	100	105	112	174	66	142	98	142	119	64	64	179
rs2027498_Ref_A	rs2027498	Ref	A	7	7	1	9	0	0	1	0	2	66	1	1	6	11	0	0	0	77	35	1	4
rs2027499_Non-Ref_A	rs2027499	Non-Ref	A	2275	6653	14524	2893	3352	2913	1196	1211	1520	1793	1453	2831	3100	2842	3520	3175	1665	1749	1556	1426	2041
rs2027499_Ref_G	rs2027499	Ref	G	2977	7848	17455	3500	3918	3411	1913	2088	1422	2252	1691	3426	4239	3951	4236	3740	2507	2638	1829	2399	2518
rs2040323_Non-Ref_C	rs2040323	Non-Ref	C	1458	3556	10533	2087	2340	1799	760	703	884	885	772	2003	2265	1859	2269	2280	1223	857	712	867	1366
rs2040323_Ref_A	rs2040323	Ref	A	1436	4859	8920	1783	2283	1768	1000	752	559	721	1031	1690	2150	1970	2621	2011	1426	1252	859	955	753
rs204135_Non-Ref_T	rs204135	Non-Ref	T	347	804	2177	400	585	446	276	279	367	201	289	470	463	542	407	448	270	196	299	277	167
rs204135_Ref_C	rs204135	Ref	C	1616	5320	10873	2345	2204	2191	1328	831	771	764	946	2529	2371	2271	3006	2324	1551	1711	1441	1212	1507
rs204136_Non-Ref_C	rs204136	Non-Ref	C	1022	2632	7310	1143	1648	1185	1381	974	1278	932	801	1288	1691	1403	1543	1392	1262	1641	1420	1517	1186
rs204136_Ref_T	rs204136	Ref	T	1569	4519	9384	2065	2239	1871	1953	1352	1610	1445	1875	1928	2117	2116	2268	1815	1282	2193	2060	1941	2336
rs204137_Non-Ref_T	rs204137	Non-Ref	T	10695	33777	72897	14623	17489	13810	7494	7666	6862	6877	7548	14860	16296	15471	16805	15191	9415	8916	7975	8566	9619
rs204137_Ref_A	rs204137	Ref	A	8352	24746	57050	11050	13293	10324	6612	6108	5902	5728	6301	10470	11675	11099	12669	11185	7881	7721	7743	5970	8806
rs204138_Non-Ref_A	rs204138	Non-Ref	A	764	2373	5676	885	1285	931	1471	718	1046	952	810	1123	988	954	989	1000	1379	1259	1256	1028	984
rs204138_Ref_G	rs204138	Ref	G	2981	9054	18911	3669	4293	3618	4622	3761	4111	4903	3689	4268	4368	4318	4765	3969	5198	5431	4996	4331	4315
rs204139_Non-Ref_T	rs204139	Non-Ref	T	5630	18273	37903	7404	9351	7287	15429	12913	14645	15484	15162	7840	8698	8260	9162	7722	17063	15491	16192	15824	17383
rs204139_Ref_A	rs204139	Ref	A	2565	7574	17082	3353	4022	3124	7095	6340	7252	6429	6500	3761	3767	3598	4138	3985	7731	8356	6945	6468	7289
rs204140_Non-Ref_G	rs204140	Non-Ref	G	1106	3387	7347	1390	1980	1503	1214	1013	957	643	922	1446	1692	1416	1803	1567	1996	963	829	1128	1127
rs204140_Ref_A	rs204140	Ref	A	1562	3758	9739	2049	2088	2088	2008	2110	1810	2559	1555	2203	2194	1887	2468	2211	2252	2546	2283	1820	1761
rs204141_Non-Ref_A	rs204141	Non-Ref	A	2550	7192	17579	3435	3942	3348	1602	1315	1906	1715	1840	3577	3585	3477	4062	3333	1933	1958	2397	1947	2924
rs204141_Ref_G	rs204141	Ref	G	3380	10379	22864	4343	5168	4020	2837	2272	2959	1827	2528	4272	4825	4416	4542	4042	3038	3017	3487	3180	4050
rs204146_Non-Ref_C	rs204146	Non-Ref	C	2323	7161	13677	2899	3493	2974	1041	915	1188	1095	1312	3092	3247	3295	3371	3133	1206	1136	1612	1246	1782
rs204146_Ref_T	rs204146	Ref	T	2765	7059	17821	3588	3931	3500	1469	1268	1549	1363	1425	3278	3765	3551	4447	3755	1569	1463	1207	1345	1540
rs204149_Non-Ref_G	rs204149	Non-Ref	G	2324	6649	13587	2836	2937	2612	1802	1319	1622	1455	1180	2822	2954	2984	3627	3049	2007	1530	1927	1557	1789
rs204149_Ref_T	rs204149	Ref	T	3500	10296	20084	4542	5383	4344	2476	1908	2631	2199	2196	4278	4642	4533	5068	4874	2850	2479	2771	2869	2790
rs204150_Non-Ref_C	rs204150	Non-Ref	C	1078	3115	6511	1619	1785	1354	666	727	514	731	781	1436	1413	1449	1645	1423	641	879	604	784	903
rs204150_Ref_T	rs204150	Ref	T	826	2401	4967	973	1287	1058	616	667	283	559	507	1081	1127	1080	1162	1178	828	760	765	617	406
rs204151_Non-Ref_G	rs204151	Non-Ref	G	1778	4697	10383	2268	2800	2202	1653	1558	1568	1776	1784	2297	2543	2058	2514	2190	2185	1790	1785	1829	2708
rs204151_Ref_A	rs204151	Ref	A	1099	2906	7768	1235	1828	1333	1266	1127	999	969	844	1331	1525	1546	1555	1435	1566	1422	1130	816	1145
rs204152_Non-Ref_C	rs204152	Non-Ref	C	3967	10860	22964	4923	6255	5097	2148	1597	1834	2247	2362	4519	5323	5451	6070	5301	2663	1988	1513	2017	2283
rs204152_Ref_T	rs204152	Ref	T	3219	9041	19063	4044	4901	3794	1641	1647	1446	1994	1589	4241	4388	4271	4610	4394	2369	1632	2190	2348	2359
rs204153_Non-Ref_T	rs204153	Non-Ref	T	5585	17811	38500	7034	8676	6504	8833	8428	7919	9253	9377	7451	8083	7795	7873	7162	10937	10463	10488	8083	10386
rs204153_Ref_C	rs204153	Ref	C	4497	12885	30703	5830	6940	5846	6578	6005	6606	5875	6276	6512	6648	6500	6978	6298	8558	7870	7693	7387	7427
rs2041670_Non-Ref_A	rs2041670	Non-Ref	A	986	2399	6010	1267	1454	1046	1777	1467	1273	1473	1559	1178	1248	1340	1360	1427	1617	1848	1261	1576	1968
rs2041670_Ref_G	rs2041670	Ref	G	345	920	2498	450	575	420	543	664	494	290	500	393	497	554	620	435	444	588	537	342	541
rs2049502_Non-Ref_G	rs2049502	Non-Ref	G	1426	4164	8689	1908	2220	1628	1097	901	972	1182	1184	1880	2082	2016	2116	2138	1073	1448	1211	1230	1491
rs2049502_Ref_A	rs2049502	Ref	A	547	1343	3054	550	908	702	371	339	372	473	449	821	764	732	864	552	496	354	403	340	448
rs2049985_Non-Ref_C	rs2049985	Non-Ref	C	2851	7750	17107	3809	4476	3391	3191	2075	2649	3028	2494	3634	4007	3762	4297	3734	2670	3481	3738	3285	4515
rs2049985_Ref_G	rs2049985	Ref	G	3323	9457	20957	4257	5314	3971	3866	3275	2963	3769	3190	4430	4848	4833	4997	4731	4302	3723	3418	3834	4116
rs2052445_Non-Ref_G	rs2052445	Non-Ref	G	1580	4457	9628	2036	2281	1895	1478	2122	1842	2169	1481	1787	2118	2114	2245	2094	2639	2350	2875	2587	3005
rs2052445_Ref_A	rs2052445	Ref	A	9225	24733	56469	11177	13806	10527	12832	10540	10996	10928	12344	11809	12246	12699	13194	11709	14981	14121	13605	11783	14713
rs205261_Non-Ref_C	rs205261	Non-Ref	C	1351	3494	8137	1675	1861	1768	868	813	846	942	918	1765	1909	1858	1889	1872	1169	1030	861	772	1346
rs205261_Ref_G	rs205261	Ref	G	1399	3515	7910	1907	1882	1675	718	949	933	1103	888	1680	1879	1918	2223	1961	1008	788	605	1539	1175
rs205262_Non-Ref_G	rs205262	Non-Ref	G	5746	15583	36962	7368	8756	6796	4417	5228	4336	4584	4622	7477	7989	7899	8914	7459	7636	5794	5459	5141	5670
rs205262_Ref_A	rs205262	Ref	A	3657	10481	19417	4548	5452	4064	2925	2922	3341	3024	3117	4445	4943	4838	4850	4874	3279	3620	3964	3554	3349
rs205263_Non-Ref_C	rs205263	Non-Ref	C	4121	11985	25865	5715	6289	5028	3174	2704	1977	2531	3107	5053	5818	5666	6475	6113	3670	3793	4005	2622	3247
rs205263_Ref_G	rs205263	Ref	G	1697	4745	10578	1970	2476	2149	1165	1031	978	1135	981	2139	2384	2107	2453	2362	1393	1187	1243	1142	1128
rs205264_Non-Ref_G	rs205264	Non-Ref	G	2526	6706	15610	2894	3654	3117	2713	1827	2280	2913	2222	3305	3450	3118	3669	3392	2821	3028	2705	3330	2979
rs205264_Ref_A	rs205264	Ref	A	3843	9851	23871	4735	5867	4432	6837	6635	6907	7241	7055	5020	5297	5384	5384	4676	8603	8087	6907	6332	8532
rs205265_Non-Ref_G	rs205265	Non-Ref	G	2311	6504	13069	2879	3269	2656	1396	1137	1164	1162	1548	2850	3314	3100	3667	3082	2298	1405	1541	1639	1700
rs205265_Ref_A	rs205265	Ref	A	2464	7232	15408	3156	3994	3144	1561	1655	1300	1383	1709	3224	3595	3426	3916	3516	3080	2014	1857	2074	2089
rs205266_Non-Ref_A	rs205266	Non-Ref	A	2477	6928	15717	3027	3485	2971	1855	1714	1679	2176	1877	3181	3516	3384	4005	3654	2517	2031	1927	2233	2676
rs205266_Ref_G	rs205266	Ref	G	3908	11323	25094	5041	5854	4616	2858	2249	2644	2446	3133	4477	5524	4801	5860	5233	2746	3458	2959	3580	3348
rs205267_Non-Ref_T	rs205267	Non-Ref	T	1779	5694	12857	2451	3012	2358	2269	2392	2515	2249	2727	2636	2791	2861	3112	2701	4395	2964	3104	3296	3811
rs205267_Ref_C	rs205267	Ref	C	1204	3057	7885	1725	1773	1553	2105	1658	1765	1828	1935	1675	1766	1757	1891	1715	2518	1230	2204	2122	2609
rs205284_Non-Ref_T	rs205284	Non-Ref	T	1638	4480	8901	1785	2339	1921	1130	984	1148	1173	1093	1827	2210	2125	2311	1965	1059	1296	1399	1204	915
rs205284_Ref_C	rs205284	Ref	C	1309	3614	8722	1411	1793	1466	1035	704	912	951	977	1628	2011	1594	1770	1681	1327	1079	1299	1062	1012
rs2053769_Non-Ref_C	rs2053769	Non-Ref	C	270	770	2136	373	409	335	181	166	124	195	318	492	373	367	330	502	304	405	182	90	232
rs2053769_Ref_T	rs2053769	Ref	T	2428	7444	14575	3227	3593	3125	1501	1099	1593	1506	1795	3067	3559	3179	3640	3119	2157	2418	2088	1600	2252
rs2053770_Non-Ref_T	rs2053770	Non-Ref	T	6233	17260	40644	7858	9041	7235	3915	3187	3312	2989	2754	7960	8582	8787	9059	8822	3470	4869	3712	3548	3453
rs2053770_Ref_C	rs2053770	Ref	C	5105	13678	33388	6219	7474	6094	2886	2257	2874	2240	2676	6647	7021	6742	7462	6304	4438	3040	3453	2807	3250
rs2058531_Non-Ref_C	rs2058531	Non-Ref	C	2413	6729	15278	2847	3778	2869	3377	2536	2530	3172	2931	2879	3421	3237	3774	3738	3234	3410	3352	3118	3480
rs2058531_Ref_T	rs2058531	Ref	T	3116	9477	20361	3858	4431	3936	4089	3093	4218	3553	4320	3903	4174	4053	4611	4181	4676	3955	3619	4207	4751
rs2061831_Non-Ref_C	rs2061831	Non-Ref	C	3068	9900	18703	4401	4622	3935	3539	2862	3333	3085	3156	4315	4789	4682	5216	4702	4519	4205	4375	3847	3584
rs2061831_Ref_T	rs2061831	Ref	T	6282	17222	40344	8087	9420	7561	7189	6859	6787	6576	7047	8363	9130	8430	9247	8443	9147	9370	8090	7348	8743
rs2069235_Non-Ref_A	rs2069235	Non-Ref	A	2031	5279	11800	2383	2855	2551	3220	2455	3061	3122	2486	2598	2864	2976	3027	2733	4117	3428	3223	3070	3637
rs2069235_Ref_G	rs2069235	Ref	G	1896	5378	11550	2412	2637	2279	2680	1641	2185	1868	2030	2559	2732	2360	2660	2273	2434	2468	2313	1832	2363
rs2071132_Non-Ref_A	rs2071132	Non-Ref	A	3476	9285	20798	4340	5429	4246	3736	3556	3829	4211	4029	4747	4746	4413	4801	4382	5109	4725	4922	3994	4623
rs2071132_Ref_G	rs2071132	Ref	G	5301	13420	32268	6924	7400	6265	7105	6743	6522	6593	7221	6376	7157	6695	7820	6740	8455	9142	8178	8116	9366
rs2071133_Non-Ref_T	rs2071133	Non-Ref	T	1667	4685	9492	1783	2533	1874	2093	2308	2737	1762	2284	2046	2323	2066	2464	2235	2607	2350	2515	2150	2523
rs2071133_Ref_C	rs2071133	Ref	C	1593	4150	9967	1987	2312	1795	1707	1871	1661	2055	1830	1854	2092	2081	2048	2258	2911	2895	2160	1898	2438
rs2071134_Non-Ref_C	rs2071134	Non-Ref	C	3951	11052	24176	4874	5657	4957	2770	2335	2531	2585	2183	5677	5697	5120	5580	5373	3548	3443	2960	2995	3197
rs2071134_Ref_G	rs2071134	Ref	G	2521	6567	15738	3194	3756	2865	1712	1714	1499	2078	1440	3228	3625	3060	3646	3118	2383	1774	1904	2338	2264
rs2071920_Non-Ref_T	rs2071920	Non-Ref	T	2004	5817	12451	2810	3243	2466	3401	3143	2841	3362	3175	2422	2627	2776	3155	2521	3945	3606	2957	3355	4395
rs2071920_Ref_C	rs2071920	Ref	C	1256	3782	8820	1773	2137	1303	1699	1463	1558	1894	1857	1498	1807	1568	2151	1660	2288	1762	2166	1525	2850
rs2075596_Non-Ref_G	rs2075596	Non-Ref	G	3235	9510	20146	3965	4796	3922	2817	2614	3221	2483	2384	4369	4691	4418	5092	4120	3504	3735	3433	2614	3869
rs2075596_Ref_A	rs2075596	Ref	A	2848	8447	16797	3995	4386	3522	1880	1971	2674	2275	2294	3661	4173	3847	4557	4344	3038	3254	2653	3161	3406
rs2075741_Non-Ref_C	rs2075741	Non-Ref	C	337	913	2248	483	539	372	577	441	250	245	401	371	439	445	540	367	442	496	320	431	387
rs2075741_Ref_G	rs2075741	Ref	G	496	1625	3170	676	558	709	965	482	619	385	508	574	713	818	597	881	705	652	311	682	419
rs2075742_Non-Ref_C	rs2075742	Non-Ref	C	1005	3106	8607	1485	1731	1422	1081	1182	1453	1304	1495	1307	1602	1506	1548	1478	1694	2225	1616	1946	1810
rs2075742_Ref_G	rs2075742	Ref	G	1312	3660	8900	1854	2165	1800	1977	1555	2029	1403	1661	1780	1862	2068	2009	2133	1460	1927	1743	1868	2024
rs2080820_Non-Ref_A	rs2080820	Non-Ref	A	269	657	1734	363	467	318	203	224	178	154	83	401	472	387	454	416	285	175	217	174	303
rs2080820_Ref_C	rs2080820	Ref	C	1496	4357	9576	2154	2213	1732	962	855	1022	983	1243	1982	2223	2159	2228	1962	1117	1007	1030	1408	1244
rs2087507_Non-Ref_T	rs2087507	Non-Ref	T	1612	4847	10331	1709	2087	1912	814	971	808	913	835	2004	2278	2155	2683	1991	1051	1745	1242	693	1347
rs2087507_Ref_G	rs2087507	Ref	G	1444	5151	9905	1961	2037	1901	1756	1368	1681	1774	1538	1969	2057	2155	2480	2029	2271	2540	1828	2094	2702
rs2087511_Non-Ref_C	rs2087511	Non-Ref	C	1444	3867	9014	1646	1953	1550	548	969	776	988	911	1738	1715	1588	2212	1642	1283	1027	860	850	1498
rs2087511_Ref_T	rs2087511	Ref	T	1861	5102	11976	2240	2667	2312	1018	1007	1148	927	1062	2437	2628	2527	2699	2284	1498	1013	1205	1168	1665
rs2095249_Non-Ref_C	rs2095249	Non-Ref	C	1206	3878	8455	1664	1691	1441	1204	647	827	1066	780	1576	1649	1599	1843	1561	1343	1177	1319	937	1289
rs2095249_Ref_G	rs2095249	Ref	G	1219	3253	8414	1942	1871	1444	993	773	1232	1153	1200	1550	1802	1523	1902	1827	1131	1112	770	1688	1149
rs2095251_Non-Ref_T	rs2095251	Non-Ref	T	3440	9514	23752	4253	5424	4013	3215	2570	2460	2571	1926	4561	5011	4687	5240	4654	3417	2596	2298	3034	3030
rs2095251_Ref_C	rs2095251	Ref	C	2824	7709	18741	3370	4132	3478	1956	2182	1838	1997	1807	3445	3834	3866	4044	3588	2703	2368	2309	1318	2827
rs2095564_Non-Ref_A	rs2095564	Non-Ref	A	775	2366	4950	1047	1134	880	679	410	730	694	816	1058	957	1046	1029	1035	674	838	762	474	759
rs2095564_Ref_C	rs2095564	Ref	C	2419	6670	14094	3069	3464	2883	1956	1457	1524	1961	1752	3067	3409	2840	3316	3458	2279	1736	1533	2063	1847
rs2100245_Non-Ref_G	rs2100245	Non-Ref	G	2082	5958	11748	2938	2944	2868	1247	1227	1208	1165	1532	2765	2905	2748	3208	3091	1454	1411	1268	1398	1429
rs2100245_Ref_A	rs2100245	Ref	A	2896	8390	17807	3626	4578	3469	1449	1411	1583	1614	1779	4061	4398	3942	4449	3430	2098	1947	2211	1388	2457
rs2104125_Non-Ref_G	rs2104125	Non-Ref	G	177	471	987	211	155	205	196	37	134	127	204	282	221	214	207	180	221	171	54	172	88
rs2104125_Ref_A	rs2104125	Ref	A	78	172	227	119	129	54	171	45	109	125	128	70	120	114	114	76	116	68	85	2	126
rs2105325_Non-Ref_C	rs2105325	Non-Ref	C	271	753	1843	292	358	298	269	258	360	197	245	383	401	328	407	419	220	125	231	196	203
rs2105325_Ref_A	rs2105325	Ref	A	482	1448	3129	634	831	648	274	481	304	222	163	570	574	675	671	538	462	520	498	305	533
rs2123685_Non-Ref_C	rs2123685	Non-Ref	C	483	1099	2614	514	717	523	220	147	228	288	152	584	715	571	674	521	192	322	212	244	436
rs2123685_Ref_T	rs2123685	Ref	T	625	1583	3531	839	903	725	332	251	590	548	252	689	714	739	1065	868	516	544	375	399	411
rs2124907_Non-Ref_A	rs2124907	Non-Ref	A	7707	22163	51633	9426	11990	9267	11053	8937	10353	9898	11321	10379	11645	10168	11893	11103	12034	13207	11058	11165	13467
rs2124907_Ref_T	rs2124907	Ref	T	3518	9955	24267	4896	5008	4423	5106	4733	4907	4873	5675	4434	5108	4594	5216	4456	6310	5925	4851	5384	5774
rs2124909_Non-Ref_A	rs2124909	Non-Ref	A	4177	13764	28233	5351	6778	5509	5564	4100	4995	4386	4616	5741	6417	5733	6886	6020	5221	5438	5394	4731	4233
rs2124909_Ref_C	rs2124909	Ref	C	3086	9584	19883	3933	5162	3819	3208	3199	3450	4417	3378	4159	4619	4315	5308	4087	3590	3835	3688	3287	4385
rs2124910_Non-Ref_C	rs2124910	Non-Ref	C	2123	6311	13548	2513	3030	2435	1314	1095	1333	1381	1106	2748	3127	2896	3440	2922	2013	1620	1605	1489	2110
rs2124910_Ref_T	rs2124910	Ref	T	708	2006	3505	865	1012	923	598	451	723	421	260	846	1096	857	990	1051	545	572	565	366	567
rs2130428_Non-Ref_T	rs2130428	Non-Ref	T	74	331	362	91	139	70	2	27	33	17	0	82	134	122	79	133	33	2	58	71	35
rs2130428_Ref_C	rs2130428	Ref	C	41	64	203	43	69	24	128	116	203	144	226	67	67	53	68	37	119	162	409	151	158
rs2130429_Non-Ref_T	rs2130429	Non-Ref	T	2538	7533	14806	3324	3840	2833	1538	1161	1368	1031	985	3398	3839	3518	4062	3363	1821	1426	1514	1293	1556
rs2130429_Ref_C	rs2130429	Ref	C	1994	5465	13536	2217	3333	2289	1083	898	899	1057	914	2508	2685	2833	3032	2680	1658	1453	1209	1047	1457
rs2130430_Non-Ref_A	rs2130430	Non-Ref	A	3373	9739	19676	4480	5247	3919	2214	2083	2050	1832	2332	4284	4705	4500	5140	4654	2356	2575	2630	2362	2607
rs2130430_Ref_G	rs2130430	Ref	G	3864	10592	24750	5518	5838	4948	2186	2109	2070	2267	2454	4852	5594	4887	5778	5097	3375	2860	2796	2525	2806
rs2130431_Non-Ref_A	rs2130431	Non-Ref	A	1402	4161	8855	1843	2282	1833	1070	1042	805	983	1111	1818	2106	1809	2051	1748	893	1251	873	887	942
rs2130431_Ref_G	rs2130431	Ref	G	4455	12279	29176	6098	6931	5605	2929	3000	2768	2657	3164	6096	6207	5809	6558	5949	3179	3677	3152	3417	3498
rs2130433_Non-Ref_A	rs2130433	Non-Ref	A	4350	12360	28076	5746	6114	5038	2806	2097	2313	2403	2951	5393	5724	5598	6552	5501	3363	3110	2820	2272	3255
rs2130433_Ref_C	rs2130433	Ref	C	1869	4803	11128	2100	3023	2127	1193	1321	1054	1135	906	2382	2553	2625	2514	2654	1442	1382	1583	1211	1625
rs2145786_Non-Ref_A	rs2145786	Non-Ref	A	2375	6295	15175	3169	3681	3034	4654	3715	4201	3750	3878	3054	3201	3342	3434	3206	5202	5735	4548	4377	5674
rs2145786_Ref_G	rs2145786	Ref	G	1909	5252	11933	2290	3044	2348	3568	3116	2836	2820	3312	2551	2707	2478	3110	2658	4082	4151	4230	2960	4391
rs2148947_Non-Ref_G	rs2148947	Non-Ref	G	1819	5539	12570	2267	2953	2397	9836	8475	8957	8557	9377	2396	2480	2703	3025	2687	10652	11978	10753	8276	10783
rs2148947_Ref_A	rs2148947	Ref	A	2592	8087	16169	3778	4180	3359	10275	9086	8682	10377	9063	3451	3789	3701	3728	3670	11641	12278	10499	9632	11733
rs2151531_Non-Ref_G	rs2151531	Non-Ref	G	2114	6208	14746	2602	3130	2722	1977	1696	1301	1454	1205	2654	3123	2917	3190	2734	1488	2204	1891	1516	1731
rs2151531_Ref_A	rs2151531	Ref	A	1395	4386	9322	1931	2012	1761	957	654	857	861	929	2295	2152	1923	2160	1985	799	1067	1027	1028	1014
rs2153775_Non-Ref_T	rs2153775	Non-Ref	T	2561	7776	16784	3421	3509	3266	1990	1737	1971	1699	2047	3282	3888	3401	4122	3273	2892	2585	1670	2254	3367
rs2153775_Ref_G	rs2153775	Ref	G	2765	6940	17238	3352	3944	3231	1804	1769	1671	1679	2090	4028	3973	3651	4352	3724	2138	2967	2358	2319	2065
rs2168637_Non-Ref_C	rs2168637	Non-Ref	C	1869	6195	10727	2627	3032	2265	9136	7886	7320	8300	9032	2647	2590	2462	3252	2550	9633	9716	8997	7240	9574
rs2168637_Ref_T	rs2168637	Ref	T	1148	3455	6955	1431	1939	1406	4818	4879	4551	5455	5739	1692	1645	1574	1898	1525	6223	5202	5071	4832	6001
rs2170988_Non-Ref_C	rs2170988	Non-Ref	C	186	394	1187	187	288	186	295	174	103	92	137	210	207	375	260	264	119	84	71	155	80
rs2170988_Ref_A	rs2170988	Ref	A	407	1389	2374	523	614	465	355	220	233	179	124	439	685	510	755	458	359	343	206	274	353
rs2171865_Non-Ref_A	rs2171865	Non-Ref	A	4192	11616	25043	5316	6186	4889	3602	3442	2660	3625	2930	5613	6173	5364	6646	5777	5656	4571	3815	4572	4496
rs2171865_Ref_G	rs2171865	Ref	G	3649	9846	21135	4440	4938	4405	2481	2882	2978	2522	2858	4440	5044	4809	5161	4552	4163	4236	4141	4042	3678
rs2175679_Non-Ref_A	rs2175679	Non-Ref	A	1429	4634	9209	2019	2127	1855	1298	665	965	1066	720	1948	2040	2121	1924	1968	1155	854	1171	790	1361
rs2175679_Ref_C	rs2175679	Ref	C	1027	2532	6411	1110	1367	1258	426	568	952	944	484	1235	1381	1264	1458	1404	1090	834	477	664	1033
rs2176082_Non-Ref_A	rs2176082	Non-Ref	A	254	1087	1751	479	234	291	223	181	260	354	203	253	364	399	399	531	500	243	254	127	404
rs2176082_Ref_G	rs2176082	Ref	G	455	1346	3339	601	665	555	413	303	400	379	498	589	549	624	737	514	322	549	325	266	725
rs2177380_Non-Ref_C	rs2177380	Non-Ref	C	3909	10907	24684	5123	5934	4476	2388	2615	2659	3198	2587	4973	5733	5356	5872	5581	2745	2638	2730	2833	3299
rs2177380_Ref_T	rs2177380	Ref	T	2653	7784	16453	3273	4243	3259	1988	1587	1403	1515	2012	4155	3716	3686	4273	3786	1798	2084	1897	1873	2291
rs2180759_Non-Ref_C	rs2180759	Non-Ref	C	8233	24751	50833	10840	12530	9968	5882	5700	6034	6108	6193	10517	11866	11051	12353	10845	7196	7286	7241	5824	6687
rs2180759_Ref_T	rs2180759	Ref	T	8748	23916	55994	10941	12910	10410	6154	5841	5841	5712	6382	10965	12222	10961	13044	11896	6946	7954	6417	6898	7524
rs2183834_Non-Ref_G	rs2183834	Non-Ref	G	2645	8756	14835	3395	3935	3199	3296	3393	3081	3498	3372	3362	3695	3524	4414	3731	3773	4116	4025	3240	4042
rs2183834_Ref_A	rs2183834	Ref	A	2946	8831	18009	3785	4202	3387	4228	4189	4673	4393	4896	4050	4135	3919	4137	3689	4855	5862	6062	4911	6545
rs2191501_Non-Ref_T	rs2191501	Non-Ref	T	549	1409	3283	600	676	699	195	238	278	332	202	556	777	716	659	592	189	443	418	344	752
rs2191501_Ref_G	rs2191501	Ref	G	562	1765	3590	679	725	738	223	343	230	222	349	682	836	750	873	827	845	254	744	272	323
rs2200891_Non-Ref_T	rs2200891	Non-Ref	T	662	1751	4281	925	988	834	427	358	204	170	279	916	1010	1104	1083	896	328	690	179	147	322
rs2200891_Ref_C	rs2200891	Ref	C	4036	12129	27489	5523	6171	4974	2429	1947	1987	1665	1990	5636	6081	6042	6175	5948	2079	2106	2506	2599	2610
rs2200892_Non-Ref_C	rs2200892	Non-Ref	C	1319	3566	7401	1666	2060	1617	845	639	754	1128	589	1599	1997	1994	1921	1817	963	868	779	362	1316
rs2200892_Ref_G	rs2200892	Ref	G	1347	3790	9380	1542	2005	1749	681	801	892	1058	987	1656	1995	1862	1992	1805	1064	1254	1216	1206	958
rs2200893_Non-Ref_T	rs2200893	Non-Ref	T	3934	10878	25857	4994	5970	5057	6422	4533	4869	5216	5461	5189	5789	5288	6037	5475	5905	6553	5748	4974	5898
rs2200893_Ref_C	rs2200893	Ref	C	5369	15780	34475	6998	8087	6615	9648	8364	9008	8717	10250	7430	8005	7192	8053	7186	11029	10754	10681	8938	10827
rs2205960_Non-Ref_T	rs2205960	Non-Ref	T	2422	7687	16316	3038	3494	2893	1486	1070	1463	1440	1294	3115	3298	2892	3502	2910	1927	1757	1398	2030	1519
rs2205960_Ref_G	rs2205960	Ref	G	3327	9499	22491	4616	4810	4234	1825	1883	2013	1868	1711	4398	4733	4442	5258	4600	2213	2534	2165	1734	1869
rs2208384_Non-Ref_G	rs2208384	Non-Ref	G	7096	20707	47533	9278	10605	8554	4073	3766	3786	4127	3476	8931	10819	10095	11476	10655	4478	4478	3861	4094	4964
rs2208384_Ref_A	rs2208384	Ref	A	5689	16499	36218	7772	8797	7274	2815	2983	3118	3031	3126	7771	8155	7836	8599	7860	3145	3128	3201	3249	3962
rs2209917_Non-Ref_T	rs2209917	Non-Ref	T	1133	2776	7787	1461	1960	1446	1127	574	649	930	937	1401	1766	1510	1807	1263	912	802	1075	727	740
rs2209917_Ref_C	rs2209917	Ref	C	606	1776	4544	791	928	749	288	612	294	201	556	801	750	887	912	779	525	623	312	521	550
rs2209918_Non-Ref_A	rs2209918	Non-Ref	A	3210	8874	20015	4045	5072	3791	3406	2712	2323	2781	2824	4149	4638	4094	4634	4250	2827	2938	3366	2396	3936
rs2209918_Ref_G	rs2209918	Ref	G	655	2102	4661	845	1154	867	726	421	934	833	750	951	1062	770	835	903	836	594	634	673	578
rs2210856_Non-Ref_T	rs2210856	Non-Ref	T	4460	12910	27001	5258	7014	5299	5150	4495	4609	4458	4356	5726	6470	6070	6546	5741	5593	5433	4960	5469	5177
rs2210856_Ref_G	rs2210856	Ref	G	4913	14709	31307	6865	7889	6111	5234	4766	4451	5921	5461	6741	7190	7051	8228	6532	5913	6409	6419	5170	6101
rs2222202_Non-Ref_A	rs2222202	Non-Ref	A	2492	6396	15293	3123	3875	2864	1614	1535	1712	1559	1797	3188	3248	3296	3841	3382	2097	1544	1657	1683	2532
rs2222202_Ref_G	rs2222202	Ref	G	2528	7394	15645	3214	4067	2995	1658	1930	1602	2186	1897	3623	3648	3259	3541	3428	2805	2333	2292	1836	2269
[truncated: 4,329 more rows]
