# Supplementary material for: Global discovery of lupus genetic risk variant allelic enhancer activity
Source: Nat Commun. 2021 Mar 12;12:1611. doi: 10.1038/s41467-021-21854-5 (PMC7955039; doi:10.1038/s41467-021-21854-5)
Supplement: Supplementary file 8 — Supplementary Data 6 [file 41467_2021_21854_MOESM8_ESM.xlsx]

## Sheet: README
Supplementary Data 6. DESeq2 results for all variants
The raw output from DESeq2 at the allele/oligo level. DESeq2 is used to compare MPRA experimental replicates vs plasmid control to identify alleles/oligos with enhancer activity. Only alleles/oligos with more than 30 unique barcodes are included for analysis.
Sheet_Name	Comment
GM12878 DESeq2 results	DESeq2 results for all variants in GM12878
Jurkat DESeq2 results	DESeq2 results for all variants in Jurkat cell
Jurkat TNFa DESeq2 results	DESeq2 results for all variants in Jurkat cell with TNFa stimulation
Column_Header	Comment
Oligo_ID	Oligo name for the sequence. It consists of the RSID, reference/non-reference and allele sequence
baseMean	The intermediate mean of normalized counts for all samples
log2FoldChange	log2 fold change (MLE): MPRA experimental replicates vs plasmid control
lfcSE	standard error: MPRA experimental replicates vs plasmid control
stat	Wald statistic: MPRA experimental replicates vs plasmid control
pvalue	Wald test p-value: MPRA experimental replicates vs plasmid control
padj	Benjamini-Hochberg adjusted p-values
FoldChange	Fold change between MPRA experimental replicates and plasmid control
Significant	padj<0.05 is needed for claiming significance

## Sheet: GM12878 DESeq2 results
Oligo_ID	baseMean	log2FoldChange	lfcSE	stat	pvalue	padj	FoldChange	Significant
rs10015639_Non-Ref_G	12945.6	0.0976741	0.0881087	1.10856	0.267619	0.391307	1.07005	Non_sig
rs10015639_Ref_A	11249.4	0.0959751	0.0802818	1.19548	0.231901	0.350392	1.06879	Non_sig
rs10026154_Non-Ref_A	6123.02	0.127651	0.104472	1.22187	0.221756	0.339129	1.09251	Non_sig
rs10026154_Ref_G	6649	0.173112	0.103798	1.66778	0.0953597	0.175448	1.12749	Non_sig
rs10032244_Non-Ref_G	18494.7	0.177089	0.0799605	2.2147	0.0267805	0.0626731	1.1306	Non_sig
rs10032244_Ref_A	31465.8	0.124274	0.0681643	1.82316	0.0682792	0.134435	1.08996	Non_sig
rs10036748_Non-Ref_T	25341.6	2.90061	0.0836608	34.6711	2.15e-263	3.33e-261	7.46744	Sig
rs10036748_Ref_C	54574.4	3.71421	0.0811812	45.7521	0	0	13.1246	Sig
rs10048743_Non-Ref_T	5527.24	0.235309	0.112897	2.08428	0.0371343	0.0821909	1.17716	Non_sig
rs10048743_Ref_G	3814.46	-0.0454232	0.116359	-0.390372	0.696262	0.790992	0.969006	Non_sig
rs10077437_Non-Ref_A	4452.07	-0.338349	0.110155	-3.07158	0.00212932	0.00721479	0.790946	Sig
rs10077437_Ref_G	4517.77	-0.253599	0.130929	-1.93692	0.0527556	0.108488	0.838801	Non_sig
rs10080361_Non-Ref_G	1573.43	-0.529358	0.167916	-3.15252	0.00161868	0.00565126	0.692863	Sig
rs10080361_Ref_A	1561.03	-0.251609	0.199101	-1.26373	0.206328	0.320736	0.839959	Non_sig
rs10080411_Non-Ref_C	734.548	0.213373	0.268512	0.794651	0.426817	0.556764	1.1594	Non_sig
rs10080411_Ref_T	542.4	0.196699	0.340413	0.577823	0.563384	0.678028	1.14607	Non_sig
rs10090444_Non-Ref_G	3401.03	-0.180047	0.147686	-1.21912	0.2228	0.340133	0.882674	Non_sig
rs10090444_Ref_C	4946.22	-0.188967	0.123194	-1.5339	0.125054	0.218538	0.877234	Non_sig
rs10095917_Non-Ref_T	1409.2	-0.0836667	0.184337	-0.453878	0.649916	0.753942	0.943656	Non_sig
rs10095917_Ref_C	5767.65	-0.339211	0.107586	-3.15293	0.00161639	0.00564646	0.790473	Sig
rs10107145_Non-Ref_G	2606.2	0.162401	0.145273	1.1179	0.263611	0.386629	1.11915	Non_sig
rs10107145_Ref_A	3496.91	-0.0214384	0.124148	-0.172684	0.8629	0.912845	0.98525	Non_sig
rs10126787_Non-Ref_C	1500.77	-0.27878	0.178402	-1.56265	0.118135	0.20851	0.824288	Non_sig
rs10126787_Ref_T	5779.56	-0.175894	0.112546	-1.56286	0.118085	0.20848	0.885219	Non_sig
rs1013907_Non-Ref_C	5523.44	-0.195999	0.116564	-1.68146	0.0926728	0.171471	0.872968	Non_sig
rs1013907_Ref_T	9645.78	-0.0338161	0.0959977	-0.35226	0.724643	0.814141	0.976833	Non_sig
rs10143887_Non-Ref_G	3293.45	0.0458535	0.137673	0.33306	0.739089	0.824187	1.03229	Non_sig
rs10143887_Ref_A	4726.01	-0.13877	0.107696	-1.28853	0.197561	0.311119	0.908293	Non_sig
rs10144104_Non-Ref_A	3220.51	-0.0448864	0.160874	-0.279015	0.780233	0.853715	0.969366	Non_sig
rs10144104_Ref_G	3674.2	0.194086	0.121814	1.5933	0.111094	0.198567	1.144	Non_sig
rs10162583_Non-Ref_T	3084.27	-0.403881	0.13942	-2.89687	0.00376902	0.0118913	0.755822	Sig
rs10162583_Ref_C	2971.86	-0.243311	0.129403	-1.88026	0.0600732	0.120777	0.844804	Non_sig
rs10174238_Non-Ref_A	2239.15	-0.0295474	0.153352	-0.192678	0.847211	0.902335	0.979728	Non_sig
rs10174238_Ref_G	2769.61	-0.0772326	0.158656	-0.486793	0.626405	0.732834	0.947874	Non_sig
rs10181656_Non-Ref_C	12144.2	0.218951	0.0864237	2.53346	0.0112942	0.030412	1.16389	Sig
rs10181656_Ref_G	14731	0.183287	0.0740603	2.47483	0.0133299	0.0348351	1.13547	Sig
rs1018622_Non-Ref_T	1945.44	-0.556159	0.181587	-3.06276	0.00219303	0.00740639	0.68011	Sig
rs1018622_Ref_C	1418.99	-0.392098	0.218955	-1.79077	0.0733309	0.142393	0.762021	Non_sig
rs10197238_Non-Ref_C	19951.3	1.12985	0.0815293	13.8582	1.13e-43	2.92e-42	2.18836	Sig
rs10197238_Ref_T	23664	0.9808	0.0828384	11.8399	2.43e-32	4.65e-31	1.97356	Sig
rs10207365_Non-Ref_C	6826.77	-0.144108	0.109553	-1.31541	0.18837	0.300347	0.904939	Non_sig
rs10207365_Ref_T	10674.3	-0.100197	0.0835665	-1.19901	0.230525	0.349103	0.932906	Non_sig
rs10207954_Non-Ref_T	1827.27	0.0504772	0.177214	0.284838	0.775768	0.849879	1.03561	Non_sig
rs10207954_Ref_A	2048.07	0.0377427	0.198671	0.189976	0.849328	0.903605	1.02651	Non_sig
rs10208256_Non-Ref_G	9193.28	1.29133	0.103917	12.4265	1.88e-35	3.88e-34	2.44753	Sig
rs10208256_Ref_A	7263.5	1.11916	0.10114	11.0654	1.85e-28	3.13e-27	2.1722	Sig
rs10249404_Non-Ref_A	8545.58	0.574762	0.0883607	6.50473	7.78e-11	6.78e-10	1.48943	Sig
rs10249404_Ref_G	2849.08	0.00374226	0.166567	0.022467	0.982075	0.988448	1.0026	Non_sig
rs10274928_Non-Ref_G	568.895	0.225739	0.316966	0.712185	0.47635	0.601682	1.16938	Non_sig
rs10274928_Ref_A	426.55	-0.464588	0.33382	-1.39173	0.164004	0.269389	0.724678	Non_sig
rs10409713_Non-Ref_T	10840.1	-0.0181161	0.0961948	-0.188327	0.85062	0.904616	0.987521	Non_sig
rs10409713_Ref_G	5412	-0.0820409	0.105375	-0.778559	0.43624	0.565253	0.94472	Non_sig
rs1041528_Non-Ref_A	3247.06	-0.250666	0.144678	-1.73259	0.0831694	0.157745	0.840508	Non_sig
rs1041528_Ref_T	1514.85	-0.075826	0.182932	-0.414504	0.678505	0.77665	0.948799	Non_sig
rs10419617_Non-Ref_G	243.603	-0.295879	0.50378	-0.587317	0.556991	0.672552	0.814576	Non_sig
rs10419617_Ref_A	728.818	0.499912	0.249114	2.00676	0.0447748	0.0955236	1.41413	Non_sig
rs10422359_Non-Ref_A	7696.11	0.493609	0.114681	4.3042	1.68e-05	8.66e-05	1.40796	Sig
rs10422359_Ref_G	6572.13	0.61182	0.11081	5.52132	3.36e-08	2.44e-07	1.52819	Sig
rs10436736_Non-Ref_A	6789.7	-0.0648956	0.0997226	-0.650762	0.5152	0.636714	0.956014	Non_sig
rs10436736_Ref_T	6454.45	-0.149652	0.100109	-1.49489	0.134944	0.231141	0.901468	Non_sig
rs1044482_Non-Ref_T	3496.87	0.123507	0.120966	1.02101	0.307251	0.433816	1.08938	Non_sig
rs1044482_Ref_C	2183.88	-0.165899	0.159788	-1.03825	0.299155	0.425288	0.891373	Non_sig
rs10446706_Non-Ref_A	5880.64	-0.0522618	0.0982944	-0.531686	0.594943	0.706958	0.964423	Non_sig
rs10446706_Ref_G	5507.81	-0.116774	0.112895	-1.03436	0.300967	0.427472	0.922248	Non_sig
rs10489265_Non-Ref_C	25578.4	0.0558911	0.0665027	0.840434	0.400665	0.531479	1.0395	Non_sig
rs10489265_Ref_A	11350.6	0.0357124	0.0794254	0.449634	0.652974	0.756499	1.02506	Non_sig
rs10489697_Non-Ref_C	14474.2	-0.212513	0.0744347	-2.85503	0.00430326	0.013342	0.863032	Sig
rs10489697_Ref_T	8454.25	-0.16949	0.108373	-1.56395	0.11783	0.208207	0.889157	Non_sig
rs10492235_Non-Ref_G	5254.79	-0.52766	0.104603	-5.04442	4.55e-07	2.93e-06	0.693679	Sig
rs10492235_Ref_T	7335.12	-0.432046	0.0942009	-4.58643	4.51e-06	2.54e-05	0.74121	Sig
rs10496194_Non-Ref_G	5765.78	0.273379	0.101261	2.69976	0.00693897	0.020079	1.20864	Sig
rs10496194_Ref_C	3437.87	0.199888	0.132878	1.50429	0.132506	0.228149	1.14861	Non_sig
rs10499197_Non-Ref_G	829.36	0.0863299	0.25616	0.337015	0.736105	0.822254	1.06167	Non_sig
rs10499197_Ref_T	2244.69	0.339436	0.158524	2.14123	0.0322556	0.0733019	1.26526	Non_sig
rs1051115_Non-Ref_C	1857.29	0.621271	0.172777	3.5958	0.000323392	0.00133222	1.53823	Sig
rs1051115_Ref_G	2062.4	0.587995	0.155389	3.78403	0.000154312	0.00067753	1.50316	Sig
rs1051152_Non-Ref_G	3228.98	-0.352539	0.142326	-2.47698	0.0132499	0.0346846	0.783204	Sig
rs1051152_Ref_A	3209.74	-0.295441	0.128093	-2.30645	0.0210856	0.0514058	0.814823	Non_sig
rs10516487_Non-Ref_A	5185.42	-0.302684	0.117525	-2.57548	0.01001	0.027491	0.810743	Sig
rs10516487_Ref_G	9915.91	-0.234062	0.0828794	-2.82413	0.00474088	0.0145549	0.850237	Sig
rs10521485_Non-Ref_A	4903.05	-0.455498	0.114991	-3.96116	7.46e-05	0.000346884	0.729259	Sig
rs10521485_Ref_G	7778.66	-0.419969	0.0980454	-4.28342	1.84e-05	9.45e-05	0.74744	Sig
rs1056008_Non-Ref_C	21563.5	3.05731	0.0971367	31.4743	1.95e-217	2.38e-215	8.32418	Sig
rs1056008_Ref_T	4139.77	0.592201	0.119102	4.97222	6.62e-07	4.19e-06	1.50755	Sig
rs1056538_Non-Ref_A	8845.68	0.541916	0.0887048	6.10921	1e-09	8.16e-09	1.4559	Sig
rs1056538_Ref_G	4835.45	0.682041	0.12137	5.61951	1.91e-08	1.42e-07	1.60441	Sig
rs1059701_Non-Ref-1_T	5339.94	-0.0186849	0.112676	-0.165829	0.868291	0.91676	0.987132	Non_sig
rs1059701_Non-Ref-2_C	4101.67	0.259218	0.156715	1.65408	0.0981114	0.1795	1.19683	Non_sig
rs1059701_Non-Ref-3_A	5574.84	-0.0629629	0.101628	-0.619546	0.535557	0.655551	0.957296	Non_sig
rs1059701_Ref_G	4350.54	-0.0466418	0.116526	-0.40027	0.688958	0.785139	0.968187	Non_sig
rs1059702_Non-Ref_G	7354.51	0.174651	0.112955	1.5462	0.122057	0.214091	1.12869	Non_sig
rs1059702_Ref_A	3211.29	0.740069	0.148015	4.99996	5.73e-07	3.66e-06	1.67026	Sig
rs1059703_Non-Ref_A	3743.94	-0.280991	0.157064	-1.78902	0.0736114	0.142893	0.823025	Non_sig
rs1059703_Ref_G	2548.49	-0.323744	0.138753	-2.33324	0.0196357	0.0485146	0.798993	Sig
rs10628761_Non-Ref_T	6810.64	0.175643	0.112351	1.56334	0.117972	0.20834	1.12947	Non_sig
rs10628761_Ref_C	6227.75	0.321359	0.110846	2.89915	0.0037418	0.0118198	1.24951	Sig
rs10740059_Non-Ref_A	8928.73	-0.147692	0.0909692	-1.62353	0.104475	0.189079	0.902694	Non_sig
rs10740059_Ref_G	5195.2	-0.0748308	0.103807	-0.720864	0.470993	0.597433	0.949453	Non_sig
rs10748841_Non-Ref_A	5259.3	0.394758	0.104422	3.78043	0.000156557	0.000686902	1.31472	Sig
rs10748841_Ref_G	7778.7	0.578039	0.09861	5.86187	4.58e-09	3.56e-08	1.49282	Sig
rs10754797_Non-Ref_T	11955.7	0.0732528	0.0890898	0.822235	0.410943	0.540261	1.05209	Non_sig
rs10754797_Ref_C	5553.47	0.463528	0.101718	4.55698	5.19e-06	2.9e-05	1.37891	Sig
rs10755687_Non-Ref_C	1470.66	-0.353601	0.196126	-1.80293	0.0713989	0.139339	0.782628	Non_sig
rs10755687_Ref_A	14669.8	-0.191049	0.0861832	-2.21678	0.0266382	0.0624281	0.875969	Non_sig
rs10761602_Non-Ref_T	8985.52	0.981521	0.0941847	10.4212	1.98e-25	3.08e-24	1.97455	Sig
rs10761602_Ref_G	15439.1	1.42631	0.0862388	16.539	1.92e-61	6.51e-60	2.68758	Sig
rs10761603_Non-Ref_G	2800.11	-0.145835	0.146897	-0.992765	0.320824	0.447984	0.903856	Non_sig
rs10761603_Ref_T	3467.03	-0.260812	0.12305	-2.11956	0.0340434	0.0766624	0.834618	Non_sig
rs10761604_Non-Ref_C	4435.22	-0.400107	0.115501	-3.46411	0.000531997	0.00207669	0.757802	Sig
rs10761604_Ref_T	4116.59	-0.367247	0.1332	-2.75711	0.00583153	0.0172609	0.77526	Sig
rs10773578_Non-Ref_C	6972.55	0.650938	0.111203	5.85361	4.81e-09	3.73e-08	1.57019	Sig
rs10773578_Ref_G	5309.23	0.718046	0.10419	6.89173	5.51e-12	5.06e-11	1.64495	Sig
rs10774624_Non-Ref_A	2950.24	-0.134935	0.137202	-0.983481	0.325371	0.453211	0.910711	Non_sig
rs10774624_Ref_G	3983.41	-0.225013	0.127096	-1.77041	0.0766582	0.147744	0.855587	Non_sig
rs10774625_Non-Ref_G	3512.17	0.0519835	0.151938	0.342137	0.732248	0.819568	1.03669	Non_sig
rs10774625_Ref_A	8419.75	-0.101707	0.0945913	-1.07523	0.282273	0.40745	0.93193	Non_sig
rs10776652_Non-Ref_T	3586.89	0.483096	0.121489	3.97647	6.99e-05	0.000327998	1.39774	Sig
rs10776652_Ref_A	1537.6	0.455695	0.180494	2.52471	0.0115793	0.0310987	1.37144	Sig
rs10776653_Non-Ref_C	2585.65	-0.0609298	0.146674	-0.41541	0.677842	0.776178	0.958646	Non_sig
rs10776653_Ref_T	5047.63	-0.17962	0.11086	-1.62025	0.105178	0.190075	0.882935	Non_sig
rs10797985_Non-Ref_G	6179.16	-0.170902	0.0972717	-1.75695	0.0789257	0.151221	0.888287	Non_sig
rs10797985_Ref_A	8914.16	-0.105176	0.0932498	-1.1279	0.259364	0.381845	0.929692	Non_sig
rs10803116_Non-Ref_T	3712.31	1.29129	0.132665	9.73349	2.17e-22	3.05e-21	2.44747	Sig
rs10803116_Ref_G	6814.36	1.35288	0.117947	11.4702	1.86e-30	3.39e-29	2.55422	Sig
rs10803119_Non-Ref_C	7614.08	0.372479	0.0938406	3.96927	7.21e-05	0.000336541	1.29458	Sig
rs10803119_Ref_T	5049.64	0.172888	0.125348	1.37927	0.167813	0.274337	1.12731	Non_sig
rs10807150_Non-Ref_T	8557.34	-0.15905	0.0875137	-1.81743	0.0691507	0.135763	0.895614	Non_sig
rs10807150_Ref_C	1127.22	-0.0890645	0.210474	-0.423163	0.672177	0.772542	0.940132	Non_sig
rs10821946_Non-Ref_T	5227.17	0.575923	0.110154	5.22834	1.71e-07	1.16e-06	1.49063	Sig
rs10821946_Ref_C	3193.05	0.663492	0.129545	5.12169	3.03e-07	1.99e-06	1.58391	Sig
rs10821949_Non-Ref_C	15343.8	0.0660813	0.0743911	0.888295	0.374382	0.504888	1.04687	Non_sig
rs10821949_Ref_T	8282.14	-0.149105	0.102101	-1.46036	0.14419	0.243482	0.90181	Non_sig
rs10821950_Non-Ref_C	2804.71	-0.454228	0.14026	-3.23848	0.0012017	0.00431193	0.729901	Sig
rs10821950_Ref_T	6901.3	-0.512126	0.107949	-4.74417	2.09e-06	1.23e-05	0.701188	Sig
rs10821952_Non-Ref_A	3287.76	-0.34448	0.138255	-2.49163	0.0127157	0.0336043	0.787592	Sig
rs10821952_Ref_T	1817.88	-0.200202	0.174387	-1.14803	0.250957	0.372606	0.870429	Non_sig
rs10845605_Non-Ref_C	2923.71	0.00118833	0.135227	0.00878771	0.992989	0.994315	1.00082	Non_sig
rs10845605_Ref_T	5697.67	-0.0952363	0.100586	-0.946818	0.343731	0.47368	0.936119	Non_sig
rs10845606_Non-Ref_A	5367.79	-0.408581	0.118941	-3.43517	0.000592177	0.0022819	0.753364	Sig
rs10845606_Ref_C	2729.91	-0.128046	0.13855	-0.924188	0.355388	0.485752	0.91507	Non_sig
rs10845607_Non-Ref_T	3700.37	-0.11671	0.13084	-0.892007	0.372389	0.503224	0.922288	Non_sig
rs10845607_Ref_C	7870.71	-0.108498	0.0905984	-1.19757	0.231083	0.349584	0.927553	Non_sig
rs10845609_Non-Ref_A	16152.9	-0.192711	0.0718317	-2.68281	0.00730056	0.0210077	0.87496	Sig
rs10845609_Ref_T	11054.9	-0.300186	0.0919025	-3.26635	0.00108944	0.0039572	0.812148	Sig
rs10845610_Non-Ref_A	6656.35	-0.197412	0.105453	-1.87204	0.0612012	0.122719	0.872113	Non_sig
rs10845610_Ref_G	4737.13	-0.194518	0.113035	-1.72087	0.0852748	0.160558	0.873865	Non_sig
rs10845615_Non-Ref_A	7248.54	0.446404	0.0927376	4.81362	1.48e-06	8.88e-06	1.36264	Sig
rs10845615_Ref_G	13088.8	0.396245	0.081217	4.87884	1.07e-06	6.53e-06	1.31608	Sig
rs10847691_Non-Ref_A	12481.9	0.14305	0.0886455	1.61373	0.106587	0.191971	1.10424	Non_sig
rs10847691_Ref_G	12336.5	0.353689	0.0811177	4.3602	1.3e-05	6.86e-05	1.27782	Sig
rs10847692_Non-Ref_T	7509.09	-0.164201	0.0952914	-1.72315	0.0848616	0.160171	0.892422	Non_sig
rs10847692_Ref_A	2892.92	-0.223114	0.162253	-1.3751	0.169101	0.275934	0.856714	Non_sig
rs10847695_Non-Ref_T	5881.15	0.689902	0.102587	6.72506	1.76e-11	1.57e-10	1.61317	Sig
rs10847695_Ref_C	5273.12	0.616232	0.122837	5.01664	5.26e-07	3.37e-06	1.53287	Sig
rs10847696_Non-Ref_A	999.472	0.306423	0.241191	1.27046	0.203922	0.317866	1.23664	Non_sig
rs10847696_Ref_G	575.022	-0.344453	0.277128	-1.24294	0.213891	0.329849	0.787607	Non_sig
rs10847697_Non-Ref_A	6447.1	0.231404	0.0980523	2.36001	0.0182746	0.0456608	1.17398	Sig
rs10847697_Ref_G	6369.32	0.280444	0.108399	2.58714	0.00967754	0.0267675	1.21457	Sig
rs10847698_Non-Ref_C	2675.4	0.0574064	0.14603	0.393114	0.694235	0.788979	1.04059	Non_sig
rs10847698_Ref_T	2305.78	-0.125615	0.151413	-0.829618	0.406755	0.536458	0.916613	Non_sig
rs10853837_Non-Ref_A	1917.1	1.24505	0.171438	7.26241	3.8e-13	3.75e-12	2.37027	Sig
rs10853837_Ref_G	5863.38	1.11114	0.124423	8.93033	4.25e-19	5.42e-18	2.16016	Sig
rs10855133_Non-Ref-1_C	4634.02	-0.189693	0.112021	-1.69337	0.0903854	0.167739	0.876792	Non_sig
rs10855133_Non-Ref-2_T	4081.56	-0.0983959	0.125093	-0.786581	0.431527	0.560552	0.934071	Non_sig
rs10855133_Ref_G	7048.22	-0.163337	0.0945501	-1.72751	0.0840753	0.159025	0.892957	Non_sig
rs10866498_Non-Ref_T	1565.07	0.156623	0.207281	0.755608	0.449884	0.577385	1.11467	Non_sig
rs10866498_Ref_C	1489.36	0.0573176	0.202371	0.28323	0.777	0.850928	1.04053	Non_sig
rs10883848_Non-Ref_G	2323.77	-0.25853	0.151499	-1.70649	0.0879177	0.164537	0.835939	Non_sig
rs10883848_Ref_A	3065.79	-0.153335	0.125973	-1.2172	0.223527	0.340868	0.89917	Non_sig
rs10911628_Non-Ref_A	849.076	0.0923163	0.233326	0.395654	0.69236	0.787858	1.06608	Non_sig
rs10911628_Ref_C	2796.5	0.172782	0.162778	1.06146	0.288483	0.413845	1.12723	Non_sig
rs10911637_Non-Ref_A	2462.51	0.047931	0.145599	0.329199	0.742005	0.826167	1.03378	Non_sig
rs10911637_Ref_C	3060.47	0.196026	0.168442	1.16376	0.244522	0.365194	1.14554	Non_sig
rs10912576_Non-Ref_T	465.125	0.135298	0.321748	0.420509	0.674114	0.773358	1.09832	Non_sig
rs10912576_Ref_C	1916.27	0.171981	0.172212	0.998655	0.317962	0.444988	1.1266	Non_sig
rs10912579_Non-Ref_T	5279.73	-0.190174	0.1051	-1.80945	0.0703804	0.137741	0.8765	Non_sig
rs10912579_Ref_G	3811.89	-0.147361	0.116731	-1.26239	0.206808	0.320879	0.902901	Non_sig
rs10912580_Non-Ref_G	17130	0.0700129	0.0742492	0.942945	0.345709	0.475666	1.04973	Non_sig
rs10912580_Ref_A	8394.93	0.154638	0.0899051	1.72001	0.0854303	0.160706	1.11314	Non_sig
rs10912600_Non-Ref_C	1780.66	0.100002	0.184598	0.541731	0.588004	0.701129	1.07178	Non_sig
rs10912600_Ref_T	15881.8	0.0601848	0.0761533	0.790311	0.429346	0.55845	1.0426	Non_sig
rs10912602_Non-Ref_A	11220.7	-0.00245326	0.0907802	-0.0270242	0.97844	0.986357	0.998301	Non_sig
rs10912602_Ref_G	12857.4	-0.00542304	0.0862026	-0.0629105	0.949838	0.968731	0.996248	Non_sig
rs10936599_Non-Ref_T	2812	2.13713	0.168452	12.6868	6.99e-37	1.5e-35	4.39886	Sig
rs10936599_Ref_C	7739.25	1.97674	0.113468	17.421	5.72e-68	2.19e-66	3.93602	Sig
rs10936600_Non-Ref_T	29683.2	-0.13469	0.0700779	-1.92201	0.0546046	0.11151	0.910865	Non_sig
rs10936600_Ref_A	6257.73	-0.119222	0.104383	-1.14216	0.253387	0.375272	0.920684	Non_sig
rs10947540_Non-Ref_T	285.981	-0.443757	0.377995	-1.17398	0.240404	0.360171	0.735218	Non_sig
rs10947540_Ref_C	1053.71	0.159372	0.210148	0.758379	0.448224	0.575612	1.1168	Non_sig
rs10947542_Non-Ref_G	4110.82	-0.146806	0.124336	-1.18072	0.237716	0.35666	0.903248	Non_sig
rs10947542_Ref_A	3429.25	-0.353676	0.151815	-2.32965	0.0198246	0.0488062	0.782588	Sig
rs10995021_Non-Ref_A	998.845	-0.0923818	0.21092	-0.437995	0.66139	0.762688	0.937973	Non_sig
rs10995021_Ref_G	497.33	-0.0671127	0.310628	-0.216055	0.828945	0.889138	0.954546	Non_sig
rs11055013_Non-Ref_C	4309.78	-0.327674	0.118746	-2.75945	0.00578983	0.017162	0.79682	Sig
rs11055013_Ref_T	6348.53	-0.207979	0.103398	-2.01144	0.0442787	0.094824	0.865749	Non_sig
rs11055023_Non-Ref_G	6358.2	-0.102757	0.109303	-0.940114	0.347159	0.477124	0.931252	Non_sig
rs11055023_Ref_A	2530.79	-0.28452	0.154806	-1.83791	0.0660756	0.130802	0.821015	Non_sig
rs11055024_Non-Ref_G	1453.35	0.0377998	0.194282	0.194562	0.845736	0.901382	1.02655	Non_sig
rs11055024_Ref_A	2161.45	0.0530528	0.148732	0.356701	0.721315	0.811284	1.03746	Non_sig
rs11055025_Non-Ref_T	7769.25	0.31382	0.0988889	3.17346	0.00150634	0.00530082	1.24299	Sig
rs11055025_Ref_A	11466.9	0.351493	0.0926468	3.7939	0.000148298	0.000653901	1.27588	Sig
rs11059923_Non-Ref_A	1996.73	-0.348762	0.167564	-2.08136	0.0374012	0.0827226	0.785258	Non_sig
rs11059923_Ref_G	1721.19	-0.572218	0.181964	-3.14468	0.00166269	0.0057844	0.672582	Sig
rs11059926_Non-Ref_T	9744.4	-0.0805323	0.0934541	-0.861731	0.388836	0.519229	0.945709	Non_sig
rs11059926_Ref_A	6552.36	-0.248518	0.111616	-2.22654	0.0259777	0.0611867	0.841761	Non_sig
rs11059927_Non-Ref_C	3243.53	-0.0727435	0.12371	-0.588014	0.556523	0.672379	0.950828	Non_sig
rs11059927_Ref_T	2384.86	0.181451	0.17313	1.04806	0.294611	0.420756	1.13402	Non_sig
rs11059928_Non-Ref_T	1410.39	-0.0208081	0.181607	-0.114578	0.90878	0.941562	0.98568	Non_sig
rs11059928_Ref_A	1755.12	-0.145947	0.175283	-0.832637	0.405049	0.535222	0.903786	Non_sig
rs11059929_Non-Ref_A	11781	1.12009	0.0942719	11.8814	1.48e-32	2.87e-31	2.1736	Sig
rs11059929_Ref_G	9452.78	1.12431	0.0891084	12.6173	1.7e-36	3.61e-35	2.17997	Sig
rs11059930_Non-Ref_C	4270.2	-0.378964	0.126506	-2.99563	0.00273881	0.00895755	0.768989	Sig
rs11059930_Ref_T	9340.44	-0.336921	0.0856358	-3.93434	8.34e-05	0.000384521	0.791729	Sig
rs11059933_Non-Ref_C	2658.79	-0.0750373	0.169556	-0.442553	0.658089	0.760123	0.949318	Non_sig
rs11059933_Ref_T	2898.74	-0.15979	0.146327	-1.092	0.274831	0.39959	0.895155	Non_sig
rs11065979_Non-Ref_T	742.077	-0.549247	0.260773	-2.10623	0.0351845	0.0785762	0.683377	Non_sig
rs11065979_Ref_C	959.979	-0.719635	0.280285	-2.56751	0.0102431	0.0279902	0.607251	Sig
rs11073328_Non-Ref_T	851.804	0.153705	0.265104	0.579791	0.562055	0.677217	1.11242	Non_sig
rs11073328_Ref_C	826.543	-0.555178	0.248114	-2.23759	0.0252477	0.059671	0.680573	Non_sig
rs11080327_Non-Ref_A	251473	5.42959	0.241927	22.4431	1.5e-111	9.28e-110	43.0993	Sig
rs11080327_Ref_G	7326.33	0.887424	0.107009	8.29298	1.1e-16	1.29e-15	1.84987	Sig
rs1108709_Non-Ref_C	2083	-0.371093	0.158467	-2.34176	0.0191929	0.0475721	0.773196	Sig
rs1108709_Ref_T	2065.45	-0.323171	0.153121	-2.11056	0.0348104	0.0779372	0.799311	Non_sig
rs11091518_Non-Ref_C	4334.37	-0.305264	0.136251	-2.24046	0.0250611	0.0593433	0.809294	Non_sig
rs11091518_Ref_T	3854.63	-0.307912	0.118903	-2.5896	0.00960878	0.0266651	0.80781	Sig
rs11091578_Non-Ref_C	3714.81	0.04253	0.136857	0.310761	0.755982	0.834326	1.02992	Non_sig
rs11091578_Ref_G	3820.03	0.144901	0.119497	1.21259	0.225287	0.342906	1.10565	Non_sig
rs11091590_Non-Ref_C	2679.5	-0.216469	0.141328	-1.53167	0.125603	0.21896	0.86067	Non_sig
rs11091590_Ref_G	1334.76	-0.358202	0.200594	-1.78571	0.0741468	0.143662	0.780136	Non_sig
rs11091598_Non-Ref_T	9804.28	-0.25037	0.100374	-2.49436	0.0126184	0.033412	0.840681	Sig
rs11091598_Ref_G	5875.53	-0.392819	0.107916	-3.64005	0.00027259	0.00113882	0.76164	Sig
rs11091623_Non-Ref_A	3812.82	0.0178847	0.140199	0.127566	0.898493	0.935489	1.01247	Non_sig
rs11091623_Ref_C	6910.31	0.218231	0.0987263	2.21046	0.0270731	0.0632623	1.16331	Non_sig
rs1109525_Non-Ref_A	11371.4	-0.166517	0.0821963	-2.02584	0.0427807	0.092285	0.890991	Non_sig
rs1109525_Ref_G	8134.08	-0.0738204	0.0876692	-0.842033	0.399769	0.530631	0.950119	Non_sig
rs11098667_Non-Ref_G	4444.75	-0.136439	0.108732	-1.25482	0.209543	0.324433	0.909762	Non_sig
rs11098667_Ref_A	2602.78	-0.150423	0.153103	-0.982497	0.325855	0.453783	0.900986	Non_sig
rs11101558_Non-Ref_G	2449.82	0.376088	0.141217	2.66319	0.0077403	0.0221498	1.29782	Sig
rs11101558_Ref_A	2752.13	0.306818	0.146727	2.09108	0.0365205	0.0810348	1.23698	Non_sig
rs11117420_Non-Ref_C	8215.53	-0.269413	0.0868864	-3.10075	0.00193033	0.0065946	0.829657	Sig
rs11117420_Ref_G	2313.92	-0.409038	0.146214	-2.79752	0.00514966	0.0155922	0.753126	Sig
rs11117422_Non-Ref_C	3818.18	-0.58411	0.123736	-4.7206	2.35e-06	1.37e-05	0.667061	Sig
rs11117422_Ref_G	5217.81	-0.704184	0.113817	-6.18699	6.13e-10	5.07e-09	0.61379	Sig
rs11130633_Non-Ref_C	2367.51	0.331527	0.163824	2.02368	0.0430036	0.0925914	1.25834	Non_sig
rs11130633_Ref_T	2083.91	0.0225223	0.16122	0.139699	0.888898	0.929181	1.01573	Non_sig
rs111317272_Non-Ref_G	6311.76	-0.0389751	0.0993577	-0.392271	0.694858	0.789542	0.973346	Non_sig
rs111317272_Ref_C	5513.23	-0.0755674	0.114619	-0.659295	0.509707	0.631686	0.948969	Non_sig
rs111341874_Non-Ref_T	7225.51	-0.196586	0.0978636	-2.00877	0.0445613	0.0952647	0.872613	Non_sig
rs111341874_Ref_C	7614.23	-0.247324	0.0993595	-2.48918	0.0128038	0.0338019	0.842458	Sig
rs111379006_Non-Ref_A	3194.4	0.658845	0.135962	4.8458	1.26e-06	7.65e-06	1.57882	Sig
rs111379006_Ref_G	2902.57	0.607783	0.133778	4.54323	5.54e-06	3.08e-05	1.52392	Sig
rs111396994_Non-Ref_G	875.181	-0.424662	0.221404	-1.91804	0.0551056	0.112348	0.745013	Non_sig
rs111396994_Ref_A	1173.8	-0.32275	0.195685	-1.64934	0.0990789	0.181003	0.799545	Non_sig
rs111423246_Non-Ref_A	44781.6	3.52019	0.0743011	47.3774	0	0	11.4732	Sig
rs111423246_Ref_G	45195.5	3.7855	0.0716604	52.8255	0	0	13.7895	Sig
rs111425486_Non-Ref_G	8732.54	-0.0577648	0.0968661	-0.596336	0.550951	0.667467	0.960752	Non_sig
rs111425486_Ref_A	4357.43	-0.360854	0.116837	-3.08853	0.00201148	0.00685671	0.778704	Sig
rs111469562_Non-Ref_C	15931.9	0.0216149	0.0797023	0.271195	0.786241	0.857949	1.0151	Non_sig
rs111469562_Ref_T	10637.3	0.0716101	0.0950424	0.753454	0.451177	0.578925	1.05089	Non_sig
rs111567516_Non-Ref_T	7678.53	0.990568	0.094076	10.5294	6.32e-26	9.95e-25	1.98697	Sig
rs111567516_Ref_G	8121.11	0.938357	0.0956715	9.80811	1.04e-22	1.46e-21	1.91634	Sig
rs111655187_Non-Ref_A	335.119	-0.321623	0.357278	-0.900204	0.368012	0.498286	0.800169	Non_sig
rs111655187_Ref_C	957.373	-0.244375	0.227119	-1.07598	0.281937	0.407061	0.844181	Non_sig
rs111658367_Non-Ref_G	5248.38	-0.14737	0.112102	-1.31461	0.188642	0.300626	0.902895	Non_sig
rs111658367_Ref_T	5644.19	-0.13319	0.112709	-1.18171	0.23732	0.356152	0.911813	Non_sig
rs111678394_Non-Ref_C	4274.21	0.138004	0.112441	1.22734	0.219696	0.337291	1.10038	Non_sig
rs111678394_Ref_G	2737.45	0.181652	0.158861	1.14347	0.252845	0.374694	1.13418	Non_sig
rs111691913_Non-Ref_T	5526.63	-0.0741988	0.101182	-0.733319	0.463364	0.591018	0.94987	Non_sig
rs111691913_Ref_C	3784.13	-0.10881	0.131204	-0.829323	0.406921	0.536458	0.927352	Non_sig
rs111734595_Non-Ref_T	8079.82	1.2445	0.110036	11.3098	1.17e-29	2.08e-28	2.36936	Sig
rs111734595_Ref_C	11119.5	1.82916	0.084873	21.5517	5.1e-103	2.88e-101	3.5533	Sig
rs1117897_Non-Ref_G	18834.6	-0.143275	0.0719779	-1.99054	0.046532	0.0983928	0.905462	Non_sig
rs1117897_Ref_T	15459.6	-0.255315	0.0742162	-3.44015	0.000581389	0.00224732	0.837804	Sig
rs111826178_Non-Ref_T	3928.45	0.714032	0.133888	5.33304	9.66e-08	6.69e-07	1.64038	Sig
rs111826178_Ref_C	8271.31	0.764189	0.102024	7.49031	6.87e-14	7.02e-13	1.69842	Sig
rs111845187_Non-Ref_T	7838.13	1.27883	0.0949683	13.4659	2.48e-41	6.04e-40	2.42642	Sig
rs111845187_Ref_C	19219.7	1.08274	0.0831401	13.023	9.05e-39	2.04e-37	2.11805	Sig
rs11185602_Non-Ref_G	753.714	-0.312087	0.279851	-1.11519	0.264769	0.387921	0.805476	Non_sig
rs11185602_Ref_A	376.011	0.0279238	0.39158	0.0713106	0.943151	0.964289	1.01954	Non_sig
rs11185603_Non-Ref_G	14228.4	0.0242235	0.0861458	0.281192	0.778563	0.852275	1.01693	Non_sig
rs11185603_Ref_C	10610	0.0129532	0.0813679	0.159193	0.873517	0.919693	1.00902	Non_sig
rs111862642_Non-Ref_G	2958.14	-0.221277	0.136522	-1.62082	0.105056	0.189916	0.857806	Non_sig
rs111862642_Ref_C	4299.81	-0.237071	0.11143	-2.12753	0.033376	0.075406	0.848466	Non_sig
rs111880687_Non-Ref_C	3845.21	0.0413057	0.128009	0.322677	0.74694	0.828983	1.02904	Non_sig
rs111880687_Ref_G	2466.36	-0.151086	0.141667	-1.06648	0.286206	0.411786	0.900572	Non_sig
rs111883038_Non-Ref_A	10128.9	0.150761	0.0823362	1.83104	0.067094	0.13248	1.11016	Non_sig
rs111883038_Ref_C	13514.5	0.184671	0.0898984	2.05422	0.0399541	0.0874198	1.13656	Non_sig
rs111907649_Non-Ref_A	5073.63	0.0125607	0.104763	0.119896	0.904566	0.939512	1.00874	Non_sig
rs111907649_Ref_G	7265.58	-0.119894	0.0941622	-1.27327	0.202923	0.31695	0.920256	Non_sig
rs111915294_Non-Ref_T	10191.7	0.162748	0.0935164	1.74032	0.0818033	0.155756	1.11942	Non_sig
rs111915294_Ref_A	3005.59	0.191599	0.143034	1.33953	0.180398	0.290548	1.14203	Non_sig
rs11191642_Non-Ref_G	275.687	0.327386	0.513958	0.636989	0.524132	0.645181	1.25474	Non_sig
rs11191642_Ref_A	3641.65	-0.0654845	0.1558	-0.420312	0.674257	0.773358	0.955624	Non_sig
rs11191658_Non-Ref_G	4048.99	0.242408	0.118365	2.04797	0.0405625	0.0883912	1.18297	Non_sig
rs11191658_Ref_A	3977.54	0.172618	0.11696	1.47587	0.139979	0.237861	1.1271	Non_sig
rs11191660_Non-Ref_A	4532.08	-0.191238	0.128974	-1.48276	0.138138	0.235248	0.875854	Non_sig
rs11191660_Ref_G	6285.18	-0.207321	0.107232	-1.93338	0.0531893	0.109014	0.866144	Non_sig
rs11191667_Non-Ref_A	3137.81	0.603947	0.153057	3.9459	7.95e-05	0.000368355	1.51987	Sig
rs11191667_Ref_G	7066.54	0.470092	0.103952	4.52219	6.12e-06	3.38e-05	1.3852	Sig
rs11191683_Non-Ref_T	4992.4	1.18604	0.122192	9.70634	2.83e-22	3.96e-21	2.27527	Sig
rs11191683_Ref_G	10218.4	1.09634	0.0930171	11.7864	4.59e-32	8.65e-31	2.13812	Sig
rs111940435_Non-Ref_T	2870.91	0.483326	0.152233	3.17492	0.0014988	0.00528027	1.39796	Sig
rs111940435_Ref_C	3345.19	0.554389	0.146358	3.7879	0.000151924	0.000667991	1.46855	Sig
rs111944912_Non-Ref_C	3296.36	0.0236188	0.149052	0.15846	0.874094	0.919912	1.01651	Non_sig
rs111944912_Ref_T	12521.9	-0.0239541	0.0808646	-0.296224	0.767059	0.842868	0.983533	Non_sig
rs112020444_Non-Ref_T	10015.7	0.579002	0.0906691	6.38587	1.7e-10	1.45e-09	1.49382	Sig
rs112020444_Ref_C	8660.13	0.664695	0.0879483	7.55779	4.1e-14	4.26e-13	1.58523	Sig
rs112049571_Non-Ref_A	4376.62	-0.0929994	0.124585	-0.746472	0.455383	0.583356	0.937571	Non_sig
rs112049571_Ref_G	6062.06	-0.192631	0.0974173	-1.97738	0.0479984	0.100909	0.875008	Non_sig
rs112141468_Non-Ref_T	6507.96	0.626147	0.104636	5.98406	2.18e-09	1.74e-08	1.54344	Sig
rs112141468_Ref_C	5111.65	0.787198	0.12502	6.29656	3.04e-10	2.55e-09	1.72572	Sig
rs112146988_Non-Ref_T	2053.05	0.116653	0.157262	0.741778	0.458222	0.585904	1.08422	Non_sig
rs112146988_Ref_C	2564.09	-0.00476535	0.148278	-0.0321379	0.974362	0.983877	0.996702	Non_sig
rs11216982_Non-Ref_A	15719	0.278967	0.0735828	3.7912	0.000149922	0.000660125	1.21333	Sig
rs11216982_Ref_G	17421	0.267807	0.0780919	3.42938	0.000604965	0.00232824	1.20398	Sig
rs112191651_Non-Ref_T	4224.12	0.261753	0.127551	2.05214	0.0401561	0.0877	1.19894	Non_sig
rs112191651_Ref_C	3938.18	0.205929	0.116255	1.77136	0.0765012	0.147487	1.15343	Non_sig
rs11221307_Non-Ref_A	45724	0.282208	0.0658702	4.28431	1.83e-05	9.42e-05	1.21605	Sig
rs11221307_Ref_G	19936.6	0.191299	0.0704375	2.71587	0.00661025	0.0192716	1.14179	Sig
rs112238900_Non-Ref_T	1742.63	-0.382083	0.19258	-1.98402	0.0472537	0.0996046	0.767329	Non_sig
rs112238900_Ref_C	1422.69	-0.500027	0.187932	-2.66069	0.00779816	0.0222846	0.707094	Sig
rs112260932_Non-Ref_C	753.089	1.2585	0.268656	4.68444	2.81e-06	1.63e-05	2.39248	Sig
rs112260932_Ref_T	1003.38	1.233	0.254442	4.8459	1.26e-06	7.65e-06	2.35056	Sig
rs112301322_Non-Ref_G	6358.11	0.217864	0.104683	2.08118	0.0374175	0.0827293	1.16301	Non_sig
rs112301322_Ref_C	6584.8	0.490929	0.102918	4.7701	1.84e-06	1.09e-05	1.40535	Sig
rs11233746_Non-Ref_G	4209.26	0.14608	0.11662	1.25262	0.210344	0.325267	1.10656	Non_sig
rs11233746_Ref_A	3227.25	0.0327737	0.140705	0.232926	0.815819	0.881626	1.02298	Non_sig
rs11233747_Non-Ref_A	3680.58	-0.207066	0.117344	-1.76461	0.0776287	0.149336	0.866297	Non_sig
rs11233747_Ref_G	2711.02	-0.0492411	0.134325	-0.366581	0.713932	0.80473	0.966445	Non_sig
rs11233789_Non-Ref_G	2368.1	-0.211126	0.147657	-1.42985	0.152761	0.255166	0.863862	Non_sig
rs11233789_Ref_A	2643.82	-0.0516213	0.158454	-0.325782	0.744589	0.827701	0.964851	Non_sig
rs112345383_Non-Ref_T	1653	-0.125743	0.246889	-0.509312	0.610534	0.719968	0.916532	Non_sig
rs112345383_Ref_C	2498.52	-0.195369	0.140071	-1.39479	0.163079	0.268652	0.873349	Non_sig
rs11235604_Non-Ref_T	4900.5	-0.0337333	0.107418	-0.314037	0.753493	0.833112	0.976889	Non_sig
rs11235604_Ref_C	1403.61	0.0721927	0.206019	0.350418	0.726025	0.814988	1.05131	Non_sig
rs11235622_Non-Ref_T	1203.55	0.212811	0.207358	1.0263	0.304751	0.43107	1.15894	Non_sig
rs11235622_Ref_C	2999.56	-0.026347	0.127636	-0.206423	0.836461	0.894262	0.981903	Non_sig
rs11235645_Non-Ref_T	801.755	0.0793377	0.251507	0.31545	0.75242	0.83267	1.05653	Non_sig
rs11235645_Ref_C	1002.22	-0.0644413	0.25011	-0.257652	0.796676	0.865563	0.956316	Non_sig
rs11235659_Non-Ref_G	12869.6	0.000825166	0.0791439	0.0104261	0.991681	0.993603	1.00057	Non_sig
rs11235659_Ref_A	9110.15	-0.120535	0.0997867	-1.20792	0.227077	0.345036	0.919847	Non_sig
rs11235667_Non-Ref_G	10303.5	-0.105245	0.0992824	-1.06006	0.289117	0.414341	0.929647	Non_sig
rs11235667_Ref_A	8543.29	-0.10351	0.0916973	-1.12882	0.258974	0.381694	0.930766	Non_sig
rs11235672_Non-Ref_C	3723.36	-0.0992063	0.11823	-0.839098	0.401414	0.532358	0.933546	Non_sig
rs11235672_Ref_T	1853.93	-0.132434	0.168988	-0.783686	0.433224	0.56205	0.912291	Non_sig
rs112389508_Non-Ref_A	1873.5	0.0393311	0.189835	0.207186	0.835864	0.893933	1.02764	Non_sig
rs112389508_Ref_G	990.038	-0.0885713	0.224909	-0.39381	0.693721	0.788684	0.940454	Non_sig
rs112412105_Non-Ref_G	219.992	-0.811755	0.522376	-1.55397	0.120192	0.211478	0.569688	Non_sig
rs112412105_Ref_A	473.609	-0.849936	0.331047	-2.56742	0.0102459	0.0279902	0.55481	Sig
rs112415811_Non-Ref_C	7237.49	-0.140961	0.0924973	-1.52395	0.127521	0.221485	0.906915	Non_sig
rs112415811_Ref_T	9694.88	-0.127117	0.11891	-1.06902	0.28506	0.410518	0.915659	Non_sig
rs112437508_Non-Ref_A	9834.35	0.173065	0.0831723	2.0808	0.0374527	0.0827775	1.12745	Non_sig
rs112437508_Ref_G	7223.95	0.18765	0.111877	1.67728	0.0934878	0.172761	1.13891	Non_sig
rs11248061_Non-Ref_A	1065.06	0.407895	0.216429	1.88466	0.0594756	0.119801	1.32675	Non_sig
rs11248061_Ref_C	284.739	0.278711	0.398264	0.699814	0.484043	0.608635	1.21311	Non_sig
rs112497003_Non-Ref_A	7162.93	0.171706	0.0916749	1.87299	0.0610701	0.122496	1.12639	Non_sig
rs112497003_Ref_G	7352.8	0.113369	0.114627	0.989023	0.322652	0.449929	1.08175	Non_sig
rs11250086_Non-Ref_G	5562.86	0.0774885	0.100792	0.768798	0.442013	0.570352	1.05518	Non_sig
rs11250086_Ref_A	3672.76	0.130507	0.143026	0.91247	0.361521	0.491967	1.09468	Non_sig
rs11250092_Non-Ref_A	9015.13	0.155069	0.0906041	1.7115	0.0869893	0.16305	1.11347	Non_sig
rs11250092_Ref_G	2606.06	-0.368266	0.165549	-2.22452	0.0261136	0.0614134	0.774713	Non_sig
rs11250093_Non-Ref_C	3987.81	-0.195539	0.141202	-1.38482	0.166108	0.272267	0.873247	Non_sig
rs11250093_Ref_T	3873.54	-0.228553	0.11837	-1.93085	0.0535021	0.109583	0.85349	Non_sig
rs11250094_Non-Ref_C	3016.4	0.377704	0.140568	2.68698	0.00721006	0.0207859	1.29927	Sig
rs11250094_Ref_G	7480.18	0.603954	0.0932672	6.47553	9.45e-11	8.2e-10	1.51988	Sig
rs1125271_Non-Ref_T	1024.74	-0.0247263	0.211786	-0.116751	0.907057	0.941034	0.983007	Non_sig
rs1125271_Ref_C	907.562	0.171036	0.299352	0.571352	0.567761	0.681983	1.12587	Non_sig
rs112557679_Non-Ref_G	5625.28	-0.553727	0.103632	-5.34323	9.13e-08	6.34e-07	0.681258	Sig
rs112557679_Ref_A	2575.2	-0.495373	0.137306	-3.60779	0.000308819	0.00127813	0.709378	Sig
rs112561568_Non-Ref_A	208.923	-0.321336	0.441975	-0.727045	0.467199	0.594442	0.800328	Non_sig
rs112561568_Ref_G	1087.72	-0.16079	0.251823	-0.638505	0.523145	0.644478	0.894535	Non_sig
rs112563958_Non-Ref_T	6991.24	0.239434	0.0991258	2.41546	0.0157154	0.0400075	1.18053	Sig
rs112563958_Ref_C	6044.14	0.475858	0.0998472	4.76586	1.88e-06	1.11e-05	1.39075	Sig
rs112569955_Non-Ref_G	17798.8	0.59934	0.0754511	7.94342	1.97e-15	2.17e-14	1.51502	Sig
rs112569955_Ref_A	23133.5	0.159109	0.0664469	2.39454	0.0166414	0.0421402	1.1166	Sig
rs112599791_Non-Ref_A	15335.2	1.42835	0.0792292	18.0281	1.17e-72	4.76e-71	2.69138	Sig
rs112599791_Ref_G	12736.5	1.3488	0.106563	12.6573	1.02e-36	2.18e-35	2.547	Sig
rs112677036_Non-Ref_A	4638.79	-0.0561544	0.118965	-0.472025	0.636909	0.742183	0.961825	Non_sig
rs112677036_Ref_G	3265.23	-0.353613	0.144936	-2.43979	0.0146959	0.0378157	0.782622	Sig
rs112743130_Non-Ref_C	6193.85	-0.36758	0.100781	-3.64731	0.000264997	0.00110934	0.775082	Sig
rs112743130_Ref_G	5262.91	-0.283169	0.106479	-2.65938	0.00782842	0.0223504	0.821784	Sig
rs112750506_Non-Ref_G	3088.64	-0.320622	0.126447	-2.53562	0.0112248	0.0302646	0.800724	Sig
rs112750506_Ref_A	3623.98	-0.342325	0.127841	-2.67774	0.00741204	0.0213088	0.788769	Sig
rs112750995_Non-Ref_T	6295.54	0.164405	0.107708	1.5264	0.12691	0.220732	1.1207	Non_sig
rs112750995_Ref_A	4631.5	0.245662	0.118349	2.07575	0.0379174	0.0835664	1.18564	Non_sig
rs112771360_Non-Ref_G	7599.12	0.00837255	0.102156	0.0819585	0.93468	0.958726	1.00582	Non_sig
rs112771360_Ref_A	12737.2	-0.0579801	0.0788602	-0.735226	0.462202	0.59002	0.960608	Non_sig
rs112771646_Non-Ref_C	5272.55	0.396748	0.135217	2.93416	0.00334456	0.0107289	1.31654	Sig
rs112771646_Ref_A	5632.59	0.644992	0.116234	5.54907	2.87e-08	2.1e-07	1.56373	Sig
rs112783232_Non-Ref_A	4985.32	0.204171	0.118747	1.71938	0.0855461	0.160778	1.15202	Non_sig
rs112783232_Ref_G	10025.4	0.306334	0.0832958	3.67767	0.000235378	0.000996101	1.23656	Sig
rs112797570_Non-Ref_A	5291.64	0.727097	0.109182	6.65952	2.75e-11	2.45e-10	1.65531	Sig
rs112797570_Ref_G	10449.3	0.661237	0.0934057	7.07919	1.45e-12	1.39e-11	1.58144	Sig
rs112799932_Non-Ref_G	7608.52	0.149958	0.110155	1.36134	0.173406	0.281773	1.10954	Non_sig
rs112799932_Ref_T	7137.62	0.172873	0.108723	1.59003	0.111828	0.199591	1.1273	Non_sig
rs1128334_Non-Ref_T	1890.22	0.178966	0.158981	1.12571	0.260289	0.382934	1.13207	Non_sig
rs1128334_Ref_C	203.739	0.475971	0.551357	0.863272	0.387988	0.518431	1.39085	Non_sig
rs112876941_Non-Ref_T	10840.6	-0.279204	0.0835782	-3.34063	0.000835881	0.0031146	0.824046	Sig
rs112876941_Ref_A	3101.34	-0.192251	0.129619	-1.48319	0.138023	0.235155	0.875239	Non_sig
rs112928243_Non-Ref_A	406.026	-0.105585	0.345073	-0.305979	0.759621	0.836621	0.929428	Non_sig
rs112928243_Ref_G	555.391	0.135234	0.307983	0.439097	0.660592	0.761909	1.09827	Non_sig
rs112931462_Non-Ref_A	3211.21	0.0388262	0.135276	0.287015	0.774101	0.848802	1.02728	Non_sig
rs112931462_Ref_G	1680.57	0.152524	0.16894	0.902828	0.366617	0.497374	1.11151	Non_sig
rs112975146_Non-Ref_C	10007.4	-0.247166	0.0939048	-2.63209	0.0084862	0.0239202	0.84255	Sig
rs112975146_Ref_T	12355.3	-0.202021	0.0850561	-2.37515	0.0175417	0.0440423	0.869332	Sig
rs112992337_Non-Ref_G	5800.2	0.211839	0.103771	2.0414	0.041211	0.0896469	1.15816	Non_sig
rs112992337_Ref_A	6205.26	0.182693	0.105355	1.73406	0.0829076	0.157296	1.135	Non_sig
rs112994026_Non-Ref_T	9946.71	-0.286516	0.0932441	-3.07275	0.00212098	0.00719439	0.81988	Sig
rs112994026_Ref_G	3040.14	-0.295251	0.138331	-2.13438	0.0328114	0.0742656	0.814931	Non_sig
rs113064843_Non-Ref_C	7276.19	0.0448222	0.097185	0.461205	0.644651	0.749095	1.03156	Non_sig
rs113064843_Ref_T	9848.76	0.252124	0.099558	2.53243	0.0113273	0.0304748	1.19096	Sig
rs113115305_Non-Ref_C	8914.05	-0.31387	0.085037	-3.69098	0.000223389	0.000949899	0.804481	Sig
rs113115305_Ref_A	20948.9	-0.382978	0.0690195	-5.54884	2.88e-08	2.1e-07	0.766853	Sig
rs1131265_Non-Ref_C	8078.16	-0.700222	0.101155	-6.92227	4.44e-12	4.13e-11	0.615478	Sig
rs1131265_Ref_G	7309.55	-0.449564	0.0917951	-4.89747	9.71e-07	5.97e-06	0.732264	Sig
rs113153437_Non-Ref_A	5671.77	-0.0282698	0.115112	-0.245586	0.806003	0.872641	0.980596	Non_sig
rs113153437_Ref_G	4930.08	0.058219	0.125437	0.464129	0.642555	0.747499	1.04118	Non_sig
rs113159227_Non-Ref_A	6608.29	-0.084745	0.119407	-0.709716	0.47788	0.60284	0.942951	Non_sig
rs113159227_Ref_G	8007.63	0.0375169	0.0899649	0.417017	0.676666	0.775261	1.02635	Non_sig
rs1132200_Non-Ref_T	8015.25	-0.130583	0.091763	-1.42305	0.154722	0.257968	0.913462	Non_sig
rs1132200_Ref_C	6489.27	-0.173928	0.0997386	-1.74384	0.0811867	0.154836	0.886426	Non_sig
rs113233720_Non-Ref_T	446.292	0.597505	0.319822	1.86824	0.0617282	0.123456	1.5131	Non_sig
rs113233720_Ref_C	867.137	0.839462	0.230311	3.64491	0.000267489	0.00111902	1.78938	Sig
rs113253472_Non-Ref_C	1303.04	0.203732	0.20038	1.01673	0.309284	0.43609	1.15167	Non_sig
rs113253472_Ref_A	1987.33	0.0584446	0.228213	0.256096	0.797876	0.865843	1.04134	Non_sig
rs113263629_Non-Ref_T	2326.23	-0.02577	0.146831	-0.175508	0.860681	0.911828	0.982296	Non_sig
rs113263629_Ref_A	4455.62	-0.026077	0.114351	-0.228044	0.819612	0.884341	0.982087	Non_sig
rs113339491_Non-Ref_A	1856.44	1.27055	0.182035	6.97971	2.96e-12	2.79e-11	2.41253	Sig
rs113339491_Ref_G	1906.68	1.21187	0.163703	7.40287	1.33e-13	1.34e-12	2.31638	Sig
rs113348879_Non-Ref_T	8579.5	0.445243	0.0900312	4.94543	7.6e-07	4.77e-06	1.36154	Sig
rs113348879_Ref_A	11543.5	0.430198	0.0836512	5.14276	2.71e-07	1.79e-06	1.34742	Sig
rs113369293_Non-Ref_T	1353.88	-0.18789	0.194883	-0.964116	0.334988	0.464444	0.877889	Non_sig
rs113369293_Ref_C	793.016	-0.374916	0.234642	-1.59782	0.110083	0.196988	0.77115	Non_sig
rs113370572_Non-Ref_C	7696.93	-0.346887	0.0891897	-3.88932	0.000100525	0.00045423	0.786279	Sig
rs113370572_Ref_T	2379.05	-0.30855	0.145981	-2.11363	0.034547	0.0775151	0.807453	Non_sig
rs113450807_Non-Ref_A	9114.11	0.327605	0.105603	3.10223	0.00192071	0.00657621	1.25493	Sig
rs113450807_Ref_G	7759.21	0.393612	0.0946503	4.15859	3.2e-05	0.000158804	1.31368	Sig
rs113466546_Non-Ref_A	9302.23	0.68055	0.0871527	7.80871	5.78e-15	6.27e-14	1.60275	Sig
rs113466546_Ref_G	6548.2	0.608175	0.0969047	6.27601	3.47e-10	2.89e-09	1.52433	Sig
rs113479772_Non-Ref_A	14539.9	0.329696	0.0790478	4.17085	3.03e-05	0.000151465	1.25675	Sig
rs113479772_Ref_G	12766.6	0.391506	0.0810285	4.83171	1.35e-06	8.18e-06	1.31176	Sig
rs113486187_Non-Ref_A	5809.18	0.122784	0.101553	1.20906	0.226639	0.344625	1.08883	Non_sig
rs113486187_Ref_G	8024.47	0.345032	0.098139	3.51575	0.000438514	0.00174954	1.27018	Sig
rs113496608_Non-Ref_A	7274.03	-0.376964	0.108594	-3.47132	0.00051791	0.00203104	0.770056	Sig
rs113496608_Ref_G	5592.24	-0.281276	0.103192	-2.72576	0.00641545	0.0187654	0.822863	Sig
rs113528138_Non-Ref_A	10557.6	0.0353364	0.0813818	0.434205	0.66414	0.765006	1.0248	Non_sig
rs113528138_Ref_C	6850.82	-0.0331899	0.10059	-0.329951	0.741437	0.825965	0.977257	Non_sig
rs113606921_Non-Ref_C	5085.16	-0.0905386	0.103055	-0.87855	0.379645	0.509699	0.939172	Non_sig
rs113606921_Ref_T	2121.46	-0.0975953	0.171071	-0.570498	0.56834	0.682404	0.934589	Non_sig
rs113657930_Non-Ref_G	5908.45	-0.158687	0.114224	-1.38927	0.16475	0.270471	0.89584	Non_sig
rs113657930_Ref_C	7530.35	-0.143863	0.0959975	-1.49861	0.133975	0.229925	0.905092	Non_sig
rs113665284_Non-Ref_A	11197.9	1.43151	0.100205	14.2859	2.68e-46	7.11e-45	2.69729	Sig
rs113665284_Ref_G	12113.6	1.34996	0.0980364	13.77	3.86e-43	9.74e-42	2.54905	Sig
rs113730542_Non-Ref_G	6881.18	0.221246	0.0949111	2.33108	0.019749	0.0486767	1.16574	Sig
rs113730542_Ref_C	6635.66	0.298725	0.0981601	3.04325	0.0023404	0.00783162	1.23006	Sig
rs113731681_Non-Ref_T	670.064	-0.0379415	0.311979	-0.121616	0.903203	0.938762	0.974044	Non_sig
rs113731681_Ref_G	996.343	0.282723	0.265577	1.06456	0.287074	0.412462	1.21649	Non_sig
rs113812449_Non-Ref_C	9458.4	0.188397	0.0924411	2.03802	0.0415477	0.0900007	1.1395	Non_sig
rs113812449_Ref_T	6397.85	0.127992	0.0991606	1.29076	0.196788	0.310339	1.09277	Non_sig
rs113879359_Non-Ref_T	4642.57	-0.116388	0.10795	-1.07817	0.28096	0.406027	0.922494	Non_sig
rs113879359_Ref_C	9521.47	-0.101352	0.0948046	-1.06907	0.28504	0.410518	0.932159	Non_sig
rs113894104_Non-Ref_T	16040.5	1.50934	0.100268	15.053	3.3e-51	9.75e-50	2.8468	Sig
rs113894104_Ref_C	19498.8	1.47383	0.0852243	17.2935	5.27e-67	1.99e-65	2.77758	Sig
rs113945951_Non-Ref_C	5575.51	0.208432	0.109164	1.90935	0.0562165	0.11435	1.15543	Non_sig
rs113945951_Ref_T	9123.62	0.0495689	0.104767	0.473136	0.636116	0.741493	1.03496	Non_sig
rs113953388_Non-Ref_G	3807.18	0.281365	0.137908	2.04024	0.0413264	0.0898036	1.21534	Non_sig
rs113953388_Ref_A	4704.35	0.179683	0.108435	1.65706	0.0975073	0.178658	1.13263	Non_sig
rs114053509_Non-Ref_T	16409.9	0.228553	0.0729729	3.13203	0.00173603	0.00601693	1.17166	Sig
rs114053509_Ref_A	13107.7	0.204095	0.0964114	2.11692	0.0342668	0.0770258	1.15196	Non_sig
rs114085240_Non-Ref-1_A	12231.3	-0.134329	0.079025	-1.69984	0.0891619	0.166314	0.911093	Non_sig
rs114085240_Non-Ref-2_G	8416.35	-0.148001	0.0919967	-1.60876	0.107669	0.193449	0.9025	Non_sig
rs114085240_Non-Ref-3_T	4284.29	-0.0418423	0.110427	-0.378915	0.704751	0.797102	0.971414	Non_sig
rs114085240_Ref_C	16625.7	-0.0829783	0.0752671	-1.10245	0.270266	0.394246	0.944107	Non_sig
rs114094389_Non-Ref_A	14980.2	0.0217977	0.076286	0.285736	0.77508	0.849426	1.01522	Non_sig
rs114094389_Ref_T	1749.66	-0.0803216	0.162129	-0.495419	0.620305	0.728168	0.945847	Non_sig
rs114131249_Non-Ref_C	5664.58	0.0247983	0.123775	0.20035	0.841207	0.897635	1.01734	Non_sig
rs114131249_Ref_T	6680.36	-0.167452	0.106548	-1.57162	0.116039	0.205688	0.890414	Non_sig
rs114211655_Non-Ref_C	4379.92	-0.374217	0.123576	-3.02823	0.00245988	0.00818289	0.771524	Sig
rs114211655_Ref_T	3319.47	-0.329354	0.1262	-2.60979	0.00905982	0.0253185	0.795893	Sig
rs114332784_Non-Ref_T	26756.7	0.694896	0.0873	7.95986	1.72e-15	1.91e-14	1.61877	Sig
rs114332784_Ref_C	7869.68	0.569153	0.0923806	6.16096	7.23e-10	5.94e-09	1.48365	Sig
rs1143678_Non-Ref_T	2834.68	0.704208	0.153903	4.57566	4.75e-06	2.66e-05	1.62925	Sig
rs1143678_Ref_C	853.296	-0.00923989	0.225449	-0.0409844	0.967308	0.979785	0.993616	Non_sig
rs1143679_Non-Ref_A	65917.1	4.89319	0.0893121	54.7875	0	0	29.7165	Sig
rs1143679_Ref_G	82858	4.82872	0.0921333	52.4102	0	0	28.4178	Sig
rs1143683_Non-Ref_T	2756.75	1.16765	0.155792	7.49492	6.63e-14	6.8e-13	2.24645	Sig
rs1143683_Ref_C	3549.62	1.5786	0.139978	11.2775	1.69e-29	3e-28	2.98681	Sig
rs114381626_Non-Ref_A	3889.75	-0.0235876	0.114722	-0.205607	0.837098	0.894481	0.983783	Non_sig
rs114381626_Ref_C	5579.83	0.00518261	0.0999856	0.0518336	0.958661	0.975006	1.0036	Non_sig
rs114400736_Non-Ref_G	3223.31	-0.124566	0.127437	-0.97747	0.328336	0.456931	0.91728	Non_sig
rs114400736_Ref_T	4539.19	-0.0175889	0.120833	-0.145563	0.884266	0.926531	0.987882	Non_sig
rs114445571_Non-Ref_C	3951.42	-0.158647	0.128824	-1.2315	0.218135	0.335226	0.895865	Non_sig
rs114445571_Ref_A	13090.7	-0.167632	0.0767577	-2.18391	0.0289686	0.0671353	0.890303	Non_sig
rs114483762_Non-Ref_A	5546.46	-0.131277	0.100766	-1.30279	0.192647	0.305548	0.913023	Non_sig
rs114483762_Ref_G	2408.56	-0.337427	0.157035	-2.14874	0.031655	0.0720836	0.791451	Non_sig
rs114496587_Non-Ref_G	829.862	0.593402	0.254461	2.33199	0.0197011	0.0486159	1.5088	Sig
rs114496587_Ref_A	766.07	0.404957	0.250005	1.6198	0.105276	0.190196	1.32405	Non_sig
rs114572418_Non-Ref_C	6028.54	0.0861285	0.10517	0.818945	0.412818	0.542036	1.06152	Non_sig
rs114572418_Ref_A	9291.69	0.283289	0.0863877	3.27928	0.00104073	0.0038003	1.21697	Sig
rs114593541_Non-Ref_T	8368.02	0.98772	0.11101	8.89762	5.71e-19	7.21e-18	1.98305	Sig
rs114593541_Ref_G	8372.77	0.839311	0.103095	8.14117	3.91e-16	4.46e-15	1.7892	Sig
rs114728009_Non-Ref_A	4944.03	-0.0533133	0.1057	-0.504384	0.613992	0.72289	0.96372	Non_sig
rs114728009_Ref_C	4780.74	-0.165991	0.129948	-1.27736	0.201475	0.315246	0.891316	Non_sig
rs114936563_Non-Ref_T	4732.01	-0.00644415	0.124299	-0.0518437	0.958653	0.975006	0.995543	Non_sig
rs114936563_Ref_C	6683.46	-0.0672496	0.133801	-0.502608	0.61524	0.723866	0.954456	Non_sig
rs11501246_Non-Ref_G	4528.69	-0.0401712	0.10934	-0.367396	0.713324	0.804483	0.97254	Non_sig
rs11501246_Ref_A	5823.06	-0.106971	0.112936	-0.947184	0.343545	0.473529	0.928536	Non_sig
rs1150752_Non-Ref_C	2121.56	0.270804	0.169126	1.60119	0.109335	0.195931	1.20648	Non_sig
rs1150752_Ref_T	2268.67	0.237481	0.172052	1.38029	0.167498	0.274112	1.17893	Non_sig
rs1150753_Non-Ref_G	5975.18	-0.330615	0.0978236	-3.3797	0.000725643	0.00275177	0.795198	Sig
rs1150753_Ref_A	7597.33	-0.382878	0.0940832	-4.06957	4.71e-05	0.00022793	0.766906	Sig
rs1150756_Non-Ref_T	1230.33	0.140181	0.210488	0.665982	0.505423	0.628008	1.10204	Non_sig
rs1150756_Ref_C	960.182	0.0719516	0.223208	0.322352	0.747186	0.829053	1.05114	Non_sig
rs1150757_Non-Ref_A	1962.59	-0.261484	0.17093	-1.52977	0.126074	0.219585	0.83423	Non_sig
rs1150757_Ref_G	708.069	-0.349623	0.292033	-1.1972	0.231227	0.349715	0.784789	Non_sig
rs115081491_Non-Ref_A	15918.1	0.214396	0.0760026	2.8209	0.00478888	0.014679	1.16022	Sig
rs115081491_Ref_G	15030.6	0.25858	0.0736159	3.51255	0.000443823	0.00176732	1.1963	Sig
rs115168423_Non-Ref_T	5715.15	-0.0388463	0.105814	-0.367118	0.713531	0.804541	0.973433	Non_sig
rs115168423_Ref_G	4587.04	-0.0563443	0.113088	-0.498234	0.618319	0.726113	0.961698	Non_sig
rs115201162_Non-Ref_T	1573.84	-0.171009	0.194336	-0.879967	0.378877	0.509156	0.888221	Non_sig
rs115201162_Ref_G	8401.07	-0.35302	0.0979871	-3.60272	0.000314902	0.0013007	0.782943	Sig
rs11530563_Non-Ref_T	5487.51	-0.355705	0.121143	-2.93624	0.00332214	0.010668	0.781488	Sig
rs11530563_Ref_C	3349.55	-0.249589	0.123657	-2.01839	0.0435505	0.0934904	0.841136	Non_sig
rs11532015_Non-Ref_A	10082.9	-0.0677849	0.0997681	-0.679425	0.496869	0.621487	0.954102	Non_sig
rs11532015_Ref_G	4708.11	-0.0447285	0.107035	-0.417887	0.67603	0.774849	0.969472	Non_sig
rs11537150_Non-Ref_G	2706.3	-0.330563	0.171365	-1.929	0.0537305	0.109978	0.795226	Non_sig
rs11537150_Ref_A	3243.73	-0.422142	0.135827	-3.10793	0.00188401	0.00647196	0.746316	Sig
rs115436341_Non-Ref_C	7161.82	-0.287641	0.0914204	-3.14635	0.00165322	0.00575889	0.819241	Sig
rs115436341_Ref_T	7942.33	-0.203979	0.0946176	-2.15582	0.0310978	0.0710702	0.868153	Non_sig
rs11546509_Non-Ref-1_C	7930.92	-0.22023	0.111711	-1.97143	0.048675	0.10202	0.858429	Non_sig
rs11546509_Non-Ref-2_G	4413.59	-0.319221	0.115358	-2.76722	0.00565361	0.0168306	0.801502	Sig
rs11546509_Non-Ref-3_T	6276.98	-0.141505	0.107045	-1.32191	0.186197	0.297569	0.906573	Non_sig
rs11546509_Ref_A	6928.77	-0.371684	0.0972687	-3.82121	0.000132797	0.000590168	0.77288	Sig
rs115530862_Non-Ref_T	399.421	-0.355347	0.33171	-1.07126	0.284053	0.409543	0.781681	Non_sig
rs115530862_Ref_G	390.604	0.371727	0.3576	1.03951	0.298569	0.42465	1.2939	Non_sig
rs115531193_Non-Ref_A	4354.27	-0.0835913	0.116758	-0.715934	0.474032	0.600183	0.943706	Non_sig
rs115531193_Ref_T	2693.53	0.00197628	0.137915	0.0143297	0.988567	0.991604	1.00137	Non_sig
rs115548805_Non-Ref_G	7026.28	-0.0945698	0.103879	-0.910383	0.36262	0.492814	0.936551	Non_sig
rs115548805_Ref_A	471.435	-0.0899235	0.303917	-0.295882	0.76732	0.842981	0.939573	Non_sig
rs11560856_Non-Ref_T	1424.68	-0.330561	0.184579	-1.79089	0.073311	0.142393	0.795227	Non_sig
rs11560856_Ref_C	11914.2	-0.186637	0.0799234	-2.3352	0.0195331	0.0483379	0.878652	Sig
rs115639989_Non-Ref_G	5521.89	0.0622804	0.107862	0.577406	0.563666	0.678235	1.04411	Non_sig
rs115639989_Ref_A	6297.41	0.0283642	0.0984755	0.288033	0.773322	0.848247	1.01986	Non_sig
rs11576547_Non-Ref_C	2217.44	0.0508023	0.153793	0.330328	0.741152	0.825809	1.03584	Non_sig
rs11576547_Ref_T	8710.3	-0.075008	0.0950102	-0.789473	0.429836	0.558823	0.949337	Non_sig
rs11577537_Non-Ref_A	5618.84	1.6027	0.107461	14.9143	2.66e-50	7.68e-49	3.0371	Sig
rs11577537_Ref_G	10290.5	1.67213	0.0940272	17.7835	9.49e-71	3.73e-69	3.18685	Sig
rs11577727_Non-Ref_G	3878.02	0.34198	0.13594	2.51567	0.0118806	0.0317705	1.2675	Sig
rs11577727_Ref_A	4277.11	0.143754	0.143921	0.99884	0.317872	0.444964	1.10478	Non_sig
rs115799319_Non-Ref_A	5711.83	0.340473	0.125727	2.70804	0.00676828	0.0196676	1.26617	Sig
rs115799319_Ref_G	4751.35	0.391426	0.113725	3.44186	0.000577728	0.00223455	1.31169	Sig
rs115814834_Non-Ref_C	3102.06	1.02185	0.130412	7.83552	4.67e-15	5.12e-14	2.03052	Sig
rs115814834_Ref_G	1648.07	0.965135	0.193769	4.98084	6.33e-07	4.02e-06	1.95225	Sig
rs115873443_Non-Ref_A	7273.99	-0.145766	0.0951467	-1.53201	0.12552	0.218957	0.903899	Non_sig
rs115873443_Ref_G	2085.47	-0.00471445	0.194224	-0.0242733	0.980635	0.987639	0.996738	Non_sig
rs11595341_Non-Ref_C	1620.75	0.0204693	0.173663	0.117868	0.906172	0.940588	1.01429	Non_sig
rs11595341_Ref_G	5141.23	-0.110951	0.108545	-1.02217	0.3067	0.433136	0.925977	Non_sig
rs115985681_Non-Ref_A	2615.77	-0.443358	0.134452	-3.29753	0.000975408	0.00357438	0.735421	Sig
rs115985681_Ref_T	11279.8	-0.223153	0.0864708	-2.58068	0.00986056	0.0271889	0.856691	Sig
rs11600355_Non-Ref_C	2294.87	2.27637	0.169797	13.4064	5.55e-41	1.33e-39	4.84458	Sig
rs11600355_Ref_T	2110.46	1.87696	0.168293	11.1529	6.93e-29	1.19e-27	3.673	Sig
rs11600569_Non-Ref_G	8371.64	-0.341487	0.0970901	-3.51722	0.000436096	0.00174102	0.789227	Sig
rs11600569_Ref_C	4834.58	-0.423455	0.120577	-3.51189	0.000444928	0.00177058	0.745637	Sig
rs116007403_Non-Ref_C	6967.48	1.39351	0.0967917	14.397	5.4e-47	1.44e-45	2.62717	Sig
rs116007403_Ref_A	21861.2	1.67214	0.0729459	22.923	2.74e-116	1.79e-114	3.18686	Sig
rs11600860_Non-Ref_C	13052.4	1.48107	0.0865068	17.1209	1.04e-65	3.83e-64	2.79156	Sig
rs11600860_Ref_T	10496.9	1.1522	0.0904879	12.7332	3.87e-37	8.39e-36	2.22252	Sig
rs11602895_Non-Ref_G	819.66	-0.295584	0.249701	-1.18375	0.236511	0.355633	0.814742	Non_sig
rs11602895_Ref_A	724.391	-0.0926842	0.301002	-0.307919	0.758144	0.835737	0.937776	Non_sig
rs11603330_Non-Ref_A	9007.87	-0.0344965	0.105171	-0.328003	0.742909	0.826945	0.976372	Non_sig
rs11603330_Ref_C	8221.83	-0.114408	0.0957392	-1.195	0.232087	0.350589	0.923761	Non_sig
rs116036477_Non-Ref_T	4142.69	-0.105579	0.126951	-0.831647	0.405608	0.535631	0.929432	Non_sig
rs116036477_Ref_C	1592.28	-0.280392	0.180421	-1.5541	0.120161	0.211478	0.823368	Non_sig
rs11604642_Non-Ref_G	3803.05	-0.548109	0.115321	-4.75289	2.01e-06	1.18e-05	0.683916	Sig
rs11604642_Ref_A	5016.99	-0.35981	0.129398	-2.78064	0.0054252	0.0162756	0.779267	Sig
rs11606033_Non-Ref_G	9307.97	-0.282389	0.0835668	-3.3792	0.000726964	0.00275509	0.822228	Sig
rs11606033_Ref_A	7378.22	-0.248629	0.11581	-2.14687	0.0318037	0.0723543	0.841696	Non_sig
rs11606611_Non-Ref_G	13526	1.30452	0.0816662	15.9738	1.95e-57	6.36e-56	2.47001	Sig
rs11606611_Ref_C	13651.9	1.39976	0.0878257	15.9379	3.46e-57	1.12e-55	2.63857	Sig
rs11606612_Non-Ref_A	6635.85	1.26873	0.104526	12.1379	6.65e-34	1.33e-32	2.4095	Sig
rs11606612_Ref_C	13491.7	1.42468	0.0793116	17.963	3.79e-72	1.53e-70	2.68455	Sig
rs11606631_Non-Ref_A	34636.6	3.89741	0.091843	42.4356	0	0	14.9018	Sig
rs11606631_Ref_C	11922.8	3.90489	0.121701	32.086	6.92e-226	8.76e-224	14.9792	Sig
rs116215507_Non-Ref_C	10795.4	0.28782	0.082196	3.50163	0.000462414	0.00183077	1.22079	Sig
rs116215507_Ref_T	7388	0.256437	0.0910299	2.81707	0.00484639	0.0148186	1.19453	Sig
rs116298659_Non-Ref_G	6409.39	-0.217829	0.100224	-2.17343	0.0297477	0.0684296	0.859858	Non_sig
rs116298659_Ref_A	9007.47	-0.163765	0.0948529	-1.72651	0.0842552	0.159172	0.892692	Non_sig
rs116300693_Non-Ref_T	5049.38	-0.113081	0.106398	-1.0628	0.287871	0.41351	0.924612	Non_sig
rs116300693_Ref_C	3148.04	-0.00607929	0.15203	-0.0399873	0.968103	0.97995	0.995795	Non_sig
rs1163073_Non-Ref_C	968.212	-0.508218	0.305585	-1.6631	0.0962925	0.176797	0.70309	Non_sig
rs1163073_Ref_T	809.339	0.024615	0.256436	0.0959887	0.92353	0.951366	1.01721	Non_sig
rs116333669_Non-Ref_C	11248.8	0.26234	0.0807371	3.24931	0.00115685	0.00417516	1.19942	Sig
rs116333669_Ref_T	3924.32	0.167466	0.121155	1.38224	0.166897	0.27335	1.12308	Non_sig
rs11641153_Non-Ref_G	3237.83	-0.134231	0.128944	-1.04101	0.297872	0.423853	0.911155	Non_sig
rs11641153_Ref_A	1261.3	0.191674	0.19699	0.97301	0.330548	0.459494	1.14209	Non_sig
rs11641155_Non-Ref_G	4210.91	-0.0162649	0.117835	-0.138031	0.890216	0.929635	0.988789	Non_sig
rs11641155_Ref_A	5003.68	-0.012618	0.105808	-0.119254	0.905074	0.939762	0.991292	Non_sig
rs11644034_Non-Ref_A	4233.71	-0.483541	0.122666	-3.94195	8.08e-05	0.000373638	0.71522	Sig
rs11644034_Ref_G	2413.13	-0.567575	0.145375	-3.90421	9.45e-05	0.000430608	0.67475	Sig
rs11648679_Non-Ref-1_C	10042	0.384355	0.0866275	4.43687	9.13e-06	4.94e-05	1.30528	Sig
rs11648679_Non-Ref-2_G	5758.83	0.438319	0.105248	4.16461	3.12e-05	0.000155165	1.35502	Sig
rs11648679_Ref_A	10579.6	0.277771	0.092872	2.9909	0.00278154	0.00908726	1.21232	Sig
rs116523939_Non-Ref_C	4076.38	0.303521	0.116213	2.61177	0.00900754	0.0252065	1.23415	Sig
rs116523939_Ref_A	4428.18	0.394323	0.115882	3.40278	0.000667037	0.00255293	1.31433	Sig
rs116657731_Non-Ref_A	720.818	0.495246	0.267606	1.85065	0.0642196	0.127698	1.40956	Non_sig
rs116657731_Ref_G	1378.04	0.499361	0.201872	2.47365	0.013374	0.0348866	1.41359	Sig
rs116667074_Non-Ref_T	8040.2	-0.283676	0.0934738	-3.03482	0.00240683	0.00802364	0.821495	Sig
rs116667074_Ref_C	10828.2	-0.277045	0.084917	-3.26255	0.00110416	0.00399663	0.825279	Sig
rs116682981_Non-Ref_G	3242.16	-0.425138	0.122807	-3.46184	0.000536487	0.00209068	0.744767	Sig
rs116682981_Ref_A	2188.31	-0.459731	0.14976	-3.06978	0.00214218	0.0072544	0.727122	Sig
rs116766233_Non-Ref_C	9806.02	-0.308456	0.091243	-3.3806	0.000723274	0.00274664	0.807505	Sig
rs116766233_Ref_T	6643.42	-0.293007	0.0951083	-3.08077	0.00206465	0.00701485	0.816199	Sig
rs116798606_Non-Ref_T	2686.51	0.270355	0.165698	1.63161	0.102761	0.186585	1.2061	Non_sig
rs116798606_Ref_C	3127.34	-0.079452	0.128926	-0.616262	0.537721	0.657215	0.946417	Non_sig
rs11697848_Non-Ref_T	22542.5	4.14602	0.0983453	42.1577	0	0	17.7042	Sig
rs11697848_Ref_C	21354.3	4.1206	0.0933811	44.1267	0	0	17.395	Sig
rs11698676_Non-Ref_T	20355.4	0.695286	0.0812153	8.56102	1.12e-17	1.36e-16	1.61921	Sig
rs11698676_Ref_G	17733.1	0.856767	0.0901849	9.50012	2.1e-21	2.86e-20	1.81098	Sig
rs117026326_Non-Ref-1_A	6927.59	0.0421711	0.0945476	0.446031	0.655575	0.758238	1.02966	Non_sig
rs117026326_Non-Ref-2_G	13851.5	0.323409	0.0765778	4.22328	2.41e-05	0.000121642	1.25128	Sig
rs117026326_Non-Ref-3_T	3714.95	0.153248	0.129316	1.18507	0.235989	0.35553	1.11207	Non_sig
rs117026326_Ref_C	13494.4	0.178039	0.0819685	2.17204	0.0298527	0.0685696	1.13134	Non_sig
rs11702929_Non-Ref_C	101798	4.62176	0.0675376	68.4325	0	0	24.6201	Sig
rs11702929_Ref_T	25942.9	3.17479	0.0791623	40.1048	0	0	9.03042	Sig
rs117045038_Non-Ref_T	2937.12	0.0192281	0.140961	0.136407	0.891499	0.930338	1.01342	Non_sig
rs117045038_Ref_C	1370.44	-0.1886	0.183046	-1.03035	0.302848	0.429192	0.877457	Non_sig
rs117045390_Non-Ref_T	8080.33	0.172248	0.115187	1.49537	0.134817	0.231051	1.12681	Non_sig
rs117045390_Ref_C	6146.76	0.12473	0.0972189	1.28298	0.199499	0.312569	1.0903	Non_sig
rs11708713_Non-Ref_A	20437.6	0.94435	0.0693377	13.6196	3.06e-42	7.63e-41	1.92432	Sig
rs11708713_Ref_G	11300.3	0.945968	0.0820814	11.5248	9.9e-31	1.83e-29	1.92648	Sig
rs11711621_Non-Ref_T	14081.9	0.488126	0.0780956	6.25036	4.1e-10	3.41e-09	1.40262	Sig
rs11711621_Ref_C	9407.64	0.111039	0.0873427	1.2713	0.203622	0.317644	1.08001	Non_sig
rs11716424_Non-Ref_G	6685.96	0.910286	0.104059	8.74776	2.18e-18	2.71e-17	1.87942	Sig
rs11716424_Ref_A	8096.58	0.959869	0.100362	9.56408	1.13e-21	1.56e-20	1.94513	Sig
rs11716451_Non-Ref_G	2485.38	0.515633	0.148753	3.46637	0.000527545	0.00206101	1.42962	Sig
rs11716451_Ref_A	5395.26	0.685502	0.122936	5.57611	2.46e-08	1.81e-07	1.60826	Sig
rs11724804_Non-Ref_A	2615.05	-0.217591	0.139632	-1.55831	0.119159	0.210018	0.86	Non_sig
rs11724804_Ref_G	2176.06	-0.222518	0.171661	-1.29627	0.194884	0.307905	0.857068	Non_sig
rs11729622_Non-Ref_T	10495.5	0.321395	0.0862413	3.72669	0.000194007	0.000833978	1.24954	Sig
rs11729622_Ref_C	9896.13	0.323532	0.0866978	3.73173	0.000190173	0.000822182	1.25139	Sig
rs117324973_Non-Ref_T	4716.15	-0.418156	0.107089	-3.90475	9.43e-05	0.000429961	0.74838	Sig
rs117324973_Ref_C	4280.12	-0.415401	0.112989	-3.67648	0.000236477	0.00099939	0.749811	Sig
rs117436392_Non-Ref_A	8531.72	1.53213	0.110786	13.8297	1.69e-43	4.33e-42	2.89212	Sig
rs117436392_Ref_G	9068.63	1.35372	0.0934664	14.4835	1.54e-47	4.16e-46	2.5557	Sig
rs117447227_Non-Ref_T	1678.93	0.23704	0.168438	1.40728	0.159345	0.263479	1.17857	Non_sig
rs117447227_Ref_C	2854.63	0.924867	0.138936	6.65678	2.8e-11	2.49e-10	1.89851	Sig
rs117527774_Non-Ref_G	7595.73	-0.134132	0.0921772	-1.45516	0.145626	0.245574	0.911218	Non_sig
rs117527774_Ref_A	8322.98	-0.14026	0.0909812	-1.54164	0.123161	0.215661	0.907355	Non_sig
rs11773763_Non-Ref_T	10344.2	-0.291202	0.098795	-2.94754	0.00320317	0.0103341	0.817221	Sig
rs11773763_Ref_C	18530.2	-0.234212	0.0829232	-2.82445	0.0047362	0.0145549	0.850149	Sig
rs11777007_Non-Ref_T	8085.84	0.0698426	0.104265	0.669857	0.502949	0.626306	1.0496	Non_sig
rs11777007_Ref_C	8573.05	0.293345	0.087972	3.33452	0.000854462	0.00317405	1.22548	Sig
rs11783247_Non-Ref_T	236.269	-0.236813	0.536497	-0.441407	0.658918	0.760686	0.848618	Non_sig
rs11783247_Ref_C	163.422	-0.322943	0.560242	-0.576434	0.564322	0.678498	0.799437	Non_sig
rs11783749_Non-Ref_A	10284.2	0.119934	0.08818	1.36011	0.173795	0.282184	1.08669	Non_sig
rs11783749_Ref_G	4122.67	0.043045	0.119031	0.361627	0.717631	0.808019	1.03029	Non_sig
rs117846478_Non-Ref_G	5768.24	0.139611	0.116654	1.19679	0.231386	0.349871	1.10161	Non_sig
rs117846478_Ref_A	4049.53	0.30503	0.125758	2.42554	0.0152858	0.0390181	1.23544	Sig
rs117900399_Non-Ref_G	4171.58	0.324153	0.126028	2.57208	0.010109	0.0277015	1.25193	Sig
rs117900399_Ref_A	3473.27	0.126703	0.124704	1.01603	0.309616	0.43636	1.0918	Non_sig
rs117940375_Non-Ref_T	3577.85	-0.383016	0.146803	-2.60905	0.00907938	0.0253618	0.766833	Sig
rs117940375_Ref_C	5138.86	-0.241068	0.11392	-2.11612	0.0343344	0.0771498	0.846119	Non_sig
rs11795678_Non-Ref_A	95.3262	0.00451052	0.772557	0.00583843	0.995342	0.995984	1.00313	Non_sig
rs11795678_Ref_G	425.063	0.0558362	0.336312	0.166025	0.868137	0.916753	1.03946	Non_sig
rs11796849_Non-Ref_T	2941.75	0.0911613	0.131075	0.695492	0.486747	0.611415	1.06523	Non_sig
rs11796849_Ref_C	9719.92	0.129288	0.0934305	1.38379	0.166424	0.272714	1.09375	Non_sig
rs11796850_Non-Ref_G	6149.81	0.193432	0.105713	1.82978	0.0672829	0.132761	1.14348	Non_sig
rs11796850_Ref_C	7248.7	0.255348	0.0972493	2.6257	0.00864703	0.0243249	1.19362	Sig
rs11796955_Non-Ref_G	492.109	0.424656	0.359133	1.18245	0.237028	0.355801	1.34225	Non_sig
rs11796955_Ref_C	1565.34	-0.100829	0.207789	-0.485249	0.627499	0.733561	0.932497	Non_sig
rs11797562_Non-Ref_A	5863.94	1.56159	0.122117	12.7877	1.92e-37	4.2e-36	2.95179	Sig
rs11797562_Ref_C	11989.1	2.74372	0.0994317	27.594	1.31e-167	1.18e-165	6.69795	Sig
rs11802759_Non-Ref_G	7259.95	0.785405	0.109466	7.17487	7.24e-13	7.06e-12	1.72358	Sig
rs11802759_Ref_A	16740.1	0.855651	0.0743812	11.5036	1.27e-30	2.33e-29	1.80958	Sig
rs11802979_Non-Ref_T	3972.38	-0.132869	0.119852	-1.1086	0.267601	0.391307	0.912016	Non_sig
rs11802979_Ref_C	6590.17	-0.0543844	0.131111	-0.414798	0.67829	0.776547	0.963005	Non_sig
rs118070805_Non-Ref_G	1128.38	-0.0946866	0.211421	-0.447858	0.654256	0.757276	0.936476	Non_sig
rs118070805_Ref_A	1348.5	-0.013711	0.182002	-0.0753343	0.939949	0.961967	0.990541	Non_sig
rs118126443_Non-Ref_C	91966.7	5.26304	0.0897844	58.6186	0	0	38.4001	Sig
rs118126443_Ref_T	115177	5.30161	0.0863537	61.3941	0	0	39.4405	Sig
rs118138242_Non-Ref_G	3377.25	0.290984	0.125414	2.3202	0.0203302	0.049873	1.22347	Sig
rs118138242_Ref_C	3081.43	0.322864	0.128069	2.52101	0.0117019	0.0313871	1.25081	Sig
rs118191427_Non-Ref_A	2382.48	-0.0573622	0.140745	-0.407562	0.683595	0.780318	0.96102	Non_sig
rs118191427_Ref_G	4333.73	-0.0740386	0.111071	-0.666589	0.505035	0.627777	0.949975	Non_sig
rs11844621_Non-Ref_G	17718	0.379815	0.0760802	4.9923	5.97e-07	3.8e-06	1.30117	Sig
rs11844621_Ref_A	6255.74	0.330831	0.0965274	3.42732	0.000609562	0.00234162	1.25774	Sig
rs11844622_Non-Ref_C	12853.6	0.197177	0.0825914	2.38738	0.016969	0.0427841	1.14645	Sig
rs11844622_Ref_A	13395.3	0.146656	0.0843378	1.73891	0.0820504	0.156052	1.107	Non_sig
rs11845506_Non-Ref_A	3956.56	-0.530106	0.13662	-3.88014	0.000104396	0.000470349	0.692504	Sig
rs11845506_Ref_C	4205.44	-0.361962	0.114419	-3.16347	0.00155903	0.00545951	0.778106	Sig
rs11845568_Non-Ref_C	6696.78	-0.474317	0.11062	-4.28779	1.8e-05	9.28e-05	0.719808	Sig
rs11845568_Ref_G	7085.47	-0.582011	0.092441	-6.29602	3.05e-10	2.56e-09	0.668032	Sig
rs11845614_Non-Ref_A	3135.94	-0.414009	0.137247	-3.01652	0.00255694	0.00846945	0.750535	Sig
rs11845614_Ref_C	1694.95	-0.513979	0.202563	-2.53737	0.0111688	0.0301529	0.700289	Sig
rs11845777_Non-Ref_A	2055.06	0.0630154	0.154499	0.407868	0.683371	0.780205	1.04465	Non_sig
rs11845777_Ref_G	3184.32	0.392097	0.136722	2.86784	0.00413283	0.0128974	1.3123	Sig
rs11846573_Non-Ref_C	6617.41	-0.148169	0.0968127	-1.53047	0.1259	0.219343	0.902395	Non_sig
rs11846573_Ref_T	6505.31	-0.0259658	0.0943872	-0.275099	0.78324	0.855949	0.982163	Non_sig
rs11847135_Non-Ref_C	899.963	-0.244773	0.229705	-1.0656	0.286607	0.412076	0.843949	Non_sig
rs11847135_Ref_A	2972.49	-0.0974137	0.148442	-0.65624	0.51167	0.633234	0.934707	Non_sig
rs11847992_Non-Ref_G	3954.09	-0.38605	0.127069	-3.0381	0.00238071	0.00794937	0.765222	Sig
rs11847992_Ref_A	3866.65	-0.213692	0.125877	-1.69763	0.0895778	0.166778	0.862328	Non_sig
rs11848030_Non-Ref_C	351.114	-0.419654	0.362718	-1.15697	0.247284	0.368432	0.747604	Non_sig
rs11848030_Ref_A	822.813	-0.274607	0.239446	-1.14684	0.251447	0.3732	0.826676	Non_sig
rs11849010_Non-Ref_C	3638.35	0.0417968	0.121483	0.344054	0.730805	0.818544	1.0294	Non_sig
rs11849010_Ref_T	2693.9	-0.0175803	0.151359	-0.11615	0.907534	0.941121	0.987888	Non_sig
rs11850365_Non-Ref_T	7804.51	-0.0469953	0.0930545	-0.50503	0.613538	0.722687	0.96795	Non_sig
rs11850365_Ref_C	6199.46	-0.210009	0.100985	-2.07961	0.0375617	0.0829463	0.864532	Non_sig
rs11850486_Non-Ref_T	1419.29	-0.22697	0.227205	-0.998967	0.317811	0.444964	0.854427	Non_sig
rs11850486_Ref_C	1669.56	-0.0990618	0.168838	-0.586727	0.557387	0.672899	0.93364	Non_sig
rs11851566_Non-Ref_A	4022.86	-0.485471	0.141	-3.44306	0.000575171	0.00222605	0.714264	Sig
rs11851566_Ref_G	3796.03	-0.374736	0.119873	-3.12611	0.00177133	0.00612561	0.771247	Sig
rs11851847_Non-Ref_C	6091.16	0.0510402	0.102171	0.499555	0.617389	0.725157	1.03601	Non_sig
rs11851847_Ref_A	5658	0.00386142	0.112267	0.0343948	0.972562	0.982635	1.00268	Non_sig
rs11851869_Non-Ref_G	5869.6	0.229339	0.100042	2.29242	0.0218813	0.0530813	1.1723	Non_sig
rs11851869_Ref_A	3074.6	0.184849	0.151011	1.22408	0.220923	0.338171	1.1367	Non_sig
rs11851887_Non-Ref_T	8301.36	-0.373787	0.0959483	-3.89571	9.79e-05	0.000444354	0.771754	Sig
rs11851887_Ref_C	7811.06	-0.38661	0.0928274	-4.16482	3.12e-05	0.000155146	0.764925	Sig
rs11851970_Non-Ref_T	1877.08	-0.129787	0.160833	-0.806969	0.419684	0.549192	0.913966	Non_sig
rs11851970_Ref_C	2245.46	0.146235	0.145767	1.00321	0.315758	0.442704	1.10668	Non_sig
rs11859300_Non-Ref_T	5711.32	-0.219705	0.101005	-2.17519	0.0296155	0.0681969	0.858741	Non_sig
rs11859300_Ref_G	3552.76	-0.318648	0.143751	-2.21667	0.0266456	0.0624281	0.801821	Non_sig
rs11859349_Non-Ref_T	4563.28	0.870327	0.137788	6.31642	2.68e-10	2.26e-09	1.82808	Sig
rs11859349_Ref_C	5809.42	0.91284	0.102695	8.88886	6.17e-19	7.79e-18	1.88275	Sig
rs11860603_Non-Ref_C	6386.62	-0.0566711	0.111056	-0.510295	0.609845	0.719566	0.96148	Non_sig
rs11860603_Ref_T	5030.95	-0.108105	0.10574	-1.02237	0.306605	0.4331	0.927806	Non_sig
rs11860650_Non-Ref_T	11676	0.195531	0.0863346	2.26481	0.0235243	0.0562408	1.14515	Non_sig
rs11860650_Ref_C	8595.61	0.198697	0.0868136	2.28878	0.0220922	0.0534765	1.14766	Non_sig
rs11861161_Non-Ref_C	4294.28	-0.0897911	0.128011	-0.701432	0.483033	0.607947	0.939659	Non_sig
rs11861161_Ref_T	1469.2	-0.0184259	0.206014	-0.0894401	0.928732	0.954265	0.987309	Non_sig
rs11861236_Non-Ref_C	7159.81	0.769542	0.105699	7.28049	3.33e-13	3.3e-12	1.70473	Sig
rs11861236_Ref_T	13431	0.585213	0.0763715	7.66272	1.82e-14	1.92e-13	1.50026	Sig
rs11863592_Non-Ref_G	14887.7	0.0599358	0.0975669	0.614304	0.539014	0.657759	1.04242	Non_sig
rs11863592_Ref_A	14955.1	0.0983209	0.0815666	1.20541	0.228046	0.34634	1.07053	Non_sig
rs11864503_Non-Ref_C	6389.55	1.17422	0.109725	10.7014	1e-26	1.63e-25	2.2567	Sig
rs11864503_Ref_T	2033.79	1.29805	0.165001	7.86696	3.63e-15	3.99e-14	2.45897	Sig
rs11864541_Non-Ref_C	4831.74	0.29156	0.107212	2.71948	0.00653855	0.0190895	1.22396	Sig
rs11864541_Ref_T	4119.06	0.177348	0.135789	1.30606	0.191532	0.304293	1.1308	Non_sig
rs11864813_Non-Ref_T	4430.26	-0.303423	0.127457	-2.3806	0.0172847	0.0434579	0.810328	Sig
rs11864813_Ref_A	4547.17	-0.0895536	0.109774	-0.815797	0.414616	0.543822	0.939813	Non_sig
rs11865121_Non-Ref_A	3125.07	0.101981	0.129046	0.790271	0.42937	0.55845	1.07325	Non_sig
rs11865121_Ref_C	8222.07	0.159749	0.10309	1.5496	0.121238	0.213016	1.11709	Non_sig
rs11865746_Non-Ref_G	10327.7	1.13076	0.0840687	13.4504	3.06e-41	7.42e-40	2.18974	Sig
rs11865746_Ref_T	14496.1	1.05251	0.0828063	12.7105	5.17e-37	1.12e-35	2.07413	Sig
rs11880872_Non-Ref_G	43330.7	2.41369	0.0626844	38.5055	0	0	5.32836	Sig
rs11880872_Ref_A	6722.57	0.513857	0.104029	4.93953	7.83e-07	4.89e-06	1.42786	Sig
rs11889341_Non-Ref_T	3759.85	0.070035	0.117155	0.597797	0.549975	0.666545	1.04974	Non_sig
rs11889341_Ref_C	5360.03	-0.0272961	0.121626	-0.224426	0.822426	0.885692	0.981258	Non_sig
rs11931087_Non-Ref_G	6971.24	-0.203348	0.0974726	-2.08621	0.0369598	0.0818631	0.868533	Non_sig
rs11931087_Ref_A	2574.49	-0.219612	0.147343	-1.49048	0.136097	0.23273	0.858796	Non_sig
rs1194_Non-Ref_G	2584.84	0.271996	0.140607	1.93444	0.053059	0.108855	1.20748	Non_sig
rs1194_Ref_A	1125.14	0.20326	0.202827	1.00213	0.316279	0.443134	1.1513	Non_sig
rs11961041_Non-Ref_A	5092.42	0.00535388	0.106913	0.0500769	0.960061	0.97566	1.00372	Non_sig
rs11961041_Ref_T	6228.87	-0.0222652	0.0964767	-0.230784	0.817483	0.883104	0.984685	Non_sig
rs11963234_Non-Ref_A	2882.87	0.284287	0.135324	2.10079	0.0356594	0.079465	1.21781	Non_sig
rs11963234_Ref_G	6641.36	0.136849	0.110525	1.23817	0.215655	0.332073	1.0995	Non_sig
rs11966100_Non-Ref_A	1092.53	-0.516115	0.220235	-2.34347	0.0191052	0.0474114	0.699252	Sig
rs11966100_Ref_G	1778.69	-0.137055	0.2054	-0.66726	0.504606	0.627622	0.909374	Non_sig
rs11967912_Non-Ref_C	1631.51	0.00762125	0.171142	0.0445317	0.964481	0.977461	1.0053	Non_sig
rs11967912_Ref_A	2293.16	-0.158186	0.149863	-1.05553	0.291181	0.416721	0.896151	Non_sig
rs11968954_Non-Ref_T	3595.79	1.40015	0.128029	10.9362	7.73e-28	1.29e-26	2.63929	Sig
rs11968954_Ref_C	6079.31	1.37774	0.103159	13.3555	1.1e-40	2.59e-39	2.59861	Sig
rs11968972_Non-Ref_A	8348.25	-0.0751597	0.08876	-0.846775	0.397121	0.528019	0.949237	Non_sig
rs11968972_Ref_G	7955.78	0.155683	0.0962966	1.6167	0.105942	0.191121	1.11395	Non_sig
rs11985083_Non-Ref_G	8483.98	0.218811	0.0881293	2.48285	0.0130337	0.0342291	1.16377	Sig
rs11985083_Ref_C	6960.15	0.231574	0.102769	2.25334	0.0242377	0.0576795	1.17412	Non_sig
rs12007386_Non-Ref_C	5043.07	0.0189837	0.110699	0.171489	0.863839	0.913302	1.01325	Non_sig
rs12007386_Ref_T	5743.07	-0.00739948	0.110629	-0.0668858	0.946673	0.966298	0.994884	Non_sig
rs12008595_Non-Ref_C	2357.84	-0.158165	0.146409	-1.08029	0.280012	0.404846	0.896164	Non_sig
rs12008595_Ref_T	2742.24	-0.251011	0.144948	-1.73173	0.0833216	0.157937	0.840307	Non_sig
rs1201872_Non-Ref_A	5091.36	-0.269515	0.104781	-2.57217	0.0101065	0.0277015	0.829598	Sig
rs1201872_Ref_G	4573.07	-0.517976	0.109601	-4.726	2.29e-06	1.34e-05	0.698351	Sig
rs12039904_Non-Ref_T	3623.77	-0.126962	0.141187	-0.899245	0.368522	0.498868	0.915758	Non_sig
rs12039904_Ref_C	6378.7	-0.0814993	0.10856	-0.750729	0.452816	0.580788	0.945075	Non_sig
rs12046550_Non-Ref_A	3989.33	-0.230603	0.116767	-1.9749	0.048279	0.101327	0.852279	Non_sig
rs12046550_Ref_G	2741.27	-0.284207	0.141319	-2.01111	0.0443141	0.0948671	0.821193	Non_sig
rs12046961_Non-Ref_G	3371.06	0.166577	0.135071	1.23325	0.217483	0.334639	1.12239	Non_sig
rs12046961_Ref_T	1408.41	0.277935	0.199108	1.3959	0.162745	0.268173	1.21246	Non_sig
rs12048385_Non-Ref_T	19752	-0.284452	0.0725577	-3.92036	8.84e-05	0.000404822	0.821053	Sig
rs12048385_Ref_C	16254.3	-0.353423	0.0769651	-4.59199	4.39e-06	2.48e-05	0.782725	Sig
rs12060621_Non-Ref_G	4777.66	0.0639272	0.120832	0.52906	0.596764	0.708443	1.04531	Non_sig
rs12060621_Ref_C	9908.94	-0.0473418	0.0893639	-0.529764	0.596275	0.70827	0.967718	Non_sig
rs12067111_Non-Ref_C	407.654	-0.516947	0.351793	-1.46946	0.141707	0.240271	0.698849	Non_sig
rs12067111_Ref_T	300.759	0.361742	0.439196	0.823645	0.410141	0.539372	1.28498	Non_sig
rs12094196_Non-Ref_T	12178	0.456056	0.0801196	5.69219	1.25e-08	9.44e-08	1.37179	Sig
rs12094196_Ref_G	10547.3	0.269206	0.085829	3.13653	0.00170958	0.00592857	1.20514	Sig
rs12096214_Non-Ref_A	6974.32	-0.0393767	0.106217	-0.370718	0.710848	0.802566	0.973075	Non_sig
rs12096214_Ref_G	6098.89	0.0680074	0.101602	0.66935	0.503272	0.626465	1.04827	Non_sig
rs12102768_Non-Ref_A	1553.05	-0.184032	0.179661	-1.02433	0.30568	0.432188	0.88024	Non_sig
rs12102768_Ref_G	393.819	0.11529	0.404399	0.285089	0.775576	0.849819	1.08319	Non_sig
rs12102791_Non-Ref_T	3092.68	-0.231064	0.138312	-1.6706	0.094801	0.174679	0.852006	Non_sig
rs12102791_Ref_C	2155.36	0.195867	0.210767	0.929306	0.352731	0.483291	1.14541	Non_sig
rs12103025_Non-Ref_C	5856.87	-0.0716593	0.104949	-0.682802	0.494732	0.619306	0.951543	Non_sig
rs12103025_Ref_T	8240.34	0.150193	0.104066	1.44325	0.148949	0.249819	1.10972	Non_sig
rs12103174_Non-Ref_G	6801.94	0.242316	0.0952576	2.5438	0.0109655	0.029633	1.18289	Sig
rs12103174_Ref_A	3376.51	0.166813	0.128463	1.29854	0.194103	0.307277	1.12258	Non_sig
rs12111129_Non-Ref_A	12272.6	0.14101	0.0812928	1.73459	0.0828127	0.157204	1.10268	Non_sig
rs12111129_Ref_C	6904.59	0.0597317	0.103321	0.578119	0.563184	0.677919	1.04227	Non_sig
rs12123181_Non-Ref_A	26224.9	1.94325	0.0790582	24.5801	2.06e-133	1.52e-131	3.84572	Sig
rs12123181_Ref_G	17339.7	1.78994	0.0796181	22.4816	6.29e-112	3.94e-110	3.458	Sig
rs12139150_Non-Ref_C	1159.12	-0.0984076	0.200901	-0.489832	0.624253	0.731281	0.934063	Non_sig
rs12139150_Ref_G	1633.79	-0.0951013	0.208871	-0.45531	0.648886	0.752887	0.936207	Non_sig
rs12150978_Non-Ref_G	412.44	0.259767	0.354597	0.732568	0.463822	0.591237	1.19729	Non_sig
rs12150978_Ref_A	1143.03	0.440793	0.199859	2.20551	0.027418	0.063959	1.35735	Non_sig
rs12211943_Non-Ref_A	1029.07	0.713146	0.280337	2.54389	0.0109627	0.029633	1.63937	Sig
rs12211943_Ref_G	1380.98	0.357545	0.183288	1.95073	0.0510888	0.106076	1.28124	Non_sig
rs12220267_Non-Ref_T	7941.2	0.921391	0.0945224	9.74786	1.88e-22	2.65e-21	1.89394	Sig
rs12220267_Ref_C	10268.8	0.927556	0.0864778	10.7259	7.69e-27	1.26e-25	1.90205	Sig
rs12223291_Non-Ref_T	8888	0.521852	0.0975634	5.34885	8.85e-08	6.16e-07	1.4358	Sig
rs12223291_Ref_C	10357.5	0.422915	0.103344	4.0923	4.27e-05	0.000208486	1.34063	Sig
rs12229100_Non-Ref_T	3842.52	-0.192667	0.134771	-1.42958	0.152837	0.255166	0.874987	Non_sig
rs12229100_Ref_C	3331.22	-0.17336	0.134052	-1.29323	0.195932	0.309067	0.886775	Non_sig
rs12239267_Non-Ref_T	2461.34	0.0266297	0.155572	0.171172	0.864088	0.91341	1.01863	Non_sig
rs12239267_Ref_C	2754.98	0.0903214	0.147857	0.610871	0.541285	0.659648	1.06461	Non_sig
rs12278461_Non-Ref_T	1692.23	-0.26026	0.179486	-1.45003	0.147051	0.247305	0.834938	Non_sig
rs12278461_Ref_C	6121.05	-0.261907	0.112275	-2.33273	0.0196624	0.0485612	0.833985	Sig
rs12293665_Non-Ref_C	6824.3	0.32101	0.0942146	3.40722	0.000656279	0.00251486	1.2492	Sig
rs12293665_Ref_T	5301.94	0.113369	0.11216	1.01077	0.312124	0.439197	1.08175	Non_sig
rs12298615_Non-Ref_A	6048.92	0.734786	0.100981	7.2765	3.43e-13	3.38e-12	1.66415	Sig
rs12298615_Ref_G	4215.62	0.588858	0.114561	5.1401	2.75e-07	1.81e-06	1.50406	Sig
rs12305142_Non-Ref_T	11140.7	-0.0118158	0.0928622	-0.12724	0.898751	0.935545	0.991843	Non_sig
rs12305142_Ref_C	4078.1	-0.0395112	0.113502	-0.348111	0.727757	0.816161	0.972985	Non_sig
rs12311303_Non-Ref_T	4281.14	0.0572149	0.124882	0.458153	0.646843	0.7515	1.04046	Non_sig
rs12311303_Ref_C	1530.72	0.0490435	0.199944	0.245286	0.806235	0.872641	1.03458	Non_sig
rs12321643_Non-Ref_T	2082.16	-0.00832623	0.175817	-0.0473574	0.962228	0.976201	0.994245	Non_sig
rs12321643_Ref_A	2726.43	-0.261855	0.153011	-1.71134	0.087018	0.16305	0.834015	Non_sig
rs12321679_Non-Ref_A	13651.7	-0.0110689	0.0838935	-0.13194	0.895032	0.932456	0.992357	Non_sig
rs12321679_Ref_G	5062.62	0.0209142	0.113961	0.18352	0.85439	0.906711	1.0146	Non_sig
rs12328448_Non-Ref_T	6675.49	-0.452196	0.0981974	-4.60497	4.13e-06	2.34e-05	0.730929	Sig
rs12328448_Ref_C	2916.53	-0.361032	0.128043	-2.81961	0.0048082	0.014729	0.778608	Sig
rs12334430_Non-Ref_A	13455.1	-0.359861	0.0771685	-4.66331	3.11e-06	1.79e-05	0.77924	Sig
rs12334430_Ref_T	15791.9	-0.308395	0.0727361	-4.23991	2.24e-05	0.000113339	0.80754	Sig
rs1234317_Non-Ref_T	8202.85	0.382932	0.091326	4.19303	2.75e-05	0.000138163	1.30399	Sig
rs1234317_Ref_C	7042.15	0.485076	0.0949974	5.1062	3.29e-07	2.15e-06	1.39966	Sig
rs12355313_Non-Ref_G	6910.45	0.376917	0.0993451	3.79402	0.000148228	0.000653901	1.29856	Sig
rs12355313_Ref_A	6058.5	0.534364	0.105022	5.08812	3.62e-07	2.35e-06	1.4483	Sig
rs12357548_Non-Ref_A	10815.2	1.62117	0.0875663	18.5136	1.6e-76	6.73e-75	3.07624	Sig
rs12357548_Ref_G	29187.5	1.60788	0.0787483	20.418	1.16e-92	6.03e-91	3.04804	Sig
rs12382657_Non-Ref_C	3000.47	-0.0224184	0.130091	-0.172328	0.863179	0.912916	0.984581	Non_sig
rs12382657_Ref_A	1921.08	0.0872541	0.177301	0.492124	0.622632	0.729834	1.06235	Non_sig
rs12383110_Non-Ref_C	2379.03	-0.0251303	0.155215	-0.161906	0.871379	0.918947	0.982732	Non_sig
rs12383110_Ref_T	1980.61	0.171276	0.159741	1.07221	0.283626	0.409023	1.12605	Non_sig
rs12384552_Non-Ref_G	2719.33	0.214855	0.139328	1.54208	0.123054	0.215535	1.16059	Non_sig
rs12384552_Ref_A	3946.88	0.829984	0.140299	5.91583	3.3e-09	2.6e-08	1.77767	Sig
rs12384694_Non-Ref_C	5616.26	0.151996	0.102923	1.4768	0.13973	0.237568	1.11111	Non_sig
rs12384694_Ref_T	6956.1	0.37134	0.0958375	3.87468	0.000106764	0.000480323	1.29355	Sig
rs12384714_Non-Ref_C	8602.39	0.574565	0.0952965	6.02923	1.65e-09	1.33e-08	1.48923	Sig
rs12384714_Ref_T	4303.29	0.67753	0.115856	5.84805	4.97e-09	3.85e-08	1.5994	Sig
rs12384878_Non-Ref_G	13275.7	1.16969	0.0846379	13.82	1.93e-43	4.89e-42	2.24964	Sig
rs12384878_Ref_C	8480.32	1.11762	0.0891701	12.5336	4.89e-36	1.02e-34	2.16988	Sig
rs12390479_Non-Ref_T	1415.04	0.0296145	0.187964	0.157554	0.874808	0.920228	1.02074	Non_sig
rs12390479_Ref_C	934.765	-0.245804	0.2195	-1.11984	0.262783	0.385689	0.843346	Non_sig
rs12394047_Non-Ref_G	6980.29	0.217731	0.092692	2.34897	0.0188253	0.0468293	1.1629	Sig
rs12394047_Ref_A	9325.57	0.232151	0.0903674	2.56897	0.0102001	0.0279141	1.17459	Sig
rs12400188_Non-Ref_A	9481.92	1.00262	0.0920309	10.8944	1.23e-27	2.03e-26	2.00364	Sig
rs12400188_Ref_G	7708.26	0.801587	0.107552	7.453	9.12e-14	9.25e-13	1.74302	Sig
rs12403570_Non-Ref_T	2844.15	-0.329828	0.14881	-2.21644	0.0266613	0.0624412	0.795631	Non_sig
rs12403570_Ref_C	3108.84	-0.328988	0.165808	-1.98416	0.0472384	0.0996046	0.796094	Non_sig
rs12405577_Non-Ref_T	14940.1	1.00175	0.0781122	12.8245	1.19e-37	2.62e-36	2.00243	Sig
rs12405577_Ref_C	3699.49	0.710995	0.129477	5.4913	3.99e-08	2.87e-07	1.63693	Sig
rs12408736_Non-Ref_C	7942.99	0.774947	0.0953702	8.12567	4.45e-16	5.06e-15	1.71113	Sig
rs12408736_Ref_T	2731.24	0.703625	0.137116	5.1316	2.87e-07	1.89e-06	1.62859	Sig
rs12419279_Non-Ref_A	3590.73	-0.172408	0.123405	-1.3971	0.162385	0.267722	0.88736	Non_sig
rs12419279_Ref_T	2417.78	-0.424061	0.159391	-2.66051	0.00780223	0.0222859	0.745324	Sig
rs12419334_Non-Ref_C	10944.4	0.336866	0.083355	4.04134	5.31e-05	0.000254025	1.26301	Sig
rs12419334_Ref_T	4939.64	0.357375	0.122415	2.91936	0.0035075	0.0111535	1.28109	Sig
rs12422045_Non-Ref_A	8280.87	0.611405	0.0903288	6.76867	1.3e-11	1.17e-10	1.52775	Sig
rs12422045_Ref_G	8704.96	0.570222	0.095848	5.94923	2.69e-09	2.15e-08	1.48475	Sig
rs12437527_Non-Ref_G	7132.33	-0.246905	0.0910746	-2.71102	0.00670759	0.0195096	0.842702	Sig
rs12437527_Ref_C	8899.35	-0.366531	0.0897539	-4.08374	4.43e-05	0.000215813	0.775645	Sig
rs12438109_Non-Ref_G	924.377	-0.0340874	0.218079	-0.156308	0.875791	0.92076	0.976649	Non_sig
rs12438109_Ref_T	1003.64	-0.0217419	0.216345	-0.100497	0.91995	0.94933	0.985043	Non_sig
rs12444221_Non-Ref_T	6367.5	-0.328747	0.106469	-3.08772	0.00201698	0.00686644	0.796228	Sig
rs12444221_Ref_C	6264.75	-0.250751	0.101542	-2.46942	0.0135333	0.0351595	0.840459	Sig
rs12462944_Non-Ref_C	6430.71	-0.0209342	0.110056	-0.190214	0.849142	0.903605	0.985594	Non_sig
rs12462944_Ref_G	7764.79	0.341742	0.0973529	3.51034	0.000447529	0.00177751	1.26729	Sig
rs12470231_Non-Ref_G	8983.65	-0.0692697	0.0933433	-0.742096	0.458029	0.585779	0.95312	Non_sig
rs12470231_Ref_A	8535.92	-0.0433369	0.0880979	-0.491917	0.622778	0.729834	0.970408	Non_sig
rs12494314_Non-Ref_C	10423.1	-0.160839	0.0917089	-1.7538	0.079465	0.15202	0.894505	Non_sig
rs12494314_Ref_T	5537.62	-0.169546	0.103175	-1.64329	0.100324	0.1829	0.889122	Non_sig
rs12510382_Non-Ref_G	4798.57	0.643803	0.113547	5.66993	1.43e-08	1.07e-07	1.56244	Sig
rs12510382_Ref_A	5848.89	0.850528	0.103941	8.18281	2.77e-16	3.19e-15	1.80316	Sig
rs12531540_Non-Ref_T	1299.57	1.37754	0.196877	6.99697	2.62e-12	2.48e-11	2.59825	Sig
rs12531540_Ref_C	1132.27	1.25163	0.210023	5.95948	2.53e-09	2.02e-08	2.3811	Sig
rs12536672_Non-Ref_A	4443.47	-0.11802	0.111162	-1.0617	0.288372	0.413845	0.921451	Non_sig
rs12536672_Ref_C	7858.14	-0.0769773	0.0890077	-0.864838	0.387128	0.517728	0.948042	Non_sig
rs12536719_Non-Ref_T	6154.62	0.917927	0.100313	9.1506	5.66e-20	7.46e-19	1.8894	Sig
rs12536719_Ref_C	6100.85	0.981454	0.10768	9.11458	7.9e-20	1.03e-18	1.97445	Sig
rs12537264_Non-Ref_A	9520.61	0.0750971	0.0956379	0.785224	0.432323	0.561115	1.05343	Non_sig
rs12537264_Ref_C	4123.04	0.144195	0.114959	1.25432	0.209725	0.324473	1.10511	Non_sig
rs12537284_Non-Ref_A	5857.71	0.0834305	0.106223	0.785427	0.432203	0.561078	1.05953	Non_sig
rs12537284_Ref_G	7005.79	0.437463	0.0978231	4.47198	7.75e-06	4.23e-05	1.35422	Sig
rs12542037_Non-Ref_A	7207.72	0.419226	0.0938107	4.46885	7.86e-06	4.29e-05	1.33721	Sig
rs12542037_Ref_G	2549.09	0.580728	0.145797	3.98314	6.8e-05	0.000319898	1.4956	Sig
rs12546366_Non-Ref_C	4537.11	-0.230969	0.108045	-2.13771	0.0325406	0.0737333	0.852062	Non_sig
rs12546366_Ref_T	6119.99	-0.252123	0.101921	-2.47372	0.0133713	0.0348866	0.83966	Sig
rs12556669_Non-Ref_C	1174.31	-0.00444924	0.206264	-0.0215707	0.98279	0.988847	0.996921	Non_sig
rs12556669_Ref_A	1481.87	-0.306977	0.181847	-1.68811	0.0913907	0.16925	0.808334	Non_sig
rs12556927_Non-Ref_T	4549.03	0.110655	0.11116	0.995456	0.319515	0.446658	1.07972	Non_sig
rs12556927_Ref_G	12146.2	0.179488	0.0822396	2.1825	0.0290727	0.0673012	1.13248	Non_sig
rs12557440_Non-Ref_A	679.712	0.0689873	0.261227	0.26409	0.791711	0.862452	1.04898	Non_sig
rs12557440_Ref_G	470.932	0.279116	0.33363	0.836603	0.402816	0.53342	1.21345	Non_sig
rs12557967_Non-Ref_G	5329.98	0.138291	0.109495	1.26298	0.206595	0.320851	1.1006	Non_sig
rs12557967_Ref_T	3659.62	0.0400414	0.127924	0.313009	0.754274	0.833247	1.02814	Non_sig
rs12559577_Non-Ref_A	7070.98	-0.0574784	0.106246	-0.540995	0.588511	0.701431	0.960942	Non_sig
rs12559577_Ref_C	8524.77	-0.215872	0.0886627	-2.43476	0.0149019	0.0381872	0.861026	Sig
rs12571076_Non-Ref_G	1671.9	-0.171369	0.208545	-0.821739	0.411225	0.54043	0.887999	Non_sig
rs12571076_Ref_C	855.317	-0.348655	0.228662	-1.52476	0.127319	0.221256	0.785316	Non_sig
rs12574073_Non-Ref_T	4102.62	0.297408	0.116883	2.54449	0.0109439	0.029623	1.22893	Sig
rs12574073_Ref_C	8434.84	0.70139	0.100398	6.98608	2.83e-12	2.67e-11	1.62607	Sig
rs12575600_Non-Ref_G	2973.71	-0.440115	0.130029	-3.38475	0.000712435	0.00270996	0.737076	Sig
rs12575600_Ref_C	2845.57	-0.403382	0.134333	-3.00286	0.00267459	0.00879807	0.756084	Sig
rs12576753_Non-Ref_A	9406.97	0.0381238	0.0834781	0.456692	0.647893	0.752297	1.02678	Non_sig
rs12576753_Ref_C	12550.4	0.821679	0.0912973	9.00003	2.26e-19	2.93e-18	1.76746	Sig
rs12576990_Non-Ref_G	3192.62	-0.078129	0.134404	-0.581302	0.561037	0.676253	0.947285	Non_sig
rs12576990_Ref_A	5398.23	-0.0865844	0.12219	-0.708604	0.47857	0.603465	0.94175	Non_sig
rs12584853_Non-Ref_T	5132.21	0.0234546	0.123447	0.189998	0.84931	0.903605	1.01639	Non_sig
rs12584853_Ref_C	3952.5	0.162581	0.131397	1.23732	0.215969	0.332474	1.11929	Non_sig
rs12585650_Non-Ref_A	342.709	-0.188522	0.386351	-0.487954	0.625582	0.732402	0.877505	Non_sig
rs12585650_Ref_C	383.892	0.711398	0.355943	1.99863	0.0456482	0.0968872	1.63739	Non_sig
rs12599402_Non-Ref_C	7335.22	-0.372521	0.0922646	-4.03753	5.4e-05	0.000257784	0.772431	Sig
rs12599402_Ref_T	6969.24	-0.0452934	0.112117	-0.403983	0.686225	0.782743	0.969093	Non_sig
rs12604018_Non-Ref_T	5915.04	0.405273	0.0997194	4.06413	4.82e-05	0.000232951	1.32434	Sig
rs12604018_Ref_C	6159.56	0.337599	0.114753	2.94196	0.00326146	0.0104894	1.26365	Sig
rs12610026_Non-Ref_A	3373.14	0.266915	0.126272	2.1138	0.0345323	0.0775102	1.20323	Non_sig
rs12610026_Ref_G	3474.27	0.184356	0.155333	1.18685	0.235287	0.354646	1.13631	Non_sig
rs12612769_Non-Ref_C	5013.17	-0.164601	0.108313	-1.51968	0.128592	0.223032	0.892175	Non_sig
rs12612769_Ref_A	1986.09	-0.0785303	0.177293	-0.442942	0.657807	0.75997	0.947022	Non_sig
rs12635377_Non-Ref_A	3395.72	-0.52906	0.126305	-4.18875	2.8e-05	0.000140677	0.693006	Sig
rs12635377_Ref_G	1227.93	-0.652857	0.195569	-3.33824	0.000843101	0.00313585	0.63602	Sig
rs12636784_Non-Ref_G	7811	-0.244141	0.0887628	-2.75049	0.00595058	0.0175714	0.844318	Sig
rs12636784_Ref_A	8693.51	-0.261519	0.0921044	-2.83938	0.00452016	0.0139518	0.834209	Sig
rs12637184_Non-Ref_A	3424.56	-0.168398	0.147255	-1.14358	0.252799	0.374694	0.88983	Non_sig
rs12637184_Ref_G	2632.03	-0.275399	0.14132	-1.94876	0.0513237	0.106407	0.826222	Non_sig
rs12638862_Non-Ref_G	4900.68	0.0739114	0.10926	0.676475	0.498739	0.623072	1.05257	Non_sig
rs12638862_Ref_A	3251.02	-0.00434061	0.124088	-0.0349802	0.972096	0.982548	0.996996	Non_sig
rs12642902_Non-Ref_A	5733.69	-0.140149	0.10579	-1.32478	0.185243	0.296427	0.907425	Non_sig
rs12642902_Ref_G	5821.85	-0.240422	0.126541	-1.89996	0.0574383	0.116453	0.846498	Non_sig
rs1265754_Non-Ref_A	2954.98	-0.216097	0.152271	-1.41916	0.155851	0.259223	0.860891	Non_sig
rs1265754_Ref_T	6912.84	-0.20266	0.0938853	-2.15859	0.030882	0.0706981	0.868947	Non_sig
rs1265757_Non-Ref_T	3777.53	-0.260446	0.13243	-1.96667	0.0492215	0.102749	0.83483	Non_sig
rs1265757_Ref_C	8902.65	-0.283106	0.0941852	-3.00585	0.00264844	0.00872862	0.82182	Sig
rs1265905_Non-Ref_G	2900.22	-0.171259	0.143887	-1.19023	0.233957	0.352984	0.888068	Non_sig
rs1265905_Ref_A	3705.52	-0.158552	0.123585	-1.28294	0.199512	0.312569	0.895924	Non_sig
rs1265947_Non-Ref_T	22514.1	3.37438	0.109625	30.7811	4.69e-208	5.39e-206	10.3703	Sig
rs1265947_Ref_C	29167.9	3.47508	0.104527	33.2458	2.34e-242	3.38e-240	11.12	Sig
rs12688202_Non-Ref_T	7884.83	-0.115285	0.0882405	-1.30649	0.191387	0.304141	0.9232	Non_sig
rs12688202_Ref_A	5081.44	-0.018684	0.116552	-0.160307	0.87264	0.919629	0.987133	Non_sig
rs12690340_Non-Ref_T	6085	0.150828	0.0984112	1.53263	0.125367	0.218846	1.11021	Non_sig
rs12690340_Ref_G	8910.49	0.355161	0.0861083	4.12458	3.71e-05	0.000183163	1.27913	Sig
rs12694291_Non-Ref_G	1176.83	-0.158477	0.223765	-0.70823	0.478802	0.603513	0.895971	Non_sig
rs12694291_Ref_A	1400.91	-0.401431	0.223789	-1.79379	0.0728471	0.14172	0.757107	Non_sig
rs12695386_Non-Ref_C	230.93	0.670611	0.462824	1.44895	0.14735	0.24774	1.59175	Non_sig
rs12695386_Ref_T	788.095	0.6447	0.254332	2.53487	0.0112488	0.0303162	1.56341	Sig
rs1269852_Non-Ref_C	13694.2	-0.17776	0.0786651	-2.25971	0.0238391	0.0568838	0.884074	Non_sig
rs1269852_Ref_G	9514.09	-0.280704	0.096857	-2.89812	0.00375402	0.0118524	0.823189	Sig
rs12708715_Non-Ref_T	2761.31	0.0297396	0.133275	0.223145	0.823422	0.886173	1.02083	Non_sig
rs12708715_Ref_C	3534.26	0.044416	0.131306	0.338262	0.735165	0.821944	1.03127	Non_sig
rs12708716_Non-Ref_G	10941.1	-0.14735	0.0820914	-1.79495	0.0726615	0.141492	0.902907	Non_sig
rs12708716_Ref_A	9581.97	-0.161452	0.0833569	-1.93687	0.052761	0.108488	0.894125	Non_sig
rs12708717_Non-Ref_C	2447.13	-0.642368	0.151246	-4.24718	2.16e-05	0.000109814	0.64066	Sig
rs12708717_Ref_G	4935.62	-0.467523	0.108578	-4.30586	1.66e-05	8.61e-05	0.723205	Sig
rs12709364_Non-Ref_G	6674.04	-0.311596	0.0940075	-3.31459	0.000917781	0.00338923	0.80575	Sig
rs12709364_Ref_A	5593.7	-0.370173	0.106076	-3.48969	0.000483585	0.00190728	0.773689	Sig
rs1270942_Non-Ref_G	12121.8	0.30955	0.0816617	3.79064	0.000150258	0.000661135	1.23932	Sig
rs1270942_Ref_A	11912.4	0.118777	0.0782491	1.51793	0.129032	0.223732	1.08581	Non_sig
rs12711490_Non-Ref_C	2104.4	-0.281786	0.184637	-1.52617	0.126968	0.220732	0.822572	Non_sig
rs12711490_Ref_T	5212.11	-0.25128	0.111885	-2.24588	0.024712	0.0586507	0.840151	Non_sig
rs1273576_Non-Ref_T	2177.5	-0.131627	0.155307	-0.847526	0.396702	0.527575	0.912801	Non_sig
rs1273576_Ref_C	4063.6	-0.0718602	0.148851	-0.482766	0.629262	0.734929	0.95141	Non_sig
rs1273580_Non-Ref_G	9585.19	0.0655603	0.0899915	0.728517	0.466297	0.593539	1.04649	Non_sig
rs1273580_Ref_A	14451.6	0.128177	0.0885656	1.44726	0.147825	0.248269	1.09291	Non_sig
rs12736195_Non-Ref_C	4778.21	0.00256463	0.111395	0.0230228	0.981632	0.988162	1.00178	Non_sig
rs12736195_Ref_T	4740.39	-0.114155	0.114845	-0.993992	0.320227	0.447351	0.923923	Non_sig
rs12742499_Non-Ref_C	1861.28	0.0212546	0.213071	0.0997537	0.92054	0.94948	1.01484	Non_sig
rs12742499_Ref_G	2111.38	0.103448	0.156429	0.661309	0.508414	0.630841	1.07434	Non_sig
rs12742673_Non-Ref_A	6226.16	-0.48218	0.101316	-4.75916	1.94e-06	1.14e-05	0.715895	Sig
rs12742673_Ref_G	9561.55	-0.544465	0.087472	-6.22444	4.83e-10	4e-09	0.685646	Sig
rs12750865_Non-Ref_C	3866.98	-0.370282	0.143035	-2.58875	0.00963244	0.0267008	0.773631	Sig
rs12750865_Ref_T	3290.94	-0.187696	0.123405	-1.52098	0.128264	0.222637	0.878007	Non_sig
rs12785878_Non-Ref_T	5642.59	-0.220112	0.101164	-2.1758	0.0295703	0.0681225	0.858499	Non_sig
rs12785878_Ref_G	6139.48	-0.418866	0.105407	-3.97381	7.07e-05	0.000330932	0.748012	Sig
rs12789751_Non-Ref_A	3904.05	0.336632	0.13526	2.48879	0.0128179	0.033802	1.26281	Sig
rs12789751_Ref_G	5381.67	0.284152	0.107365	2.64659	0.0081309	0.0230549	1.21769	Sig
rs12790010_Non-Ref_C	8043.73	1.2758	0.102105	12.495	7.95e-36	1.66e-34	2.42132	Sig
rs12790010_Ref_T	9092.85	1.42328	0.0892159	15.9532	2.71e-57	8.8e-56	2.68194	Sig
rs12790558_Non-Ref_C	11481.2	0.620795	0.0806932	7.69328	1.43e-14	1.52e-13	1.53772	Sig
rs12790558_Ref_T	5996.81	0.39012	0.105404	3.70118	0.000214597	0.00091405	1.3105	Sig
rs12791871_Non-Ref_C	5135.96	0.572774	0.105952	5.40599	6.45e-08	4.51e-07	1.48738	Sig
rs12791871_Ref_A	4121.64	0.468786	0.116458	4.02536	5.69e-05	0.000271279	1.38394	Sig
rs12792306_Non-Ref_C	11190	0.940036	0.0901702	10.4251	1.9e-25	2.97e-24	1.91858	Sig
rs12792306_Ref_T	7048.83	0.510392	0.0994026	5.13459	2.83e-07	1.86e-06	1.42444	Sig
rs12793224_Non-Ref_A	5802.97	1.01059	0.116587	8.66815	4.39e-18	5.43e-17	2.01474	Sig
rs12793224_Ref_G	3970.31	1.12407	0.121578	9.24567	2.34e-20	3.1e-19	2.17961	Sig
rs12793530_Non-Ref_A	4582.07	-0.109927	0.116487	-0.943684	0.345331	0.475251	0.926635	Non_sig
rs12793530_Ref_G	4233.02	-0.259853	0.110946	-2.34217	0.0191721	0.0475395	0.835173	Sig
rs12794668_Non-Ref_T	841.878	0.925358	0.26931	3.43603	0.000590312	0.00227755	1.89916	Sig
rs12794668_Ref_C	2070.27	1.06909	0.16507	6.47661	9.38e-11	8.15e-10	2.09811	Sig
rs12797951_Non-Ref_G	11310.9	-0.0938548	0.081059	-1.15786	0.246922	0.367981	0.937016	Non_sig
rs12797951_Ref_T	12881.1	-0.114461	0.0830918	-1.37752	0.168351	0.274928	0.923728	Non_sig
rs12800438_Non-Ref_A	12272.4	0.847785	0.0794846	10.666	1.47e-26	2.38e-25	1.79974	Sig
rs12800438_Ref_G	10629.2	0.84309	0.0937412	8.99381	2.39e-19	3.09e-18	1.79389	Sig
rs12803256_Non-Ref_G	7089.3	0.437893	0.0948393	4.61722	3.89e-06	2.2e-05	1.35462	Sig
rs12803256_Ref_A	3787.27	0.245986	0.125347	1.96244	0.0497111	0.103527	1.1859	Non_sig
rs12806844_Non-Ref_A	3903.3	0.755563	0.127132	5.94316	2.8e-09	2.22e-08	1.68829	Sig
rs12806844_Ref_G	5271.42	0.54186	0.112585	4.8129	1.49e-06	8.91e-06	1.45585	Sig
rs12807718_Non-Ref_C	1428.06	0.897706	0.19333	4.64338	3.43e-06	1.96e-05	1.8631	Sig
rs12807718_Ref_T	1467.86	0.424005	0.185616	2.28431	0.0223534	0.0539822	1.34165	Non_sig
rs12807827_Non-Ref_C	8954.18	0.237325	0.102329	2.31924	0.0203822	0.0499608	1.17881	Sig
rs12807827_Ref_A	5391.12	0.330714	0.122517	2.69933	0.00694802	0.0200958	1.25764	Sig
rs12808368_Non-Ref_T	14742.3	0.367153	0.0751893	4.88305	1.04e-06	6.4e-06	1.28981	Sig
rs12808368_Ref_C	2517.41	-0.114684	0.143614	-0.798554	0.424549	0.554438	0.923585	Non_sig
rs12837219_Non-Ref_G	5172.22	0.0351551	0.103573	0.339422	0.734292	0.821115	1.02467	Non_sig
rs12837219_Ref_C	4073.82	-0.0377445	0.139228	-0.271099	0.786315	0.857949	0.974177	Non_sig
rs12841797_Non-Ref-1_C	1742.05	0.646144	0.168089	3.84407	0.000121011	0.000540887	1.56498	Sig
rs12841797_Non-Ref-2_G	1836.53	0.663411	0.184989	3.58622	0.000335507	0.00137565	1.58382	Sig
rs12841797_Ref_T	1909.59	0.728641	0.163726	4.45035	8.57e-06	4.65e-05	1.65708	Sig
rs12844200_Non-Ref_A	4139.76	-0.113231	0.118751	-0.953519	0.340327	0.469824	0.924515	Non_sig
rs12844200_Ref_G	4070.85	0.0734842	0.12574	0.584415	0.558941	0.674591	1.05225	Non_sig
rs12848222_Non-Ref_C	6100.45	0.110936	0.118319	0.937605	0.348447	0.478267	1.07993	Non_sig
rs12848222_Ref_T	8538.22	0.10314	0.0889031	1.16014	0.245991	0.367034	1.07411	Non_sig
rs12849939_Non-Ref_T	7651.61	0.166316	0.096718	1.7196	0.0855056	0.160778	1.12219	Non_sig
rs12849939_Ref_G	8232.59	0.0638464	0.0912995	0.699308	0.48436	0.60891	1.04525	Non_sig
rs12850503_Non-Ref_G	1433.49	0.322647	0.239345	1.34804	0.177645	0.287082	1.25062	Non_sig
rs12850503_Ref_A	1873.07	-0.0323695	0.167092	-0.193723	0.846393	0.901617	0.977813	Non_sig
rs12852747_Non-Ref_G	472.783	-0.228998	0.339962	-0.673599	0.500566	0.624475	0.853227	Non_sig
rs12852747_Ref_C	1453.39	-0.149077	0.176861	-0.842903	0.399283	0.530325	0.901827	Non_sig
rs12856360_Non-Ref_C	17985.4	-0.0755806	0.0853893	-0.885129	0.376087	0.506218	0.94896	Non_sig
rs12856360_Ref_T	7931.84	-0.123321	0.106814	-1.15454	0.248277	0.369437	0.918072	Non_sig
rs12860860_Non-Ref_A	2956.6	-0.17541	0.143252	-1.22449	0.220768	0.338101	0.885516	Non_sig
rs12860860_Ref_C	590.287	-0.477321	0.271048	-1.76102	0.0782343	0.150128	0.71831	Non_sig
rs12900339_Non-Ref_G	6797.23	-0.129219	0.0946826	-1.36476	0.17233	0.280245	0.914327	Non_sig
rs12900339_Ref_A	3126.97	-0.107494	0.138483	-0.776226	0.437615	0.566336	0.928199	Non_sig
rs12912109_Non-Ref_G	3260.91	0.015212	0.124569	0.122117	0.902807	0.938507	1.0106	Non_sig
rs12912109_Ref_A	3977.84	0.0914716	0.144946	0.631072	0.527994	0.648391	1.06546	Non_sig
rs12917656_Non-Ref_C	4467.74	0.263645	0.1209	2.18069	0.0292061	0.0674841	1.20051	Non_sig
rs12917656_Ref_T	6281.33	-0.152659	0.0981845	-1.55482	0.119989	0.211266	0.899591	Non_sig
rs12917716_Non-Ref_C	4878.1	0.45259	0.116051	3.89994	9.62e-05	0.000437631	1.3685	Sig
rs12917716_Ref_G	10833.2	0.392477	0.0900183	4.35997	1.3e-05	6.86e-05	1.31265	Sig
rs12917874_Non-Ref_C	2674.7	0.0138068	0.144688	0.0954252	0.923977	0.951428	1.00962	Non_sig
rs12917874_Ref_T	2905.44	-0.0248573	0.130929	-0.189853	0.849424	0.903605	0.982918	Non_sig
rs12919083_Non-Ref_C	35621.7	1.78216	0.0847951	21.0173	4.56e-98	2.5e-96	3.43942	Sig
rs12919083_Ref_A	39164	1.6778	0.0718602	23.3481	1.44e-120	9.62e-119	3.19939	Sig
rs12920597_Non-Ref_T	3252.51	1.00869	0.13436	7.50738	6.03e-14	6.21e-13	2.01208	Sig
rs12920597_Ref_C	3345.1	0.953096	0.129088	7.3833	1.54e-13	1.55e-12	1.93602	Sig
rs12922303_Non-Ref_T	5723.62	-0.238207	0.103544	-2.30054	0.0214178	0.0520673	0.847798	Non_sig
rs12922303_Ref_A	2120.61	-0.157686	0.177276	-0.889497	0.373736	0.504385	0.896462	Non_sig
rs12923054_Non-Ref_T	4496.22	0.881785	0.123972	7.11278	1.14e-12	1.1e-11	1.84265	Sig
rs12923054_Ref_C	2433.93	0.726662	0.170455	4.26306	2.02e-05	0.000103069	1.65481	Sig
rs12923098_Non-Ref_C	8608.8	0.220304	0.0978265	2.25199	0.0243229	0.0578379	1.16498	Non_sig
rs12923098_Ref_T	8044.52	0.166977	0.0962694	1.73448	0.0828338	0.157204	1.1227	Non_sig
rs12924667_Non-Ref_T	2531.94	-0.190835	0.147927	-1.29007	0.197028	0.310559	0.876098	Non_sig
rs12924667_Ref_A	2699.4	-0.129907	0.138635	-0.93704	0.348738	0.478349	0.91389	Non_sig
rs12924729_Non-Ref_A	6474.61	-0.00730218	0.120661	-0.0605181	0.951743	0.970196	0.994951	Non_sig
rs12924729_Ref_G	13111.1	-0.0552128	0.0782528	-0.70557	0.480455	0.605473	0.962452	Non_sig
rs12925642_Non-Ref_G	1025.85	-0.286515	0.218069	-1.31387	0.188889	0.300864	0.81988	Non_sig
rs12925642_Ref_A	3320	-0.204741	0.128035	-1.5991	0.109798	0.196535	0.867695	Non_sig
rs12927355_Non-Ref_T	4017.8	-0.319047	0.117683	-2.71107	0.0067066	0.0195096	0.801599	Sig
rs12927355_Ref_C	3545.21	-0.364095	0.127493	-2.8558	0.0042928	0.0133163	0.776956	Sig
rs12928537_Non-Ref_A	2144.25	0.246262	0.159685	1.54218	0.12303	0.215535	1.18613	Non_sig
rs12928537_Ref_G	8828.25	0.279238	0.110985	2.51599	0.0118699	0.0317625	1.21355	Sig
rs12928725_Non-Ref_T	4655.25	0.25474	0.126952	2.00658	0.0447945	0.0955329	1.19312	Non_sig
rs12928725_Ref_G	7984.55	0.274609	0.0940073	2.92114	0.00348754	0.0111153	1.20967	Sig
rs12928726_Non-Ref_A	7108.64	0.253747	0.101075	2.51048	0.0120568	0.0321723	1.1923	Sig
rs12928726_Ref_G	7513.34	0.299369	0.0920817	3.25112	0.00114952	0.00415354	1.23061	Sig
rs12928810_Non-Ref_A	9431.66	-0.0452965	0.0837472	-0.540872	0.588596	0.701431	0.969091	Non_sig
rs12928810_Ref_G	8732.74	-0.0276595	0.0894766	-0.309126	0.757226	0.83523	0.98101	Non_sig
rs12935156_Non-Ref_A	3919.58	-0.218523	0.127005	-1.72059	0.0853256	0.160558	0.859445	Non_sig
rs12935156_Ref_T	796.403	-0.300776	0.234215	-1.28419	0.199076	0.312286	0.811816	Non_sig
rs12935413_Non-Ref_A	21636.4	0.880745	0.0738569	11.925	8.77e-33	1.71e-31	1.84133	Sig
rs12935413_Ref_G	15184.2	0.809796	0.0768075	10.5432	5.46e-26	8.69e-25	1.75296	Sig
rs12937330_Non-Ref_A	11261.5	0.0486827	0.0804141	0.6054	0.544913	0.662352	1.03432	Non_sig
rs12937330_Ref_C	9414.58	0.0227143	0.0876455	0.259161	0.795511	0.864486	1.01587	Non_sig
rs12938117_Non-Ref_T	615.602	-0.178117	0.262577	-0.678341	0.497555	0.622095	0.883856	Non_sig
rs12938117_Ref_C	121.623	-0.886075	0.667915	-1.32663	0.184632	0.295678	0.541084	Non_sig
rs12938617_Non-Ref_A	3864.64	-0.0339569	0.135714	-0.250209	0.802426	0.869563	0.976738	Non_sig
rs12938617_Ref_T	4307.26	0.0193543	0.111096	0.174212	0.861699	0.912283	1.01351	Non_sig
rs12938749_Non-Ref_T	7691	0.26261	0.0925761	2.8367	0.00455829	0.0140555	1.19965	Sig
rs12938749_Ref_C	8877.05	0.341077	0.0899544	3.79167	0.000149639	0.000659346	1.2667	Sig
rs12940616_Non-Ref_G	7010.55	0.0910848	0.0925094	0.9846	0.324821	0.452648	1.06517	Non_sig
rs12940616_Ref_A	5891.18	0.075946	0.098616	0.770118	0.44123	0.569696	1.05405	Non_sig
rs12942660_Non-Ref_T	25432.6	-0.0440465	0.0652308	-0.675242	0.499522	0.623925	0.969931	Non_sig
rs12942660_Ref_C	17833.3	-0.0227949	0.0707776	-0.322064	0.747404	0.829053	0.984324	Non_sig
rs12943012_Non-Ref_C	6854.23	0.474307	0.0960867	4.93624	7.96e-07	4.97e-06	1.38925	Sig
rs12943012_Ref_T	12704.1	0.329335	0.0808376	4.07403	4.62e-05	0.000223955	1.25643	Sig
rs12943206_Non-Ref_T	3176.37	0.145194	0.138417	1.04896	0.294196	0.42026	1.10588	Non_sig
rs12943206_Ref_C	2995.43	0.00524728	0.12894	0.0406953	0.967539	0.979816	1.00364	Non_sig
rs12945253_Non-Ref_G	2557.18	-0.465322	0.139115	-3.34486	0.000823237	0.00307673	0.724309	Sig
rs12945253_Ref_C	2219.49	-0.539688	0.149142	-3.61863	0.000296172	0.00122907	0.68792	Sig
rs12946040_Non-Ref_A	6788.7	0.241904	0.107734	2.24538	0.0247439	0.058704	1.18255	Non_sig
rs12946040_Ref_C	3976.14	0.105184	0.128018	0.821641	0.411281	0.54043	1.07563	Non_sig
rs12946188_Non-Ref_A	7447.02	-0.00720455	0.102749	-0.070118	0.9441	0.964306	0.995019	Non_sig
rs12946188_Ref_C	516.568	0.319767	0.295459	1.08227	0.279132	0.403856	1.24813	Non_sig
rs12946792_Non-Ref_C	5417.49	-0.20192	0.117727	-1.71515	0.0863174	0.16208	0.869393	Non_sig
rs12946792_Ref_T	5457.9	-0.179694	0.111195	-1.61602	0.106089	0.191275	0.88289	Non_sig
rs12947480_Non-Ref_A	8914.14	-0.134203	0.0903912	-1.48469	0.137626	0.234762	0.911173	Non_sig
rs12947480_Ref_G	6338.64	-0.187235	0.10358	-1.80763	0.0706636	0.138252	0.878287	Non_sig
rs12948686_Non-Ref_T	9627.78	-0.14721	0.0828844	-1.77608	0.075719	0.146115	0.902995	Non_sig
rs12948686_Ref_A	7208.28	-0.186273	0.0914455	-2.03699	0.0416515	0.0901311	0.878873	Non_sig
rs12948927_Non-Ref_T	6599.7	0.0991396	0.10873	0.911799	0.361874	0.49234	1.07113	Non_sig
rs12948927_Ref_G	6119.9	0.215926	0.104038	2.07545	0.037945	0.0835679	1.16145	Non_sig
rs12949547_Non-Ref_A	3541.33	0.0546912	0.119427	0.457946	0.646991	0.751532	1.03864	Non_sig
rs12949547_Ref_C	5045.13	0.26754	0.114654	2.33346	0.019624	0.0485108	1.20375	Sig
rs12950662_Non-Ref_G	4214.54	-0.342067	0.123027	-2.78043	0.00542869	0.0162782	0.78891	Sig
rs12950662_Ref_A	6287.98	-0.264928	0.100336	-2.64041	0.00828059	0.0233938	0.83224	Sig
rs12952146_Non-Ref_T	12005.2	-0.0150501	0.0825729	-0.182264	0.855376	0.907538	0.989622	Non_sig
rs12952146_Ref_C	11489.1	0.241789	0.0871715	2.77372	0.0055419	0.0165377	1.18246	Sig
rs12972990_Non-Ref_G	11607.4	1.0725	0.0825524	12.9917	1.36e-38	3.07e-37	2.10307	Sig
rs12972990_Ref_T	6926.24	1.08464	0.110426	9.82231	9.02e-23	1.28e-21	2.12084	Sig
rs13000467_Non-Ref_A	5816.96	-0.145723	0.11335	-1.28561	0.198579	0.311916	0.903926	Non_sig
rs13000467_Ref_T	5288.6	0.00955302	0.10831	0.0882011	0.929717	0.955107	1.00664	Non_sig
rs13023380_Non-Ref_A	2312.14	-0.223342	0.146617	-1.52331	0.127682	0.221702	0.856579	Non_sig
rs13023380_Ref_G	2213.05	-0.338075	0.16576	-2.03955	0.0413955	0.0898721	0.791096	Non_sig
rs13069553_Non-Ref_G	3978.34	-0.266871	0.124821	-2.13803	0.0325146	0.0737015	0.83112	Non_sig
rs13069553_Ref_A	2398.79	-0.139632	0.177512	-0.786604	0.431514	0.560552	0.907751	Non_sig
rs13092998_Non-Ref_T	1668.67	-0.489143	0.174167	-2.80846	0.00497784	0.0151608	0.712448	Sig
rs13092998_Ref_G	9479.85	-0.488364	0.0935093	-5.22263	1.76e-07	1.19e-06	0.712833	Sig
rs13101828_Non-Ref_G	1706.25	-0.379887	0.165831	-2.2908	0.0219748	0.0532545	0.768498	Non_sig
rs13101828_Ref_A	2930.62	-0.496027	0.148906	-3.33115	0.00086487	0.00320721	0.709057	Sig
rs13103766_Non-Ref_A	6198.06	0.0834196	0.0968252	0.861549	0.388936	0.519251	1.05953	Non_sig
rs13103766_Ref_G	5141.82	0.0377218	0.11009	0.342645	0.731866	0.819288	1.02649	Non_sig
rs13106926_Non-Ref_G	1830.8	0.950192	0.17053	5.57198	2.52e-08	1.86e-07	1.93213	Sig
rs13106926_Ref_A	1177.9	1.3505	0.205422	6.57429	4.89e-11	4.31e-10	2.55001	Sig
rs13107572_Non-Ref_A	7700.52	-0.0282888	0.0965824	-0.292898	0.7696	0.844763	0.980583	Non_sig
rs13107572_Ref_C	630.111	-0.387059	0.264533	-1.46318	0.143418	0.242479	0.764687	Non_sig
rs13107612_Non-Ref_T	975.456	1.1428	0.294506	3.88041	0.000104282	0.000470176	2.20809	Sig
rs13107612_Ref_C	1038.43	1.14439	0.251409	4.55192	5.32e-06	2.96e-05	2.21053	Sig
rs13124747_Non-Ref_G	7108.96	0.459089	0.122273	3.75461	0.000173613	0.000755324	1.37467	Sig
rs13124747_Ref_A	1019.05	0.698008	0.254383	2.74393	0.00607086	0.0178755	1.62226	Sig
rs13126334_Non-Ref_G	7686.48	-0.174751	0.0925255	-1.88868	0.058935	0.118944	0.885921	Non_sig
rs13126334_Ref_A	3133.14	-0.234186	0.132161	-1.77197	0.0764003	0.147338	0.850165	Non_sig
rs13129744_Non-Ref_C	3800.95	0.0443468	0.136315	0.325325	0.744935	0.827701	1.03122	Non_sig
rs13129744_Ref_T	2336.23	0.0702795	0.156134	0.450123	0.652621	0.756231	1.04992	Non_sig
rs13131198_Non-Ref_G	4660.29	-0.545662	0.122795	-4.44367	8.84e-06	4.79e-05	0.685077	Sig
rs13131198_Ref_A	10328.1	-0.415944	0.0917344	-4.53421	5.78e-06	3.19e-05	0.749529	Sig
rs13135381_Non-Ref_G	3413.74	-0.0879441	0.128468	-0.684562	0.49362	0.618296	0.940863	Non_sig
rs13135381_Ref_A	2137.04	0.126776	0.164843	0.769072	0.441851	0.57026	1.09185	Non_sig
rs13136118_Non-Ref_A	5651.14	-0.164363	0.108403	-1.51621	0.129465	0.224233	0.892323	Non_sig
rs13136118_Ref_G	5064.69	0.0103852	0.112845	0.0920305	0.926674	0.95294	1.00722	Non_sig
rs13136796_Non-Ref_T	3779.84	0.117072	0.149342	0.783925	0.433084	0.561986	1.08453	Non_sig
rs13136796_Ref_A	2714.72	0.0819839	0.186196	0.440309	0.659713	0.761179	1.05847	Non_sig
rs13137144_Non-Ref_A	27222.9	3.20063	0.0901839	35.4901	7e-276	1.11e-273	9.19362	Sig
rs13137144_Ref_G	15342.5	3.2227	0.103203	31.2266	4.64e-214	5.53e-212	9.33531	Sig
rs13146194_Non-Ref_C	8487.92	0.0879858	0.100651	0.87417	0.382026	0.51223	1.06289	Non_sig
rs13146194_Ref_T	8047.9	0.0899762	0.0944806	0.952325	0.340932	0.47045	1.06435	Non_sig
rs13147245_Non-Ref_T	5745.5	-0.201749	0.0996947	-2.02367	0.043004	0.0925914	0.869496	Non_sig
rs13147245_Ref_A	3640.85	-0.228181	0.179826	-1.2689	0.204478	0.318498	0.853711	Non_sig
rs13152198_Non-Ref_C	8892.11	-0.203202	0.0857695	-2.36917	0.0178282	0.0447044	0.86862	Sig
rs13152198_Ref_T	8305.05	-0.228782	0.0880785	-2.59748	0.00939118	0.0261151	0.853355	Sig
rs13168551_Non-Ref_C	3264.8	-0.297576	0.141226	-2.10709	0.0351095	0.0784934	0.813618	Non_sig
rs13168551_Ref_T	3703.35	-0.162833	0.118139	-1.37832	0.168105	0.274671	0.893269	Non_sig
rs1317082_Non-Ref_G	3175.27	-0.0912631	0.127334	-0.716722	0.473546	0.599689	0.938701	Non_sig
rs1317082_Ref_A	1219.02	-0.135028	0.24705	-0.546561	0.58468	0.69824	0.910652	Non_sig
rs1317882_Non-Ref_C	9536.81	0.381139	0.0856528	4.44982	8.59e-06	4.66e-05	1.30237	Sig
rs1317882_Ref_T	4707.31	0.48234	0.114035	4.22975	2.34e-05	0.000118389	1.39701	Sig
rs13193526_Non-Ref_A	435.018	0.298976	0.346423	0.863038	0.388116	0.518491	1.23027	Non_sig
rs13193526_Ref_G	3990.77	0.0716066	0.12278	0.583209	0.559753	0.675098	1.05089	Non_sig
rs13195029_Non-Ref_T	1684.61	0.822952	0.188125	4.3745	1.22e-05	6.46e-05	1.76902	Sig
rs13195029_Ref_C	9777.69	0.629081	0.0875483	7.18553	6.69e-13	6.55e-12	1.54658	Sig
rs13195361_Non-Ref_A	5973.78	-0.077744	0.0999135	-0.778113	0.436502	0.565421	0.947538	Non_sig
rs13195361_Ref_G	3252.07	-0.0173293	0.124379	-0.139327	0.889192	0.929181	0.98806	Non_sig
rs13195490_Non-Ref_G	9860.24	-0.219565	0.0961635	-2.28324	0.0224161	0.0541127	0.858825	Non_sig
rs13195490_Ref_C	7467.2	-0.26982	0.0968945	-2.78468	0.00535805	0.0161209	0.829423	Sig
rs13196367_Non-Ref_C	4956.72	0.102817	0.113926	0.902488	0.366798	0.497402	1.07387	Non_sig
rs13196367_Ref_G	8187.34	0.0335627	0.0913454	0.367426	0.713301	0.804483	1.02354	Non_sig
rs13196785_Non-Ref_C	8977.56	-0.0353531	0.116353	-0.303844	0.761247	0.838014	0.975793	Non_sig
rs13196785_Ref_G	12256.6	-0.047084	0.078358	-0.600883	0.547918	0.664701	0.967891	Non_sig
rs13196983_Non-Ref_G	221.381	0.0302751	0.456069	0.0663826	0.947073	0.966547	1.02121	Non_sig
rs13196983_Ref_A	10338.3	-0.136789	0.101978	-1.34135	0.179806	0.289895	0.909541	Non_sig
rs13197551_Non-Ref_C	2298.2	0.14005	0.152267	0.919766	0.357695	0.488045	1.10194	Non_sig
rs13197551_Ref_T	4505.92	0.286296	0.118127	2.42364	0.0153658	0.039198	1.21951	Sig
rs13199775_Non-Ref_T	24999.2	1.35356	0.089587	15.1088	1.42e-51	4.22e-50	2.55541	Sig
rs13199775_Ref_A	18313.5	1.39668	0.0819696	17.039	4.22e-65	1.54e-63	2.63296	Sig
rs13200792_Non-Ref_T	7057.92	0.559578	0.0990924	5.64704	1.63e-08	1.22e-07	1.47384	Sig
rs13200792_Ref_C	8291.18	0.614083	0.0892964	6.8769	6.12e-12	5.58e-11	1.53058	Sig
rs13200921_Non-Ref_C	6332.68	-0.0397137	0.104096	-0.381511	0.702824	0.795824	0.972848	Non_sig
rs13200921_Ref_T	635.529	0.161462	0.31684	0.509601	0.610331	0.719866	1.11842	Non_sig
rs13205210_Non-Ref_C	5708.58	-0.349745	0.101796	-3.43573	0.000590964	0.00227865	0.784723	Sig
rs13205210_Ref_T	4512.76	-0.302463	0.10825	-2.79411	0.00520424	0.0157345	0.810867	Sig
rs13206245_Non-Ref_A	7039.55	-0.0420321	0.0982216	-0.427931	0.668701	0.769261	0.971286	Non_sig
rs13206245_Ref_G	3449.39	-0.0935947	0.144561	-0.647439	0.517348	0.638702	0.937185	Non_sig
rs13207848_Non-Ref_G	8447.64	1.22305	0.117457	10.4127	2.17e-25	3.37e-24	2.33439	Sig
rs13207848_Ref_A	12292.6	1.16963	0.0905549	12.9162	3.65e-38	8.11e-37	2.24953	Sig
rs13208149_Non-Ref_G	5374.54	0.95155	0.117669	8.08668	6.13e-16	6.93e-15	1.93395	Sig
rs13208149_Ref_A	12967.9	0.836959	0.0801122	10.4473	1.51e-25	2.35e-24	1.78628	Sig
rs13209544_Non-Ref_A	3928.11	0.00448395	0.120942	0.0370751	0.970425	0.981428	1.00311	Non_sig
rs13209544_Ref_G	3066.78	0.0212218	0.132799	0.159803	0.873036	0.919693	1.01482	Non_sig
rs13210470_Non-Ref_T	496.937	0.0669219	0.360933	0.185413	0.852905	0.905755	1.04748	Non_sig
rs13210470_Ref_C	341.897	0.20893	0.362247	0.576762	0.5641	0.67846	1.15583	Non_sig
rs13212699_Non-Ref_T	2180.99	0.332738	0.163908	2.03002	0.0423544	0.0915244	1.2594	Non_sig
rs13212699_Ref_C	3361.3	0.27382	0.141029	1.94159	0.0521868	0.107635	1.209	Non_sig
rs13213239_Non-Ref_T	4054.41	0.374422	0.127098	2.94593	0.00321981	0.0103824	1.29632	Sig
rs13213239_Ref_C	3943.01	0.410655	0.126735	3.24027	0.00119418	0.00428742	1.32929	Sig
rs13213288_Non-Ref_G	3158.76	0.06923	0.15543	0.445411	0.656023	0.758259	1.04916	Non_sig
rs13213288_Ref_C	2924.44	0.0398176	0.130067	0.306132	0.759504	0.836621	1.02798	Non_sig
rs13213604_Non-Ref_C	19356.7	0.906932	0.0765542	11.8469	2.23e-32	4.29e-31	1.87505	Sig
rs13213604_Ref_G	14981.8	0.968913	0.0799185	12.1238	7.9e-34	1.58e-32	1.95737	Sig
rs13214169_Non-Ref_G	5268.83	0.294604	0.107737	2.73448	0.00624791	0.0183186	1.22655	Sig
rs13214169_Ref_A	5744.05	0.0965928	0.108874	0.887196	0.374973	0.505066	1.06925	Non_sig
rs13214290_Non-Ref_G	6250.75	0.238337	0.0974086	2.44677	0.0144141	0.0371985	1.17963	Sig
rs13214290_Ref_T	8179.71	0.346084	0.0940768	3.67873	0.000234396	0.000992623	1.27111	Sig
rs13214596_Non-Ref_C	3565.59	-0.00693509	0.12644	-0.0548487	0.956259	0.973041	0.995204	Non_sig
rs13214596_Ref_A	3918.21	0.122707	0.121182	1.01258	0.311259	0.438277	1.08878	Non_sig
rs13215208_Non-Ref_T	4067.91	1.1015	0.123668	8.90692	5.25e-19	6.64e-18	2.14578	Sig
rs13215208_Ref_C	6931.91	0.85266	0.109203	7.80799	5.81e-15	6.29e-14	1.80583	Sig
rs13222044_Non-Ref_T	11620.6	-0.244015	0.0820165	-2.97519	0.00292804	0.00953072	0.844392	Sig
rs13222044_Ref_C	15324.3	-0.152387	0.0815493	-1.86865	0.0616709	0.123421	0.89976	Non_sig
rs13229034_Non-Ref_C	1341.85	-0.153456	0.214887	-0.714123	0.475151	0.600864	0.899094	Non_sig
rs13229034_Ref_T	7235.7	-0.0719987	0.10607	-0.678785	0.497274	0.621868	0.951319	Non_sig
rs13232316_Non-Ref_A	525.491	-0.338524	0.283863	-1.19256	0.233042	0.351946	0.79085	Non_sig
rs13232316_Ref_T	251.137	-0.548676	0.482306	-1.13761	0.255283	0.377274	0.683647	Non_sig
rs13237546_Non-Ref_A	11292.3	0.182611	0.0899795	2.02947	0.0424099	0.0915807	1.13494	Non_sig
rs13237546_Ref_G	4178.71	0.158193	0.117107	1.35085	0.176745	0.28615	1.11589	Non_sig
rs13240595_Non-Ref_A	10800.6	1.3773	0.0969542	14.2057	8.44e-46	2.23e-44	2.59782	Sig
rs13240595_Ref_C	10281.4	1.32309	0.0858119	15.4184	1.23e-53	3.82e-52	2.50201	Sig
rs13241591_Non-Ref_G	2696.84	-0.222475	0.154255	-1.44225	0.149232	0.250225	0.857094	Non_sig
rs13241591_Ref_A	6987.03	-0.136758	0.0920793	-1.48522	0.137484	0.234586	0.909561	Non_sig
rs13256690_Non-Ref_C	2265.11	0.65823	0.170084	3.87004	0.000108819	0.000488858	1.57815	Sig
rs13256690_Ref_G	3334.18	0.936178	0.138732	6.7481	1.5e-11	1.34e-10	1.91345	Sig
rs13270870_Non-Ref_G	2709.14	-0.227668	0.139967	-1.62658	0.103827	0.18818	0.854014	Non_sig
rs13270870_Ref_A	4042.35	-0.489622	0.158573	-3.08767	0.00201731	0.00686644	0.712212	Sig
rs13313561_Non-Ref_C	1582.58	-0.153306	0.180376	-0.849923	0.395368	0.526139	0.899187	Non_sig
rs13313561_Ref_G	3048.43	-0.0371296	0.14934	-0.248624	0.803651	0.870587	0.974592	Non_sig
rs13313564_Non-Ref_A	4087.37	-0.431105	0.120371	-3.58148	0.000341653	0.00139816	0.741693	Sig
rs13313564_Ref_G	4440.49	-0.190093	0.123459	-1.53973	0.123627	0.216357	0.876549	Non_sig
rs13313573_Non-Ref_T	6981.86	-0.159879	0.0956387	-1.6717	0.0945835	0.174486	0.8951	Non_sig
rs13313573_Ref_G	7364.7	-0.155582	0.0954898	-1.6293	0.10325	0.187353	0.89777	Non_sig
rs1332721_Non-Ref_C	3704.45	-0.0884515	0.131236	-0.673988	0.500319	0.624297	0.940532	Non_sig
rs1332721_Ref_G	10277.7	0.0341109	0.104775	0.325563	0.744755	0.827701	1.02393	Non_sig
rs1332723_Non-Ref_A	4870.43	-0.407549	0.105177	-3.87487	0.00010668	0.000480294	0.753903	Sig
rs1332723_Ref_G	4983.38	-0.351748	0.116583	-3.01715	0.00255164	0.00846091	0.783634	Sig
rs1332724_Non-Ref_T	2403.23	0.444437	0.171709	2.58831	0.00964482	0.0267008	1.36078	Sig
rs1332724_Ref_C	6496.31	0.438431	0.10678	4.10594	4.03e-05	0.000197172	1.35513	Sig
rs1332731_Non-Ref_T	6029.41	-0.0228625	0.105594	-0.216513	0.828588	0.888909	0.984278	Non_sig
rs1332731_Ref_C	12972.2	0.0615079	0.082844	0.742455	0.457812	0.585656	1.04356	Non_sig
rs13332649_Non-Ref_G	2462.98	-0.15055	0.138437	-1.08749	0.276819	0.401539	0.900907	Non_sig
rs13332649_Ref_A	1869.38	-0.0986303	0.170407	-0.578791	0.56273	0.677767	0.933919	Non_sig
rs13334305_Non-Ref_T	9945.74	0.761216	0.0944123	8.06268	7.46e-16	8.42e-15	1.69492	Sig
rs13334305_Ref_C	17794.7	0.796658	0.0786713	10.1264	4.22e-24	6.29e-23	1.73707	Sig
rs13335265_Non-Ref_C	20108	1.11104	0.0830391	13.3797	7.95e-41	1.9e-39	2.16001	Sig
rs13335265_Ref_G	17346.8	2.18875	0.0930911	23.5119	3.08e-122	2.08e-120	4.55911	Sig
rs13338069_Non-Ref_G	24770.9	1.08783	0.0745795	14.5862	3.44e-48	9.47e-47	2.12555	Sig
rs13338069_Ref_A	17414.1	0.844872	0.0737199	11.4606	2.08e-30	3.76e-29	1.79611	Sig
rs13376563_Non-Ref_A	13349.1	0.174488	0.0780511	2.23556	0.0253808	0.0599172	1.12856	Non_sig
rs13376563_Ref_G	8948.1	0.146728	0.0937516	1.56507	0.117566	0.20786	1.10706	Non_sig
rs13380871_Non-Ref_C	796.038	-0.214107	0.234164	-0.914346	0.360535	0.491056	0.86208	Non_sig
rs13380871_Ref_T	1084.72	-0.537046	0.212894	-2.5226	0.0116492	0.0312602	0.68918	Sig
rs13385731_Non-Ref_C	20822	2.72758	0.0815898	33.4304	4.96e-245	7.5e-243	6.62345	Sig
rs13385731_Ref_T	8519.62	0.627901	0.0907849	6.91636	4.63e-12	4.3e-11	1.54531	Sig
rs13397_Non-Ref_A	918.113	0.0238343	0.245907	0.096924	0.922787	0.951308	1.01666	Non_sig
rs13397_Ref_G	2036.23	0.287014	0.155064	1.85094	0.0641784	0.127657	1.22011	Non_sig
rs1341666_Non-Ref_G	6042.55	0.107272	0.104494	1.02658	0.304618	0.43098	1.07719	Non_sig
rs1341666_Ref_C	6155.89	0.107788	0.104294	1.0335	0.301372	0.427815	1.07757	Non_sig
rs13425999_Non-Ref_T	6190.44	0.0337936	0.100693	0.335611	0.737164	0.822942	1.0237	Non_sig
rs13425999_Ref_C	945.961	-0.0799156	0.274246	-0.291401	0.770744	0.84557	0.946113	Non_sig
rs13433386_Non-Ref_G	1519.13	-0.0394921	0.173716	-0.227337	0.820161	0.884757	0.972997	Non_sig
rs13433386_Ref_A	1422.13	0.0300471	0.185558	0.161929	0.871362	0.918947	1.02105	Non_sig
rs1352633_Non-Ref_C	6122.5	-0.0308059	0.0982049	-0.31369	0.753756	0.833112	0.978873	Non_sig
rs1352633_Ref_A	7548.22	-0.0256678	0.11105	-0.231137	0.817208	0.882961	0.982366	Non_sig
rs1360902_Non-Ref_T	9091.83	-0.129557	0.0851939	-1.52073	0.128329	0.222637	0.914112	Non_sig
rs1360902_Ref_C	3919.3	-0.147317	0.114408	-1.28764	0.19787	0.311332	0.902928	Non_sig
rs1377586_Non-Ref_A	4257.67	0.923642	0.128621	7.18114	6.91e-13	6.75e-12	1.8969	Sig
rs1377586_Ref_G	4893.37	1.40914	0.11746	11.9967	3.7e-33	7.28e-32	2.65579	Sig
rs1382568_Non-Ref-1_C	1933.12	-0.318828	0.160236	-1.98975	0.0466189	0.0985094	0.801721	Non_sig
rs1382568_Non-Ref-2_G	1918.91	-0.17198	0.161015	-1.0681	0.285475	0.411021	0.887624	Non_sig
rs1382568_Ref_A	846.558	-0.151882	0.230188	-0.65982	0.50937	0.631424	0.900075	Non_sig
rs1385374_Non-Ref_T	8558.9	-0.0719651	0.0862016	-0.834846	0.403805	0.534272	0.951341	Non_sig
rs1385374_Ref_C	12358.8	-0.0209704	0.08068	-0.259921	0.794925	0.864151	0.98557	Non_sig
rs138585691_Non-Ref_A	7206.7	-0.361626	0.10966	-3.2977	0.000974816	0.00357432	0.778287	Sig
rs138585691_Ref_C	344.831	-0.203916	0.358219	-0.569248	0.569188	0.683289	0.868191	Non_sig
rs138641783_Non-Ref_A	1902.35	-0.0337837	0.169056	-0.199837	0.841608	0.897754	0.976855	Non_sig
rs138641783_Ref_G	4348.64	-0.0114676	0.121916	-0.0940614	0.92506	0.951754	0.992083	Non_sig
rs1387716_Non-Ref_G	4717.71	-0.52692	0.131882	-3.99537	6.46e-05	0.000305667	0.694035	Sig
rs1387716_Ref_A	3942.18	-0.324057	0.117611	-2.75533	0.00586323	0.0173382	0.798821	Sig
rs139218385_Non-Ref_G	4423.25	-0.405297	0.125532	-3.22863	0.00124385	0.00445289	0.755081	Sig
rs139218385_Ref_A	3687.19	-0.307369	0.134493	-2.28539	0.02229	0.0538501	0.808114	Non_sig
rs139284445_Non-Ref_T	1796.93	0.462895	0.162803	2.84329	0.00446501	0.013809	1.37831	Sig
rs139284445_Ref_C	618.977	-0.105596	0.265098	-0.398326	0.69039	0.786481	0.929421	Non_sig
rs139375736_Non-Ref_A	3559.7	-0.0851472	0.128621	-0.662002	0.50797	0.630415	0.942688	Non_sig
rs139375736_Ref_G	5773.5	-0.130554	0.102725	-1.27091	0.203761	0.317701	0.913481	Non_sig
rs140026975_Non-Ref_C	3808.21	-0.169479	0.131819	-1.28569	0.19855	0.311916	0.889164	Non_sig
rs140026975_Ref_A	2034.85	-0.239547	0.175181	-1.36742	0.171493	0.27925	0.847011	Non_sig
rs140074062_Non-Ref_T	6649.63	-0.145382	0.101821	-1.42782	0.153342	0.255873	0.90414	Non_sig
rs140074062_Ref_C	1723.58	0.00400749	0.169512	0.0236413	0.981139	0.987986	1.00278	Non_sig
rs140476407_Non-Ref_T	490.474	-0.273927	0.30795	-0.889517	0.373725	0.504385	0.827065	Non_sig
rs140476407_Ref_C	738.305	-0.0904066	0.278102	-0.325084	0.745118	0.827701	0.939258	Non_sig
rs140615691_Non-Ref_G	4980.4	-0.720131	0.155605	-4.62796	3.69e-06	2.1e-05	0.607042	Sig
rs140615691_Ref_T	4879.36	-0.599318	0.111373	-5.3812	7.4e-08	5.16e-07	0.660066	Sig
rs140703203_Non-Ref_T	3855.74	0.192195	0.116036	1.65634	0.097654	0.178874	1.1425	Non_sig
rs140703203_Ref_A	7213.97	0.174221	0.0948952	1.83593	0.0663685	0.131298	1.12835	Non_sig
rs140775682_Non-Ref_C	5975.89	-0.426128	0.0998266	-4.26869	1.97e-05	0.000100733	0.744256	Sig
rs140775682_Ref_T	12051.6	-0.360233	0.0902289	-3.99244	6.54e-05	0.000309007	0.779039	Sig
rs141195849_Non-Ref_A	9494.47	0.355979	0.0916602	3.88368	0.000102888	0.000464232	1.27985	Sig
rs141195849_Ref_G	4730.15	0.35947	0.12422	2.89381	0.00380593	0.0119797	1.28295	Sig
rs1414599_Non-Ref_T	6804.39	0.0666772	0.10847	0.614706	0.538749	0.657759	1.0473	Non_sig
rs1414599_Ref_G	6257.5	-0.00515066	0.115862	-0.044455	0.964542	0.977461	0.996436	Non_sig
rs141764869_Non-Ref_C	8571.68	1.09068	0.0917436	11.8884	1.36e-32	2.65e-31	2.12975	Sig
rs141764869_Ref_T	7041.89	0.943891	0.0946555	9.97185	2.02e-23	2.94e-22	1.92371	Sig
rs1421627_Non-Ref_A	83.4538	-0.534666	0.796081	-0.671623	0.501824	0.62554	0.690318	Non_sig
rs1421627_Ref_G	851.63	-0.134442	0.258757	-0.519569	0.603364	0.714092	0.911022	Non_sig
rs142335893_Non-Ref_C	4571.03	-0.129554	0.110501	-1.17243	0.241026	0.360841	0.914114	Non_sig
rs142335893_Ref_T	6549.11	0.18817	0.111053	1.69442	0.0901853	0.167568	1.13932	Non_sig
rs142373084_Non-Ref_C	8046.52	0.234601	0.0948658	2.47297	0.0133994	0.0349284	1.17658	Sig
rs142373084_Ref_A	7997	0.328115	0.0891418	3.68082	0.000232485	0.000985203	1.25537	Sig
rs142415291_Non-Ref_C	7570.48	-0.103978	0.108446	-0.9588	0.33766	0.466869	0.930464	Non_sig
rs142415291_Ref_A	2679.54	-0.130957	0.142897	-0.916442	0.359435	0.490096	0.913226	Non_sig
rs142443339_Non-Ref_G	6452.87	-0.207661	0.102921	-2.01768	0.0436243	0.0936062	0.86594	Non_sig
rs142443339_Ref_A	3035.08	-0.398534	0.125898	-3.16552	0.00154807	0.00542918	0.758629	Sig
rs142669530_Non-Ref_A	1945.91	-0.557874	0.175092	-3.18617	0.00144168	0.00510514	0.679302	Sig
rs142669530_Ref_G	14954	-0.383162	0.0811309	-4.72276	2.33e-06	1.36e-05	0.766755	Sig
rs143096751_Non-Ref_C	2849.04	-0.216243	0.164157	-1.3173	0.187738	0.29957	0.860804	Non_sig
rs143096751_Ref_A	1497.74	-0.366663	0.173574	-2.11243	0.0346499	0.0776619	0.775574	Non_sig
rs143123127_Non-Ref_A	4425.15	0.184129	0.125304	1.46946	0.141707	0.240271	1.13613	Non_sig
rs143123127_Ref_G	3441.08	0.0967522	0.131231	0.737264	0.460962	0.588801	1.06936	Non_sig
rs143255655_Non-Ref_C	906.123	0.110778	0.223037	0.496679	0.619415	0.727262	1.07981	Non_sig
rs143255655_Ref_T	3893.06	0.213882	0.138426	1.54511	0.122321	0.214493	1.1598	Non_sig
rs143389352_Non-Ref_A	12067.7	-0.264528	0.0777961	-3.40028	0.000673174	0.00257324	0.832471	Sig
rs143389352_Ref_G	7443.86	-0.310641	0.0929092	-3.34349	0.000827313	0.00308824	0.806283	Sig
rs143846731_Non-Ref_C	6994.31	-0.0292124	0.0938958	-0.311115	0.755713	0.834293	0.979955	Non_sig
rs143846731_Ref_G	6174.49	0.0242971	0.100456	0.241866	0.808884	0.875186	1.01698	Non_sig
rs144361842_Non-Ref_T	18387.3	2.57697	0.0801619	32.147	9.72e-227	1.26e-224	5.96684	Sig
rs144361842_Ref_C	15290.6	2.43318	0.082456	29.5089	2.22e-191	2.29e-189	5.40084	Sig
rs144576683_Non-Ref_T	8998.64	0.0123086	0.0867219	0.141932	0.887134	0.928437	1.00857	Non_sig
rs144576683_Ref_G	7165.3	0.0908776	0.0931884	0.975202	0.32946	0.458392	1.06502	Non_sig
rs144642710_Non-Ref_C	12101.5	-0.0527145	0.0783012	-0.673228	0.500803	0.624644	0.964121	Non_sig
rs144642710_Ref_T	9152.72	-0.0625424	0.0910432	-0.686954	0.492112	0.61678	0.957575	Non_sig
rs144651668_Non-Ref_A	3304.09	0.64314	0.128577	5.00197	5.67e-07	3.62e-06	1.56172	Sig
rs144651668_Ref_G	3512.85	-0.144565	0.131644	-1.09815	0.27214	0.396327	0.904652	Non_sig
rs1447994_Non-Ref_A	1889.06	-0.251957	0.177276	-1.42127	0.155239	0.258482	0.839757	Non_sig
rs1447994_Ref_G	2425.92	-0.146155	0.1438	-1.01637	0.309451	0.436227	0.903656	Non_sig
rs1453560_Non-Ref_G	46561.5	2.37063	0.0733642	32.3131	4.58e-229	6.17e-227	5.17166	Sig
rs1453560_Ref_T	5362.73	2.2557	0.119855	18.8202	5.16e-79	2.24e-77	4.77565	Sig
rs145472068_Non-Ref_G	29953.8	0.0417882	0.0639467	0.653485	0.513444	0.634796	1.02939	Non_sig
rs145472068_Ref_A	19525.9	-0.0744923	0.0812252	-0.917107	0.359086	0.489728	0.949676	Non_sig
rs145604770_Non-Ref_A	397.415	0.109515	0.344146	0.318223	0.750316	0.831391	1.07887	Non_sig
rs145604770_Ref_G	92.5409	0.648501	0.723332	0.896548	0.36996	0.500706	1.56754	Non_sig
rs1457098_Non-Ref_G	3241.06	-0.109658	0.128857	-0.851003	0.394768	0.525454	0.926808	Non_sig
rs1457098_Ref_A	6291.48	-0.169803	0.100049	-1.6972	0.0896593	0.166841	0.888964	Non_sig
rs146192187_Non-Ref_T	1113.98	0.248636	0.227371	1.09352	0.274164	0.398714	1.18808	Non_sig
rs146192187_Ref_C	1198.33	0.114609	0.203534	0.563094	0.573371	0.687247	1.08268	Non_sig
rs146263904_Non-Ref_G	690.098	-0.182362	0.288778	-0.631496	0.527716	0.648271	0.881259	Non_sig
rs146263904_Ref_A	1673.33	-0.758373	0.173203	-4.37852	1.19e-05	6.35e-05	0.591163	Sig
rs146266417_Non-Ref_T	4395.15	0.128309	0.113182	1.13365	0.256941	0.379088	1.09301	Non_sig
rs146266417_Ref_C	1777.69	0.156634	0.200871	0.779774	0.435524	0.564443	1.11468	Non_sig
rs146963441_Non-Ref_T	5721.66	0.447447	0.102566	4.36251	1.29e-05	6.79e-05	1.36363	Sig
rs146963441_Ref_C	6574.79	1.07084	0.11712	9.14309	6.07e-20	7.98e-19	2.10065	Sig
rs147134135_Non-Ref_C	8913.2	0.13649	0.0913774	1.49369	0.135256	0.231484	1.09923	Non_sig
rs147134135_Ref_A	7526.4	-0.126854	0.0921254	-1.37698	0.16852	0.27513	0.915826	Non_sig
rs1471778_Non-Ref_A	10090.7	0.415436	0.0922532	4.50322	6.69e-06	3.67e-05	1.3337	Sig
rs1471778_Ref_G	7267.76	0.542697	0.0982393	5.52424	3.31e-08	2.4e-07	1.45669	Sig
rs147365361_Non-Ref_G	7317.09	0.264236	0.0977251	2.70387	0.00685363	0.0198506	1.201	Sig
rs147365361_Ref_A	7044.86	0.103671	0.0972466	1.06606	0.286396	0.411869	1.0745	Non_sig
rs147882703_Non-Ref_G	594.412	-0.482074	0.267054	-1.80516	0.0710498	0.138789	0.715948	Non_sig
rs147882703_Ref_A	2499.73	-0.0624329	0.152379	-0.40972	0.682011	0.779226	0.957648	Non_sig
rs147887366_Non-Ref_T	43542.8	2.49953	0.0703436	35.5332	1.51e-276	2.47e-274	5.65502	Sig
rs147887366_Ref_C	11042.4	1.50174	0.0847417	17.7214	2.87e-70	1.12e-68	2.83184	Sig
rs1478895_Non-Ref_C	628.925	-0.256006	0.263568	-0.97131	0.331394	0.460463	0.837403	Non_sig
rs1478895_Ref_G	18466.9	-0.0293784	0.0745836	-0.393899	0.693655	0.788684	0.979842	Non_sig
rs1478900_Non-Ref_T	2768.94	-0.162363	0.147123	-1.10359	0.269773	0.393805	0.89356	Non_sig
rs1478900_Ref_C	4088.91	-0.198107	0.131152	-1.51051	0.130914	0.225921	0.871694	Non_sig
rs148024643_Non-Ref_A	3741.71	0.419796	0.165037	2.54365	0.0109701	0.029633	1.33774	Sig
rs148024643_Ref_G	3291.93	0.506748	0.145965	3.47171	0.000517147	0.00203018	1.42084	Sig
rs148147902_Non-Ref_T	7099.98	0.133453	0.099677	1.33885	0.18062	0.290829	1.09692	Non_sig
rs148147902_Ref_C	6365.1	0.0613376	0.0969375	0.632754	0.526894	0.647425	1.04343	Non_sig
rs148244279_Non-Ref_G	13382.1	0.0456086	0.0945775	0.482235	0.629639	0.735092	1.03212	Non_sig
rs148244279_Ref_T	5792.79	0.41221	0.136824	3.01271	0.00258929	0.00856743	1.33072	Sig
rs148251602_Non-Ref_T	940.231	0.211269	0.257575	0.820224	0.412089	0.541193	1.15771	Non_sig
rs148251602_Ref_C	421.969	-0.00784688	0.37385	-0.0209894	0.983254	0.988993	0.994576	Non_sig
rs148744983_Non-Ref_A	8130.17	0.661275	0.094105	7.02699	2.11e-12	2.01e-11	1.58148	Sig
rs148744983_Ref_G	8954.69	0.510588	0.0975055	5.23651	1.64e-07	1.11e-06	1.42463	Sig
rs1489961_Non-Ref_T	2799.47	-0.0547821	0.14459	-0.378879	0.704778	0.797102	0.96274	Non_sig
rs1489961_Ref_G	1246.66	-0.101612	0.194282	-0.523016	0.600963	0.71193	0.931991	Non_sig
rs1489965_Non-Ref_T	8415.43	0.895821	0.0971462	9.22137	2.93e-20	3.88e-19	1.86067	Sig
rs1489965_Ref_C	12395.2	1.34087	0.0924891	14.4976	1.25e-47	3.41e-46	2.53305	Sig
rs149169329_Non-Ref_T	4323.06	0.413217	0.118088	3.49924	0.000466582	0.00184609	1.33165	Sig
rs149169329_Ref_C	5452.42	0.263998	0.106077	2.48874	0.0128198	0.033802	1.2008	Sig
rs149819751_Non-Ref_A	1551.88	0.789698	0.201967	3.91003	9.23e-05	0.000421594	1.72871	Sig
rs149819751_Ref_G	1996.1	0.830466	0.163239	5.08742	3.63e-07	2.36e-06	1.77826	Sig
rs149965743_Non-Ref_A	10701.5	0.574567	0.0850893	6.75251	1.45e-11	1.3e-10	1.48923	Sig
rs149965743_Ref_G	8032.72	0.459656	0.0903209	5.08914	3.6e-07	2.34e-06	1.37521	Sig
rs150241951_Non-Ref_T	15125.9	0.924972	0.0878153	10.5332	6.08e-26	9.59e-25	1.89865	Sig
rs150241951_Ref_C	14739.1	0.793102	0.0940932	8.4289	3.49e-17	4.12e-16	1.7328	Sig
rs150348333_Non-Ref_C	5835.9	0.263054	0.107952	2.43677	0.014819	0.0380534	1.20002	Sig
rs150348333_Ref_T	3694.78	0.272869	0.118485	2.303	0.0212791	0.0517911	1.20821	Non_sig
rs150434441_Non-Ref_G	4603.98	0.244064	0.113512	2.15011	0.0315466	0.071954	1.18432	Non_sig
rs150434441_Ref_A	10429.2	0.307469	0.0898859	3.42066	0.0006247	0.00239829	1.23753	Sig
rs150803188_Non-Ref_A	1847.97	-0.215315	0.159841	-1.34705	0.177963	0.287446	0.861358	Non_sig
rs150803188_Ref_G	1762.88	0.0840047	0.172816	0.486092	0.626902	0.733262	1.05996	Non_sig
rs1510475_Non-Ref_C	6003.7	0.172425	0.101356	1.70118	0.0889097	0.165894	1.12695	Non_sig
rs1510475_Ref_A	5309.56	0.481689	0.102889	4.68165	2.85e-06	1.65e-05	1.39638	Sig
rs151192757_Non-Ref_T	2140.05	0.435763	0.169722	2.56752	0.010243	0.0279902	1.35263	Sig
rs151192757_Ref_C	4801.51	0.337871	0.120321	2.80808	0.00498376	0.0151714	1.26389	Sig
rs1512973_Non-Ref_A	13390.5	-0.0477506	0.0809929	-0.589566	0.555482	0.671383	0.967444	Non_sig
rs1512973_Ref_G	15257.1	0.213449	0.0730504	2.92195	0.00347852	0.0110955	1.15946	Sig
rs1513272_Non-Ref_T	3922.89	-0.205084	0.12099	-1.69505	0.0900659	0.167396	0.867488	Non_sig
rs1513272_Ref_C	2494.75	-0.171726	0.147372	-1.16526	0.243915	0.364494	0.88778	Non_sig
rs1531577_Non-Ref_T	4986.97	0.509918	0.135256	3.77001	0.00016324	0.00071471	1.42397	Sig
rs1531577_Ref_C	4000.37	0.415665	0.151849	2.73736	0.00619338	0.0181931	1.33391	Sig
rs1539258_Non-Ref-1_T	1167.34	-0.268081	0.197699	-1.35601	0.175097	0.283927	0.830424	Non_sig
rs1539258_Non-Ref-2_A	353.167	-0.418496	0.390225	-1.07245	0.283519	0.409023	0.748204	Non_sig
rs1539258_Ref_C	1423.24	-0.0955429	0.179299	-0.532871	0.594123	0.70619	0.93592	Non_sig
rs1545445_Non-Ref_A	511.934	-0.120245	0.29103	-0.413169	0.679483	0.777196	0.920032	Non_sig
rs1545445_Ref_T	4597.66	0.242366	0.123512	1.96228	0.0497295	0.103531	1.18293	Non_sig
rs1551559_Non-Ref_T	12041.9	0.655977	0.0823952	7.96135	1.7e-15	1.89e-14	1.57568	Sig
rs1551559_Ref_C	14950.3	0.550215	0.0843101	6.52609	6.75e-11	5.92e-10	1.4643	Sig
rs1557121_Non-Ref_C	6532.63	-0.172337	0.109476	-1.5742	0.115442	0.205097	0.887404	Non_sig
rs1557121_Ref_T	9778.61	-0.104733	0.0829312	-1.26289	0.206629	0.320851	0.929977	Non_sig
rs1557567_Non-Ref_T	5893.37	-0.253101	0.097896	-2.5854	0.00972651	0.026879	0.839091	Sig
rs1557567_Ref_C	4541.18	-0.143197	0.114582	-1.24974	0.211396	0.3265	0.90551	Non_sig
rs1564267_Non-Ref_C	10113.5	0.943823	0.0881924	10.7019	9.97e-27	1.62e-25	1.92362	Sig
rs1564267_Ref_T	2214.67	1.59488	0.166145	9.59931	8.05e-22	1.11e-20	3.02069	Sig
rs1569723_Non-Ref_A	2852.22	-0.213112	0.132555	-1.60772	0.107896	0.193744	0.862674	Non_sig
rs1569723_Ref_C	2421.82	-0.244788	0.175654	-1.39358	0.163445	0.268918	0.84394	Non_sig
rs1571971_Non-Ref_T	433.459	-0.347635	0.346779	-1.00247	0.316117	0.443006	0.785871	Non_sig
rs1571971_Ref_C	166.554	0.134142	0.503601	0.266365	0.789958	0.861016	1.09744	Non_sig
rs1576223_Non-Ref_A	9009.56	0.993402	0.0886756	11.2027	3.96e-29	6.8e-28	1.99087	Sig
rs1576223_Ref_T	6567.99	1.19791	0.100181	11.9574	5.94e-33	1.16e-31	2.29407	Sig
rs1577002_Non-Ref_A	5138.17	-0.412465	0.103618	-3.98063	6.87e-05	0.000323038	0.751339	Sig
rs1577002_Ref_G	3775.46	-0.443413	0.119742	-3.70306	0.000213015	0.000908277	0.735393	Sig
rs1577589_Non-Ref_A	2107.42	-0.170198	0.157396	-1.08133	0.279549	0.404365	0.888721	Non_sig
rs1577589_Ref_C	3844.29	0.0220708	0.11893	0.185578	0.852775	0.905755	1.01542	Non_sig
rs1577590_Non-Ref_A	7625.36	-0.288605	0.0891958	-3.23564	0.00121371	0.0043525	0.818693	Sig
rs1577590_Ref_G	3910.63	-0.168464	0.134287	-1.25451	0.209655	0.324446	0.889789	Non_sig
rs1590381_Non-Ref_A	5912.92	-0.216269	0.100653	-2.14866	0.0316615	0.0720836	0.860789	Non_sig
rs1590381_Ref_T	3577.74	-0.257678	0.135593	-1.90039	0.0573823	0.116378	0.836433	Non_sig
rs1592748_Non-Ref_A	4411.82	-0.312858	0.116529	-2.6848	0.00725734	0.0208931	0.805046	Sig
rs1592748_Ref_T	12691.4	-0.195382	0.0795951	-2.4547	0.0141002	0.0364642	0.873342	Sig
rs1602191_Non-Ref_G	26464	2.04578	0.0833619	24.5409	5.4e-133	3.94e-131	4.12896	Sig
rs1602191_Ref_T	55339.3	2.24254	0.085762	26.1485	1.03e-150	8.16e-149	4.73231	Sig
rs1602192_Non-Ref_G	8634.72	-0.249864	0.0890748	-2.8051	0.00503005	0.0152861	0.840976	Sig
rs1602192_Ref_A	16246.8	0.102061	0.0722001	1.41359	0.157482	0.261304	1.07331	Non_sig
rs1602194_Non-Ref_A	846.862	-0.568953	0.275402	-2.0659	0.0388382	0.085323	0.674106	Non_sig
rs1602194_Ref_G	1592.69	-0.456708	0.178562	-2.5577	0.0105368	0.0286586	0.728647	Sig
rs1610555_Non-Ref_T	12934.3	-0.530602	0.0829551	-6.39626	1.59e-10	1.37e-09	0.692266	Sig
rs1610555_Ref_G	15970.4	-0.516938	0.0873268	-5.91958	3.23e-09	2.55e-08	0.698853	Sig
rs1616369_Non-Ref_G	15531.9	1.2091	0.0797817	15.1552	7.01e-52	2.11e-50	2.31194	Sig
rs1616369_Ref_A	14736.8	1.21699	0.0866782	14.0403	8.83e-45	2.29e-43	2.32461	Sig
rs1624766_Non-Ref_T	15938.4	-0.160152	0.0772048	-2.07438	0.0380438	0.0837259	0.894931	Non_sig
rs1624766_Ref_C	5358.98	-0.0354926	0.112635	-0.31511	0.752678	0.83267	0.975699	Non_sig
rs1634726_Non-Ref_A	4849.65	-0.137039	0.10852	-1.2628	0.20666	0.320851	0.909384	Non_sig
rs1634726_Ref_G	5731.78	-0.230115	0.112268	-2.0497	0.0403935	0.0881467	0.852567	Non_sig
rs1635852_Non-Ref_C	7089.21	-0.115957	0.0945156	-1.22686	0.219876	0.337485	0.92277	Non_sig
rs1635852_Ref_T	10827.5	-0.0722673	0.0851009	-0.849195	0.395773	0.526565	0.951142	Non_sig
rs1651081_Non-Ref_T	2248.21	-0.11273	0.156075	-0.722284	0.47012	0.596564	0.924836	Non_sig
rs1651081_Ref_A	3198.29	-0.175072	0.137149	-1.27651	0.201774	0.315555	0.885723	Non_sig
rs16823413_Non-Ref_A	13901.1	-0.250779	0.0834964	-3.00347	0.00266921	0.00878504	0.840443	Sig
rs16823413_Ref_G	12509.3	-0.271164	0.0962179	-2.81823	0.00482898	0.01478	0.828651	Sig
rs16823421_Non-Ref_A	5166.11	-0.297906	0.10881	-2.73784	0.00618434	0.018182	0.813432	Sig
rs16823421_Ref_G	5670.95	-0.137199	0.105225	-1.30386	0.19228	0.305091	0.909283	Non_sig
rs16823429_Non-Ref_C	10198.1	-0.088738	0.0841607	-1.05439	0.291705	0.417279	0.940345	Non_sig
rs16823429_Ref_T	12704	-0.148436	0.0839193	-1.7688	0.0769279	0.148172	0.902228	Non_sig
rs16842520_Non-Ref_G	11887.4	0.0996474	0.0841163	1.18464	0.23616	0.355633	1.07151	Non_sig
rs16842520_Ref_C	8188.48	0.0908128	0.0878775	1.0334	0.301415	0.427815	1.06497	Non_sig
rs16842525_Non-Ref_C	7591.73	-0.289831	0.0992915	-2.91899	0.00351167	0.0111587	0.817998	Sig
rs16842525_Ref_T	5639.57	-0.302526	0.117399	-2.5769	0.00996902	0.0274026	0.810831	Sig
rs16842533_Non-Ref_G	7876.82	0.148254	0.0982733	1.50859	0.131405	0.22658	1.10823	Non_sig
rs16842533_Ref_A	6791.46	0.0743364	0.100542	0.73936	0.459689	0.587296	1.05288	Non_sig
rs16892384_Non-Ref_A	4148.15	-0.030392	0.114458	-0.265531	0.790601	0.861413	0.979154	Non_sig
rs16892384_Ref_C	14034.8	0.15225	0.0817486	1.86242	0.0625435	0.124846	1.1113	Non_sig
rs16892386_Non-Ref_A	7510.46	0.00960238	0.106488	0.0901732	0.92815	0.953983	1.00668	Non_sig
rs16892386_Ref_C	1150.81	0.140961	0.213968	0.658793	0.510029	0.631827	1.10264	Non_sig
rs16895659_Non-Ref_C	8075.89	-0.340219	0.0909915	-3.73902	0.000184738	0.0008018	0.789921	Sig
rs16895659_Ref_T	7902.83	-0.323159	0.0927216	-3.48527	0.000491648	0.00193662	0.799318	Sig
rs16920192_Non-Ref_A	542.934	0.0345068	0.288159	0.119749	0.904682	0.939512	1.02421	Non_sig
rs16920192_Ref_T	799.706	-0.261683	0.240995	-1.08584	0.277548	0.402127	0.834114	Non_sig
rs16922391_Non-Ref_G	787.325	-0.0913803	0.349685	-0.261322	0.793844	0.863582	0.938624	Non_sig
rs16922391_Ref_A	840.569	-0.0431037	0.23191	-0.185864	0.852551	0.905755	0.970565	Non_sig
rs16922396_Non-Ref_A	9444.41	-0.043203	0.0935845	-0.461647	0.644335	0.748867	0.970498	Non_sig
rs16922396_Ref_G	8099.25	0.0972717	0.0881945	1.10292	0.270061	0.394133	1.06975	Non_sig
rs16922400_Non-Ref_T	949.288	0.00206221	0.228887	0.00900974	0.992811	0.994315	1.00143	Non_sig
rs16922400_Ref_C	2731.98	-0.136635	0.161206	-0.847578	0.396673	0.527575	0.909638	Non_sig
rs16922408_Non-Ref_T	3460.03	0.149248	0.12215	1.22184	0.221767	0.339129	1.10899	Non_sig
rs16922408_Ref_G	5410.37	0.178398	0.124317	1.43503	0.15128	0.253317	1.13163	Non_sig
rs16922415_Non-Ref_C	3619.95	-0.129022	0.13288	-0.970961	0.331568	0.460601	0.914451	Non_sig
rs16922415_Ref_T	3651.59	-0.0755845	0.122829	-0.615362	0.538316	0.657553	0.948958	Non_sig
rs16922458_Non-Ref_T	4584.49	-0.300714	0.114554	-2.62508	0.00866296	0.0243521	0.811851	Sig
rs16922458_Ref_G	2608.6	-0.0292067	0.146682	-0.199116	0.842172	0.898201	0.979959	Non_sig
rs16922461_Non-Ref_A	6895.81	-0.181135	0.0935597	-1.93604	0.0528626	0.108524	0.882009	Non_sig
rs16922461_Ref_G	4110.44	-0.260932	0.112737	-2.31451	0.0206395	0.0504323	0.834549	Non_sig
rs16922462_Non-Ref_T	2599.16	0.17231	0.149848	1.1499	0.250185	0.371593	1.12686	Non_sig
rs16922462_Ref_C	6909.6	0.14478	0.10117	1.43105	0.152415	0.255011	1.10556	Non_sig
rs16922463_Non-Ref_A	1110.4	-0.212812	0.202705	-1.04986	0.293782	0.419863	0.862854	Non_sig
rs16922463_Ref_C	3088.14	-0.431005	0.137716	-3.12966	0.00175008	0.00605782	0.741745	Sig
rs16922464_Non-Ref_A	3631.47	-0.361461	0.120443	-3.0011	0.00269005	0.00883021	0.778376	Sig
rs16922464_Ref_G	5280.86	-0.293742	0.108534	-2.70646	0.00680051	0.0197336	0.815783	Sig
rs16922466_Non-Ref_A	4769.59	-0.0835984	0.140096	-0.596723	0.550692	0.667284	0.943701	Non_sig
rs16922466_Ref_G	9203.79	0.0989265	0.0897671	1.10204	0.270446	0.394417	1.07098	Non_sig
rs16922470_Non-Ref_T	3401.47	-0.31427	0.12635	-2.4873	0.0128717	0.0338712	0.804258	Sig
rs16922470_Ref_C	7195.61	-0.336921	0.0955661	-3.52553	0.000422643	0.00169275	0.791729	Sig
rs16922471_Non-Ref_G	1398.92	0.00119024	0.192163	0.0061939	0.995058	0.995984	1.00083	Non_sig
rs16922471_Ref_A	1681.46	0.268821	0.16779	1.60213	0.109127	0.195615	1.20482	Non_sig
rs16922472_Non-Ref_T	834.605	0.965118	0.270775	3.56428	0.000364862	0.00148433	1.95222	Sig
rs16922472_Ref_A	4436.03	0.564734	0.111112	5.08258	3.72e-07	2.41e-06	1.47911	Sig
rs16965367_Non-Ref_C	26214.4	-0.15551	0.074881	-2.07676	0.037824	0.0834199	0.897815	Non_sig
rs16965367_Ref_T	25228.1	-0.0965017	0.0678856	-1.42153	0.155162	0.258422	0.935298	Non_sig
rs16972959_Non-Ref_A	12279.2	-0.365254	0.0858052	-4.25678	2.07e-05	0.000105725	0.776332	Sig
rs16972959_Ref_G	11908.9	-0.486237	0.082052	-5.92597	3.1e-09	2.45e-08	0.713884	Sig
rs17057846_Non-Ref_A	16467	0.600231	0.0768043	7.81506	5.49e-15	5.97e-14	1.51596	Sig
rs17057846_Ref_G	6934.2	0.752866	0.104267	7.22054	5.18e-13	5.1e-12	1.68514	Sig
rs1708302_Non-Ref_T	2275.6	-0.165101	0.165465	-0.997801	0.318376	0.445368	0.891866	Non_sig
rs1708302_Ref_C	8642.66	-0.207004	0.101982	-2.02982	0.0423745	0.0915361	0.866334	Non_sig
rs1712509_Non-Ref_T	13724.5	-0.177997	0.0775106	-2.29641	0.0216522	0.0525754	0.88393	Non_sig
rs1712509_Ref_G	9647.5	-0.107695	0.082678	-1.30259	0.192716	0.305548	0.92807	Non_sig
rs1712512_Non-Ref_T	561.887	0.659832	0.283075	2.33094	0.0197563	0.0486767	1.5799	Sig
rs1712512_Ref_A	5366.53	0.368845	0.109108	3.38055	0.000723407	0.00274664	1.29132	Sig
rs17167255_Non-Ref_A	6318.19	-0.0260693	0.117749	-0.221397	0.824783	0.886625	0.982092	Non_sig
rs17167255_Ref_G	4522.59	-0.00514675	0.134183	-0.0383562	0.969404	0.980946	0.996439	Non_sig
rs17200824_Non-Ref_G	1205.91	-0.0677831	0.212211	-0.319413	0.749413	0.830688	0.954103	Non_sig
rs17200824_Ref_A	810.264	-0.1875	0.244929	-0.765528	0.443957	0.57179	0.878126	Non_sig
rs17212236_Non-Ref_C	4802.46	0.417179	0.113103	3.68849	0.000225589	0.000957286	1.33531	Sig
rs17212236_Ref_G	14124.1	0.857465	0.077325	11.0891	1.42e-28	2.42e-27	1.81185	Sig
rs17266552_Non-Ref_A	2912.84	-0.395849	0.137205	-2.88509	0.00391308	0.012261	0.760042	Sig
rs17266552_Ref_G	2563.99	-0.370425	0.149628	-2.47564	0.0132997	0.034771	0.773554	Sig
rs17266594_Non-Ref_C	20985.9	1.40848	0.0855348	16.4667	6.36e-61	2.12e-59	2.65457	Sig
rs17266594_Ref_T	10157.9	1.50393	0.0916854	16.4031	1.82e-60	5.96e-59	2.83613	Sig
rs17277503_Non-Ref_A	10292.3	0.0493568	0.0814437	0.606024	0.544499	0.661978	1.0348	Non_sig
rs17277503_Ref_G	3813.15	-0.157435	0.125931	-1.25016	0.21124	0.326409	0.896618	Non_sig
rs17340542_Non-Ref_C	3969.13	-0.0874016	0.122181	-0.715344	0.474397	0.600426	0.941216	Non_sig
rs17340542_Ref_T	4537.74	-0.0189665	0.119043	-0.159325	0.873413	0.919693	0.986939	Non_sig
rs17346550_Non-Ref_C	22697.8	0.239084	0.0686185	3.48425	0.000493527	0.00194279	1.18024	Sig
rs17346550_Ref_T	16750.2	-0.15618	0.0751805	-2.0774	0.037765	0.0833194	0.897398	Non_sig
rs1734787_Non-Ref_C	7578.2	0.0122305	0.101007	0.121086	0.903623	0.939032	1.00851	Non_sig
rs1734787_Ref_A	2495.37	0.0487067	0.15554	0.313146	0.75417	0.833247	1.03434	Non_sig
rs1734789_Non-Ref_A	3357.01	-0.19741	0.129133	-1.52873	0.126332	0.219972	0.872115	Non_sig
rs1734789_Ref_G	2504.29	-0.282902	0.137308	-2.06035	0.0393648	0.0863881	0.821936	Non_sig
rs1734790_Non-Ref_A	6679.26	-0.0937844	0.116912	-0.802179	0.422449	0.552112	0.937061	Non_sig
rs1734790_Ref_C	5821.8	0.0328868	0.107692	0.305379	0.760077	0.836975	1.02306	Non_sig
rs1734791_Non-Ref_T	5844.11	-0.278211	0.104652	-2.65844	0.00785032	0.0224026	0.824613	Sig
rs1734791_Ref_A	5397.66	-0.0994642	0.138009	-0.720707	0.47109	0.597433	0.93338	Non_sig
rs1734792_Non-Ref_C	11674.8	-0.454399	0.0915176	-4.96515	6.86e-07	4.34e-06	0.729814	Sig
rs1734792_Ref_A	10293.2	-0.362819	0.0813308	-4.46102	8.16e-06	4.43e-05	0.777644	Sig
rs17421_Non-Ref_C	8230.87	0.791649	0.0918213	8.62163	6.6e-18	8.11e-17	1.73105	Sig
rs17421_Ref_G	8175.75	0.666383	0.0955242	6.97606	3.04e-12	2.86e-11	1.58709	Sig
rs17422_Non-Ref-1_T	3850.38	0.462199	0.126032	3.6673	0.000245123	0.00103101	1.37764	Sig
rs17422_Non-Ref-2_G	4395.99	0.196163	0.11497	1.70622	0.087967	0.16458	1.14565	Non_sig
rs17422_Non-Ref-3_C	3285.68	-0.0786573	0.138567	-0.567646	0.570275	0.68433	0.946939	Non_sig
rs17422_Ref_A	5062.35	0.270233	0.108185	2.49787	0.0124942	0.0331681	1.206	Sig
rs17425212_Non-Ref_T	980.924	0.619208	0.230515	2.68619	0.00722723	0.0208257	1.53603	Sig
rs17425212_Ref_C	8980.02	0.527909	0.0959566	5.50154	3.76e-08	2.71e-07	1.44184	Sig
rs17435_Non-Ref_A	9863.53	-0.0991545	0.0834052	-1.18883	0.234507	0.353642	0.93358	Non_sig
rs17435_Ref_T	4112.6	-0.233448	0.145923	-1.5998	0.109642	0.196312	0.850599	Non_sig
rs17515910_Non-Ref_C	7656.68	-0.147278	0.0928773	-1.58573	0.112801	0.201097	0.902952	Non_sig
rs17515910_Ref_A	10545.8	-0.0554128	0.100556	-0.551063	0.58159	0.695219	0.962319	Non_sig
rs17630801_Non-Ref_C	6974.71	-0.0372383	0.0945101	-0.394014	0.69357	0.788684	0.974519	Non_sig
rs17630801_Ref_A	2893.39	0.0130381	0.135841	0.09598	0.923536	0.951366	1.00908	Non_sig
rs17676923_Non-Ref_T	1205.42	0.842583	0.203754	4.1353	3.54e-05	0.000175382	1.79326	Sig
rs17676923_Ref_C	1246.87	1.03572	0.200984	5.15327	2.56e-07	1.7e-06	2.05014	Sig
rs17778581_Non-Ref_T	8405.45	0.192241	0.0938234	2.04897	0.040465	0.0882717	1.14254	Non_sig
rs17778581_Ref_C	12489.3	0.291198	0.0784862	3.71018	0.000207116	0.00088617	1.22366	Sig
rs17805769_Non-Ref_G	1088.17	-0.173232	0.214525	-0.807514	0.41937	0.548897	0.886854	Non_sig
rs17805769_Ref_A	1992.52	-0.220355	0.161409	-1.3652	0.17219	0.280092	0.858354	Non_sig
rs17849501_Non-Ref_T	4560.98	0.249397	0.111366	2.23944	0.0251273	0.0594319	1.18871	Non_sig
rs17849501_Ref_C	3142.38	0.400613	0.160684	2.49317	0.0126609	0.0335104	1.32007	Sig
rs17849502_Non-Ref_T	1221.93	-0.297629	0.189429	-1.57118	0.11614	0.205748	0.813589	Non_sig
rs17849502_Ref_G	852.847	-0.786184	0.257953	-3.04778	0.00230542	0.00772291	0.579876	Sig
rs1788097_Non-Ref_T	7699.59	-0.329917	0.0944159	-3.49429	0.000475317	0.00187706	0.795582	Sig
rs1788097_Ref_C	7472.01	-0.3511	0.115993	-3.02691	0.0024707	0.00821448	0.783986	Sig
rs1788098_Non-Ref_T	3549.18	-0.105422	0.128321	-0.82155	0.411333	0.54043	0.929533	Non_sig
rs1788098_Ref_C	5645.37	-0.215986	0.105888	-2.03976	0.0413743	0.0898721	0.860958	Non_sig
rs1800628_Non-Ref_A	5094.53	-0.354133	0.11584	-3.05708	0.00223507	0.00752382	0.78234	Sig
rs1800628_Ref_G	4960.34	-0.428629	0.118558	-3.61534	0.000299951	0.00124391	0.742968	Sig
rs1800890_Non-Ref_T	1871.69	-0.166081	0.17458	-0.951321	0.341441	0.471048	0.89126	Non_sig
rs1800890_Ref_A	3905.74	0.0575589	0.138122	0.416724	0.67688	0.775363	1.0407	Non_sig
rs1801274_Non-Ref_G	6355.61	1.0404	0.102647	10.1357	3.84e-24	5.75e-23	2.0568	Sig
rs1801274_Ref_A	1916.18	0.83756	0.162783	5.14524	2.67e-07	1.77e-06	1.78702	Sig
rs1804182_Non-Ref_A	12935	1.43669	0.0949211	15.1357	9.42e-52	2.82e-50	2.707	Sig
rs1804182_Ref_G	3560.1	0.342289	0.12454	2.74843	0.00598818	0.017674	1.26777	Sig
rs1806356_Non-Ref_A	3047.5	0.409807	0.131465	3.11724	0.00182553	0.00628911	1.32851	Sig
rs1806356_Ref_G	6893.98	0.304344	0.101313	3.00401	0.00266444	0.00877398	1.23486	Sig
rs1807560_Non-Ref_A	21543.2	0.317885	0.0675627	4.70503	2.54e-06	1.48e-05	1.2465	Sig
rs1807560_Ref_G	4276.01	0.372282	0.118209	3.14935	0.00163635	0.00570332	1.2944	Sig
rs180769054_Non-Ref_A	73965.2	4.96616	0.094685	52.4493	0	0	31.2582	Sig
rs180769054_Ref_G	57125.4	4.9499	0.0935029	52.9385	0	0	30.9078	Sig
rs1831795_Non-Ref_G	2205.9	-0.221031	0.152061	-1.45356	0.146067	0.245916	0.857952	Non_sig
rs1831795_Ref_A	3944.36	-0.0860883	0.119861	-0.718236	0.472612	0.598751	0.942074	Non_sig
rs183631218_Non-Ref_C	2869.55	0.00940182	0.133033	0.0706727	0.943658	0.964306	1.00654	Non_sig
rs183631218_Ref_T	215.571	-0.0440203	0.544368	-0.080865	0.935549	0.958746	0.969948	Non_sig
rs1844497_Non-Ref_G	3919.42	-0.129162	0.116545	-1.10827	0.267747	0.391309	0.914362	Non_sig
rs1844497_Ref_A	5859.87	-0.010156	0.101829	-0.0997353	0.920554	0.94948	0.992985	Non_sig
rs1844498_Non-Ref_A	5527.16	-0.0528353	0.101665	-0.519698	0.603274	0.714092	0.96404	Non_sig
rs1844498_Ref_G	5296.18	-0.0177357	0.117914	-0.150412	0.88044	0.924395	0.987782	Non_sig
rs1854332_Non-Ref_C	4034.74	0.609132	0.116707	5.21931	1.8e-07	1.21e-06	1.52534	Sig
rs1854332_Ref_T	1909.82	0.614775	0.174458	3.52392	0.000425218	0.00170197	1.53132	Sig
rs1857066_Non-Ref_C	4089.77	-0.477545	0.132732	-3.59781	0.000320907	0.00132336	0.718199	Sig
rs1857066_Ref_A	547.087	-0.756873	0.308423	-2.45401	0.0141272	0.0364998	0.591778	Sig
rs185857314_Non-Ref_A	306.029	-0.141849	0.420045	-0.3377	0.735589	0.822121	0.906357	Non_sig
rs185857314_Ref_G	1852.13	0.487134	0.1726	2.82232	0.00476769	0.0146285	1.40166	Sig
rs1870027_Non-Ref_A	2303.35	-0.24897	0.142623	-1.74566	0.0808709	0.154373	0.841497	Non_sig
rs1870027_Ref_G	3396.98	0.154403	0.125939	1.22602	0.220193	0.337581	1.11296	Non_sig
rs187047327_Non-Ref_T	1151.35	0.33183	0.199082	1.66681	0.095553	0.175752	1.25861	Non_sig
rs187047327_Ref_A	1480.57	0.539198	0.19531	2.76072	0.00576733	0.0171137	1.45316	Sig
rs1874886_Non-Ref_A	7914.6	-0.136996	0.0959938	-1.42713	0.153542	0.256138	0.909411	Non_sig
rs1874886_Ref_G	9178.28	0.00598315	0.084178	0.0710773	0.943336	0.964306	1.00416	Non_sig
rs1883231_Non-Ref_A	3250.77	-0.212191	0.142664	-1.48734	0.136924	0.233758	0.863225	Non_sig
rs1883231_Ref_T	1954.55	-0.187076	0.160325	-1.16685	0.243271	0.363938	0.878384	Non_sig
rs1883832_Non-Ref_C	8294.11	0.91689	0.0984629	9.31204	1.25e-20	1.68e-19	1.88804	Sig
rs1883832_Ref_T	6986.44	0.817383	0.102771	7.95343	1.81e-15	2.01e-14	1.76221	Sig
rs1884738_Non-Ref_G	3213.58	0.946311	0.128343	7.37331	1.66e-13	1.66e-12	1.92694	Sig
rs1884738_Ref_C	12419.2	2.25316	0.103372	21.7965	2.5e-105	1.42e-103	4.76726	Sig
rs1888823_Non-Ref_G	5167.79	-0.314342	0.111307	-2.8241	0.00474137	0.0145549	0.804218	Sig
rs1888823_Ref_A	6410.89	-0.272862	0.0999495	-2.73	0.00633346	0.0185431	0.827676	Sig
rs1888824_Non-Ref_A	8139.79	-0.189099	0.0935133	-2.02216	0.0431594	0.0928758	0.877153	Non_sig
rs1888824_Ref_G	3660.26	-0.276785	0.125098	-2.21254	0.0269296	0.0629982	0.825429	Non_sig
rs1888825_Non-Ref_T	443.008	-0.528333	0.344944	-1.53165	0.125609	0.21896	0.693355	Non_sig
rs1888825_Ref_G	597.905	-0.0362756	0.273757	-0.13251	0.894581	0.932343	0.975169	Non_sig
rs1892250_Non-Ref_C	5880.89	0.13241	0.108489	1.22049	0.22228	0.339578	1.09612	Non_sig
rs1892250_Ref_T	5363.66	0.099035	0.111501	0.888194	0.374436	0.504888	1.07106	Non_sig
rs1892251_Non-Ref_C	3576.71	-0.40637	0.130169	-3.12188	0.00179702	0.00620062	0.754519	Sig
rs1892251_Ref_T	2429.57	-0.359449	0.153134	-2.34728	0.0189111	0.0470239	0.779462	Sig
rs1892253_Non-Ref_G	7746.87	-0.227993	0.0924972	-2.46486	0.0137067	0.0355653	0.853822	Sig
rs1892253_Ref_T	16761.3	-0.193664	0.0744524	-2.60118	0.00929044	0.0258698	0.874382	Sig
rs1894650_Non-Ref-1_A	2191	0.240358	0.153063	1.57033	0.116339	0.206043	1.18129	Non_sig
rs1894650_Non-Ref-2_G	2121.94	0.341184	0.150391	2.26865	0.0232898	0.0558092	1.2668	Non_sig
rs1894650_Ref_C	1606.41	0.216851	0.168834	1.28441	0.199	0.312286	1.16219	Non_sig
rs1894651_Non-Ref_G	4498.59	-0.123489	0.111422	-1.1083	0.267731	0.391309	0.917965	Non_sig
rs1894651_Ref_A	7230.02	-0.0706407	0.0992932	-0.711436	0.476814	0.601863	0.952215	Non_sig
rs1894652_Non-Ref_A	2181.21	-0.0308168	0.167871	-0.183574	0.854347	0.906711	0.978866	Non_sig
rs1894652_Ref_G	3899.55	-0.165597	0.143869	-1.15103	0.249721	0.370994	0.891559	Non_sig
rs1894653_Non-Ref_G	11769.4	-0.270147	0.0808753	-3.34029	0.000836909	0.00311656	0.829235	Sig
rs1894653_Ref_C	4593.47	-0.36889	0.133716	-2.75876	0.00580209	0.0171901	0.774378	Sig
rs189599195_Non-Ref_T	1410.72	-0.341276	0.181146	-1.88398	0.0595673	0.119895	0.789343	Non_sig
rs189599195_Ref_G	9015.82	-0.221442	0.0927858	-2.38659	0.0170054	0.0428346	0.857708	Sig
rs189778766_Non-Ref_T	521.357	0.734926	0.347359	2.11575	0.0343659	0.0771927	1.66431	Non_sig
rs189778766_Ref_G	1044.79	0.883917	0.224842	3.93128	8.45e-05	0.000388296	1.84538	Sig
rs1912818_Non-Ref_G	3253.78	1.2084	0.145475	8.30656	9.85e-17	1.15e-15	2.31081	Sig
rs1912818_Ref_T	9247.34	0.927623	0.0894197	10.3738	3.26e-25	5.04e-24	1.90214	Sig
rs1913517_Non-Ref_G	15498.8	-0.127529	0.0752303	-1.69518	0.090042	0.167396	0.915398	Non_sig
rs1913517_Ref_A	5001.28	-0.280255	0.112968	-2.48083	0.0131077	0.0343849	0.823445	Sig
rs191674933_Non-Ref_T	794.532	0.337992	0.250325	1.35022	0.176946	0.286327	1.264	Non_sig
rs191674933_Ref_A	1577.95	0.526389	0.18175	2.89622	0.00377684	0.0119063	1.44032	Sig
rs192173598_Non-Ref_G	1324.56	0.178014	0.212355	0.838284	0.401871	0.532737	1.13133	Non_sig
rs192173598_Ref_A	2664.18	0.312744	0.157193	1.98956	0.0466399	0.0985202	1.24207	Non_sig
rs1927219_Non-Ref_C	13776	0.249706	0.0800876	3.11791	0.00182139	0.00628123	1.18896	Sig
rs1927219_Ref_T	10455.5	-0.136761	0.089559	-1.52705	0.12675	0.220576	0.909559	Non_sig
rs1927220_Non-Ref_A	10058.3	-0.191848	0.0849477	-2.25843	0.0239189	0.0570302	0.875483	Non_sig
rs1927220_Ref_C	10561.6	-0.162739	0.0879946	-1.84941	0.0643981	0.127995	0.893328	Non_sig
rs1927222_Non-Ref_G	198.696	0.454577	0.518041	0.877493	0.380219	0.510138	1.37038	Non_sig
rs1927222_Ref_A	99.9883	1.04584	0.673841	1.55205	0.12065	0.212103	2.06456	Non_sig
rs1927225_Non-Ref_T	3077.48	-0.229196	0.137802	-1.66323	0.0962666	0.176797	0.85311	Non_sig
rs1927225_Ref_G	3810.73	-0.117804	0.122703	-0.960072	0.337019	0.466492	0.921589	Non_sig
rs1927226_Non-Ref_C	1929.07	-0.402777	0.173152	-2.32615	0.0200107	0.0491865	0.756401	Sig
rs1927226_Ref_T	3924.79	-0.374706	0.117729	-3.18279	0.00145864	0.00515343	0.771263	Sig
rs1927227_Non-Ref_G	1974.04	0.147779	0.153398	0.963371	0.335361	0.46483	1.10786	Non_sig
rs1927227_Ref_A	6426.58	-0.0851441	0.103383	-0.823577	0.41018	0.539372	0.94269	Non_sig
rs1927228_Non-Ref_G	393.694	-0.189489	0.343452	-0.55172	0.58114	0.694815	0.876916	Non_sig
rs1927228_Ref_A	2613.97	-0.447946	0.199818	-2.24178	0.0249758	0.0592089	0.733086	Non_sig
rs1929847_Non-Ref_G	6216.58	-0.040665	0.101543	-0.40047	0.68881	0.785115	0.972207	Non_sig
rs1929847_Ref_T	2737.97	-0.241075	0.150939	-1.59716	0.110229	0.197192	0.846115	Non_sig
rs1929849_Non-Ref_C	7362.36	0.110242	0.0951376	1.15876	0.246555	0.367688	1.07941	Non_sig
rs1929849_Ref_T	10171.4	-0.0540517	0.0826634	-0.653877	0.513191	0.634736	0.963227	Non_sig
rs1930975_Non-Ref_C	21640.4	1.65776	0.0865624	19.1511	9.48e-82	4.32e-80	3.15527	Sig
rs1930975_Ref_A	14706.3	1.57452	0.0929349	16.9422	2.2e-64	7.98e-63	2.97836	Sig
rs1930976_Non-Ref_G	9374.33	-0.0857287	0.0938938	-0.913039	0.361222	0.491668	0.942308	Non_sig
rs1930976_Ref_A	7008.87	-0.140428	0.0939954	-1.49399	0.135179	0.231416	0.90725	Non_sig
rs1930977_Non-Ref_T	11888.7	0.178809	0.0788816	2.26681	0.023402	0.0559916	1.13195	Non_sig
rs1930977_Ref_A	15336.2	0.168492	0.0782099	2.15436	0.0312119	0.0712955	1.12388	Non_sig
rs1930978_Non-Ref_C	5764.42	-0.210284	0.102431	-2.05293	0.0400794	0.0876043	0.864367	Non_sig
rs1930978_Ref_T	3412.67	-0.169075	0.133854	-1.26313	0.206541	0.320851	0.889412	Non_sig
rs1930980_Non-Ref_G	5620.05	0.264555	0.100949	2.62066	0.00877589	0.0246249	1.20127	Sig
rs1930980_Ref_C	8793.94	0.268105	0.0980288	2.73496	0.00623881	0.0183005	1.20422	Sig
rs1930981_Non-Ref_T	1778.6	0.319669	0.166921	1.91509	0.055481	0.113002	1.24804	Non_sig
rs1930981_Ref_A	1039.41	0.315985	0.212141	1.48951	0.136354	0.232977	1.24486	Non_sig
rs1930982_Non-Ref_A	20355.7	-0.230426	0.0700898	-3.28758	0.00101053	0.00369435	0.852383	Sig
rs1930982_Ref_T	14124.9	-0.122078	0.0775564	-1.57405	0.115475	0.205098	0.918863	Non_sig
rs1930983_Non-Ref_T	11145.1	-0.0774734	0.0841423	-0.920743	0.357185	0.487671	0.947716	Non_sig
rs1930983_Ref_C	7720.91	-0.0863635	0.08999	-0.959702	0.337205	0.466538	0.941894	Non_sig
rs1930984_Non-Ref_A	4440.33	0.00408347	0.111818	0.036519	0.970869	0.981468	1.00283	Non_sig
rs1930984_Ref_C	6143.18	0.105172	0.130922	0.803319	0.42179	0.551599	1.07562	Non_sig
rs1930985_Non-Ref_A	6249.83	-0.31344	0.0992659	-3.15758	0.00159082	0.0055634	0.80472	Sig
rs1930985_Ref_G	8381.14	-0.339447	0.0862316	-3.93646	8.27e-05	0.000381707	0.790344	Sig
rs1930986_Non-Ref_A	4554.76	0.057985	0.114236	0.507587	0.611743	0.720982	1.04101	Non_sig
rs1930986_Ref_G	2562.41	-0.0719245	0.158638	-0.453389	0.650269	0.754069	0.951368	Non_sig
rs1930989_Non-Ref_C	4557.51	-0.46983	0.115886	-4.05424	5.03e-05	0.000241898	0.72205	Sig
rs1930989_Ref_T	8407.81	-0.63295	0.0896672	-7.05889	1.68e-12	1.61e-11	0.644856	Sig
rs1930991_Non-Ref_C	3820.87	-0.195333	0.152579	-1.28021	0.20047	0.313911	0.873371	Non_sig
rs1930991_Ref_G	1965.06	0.0248691	0.153626	0.161881	0.8714	0.918947	1.01739	Non_sig
rs1930992_Non-Ref_G	7632.15	0.522799	0.0992828	5.26576	1.4e-07	9.52e-07	1.43674	Sig
rs1930992_Ref_T	15092.3	0.418448	0.0771765	5.42196	5.9e-08	4.15e-07	1.33649	Sig
rs1937126_Non-Ref_C	4942.13	0.236193	0.13072	1.80686	0.0707837	0.1384	1.17788	Non_sig
rs1937126_Ref_G	980.635	0.327754	0.226502	1.44702	0.14789	0.248269	1.25506	Non_sig
rs1954598_Non-Ref_C	7912.2	0.122059	0.0885502	1.37841	0.168076	0.274671	1.08829	Non_sig
rs1954598_Ref_T	2230.14	-0.0367785	0.166358	-0.22108	0.82503	0.886625	0.974829	Non_sig
rs1967448_Non-Ref_C	42357.7	4.05317	0.0787776	51.4508	0	0	16.6007	Sig
rs1967448_Ref_G	27624.5	3.62178	0.0750861	48.235	0	0	12.3101	Sig
rs1967449_Non-Ref_T	2481.34	0.421958	0.153955	2.74079	0.00612926	0.0180303	1.33974	Sig
rs1967449_Ref_C	7798.76	0.183808	0.0930128	1.97616	0.0481369	0.101138	1.13588	Non_sig
rs1967450_Non-Ref_T	602.162	0.759351	0.273639	2.77501	0.00551998	0.0164839	1.69273	Sig
rs1967450_Ref_C	2668.83	1.08117	0.156366	6.91433	4.7e-12	4.35e-11	2.11574	Sig
rs1974070_Non-Ref_C	2198.14	0.125679	0.162659	0.772656	0.439726	0.567915	1.09102	Non_sig
rs1974070_Ref_T	6537.67	0.160076	0.0993735	1.61085	0.107211	0.192962	1.11735	Non_sig
rs1981412_Non-Ref_C	5191.31	-0.227621	0.125998	-1.80655	0.0708324	0.138435	0.854042	Non_sig
rs1981412_Ref_T	1507.05	-0.185607	0.174893	-1.06126	0.288571	0.413845	0.879279	Non_sig
rs1983284_Non-Ref_T	1440.04	-0.282164	0.178233	-1.58312	0.113394	0.201867	0.822356	Non_sig
rs1983284_Ref_A	3645.02	-0.231222	0.124831	-1.85228	0.0639855	0.127314	0.851913	Non_sig
rs1987673_Non-Ref_A	3893.85	-0.552175	0.118283	-4.66826	3.04e-06	1.75e-05	0.681991	Sig
rs1987673_Ref_G	3621.78	-0.43359	0.143917	-3.01278	0.0025887	0.00856743	0.740417	Sig
rs199500428_Non-Ref_T	3061.69	-0.0216275	0.126549	-0.170902	0.864301	0.913479	0.985121	Non_sig
rs199500428_Ref_A	4819.08	-0.174137	0.105926	-1.64395	0.100187	0.182704	0.886297	Non_sig
rs199590607_Non-Ref_G	2612.93	0.681451	0.142764	4.77328	1.81e-06	1.07e-05	1.60375	Sig
rs199590607_Ref_A	4897.45	0.486244	0.110776	4.38944	1.14e-05	6.07e-05	1.40079	Sig
rs1995976_Non-Ref_G	5989.19	0.210451	0.0993815	2.1176	0.0342086	0.0769508	1.15705	Non_sig
rs1995976_Ref_A	1084.98	0.00530783	0.21719	0.0244387	0.980503	0.987639	1.00369	Non_sig
rs1996077_Non-Ref_A	7906.2	0.299707	0.0903251	3.3181	0.000906334	0.00334895	1.23089	Sig
rs1996077_Ref_G	5436.48	0.433173	0.104116	4.16048	3.18e-05	0.000157622	1.3502	Sig
rs199640289_Non-Ref_G	1614.99	-0.251317	0.180751	-1.3904	0.164406	0.269978	0.840129	Non_sig
rs199640289_Ref_A	3149.43	-0.31508	0.162462	-1.93941	0.0524518	0.10811	0.803806	Non_sig
rs199784372_Non-Ref_A	1365.59	-0.314415	0.244295	-1.28703	0.198083	0.311431	0.804177	Non_sig
rs199784372_Ref_G	3561.3	-0.176026	0.155972	-1.12858	0.259077	0.381694	0.885138	Non_sig
rs199807934_Non-Ref_T	3161.1	0.826788	0.129344	6.39216	1.64e-10	1.4e-09	1.77373	Sig
rs199807934_Ref_A	3721.12	1.08165	0.124909	8.65949	4.74e-18	5.84e-17	2.11645	Sig
rs200172244_Non-Ref_A	13552.4	-0.25617	0.0758636	-3.37672	0.000733551	0.00277497	0.837308	Sig
rs200172244_Ref_C	5386.38	-0.242865	0.107788	-2.25319	0.0242475	0.0576807	0.845065	Non_sig
rs2002063_Non-Ref_C	13940.8	0.953658	0.084032	11.3487	7.52e-30	1.34e-28	1.93678	Sig
rs2002063_Ref_T	15940.5	1.24131	0.0848223	14.6343	1.7e-48	4.7e-47	2.36414	Sig
rs2003202_Non-Ref_C	2078.44	0.032038	0.154587	0.207249	0.835815	0.893933	1.02246	Non_sig
rs2003202_Ref_G	2045.92	0.216787	0.161355	1.34354	0.179097	0.288977	1.16214	Non_sig
rs2005969_Non-Ref_G	6218.36	0.198081	0.104369	1.89789	0.0577107	0.116891	1.14717	Non_sig
rs2005969_Ref_A	4414.26	0.242826	0.122622	1.98028	0.0476716	0.100358	1.18331	Non_sig
rs2006184_Non-Ref_A	6574.69	0.153524	0.103163	1.48817	0.136707	0.233452	1.11228	Non_sig
rs2006184_Ref_G	5538.54	0.169295	0.104913	1.61367	0.106599	0.191971	1.12451	Non_sig
rs2007132_Non-Ref_T	7437.12	0.52875	0.091659	5.76867	7.99e-09	6.08e-08	1.44268	Sig
rs2007132_Ref_G	5099.6	0.6155	0.114808	5.36114	8.27e-08	5.76e-07	1.53209	Sig
rs200793875_Non-Ref_A	3011.59	0.756057	0.137598	5.49467	3.91e-08	2.82e-07	1.68887	Sig
rs200793875_Ref_C	2919.19	0.883514	0.14449	6.1147	9.67e-10	7.9e-09	1.84486	Sig
rs200820567_Non-Ref_A	15261.1	1.18748	0.0990682	11.9865	4.18e-33	8.21e-32	2.27754	Sig
rs200820567_Ref_T	56286.6	3.20771	0.0742345	43.2105	0	0	9.23883	Sig
rs200906779_Non-Ref_G	8019.44	0.754053	0.0922401	8.1749	2.96e-16	3.39e-15	1.68652	Sig
rs200906779_Ref_T	3606.91	0.726385	0.122955	5.90775	3.47e-09	2.72e-08	1.65449	Sig
rs2009453_Non-Ref_T	4587.76	-0.131666	0.107478	-1.22505	0.220556	0.337905	0.912777	Non_sig
rs2009453_Ref_C	7696.05	0.564053	0.0931692	6.05407	1.41e-09	1.14e-08	1.47842	Sig
rs201113011_Non-Ref_G	5159.68	-0.315524	0.10297	-3.06424	0.00218225	0.00737401	0.803559	Sig
rs201113011_Ref_A	6734.59	-0.143219	0.105539	-1.35702	0.174775	0.283478	0.905497	Non_sig
rs2011390_Non-Ref_G	4067.5	0.559368	0.148489	3.76707	0.000165177	0.000722168	1.47362	Sig
rs2011390_Ref_A	2356.03	0.552184	0.16478	3.35104	0.000805088	0.00301785	1.4663	Sig
rs2018373_Non-Ref_C	4405.3	-0.0485379	0.111229	-0.436379	0.662562	0.763614	0.966916	Non_sig
rs2018373_Ref_G	4430.8	-0.0139714	0.112701	-0.123968	0.90134	0.937402	0.990363	Non_sig
rs202030258_Non-Ref_A	2887.48	-0.0301592	0.149006	-0.202403	0.839602	0.896539	0.979312	Non_sig
rs202030258_Ref_G	758.157	-0.252781	0.238577	-1.05954	0.289356	0.414588	0.839277	Non_sig
rs2022449_Non-Ref_T	8591.68	-0.525647	0.0922171	-5.70011	1.2e-08	9.04e-08	0.694647	Sig
rs2022449_Ref_G	5447.32	-0.512457	0.107756	-4.75571	1.98e-06	1.16e-05	0.701028	Sig
rs2024568_Non-Ref_C	7621.21	0.232669	0.0913839	2.54606	0.0108948	0.0295517	1.17501	Sig
rs2024568_Ref_T	1958.68	-0.0131887	0.183124	-0.0720205	0.942586	0.96387	0.9909	Non_sig
rs2026622_Non-Ref_C	7578.19	-0.519426	0.0980955	-5.29511	1.19e-07	8.18e-07	0.697649	Sig
rs2026622_Ref_T	6224.98	-0.6092	0.105423	-5.77862	7.53e-09	5.75e-08	0.65556	Sig
rs2026623_Non-Ref_A	5563.65	0.39827	0.110452	3.60582	0.00031117	0.001287	1.31793	Sig
rs2026623_Ref_G	4540.79	0.47296	0.117061	4.04029	5.34e-05	0.000254966	1.38795	Sig
rs2027498_Non-Ref_G	232.356	-0.322084	0.482131	-0.668044	0.504106	0.627377	0.799913	Non_sig
rs2027498_Ref_A	22.1911	0.575304	1.74445	0.329792	0.741557	0.825965	1.48999	Non_sig
rs2027499_Non-Ref_A	5006.32	-0.100164	0.111246	-0.90039	0.367913	0.498286	0.932927	Non_sig
rs2027499_Ref_G	6002.76	-0.274126	0.108856	-2.51825	0.0117941	0.0315934	0.826951	Sig
rs2040323_Non-Ref_C	2945.75	-0.270347	0.128863	-2.09794	0.0359101	0.0798803	0.82912	Non_sig
rs2040323_Ref_A	3030.08	-0.183174	0.12812	-1.42971	0.1528	0.255166	0.880763	Non_sig
rs204135_Non-Ref_T	662.354	-0.386821	0.26235	-1.47445	0.14036	0.238443	0.764813	Non_sig
rs204135_Ref_C	3212.2	-0.303163	0.128491	-2.35941	0.0183039	0.0457154	0.810474	Sig
rs204136_Non-Ref_C	2716.05	0.257607	0.134321	1.91784	0.0551309	0.112363	1.19549	Non_sig
rs204136_Ref_T	4111.41	0.231739	0.143926	1.61012	0.107372	0.193195	1.17425	Non_sig
rs204137_Non-Ref_T	24747.8	-0.00312827	0.0702321	-0.0445418	0.964473	0.977461	0.997834	Non_sig
rs204137_Ref_A	19373.2	0.00157709	0.0768124	0.0205318	0.983619	0.9892	1.00109	Non_sig
rs204138_Non-Ref_A	1839.65	0.07311	0.211107	0.346317	0.729105	0.817082	1.05198	Non_sig
rs204138_Ref_G	7200.6	0.0790633	0.0915026	0.864054	0.387558	0.518113	1.05633	Non_sig
rs204139_Non-Ref_T	19388	0.720628	0.0728713	9.88905	4.64e-23	6.65e-22	1.6479	Sig
rs204139_Ref_A	8288.88	0.609374	0.0909226	6.70211	2.05e-11	1.83e-10	1.5256	Sig
rs204140_Non-Ref_G	3542.42	0.594047	0.129362	4.59213	4.39e-06	2.48e-05	1.50947	Sig
rs204140_Ref_A	6472.15	1.03583	0.110459	9.37756	6.75e-21	9.09e-20	2.0503	Sig
rs204141_Non-Ref_A	5775.05	-0.0442281	0.104994	-0.421244	0.673577	0.773292	0.969809	Non_sig
rs204141_Ref_G	7702.14	-0.0322818	0.0988326	-0.326631	0.743947	0.827438	0.977872	Non_sig
rs204146_Non-Ref_C	4199.72	-0.500789	0.116378	-4.30314	1.68e-05	8.7e-05	0.70672	Sig
rs204146_Ref_T	4954.55	-0.519321	0.115813	-4.48412	7.32e-06	4.01e-05	0.6977	Sig
rs204149_Non-Ref_G	4452.58	-0.379408	0.130134	-2.91552	0.00355102	0.0112585	0.768753	Sig
rs204149_Ref_T	7005.91	-0.289313	0.112846	-2.56379	0.0103536	0.0282346	0.818292	Sig
rs204150_Non-Ref_C	2400.12	-0.0770375	0.218546	-0.3525	0.724463	0.814086	0.948002	Non_sig
rs204150_Ref_T	1779.77	-0.141556	0.162745	-0.869802	0.384408	0.515019	0.906541	Non_sig
rs204151_Non-Ref_G	4186.91	0.0309722	0.118162	0.262115	0.793233	0.863392	1.0217	Non_sig
rs204151_Ref_A	2670.7	0.0905302	0.149032	0.607455	0.543549	0.6616	1.06476	Non_sig
rs204152_Non-Ref_C	7595.53	-0.380426	0.0892731	-4.26138	2.03e-05	0.000103744	0.768211	Sig
rs204152_Ref_T	6230.55	-0.358247	0.0987468	-3.62794	0.000285697	0.00118957	0.780112	Sig
rs204153_Non-Ref_T	17290.9	0.533782	0.0722457	7.38844	1.49e-13	1.49e-12	1.44772	Sig
rs204153_Ref_C	13512.6	0.480619	0.0764293	6.28841	3.21e-10	2.68e-09	1.39534	Sig
rs2041670_Non-Ref_A	3624.67	0.833204	0.153545	5.42644	5.75e-08	4.05e-07	1.78164	Sig
rs2041670_Ref_G	1408.23	1.01086	0.18597	5.43561	5.46e-08	3.85e-07	2.01511	Sig
rs2049502_Non-Ref_G	2895.52	-0.260442	0.130335	-1.99825	0.0456893	0.0969413	0.834832	Non_sig
rs2049502_Ref_A	1061.8	-0.35242	0.204703	-1.72161	0.0851397	0.160354	0.783269	Non_sig
rs2049985_Non-Ref_C	6235.95	-0.11212	0.104796	-1.06989	0.284671	0.410148	0.925228	Non_sig
rs2049985_Ref_G	7546.09	-0.0394309	0.0918026	-0.429519	0.667546	0.768079	0.973039	Non_sig
rs2052445_Non-Ref_G	3803.01	0.0726881	0.167401	0.434217	0.664131	0.765006	1.05167	Non_sig
rs2052445_Ref_A	21055.3	-0.0294356	0.0698226	-0.421577	0.673333	0.773156	0.979804	Non_sig
rs205261_Non-Ref_C	2972.88	-0.101191	0.15176	-0.666782	0.504911	0.62775	0.932263	Non_sig
rs205261_Ref_G	2935.23	-0.194855	0.142998	-1.36264	0.172997	0.281182	0.873661	Non_sig
rs205262_Non-Ref_G	12796.4	-0.0771425	0.0792116	-0.973878	0.330117	0.459081	0.947933	Non_sig
rs205262_Ref_A	8013.12	-0.108971	0.103076	-1.05719	0.290423	0.415828	0.927249	Non_sig
rs205263_Non-Ref_C	8288.43	-0.279823	0.0950843	-2.9429	0.00325156	0.0104739	0.823692	Sig
rs205263_Ref_G	3519.16	-0.218233	0.121552	-1.79539	0.0725922	0.141401	0.859618	Non_sig
rs205264_Non-Ref_G	5555.18	-0.101763	0.099994	-1.01769	0.308826	0.435643	0.931894	Non_sig
rs205264_Ref_A	10428.4	0.295974	0.0826934	3.57918	0.00034468	0.00140962	1.22771	Sig
rs205265_Non-Ref_G	4597.34	-0.302329	0.124828	-2.42197	0.0154367	0.0393625	0.810942	Sig
rs205265_Ref_A	5083.67	-0.22814	0.10767	-2.11889	0.0340996	0.0767613	0.853735	Non_sig
rs205266_Non-Ref_A	6617.33	0.267232	0.0982173	2.72083	0.00651184	0.0190284	1.2035	Sig
rs205266_Ref_G	10671.2	0.307348	0.0847302	3.62737	0.000286327	0.0011914	1.23743	Sig
rs205267_Non-Ref_T	4623.6	0.216572	0.108109	2.00327	0.0451488	0.0961562	1.16197	Non_sig
rs205267_Ref_C	3055.32	0.171765	0.136505	1.25831	0.20828	0.32288	1.12644	Non_sig
rs205284_Non-Ref_T	3316.27	-0.266628	0.132372	-2.01423	0.0439853	0.0942281	0.83126	Non_sig
rs205284_Ref_C	2809.54	-0.149787	0.143672	-1.04256	0.297151	0.423224	0.901383	Non_sig
rs2053769_Non-Ref_C	623.239	-0.00791911	0.275085	-0.0287878	0.977034	0.985605	0.994526	Non_sig
rs2053769_Ref_T	5095.93	-0.19443	0.114471	-1.69851	0.0894122	0.166681	0.873918	Non_sig
rs2053770_Non-Ref_T	12350.2	-0.309932	0.079662	-3.89059	0.000100001	0.00045252	0.80668	Sig
rs2053770_Ref_C	10186.3	-0.295906	0.0818551	-3.615	0.000300348	0.00124473	0.81456	Sig
rs2058531_Non-Ref_C	12529.1	1.40802	0.0895746	15.719	1.12e-55	3.53e-54	2.65374	Sig
rs2058531_Ref_T	20739.4	1.80571	0.07416	24.3489	5.96e-131	4.3e-129	3.49601	Sig
rs2061831_Non-Ref_C	7592.64	0.124983	0.0954077	1.30999	0.1902	0.302487	1.09049	Non_sig
rs2061831_Ref_T	15224.7	0.0853145	0.074995	1.1376	0.255286	0.377274	1.06092	Non_sig
rs2069235_Non-Ref_A	9218.07	1.18792	0.102771	11.5589	6.66e-31	1.24e-29	2.27824	Sig
rs2069235_Ref_G	6060.97	0.590721	0.108185	5.46028	4.75e-08	3.38e-07	1.506	Sig
rs2071132_Non-Ref_A	12382.2	0.779016	0.0785358	9.91925	3.43e-23	4.95e-22	1.71596	Sig
rs2071132_Ref_G	19997.8	0.877295	0.0697111	12.5847	2.56e-36	5.44e-35	1.83693	Sig
rs2071133_Non-Ref_T	3601.66	-0.136781	0.147238	-0.928979	0.3529	0.483334	0.909546	Non_sig
rs2071133_Ref_C	3837.56	0.0737052	0.131446	0.560724	0.574986	0.688402	1.05242	Non_sig
rs2071134_Non-Ref_C	9419.24	0.0538256	0.0911999	0.590194	0.555061	0.671136	1.03801	Non_sig
rs2071134_Ref_G	6372.66	0.164518	0.0974029	1.68904	0.0912114	0.168969	1.12079	Non_sig
rs2071920_Non-Ref_T	7106.69	0.771127	0.096654	7.97823	1.48e-15	1.65e-14	1.7066	Sig
rs2071920_Ref_C	4574.06	0.816836	0.11225	7.27695	3.41e-13	3.38e-12	1.76154	Sig
rs2075596_Non-Ref_G	9963.78	0.524909	0.0950199	5.5242	3.31e-08	2.4e-07	1.43884	Sig
rs2075596_Ref_A	9428.79	0.651971	0.0862401	7.55995	4.03e-14	4.2e-13	1.57131	Sig
rs2075741_Non-Ref_C	695.117	-0.228856	0.246784	-0.927351	0.353745	0.483932	0.853311	Non_sig
rs2075741_Ref_G	1139.56	-0.0169053	0.227866	-0.0741894	0.94086	0.96252	0.988351	Non_sig
rs2075742_Non-Ref_C	3509.67	0.745325	0.137851	5.40675	6.42e-08	4.49e-07	1.67635	Sig
rs2075742_Ref_G	4343.69	0.652353	0.141886	4.59771	4.27e-06	2.42e-05	1.57173	Sig
rs2080820_Non-Ref_A	649.751	0.0776973	0.276643	0.280858	0.77882	0.852319	1.05533	Non_sig
rs2080820_Ref_C	3388.77	-0.0443291	0.122301	-0.362459	0.717009	0.807465	0.969741	Non_sig
rs2087507_Non-Ref_T	4329.01	0.276922	0.151917	1.82285	0.0683267	0.134486	1.21161	Non_sig
rs2087507_Ref_G	5427.56	0.871374	0.115686	7.53221	4.99e-14	5.16e-13	1.8294	Sig
rs2087511_Non-Ref_C	2718.2	-0.416101	0.135614	-3.06828	0.00215297	0.00728696	0.749447	Sig
rs2087511_Ref_T	3582.89	-0.368985	0.120113	-3.07198	0.00212646	0.00720903	0.774327	Sig
rs2095249_Non-Ref_C	3389.02	0.360312	0.127944	2.81617	0.00485999	0.0148529	1.2837	Sig
rs2095249_Ref_G	3310.71	0.297731	0.138046	2.15676	0.0310246	0.070946	1.22921	Non_sig
rs2095251_Non-Ref_T	8715.61	0.168915	0.0862853	1.95763	0.0502732	0.104592	1.12421	Non_sig
rs2095251_Ref_C	7073.54	0.14789	0.106166	1.393	0.163619	0.268918	1.10795	Non_sig
rs2095564_Non-Ref_A	1563.47	-0.274321	0.180379	-1.5208	0.128309	0.222637	0.82684	Non_sig
rs2095564_Ref_C	5028.78	-0.213415	0.106261	-2.0084	0.0446005	0.0953156	0.862493	Non_sig
rs2100245_Non-Ref_G	4075.61	-0.335017	0.137518	-2.43617	0.0148437	0.0380818	0.792775	Sig
rs2100245_Ref_A	5620.6	-0.352844	0.104745	-3.36858	0.000755556	0.00285473	0.783039	Sig
rs2104125_Non-Ref_G	300.07	-0.64229	0.435754	-1.47397	0.140489	0.238531	0.640695	Non_sig
rs2104125_Ref_A	134.838	-0.597692	0.548936	-1.08882	0.276234	0.401104	0.66081	Non_sig
rs2105325_Non-Ref_C	646.782	0.0573583	0.308798	0.185747	0.852643	0.905755	1.04056	Non_sig
rs2105325_Ref_A	942.513	-0.337001	0.214312	-1.57248	0.11584	0.20551	0.791685	Non_sig
rs2123685_Non-Ref_C	1016.01	-0.189284	0.238519	-0.793581	0.427439	0.557225	0.877041	Non_sig
rs2123685_Ref_T	1159.04	-0.446997	0.201353	-2.21996	0.0264214	0.0620433	0.733568	Non_sig
rs2124907_Non-Ref_A	18084.7	0.0239957	0.0780424	0.307469	0.758486	0.835817	1.01677	Non_sig
rs2124907_Ref_T	8378.25	0.0521812	0.0962946	0.541891	0.587894	0.701129	1.03683	Non_sig
rs2124909_Non-Ref_A	10348	0.126865	0.0919432	1.37982	0.167641	0.274224	1.09192	Non_sig
rs2124909_Ref_C	7411.33	0.0681681	0.0939116	0.725876	0.467915	0.594866	1.04838	Non_sig
rs2124910_Non-Ref_C	5798.27	0.308249	0.111194	2.77217	0.00556831	0.0166086	1.2382	Sig
rs2124910_Ref_T	1687.96	0.0537763	0.18031	0.298243	0.765518	0.841323	1.03798	Non_sig
rs2130428_Non-Ref_T	99.7046	-1.17406	0.709504	-1.65476	0.0979739	0.179354	0.443173	Non_sig
rs2130428_Ref_C	157.178	0.904217	0.574161	1.57485	0.115291	0.204889	1.87153	Non_sig
rs2130429_Non-Ref_T	4440.58	-0.571133	0.116394	-4.90691	9.25e-07	5.71e-06	0.673088	Sig
rs2130429_Ref_C	3500.51	-0.564013	0.124286	-4.53803	5.68e-06	3.14e-05	0.676418	Sig
rs2130430_Non-Ref_A	6806.2	-0.273199	0.0957838	-2.85225	0.0043411	0.0134459	0.827483	Sig
rs2130430_Ref_G	7843.53	-0.261356	0.0944594	-2.76686	0.00565992	0.0168413	0.834303	Sig
rs2130431_Non-Ref_A	2666.11	-0.395042	0.149052	-2.65036	0.00804065	0.0228303	0.760467	Sig
rs2130431_Ref_G	8718.88	-0.335669	0.0948423	-3.53923	0.00040129	0.00162051	0.792416	Sig
rs2130433_Non-Ref_A	8824.87	-0.262489	0.0896138	-2.92912	0.00339925	0.0108818	0.833648	Sig
rs2130433_Ref_C	3892.32	-0.209737	0.115222	-1.82028	0.0687159	0.13508	0.864695	Non_sig
rs2145786_Non-Ref_A	6869.39	0.412426	0.101745	4.05351	5.05e-05	0.00024246	1.33092	Sig
rs2145786_Ref_G	4970.75	0.219836	0.105013	2.09341	0.0363123	0.0806304	1.1646	Non_sig
rs2148947_Non-Ref_G	7739.59	1.08046	0.102992	10.4907	9.53e-26	1.49e-24	2.11471	Sig
rs2148947_Ref_A	8801.95	0.69648	0.0994825	7.00104	2.54e-12	2.41e-11	1.62055	Sig
rs2151531_Non-Ref_G	4525.44	-0.155014	0.108799	-1.42477	0.154224	0.257206	0.898124	Non_sig
rs2151531_Ref_A	3097.08	-0.0825667	0.146983	-0.561742	0.574292	0.687977	0.944376	Non_sig
rs2153775_Non-Ref_T	5214.85	-0.255367	0.136931	-1.86494	0.0621901	0.12422	0.837774	Non_sig
rs2153775_Ref_G	5883.58	-0.167003	0.10146	-1.646	0.0997639	0.182022	0.890691	Non_sig
rs2168637_Non-Ref_C	7147.2	0.90047	0.0937153	9.60857	7.36e-22	1.02e-20	1.86667	Sig
rs2168637_Ref_T	4349.45	0.88454	0.117109	7.55313	4.25e-14	4.41e-13	1.84618	Sig
rs2170988_Non-Ref_C	359.395	-0.363199	0.367155	-0.989226	0.322553	0.449891	0.777439	Non_sig
rs2170988_Ref_A	989.13	0.0913354	0.217197	0.42052	0.674106	0.773358	1.06536	Non_sig
rs2171865_Non-Ref_A	10431.5	0.135397	0.0922261	1.4681	0.142078	0.240769	1.09839	Non_sig
rs2171865_Ref_G	8734.57	0.0617292	0.0863714	0.714694	0.474798	0.600662	1.04372	Non_sig
rs2175679_Non-Ref_A	3844.75	0.280799	0.140283	2.00166	0.0453214	0.0964246	1.21487	Non_sig
rs2175679_Ref_C	2539.44	0.123648	0.140708	0.878761	0.379531	0.509656	1.08949	Non_sig
rs2176082_Non-Ref_A	730.785	0.403289	0.251919	1.60087	0.109406	0.196002	1.32252	Non_sig
rs2176082_Ref_G	1221.84	0.276956	0.196107	1.41227	0.15787	0.261738	1.21164	Non_sig
rs2177380_Non-Ref_C	9026	-0.00716195	0.0925495	-0.077385	0.938317	0.960931	0.995048	Non_sig
rs2177380_Ref_T	6212.19	0.0198558	0.0990935	0.200375	0.841188	0.897635	1.01386	Non_sig
rs2180759_Non-Ref_C	18597.7	-0.0494815	0.070331	-0.703551	0.481712	0.606688	0.966284	Non_sig
rs2180759_Ref_T	19613.3	-0.0639941	0.0735265	-0.870354	0.384107	0.514798	0.956612	Non_sig
rs2183834_Non-Ref_G	6753.15	0.183321	0.0983411	1.86413	0.0623035	0.124407	1.13549	Non_sig
rs2183834_Ref_A	8213.2	0.345677	0.0942348	3.66825	0.000244216	0.00102789	1.27075	Sig
rs2191501_Non-Ref_T	31653.8	5.03732	0.0938098	53.6972	0	0	32.8386	Sig
rs2191501_Ref_G	3273.89	1.59321	0.140045	11.3765	5.48e-30	9.82e-29	3.0172	Sig
rs2200891_Non-Ref_T	1296	-0.335846	0.205558	-1.63383	0.102295	0.186018	0.792319	Non_sig
rs2200891_Ref_C	8042.08	-0.298825	0.089226	-3.34908	0.000810804	0.00303574	0.812914	Sig
rs2200892_Non-Ref_C	2824.88	-0.154859	0.178613	-0.867007	0.385938	0.516694	0.89822	Non_sig
rs2200892_Ref_G	3590.34	0.263219	0.120314	2.18776	0.0286868	0.0665479	1.20015	Non_sig
rs2200893_Non-Ref_T	10159.4	0.204631	0.0819142	2.49811	0.0124857	0.0331599	1.15239	Sig
rs2200893_Ref_C	13716.9	0.184476	0.0815091	2.26326	0.0236199	0.0564259	1.1364	Non_sig
rs2205960_Non-Ref_T	14459.8	1.63304	0.0824581	19.8045	2.72e-87	1.37e-85	3.10166	Sig
rs2205960_Ref_G	21843	1.78402	0.0718007	24.8468	2.8e-136	2.09e-134	3.44384	Sig
rs2208384_Non-Ref_G	14809.1	-0.20524	0.0795837	-2.57892	0.00991103	0.0273037	0.867395	Sig
rs2208384_Ref_A	11979.1	-0.18746	0.0842366	-2.2254	0.0260544	0.0612975	0.87815	Non_sig
rs2209917_Non-Ref_T	2707.31	0.0578674	0.156815	0.369018	0.712114	0.803557	1.04093	Non_sig
rs2209917_Ref_C	1379.82	-0.0352825	0.210893	-0.167301	0.867134	0.916005	0.975841	Non_sig
rs2209918_Non-Ref_A	6974.12	-0.125694	0.102031	-1.23192	0.21798	0.335093	0.916563	Non_sig
rs2209918_Ref_G	1541.09	0.0283994	0.176177	0.161198	0.871937	0.919249	1.01988	Non_sig
rs2210856_Non-Ref_T	9805.85	-0.102266	0.0827509	-1.23583	0.216523	0.333244	0.931569	Non_sig
rs2210856_Ref_G	10958.7	-0.074214	0.0811241	-0.91482	0.360286	0.490932	0.94986	Non_sig
rs2222202_Non-Ref_A	4871.13	-0.338005	0.118176	-2.86018	0.00423399	0.0131712	0.791135	Sig
rs2222202_Ref_G	5391.21	-0.162566	0.102617	-1.5842	0.113149	0.201601	0.893434	Non_sig
rs2224092_Non-Ref_A	13239.6	0.677609	0.0788525	8.59336	8.45e-18	1.03e-16	1.59949	Sig
rs2224092_Ref_G	4295.59	0.858786	0.123685	6.94333	3.83e-12	3.58e-11	1.81351	Sig
rs2227980_Non-Ref_A	11002.3	0.101934	0.0801942	1.27109	0.203696	0.317679	1.07321	Non_sig
rs2227980_Ref_G	8515.53	0.114815	0.0922124	1.24511	0.213091	0.328778	1.08284	Non_sig
rs2228615_Non-Ref_A	2479.82	-0.365823	0.16123	-2.26895	0.0232712	0.0558092	0.776026	Non_sig
rs2228615_Ref_G	2995	-0.209532	0.128783	-1.62702	0.103733	0.188066	0.864818	Non_sig
rs2230926_Non-Ref_G	8350.74	0.141422	0.0878959	1.60897	0.107622	0.19342	1.10299	Non_sig
rs2230926_Ref_T	9090.14	-0.0782786	0.0907576	-0.862502	0.388411	0.518774	0.947187	Non_sig
rs2235621_Non-Ref_A	2141.63	-0.667169	0.152378	-4.37837	1.2e-05	6.35e-05	0.629741	Sig
rs2235621_Ref_G	3457.23	-0.323734	0.148504	-2.17996	0.0292605	0.0675342	0.798999	Non_sig
rs223881_Non-Ref_C	2949.96	-0.123312	0.147522	-0.835888	0.403218	0.533666	0.918077	Non_sig
rs223881_Ref_T	1960.9	-0.251463	0.179525	-1.40071	0.161301	0.266217	0.840044	Non_sig
rs223886_Non-Ref_A	7914.46	0.319772	0.0911856	3.50682	0.000453491	0.00179774	1.24813	Sig
rs223886_Ref_T	2702.06	0.0833902	0.13422	0.621293	0.534407	0.654453	1.0595	Non_sig
rs223887_Non-Ref_T	2865.87	-0.315525	0.134615	-2.3439	0.0190832	0.0473758	0.803558	Sig
rs223887_Ref_G	1887.43	-0.445118	0.171958	-2.58853	0.00963872	0.0267008	0.734524	Sig
rs223889_Non-Ref_C	5545.28	-0.457552	0.103227	-4.43247	9.32e-06	5.03e-05	0.728221	Sig
rs223889_Ref_T	4794.75	-0.415195	0.110396	-3.76097	0.000169257	0.000738967	0.749918	Sig
rs2239464_Non-Ref_G	3437.7	-0.626985	0.13367	-4.69055	2.72e-06	1.58e-05	0.647528	Sig
rs2239464_Ref_A	10626.4	-0.617805	0.08284	-7.45781	8.8e-14	8.93e-13	0.651661	Sig
rs2239673_Non-Ref_T	1773.84	-0.483062	0.159408	-3.03035	0.00244268	0.00813003	0.715457	Sig
rs2239673_Ref_C	2833.97	-0.216581	0.164282	-1.31835	0.187387	0.299087	0.860602	Non_sig
rs2244234_Non-Ref_G	2424.05	-0.189939	0.160611	-1.1826	0.236966	0.355794	0.876643	Non_sig
rs2244234_Ref_T	3654.27	-0.507442	0.154781	-3.27846	0.00104377	0.0038069	0.703469	Sig
rs2250412_Non-Ref_A	2978.39	-0.182166	0.160477	-1.13516	0.25631	0.378517	0.881379	Non_sig
rs2250412_Ref_G	2992.06	-0.347913	0.138895	-2.50487	0.0122495	0.0326164	0.78572	Sig
rs2250788_Non-Ref_G	58175.6	1.54874	0.0730049	21.2142	7.07e-100	3.95e-98	2.92561	Sig
rs2250788_Ref_A	35558.1	1.58477	0.0811313	19.5334	5.71e-85	2.77e-83	2.9996	Sig
rs2251056_Non-Ref_A	2637.37	0.569605	0.145744	3.90826	9.3e-05	0.000424077	1.48412	Sig
rs2251056_Ref_C	1075.63	0.652068	0.221187	2.94804	0.00319798	0.0103227	1.57142	Sig
rs2251795_Non-Ref_A	7385.66	-0.00430583	0.114024	-0.0377624	0.969877	0.981265	0.99702	Non_sig
rs2251795_Ref_T	12095.8	0.00438356	0.0797991	0.0549325	0.956192	0.973041	1.00304	Non_sig
rs2254546_Non-Ref_G	3931.6	0.0948005	0.121409	0.780834	0.4349	0.563989	1.06792	Non_sig
rs2254546_Ref_A	3998.29	0.0642507	0.12191	0.527032	0.598171	0.709842	1.04554	Non_sig
rs2254660_Non-Ref-1_G	9972.09	-0.289836	0.0822031	-3.52585	0.000422121	0.00169176	0.817995	Sig
rs2254660_Non-Ref-2_T	1484.22	-0.244728	0.208076	-1.17615	0.239536	0.359044	0.843975	Non_sig
rs2254660_Ref_C	4418.35	-0.0101467	0.124097	-0.0817639	0.934834	0.958726	0.992992	Non_sig
rs2254891_Non-Ref_C	9334.14	0.447407	0.0993619	4.50281	6.71e-06	3.67e-05	1.36359	Sig
rs2254891_Ref_G	7212.5	0.479486	0.107436	4.46301	8.08e-06	4.4e-05	1.39425	Sig
rs2266886_Non-Ref_C	8493.34	0.778757	0.109486	7.11288	1.14e-12	1.1e-11	1.71565	Sig
rs2266886_Ref_T	2652.91	0.7443	0.145774	5.10583	3.29e-07	2.16e-06	1.67516	Sig
rs2266887_Non-Ref_T	9964.81	-0.408941	0.0844254	-4.84382	1.27e-06	7.72e-06	0.753176	Sig
rs2266887_Ref_G	10458.7	-0.379492	0.0840542	-4.51485	6.34e-06	3.48e-05	0.768708	Sig
rs2266888_Non-Ref_A	3521.59	-0.242439	0.124273	-1.95086	0.0510735	0.106076	0.845315	Non_sig
rs2266888_Ref_G	3052.07	-0.153929	0.130019	-1.18389	0.236457	0.355633	0.8988	Non_sig
rs2267407_Non-Ref_A	8474.84	0.198371	0.0907128	2.1868	0.0287568	0.0666694	1.1474	Non_sig
rs2267407_Ref_G	6329.32	-0.0320437	0.116068	-0.276076	0.78249	0.85543	0.978034	Non_sig
rs2267657_Non-Ref_A	8096.89	-0.407973	0.092318	-4.41922	9.91e-06	5.32e-05	0.753681	Sig
rs2267657_Ref_G	6633.02	-0.357985	0.127206	-2.81421	0.00488971	0.0149174	0.780254	Sig
rs2267658_Non-Ref_A	9751.65	-0.356179	0.0853349	-4.17389	2.99e-05	0.000149694	0.781231	Sig
rs2267658_Ref_G	18706.4	-0.306538	0.0705781	-4.34325	1.4e-05	7.36e-05	0.80858	Sig
rs2267660_Non-Ref_G	3028.78	-0.295028	0.144358	-2.04372	0.0409812	0.0892096	0.815056	Non_sig
rs2267660_Ref_A	6034.98	-0.307773	0.0987334	-3.11721	0.00182571	0.00628911	0.807888	Sig
rs2267661_Non-Ref_T	3013.73	-0.367151	0.126957	-2.89194	0.00382871	0.012027	0.775312	Sig
rs2267661_Ref_C	3375.66	-0.451335	0.121714	-3.70816	0.000208771	0.000892638	0.731366	Sig
rs2267662_Non-Ref_A	1157.94	-0.181347	0.212172	-0.854719	0.392707	0.523047	0.881879	Non_sig
rs2267662_Ref_C	992.733	-0.207025	0.250631	-0.826016	0.408795	0.538121	0.866322	Non_sig
rs2267663_Non-Ref_G	9641.85	0.261133	0.0901971	2.89514	0.00378987	0.0119352	1.19842	Sig
rs2267663_Ref_C	3787.23	0.314812	0.136431	2.30747	0.0210284	0.0513017	1.24385	Non_sig
rs2268324_Non-Ref_G	3742.12	-0.418665	0.152071	-2.7531	0.00590347	0.0174488	0.748116	Sig
rs2268324_Ref_A	1991.86	-0.265235	0.169993	-1.56027	0.118696	0.20944	0.832063	Non_sig
rs2268325_Non-Ref_A	4360.9	0.290459	0.12346	2.35266	0.0186398	0.046461	1.22303	Sig
rs2268325_Ref_G	1308.18	0.297115	0.2151	1.38129	0.16719	0.273752	1.22869	Non_sig
rs2269372_Non-Ref_G	1288.94	-0.170933	0.215521	-0.793115	0.427711	0.557228	0.888268	Non_sig
rs2269372_Ref_A	1603.56	-0.411843	0.175153	-2.35134	0.0187061	0.0465701	0.751662	Sig
rs2269373_Non-Ref_A	4066.33	-0.187824	0.118023	-1.59142	0.111514	0.199089	0.877929	Non_sig
rs2269373_Ref_G	3775.83	-0.171428	0.122439	-1.40011	0.161481	0.266443	0.887963	Non_sig
rs2271751_Non-Ref_C	13542.3	0.227757	0.075667	3.00999	0.00261255	0.00863521	1.17101	Sig
rs2271751_Ref_T	10075	0.0961724	0.092261	1.0424	0.297229	0.423228	1.06893	Non_sig
rs2272165_Non-Ref_A	1183.19	-0.180826	0.192677	-0.938495	0.34799	0.477851	0.882197	Non_sig
rs2272165_Ref_G	1968.6	-0.244769	0.161581	-1.51484	0.129813	0.224647	0.843951	Non_sig
rs2276360_Non-Ref_C	5119.5	0.204618	0.114539	1.78645	0.0740262	0.143474	1.15238	Non_sig
rs2276360_Ref_G	11853.7	0.0601606	0.0833096	0.722133	0.470213	0.596564	1.04258	Non_sig
rs2276361_Non-Ref_G	12373.6	0.0728579	0.0824706	0.88344	0.376999	0.506913	1.0518	Non_sig
rs2276361_Ref_A	16861.1	-0.065813	0.0793715	-0.829176	0.407005	0.536458	0.955407	Non_sig
rs2276362_Non-Ref_G	3174.43	-0.0520081	0.153029	-0.339857	0.733964	0.820896	0.964593	Non_sig
rs2276362_Ref_A	3702.85	0.10504	0.117362	0.895012	0.370781	0.501597	1.07552	Non_sig
rs2277920_Non-Ref_C	5823.42	0.590357	0.10373	5.69127	1.26e-08	9.47e-08	1.50562	Sig
rs2277920_Ref_T	31221.8	0.925996	0.065425	14.1536	1.78e-45	4.67e-44	1.9	Sig
rs2281218_Non-Ref_G	4303.07	1.24473	0.124641	9.98653	1.75e-23	2.55e-22	2.36974	Sig
rs2281218_Ref_T	3489.3	1.06455	0.136805	7.78156	7.16e-15	7.72e-14	2.09152	Sig
rs2281221_Non-Ref_C	5452.58	-0.232078	0.109343	-2.12248	0.0337978	0.0761923	0.851408	Non_sig
rs2281221_Ref_A	3154.28	-0.213516	0.148933	-1.43364	0.151676	0.253912	0.862433	Non_sig
rs2282620_Non-Ref_T	3435.91	0.418463	0.144458	2.89678	0.00377016	0.0118913	1.3365	Sig
rs2282620_Ref_C	7888.22	0.340728	0.0913179	3.73123	0.000190543	0.000822639	1.2664	Sig
rs2282621_Non-Ref_T	10234.6	0.907919	0.0885879	10.2488	1.2e-24	1.83e-23	1.87634	Sig
rs2282621_Ref_C	8388.81	0.33144	0.0891933	3.71597	0.000202425	0.000869096	1.25827	Sig
rs2284195_Non-Ref_T	1654.53	-0.133088	0.212292	-0.62691	0.530718	0.651221	0.911878	Non_sig
rs2284195_Ref_C	3161.83	-0.0618463	0.141551	-0.43692	0.66217	0.763445	0.958037	Non_sig
rs2284196_Non-Ref_C	5678.55	0.47495	0.105041	4.52156	6.14e-06	3.38e-05	1.38987	Sig
rs2284196_Ref_T	2663.17	0.683101	0.149863	4.55817	5.16e-06	2.88e-05	1.60559	Sig
rs2284646_Non-Ref_G	3779.23	0.261489	0.120399	2.17184	0.0298674	0.0685779	1.19872	Non_sig
rs2284646_Ref_T	4076.74	0.0262791	0.114256	0.230002	0.818091	0.883606	1.01838	Non_sig
[truncated: 4,205 more rows]

## Sheet: Jurkat DESeq2 results
Oligo_ID	baseMean	log2FoldChange	lfcSE	stat	pvalue	padj	FoldChange	Significant
rs10015639_Non-Ref_G	6775.78	0.11045	0.125667	0.878909	0.379451	0.531059	1.07956	Non_sig
rs10015639_Ref_A	5797.58	0.0532854	0.134657	0.395711	0.692318	0.802892	1.03763	Non_sig
rs10026154_Non-Ref_A	3160.82	0.190873	0.186896	1.02128	0.307121	0.454569	1.14145	Non_sig
rs10026154_Ref_G	3778.04	0.498436	0.127011	3.92435	8.69658e-05	0.000399965	1.41268	Sig
rs10032244_Non-Ref_G	9475.05	0.287337	0.0943833	3.04436	0.00233174	0.00809876	1.22039	Sig
rs10032244_Ref_A	16998.6	0.268647	0.0719593	3.73332	0.000188971	0.000826447	1.20468	Sig
rs10036748_Non-Ref_T	2352.27	0.125946	0.173958	0.724	0.469066	0.619002	1.09122	Non_sig
rs10036748_Ref_C	3432.12	0.562419	0.148446	3.78871	0.000151432	0.0006724	1.47674	Sig
rs10048743_Non-Ref_T	3960.17	1.13649	0.125339	9.06733	1.21966e-19	1.1599e-18	2.19846	Sig
rs10048743_Ref_G	2090.07	0.112955	0.16242	0.69545	0.486774	0.634016	1.08144	Non_sig
rs10077437_Non-Ref_A	2603.87	-0.148348	0.183008	-0.810607	0.417592	0.569334	0.902283	Non_sig
rs10077437_Ref_G	2368.78	-0.35008	0.158386	-2.2103	0.0270841	0.0688764	0.78454	Non_sig
rs10080361_Non-Ref_G	957.313	-0.150098	0.332269	-0.451738	0.651458	0.773231	0.901189	Non_sig
rs10080361_Ref_A	843.593	-0.382731	0.297866	-1.28491	0.198823	0.329433	0.766984	Non_sig
rs10080411_Non-Ref_C	429.057	0.754717	0.37738	1.99989	0.0455125	0.105044	1.6873	Non_sig
rs10080411_Ref_T	263.937	0.317227	0.465219	0.681888	0.49531	0.641698	1.24593	Non_sig
rs10090444_Non-Ref_G	2065.51	0.198192	0.178613	1.10962	0.267164	0.409369	1.14726	Non_sig
rs10090444_Ref_C	3132.5	0.330324	0.133959	2.46586	0.0136686	0.0386203	1.2573	Sig
rs10095917_Non-Ref_T	657.39	-0.409126	0.313557	-1.30479	0.191964	0.320911	0.75308	Non_sig
rs10095917_Ref_C	3146.03	-0.405723	0.12882	-3.14954	0.00163525	0.00593344	0.754858	Sig
rs10107145_Non-Ref_G	1152.58	-0.35797	0.262932	-1.36145	0.17337	0.299061	0.780262	Non_sig
rs10107145_Ref_A	1540.48	-0.533256	0.247697	-2.15286	0.03133	0.0775336	0.690993	Non_sig
rs10126787_Non-Ref_C	710.908	-0.747364	0.258001	-2.89675	0.00377054	0.0124849	0.595691	Sig
rs10126787_Ref_T	2752.17	-0.616227	0.17422	-3.53706	0.000404613	0.00166818	0.652375	Sig
rs1013907_Non-Ref_C	3132.71	-0.0454106	0.153896	-0.295073	0.767938	0.853627	0.969014	Non_sig
rs1013907_Ref_T	5614.95	0.275702	0.0967217	2.85047	0.00436549	0.0141884	1.21058	Sig
rs10143887_Non-Ref_G	1917.28	0.390463	0.146584	2.66375	0.0077275	0.0235343	1.31081	Sig
rs10143887_Ref_A	2779.87	0.214143	0.151733	1.41132	0.158152	0.28017	1.16001	Non_sig
rs10144104_Non-Ref_A	1674.23	0.0109765	0.222543	0.0493231	0.960662	0.97792	1.00764	Non_sig
rs10144104_Ref_G	1903.15	0.208205	0.187137	1.11258	0.26589	0.408124	1.15525	Non_sig
rs10162583_Non-Ref_T	1695.06	-0.451926	0.208287	-2.16973	0.0300276	0.0749415	0.731066	Non_sig
rs10162583_Ref_C	1599.1	-0.373365	0.205625	-1.81575	0.0694082	0.146509	0.77198	Non_sig
rs10174238_Non-Ref_A	1096.55	-0.0232189	0.30672	-0.0757006	0.939657	0.966647	0.984035	Non_sig
rs10174238_Ref_G	1401.89	-0.129068	0.236055	-0.54677	0.584537	0.717819	0.914422	Non_sig
rs10181656_Non-Ref_C	5905.9	0.173972	0.12466	1.39557	0.162845	0.286592	1.12816	Non_sig
rs10181656_Ref_G	7186.53	0.130054	0.0952899	1.36482	0.172309	0.298064	1.09433	Non_sig
rs1018622_Non-Ref_T	1118.84	-0.605215	0.268032	-2.25799	0.023946	0.0622555	0.657373	Non_sig
rs1018622_Ref_C	834.136	-0.355544	0.245817	-1.44638	0.148071	0.265589	0.781575	Non_sig
rs10197238_Non-Ref_C	10223	1.53982	0.0820537	18.766	1.43308e-78	2.77271e-77	2.90758	Sig
rs10197238_Ref_T	10451.4	1.0554	0.0880947	11.9803	4.50641e-33	5.57386e-32	2.0783	Sig
rs10207365_Non-Ref_C	4103.58	0.0978963	0.133412	0.733787	0.463078	0.613994	1.07021	Non_sig
rs10207365_Ref_T	6026.25	0.04916	0.10077	0.487845	0.62566	0.751864	1.03466	Non_sig
rs10207954_Non-Ref_T	1224.19	0.764254	0.202613	3.77199	0.000161949	0.000714986	1.69849	Sig
rs10207954_Ref_A	1649.88	1.13955	0.201647	5.65122	1.59311e-08	1.03284e-07	2.20313	Sig
rs10208256_Non-Ref_G	4690.23	1.73622	0.154426	11.2431	2.50485e-29	2.91148e-28	3.33162	Sig
rs10208256_Ref_A	2933.46	0.963486	0.136881	7.03888	1.93792e-12	1.52174e-11	1.95002	Sig
rs10249404_Non-Ref_A	3385.97	0.185767	0.124157	1.49623	0.134594	0.245846	1.13742	Non_sig
rs10249404_Ref_G	1550.35	0.248193	0.22282	1.11387	0.265334	0.407475	1.18772	Non_sig
rs10274928_Non-Ref_G	251.658	-0.267325	0.48703	-0.548889	0.583082	0.716746	0.830859	Non_sig
rs10274928_Ref_A	247.097	-0.184065	0.709519	-0.259423	0.795309	0.872129	0.880219	Non_sig
rs10409713_Non-Ref_T	7109.71	0.607155	0.0997695	6.08558	1.1607e-09	8.11305e-09	1.52325	Sig
rs10409713_Ref_G	3644.67	0.644477	0.171267	3.763	0.00016789	0.000739625	1.56317	Sig
rs1041528_Non-Ref_A	1603.6	-0.598513	0.231066	-2.59022	0.00959141	0.0285018	0.660434	Sig
rs1041528_Ref_T	782.155	-0.0959101	0.358897	-0.267236	0.789287	0.868821	0.935682	Non_sig
rs10419617_Non-Ref_G	158.047	0.293184	0.733605	0.399648	0.689416	0.80088	1.22534	Non_sig
rs10419617_Ref_A	469.767	1.26725	0.322752	3.92638	8.62338e-05	0.000396894	2.40702	Sig
rs10422359_Non-Ref_A	3343.47	0.25003	0.125882	1.98623	0.0470083	0.107737	1.18923	Non_sig
rs10422359_Ref_G	2622.48	0.210113	0.151195	1.38968	0.164625	0.289066	1.15678	Non_sig
rs10436736_Non-Ref_A	3374.06	-0.274557	0.160374	-1.71198	0.0869007	0.17414	0.826704	Non_sig
rs10436736_Ref_T	3256.63	-0.336861	0.128137	-2.62892	0.00856574	0.0258061	0.791762	Sig
rs1044482_Non-Ref_T	1640.05	0.0421825	0.249238	0.169246	0.865603	0.920962	1.02967	Non_sig
rs1044482_Ref_C	1211.66	0.00671003	0.205381	0.0326711	0.973937	0.984303	1.00466	Non_sig
rs10446706_Non-Ref_A	3332.94	0.10623	0.155624	0.682606	0.494856	0.641245	1.07641	Non_sig
rs10446706_Ref_G	3176.32	0.0259516	0.151022	0.17184	0.863563	0.919267	1.01815	Non_sig
rs10489265_Non-Ref_C	15837.6	0.53303	0.0611279	8.71992	2.78408e-18	2.57622e-17	1.44697	Sig
rs10489265_Ref_A	7269.85	0.549262	0.090546	6.06611	1.31041e-09	9.11824e-09	1.46334	Sig
rs10489697_Non-Ref_C	7703.24	-0.260572	0.0786585	-3.3127	0.000924016	0.00356217	0.834757	Sig
rs10489697_Ref_T	4419.08	-0.362551	0.11636	-3.11577	0.00183465	0.00657194	0.777788	Sig
rs10492235_Non-Ref_G	3197.47	-0.358389	0.177594	-2.01803	0.0435883	0.10129	0.780035	Non_sig
rs10492235_Ref_T	4132.21	-0.515071	0.159171	-3.23596	0.00121236	0.0045543	0.699759	Sig
rs10496194_Non-Ref_G	3190.72	0.557288	0.132665	4.20071	2.66077e-05	0.000132438	1.4715	Sig
rs10496194_Ref_C	1787.94	0.287197	0.160619	1.78806	0.0737661	0.154072	1.22027	Non_sig
rs10499197_Non-Ref_G	424.402	0.138398	0.409921	0.337622	0.735648	0.832036	1.10068	Non_sig
rs10499197_Ref_T	1174.44	0.652008	0.22688	2.8738	0.00405569	0.0132865	1.57135	Sig
rs1051115_Non-Ref_C	1124.42	1.31432	0.260356	5.04817	4.46067e-07	2.65745e-06	2.48685	Sig
rs1051115_Ref_G	1445.74	1.5514	0.22307	6.95478	3.53102e-12	2.75518e-11	2.93102	Sig
rs1051152_Non-Ref_G	1800.3	-0.284043	0.205904	-1.37949	0.167743	0.292957	0.821286	Non_sig
rs1051152_Ref_A	1687.06	-0.58951	0.220165	-2.67758	0.00741563	0.0226805	0.664569	Sig
rs10516487_Non-Ref_A	3035.38	-0.184089	0.153469	-1.19952	0.230325	0.366411	0.880205	Non_sig
rs10516487_Ref_G	5533.87	-0.241052	0.104306	-2.31101	0.0208321	0.05523	0.846128	Non_sig
rs10521485_Non-Ref_A	3002.38	-0.232155	0.169082	-1.37303	0.169743	0.294948	0.851362	Non_sig
rs10521485_Ref_G	4559.39	-0.275339	0.170616	-1.61379	0.106573	0.205041	0.826256	Non_sig
rs1056008_Non-Ref_C	9876.96	3.51197	0.106365	33.0181	4.46099e-239	2.20266e-237	11.408	Sig
rs1056008_Ref_T	2184.61	0.877066	0.174073	5.03851	4.69175e-07	2.79243e-06	1.83664	Sig
rs1056538_Non-Ref_A	10643.7	2.51932	0.0835307	30.1604	7.83932e-200	3.20426e-198	5.73311	Sig
rs1056538_Ref_G	4684.92	2.25914	0.136334	16.5706	1.13689e-61	1.86125e-60	4.78707	Sig
rs1059701_Non-Ref-1_T	2790.18	-0.125944	0.163923	-0.768311	0.442302	0.594151	0.916404	Non_sig
rs1059701_Non-Ref-2_C	1847.43	-0.00164539	0.234457	-0.00701789	0.994401	0.997328	0.99886	Non_sig
rs1059701_Non-Ref-3_A	2757.82	-0.204115	0.145395	-1.40387	0.160358	0.282973	0.868071	Non_sig
rs1059701_Ref_G	2174.86	-0.15903	0.190956	-0.832812	0.404951	0.556613	0.895627	Non_sig
rs1059702_Non-Ref_G	4033.9	0.38015	0.108659	3.49855	0.000467797	0.00190703	1.30148	Sig
rs1059702_Ref_A	2587.38	1.92363	0.145384	13.2314	5.77977e-40	7.80585e-39	3.79377	Sig
rs1059703_Non-Ref_A	2228.58	0.0281811	0.227976	0.123614	0.901621	0.943643	1.01973	Non_sig
rs1059703_Ref_G	1550.36	0.0882854	0.212926	0.414629	0.678414	0.793175	1.06311	Non_sig
rs10628761_Non-Ref_T	3383.02	0.114263	0.113275	1.00873	0.313106	0.461325	1.08242	Non_sig
rs10628761_Ref_C	2785.32	0.0134279	0.131453	0.10215	0.918638	0.954999	1.00935	Non_sig
rs10740059_Non-Ref_A	5228.1	0.128499	0.129171	0.994796	0.319835	0.468222	1.09316	Non_sig
rs10740059_Ref_G	3062.52	0.216812	0.181675	1.19341	0.23271	0.369131	1.16216	Non_sig
rs10748841_Non-Ref_A	3059.35	0.857761	0.150868	5.68552	1.30419e-08	8.54506e-08	1.81222	Sig
rs10748841_Ref_G	4423.46	1.05553	0.154343	6.83885	7.98314e-12	6.15899e-11	2.07848	Sig
rs10754797_Non-Ref_T	5989.4	0.0808202	0.131554	0.614353	0.538982	0.678759	1.05762	Non_sig
rs10754797_Ref_C	2004.59	-0.216374	0.199864	-1.08261	0.278984	0.422323	0.860726	Non_sig
rs10755687_Non-Ref_C	808.305	-0.36858	0.278483	-1.32353	0.185659	0.313683	0.774544	Non_sig
rs10755687_Ref_A	7901.39	-0.267665	0.101029	-2.64938	0.00806403	0.0244096	0.830663	Sig
rs10761602_Non-Ref_T	2536.13	-0.233191	0.183239	-1.27261	0.203158	0.33437	0.850751	Non_sig
rs10761602_Ref_G	4055.14	0.430926	0.108951	3.95522	7.64647e-05	0.000355109	1.3481	Sig
rs10761603_Non-Ref_G	1683.14	0.169826	0.21114	0.804329	0.421207	0.572635	1.12492	Non_sig
rs10761603_Ref_T	2056.65	-0.0614351	0.181613	-0.338276	0.735155	0.831783	0.95831	Non_sig
rs10761604_Non-Ref_C	2593	-0.274185	0.197174	-1.39058	0.164353	0.288732	0.826917	Non_sig
rs10761604_Ref_T	2322.3	-0.481632	0.152208	-3.16432	0.00155448	0.00568045	0.716167	Sig
rs10773578_Non-Ref_C	2924.52	0.429585	0.142055	3.02409	0.00249386	0.00861818	1.34685	Sig
rs10773578_Ref_G	2285.59	0.595037	0.180446	3.29758	0.000975213	0.00373388	1.51051	Sig
rs10774624_Non-Ref_A	1622.26	-0.0788361	0.227638	-0.346322	0.729101	0.82736	0.946821	Non_sig
rs10774624_Ref_G	2078.48	-0.34596	0.221649	-1.56084	0.118561	0.222621	0.786784	Non_sig
rs10774625_Non-Ref_G	1624.75	-0.242029	0.166925	-1.44992	0.14708	0.264503	0.845555	Non_sig
rs10774625_Ref_A	4234.98	-0.281336	0.128788	-2.18449	0.0289261	0.0726033	0.822829	Non_sig
rs10776652_Non-Ref_T	1526.01	0.0806236	0.235848	0.341846	0.732467	0.829807	1.05748	Non_sig
rs10776652_Ref_A	793.859	0.577776	0.364525	1.58501	0.112963	0.21446	1.49255	Non_sig
rs10776653_Non-Ref_C	1490.55	0.203989	0.182935	1.11509	0.264813	0.406978	1.15188	Non_sig
rs10776653_Ref_T	2998.26	0.150078	0.158508	0.946817	0.343732	0.493375	1.10963	Non_sig
rs10797985_Non-Ref_G	3194.53	-0.288687	0.139958	-2.06267	0.039144	0.092837	0.818646	Non_sig
rs10797985_Ref_A	4857.66	-0.0835626	0.116234	-0.718917	0.472192	0.622197	0.943724	Non_sig
rs10803116_Non-Ref_T	1331.94	0.980067	0.217445	4.5072	6.56886e-06	3.50112e-05	1.97256	Sig
rs10803116_Ref_G	2216.35	0.83929	0.170483	4.92301	8.52233e-07	4.95757e-06	1.78917	Sig
rs10803119_Non-Ref_C	4039.2	0.567498	0.113026	5.02095	5.14166e-07	3.04845e-06	1.48195	Sig
rs10803119_Ref_T	2476.52	0.108097	0.20335	0.53158	0.595017	0.726785	1.07781	Non_sig
rs10807150_Non-Ref_T	4455.61	-0.118205	0.104364	-1.13262	0.257372	0.399422	0.921333	Non_sig
rs10807150_Ref_C	622.197	0.0218008	0.323391	0.0674131	0.946253	0.969778	1.01523	Non_sig
rs10821946_Non-Ref_T	4338.3	1.87104	0.14536	12.8718	6.49051e-38	8.45135e-37	3.65797	Sig
rs10821946_Ref_C	2507.93	1.84919	0.159953	11.5608	6.50675e-31	7.81317e-30	3.60299	Sig
rs10821949_Non-Ref_C	8363.78	0.240453	0.0872428	2.75613	0.00584896	0.0184937	1.18136	Sig
rs10821949_Ref_T	4619.77	-0.0397616	0.111057	-0.35803	0.720321	0.821202	0.972816	Non_sig
rs10821950_Non-Ref_C	1588.8	-0.535254	0.186864	-2.8644	0.004178	0.0136221	0.690037	Sig
rs10821950_Ref_T	4102.56	-0.430092	0.132526	-3.24533	0.00117314	0.00442042	0.742215	Sig
rs10821952_Non-Ref_A	2038.73	-0.0227896	0.169685	-0.134305	0.893161	0.939913	0.984328	Non_sig
rs10821952_Ref_T	1130.72	0.284433	0.202298	1.40601	0.159722	0.282171	1.21793	Non_sig
rs10845605_Non-Ref_C	1888.93	0.552058	0.218668	2.52464	0.0115817	0.0335283	1.46618	Sig
rs10845605_Ref_T	3458.07	0.300428	0.127889	2.34912	0.0188177	0.0507617	1.23151	Non_sig
rs10845606_Non-Ref_A	3103.15	-0.388001	0.145415	-2.66823	0.00762514	0.0232521	0.764188	Sig
rs10845606_Ref_C	1462.59	-0.0412475	0.174948	-0.235771	0.813611	0.885424	0.971814	Non_sig
rs10845607_Non-Ref_T	1961.52	-0.1154	0.199288	-0.579061	0.562548	0.698335	0.923127	Non_sig
rs10845607_Ref_C	4024.31	-0.243239	0.123025	-1.97715	0.0480244	0.109618	0.844846	Non_sig
rs10845609_Non-Ref_A	8268.83	-0.449109	0.0901862	-4.97979	6.36525e-07	3.75587e-06	0.732495	Sig
rs10845609_Ref_T	5958.65	-0.47012	0.135804	-3.46176	0.000536659	0.00215782	0.721904	Sig
rs10845610_Non-Ref_A	3792.75	-0.0504539	0.124398	-0.405586	0.685047	0.797208	0.965633	Non_sig
rs10845610_Ref_G	2747.04	0.00790521	0.163696	0.0482921	0.961483	0.978404	1.00549	Non_sig
rs10845615_Non-Ref_A	6725.3	1.90941	0.0848077	22.5146	2.98576e-112	7.4307e-111	3.75656	Sig
rs10845615_Ref_G	12546.4	1.91947	0.064693	29.6705	1.84582e-193	7.30283e-192	3.78285	Sig
rs10847691_Non-Ref_A	6122.38	0.175409	0.115796	1.51481	0.129821	0.239038	1.12928	Non_sig
rs10847691_Ref_G	6268.27	0.58039	0.112339	5.16644	2.386e-07	1.45088e-06	1.49525	Sig
rs10847692_Non-Ref_T	3522.31	-0.517878	0.118136	-4.38376	1.16647e-05	6.03983e-05	0.698398	Sig
rs10847692_Ref_A	1383.07	-0.606802	0.23876	-2.54147	0.0110387	0.0321524	0.656651	Sig
rs10847695_Non-Ref_T	2168.06	0.0452763	0.189876	0.238452	0.811531	0.884472	1.03188	Non_sig
rs10847695_Ref_C	1959.77	0.0084839	0.192238	0.0441323	0.964799	0.980124	1.0059	Non_sig
rs10847696_Non-Ref_A	387.471	-0.297857	0.43991	-0.677087	0.498351	0.644432	0.81346	Non_sig
rs10847696_Ref_G	302.436	-0.476592	0.497006	-0.958926	0.337596	0.487516	0.718673	Non_sig
rs10847697_Non-Ref_A	3116.4	0.167036	0.137554	1.21433	0.224622	0.360614	1.12275	Non_sig
rs10847697_Ref_G	3058.68	0.179214	0.163833	1.09388	0.274007	0.416853	1.13227	Non_sig
rs10847698_Non-Ref_C	1346.04	-0.149804	0.19718	-0.759734	0.447414	0.598621	0.901373	Non_sig
rs10847698_Ref_T	1104.18	-0.475484	0.223204	-2.13026	0.03315	0.0815147	0.719226	Non_sig
rs10853837_Non-Ref_A	2397.88	3.26179	0.199431	16.3555	3.97517e-60	6.40594e-59	9.59173	Sig
rs10853837_Ref_G	6727.31	2.99324	0.120205	24.9011	7.23061e-137	2.13528e-135	7.96258	Sig
rs10855133_Non-Ref-1_C	2435.82	-0.382396	0.176681	-2.16432	0.0304394	0.0757243	0.767162	Non_sig
rs10855133_Non-Ref-2_T	2113.85	-0.213076	0.191586	-1.11217	0.266066	0.408192	0.862696	Non_sig
rs10855133_Ref_G	3876.24	-0.124834	0.168401	-0.741294	0.458515	0.609379	0.917109	Non_sig
rs10866498_Non-Ref_T	759.956	0.103963	0.257187	0.40423	0.686044	0.797864	1.07472	Non_sig
rs10866498_Ref_C	718.819	-0.243506	0.299739	-0.812393	0.416566	0.568187	0.84469	Non_sig
rs10883848_Non-Ref_G	1285.9	-0.0626665	0.19852	-0.315668	0.752254	0.843087	0.957493	Non_sig
rs10883848_Ref_A	1701.31	-0.0482719	0.158994	-0.303608	0.761426	0.849157	0.967094	Non_sig
rs10911628_Non-Ref_A	429.714	0.0344916	0.378714	0.0910755	0.927433	0.960482	1.0242	Non_sig
rs10911628_Ref_C	1175.91	-0.2712	0.225747	-1.20135	0.229617	0.365539	0.82863	Non_sig
rs10911637_Non-Ref_A	1515	0.498702	0.25578	1.94973	0.0512087	0.115519	1.41294	Non_sig
rs10911637_Ref_C	1784.36	0.493191	0.205012	2.40567	0.0161429	0.044699	1.40755	Sig
rs10912576_Non-Ref_T	196.445	-0.263955	0.654028	-0.403584	0.686519	0.798265	0.832802	Non_sig
rs10912576_Ref_C	931.189	0.103671	0.290729	0.35659	0.721399	0.821565	1.0745	Non_sig
rs10912579_Non-Ref_T	2866.69	-0.194405	0.183513	-1.05935	0.28944	0.433388	0.873933	Non_sig
rs10912579_Ref_G	2026	-0.192282	0.164217	-1.1709	0.241639	0.380555	0.87522	Non_sig
rs10912580_Non-Ref_G	7575.53	-0.391309	0.0980391	-3.99135	6.56975e-05	0.000307605	0.762438	Sig
rs10912580_Ref_A	3487.12	-0.507365	0.13591	-3.73309	0.000189146	0.000826447	0.703506	Sig
rs10912600_Non-Ref_C	1054.2	0.445322	0.251917	1.76774	0.0771049	0.159749	1.36162	Non_sig
rs10912600_Ref_T	10072.1	0.673149	0.0909701	7.39967	1.36524e-13	1.11458e-12	1.59455	Sig
rs10912602_Non-Ref_A	5094.08	-0.452897	0.103183	-4.38925	1.1374e-05	5.90416e-05	0.730575	Sig
rs10912602_Ref_G	5845.97	-0.450101	0.123327	-3.64964	0.000262605	0.00111779	0.731992	Sig
rs10936599_Non-Ref_T	1520.22	2.76736	0.225955	12.2474	1.73459e-34	2.19383e-33	6.80862	Sig
rs10936599_Ref_C	4656.98	2.7957	0.135819	20.584	3.81476e-94	8.29039e-93	6.94366	Sig
rs10936600_Non-Ref_T	15548.1	-0.230819	0.0845119	-2.7312	0.00631047	0.0196609	0.852151	Sig
rs10936600_Ref_A	3105.83	-0.327203	0.1371	-2.3866	0.0170049	0.0466672	0.79708	Sig
rs10947540_Non-Ref_T	174.04	-0.478355	0.783325	-0.610673	0.541416	0.679488	0.717795	Non_sig
rs10947540_Ref_C	479.272	-0.152469	0.373069	-0.408688	0.682769	0.795254	0.89971	Non_sig
rs10947542_Non-Ref_G	2160.38	-0.178127	0.171936	-1.03601	0.300198	0.445498	0.88385	Non_sig
rs10947542_Ref_A	1810.37	-0.532251	0.218638	-2.4344	0.0149165	0.0416018	0.691475	Sig
rs10995021_Non-Ref_A	492.872	-0.122493	0.405388	-0.302162	0.762529	0.849853	0.918599	Non_sig
rs10995021_Ref_G	274.491	-0.0597956	0.518682	-0.115284	0.90822	0.947579	0.9594	Non_sig
rs11055013_Non-Ref_C	2448.38	-0.378847	0.187869	-2.01655	0.0437425	0.101572	0.769052	Non_sig
rs11055013_Ref_T	3476.61	-0.268189	0.139656	-1.92036	0.0548128	0.122132	0.830361	Non_sig
rs11055023_Non-Ref_G	3532.44	0.00357688	0.144053	0.0248303	0.98019	0.988034	1.00248	Non_sig
rs11055023_Ref_A	1395.15	-0.23294	0.194924	-1.19503	0.232074	0.368618	0.850899	Non_sig
rs11055024_Non-Ref_G	904.318	0.577521	0.249551	2.31424	0.0206543	0.0549239	1.49228	Non_sig
rs11055024_Ref_A	1377.95	0.707612	0.21837	3.24042	0.00119353	0.00448629	1.6331	Sig
rs11055025_Non-Ref_T	3371.18	-0.075766	0.160797	-0.471191	0.637505	0.761354	0.948838	Non_sig
rs11055025_Ref_A	5050.87	0.102939	0.135493	0.759739	0.44741	0.598621	1.07396	Non_sig
rs11059923_Non-Ref_A	1110.16	-0.305064	0.253172	-1.20497	0.228215	0.364036	0.809406	Non_sig
rs11059923_Ref_G	1021.39	-0.228987	0.324504	-0.705654	0.480403	0.629469	0.853234	Non_sig
rs11059926_Non-Ref_T	5367.57	0.0774416	0.106468	0.72737	0.467	0.616935	1.05515	Non_sig
rs11059926_Ref_A	3667.09	-0.148704	0.155385	-0.956999	0.338568	0.48812	0.902061	Non_sig
rs11059927_Non-Ref_C	1721.32	-0.0726896	0.186543	-0.389667	0.696783	0.806129	0.950864	Non_sig
rs11059927_Ref_T	1128.29	-0.0104218	0.259056	-0.0402299	0.96791	0.980868	0.992802	Non_sig
rs11059928_Non-Ref_T	599.15	-0.676682	0.328162	-2.06204	0.0392042	0.0929217	0.625603	Non_sig
rs11059928_Ref_A	899.123	-0.292326	0.307037	-0.952089	0.341052	0.490327	0.816584	Non_sig
rs11059929_Non-Ref_A	11892.4	2.77337	0.0844308	32.8479	1.22102e-236	5.93399e-235	6.83704	Sig
rs11059929_Ref_G	9963.92	2.84135	0.0774351	36.6933	9.33436e-295	5.93935e-293	7.16691	Sig
rs11059930_Non-Ref_C	2245.37	-0.633742	0.247785	-2.55763	0.0105388	0.0308566	0.644502	Sig
rs11059930_Ref_T	4847.32	-0.597626	0.128783	-4.64058	3.47433e-06	1.9044e-05	0.660841	Sig
rs11059933_Non-Ref_C	1324.33	-0.32896	0.212236	-1.54997	0.121148	0.226653	0.79611	Non_sig
rs11059933_Ref_T	1648.48	-0.0872812	0.233882	-0.373184	0.709011	0.814446	0.941295	Non_sig
rs11065979_Non-Ref_T	437.034	-0.438852	0.522566	-0.839802	0.401019	0.55297	0.737721	Non_sig
rs11065979_Ref_C	625.572	-0.174645	0.33099	-0.527645	0.597746	0.728485	0.885985	Non_sig
rs11073328_Non-Ref_T	492.886	0.310048	0.423089	0.73282	0.463668	0.614244	1.23975	Non_sig
rs11073328_Ref_C	609.853	0.197197	0.299253	0.658964	0.509919	0.652679	1.14647	Non_sig
rs11080327_Non-Ref_A	12489.4	2.47352	0.0979566	25.2512	1.09898e-140	3.37457e-139	5.55398	Sig
rs11080327_Ref_G	4394.93	1.55456	0.126795	12.2604	1.47787e-34	1.87298e-33	2.93744	Sig
rs1108709_Non-Ref_C	1258.92	-0.08277	0.211163	-0.391972	0.695079	0.805227	0.944243	Non_sig
rs1108709_Ref_T	1117.06	-0.51601	0.196836	-2.62152	0.00875392	0.02633	0.699303	Sig
rs11091518_Non-Ref_C	2553.69	-0.11832	0.175791	-0.673072	0.500901	0.645825	0.92126	Non_sig
rs11091518_Ref_T	2249.81	-0.146608	0.173905	-0.843036	0.399208	0.551211	0.903372	Non_sig
rs11091578_Non-Ref_C	2138	0.42401	0.208356	2.03503	0.0418478	0.0980206	1.34165	Non_sig
rs11091578_Ref_G	2334.17	0.658655	0.143576	4.58749	4.48616e-06	2.43309e-05	1.57861	Sig
rs11091590_Non-Ref_C	1378.44	-0.495898	0.264207	-1.87693	0.0605275	0.13149	0.70912	Non_sig
rs11091590_Ref_G	681.041	-0.834538	0.296047	-2.81893	0.00481834	0.0155132	0.560762	Sig
rs11091598_Non-Ref_T	5849.69	0.0115387	0.132348	0.0871846	0.930525	0.961448	1.00803	Non_sig
rs11091598_Ref_G	3483.23	-0.235225	0.135666	-1.73385	0.082945	0.168622	0.849553	Non_sig
rs11091623_Non-Ref_A	1824.65	-0.288906	0.1849	-1.5625	0.118171	0.222159	0.818522	Non_sig
rs11091623_Ref_C	3029.44	-0.221358	0.136713	-1.61914	0.105417	0.20326	0.857758	Non_sig
rs1109525_Non-Ref_A	6749.49	0.224535	0.105875	2.12076	0.0339421	0.0831641	1.1684	Non_sig
rs1109525_Ref_G	5146.91	0.47378	0.117407	4.03537	5.45174e-05	0.000260032	1.38874	Sig
rs11098667_Non-Ref_G	2387.55	-0.169391	0.258512	-0.655252	0.512305	0.654806	0.889218	Non_sig
rs11098667_Ref_A	1341.52	-0.135305	0.223743	-0.604735	0.545355	0.682745	0.910477	Non_sig
rs11101558_Non-Ref_G	1043.84	-0.00529747	0.254721	-0.0207972	0.983407	0.989889	0.996335	Non_sig
rs11101558_Ref_A	1175.56	-0.0841759	0.199833	-0.421232	0.673586	0.789924	0.943323	Non_sig
rs11117420_Non-Ref_C	4959.62	0.0777762	0.105078	0.740176	0.459193	0.610143	1.05539	Non_sig
rs11117420_Ref_G	1561.73	0.223358	0.221579	1.00803	0.313441	0.461598	1.16745	Non_sig
rs11117422_Non-Ref_C	2381.24	-0.497637	0.163036	-3.05231	0.00227088	0.00792304	0.708266	Sig
rs11117422_Ref_G	3210.43	-0.609168	0.147712	-4.12403	3.72296e-05	0.000181359	0.655575	Sig
rs11130633_Non-Ref_C	1437.85	0.854794	0.192462	4.44136	8.93933e-06	4.69163e-05	1.8085	Sig
rs11130633_Ref_T	1372.56	0.742199	0.173022	4.28962	1.78978e-05	9.06939e-05	1.67272	Sig
rs111317272_Non-Ref_G	3318.2	-0.0565598	0.138298	-0.408971	0.682561	0.795162	0.961554	Non_sig
rs111317272_Ref_C	2829.67	-0.180077	0.200361	-0.898762	0.36878	0.520491	0.882656	Non_sig
rs111341874_Non-Ref_T	3724.04	-0.404873	0.147438	-2.74606	0.00603151	0.0189448	0.755303	Sig
rs111341874_Ref_C	4091.29	-0.235676	0.134214	-1.75597	0.0790938	0.16294	0.849287	Non_sig
rs111379006_Non-Ref_A	2415.52	1.75893	0.175488	10.0231	1.20678e-23	1.25603e-22	3.38446	Sig
rs111379006_Ref_G	2446.71	1.90429	0.167206	11.3889	4.74994e-30	5.62699e-29	3.74325	Sig
rs111396994_Non-Ref_G	481.394	-0.444509	0.424118	-1.04808	0.294602	0.439094	0.734834	Non_sig
rs111396994_Ref_A	653.009	-0.346641	0.335599	-1.0329	0.30165	0.447172	0.786413	Non_sig
rs111423246_Non-Ref_A	2634.03	0.0335981	0.201628	0.166634	0.867658	0.921719	1.02356	Non_sig
rs111423246_Ref_G	2452.07	0.216462	0.197729	1.09474	0.27363	0.416586	1.16188	Non_sig
rs111425486_Non-Ref_G	4755.34	0.048636	0.0969229	0.501801	0.615808	0.743208	1.03429	Non_sig
rs111425486_Ref_A	2357.88	-0.332825	0.185826	-1.79106	0.0732841	0.153225	0.79398	Non_sig
rs111469562_Non-Ref_C	7699.77	-0.185278	0.0828313	-2.23681	0.0252985	0.0650593	0.879479	Non_sig
rs111469562_Ref_T	5267.34	-0.0348808	0.119628	-0.291579	0.770609	0.855739	0.976112	Non_sig
rs111567516_Non-Ref_T	8087.14	2.72161	0.0964194	28.2268	2.74525e-175	1.01459e-173	6.59607	Sig
rs111567516_Ref_G	8727.37	2.69905	0.0862494	31.2935	5.71329e-215	2.53686e-213	6.49374	Sig
rs111655187_Non-Ref_A	140.733	-0.988463	0.623588	-1.58512	0.112939	0.21446	0.504015	Non_sig
rs111655187_Ref_C	496.606	-0.326853	0.31831	-1.02684	0.304495	0.451115	0.797273	Non_sig
rs111658367_Non-Ref_G	2709.69	-0.293601	0.172706	-1.70001	0.0891299	0.177529	0.815863	Non_sig
rs111658367_Ref_T	2990.45	-0.252536	0.171826	-1.46972	0.141637	0.256359	0.839419	Non_sig
rs111678394_Non-Ref_C	1968.34	-0.252864	0.192318	-1.31483	0.188569	0.316901	0.839229	Non_sig
rs111678394_Ref_G	1151.88	-0.329705	0.251268	-1.31217	0.189464	0.318023	0.795699	Non_sig
rs111691913_Non-Ref_T	3336.28	0.36382	0.132051	2.75516	0.00586636	0.0185203	1.28683	Sig
rs111691913_Ref_C	2519.77	0.55751	0.168674	3.30525	0.000948929	0.00364002	1.47173	Sig
rs111734595_Non-Ref_T	2466.77	0.526735	0.172011	3.06222	0.00219703	0.00768274	1.44067	Sig
rs111734595_Ref_C	2257.52	0.362052	0.209399	1.72901	0.0838081	0.169873	1.28525	Non_sig
rs1117897_Non-Ref_G	11789.3	0.272911	0.0688993	3.96101	7.46339e-05	0.000347653	1.20824	Sig
rs1117897_Ref_T	9819.85	0.183412	0.080445	2.27997	0.0226093	0.0593051	1.13557	Non_sig
rs111826178_Non-Ref_T	1283.78	-0.258213	0.225856	-1.14326	0.252931	0.394613	0.836123	Non_sig
rs111826178_Ref_C	2575.06	-0.345062	0.147757	-2.33534	0.0195257	0.0523512	0.787274	Non_sig
rs111845187_Non-Ref_T	9257.49	3.19143	0.0944202	33.8003	1.95054e-250	1.03782e-248	9.13518	Sig
rs111845187_Ref_C	23007.5	3.02746	0.0544298	55.6214	0	0	8.15374	Sig
rs11185602_Non-Ref_G	390.319	-0.27104	0.515408	-0.525874	0.598976	0.728907	0.828722	Non_sig
rs11185602_Ref_A	218.179	0.362158	0.510349	0.709628	0.477935	0.627486	1.28535	Non_sig
rs11185603_Non-Ref_G	9087.13	0.584108	0.0732124	7.97827	1.48394e-15	1.28817e-14	1.49911	Sig
rs11185603_Ref_C	7141.83	0.77798	0.0894234	8.69996	3.31989e-18	3.06742e-17	1.71473	Sig
rs111862642_Non-Ref_G	1700.22	-0.0121012	0.28633	-0.0422632	0.966289	0.980124	0.991647	Non_sig
rs111862642_Ref_C	2237.08	-0.329184	0.164597	-1.99995	0.045506	0.105044	0.795986	Non_sig
rs111880687_Non-Ref_C	2251.22	0.41491	0.179335	2.3136	0.0206899	0.0549932	1.33322	Non_sig
rs111880687_Ref_G	1613.58	0.476255	0.217298	2.19172	0.0283998	0.0715151	1.39113	Non_sig
rs111883038_Non-Ref_A	5520.14	0.411475	0.11664	3.52772	0.00041915	0.00172351	1.33004	Sig
rs111883038_Ref_C	7647.81	0.538289	0.0953824	5.64348	1.66643e-08	1.07811e-07	1.45225	Sig
rs111907649_Non-Ref_A	2505.33	-0.0993034	0.213962	-0.464117	0.642564	0.765884	0.933484	Non_sig
rs111907649_Ref_G	3512.07	-0.431196	0.163807	-2.63234	0.00847985	0.0255805	0.741647	Sig
rs111915294_Non-Ref_T	4294.74	-0.317171	0.114305	-2.77479	0.00552378	0.0175646	0.802642	Sig
rs111915294_Ref_A	1287.61	-0.289565	0.248903	-1.16336	0.244682	0.384073	0.818149	Non_sig
rs11191642_Non-Ref_G	159.115	0.831941	0.666435	1.24834	0.211905	0.345177	1.78008	Non_sig
rs11191642_Ref_A	1909.12	-0.265441	0.208223	-1.27479	0.202384	0.333604	0.831945	Non_sig
rs11191658_Non-Ref_G	1886.1	0.00433027	0.223439	0.0193801	0.984538	0.990792	1.00301	Non_sig
rs11191658_Ref_A	1681.35	-0.460699	0.217745	-2.11577	0.0343642	0.0840316	0.726634	Non_sig
rs11191660_Non-Ref_A	2253.59	-0.416445	0.205012	-2.03132	0.0422222	0.098714	0.749269	Non_sig
rs11191660_Ref_G	3493.66	-0.0920824	0.130511	-0.705555	0.480465	0.629469	0.938168	Non_sig
rs11191667_Non-Ref_A	1221.24	-0.00958126	0.276042	-0.0347094	0.972311	0.983006	0.993381	Non_sig
rs11191667_Ref_G	3020.86	0.157286	0.143709	1.09447	0.273747	0.416662	1.11519	Non_sig
rs11191683_Non-Ref_T	1153.66	-0.552536	0.267814	-2.06314	0.0390998	0.0927811	0.681821	Non_sig
rs11191683_Ref_G	2634.9	-0.291307	0.147175	-1.97932	0.0477802	0.109182	0.817162	Non_sig
rs111940435_Non-Ref_T	1629.21	0.958601	0.218336	4.39049	1.13096e-05	5.88061e-05	1.94342	Sig
rs111940435_Ref_C	1896.39	0.979528	0.192547	5.08721	3.63368e-07	2.18374e-06	1.97182	Sig
rs111944912_Non-Ref_C	1635.59	-0.190363	0.197562	-0.96356	0.335267	0.485401	0.876385	Non_sig
rs111944912_Ref_T	6496.47	-0.114281	0.159531	-0.716357	0.473771	0.623744	0.923842	Non_sig
rs112020444_Non-Ref_T	4508.73	0.465375	0.150613	3.08988	0.0020024	0.00709055	1.38068	Sig
rs112020444_Ref_C	3785.44	0.510727	0.140565	3.63339	0.000279723	0.00118656	1.42477	Sig
rs112049571_Non-Ref_A	2728.72	0.29958	0.129608	2.31144	0.0208088	0.0551921	1.23079	Non_sig
rs112049571_Ref_G	3548.38	0.0425272	0.155158	0.274089	0.784016	0.865024	1.02992	Non_sig
rs112141468_Non-Ref_T	2115.7	-0.448594	0.218255	-2.05536	0.0398441	0.0942302	0.732757	Non_sig
rs112141468_Ref_C	1763.56	0.123923	0.225433	0.549711	0.582518	0.716195	1.08969	Non_sig
rs112146988_Non-Ref_T	1232.29	0.505876	0.26311	1.92268	0.0545199	0.121655	1.41999	Non_sig
rs112146988_Ref_C	1408.49	0.148044	0.209996	0.704985	0.480819	0.6298	1.10807	Non_sig
rs11216982_Non-Ref_A	7344.91	0.16777	0.10334	1.62347	0.104488	0.202032	1.12332	Non_sig
rs11216982_Ref_G	8547.51	0.265412	0.0811872	3.26914	0.00107874	0.00409471	1.20198	Sig
rs112191651_Non-Ref_T	1830.78	-0.176655	0.245351	-0.720008	0.47152	0.621449	0.884752	Non_sig
rs112191651_Ref_C	1744.09	-0.285861	0.207198	-1.37965	0.167695	0.292957	0.820252	Non_sig
rs11221307_Non-Ref_A	30524.6	1.06017	0.0432634	24.5051	1.30424e-132	3.76158e-131	2.08518	Sig
rs11221307_Ref_G	11918.5	0.648653	0.107548	6.03128	1.62668e-09	1.12052e-08	1.5677	Sig
rs112238900_Non-Ref_T	1111.71	-0.11538	0.307664	-0.37502	0.707646	0.81385	0.923139	Non_sig
rs112238900_Ref_C	820.921	-0.474356	0.351506	-1.3495	0.177178	0.303845	0.719788	Non_sig
rs112260932_Non-Ref_C	349.574	1.46986	0.502731	2.92375	0.00345847	0.0115757	2.76994	Sig
rs112260932_Ref_T	439.301	1.40614	0.464749	3.02559	0.00248145	0.00858493	2.65027	Sig
rs112301322_Non-Ref_G	4116.57	0.89204	0.125943	7.08286	1.41205e-12	1.11877e-11	1.8558	Sig
rs112301322_Ref_C	3993.83	1.02664	0.119815	8.56855	1.048e-17	9.58256e-17	2.03728	Sig
rs11233746_Non-Ref_G	2315.07	0.349726	0.153097	2.28434	0.0223515	0.0587285	1.27432	Non_sig
rs11233746_Ref_A	1968.67	0.50996	0.166176	3.06879	0.00214926	0.00755422	1.42401	Sig
rs11233747_Non-Ref_A	1936.3	-0.28918	0.220058	-1.31411	0.18881	0.317185	0.818367	Non_sig
rs11233747_Ref_G	1506.27	0.002932	0.218437	0.0134226	0.989291	0.993961	1.00203	Non_sig
rs11233789_Non-Ref_G	1428.54	0.131075	0.233621	0.561057	0.574759	0.708349	1.09511	Non_sig
rs11233789_Ref_A	1367.92	-0.047287	0.259303	-0.182362	0.855299	0.913702	0.967755	Non_sig
rs112345383_Non-Ref_T	891.889	-0.145188	0.285931	-0.507774	0.611612	0.739735	0.904261	Non_sig
rs112345383_Ref_C	1464.37	0.0481775	0.216254	0.222782	0.823705	0.891888	1.03396	Non_sig
rs11235604_Non-Ref_T	2648.15	0.195907	0.146936	1.33328	0.182439	0.30943	1.14544	Non_sig
rs11235604_Ref_C	860.221	0.586876	0.281455	2.08515	0.0370555	0.0890949	1.50199	Non_sig
rs11235622_Non-Ref_T	644.866	0.290071	0.375476	0.772543	0.439793	0.59176	1.2227	Non_sig
rs11235622_Ref_C	1668.04	0.0928587	0.195979	0.47382	0.635628	0.759815	1.06648	Non_sig
rs11235645_Non-Ref_T	410.424	-0.00380777	0.41489	-0.00917778	0.992677	0.996228	0.997364	Non_sig
rs11235645_Ref_C	519.616	-0.117255	0.473653	-0.247554	0.80448	0.879583	0.92194	Non_sig
rs11235659_Non-Ref_G	7038.13	0.0783181	0.115297	0.679275	0.496964	0.643422	1.05579	Non_sig
rs11235659_Ref_A	4647.89	-0.256877	0.136848	-1.8771	0.0605037	0.131489	0.836897	Non_sig
rs11235667_Non-Ref_G	6012.96	0.23471	0.126856	1.85022	0.0642826	0.137905	1.17667	Non_sig
rs11235667_Ref_A	4741.79	0.0104942	0.131998	0.0795024	0.936633	0.964967	1.0073	Non_sig
rs11235672_Non-Ref_C	2224.5	0.269917	0.174391	1.54777	0.121677	0.227367	1.20574	Non_sig
rs11235672_Ref_T	1092.77	0.13536	0.270734	0.499974	0.617093	0.744128	1.09837	Non_sig
rs112389508_Non-Ref_A	1033.11	0.234467	0.320216	0.732216	0.464037	0.614459	1.17647	Non_sig
rs112389508_Ref_G	525.769	0.166988	0.295079	0.565909	0.571456	0.705405	1.12271	Non_sig
rs112412105_Non-Ref_G	157.77	-0.637415	0.942916	-0.676004	0.499038	0.644904	0.642864	Non_sig
rs112412105_Ref_A	257.908	-1.20349	0.55478	-2.16931	0.0300593	0.0749599	0.434224	Non_sig
rs112415811_Non-Ref_C	3679.93	-0.278879	0.170068	-1.63981	0.101044	0.196706	0.824231	Non_sig
rs112415811_Ref_T	4886.02	-0.276631	0.134244	-2.06065	0.0393362	0.0931988	0.825517	Non_sig
rs112437508_Non-Ref_A	4254.65	-0.342775	0.129374	-2.64948	0.00806155	0.0244096	0.788523	Sig
rs112437508_Ref_G	3064.01	-0.330082	0.139818	-2.3608	0.0182355	0.0494289	0.795491	Sig
rs11248061_Non-Ref_A	816.825	1.42696	0.291113	4.90175	9.49858e-07	5.50989e-06	2.6888	Sig
rs11248061_Ref_C	197.958	0.812777	0.550404	1.47669	0.139758	0.253181	1.75659	Non_sig
rs112497003_Non-Ref_A	3100.22	-0.27917	0.207176	-1.3475	0.177819	0.30464	0.824065	Non_sig
rs112497003_Ref_G	3317.57	-0.273422	0.124035	-2.2044	0.0274965	0.0696955	0.827355	Non_sig
rs11250086_Non-Ref_G	3217.99	0.469218	0.133668	3.51032	0.000447563	0.00182938	1.38436	Sig
rs11250086_Ref_A	2081.7	0.506587	0.199707	2.53665	0.0111919	0.0325275	1.42068	Sig
rs11250092_Non-Ref_A	4277.29	0.0163462	0.156622	0.104367	0.916878	0.953491	1.01139	Non_sig
rs11250092_Ref_G	1485.52	-0.357994	0.179047	-1.99944	0.0455609	0.105044	0.780249	Non_sig
rs11250093_Non-Ref_C	2063.64	-0.282054	0.139912	-2.01593	0.0438068	0.101645	0.822419	Non_sig
rs11250093_Ref_T	1923.45	-0.384481	0.19764	-1.94536	0.0517316	0.116443	0.766055	Non_sig
rs11250094_Non-Ref_C	1239.67	-0.0398708	0.31346	-0.127196	0.898785	0.942778	0.972742	Non_sig
rs11250094_Ref_G	2680.49	-0.163406	0.149327	-1.09429	0.27383	0.416686	0.892914	Non_sig
rs1125271_Non-Ref_T	576.796	0.104923	0.378556	0.277165	0.781653	0.863653	1.07544	Non_sig
rs1125271_Ref_C	500.13	0.311176	0.394954	0.787879	0.430768	0.582792	1.24072	Non_sig
rs112557679_Non-Ref_G	3169.37	-0.609685	0.13326	-4.57514	4.75901e-06	2.57429e-05	0.65534	Sig
rs112557679_Ref_A	1544.58	-0.240367	0.242685	-0.99045	0.321954	0.470431	0.84653	Non_sig
rs112561568_Non-Ref_A	112.049	-0.421068	0.688014	-0.612005	0.540534	0.679488	0.746871	Non_sig
rs112561568_Ref_G	547.398	-0.360301	0.337916	-1.06624	0.286314	0.430169	0.779002	Non_sig
rs112563958_Non-Ref_T	5823.75	1.5216	0.117316	12.9701	1.80809e-38	2.37437e-37	2.87108	Sig
rs112563958_Ref_C	4744.55	1.58729	0.110606	14.3508	1.05272e-46	1.52521e-45	3.00484	Sig
rs112569955_Non-Ref_G	19363.5	2.38033	0.0575316	41.3743	0	0	5.20656	Sig
rs112569955_Ref_A	19456.4	1.42898	0.0606409	23.5646	8.88425e-123	2.40498e-121	2.69257	Sig
rs112599791_Non-Ref_A	18378.4	3.35781	0.058791	57.1143	0	0	10.2518	Sig
rs112599791_Ref_G	16223.1	3.38927	0.0724991	46.7492	0	0	10.4778	Sig
rs112677036_Non-Ref_A	2262.55	-0.447701	0.197603	-2.26565	0.0234726	0.0612313	0.733211	Non_sig
rs112677036_Ref_G	1728.08	-0.497855	0.215685	-2.30825	0.0209851	0.0555403	0.708159	Non_sig
rs112743130_Non-Ref_C	3906.96	-0.0376348	0.159949	-0.235292	0.813982	0.885424	0.974251	Non_sig
rs112743130_Ref_G	3276.81	0.0308802	0.189417	0.163028	0.870496	0.924257	1.02164	Non_sig
rs112750506_Non-Ref_G	1711.22	-0.371609	0.199741	-1.86045	0.0628213	0.135395	0.77292	Non_sig
rs112750506_Ref_A	1945.27	-0.473386	0.223353	-2.11946	0.0340518	0.0833758	0.720272	Non_sig
rs112750995_Non-Ref_T	4336.52	1.02039	0.124852	8.17274	3.01463e-16	2.66185e-15	2.02846	Sig
rs112750995_Ref_A	3163.41	1.09733	0.14663	7.48366	7.22833e-14	5.94844e-13	2.13958	Sig
rs112771360_Non-Ref_G	3731.32	-0.161275	0.144655	-1.1149	0.264895	0.407003	0.894234	Non_sig
rs112771360_Ref_A	6404.41	-0.194887	0.0882231	-2.20903	0.0271727	0.0689597	0.873641	Non_sig
rs112771646_Non-Ref_C	1969.94	-0.373971	0.161219	-2.31965	0.0203598	0.0542577	0.771655	Non_sig
rs112771646_Ref_A	1798.33	-0.395869	0.189301	-2.09121	0.0365092	0.0881246	0.760031	Non_sig
rs112783232_Non-Ref_A	2812.51	0.574654	0.133281	4.31159	1.62084e-05	8.24037e-05	1.48932	Sig
rs112783232_Ref_G	5938.47	0.81762	0.12123	6.74438	1.53681e-11	1.17537e-10	1.7625	Sig
rs112797570_Non-Ref_A	4911.46	2.22958	0.116058	19.2108	3.00309e-82	5.94073e-81	4.68997	Sig
rs112797570_Ref_G	8570.36	1.93299	0.0903931	21.3842	1.87393e-101	4.33181e-100	3.81845	Sig
rs112799932_Non-Ref_G	4118.7	0.36384	0.118448	3.07173	0.00212821	0.00748876	1.28685	Sig
rs112799932_Ref_T	3807.04	0.365258	0.116068	3.14694	0.0016499	0.00598307	1.28811	Sig
rs1128334_Non-Ref_T	1049.89	0.517282	0.254491	2.03262	0.0420913	0.0985163	1.43126	Non_sig
rs1128334_Ref_C	81.6483	-0.208588	1.16168	-0.179557	0.857501	0.915181	0.865384	Non_sig
rs112876941_Non-Ref_T	5620.17	-0.442037	0.130005	-3.40015	0.000673481	0.0026697	0.736095	Sig
rs112876941_Ref_A	1602.33	-0.292205	0.190326	-1.53529	0.124713	0.231707	0.816653	Non_sig
rs112928243_Non-Ref_A	185.463	-0.412684	0.650762	-0.634154	0.52598	0.666322	0.751225	Non_sig
rs112928243_Ref_G	354.373	0.698701	0.471572	1.48164	0.138436	0.251373	1.62304	Non_sig
rs112931462_Non-Ref_A	1670.65	0.00789026	0.257804	0.0306056	0.975584	0.985357	1.00548	Non_sig
rs112931462_Ref_G	954.859	0.397312	0.244752	1.62332	0.10452	0.202032	1.31705	Non_sig
rs112975146_Non-Ref_C	6160.77	0.172346	0.116789	1.47571	0.140022	0.253584	1.12689	Non_sig
rs112975146_Ref_T	7658.39	0.238703	0.114919	2.07714	0.037789	0.0905059	1.17993	Non_sig
rs112992337_Non-Ref_G	2850.58	0.164447	0.145396	1.13103	0.258042	0.40016	1.12074	Non_sig
rs112992337_Ref_A	3106.13	0.197366	0.124218	1.58887	0.11209	0.213392	1.1466	Non_sig
rs112994026_Non-Ref_T	5753.57	-0.179534	0.119973	-1.49645	0.134536	0.24583	0.882988	Non_sig
rs112994026_Ref_G	1806.21	-0.101201	0.230061	-0.439887	0.660019	0.779365	0.932257	Non_sig
rs113064843_Non-Ref_C	3097.99	-0.60135	0.169261	-3.5528	0.00038115	0.00157566	0.659137	Sig
rs113064843_Ref_T	3964.39	-0.380165	0.117835	-3.22624	0.0012543	0.00469755	0.76835	Sig
rs113115305_Non-Ref_C	4866.15	-0.45407	0.151605	-2.99508	0.00274374	0.00938712	0.729981	Sig
rs113115305_Ref_A	11688.6	-0.436063	0.0836911	-5.21039	1.88442e-07	1.15613e-06	0.739149	Sig
rs1131265_Non-Ref_C	5009.77	-0.460001	0.132815	-3.46347	0.000533258	0.00214695	0.726986	Sig
rs1131265_Ref_G	4324.32	-0.30447	0.123983	-2.45574	0.0140596	0.0395514	0.80974	Sig
rs113153437_Non-Ref_A	3149.43	0.141732	0.164166	0.86335	0.387945	0.539643	1.10323	Non_sig
rs113153437_Ref_G	2776.57	0.299625	0.132196	2.26652	0.0234198	0.0611192	1.23082	Non_sig
rs113159227_Non-Ref_A	2905.12	-0.725902	0.177111	-4.09858	4.15697e-05	0.000201072	0.604619	Sig
rs113159227_Ref_G	3520.58	-0.523722	0.182648	-2.86738	0.00413887	0.0135159	0.695575	Sig
rs1132200_Non-Ref_T	4255.97	-0.159122	0.123642	-1.28696	0.198108	0.328778	0.89557	Non_sig
rs1132200_Ref_C	3371.28	-0.303104	0.110212	-2.75018	0.00595631	0.0187276	0.810507	Sig
rs113233720_Non-Ref_T	315.817	1.59892	0.427728	3.73818	0.000185356	0.000811936	3.02917	Sig
rs113233720_Ref_C	574.36	1.69798	0.353921	4.79763	1.60552e-06	9.09942e-06	3.24446	Sig
rs113253472_Non-Ref_C	700.419	0.263778	0.346715	0.760791	0.446782	0.598164	1.20062	Non_sig
rs113253472_Ref_A	904.723	-0.162716	0.342649	-0.474876	0.634875	0.759095	0.893342	Non_sig
rs113263629_Non-Ref_T	1265.9	0.0306699	0.30091	0.101924	0.918817	0.955025	1.02149	Non_sig
rs113263629_Ref_A	2102.11	-0.327323	0.17333	-1.88844	0.0589675	0.129083	0.797014	Non_sig
rs113339491_Non-Ref_A	2881.26	3.60694	0.199863	18.0471	8.31797e-73	1.5234e-71	12.1842	Sig
rs113339491_Ref_G	3620.7	3.88062	0.127206	30.5066	2.12966e-204	9.00294e-203	14.7293	Sig
rs113348879_Non-Ref_T	3450.88	-0.190018	0.141488	-1.34299	0.179274	0.306314	0.876595	Non_sig
rs113348879_Ref_A	4719.19	-0.122099	0.134437	-0.908228	0.363758	0.515053	0.91885	Non_sig
rs113369293_Non-Ref_T	726.8	-0.354856	0.427178	-0.830699	0.406143	0.557668	0.781947	Non_sig
rs113369293_Ref_C	446.723	-0.520616	0.453481	-1.14804	0.250951	0.392432	0.697074	Non_sig
rs113370572_Non-Ref_C	4637.98	-0.185674	0.175746	-1.05649	0.290745	0.435024	0.879238	Non_sig
rs113370572_Ref_T	1284.55	-0.417422	0.224912	-1.85594	0.0634624	0.136477	0.748761	Non_sig
rs113450807_Non-Ref_A	3935.05	-0.00427047	0.158104	-0.0270105	0.978451	0.987274	0.997044	Non_sig
rs113450807_Ref_G	3245.29	-0.00603455	0.127873	-0.0471916	0.962361	0.978855	0.995826	Non_sig
rs113466546_Non-Ref_A	6253.34	1.55046	0.093227	16.6311	4.15242e-62	6.83433e-61	2.92911	Sig
rs113466546_Ref_G	4398.46	1.49131	0.105393	14.15	1.86638e-45	2.67269e-44	2.81144	Sig
rs113479772_Non-Ref_A	7431.11	0.495201	0.0872437	5.67607	1.37824e-08	9.02069e-08	1.40952	Sig
rs113479772_Ref_G	6829.37	0.698572	0.120862	5.77991	7.47398e-09	4.98696e-08	1.6229	Sig
rs113486187_Non-Ref_A	2564.15	-0.277303	0.138815	-1.99764	0.0457555	0.105414	0.825132	Non_sig
rs113486187_Ref_G	3432.39	-0.00813255	0.129121	-0.0629839	0.949779	0.970858	0.994379	Non_sig
rs113496608_Non-Ref_A	3541.64	-0.927004	0.122838	-7.54653	4.4701e-14	3.71325e-13	0.525949	Sig
rs113496608_Ref_G	2424.72	-1.36702	0.157641	-8.67173	4.25621e-18	3.9208e-17	0.387692	Sig
rs113528138_Non-Ref_A	5400.91	0.047203	0.121727	0.387779	0.69818	0.806821	1.03326	Non_sig
rs113528138_Ref_C	3743.87	0.146809	0.153803	0.954529	0.339816	0.489021	1.10712	Non_sig
rs113606921_Non-Ref_C	2931.64	0.161031	0.196872	0.81795	0.413386	0.564811	1.11809	Non_sig
rs113606921_Ref_T	1229.68	0.0921627	0.209504	0.439908	0.660004	0.779365	1.06597	Non_sig
rs113657930_Non-Ref_G	3338.32	-0.0122936	0.156364	-0.0786214	0.937334	0.965491	0.991515	Non_sig
rs113657930_Ref_C	4319.99	0.0439923	0.115891	0.379599	0.704243	0.811536	1.03096	Non_sig
rs113665284_Non-Ref_A	13599.3	3.39693	0.072753	46.6913	0	0	10.5336	Sig
rs113665284_Ref_G	15353.4	3.3799	0.0867261	38.9722	0	0	10.41	Sig
rs113730542_Non-Ref_G	3601.38	0.271251	0.140693	1.92796	0.0538596	0.120268	1.20685	Non_sig
rs113730542_Ref_C	3023.72	0.0562823	0.126497	0.444932	0.656369	0.777139	1.03978	Non_sig
rs113731681_Non-Ref_T	384.8	0.0960701	0.361703	0.265605	0.790544	0.869431	1.06886	Non_sig
rs113731681_Ref_G	447.575	0.145768	0.353339	0.412544	0.679941	0.793907	1.10632	Non_sig
rs113812449_Non-Ref_C	4408.26	-0.0112344	0.156325	-0.0718659	0.942709	0.967976	0.992243	Non_sig
rs113812449_Ref_T	3181	-0.0516454	0.126967	-0.406762	0.684183	0.7966	0.964835	Non_sig
rs113879359_Non-Ref_T	2520.72	0.0233925	0.180948	0.129277	0.897138	0.942113	1.01635	Non_sig
rs113879359_Ref_C	5237.68	0.0865492	0.0995147	0.869713	0.384457	0.536242	1.06183	Non_sig
rs113894104_Non-Ref_T	3926.09	0.383826	0.115734	3.31645	0.000911679	0.003519	1.3048	Sig
rs113894104_Ref_C	4853.86	0.320098	0.133818	2.39204	0.0167551	0.0461458	1.24842	Sig
rs113945951_Non-Ref_C	2844.27	0.273763	0.15697	1.74405	0.0811506	0.166068	1.20896	Non_sig
rs113945951_Ref_T	5053.84	0.234086	0.118064	1.98271	0.0474003	0.108474	1.17616	Non_sig
rs113953388_Non-Ref_G	2071.15	0.636888	0.157475	4.04437	5.24642e-05	0.00025082	1.55497	Sig
rs113953388_Ref_A	2635.42	0.528969	0.138549	3.81792	0.000134583	0.000602793	1.4429	Sig
rs114053509_Non-Ref_T	9916.29	0.716425	0.0806903	8.87871	6.76422e-19	6.35445e-18	1.64311	Sig
rs114053509_Ref_A	7829.08	0.64242	0.0900267	7.13589	9.61639e-13	7.67818e-12	1.56095	Sig
rs114085240_Non-Ref-1_A	6333.9	-0.24638	0.101239	-2.43366	0.0149472	0.0416497	0.843009	Sig
rs114085240_Non-Ref-2_G	4582.21	-0.1397	0.115243	-1.21222	0.225428	0.3612	0.907708	Non_sig
rs114085240_Non-Ref-3_T	2204.75	-0.0950965	0.189146	-0.502768	0.615127	0.742677	0.93621	Non_sig
rs114085240_Ref_C	8722.21	-0.0735108	0.105922	-0.694012	0.487675	0.634738	0.950323	Non_sig
rs114094389_Non-Ref_A	9039.78	0.490164	0.0736209	6.65794	2.7769e-11	2.09524e-10	1.4046	Sig
rs114094389_Ref_T	1018.96	0.267306	0.237487	1.12556	0.260352	0.402327	1.20356	Non_sig
rs114131249_Non-Ref_C	2953.03	-0.00252941	0.194692	-0.0129919	0.989634	0.994065	0.998248	Non_sig
rs114131249_Ref_T	3713.38	-0.050496	0.161064	-0.313516	0.753889	0.844159	0.965604	Non_sig
rs114211655_Non-Ref_C	2461.07	-0.424316	0.170522	-2.48833	0.0128343	0.0366383	0.745192	Sig
rs114211655_Ref_T	1912.91	-0.32598	0.175091	-1.86177	0.0626351	0.135122	0.797756	Non_sig
rs114332784_Non-Ref_T	25251	2.20172	0.0536573	41.033	0	0	4.60027	Sig
rs114332784_Ref_C	7504.38	2.07649	0.0973037	21.3403	4.80307e-101	1.10614e-99	4.21779	Sig
rs1143678_Non-Ref_T	842.406	-0.447463	0.300931	-1.48693	0.137034	0.249416	0.733331	Non_sig
rs1143678_Ref_C	383.218	-0.564687	0.403506	-1.39945	0.161678	0.284762	0.676102	Non_sig
rs1143679_Non-Ref_A	1818.99	0.472777	0.193697	2.4408	0.0146547	0.0409641	1.38778	Sig
rs1143679_Ref_G	2271.12	0.370737	0.187362	1.97873	0.0478468	0.109253	1.29301	Non_sig
rs1143683_Non-Ref_T	1821.23	2.05072	0.199808	10.2635	1.02952e-24	1.09179e-23	4.14313	Sig
rs1143683_Ref_C	2222.03	2.40967	0.18917	12.7381	3.6299e-37	4.67719e-36	5.31352	Sig
rs114381626_Non-Ref_A	1927.37	-0.10657	0.184922	-0.576295	0.564416	0.699513	0.928794	Non_sig
rs114381626_Ref_C	2742.49	-0.0539291	0.161142	-0.334669	0.737875	0.83318	0.963309	Non_sig
rs114400736_Non-Ref_G	1693.97	-0.0244807	0.194199	-0.12606	0.899684	0.94324	0.983174	Non_sig
rs114400736_Ref_T	2353.02	-0.0427201	0.177895	-0.240143	0.81022	0.883824	0.970823	Non_sig
rs114445571_Non-Ref_C	2155.29	-0.0217595	0.147058	-0.147966	0.88237	0.932318	0.985031	Non_sig
rs114445571_Ref_A	7022.05	-0.143311	0.114798	-1.24837	0.211894	0.345177	0.905439	Non_sig
rs114483762_Non-Ref_A	2881.21	-0.294304	0.16849	-1.74671	0.0806878	0.165346	0.815466	Non_sig
rs114483762_Ref_G	1387.86	-0.23285	0.265305	-0.877669	0.380124	0.531595	0.850952	Non_sig
rs114496587_Non-Ref_G	808.868	2.16262	0.283644	7.62441	2.45155e-14	2.05026e-13	4.47726	Sig
rs114496587_Ref_A	666.892	1.78284	0.297303	5.99669	2.01378e-09	1.381e-08	3.44102	Sig
rs114572418_Non-Ref_C	2679.79	-0.387808	0.13007	-2.98154	0.00286805	0.00975832	0.76429	Sig
rs114572418_Ref_A	4076.58	-0.158138	0.161777	-0.977509	0.328317	0.477693	0.896181	Non_sig
rs114593541_Non-Ref_T	2585.02	-0.0416645	0.185418	-0.224705	0.822208	0.891347	0.971533	Non_sig
rs114593541_Ref_G	2565.26	-0.146068	0.148123	-0.98613	0.324069	0.473074	0.90371	Non_sig
rs114728009_Non-Ref_A	2404.9	-0.304931	0.148258	-2.05677	0.0397088	0.0939735	0.809481	Non_sig
rs114728009_Ref_C	2452.04	-0.299637	0.15948	-1.87883	0.0602673	0.13116	0.812457	Non_sig
rs114936563_Non-Ref_T	2185.42	-0.412209	0.150192	-2.74454	0.00605962	0.019004	0.751472	Sig
rs114936563_Ref_C	3213.83	-0.355129	0.149251	-2.37941	0.0173405	0.0473775	0.7818	Sig
rs11501246_Non-Ref_G	2317.86	-0.178836	0.261562	-0.683721	0.494151	0.641005	0.883416	Non_sig
rs11501246_Ref_A	2709.16	-0.446046	0.150647	-2.96086	0.0030678	0.0103807	0.734052	Sig
rs1150752_Non-Ref_C	1355.29	0.955942	0.221206	4.32151	1.54966e-05	7.91762e-05	1.93985	Sig
rs1150752_Ref_T	1379.97	0.833755	0.181572	4.59186	4.39316e-06	2.38475e-05	1.78232	Sig
rs1150753_Non-Ref_G	3458.48	-0.213462	0.125357	-1.70283	0.0886006	0.176857	0.862465	Non_sig
rs1150753_Ref_A	4523.85	-0.247911	0.105257	-2.35528	0.0185088	0.0500818	0.842115	Non_sig
rs1150756_Non-Ref_T	788.599	0.731825	0.342839	2.1346	0.0327936	0.0807992	1.66074	Non_sig
rs1150756_Ref_C	604.782	0.698828	0.344535	2.02832	0.0425274	0.099311	1.62319	Non_sig
rs1150757_Non-Ref_A	1044.3	-0.323021	0.244712	-1.32001	0.186832	0.314891	0.799394	Non_sig
rs1150757_Ref_G	402.995	-0.219748	0.387735	-0.566748	0.570886	0.705266	0.858716	Non_sig
rs115081491_Non-Ref_A	8754.39	0.484675	0.104801	4.62474	3.75073e-06	2.04682e-05	1.39927	Sig
rs115081491_Ref_G	8343.01	0.556205	0.0867645	6.41051	1.45031e-10	1.0531e-09	1.4704	Sig
rs115168423_Non-Ref_T	3726.03	0.648086	0.148314	4.36969	1.24422e-05	6.43698e-05	1.56709	Sig
rs115168423_Ref_G	2951.35	0.587816	0.172011	3.41732	0.0006324	0.0025198	1.50297	Sig
rs115201162_Non-Ref_T	814.397	-0.370762	0.23274	-1.59303	0.111154	0.212003	0.773374	Non_sig
rs115201162_Ref_G	4281.85	-0.629376	0.132523	-4.74917	2.04254e-06	1.14605e-05	0.646456	Sig
rs11530563_Non-Ref_T	3285.18	-0.160969	0.146152	-1.10138	0.270731	0.413704	0.894424	Non_sig
rs11530563_Ref_C	1829.07	-0.382308	0.2068	-1.84869	0.064503	0.138282	0.767209	Non_sig
rs11532015_Non-Ref_A	5911.21	0.280758	0.124943	2.24709	0.0246345	0.0637089	1.21483	Non_sig
rs11532015_Ref_G	2788.66	0.317948	0.159963	1.98764	0.0468519	0.107658	1.24656	Non_sig
rs11537150_Non-Ref_G	1470.51	-0.428296	0.226	-1.89512	0.0580766	0.127381	0.743139	Non_sig
rs11537150_Ref_A	1916.53	-0.274003	0.170185	-1.61003	0.107391	0.206324	0.827021	Non_sig
rs115436341_Non-Ref_C	3740.23	-0.39232	0.10666	-3.67824	0.000234847	0.00100658	0.761903	Sig
rs115436341_Ref_T	4425.27	-0.068571	0.142728	-0.480432	0.63092	0.756271	0.953582	Non_sig
rs11546509_Non-Ref-1_C	4611.57	0.0433832	0.110001	0.394388	0.693294	0.80357	1.03053	Non_sig
rs11546509_Non-Ref-2_G	2582.68	-0.0458377	0.186531	-0.245738	0.805885	0.880496	0.968727	Non_sig
rs11546509_Non-Ref-3_T	3471.77	0.010886	0.131541	0.0827575	0.934044	0.963873	1.00757	Non_sig
rs11546509_Ref_A	4133.88	-0.0963139	0.154281	-0.624277	0.532446	0.671761	0.93542	Non_sig
rs115530862_Non-Ref_T	196.313	-0.460171	0.571147	-0.805696	0.420418	0.571924	0.7269	Non_sig
rs115530862_Ref_G	189.717	0.403087	0.552586	0.729455	0.465723	0.615769	1.32233	Non_sig
rs115531193_Non-Ref_A	1990.07	-0.516685	0.154864	-3.33637	0.000848792	0.00329481	0.698976	Sig
rs115531193_Ref_T	1227.41	-0.495528	0.184629	-2.68391	0.00727676	0.0223222	0.709302	Sig
rs115548805_Non-Ref_G	4765.39	0.622339	0.130307	4.77593	1.78878e-06	1.0101e-05	1.53937	Sig
rs115548805_Ref_A	313.17	0.5725	0.41451	1.38115	0.167233	0.292812	1.4871	Non_sig
rs11560856_Non-Ref_T	779.696	-0.405515	0.242742	-1.67056	0.0948088	0.186952	0.754967	Non_sig
rs11560856_Ref_C	6504.91	-0.172407	0.105738	-1.63052	0.102992	0.199833	0.887361	Non_sig
rs115639989_Non-Ref_G	2598.53	-0.144421	0.201174	-0.71789	0.472825	0.622777	0.904742	Non_sig
rs115639989_Ref_A	2952.77	-0.224145	0.185444	-1.20869	0.226781	0.362521	0.856102	Non_sig
rs11576547_Non-Ref_C	1241.59	0.0437122	0.225319	0.194002	0.846175	0.908119	1.03076	Non_sig
rs11576547_Ref_T	4948.89	0.0774683	0.126897	0.610482	0.541543	0.679488	1.05516	Non_sig
rs11577537_Non-Ref_A	4418.2	2.86582	0.136996	20.919	3.59561e-97	8.0116e-96	7.28952	Sig
rs11577537_Ref_G	7174.66	2.72692	0.107204	25.4367	9.90725e-143	3.10394e-141	6.62039	Sig
rs11577727_Non-Ref_G	1533.97	-0.414836	0.211897	-1.95772	0.0502626	0.113968	0.750105	Non_sig
rs11577727_Ref_A	1938.83	-0.270538	0.185827	-1.45586	0.145431	0.262149	0.82901	Non_sig
rs115799319_Non-Ref_A	3004.91	0.599094	0.158529	3.77908	0.000157407	0.000695928	1.51477	Sig
rs115799319_Ref_G	2542.57	0.669531	0.17411	3.84545	0.000120332	0.000543299	1.59056	Sig
rs115814834_Non-Ref_C	2361.82	2.16944	0.157672	13.7592	4.48642e-43	6.23653e-42	4.49847	Sig
rs115814834_Ref_G	1169.32	1.94802	0.249173	7.81795	5.36899e-15	4.55184e-14	3.85845	Sig
rs115873443_Non-Ref_A	3564.64	-0.336386	0.14704	-2.28771	0.0221543	0.0583097	0.792023	Non_sig
rs115873443_Ref_G	1038.2	-0.0706123	0.255662	-0.276194	0.782399	0.864225	0.952234	Non_sig
rs11595341_Non-Ref_C	827.471	0.0331804	0.27018	0.122808	0.902259	0.943643	1.02327	Non_sig
rs11595341_Ref_G	2760.98	-0.133327	0.189518	-0.703506	0.48174	0.630204	0.911726	Non_sig
rs115985681_Non-Ref_A	1533.13	-0.420811	0.210444	-1.99963	0.0455403	0.105044	0.747005	Non_sig
rs115985681_Ref_T	5869.74	-0.313257	0.14888	-2.10409	0.0353705	0.0857947	0.804823	Non_sig
rs11600355_Non-Ref_C	2923.44	4.31417	0.190267	22.6743	8.02758e-114	2.03894e-112	19.8928	Sig
rs11600355_Ref_T	3283.46	4.22128	0.17785	23.735	1.56871e-124	4.2841e-123	18.6522	Sig
rs11600569_Non-Ref_G	4726.83	-0.299383	0.122032	-2.45333	0.0141542	0.0397813	0.8126	Sig
rs11600569_Ref_C	2695.04	-0.614663	0.205152	-2.99614	0.0027342	0.00937006	0.653082	Sig
rs116007403_Non-Ref_C	2089.9	0.650956	0.176274	3.69287	0.000221734	0.000955685	1.57021	Sig
rs116007403_Ref_A	6956.67	1.20388	0.0922763	13.0465	6.65311e-39	8.8118e-38	2.30359	Sig
rs11600860_Non-Ref_C	23739.8	4.07587	0.0742785	54.8728	0	0	16.8639	Sig
rs11600860_Ref_T	18977.8	3.74746	0.0835067	44.8761	0	0	13.4307	Sig
rs11602895_Non-Ref_G	538.449	0.372449	0.354079	1.05188	0.292855	0.437311	1.29455	Non_sig
rs11602895_Ref_A	365.669	-0.278518	0.362691	-0.767923	0.442533	0.594151	0.824437	Non_sig
rs11603330_Non-Ref_A	4927.55	0.156723	0.125095	1.25283	0.210268	0.343082	1.11475	Non_sig
rs11603330_Ref_C	5005.63	0.294522	0.136266	2.16137	0.0306671	0.0761068	1.22648	Non_sig
rs116036477_Non-Ref_T	2030.81	-0.490027	0.212167	-2.30963	0.0209084	0.0553849	0.712012	Non_sig
rs116036477_Ref_C	792.05	-0.545579	0.317702	-1.71727	0.0859302	0.172982	0.685116	Non_sig
rs11604642_Non-Ref_G	2164.18	-0.520864	0.260619	-1.99857	0.0456553	0.105222	0.696954	Non_sig
rs11604642_Ref_A	2830.02	-0.221147	0.168894	-1.30938	0.190405	0.319168	0.857883	Non_sig
rs11606033_Non-Ref_G	4588.31	-0.674728	0.175674	-3.8408	0.000122632	0.000552069	0.62645	Sig
rs11606033_Ref_A	3603.13	-0.615417	0.130612	-4.71179	2.45556e-06	1.36415e-05	0.652741	Sig
rs11606611_Non-Ref_G	29100.7	4.17207	0.0617019	67.6165	0	0	18.0267	Sig
rs11606611_Ref_C	24803.8	3.99961	0.0773515	51.7069	0	0	15.9956	Sig
rs11606612_Non-Ref_A	12320.1	3.91063	0.0852011	45.8988	0	0	15.0389	Sig
rs11606612_Ref_C	23699.7	3.9669	0.0750782	52.8369	0	0	15.6371	Sig
rs11606631_Non-Ref_A	33650.1	5.52236	0.0666457	82.8615	0	0	45.9618	Sig
rs11606631_Ref_C	11340.4	5.49629	0.198846	27.641	3.58248e-168	1.29304e-166	45.1386	Sig
rs116215507_Non-Ref_C	4543.18	-0.188082	0.159855	-1.17658	0.239364	0.37784	0.877772	Non_sig
rs116215507_Ref_T	3026.56	-0.237464	0.141702	-1.6758	0.093777	0.185391	0.848235	Non_sig
rs116298659_Non-Ref_G	3697.57	0.0114402	0.125985	0.0908064	0.927646	0.960482	1.00796	Non_sig
rs116298659_Ref_A	4758.71	-0.186819	0.116773	-1.59984	0.109633	0.209751	0.878541	Non_sig
rs116300693_Non-Ref_T	2476.66	-0.410372	0.153693	-2.67009	0.00758317	0.0231585	0.752429	Sig
rs116300693_Ref_C	1597.09	-0.203651	0.216084	-0.942464	0.345955	0.495529	0.86835	Non_sig
rs1163073_Non-Ref_C	641.064	-0.0849107	0.344385	-0.246557	0.805251	0.880115	0.942843	Non_sig
rs1163073_Ref_T	350.229	-0.681162	0.412499	-1.65131	0.098676	0.192792	0.623663	Non_sig
rs116333669_Non-Ref_C	5694.37	0.34765	0.0915766	3.79627	0.00014689	0.000653643	1.27249	Sig
rs116333669_Ref_T	1853.96	0.110191	0.182538	0.603662	0.546068	0.68336	1.07937	Non_sig
rs11641153_Non-Ref_G	1808.39	0.036609	0.195439	0.187316	0.851413	0.911047	1.0257	Non_sig
rs11641153_Ref_A	644.368	0.152724	0.364434	0.419073	0.675163	0.791323	1.11167	Non_sig
rs11641155_Non-Ref_G	2344.9	0.0837789	0.200301	0.418265	0.675754	0.791468	1.05979	Non_sig
rs11641155_Ref_A	2469.14	-0.152734	0.141041	-1.08291	0.27885	0.422285	0.899544	Non_sig
rs11644034_Non-Ref_A	2369.05	-0.486943	0.161476	-3.01557	0.00256498	0.00883923	0.713536	Sig
rs11644034_Ref_G	1545.02	-0.266369	0.312915	-0.85125	0.394631	0.54648	0.831409	Non_sig
rs11648679_Non-Ref-1_C	4563.31	0.20985	0.115452	1.81763	0.0691207	0.146	1.15657	Non_sig
rs11648679_Non-Ref-2_G	2389.7	0.0783857	0.19489	0.402204	0.687534	0.799145	1.05584	Non_sig
rs11648679_Ref_A	4775.16	0.0352576	0.130681	0.269798	0.787316	0.86696	1.02474	Non_sig
rs116523939_Non-Ref_C	2185.76	0.581444	0.203685	2.85462	0.00430881	0.014019	1.49635	Sig
rs116523939_Ref_A	2535.26	0.920561	0.14467	6.36317	1.9763e-10	1.42663e-09	1.89285	Sig
rs116657731_Non-Ref_A	316.615	0.27852	0.665518	0.418501	0.675581	0.791468	1.21295	Non_sig
rs116657731_Ref_G	625.194	0.365936	0.422268	0.866597	0.386163	0.537528	1.28872	Non_sig
rs116667074_Non-Ref_T	4454.79	-0.291501	0.113146	-2.57632	0.00998582	0.0295175	0.817051	Sig
rs116667074_Ref_C	5725.95	-0.464823	0.0970076	-4.79162	1.65441e-06	9.36788e-06	0.72456	Sig
rs116682981_Non-Ref_G	2003.06	-0.299004	0.208142	-1.43654	0.150849	0.269711	0.812813	Non_sig
rs116682981_Ref_A	1282.28	-0.333772	0.274933	-1.21401	0.224743	0.360614	0.793459	Non_sig
rs116766233_Non-Ref_C	5549.14	-0.270577	0.130281	-2.07687	0.0378133	0.090529	0.828988	Non_sig
rs116766233_Ref_T	3543.95	-0.422294	0.120649	-3.50019	0.000464933	0.00189661	0.746237	Sig
rs116798606_Non-Ref_T	1211.91	-0.0607628	0.20246	-0.300123	0.764083	0.850635	0.958757	Non_sig
rs116798606_Ref_C	1633.58	-0.161671	0.172257	-0.938544	0.347965	0.497286	0.893989	Non_sig
rs11697848_Non-Ref_T	823.06	-0.170988	0.340438	-0.502259	0.615485	0.742964	0.888234	Non_sig
rs11697848_Ref_C	795.556	0.0155656	0.275999	0.0563976	0.955025	0.974606	1.01085	Non_sig
rs11698676_Non-Ref_T	12553.2	1.40019	0.0790017	17.7235	2.76014e-70	4.93785e-69	2.63936	Sig
rs11698676_Ref_G	10595.5	1.49912	0.0722021	20.7628	9.39635e-96	2.05654e-94	2.82669	Sig
rs117026326_Non-Ref-1_A	4272.99	0.572628	0.123244	4.64629	3.37961e-06	1.85578e-05	1.48723	Sig
rs117026326_Non-Ref-2_G	9001.51	1.02692	0.0974691	10.5359	5.90381e-26	6.40392e-25	2.03767	Sig
rs117026326_Non-Ref-3_T	2346.97	0.760454	0.221664	3.43067	0.000602098	0.00240528	1.69402	Sig
rs117026326_Ref_C	7734.9	0.530847	0.0893693	5.93992	2.85154e-09	1.94687e-08	1.44478	Sig
rs11702929_Non-Ref_C	6023.6	1.81328	0.0926727	19.5665	2.98646e-85	6.0633e-84	3.5144	Sig
rs11702929_Ref_T	4425.58	1.95296	0.140649	13.8853	7.77628e-44	1.09578e-42	3.87167	Sig
rs117045038_Non-Ref_T	1431.21	-0.0609738	0.246578	-0.24728	0.804691	0.879659	0.958617	Non_sig
rs117045038_Ref_C	805.342	0.157096	0.336998	0.466162	0.641099	0.76476	1.11504	Non_sig
rs117045390_Non-Ref_T	3295.72	-0.510878	0.168441	-3.03298	0.00242155	0.00839651	0.701795	Sig
rs117045390_Ref_C	2491.73	-0.558824	0.189185	-2.95386	0.0031383	0.0106019	0.678855	Sig
rs11708713_Non-Ref_A	5751.61	-0.193866	0.104089	-1.86251	0.0625319	0.134994	0.87426	Non_sig
rs11708713_Ref_G	3082.72	-0.284098	0.164017	-1.73213	0.0832512	0.169133	0.821255	Non_sig
rs11711621_Non-Ref_T	5396.27	-0.0820402	0.110438	-0.742864	0.457564	0.608771	0.944721	Non_sig
rs11711621_Ref_C	4469.93	-0.176221	0.157454	-1.11919	0.263059	0.404995	0.885018	Non_sig
rs11716424_Non-Ref_G	1676.49	-0.633934	0.207682	-3.05242	0.00227002	0.00792304	0.644417	Sig
rs11716424_Ref_A	2081.47	-0.576804	0.216059	-2.66965	0.00759294	0.0231654	0.670447	Sig
rs11716451_Non-Ref_G	889.409	-0.407064	0.309008	-1.31732	0.18773	0.316104	0.754156	Non_sig
rs11716451_Ref_A	1471.68	-0.834783	0.18943	-4.40682	1.04897e-05	5.48201e-05	0.560667	Sig
rs11724804_Non-Ref_A	1461.76	0.0111683	0.259964	0.0429608	0.965733	0.980124	1.00777	Non_sig
rs11724804_Ref_G	1396.97	0.351067	0.286032	1.22737	0.219684	0.354759	1.2755	Non_sig
rs11729622_Non-Ref_T	4049.69	-0.405341	0.170714	-2.37439	0.0175782	0.0478831	0.755058	Sig
rs11729622_Ref_C	3759.88	-0.4836	0.154207	-3.13604	0.00171247	0.00617371	0.715191	Sig
rs117324973_Non-Ref_T	2763.23	-0.220071	0.173614	-1.26759	0.204945	0.336684	0.858523	Non_sig
rs117324973_Ref_C	2504.19	-0.216882	0.16251	-1.33458	0.182013	0.309268	0.860423	Non_sig
rs117436392_Non-Ref_A	3430.21	1.58327	0.155229	10.1996	1.9916e-24	2.09764e-23	2.99648	Sig
rs117436392_Ref_G	4170.13	1.61255	0.134255	12.0111	3.10606e-33	3.86503e-32	3.05792	Sig
rs117447227_Non-Ref_T	798.667	0.0341723	0.27791	0.122962	0.902137	0.943643	1.02397	Non_sig
rs117447227_Ref_C	936.715	0.167867	0.379409	0.442444	0.658168	0.778079	1.1234	Non_sig
rs117527774_Non-Ref_G	3955.63	-0.131558	0.12576	-1.0461	0.295513	0.439813	0.912845	Non_sig
rs117527774_Ref_A	4207.89	-0.277337	0.116459	-2.38141	0.0172466	0.0471836	0.825113	Sig
rs11773763_Non-Ref_T	5239.19	-0.603483	0.0889483	-6.78465	1.16371e-11	8.94447e-11	0.658163	Sig
rs11773763_Ref_C	9470.61	-0.540403	0.116748	-4.62881	3.67767e-06	2.0105e-05	0.687579	Sig
rs11777007_Non-Ref_T	4358.55	0.292494	0.116326	2.51443	0.0119227	0.0344176	1.22476	Sig
rs11777007_Ref_C	4238.26	0.335479	0.157393	2.13147	0.0330504	0.0813346	1.2618	Non_sig
rs11783247_Non-Ref_T	93.916	-1.27612	1.07747	-1.18437	0.236268	0.373998	0.412906	Non_sig
rs11783247_Ref_C	78.4793	-0.867072	1.34597	-0.644197	0.519448	0.660629	0.548258	Non_sig
rs11783749_Non-Ref_A	5068.23	0.0954743	0.0982081	0.972164	0.330969	0.480691	1.06842	Non_sig
rs11783749_Ref_G	1978.44	-0.124435	0.218288	-0.570052	0.568642	0.703479	0.917363	Non_sig
rs117846478_Non-Ref_G	3015.78	0.254193	0.156675	1.62242	0.104714	0.202093	1.19267	Non_sig
rs117846478_Ref_A	1938.67	0.168325	0.153219	1.09859	0.271948	0.41505	1.12375	Non_sig
rs117900399_Non-Ref_G	1977.66	0.199481	0.181939	1.09641	0.272897	0.41619	1.14829	Non_sig
rs117900399_Ref_A	1712.57	0.045662	0.222388	0.205326	0.837318	0.901261	1.03216	Non_sig
rs117940375_Non-Ref_T	1880.64	-0.434576	0.181392	-2.39579	0.0165847	0.0457171	0.739911	Sig
rs117940375_Ref_C	2494.85	-0.579817	0.194667	-2.9785	0.00289664	0.00984474	0.669049	Sig
rs11795678_Ref_G	245.717	0.502937	0.561587	0.895564	0.370486	0.521825	1.4171	Non_sig
rs11796849_Non-Ref_T	1323.06	-0.333264	0.264044	-1.26215	0.206893	0.339162	0.793738	Non_sig
rs11796849_Ref_C	4862.71	0.0821988	0.111132	0.739652	0.459511	0.610143	1.05863	Non_sig
rs11796850_Non-Ref_G	2966.03	0.057226	0.146125	0.391622	0.695337	0.805333	1.04046	Non_sig
rs11796850_Ref_C	3792.38	0.408259	0.125861	3.24372	0.00117979	0.00444275	1.32708	Sig
rs11796955_Non-Ref_G	256.122	0.362999	0.512685	0.708035	0.478924	0.627888	1.2861	Non_sig
rs11796955_Ref_C	1198.07	0.805819	0.217003	3.7134	0.00020449	0.000885695	1.74814	Sig
rs11797562_Non-Ref_A	3772.67	2.46982	0.134576	18.3526	3.14722e-75	5.94026e-74	5.53973	Sig
rs11797562_Ref_C	7959.39	3.771	0.114779	32.8543	9.87507e-237	4.83721e-235	13.6516	Sig
rs11802759_Non-Ref_G	2249.36	-0.306072	0.229461	-1.33388	0.182245	0.309268	0.808841	Non_sig
rs11802759_Ref_A	4692.12	-0.404998	0.112431	-3.6022	0.000315536	0.00132392	0.755237	Sig
rs11802979_Non-Ref_T	1966.92	-0.260095	0.215634	-1.20619	0.227746	0.363518	0.835033	Non_sig
rs11802979_Ref_C	3087.34	-0.401095	0.183772	-2.18257	0.0290674	0.0728725	0.757284	Non_sig
rs118070805_Non-Ref_G	516.165	-0.761131	0.470524	-1.61762	0.105744	0.203698	0.590034	Non_sig
rs118070805_Ref_A	595.349	-0.487305	0.385	-1.26573	0.20561	0.337507	0.713356	Non_sig
rs118126443_Non-Ref_C	46320.8	5.92733	0.0740774	80.0153	0	0	60.8561	Sig
rs118126443_Ref_T	56675.4	5.93093	0.0561995	105.534	0	0	61.0083	Sig
rs118138242_Non-Ref_G	1644.31	0.255223	0.181501	1.40618	0.159671	0.282171	1.19352	Non_sig
rs118138242_Ref_C	1412.36	0.188747	0.233853	0.807116	0.419599	0.571314	1.13977	Non_sig
rs118191427_Non-Ref_A	1251.2	-0.00592655	0.263197	-0.0225176	0.982035	0.989086	0.9959	Non_sig
rs118191427_Ref_G	2194.91	-0.138661	0.216727	-0.639797	0.522305	0.663305	0.908362	Non_sig
rs11844621_Non-Ref_G	9858.7	0.828396	0.0823171	10.0635	8.01244e-24	8.36765e-23	1.77571	Sig
rs11844621_Ref_A	3692.42	0.927703	0.126018	7.36169	1.81591e-13	1.4786e-12	1.90224	Sig
rs11844622_Non-Ref_C	8195.06	0.93905	0.100265	9.3657	7.55444e-21	7.52033e-20	1.91726	Sig
rs11844622_Ref_A	8224.72	0.780017	0.0748544	10.4205	2.00001e-25	2.13936e-24	1.71715	Sig
rs11845506_Non-Ref_A	2222.4	-0.542708	0.142189	-3.8168	0.000135195	0.000605095	0.686481	Sig
rs11845506_Ref_C	2357.22	-0.257001	0.180242	-1.42586	0.153907	0.274304	0.836826	Non_sig
rs11845568_Non-Ref_C	3918.49	-0.303494	0.136932	-2.21637	0.0266658	0.0679247	0.810288	Non_sig
rs11845568_Ref_G	4006.57	-0.603767	0.101802	-5.93079	3.01479e-09	2.05378e-08	0.658033	Sig
rs11845614_Non-Ref_A	1820.04	-0.387957	0.19143	-2.02662	0.0427009	0.0996724	0.764211	Non_sig
rs11845614_Ref_C	1014.84	-0.553768	0.26741	-2.07086	0.0383723	0.0914416	0.681239	Non_sig
rs11845777_Non-Ref_A	1139.44	0.37625	0.248717	1.51276	0.130341	0.239643	1.29796	Non_sig
rs11845777_Ref_G	1816.66	0.774229	0.184842	4.18859	2.80694e-05	0.000139041	1.71028	Sig
rs11846573_Non-Ref_C	4755.75	0.707301	0.144832	4.88359	1.04173e-06	6.02019e-06	1.63275	Sig
rs11846573_Ref_T	4765.51	0.908272	0.0995634	9.12255	7.33772e-20	7.05427e-19	1.8768	Sig
rs11847135_Non-Ref_C	552.776	0.0841798	0.394829	0.213206	0.831167	0.897474	1.06008	Non_sig
rs11847135_Ref_A	1607.02	-0.0142988	0.231458	-0.0617771	0.95074	0.971584	0.990138	Non_sig
rs11847992_Non-Ref_G	2216.94	-0.371404	0.154098	-2.41018	0.0159448	0.04419	0.77303	Sig
rs11847992_Ref_A	1859.95	-0.612416	0.177647	-3.44738	0.000566042	0.00226711	0.6541	Sig
rs11848030_Non-Ref_C	190.879	-0.388709	0.656072	-0.592478	0.55353	0.690738	0.763813	Non_sig
rs11848030_Ref_A	375.908	-0.794782	0.490994	-1.61872	0.105508	0.203371	0.57643	Non_sig
rs11849010_Non-Ref_C	1908.96	0.0881418	0.158985	0.554402	0.579303	0.712984	1.063	Non_sig
rs11849010_Ref_T	1474.8	0.0411968	0.312554	0.131807	0.895137	0.94103	1.02897	Non_sig
rs11850365_Non-Ref_T	3790.87	-0.343316	0.16618	-2.06592	0.0388356	0.0921897	0.788228	Non_sig
rs11850365_Ref_C	3150.6	-0.301238	0.152739	-1.97224	0.0485826	0.110728	0.811556	Non_sig
rs11850486_Non-Ref_T	768.631	-0.264925	0.377176	-0.70239	0.482436	0.630579	0.832242	Non_sig
rs11850486_Ref_C	808.028	-0.59729	0.356224	-1.67673	0.0935963	0.185093	0.660994	Non_sig
rs11851566_Non-Ref_A	2356.54	-0.514153	0.211232	-2.43407	0.0149301	0.0416209	0.700204	Sig
rs11851566_Ref_G	2184.48	-0.27421	0.202423	-1.35464	0.175533	0.302286	0.826903	Non_sig
rs11851847_Non-Ref_C	2789.8	-0.309577	0.17745	-1.74458	0.0810575	0.165988	0.806878	Non_sig
rs11851847_Ref_A	2661.06	-0.309443	0.147999	-2.09085	0.0365417	0.0881342	0.806953	Non_sig
rs11851869_Non-Ref_G	3615.84	0.785955	0.134879	5.82711	5.63944e-09	3.78333e-08	1.72423	Sig
rs11851869_Ref_A	2114.21	1.01269	0.201617	5.02281	5.09205e-07	3.02194e-06	2.01766	Sig
rs11851887_Non-Ref_T	4755.35	-0.433267	0.130545	-3.31891	0.000903709	0.00349261	0.740583	Sig
rs11851887_Ref_C	4550.09	-0.358219	0.0994069	-3.60356	0.000313887	0.00131879	0.780127	Sig
rs11851970_Non-Ref_T	884.945	-0.604276	0.25349	-2.38383	0.0171335	0.0469573	0.657801	Sig
rs11851970_Ref_C	1070.48	0.0226106	0.280546	0.0805952	0.935764	0.964679	1.0158	Non_sig
rs11859300_Non-Ref_T	3106.86	-0.13625	0.13537	-1.0065	0.314174	0.462237	0.909881	Non_sig
rs11859300_Ref_G	1882.54	-0.353854	0.153411	-2.30657	0.0210786	0.05574	0.782491	Non_sig
rs11859349_Non-Ref_T	3348.07	1.98302	0.143314	13.8369	1.52663e-43	2.14632e-42	3.9532	Sig
rs11859349_Ref_C	4310.16	1.99222	0.109207	18.2426	2.36842e-74	4.40297e-73	3.97849	Sig
rs11860603_Non-Ref_C	3199.92	-0.313081	0.127847	-2.44887	0.0143306	0.0402403	0.804921	Sig
rs11860603_Ref_T	2641.01	-0.267685	0.143885	-1.86041	0.0628276	0.135395	0.830652	Non_sig
rs11860650_Non-Ref_T	5805.9	0.109074	0.101855	1.07087	0.284228	0.428181	1.07854	Non_sig
rs11860650_Ref_C	4346.92	0.0996581	0.13085	0.761621	0.446286	0.598079	1.07152	Non_sig
rs11861161_Non-Ref_C	2255.14	-0.164349	0.19737	-0.832699	0.405015	0.556613	0.892331	Non_sig
rs11861161_Ref_T	757.564	-0.0457337	0.313308	-0.14597	0.883945	0.933238	0.968797	Non_sig
rs11861236_Non-Ref_C	2785.73	0.33843	0.159982	2.11543	0.0343932	0.0840693	1.26438	Non_sig
rs11861236_Ref_T	5159.46	0.118767	0.103771	1.14451	0.252413	0.394104	1.08581	Non_sig
rs11863592_Non-Ref_G	6669.29	-0.30688	0.107811	-2.84646	0.00442085	0.0143457	0.808388	Sig
rs11863592_Ref_A	6831.83	-0.223973	0.0964131	-2.32306	0.0201761	0.0538844	0.856204	Non_sig
rs11864503_Non-Ref_C	8713.7	3.33824	0.0913486	36.5439	2.22576e-292	1.36014e-290	10.1137	Sig
rs11864503_Ref_T	2648.92	3.366	0.166402	20.2282	5.53155e-91	1.1692e-89	10.3102	Sig
rs11864541_Non-Ref_C	2109.4	-0.051997	0.150945	-0.344476	0.730488	0.828173	0.9646	Non_sig
rs11864541_Ref_T	2033.19	0.0591935	0.211968	0.279256	0.780048	0.863151	1.04188	Non_sig
rs11864813_Non-Ref_T	2379.14	-0.545684	0.22324	-2.44438	0.01451	0.0405964	0.685067	Sig
rs11864813_Ref_A	2189.22	-0.297616	0.238578	-1.24746	0.212229	0.345523	0.813596	Non_sig
rs11865121_Non-Ref_A	1682.83	0.262078	0.163583	1.60211	0.109132	0.208921	1.1992	Non_sig
rs11865121_Ref_C	4394.85	0.375722	0.136561	2.75131	0.00593581	0.0186917	1.29749	Sig
rs11865746_Non-Ref_G	8735.26	2.46688	0.0911897	27.0522	3.60189e-161	1.26312e-159	5.52846	Sig
rs11865746_Ref_T	13800.8	2.61571	0.0736856	35.4982	5.2316e-276	2.96233e-274	6.12925	Sig
rs11880872_Non-Ref_G	4890.79	-0.301489	0.130391	-2.3122	0.0207667	0.055104	0.811415	Non_sig
rs11880872_Ref_A	2192.73	-0.497645	0.182517	-2.72657	0.00639961	0.0198984	0.708262	Sig
rs11889341_Non-Ref_T	1934.24	0.108097	0.155105	0.696926	0.485849	0.633487	1.07781	Non_sig
rs11889341_Ref_C	2858.67	-0.0320645	0.135419	-0.23678	0.812828	0.884979	0.97802	Non_sig
rs11931087_Non-Ref_G	3677.71	-0.307102	0.15039	-2.04203	0.0411481	0.096749	0.808264	Non_sig
rs11931087_Ref_A	1408.99	-0.203823	0.28519	-0.714693	0.474799	0.624299	0.868247	Non_sig
rs1194_Non-Ref_G	1162.44	0.107864	0.236368	0.456342	0.648144	0.770334	1.07763	Non_sig
rs1194_Ref_A	573.609	0.228689	0.390236	0.586027	0.557857	0.694586	1.17177	Non_sig
rs11961041_Non-Ref_A	2554.25	-0.168693	0.19695	-0.856527	0.391706	0.543406	0.889648	Non_sig
rs11961041_Ref_T	3110.73	-0.114192	0.172021	-0.663823	0.506804	0.650581	0.9239	Non_sig
rs11963234_Non-Ref_A	1250.31	-0.151681	0.236941	-0.640163	0.522067	0.66314	0.900201	Non_sig
rs11963234_Ref_G	3088.88	-0.112195	0.147456	-0.760873	0.446733	0.598164	0.925179	Non_sig
rs11966100_Non-Ref_A	698.979	-0.0699241	0.36608	-0.191008	0.84852	0.909014	0.952688	Non_sig
rs11966100_Ref_G	981.638	0.118502	0.223559	0.530072	0.596062	0.727198	1.08561	Non_sig
rs11967912_Non-Ref_C	815.363	-0.288326	0.289115	-0.997272	0.318633	0.467069	0.818852	Non_sig
rs11967912_Ref_A	1184.4	-0.230869	0.194756	-1.18543	0.235849	0.37363	0.852121	Non_sig
rs11968954_Non-Ref_T	4921.16	3.5441	0.153596	23.0742	8.40996e-118	2.19942e-116	11.6649	Sig
rs11968954_Ref_C	9022.84	3.65777	0.104024	35.1629	7.37462e-271	4.06394e-269	12.6212	Sig
rs11968972_Non-Ref_A	5065.86	0.246868	0.110451	2.23508	0.025412	0.0652425	1.18663	Non_sig
rs11968972_Ref_G	5568.13	0.978335	0.130639	7.48882	6.94946e-14	5.72658e-13	1.97019	Sig
rs11985083_Non-Ref_G	4196.09	0.203264	0.107417	1.89229	0.0584521	0.128113	1.1513	Non_sig
rs11985083_Ref_C	2998.48	-0.205219	0.169398	-1.21146	0.225719	0.361393	0.867407	Non_sig
rs12007386_Non-Ref_C	2689.15	0.149783	0.166593	0.899096	0.368602	0.520385	1.1094	Non_sig
rs12007386_Ref_T	3085.26	0.16549	0.150123	1.10236	0.270305	0.413259	1.12155	Non_sig
rs12008595_Non-Ref_C	1335.1	0.0680627	0.204504	0.332819	0.739271	0.833792	1.04831	Non_sig
rs12008595_Ref_T	1623.13	0.0877145	0.210145	0.417399	0.676386	0.791811	1.06269	Non_sig
rs1201872_Non-Ref_A	2847.61	-0.201898	0.182519	-1.10617	0.268653	0.411037	0.869406	Non_sig
rs1201872_Ref_G	2489.04	-0.742941	0.145412	-5.10922	3.23488e-07	1.95359e-06	0.59752	Sig
rs12039904_Non-Ref_T	2034.98	-0.0512242	0.170558	-0.300334	0.763923	0.85061	0.965117	Non_sig
rs12039904_Ref_C	3529.53	0.0656398	0.181816	0.361024	0.718082	0.820002	1.04655	Non_sig
rs12046550_Non-Ref_A	2304.2	-0.272988	0.260873	-1.04644	0.295358	0.439689	0.827604	Non_sig
rs12046550_Ref_G	1552.39	-0.317905	0.232621	-1.36662	0.171744	0.297336	0.802234	Non_sig
rs12046961_Non-Ref_G	1623.68	0.0357414	0.234928	0.152137	0.879079	0.92969	1.02508	Non_sig
rs12046961_Ref_T	657.601	0.189687	0.327046	0.580001	0.561914	0.6982	1.14052	Non_sig
rs12048385_Non-Ref_T	11609	-0.0658258	0.0710083	-0.927016	0.353918	0.50436	0.955398	Non_sig
rs12048385_Ref_C	9289	-0.236446	0.116902	-2.0226	0.0431144	0.100454	0.848834	Non_sig
rs12060621_Non-Ref_G	2519.57	0.0707473	0.158782	0.445562	0.655913	0.777024	1.05026	Non_sig
rs12060621_Ref_C	5157.24	-0.11078	0.108568	-1.02037	0.307552	0.45488	0.926088	Non_sig
rs12067111_Non-Ref_C	229.112	-0.731547	0.670993	-1.09025	0.275605	0.418871	0.602258	Non_sig
rs12067111_Ref_T	119.249	-0.484819	0.833093	-0.581951	0.560599	0.697163	0.714587	Non_sig
rs12094196_Non-Ref_T	11614.2	1.97382	0.0671373	29.3998	5.52259e-190	2.15731e-188	3.92808	Sig
rs12094196_Ref_G	8686.47	1.48171	0.0725679	20.4182	1.1525e-92	2.46988e-91	2.79279	Sig
rs12096214_Non-Ref_A	4105.86	0.276937	0.14502	1.90965	0.0561778	0.124154	1.21162	Non_sig
rs12096214_Ref_G	3288.04	0.203366	0.161353	1.26038	0.207533	0.339827	1.15138	Non_sig
rs12102768_Non-Ref_A	817.51	-0.202396	0.243906	-0.829808	0.406647	0.557987	0.869106	Non_sig
rs12102768_Ref_G	149.478	-0.960208	0.860394	-1.11601	0.264418	0.406473	0.513983	Non_sig
rs12102791_Non-Ref_T	1647.81	-0.274096	0.182892	-1.49868	0.133958	0.245047	0.826969	Non_sig
rs12102791_Ref_C	945.555	-0.150588	0.242268	-0.621576	0.534221	0.67345	0.900883	Non_sig
rs12103025_Non-Ref_C	2791.9	-0.38393	0.165287	-2.32281	0.0201892	0.0538961	0.766347	Non_sig
rs12103025_Ref_T	3481.69	-0.477491	0.133614	-3.57367	0.000352009	0.001465	0.718226	Sig
rs12103174_Non-Ref_G	2966.87	-0.27768	0.148605	-1.86857	0.0616826	0.13344	0.824917	Non_sig
rs12103174_Ref_A	1495.06	-0.20013	0.175823	-1.13825	0.255016	0.396863	0.870472	Non_sig
rs12111129_Non-Ref_A	7916.59	0.799987	0.0949216	8.42786	3.52033e-17	3.18584e-16	1.74109	Sig
rs12111129_Ref_C	4569.57	0.765552	0.125904	6.08046	1.19837e-09	8.36692e-09	1.70002	Sig
rs12123181_Non-Ref_A	3884.5	-0.242967	0.125414	-1.93732	0.0527063	0.118292	0.845006	Non_sig
rs12123181_Ref_G	2750.45	-0.35078	0.182701	-1.91996	0.0548624	0.122154	0.78416	Non_sig
rs12139150_Non-Ref_C	742.136	0.562619	0.307647	1.82878	0.0674326	0.142973	1.47695	Non_sig
rs12139150_Ref_G	853.224	-0.0264091	0.381562	-0.0692132	0.94482	0.969106	0.981861	Non_sig
rs12150978_Non-Ref_G	170.341	-0.215485	0.607154	-0.354909	0.722658	0.822596	0.861257	Non_sig
rs12150978_Ref_A	442.726	-0.249559	0.431339	-0.578569	0.56288	0.698335	0.841153	Non_sig
rs12211943_Non-Ref_A	382.744	-0.137934	0.580593	-0.237575	0.812211	0.884901	0.908819	Non_sig
rs12211943_Ref_G	589.653	-0.102199	0.306405	-0.333543	0.738725	0.83353	0.931612	Non_sig
rs12220267_Non-Ref_T	4153.32	1.32198	0.134411	9.83535	7.92875e-23	8.14247e-22	2.50009	Sig
rs12220267_Ref_C	5108.08	1.23833	0.127356	9.72332	2.39824e-22	2.44256e-21	2.35925	Sig
rs12223291_Non-Ref_T	3388.11	-0.0858117	0.142538	-0.602028	0.547155	0.684443	0.942254	Non_sig
rs12223291_Ref_C	4135.62	-0.0999775	0.117175	-0.853232	0.39353	0.54525	0.933048	Non_sig
rs12229100_Non-Ref_T	1827.64	-0.641077	0.274357	-2.33665	0.0194574	0.0522591	0.641234	Non_sig
rs12229100_Ref_C	1551.58	-0.736816	0.187204	-3.93591	8.28829e-05	0.000382327	0.600062	Sig
rs12239267_Non-Ref_T	1490.66	0.309353	0.178579	1.7323	0.0832195	0.169124	1.23915	Non_sig
rs12239267_Ref_C	1613.57	0.392063	0.183033	2.14203	0.0321912	0.0794457	1.31227	Non_sig
rs12278461_Non-Ref_T	1018.9	0.0798053	0.287681	0.277409	0.781466	0.86362	1.05688	Non_sig
rs12278461_Ref_C	3498.09	-0.0490655	0.133471	-0.367613	0.713162	0.817557	0.966562	Non_sig
rs12293665_Non-Ref_C	3186.56	0.191375	0.133484	1.43369	0.15166	0.270908	1.14185	Non_sig
rs12293665_Ref_T	2677.3	0.0364065	0.188913	0.192716	0.847181	0.908567	1.02556	Non_sig
rs12298615_Non-Ref_A	2618.26	0.596836	0.188821	3.16085	0.00157311	0.00573493	1.5124	Sig
rs12298615_Ref_G	1900.74	0.492104	0.219389	2.24307	0.0248924	0.064229	1.40649	Non_sig
rs12305142_Non-Ref_T	5832.54	-0.043216	0.129505	-0.333702	0.738604	0.83353	0.970489	Non_sig
rs12305142_Ref_C	2230.37	0.0571124	0.197605	0.289023	0.772564	0.857293	1.04038	Non_sig
rs12311303_Non-Ref_T	2099.52	-0.146799	0.197881	-0.741851	0.458178	0.609067	0.903253	Non_sig
rs12311303_Ref_C	772.781	-0.0344536	0.309692	-0.111251	0.911417	0.949733	0.976401	Non_sig
rs12321643_Non-Ref_T	1116.26	0.0626756	0.242159	0.25882	0.795774	0.872228	1.0444	Non_sig
rs12321643_Ref_A	1553.59	-0.117127	0.168	-0.697182	0.485689	0.633487	0.922022	Non_sig
rs12321679_Non-Ref_A	6770.43	-0.207276	0.12252	-1.69178	0.0906886	0.18	0.866171	Non_sig
rs12321679_Ref_G	2544.36	-0.193391	0.147506	-1.31108	0.189832	0.318468	0.874548	Non_sig
rs12328448_Non-Ref_T	3389.16	-0.689173	0.148574	-4.63858	3.5081e-06	1.92121e-05	0.620209	Sig
rs12328448_Ref_C	1523.41	-0.664043	0.217354	-3.05512	0.00224969	0.007858	0.631107	Sig
rs12334430_Non-Ref_A	7409.01	-0.305925	0.0874865	-3.49682	0.000470834	0.00191688	0.808924	Sig
rs12334430_Ref_T	8719.66	-0.251074	0.0977824	-2.56769	0.010238	0.0300756	0.84027	Sig
rs1234317_Non-Ref_T	3106.29	-0.365612	0.156405	-2.33759	0.0194085	0.0521957	0.77614	Non_sig
rs1234317_Ref_C	2562.32	-0.368696	0.209812	-1.75727	0.0788716	0.16259	0.774482	Non_sig
rs12355313_Non-Ref_G	3116.91	0.162812	0.141644	1.14945	0.250372	0.391711	1.11947	Non_sig
rs12355313_Ref_A	2539.01	0.22363	0.130675	1.71135	0.0870173	0.174187	1.16767	Non_sig
rs12357548_Non-Ref_A	3033.62	0.895996	0.132995	6.73707	1.61609e-11	1.23142e-10	1.86089	Sig
rs12357548_Ref_G	8503.27	0.96258	0.0980989	9.81234	9.96323e-23	1.02148e-21	1.94879	Sig
rs12382657_Non-Ref_C	1450.42	-0.14897	0.253477	-0.587705	0.55673	0.693469	0.901894	Non_sig
rs12382657_Ref_A	864.686	-0.153813	0.252857	-0.608299	0.542989	0.681026	0.898872	Non_sig
rs12383110_Non-Ref_C	1304.41	0.131578	0.238952	0.550648	0.581875	0.715833	1.09549	Non_sig
rs12383110_Ref_T	803.241	-0.350009	0.35172	-0.995135	0.319671	0.468092	0.784579	Non_sig
rs12384552_Non-Ref_G	1576.87	0.668446	0.192429	3.47373	0.000513285	0.00207601	1.58936	Sig
rs12384552_Ref_A	2318.25	1.45338	0.158197	9.18718	4.03274e-20	3.91354e-19	2.73849	Sig
rs12384694_Non-Ref_C	2866.59	0.164541	0.182941	0.899422	0.368428	0.520352	1.12081	Non_sig
rs12384694_Ref_T	3757.22	0.70466	0.13405	5.2567	1.46663e-07	9.03395e-07	1.62976	Sig
rs12384714_Non-Ref_C	4602.28	0.884946	0.129731	6.8214	9.01544e-12	6.94673e-11	1.84669	Sig
rs12384714_Ref_T	2211.46	0.931894	0.160839	5.79394	6.87553e-09	4.59261e-08	1.90778	Sig
rs12384878_Non-Ref_G	15527.5	3.07641	0.0669276	45.9663	0	0	8.43515	Sig
rs12384878_Ref_C	9842.42	2.99387	0.103152	29.024	3.27568e-185	1.2636e-183	7.96609	Sig
rs12390479_Non-Ref_T	718.393	-0.00431726	0.30875	-0.013983	0.988844	0.993673	0.997012	Non_sig
rs12390479_Ref_C	573.943	0.0663864	0.373104	0.17793	0.858778	0.916075	1.04709	Non_sig
rs12394047_Non-Ref_G	5113.89	1.15236	0.112826	10.2136	1.72385e-24	1.81874e-23	2.22276	Sig
rs12394047_Ref_A	6874.81	1.18986	0.0991917	11.9956	3.74647e-33	4.64322e-32	2.28131	Sig
rs12400188_Non-Ref_A	2778.63	-0.115243	0.147394	-0.781867	0.434293	0.586213	0.923227	Non_sig
rs12400188_Ref_G	2462.66	-0.191855	0.183647	-1.04469	0.296164	0.440675	0.875479	Non_sig
rs12403570_Non-Ref_T	1409.39	-0.698025	0.190855	-3.65735	0.000254839	0.00108623	0.616416	Sig
rs12403570_Ref_C	1632.46	-0.464693	0.269556	-1.72392	0.0847225	0.171108	0.724625	Non_sig
rs12405577_Non-Ref_T	4980.82	0.269657	0.146559	1.83992	0.0657799	0.140385	1.20552	Non_sig
rs12405577_Ref_C	1476.56	0.249127	0.188772	1.31972	0.186928	0.314965	1.18849	Non_sig
rs12408736_Non-Ref_C	4646.01	1.36901	0.148705	9.20616	3.37999e-20	3.29042e-19	2.58292	Sig
rs12408736_Ref_T	1526.85	1.18134	0.215083	5.49249	3.96296e-08	2.49077e-07	2.26788	Sig
rs12419279_Non-Ref_A	1879.27	-0.170575	0.187694	-0.90879	0.363461	0.51475	0.888489	Non_sig
rs12419279_Ref_T	1514.19	-0.0372053	0.265267	-0.140256	0.888458	0.9364	0.974541	Non_sig
rs12419334_Non-Ref_C	4863.16	0.0881437	0.130587	0.67498	0.499688	0.645257	1.063	Non_sig
rs12419334_Ref_T	2114.01	0.00784466	0.18659	0.0420422	0.966465	0.980124	1.00545	Non_sig
rs12422045_Non-Ref_A	3426.64	0.353102	0.141802	2.4901	0.0127707	0.0365032	1.2773	Sig
rs12422045_Ref_G	3654.55	0.309377	0.136812	2.26132	0.0237395	0.0617968	1.23917	Non_sig
rs12437527_Non-Ref_G	3976.89	-0.174862	0.126736	-1.37973	0.167669	0.292957	0.885852	Non_sig
rs12437527_Ref_C	5110.88	-0.266399	0.15867	-1.67894	0.0931629	0.184355	0.831392	Non_sig
rs12438109_Non-Ref_G	642.277	0.696864	0.265571	2.62402	0.00868992	0.026163	1.62098	Sig
rs12438109_Ref_T	580.721	0.267798	0.341084	0.785139	0.432372	0.584322	1.20397	Non_sig
rs12444221_Non-Ref_T	3611.39	-0.189715	0.142222	-1.33393	0.182226	0.309268	0.876779	Non_sig
rs12444221_Ref_C	3405.85	-0.289143	0.164152	-1.76144	0.0781644	0.161456	0.818388	Non_sig
rs12462944_Non-Ref_C	3253.44	-0.0732256	0.119872	-0.610867	0.541287	0.679488	0.95051	Non_sig
rs12462944_Ref_G	3452.93	0.0947822	0.158447	0.598194	0.54971	0.687082	1.0679	Non_sig
rs12470231_Non-Ref_G	4386.13	-0.289503	0.149576	-1.93549	0.0529301	0.118579	0.818184	Non_sig
rs12470231_Ref_A	4359.76	-0.188602	0.147341	-1.28003	0.200534	0.331555	0.877456	Non_sig
rs12494314_Non-Ref_C	5409.6	-0.228712	0.0899246	-2.54337	0.0109789	0.0320386	0.853397	Sig
rs12494314_Ref_T	2835.06	-0.227658	0.164574	-1.38332	0.166567	0.291812	0.85402	Non_sig
rs12510382_Non-Ref_G	2317.73	0.832186	0.214382	3.8818	0.000103688	0.000470215	1.78038	Sig
rs12510382_Ref_A	2707.34	0.964519	0.170474	5.65785	1.53277e-08	9.96864e-08	1.95141	Sig
rs12531540_Non-Ref_T	519.169	1.30166	0.390846	3.33037	0.000867319	0.00336039	2.46512	Sig
rs12531540_Ref_C	429.851	1.16161	0.376189	3.08783	0.00201626	0.00713553	2.23706	Sig
rs12536672_Non-Ref_A	2021.97	-0.549656	0.173812	-3.16237	0.00156492	0.00571519	0.683183	Sig
rs12536672_Ref_C	3768.88	-0.39394	0.144853	-2.71958	0.00653642	0.0202626	0.761048	Sig
rs12536719_Non-Ref_T	4182.8	1.83577	0.140107	13.1026	3.18148e-39	4.25945e-38	3.56962	Sig
rs12536719_Ref_C	4146.26	1.92758	0.132429	14.5555	5.38867e-48	7.89997e-47	3.80416	Sig
rs12537264_Non-Ref_A	6260.48	0.790923	0.111295	7.10651	1.19011e-12	9.4535e-12	1.73018	Sig
rs12537264_Ref_C	2803.84	0.909961	0.13846	6.572	4.96425e-11	3.7004e-10	1.87899	Sig
rs12537284_Non-Ref_A	3076.59	0.194742	0.127147	1.53163	0.125615	0.232612	1.14452	Non_sig
rs12537284_Ref_G	3885.21	0.770304	0.173933	4.42873	9.47895e-06	4.96639e-05	1.70563	Sig
rs12542037_Non-Ref_A	3325.21	0.249942	0.152671	1.63712	0.101605	0.197514	1.18916	Non_sig
rs12542037_Ref_G	1087.03	0.352211	0.248837	1.41543	0.156943	0.278509	1.27652	Non_sig
rs12546366_Non-Ref_C	2448.11	-0.122829	0.159938	-0.76798	0.442499	0.594151	0.918385	Non_sig
rs12546366_Ref_T	3207.99	-0.328688	0.150966	-2.17723	0.0294634	0.0737421	0.79626	Non_sig
rs12556669_Non-Ref_C	531.639	-0.371128	0.401001	-0.925504	0.354704	0.50513	0.773178	Non_sig
rs12556669_Ref_A	852.168	-0.233341	0.332987	-0.70075	0.483459	0.631515	0.850663	Non_sig
rs12556927_Non-Ref_T	2248.73	0.0829485	0.169982	0.487983	0.625562	0.751864	1.05918	Non_sig
rs12556927_Ref_G	5538.24	-0.0609402	0.168681	-0.361274	0.717894	0.820002	0.958639	Non_sig
rs12557440_Non-Ref_A	331.78	0.141165	0.514938	0.27414	0.783977	0.865024	1.1028	Non_sig
rs12557440_Ref_G	319.787	1.06398	0.661487	1.60847	0.107733	0.206649	2.09069	Non_sig
rs12557967_Non-Ref_G	2548.62	-0.0895651	0.221022	-0.405232	0.685307	0.797307	0.939806	Non_sig
rs12557967_Ref_T	1736.88	-0.235085	0.186721	-1.25902	0.208025	0.340294	0.849635	Non_sig
rs12559577_Non-Ref_A	4010.57	0.199846	0.14992	1.33302	0.182526	0.309491	1.14858	Non_sig
rs12559577_Ref_C	5097.08	0.157854	0.130255	1.21188	0.225558	0.361314	1.11563	Non_sig
rs12571076_Non-Ref_G	956.508	-0.2849	0.21282	-1.33869	0.180673	0.307702	0.820799	Non_sig
rs12571076_Ref_C	415.212	-0.670445	0.373903	-1.7931	0.0729572	0.152797	0.628313	Non_sig
rs12574073_Non-Ref_T	2029.23	0.333575	0.192717	1.73091	0.0834683	0.169518	1.26013	Non_sig
rs12574073_Ref_C	3519.55	0.494305	0.180967	2.73146	0.0063054	0.019655	1.40864	Sig
rs12575600_Non-Ref_G	1974.5	0.0495433	0.210301	0.235583	0.813756	0.885424	1.03494	Non_sig
rs12575600_Ref_C	1578.12	-0.397074	0.211077	-1.88118	0.0599473	0.130786	0.759397	Non_sig
rs12576753_Non-Ref_A	4856.51	0.0286599	0.128777	0.222555	0.823882	0.891888	1.02006	Non_sig
rs12576753_Ref_C	5772.53	0.895935	0.102149	8.77083	1.77353e-18	1.65601e-17	1.86082	Sig
rs12576990_Non-Ref_G	1790.28	0.0404609	0.193195	0.20943	0.834112	0.899239	1.02844	Non_sig
rs12576990_Ref_A	3162.44	0.128108	0.138887	0.922395	0.356322	0.506754	1.09286	Non_sig
rs12584853_Non-Ref_T	2784.71	0.0519775	0.157291	0.330456	0.741056	0.835153	1.03668	Non_sig
rs12584853_Ref_C	1949.72	0.00858116	0.192757	0.0445179	0.964492	0.980124	1.00597	Non_sig
rs12585650_Non-Ref_A	232.879	0.518791	0.710926	0.72974	0.465549	0.615678	1.43275	Non_sig
rs12585650_Ref_C	162.887	0.361313	0.697052	0.518345	0.604218	0.733379	1.28459	Non_sig
rs12599402_Non-Ref_C	3868.33	-0.690591	0.119111	-5.79787	6.71609e-09	4.49098e-08	0.6196	Sig
rs12599402_Ref_T	3114.11	-0.645876	0.13145	-4.91347	8.94804e-07	5.20031e-06	0.639105	Sig
rs12604018_Non-Ref_T	2892.55	0.448096	0.153716	2.9151	0.00355579	0.0118646	1.36424	Sig
rs12604018_Ref_C	2979.66	0.363703	0.160778	2.26214	0.023689	0.0617143	1.28672	Non_sig
rs12610026_Non-Ref_A	1682.37	0.23564	0.220871	1.06687	0.286032	0.430059	1.17743	Non_sig
rs12610026_Ref_G	1748.67	0.167124	0.234869	0.711566	0.476734	0.626442	1.12282	Non_sig
rs12612769_Non-Ref_C	2556.36	-0.392934	0.186165	-2.11068	0.0347997	0.0847943	0.761579	Non_sig
rs12612769_Ref_A	1154.04	0.0442162	0.201189	0.219774	0.826047	0.892883	1.03112	Non_sig
rs12635377_Non-Ref_A	2080.71	-0.293906	0.176265	-1.66741	0.0954325	0.187882	0.815691	Non_sig
rs12635377_Ref_G	713.523	-0.738877	0.325747	-2.26825	0.023314	0.0608931	0.599206	Non_sig
rs12636784_Non-Ref_G	4243.69	-0.2197	0.13591	-1.61652	0.105983	0.204062	0.858744	Non_sig
rs12636784_Ref_A	4917.92	-0.165556	0.128523	-1.28814	0.197698	0.32845	0.891585	Non_sig
rs12637184_Non-Ref_A	1918.17	-0.0647214	0.235398	-0.274945	0.783359	0.864763	0.95613	Non_sig
rs12637184_Ref_G	1534.51	0.192918	0.216651	0.890454	0.373222	0.524722	1.14307	Non_sig
rs12638862_Non-Ref_G	2696.63	0.221002	0.195813	1.12863	0.259052	0.401222	1.16554	Non_sig
rs12638862_Ref_A	1650.11	-0.022583	0.252191	-0.0895474	0.928647	0.961142	0.984469	Non_sig
rs12642902_Non-Ref_A	2974.53	-0.273534	0.164732	-1.66048	0.0968188	0.189945	0.827291	Non_sig
rs12642902_Ref_G	3242.83	-0.165998	0.193369	-0.858448	0.390645	0.542421	0.891312	Non_sig
rs1265754_Non-Ref_A	1620.13	-0.129674	0.195935	-0.661824	0.508084	0.65163	0.914038	Non_sig
rs1265754_Ref_T	3928.29	0.0193913	0.126793	0.152937	0.878448	0.929501	1.01353	Non_sig
rs1265757_Non-Ref_T	2171.48	-0.0387685	0.19308	-0.20079	0.840863	0.90399	0.973486	Non_sig
rs1265757_Ref_C	5112.13	-0.156171	0.122077	-1.27928	0.200798	0.331814	0.897404	Non_sig
rs1265905_Non-Ref_G	1933.78	0.454148	0.194319	2.33713	0.0194324	0.0522374	1.36997	Non_sig
rs1265905_Ref_A	2063.89	-0.0757426	0.222392	-0.340581	0.733419	0.83058	0.948854	Non_sig
rs1265947_Non-Ref_T	1452.83	-0.0581183	0.223219	-0.260365	0.794582	0.872129	0.960516	Non_sig
rs1265947_Ref_C	1782.08	0.0679725	0.193315	0.351616	0.725126	0.82479	1.04824	Non_sig
rs12688202_Non-Ref_T	4194.19	-0.187364	0.140411	-1.33439	0.182075	0.309268	0.878209	Non_sig
rs12688202_Ref_A	2572.48	-0.178682	0.172506	-1.0358	0.300296	0.445535	0.88351	Non_sig
rs12690340_Non-Ref_T	2961.58	0.0699559	0.161332	0.433614	0.664569	0.78292	1.04968	Non_sig
rs12690340_Ref_G	3953.16	0.177999	0.135227	1.3163	0.188074	0.316465	1.13131	Non_sig
rs12694291_Non-Ref_G	695.334	0.0182717	0.365038	0.0500543	0.960079	0.977815	1.01275	Non_sig
rs12694291_Ref_A	715.977	-0.73142	0.301601	-2.42513	0.0153031	0.0425837	0.602311	Sig
rs12695386_Non-Ref_C	148.152	1.14571	0.753432	1.52066	0.128345	0.236769	2.21256	Non_sig
rs12695386_Ref_T	462.892	1.23148	0.406421	3.03007	0.002445	0.00846831	2.34808	Sig
rs1269852_Non-Ref_C	8055.56	0.159285	0.101446	1.57015	0.116381	0.219544	1.11673	Non_sig
rs1269852_Ref_G	5426.6	-0.0338921	0.0980498	-0.345663	0.729596	0.82777	0.976782	Non_sig
rs12708715_Non-Ref_T	1241.14	-0.297197	0.234516	-1.26728	0.205055	0.336686	0.813832	Non_sig
rs12708715_Ref_C	1774.27	-0.0212544	0.155951	-0.136289	0.891593	0.938583	0.985376	Non_sig
rs12708716_Non-Ref_G	5797.18	-0.0436526	0.130721	-0.333938	0.738427	0.83353	0.970196	Non_sig
rs12708716_Ref_A	5476.29	0.131568	0.125267	1.0503	0.293579	0.437992	1.09548	Non_sig
rs12708717_Non-Ref_C	1367.22	-0.79255	0.291905	-2.7151	0.00662563	0.0205082	0.577323	Sig
rs12708717_Ref_G	2672.79	-0.648777	0.134412	-4.82679	1.38754e-06	7.93686e-06	0.637821	Sig
rs12709364_Non-Ref_G	3998.18	-0.0984027	0.128034	-0.768564	0.442152	0.594151	0.934067	Non_sig
rs12709364_Ref_A	3228.09	-0.22577	0.166049	-1.35966	0.173936	0.299703	0.855138	Non_sig
rs1270942_Non-Ref_G	7317.88	0.896178	0.0972009	9.21985	2.97508e-20	2.90082e-19	1.86113	Sig
rs1270942_Ref_A	6748.69	0.469542	0.0927342	5.06331	4.12048e-07	2.46191e-06	1.38467	Sig
rs12711490_Non-Ref_C	1157.56	-0.354075	0.223259	-1.58594	0.112752	0.214323	0.782371	Non_sig
rs12711490_Ref_T	3027.33	-0.074239	0.175768	-0.422369	0.672756	0.789251	0.949843	Non_sig
rs1273576_Non-Ref_T	1246.72	-0.0168709	0.237661	-0.0709875	0.943408	0.967976	0.988374	Non_sig
rs1273576_Ref_C	2287.85	0.112029	0.145427	0.77034	0.441098	0.593257	1.08075	Non_sig
rs1273580_Non-Ref_G	4068.55	-0.496048	0.146614	-3.38336	0.000716052	0.00282756	0.709046	Sig
rs1273580_Ref_A	6530.2	-0.294597	0.113359	-2.59879	0.00935536	0.0278809	0.8153	Sig
rs12736195_Non-Ref_C	2316.37	-0.169345	0.136663	-1.23914	0.215293	0.349038	0.889246	Non_sig
rs12736195_Ref_T	2342.49	-0.326142	0.167934	-1.94208	0.0521274	0.117163	0.797667	Non_sig
rs12742499_Non-Ref_C	818.307	-0.432053	0.24577	-1.75796	0.0787543	0.162403	0.741206	Non_sig
rs12742499_Ref_G	1002.37	-0.150296	0.258816	-0.580707	0.561438	0.698065	0.901066	Non_sig
rs12742673_Non-Ref_A	3861.06	-0.218797	0.13946	-1.56889	0.116674	0.219948	0.859281	Non_sig
rs12742673_Ref_G	6103.85	-0.159137	0.10109	-1.57421	0.11544	0.218021	0.89556	Non_sig
rs12750865_Non-Ref_C	2115.57	-0.496282	0.190016	-2.61179	0.00900684	0.0270105	0.708931	Sig
rs12750865_Ref_T	1748.26	-0.247233	0.241257	-1.02477	0.305471	0.452336	0.84251	Non_sig
rs12785878_Non-Ref_T	2975.79	-0.385134	0.133181	-2.89181	0.00383026	0.0126554	0.765708	Sig
rs12785878_Ref_G	3478.64	-0.361864	0.158837	-2.27821	0.0227141	0.0595143	0.778159	Non_sig
rs12789751_Non-Ref_A	1609.13	-0.195834	0.242951	-0.806066	0.420205	0.571887	0.873068	Non_sig
rs12789751_Ref_G	2201.79	-0.29084	0.234924	-1.23802	0.215708	0.349345	0.817426	Non_sig
rs12790010_Non-Ref_C	8992.83	3.1026	0.0855849	36.2517	9.34215e-288	5.54421e-286	8.58965	Sig
rs12790010_Ref_T	9400.95	3.11769	0.0950366	32.8051	4.97212e-236	2.37891e-234	8.67997	Sig
rs12790558_Non-Ref_C	4416.65	0.0719042	0.105903	0.678963	0.497161	0.643422	1.0511	Non_sig
rs12790558_Ref_T	2728.58	0.138395	0.178025	0.777393	0.436927	0.588802	1.10068	Non_sig
rs12791871_Non-Ref_C	2437.66	0.68503	0.154595	4.43113	9.374e-06	4.91558e-05	1.60773	Sig
rs12791871_Ref_A	2043.26	0.655875	0.15874	4.13175	3.60011e-05	0.000175512	1.57557	Sig
rs12792306_Non-Ref_C	4212.74	0.469608	0.128248	3.66171	0.000250537	0.00106937	1.38473	Sig
rs12792306_Ref_T	2863.24	0.0197932	0.187899	0.10534	0.916106	0.953281	1.01381	Non_sig
rs12793224_Non-Ref_A	2916.76	1.37588	0.170494	8.06992	7.03424e-16	6.1582e-15	2.59526	Sig
rs12793224_Ref_G	2132.38	1.61611	0.16972	9.52222	1.69511e-21	1.70672e-20	3.06548	Sig
rs12793530_Non-Ref_A	2447.29	-0.187396	0.199676	-0.9385	0.347987	0.497286	0.87819	Non_sig
rs12793530_Ref_G	2403.21	-0.122192	0.153733	-0.794834	0.42671	0.578571	0.918791	Non_sig
rs12794668_Non-Ref_T	492.252	1.56722	0.308785	5.07544	3.86601e-07	2.3166e-06	2.96333	Sig
rs12794668_Ref_C	1113.06	1.53267	0.2871	5.33844	9.37475e-08	5.80934e-07	2.8932	Sig
rs12797951_Non-Ref_G	7024.95	0.427636	0.0865596	4.94036	7.79765e-07	4.55318e-06	1.34503	Sig
rs12797951_Ref_T	8389.05	0.470875	0.0946742	4.97364	6.57071e-07	3.8697e-06	1.38595	Sig
rs12800438_Non-Ref_A	17415.5	3.07903	0.0775978	39.6793	0	0	8.45046	Sig
rs12800438_Ref_G	13218.2	2.85439	0.084528	33.7685	5.71439e-250	3.01446e-248	7.23197	Sig
rs12803256_Non-Ref_G	3447.05	0.442853	0.184528	2.39992	0.0163984	0.0452644	1.35929	Sig
rs12803256_Ref_A	1825.7	0.142115	0.208073	0.683006	0.494603	0.641196	1.10352	Non_sig
rs12806844_Non-Ref_A	3379.67	2.12321	0.127534	16.6482	3.1185e-62	5.16016e-61	4.35661	Sig
rs12806844_Ref_G	4435.03	1.83674	0.138232	13.2874	2.74057e-40	3.71753e-39	3.57202	Sig
rs12807718_Non-Ref_C	929.529	1.76162	0.25527	6.90099	5.16416e-12	4.01426e-11	3.39078	Sig
rs12807718_Ref_T	1021	1.29224	0.22768	5.67566	1.38154e-08	9.03269e-08	2.44907	Sig
rs12807827_Non-Ref_C	5006.21	0.580461	0.0977482	5.93833	2.87935e-09	1.96368e-08	1.49533	Sig
rs12807827_Ref_A	2990.73	0.612741	0.17375	3.52657	0.000420972	0.0017287	1.52916	Sig
rs12808368_Non-Ref_T	6665.76	0.203182	0.121887	1.66697	0.0955207	0.187935	1.15123	Non_sig
rs12808368_Ref_C	1316.84	-0.111249	0.21416	-0.519467	0.603435	0.732674	0.925786	Non_sig
rs12837219_Non-Ref_G	2766.33	0.107256	0.157942	0.679084	0.497084	0.643422	1.07718	Non_sig
rs12837219_Ref_C	2383.06	0.237646	0.132672	1.79123	0.0732562	0.153225	1.17907	Non_sig
rs12841797_Non-Ref-1_C	940.904	0.935553	0.309788	3.01998	0.00252792	0.00872612	1.91262	Sig
rs12841797_Non-Ref-2_G	767.191	0.420554	0.315744	1.33195	0.182878	0.309918	1.33844	Non_sig
rs12841797_Ref_T	894.896	0.626297	0.297735	2.10354	0.0354186	0.0858616	1.5436	Non_sig
rs12844200_Non-Ref_A	1812.75	-0.644812	0.215284	-2.99517	0.00274288	0.00938712	0.639576	Sig
rs12844200_Ref_G	1840.11	-0.223636	0.202386	-1.105	0.26916	0.411609	0.856404	Non_sig
rs12848222_Non-Ref_C	3501.74	0.527878	0.146888	3.59375	0.000325949	0.0013639	1.44181	Sig
rs12848222_Ref_T	4734.57	0.434047	0.119145	3.64302	0.000269453	0.00114615	1.35102	Sig
rs12849939_Non-Ref_T	3599.39	-0.0161168	0.114188	-0.141143	0.887757	0.935982	0.988891	Non_sig
rs12849939_Ref_G	4037.3	-0.0211432	0.105983	-0.199495	0.841875	0.904605	0.985452	Non_sig
rs12850503_Non-Ref_G	618.305	-0.190189	0.358671	-0.530259	0.595932	0.727198	0.876491	Non_sig
rs12850503_Ref_A	872.809	-0.307187	0.274657	-1.11844	0.263379	0.40538	0.808216	Non_sig
rs12852747_Non-Ref_G	223.48	-0.801029	0.511089	-1.5673	0.117045	0.220446	0.573939	Non_sig
rs12852747_Ref_C	632.6	-0.771113	0.492453	-1.56586	0.117382	0.220878	0.585965	Non_sig
rs12856360_Non-Ref_C	8860.93	-0.324388	0.108431	-2.99166	0.00277462	0.00947701	0.798637	Sig
rs12856360_Ref_T	4048.49	-0.291818	0.142786	-2.04374	0.0409789	0.0964325	0.816872	Non_sig
rs12860860_Non-Ref_A	1469.29	-0.424319	0.239076	-1.77482	0.0759269	0.157573	0.745191	Non_sig
rs12860860_Ref_C	329.915	-0.378761	0.419654	-0.902554	0.366762	0.518355	0.769098	Non_sig
rs12900339_Non-Ref_G	3509.82	-0.270927	0.201284	-1.34599	0.178306	0.305102	0.828787	Non_sig
rs12900339_Ref_A	1736.82	0.020611	0.191022	0.107899	0.914076	0.9517	1.01439	Non_sig
rs12912109_Non-Ref_G	1630.74	-0.0502438	0.209148	-0.240231	0.810151	0.883824	0.965773	Non_sig
rs12912109_Ref_A	2016.68	0.0116686	0.222547	0.0524322	0.958184	0.976736	1.00812	Non_sig
rs12917656_Non-Ref_C	2194.13	0.298503	0.218285	1.36749	0.171472	0.297115	1.22987	Non_sig
rs12917656_Ref_T	3626.82	0.193991	0.133481	1.45333	0.146133	0.263108	1.14392	Non_sig
rs12917716_Non-Ref_C	2497.41	0.706683	0.129061	5.47559	4.36057e-08	2.7351e-07	1.63205	Sig
rs12917716_Ref_G	5575.05	0.621087	0.135672	4.57786	4.69753e-06	2.54326e-05	1.53803	Sig
rs12917874_Non-Ref_C	1375.1	-0.0376625	0.195257	-0.192887	0.847047	0.908567	0.974232	Non_sig
rs12917874_Ref_T	1743.85	0.215698	0.182451	1.18222	0.237117	0.374868	1.16127	Non_sig
rs12919083_Non-Ref_C	12689	1.59715	0.0717137	22.2712	7.02979e-110	1.70818e-108	3.02545	Sig
rs12919083_Ref_A	12716.3	1.27658	0.0817832	15.6093	6.29277e-55	9.83265e-54	2.42264	Sig
rs12920597_Non-Ref_T	3227.22	2.62258	0.155056	16.9137	3.56456e-64	6.02752e-63	6.15849	Sig
rs12920597_Ref_C	3136.43	2.48794	0.170451	14.5962	2.96994e-48	4.37481e-47	5.60976	Sig
rs12922303_Non-Ref_T	3380.53	0.0554822	0.174023	0.31882	0.749863	0.841346	1.03921	Non_sig
rs12922303_Ref_A	1250.92	0.210092	0.210718	0.997029	0.31875	0.467077	1.15676	Non_sig
rs12923054_Non-Ref_T	1254.48	-0.361109	0.188909	-1.91154	0.0559348	0.123916	0.778566	Non_sig
rs12923054_Ref_C	650.662	-0.75231	0.292613	-2.571	0.0101405	0.0298602	0.593652	Sig
rs12923098_Non-Ref_C	3820.17	-0.0526327	0.153092	-0.343798	0.730998	0.828599	0.964175	Non_sig
rs12923098_Ref_T	3572.17	-0.0971611	0.161578	-0.601327	0.547622	0.684749	0.934871	Non_sig
rs12924667_Non-Ref_T	1315.14	-0.214493	0.238833	-0.898088	0.369138	0.520607	0.861849	Non_sig
rs12924667_Ref_A	1439.62	-0.196104	0.223	-0.87939	0.37919	0.530935	0.872905	Non_sig
rs12924729_Non-Ref_A	3431.98	-0.0113952	0.135595	-0.0840384	0.933026	0.963305	0.992133	Non_sig
rs12924729_Ref_G	6985.43	0.0400641	0.0896226	0.447031	0.654853	0.776215	1.02816	Non_sig
rs12925642_Non-Ref_G	598.011	-0.0086487	0.406986	-0.0212506	0.983046	0.989781	0.994023	Non_sig
rs12925642_Ref_A	1926.64	-0.0406888	0.160328	-0.253785	0.799661	0.875401	0.972191	Non_sig
rs12927355_Non-Ref_T	2417.54	-0.0231344	0.175139	-0.132092	0.894912	0.940953	0.984092	Non_sig
rs12927355_Ref_C	2132.81	-0.11915	0.178071	-0.669114	0.503423	0.647723	0.92073	Non_sig
rs12928537_Non-Ref_A	925.018	-0.0991354	0.259857	-0.381501	0.702832	0.810818	0.933592	Non_sig
rs12928537_Ref_G	4300.02	0.234753	0.145564	1.61272	0.106806	0.205425	1.17671	Non_sig
rs12928725_Non-Ref_T	2160.78	0.0809819	0.150688	0.537413	0.590982	0.723432	1.05774	Non_sig
rs12928725_Ref_G	3642.87	0.068717	0.130811	0.525313	0.599365	0.729195	1.04878	Non_sig
rs12928726_Non-Ref_A	3485.9	0.254227	0.137013	1.8555	0.0635248	0.136564	1.1927	Non_sig
rs12928726_Ref_G	3366.32	0.0585518	0.168707	0.347061	0.728545	0.827034	1.04142	Non_sig
rs12928810_Non-Ref_A	6530.43	0.744316	0.107704	6.91076	4.82067e-12	3.75197e-11	1.67518	Sig
rs12928810_Ref_G	6128.31	0.734642	0.119123	6.16708	6.95615e-10	4.91791e-09	1.66398	Sig
rs12935156_Non-Ref_A	2157.94	-0.0785554	0.175684	-0.447142	0.654773	0.776215	0.947005	Non_sig
rs12935156_Ref_T	454.572	-0.213939	0.378014	-0.565954	0.571425	0.705405	0.86218	Non_sig
rs12935413_Non-Ref_A	6500.58	-0.184704	0.101209	-1.82498	0.0680044	0.144086	0.87983	Non_sig
rs12935413_Ref_G	4815.79	-0.117988	0.135874	-0.868361	0.385197	0.536647	0.921472	Non_sig
rs12937330_Non-Ref_A	5442.48	-0.199872	0.131997	-1.51421	0.129973	0.239141	0.870628	Non_sig
rs12937330_Ref_C	4254.76	-0.310112	0.171835	-1.80471	0.0711197	0.14946	0.806579	Non_sig
rs12938117_Non-Ref_T	295.486	-0.640872	0.411342	-1.558	0.119232	0.223475	0.641325	Non_sig
rs12938117_Ref_C	80.542	-0.502037	1.10716	-0.453446	0.650228	0.772067	0.706109	Non_sig
rs12938617_Non-Ref_A	2008.46	-0.0403132	0.163751	-0.246185	0.805539	0.880274	0.972444	Non_sig
rs12938617_Ref_T	2148.73	-0.0827121	0.136502	-0.605942	0.544553	0.682017	0.944281	Non_sig
rs12938749_Non-Ref_T	3606.98	0.122609	0.115239	1.06395	0.28735	0.431304	1.0887	Non_sig
rs12938749_Ref_C	3950.15	0.0591805	0.157159	0.376566	0.706496	0.81307	1.04187	Non_sig
rs12940616_Non-Ref_G	4325.76	0.700743	0.150056	4.66987	3.01386e-06	1.66085e-05	1.62534	Sig
rs12940616_Ref_A	3550.84	0.613583	0.115412	5.31646	1.05806e-07	6.54998e-07	1.53005	Sig
rs12942660_Non-Ref_T	12986.7	-0.203211	0.0931103	-2.18248	0.0290744	0.0728725	0.868615	Non_sig
rs12942660_Ref_C	9019.53	-0.191702	0.0883692	-2.16933	0.0300578	0.0749599	0.875572	Non_sig
rs12943012_Non-Ref_C	4200.03	1.12281	0.117924	9.52149	1.70714e-21	1.71604e-20	2.17771	Sig
rs12943012_Ref_T	8040.5	1.01568	0.10174	9.98315	1.80637e-23	1.87692e-22	2.02186	Sig
rs12943206_Non-Ref_T	1397.43	-0.417888	0.182415	-2.29086	0.0219714	0.0579025	0.748519	Non_sig
rs12943206_Ref_C	1415	-0.309109	0.289202	-1.06883	0.285144	0.429037	0.80714	Non_sig
rs12945253_Non-Ref_G	1499.77	-0.285974	0.207746	-1.37656	0.168649	0.29418	0.820188	Non_sig
rs12945253_Ref_C	1219	-0.665064	0.293226	-2.2681	0.0233233	0.0608931	0.630661	Non_sig
rs12946040_Non-Ref_A	3968.49	0.711754	0.143954	4.94432	7.64113e-07	4.46601e-06	1.63779	Sig
rs12946040_Ref_C	2305.33	0.503143	0.17979	2.79851	0.00513391	0.0164691	1.4173	Sig
rs12946188_Non-Ref_A	4406.89	0.420423	0.111844	3.75901	0.000170588	0.000749907	1.33832	Sig
rs12946188_Ref_C	264.408	0.285871	0.526011	0.543469	0.586807	0.720034	1.21915	Non_sig
rs12946792_Non-Ref_C	2724.76	-0.534669	0.189647	-2.81929	0.00481305	0.0155043	0.690317	Sig
rs12946792_Ref_T	2711.27	-0.48981	0.158258	-3.09501	0.00196805	0.00699429	0.712119	Sig
rs12947480_Non-Ref_A	4800.81	-0.209407	0.116543	-1.79682	0.0723642	0.151761	0.864893	Non_sig
rs12947480_Ref_G	3616.64	-0.0387641	0.143287	-0.270534	0.786749	0.866491	0.973489	Non_sig
rs12948686_Non-Ref_T	4906.33	-0.317327	0.144511	-2.19587	0.0281015	0.0709085	0.802555	Non_sig
rs12948686_Ref_A	3882.4	-0.194496	0.12775	-1.52248	0.12789	0.236116	0.873878	Non_sig
rs12948927_Non-Ref_T	3579.48	0.273502	0.124263	2.20098	0.0277373	0.0701329	1.20874	Non_sig
rs12948927_Ref_G	3086.45	0.257025	0.149806	1.71572	0.086213	0.173325	1.19501	Non_sig
rs12949547_Non-Ref_A	1653.91	-0.131881	0.258594	-0.509993	0.610056	0.738825	0.912641	Non_sig
rs12949547_Ref_C	1985.76	-0.393632	0.201979	-1.94887	0.0513105	0.115622	0.761211	Non_sig
rs12950662_Non-Ref_G	2419.39	-0.15643	0.191562	-0.816602	0.414156	0.565524	0.897243	Non_sig
rs12950662_Ref_A	3654.3	-0.0887073	0.117997	-0.751776	0.452186	0.603566	0.940365	Non_sig
rs12952146_Non-Ref_T	6301.03	0.0279884	0.099984	0.279929	0.779532	0.863008	1.01959	Non_sig
rs12952146_Ref_C	6319.58	0.584262	0.117413	4.97614	6.48638e-07	3.82368e-06	1.49927	Sig
rs12972990_Non-Ref_G	5444.46	1.30319	0.113859	11.4457	2.47166e-30	2.945e-29	2.46774	Sig
rs12972990_Ref_T	3104.16	1.19517	0.143656	8.31968	8.82006e-17	7.88948e-16	2.28972	Sig
rs13000467_Non-Ref_A	3199.02	-0.113976	0.159717	-0.713614	0.475466	0.625043	0.924038	Non_sig
rs13000467_Ref_T	2668	-0.0787144	0.168333	-0.467612	0.640062	0.763817	0.946901	Non_sig
rs13023380_Non-Ref_A	1343.4	-0.112657	0.3116	-0.361544	0.717693	0.820002	0.924883	Non_sig
rs13023380_Ref_G	1249.08	-0.281387	0.254276	-1.10662	0.268457	0.41084	0.822799	Non_sig
rs13069553_Non-Ref_G	2131.01	-0.298194	0.22844	-1.30535	0.191775	0.3209	0.81327	Non_sig
rs13069553_Ref_A	1227.62	-0.139871	0.228279	-0.612718	0.540063	0.679488	0.9076	Non_sig
rs13092998_Non-Ref_T	1119.16	-0.21316	0.36448	-0.584832	0.558661	0.695312	0.862646	Non_sig
rs13092998_Ref_G	5333.24	-0.610483	0.125885	-4.84953	1.23753e-06	7.11837e-06	0.654977	Sig
rs13101828_Non-Ref_G	1017	-0.168899	0.202527	-0.833958	0.404304	0.556009	0.889521	Non_sig
rs13101828_Ref_A	1918.31	-0.110183	0.196147	-0.561736	0.574296	0.708203	0.926471	Non_sig
rs13103766_Non-Ref_A	2972.39	-0.0740338	0.206802	-0.357994	0.720348	0.821202	0.949978	Non_sig
rs13103766_Ref_G	2651.12	0.0256326	0.166176	0.15425	0.877413	0.928884	1.01793	Non_sig
rs13106926_Non-Ref_G	537.992	-0.166591	0.282411	-0.589888	0.555266	0.691924	0.890946	Non_sig
rs13106926_Ref_A	291.89	0.125686	0.434078	0.289547	0.772163	0.857002	1.09103	Non_sig
rs13107572_Non-Ref_A	3903.02	-0.182082	0.150688	-1.20834	0.226918	0.362646	0.88143	Non_sig
rs13107572_Ref_C	388.132	-0.0685903	0.433754	-0.158132	0.874353	0.926598	0.953569	Non_sig
rs13107612_Non-Ref_T	1195.22	3.13811	0.307211	10.2149	1.70131e-24	1.79803e-23	8.80373	Sig
rs13107612_Ref_C	1121.33	2.91472	0.249156	11.6983	1.29965e-31	1.57284e-30	7.5408	Sig
rs13124747_Non-Ref_G	2614.09	-0.331652	0.170171	-1.94894	0.0513031	0.115622	0.794626	Non_sig
rs13124747_Ref_A	387.7	0.00872585	0.369194	0.0236348	0.981144	0.988834	1.00607	Non_sig
rs13126334_Non-Ref_G	4176.45	-0.173667	0.0936671	-1.85409	0.0637258	0.136853	0.886586	Non_sig
rs13126334_Ref_A	1864.99	0.0383283	0.267862	0.14309	0.886219	0.934652	1.02692	Non_sig
rs13129744_Non-Ref_C	2068.35	0.220301	0.176647	1.24712	0.212353	0.345544	1.16498	Non_sig
rs13129744_Ref_T	1234.57	0.122023	0.226655	0.538362	0.590327	0.722945	1.08826	Non_sig
rs13131198_Non-Ref_G	2794.23	-0.512851	0.14364	-3.57039	0.000356447	0.00147948	0.700836	Sig
rs13131198_Ref_A	5790.01	-0.504335	0.106512	-4.73499	2.19063e-06	1.22358e-05	0.704985	Sig
rs13135381_Non-Ref_G	1621.24	-0.35858	0.223383	-1.60523	0.108444	0.207797	0.779932	Non_sig
rs13135381_Ref_A	935.74	-0.376466	0.216157	-1.74163	0.0815726	0.16669	0.770322	Non_sig
rs13136118_Non-Ref_A	2882.91	-0.293681	0.169809	-1.72949	0.0837223	0.169782	0.815818	Non_sig
rs13136118_Ref_G	2648.63	0.0951255	0.176023	0.540416	0.58891	0.722025	1.06816	Non_sig
rs13136796_Non-Ref_T	1922.64	0.0217553	0.240991	0.0902743	0.928069	0.960759	1.01519	Non_sig
rs13136796_Ref_A	1404.54	0.0707673	0.204968	0.34526	0.729899	0.827809	1.05028	Non_sig
rs13137144_Non-Ref_A	39708.3	5.42078	0.105443	51.4096	0	0	42.8367	Sig
rs13137144_Ref_G	22718.5	5.46496	0.090387	60.4618	0	0	44.1688	Sig
rs13146194_Non-Ref_C	4113.49	-0.136547	0.10653	-1.28177	0.199924	0.330765	0.909694	Non_sig
rs13146194_Ref_T	3753.65	-0.236845	0.13911	-1.70258	0.0886475	0.17686	0.848599	Non_sig
rs13147245_Non-Ref_T	3131.7	-0.216961	0.140331	-1.54606	0.122089	0.22783	0.860376	Non_sig
rs13147245_Ref_A	1940.47	-0.423757	0.192487	-2.20149	0.0277017	0.0700717	0.745481	Non_sig
rs13152198_Non-Ref_C	4664.59	-0.282376	0.135601	-2.0824	0.037306	0.0895577	0.822236	Non_sig
rs13152198_Ref_T	4298.53	-0.346097	0.130926	-2.64345	0.0082066	0.0248047	0.78671	Sig
rs13168551_Non-Ref_C	1909.66	-0.168398	0.15857	-1.06198	0.288246	0.432162	0.88983	Non_sig
rs13168551_Ref_T	2349.47	0.39069	0.151768	2.57425	0.0100457	0.0296376	1.31102	Sig
rs1317082_Non-Ref_G	1727.03	-0.0777527	0.188616	-0.412227	0.680173	0.794029	0.947532	Non_sig
rs1317082_Ref_A	710.018	0.0927305	0.253843	0.365307	0.714883	0.818505	1.06639	Non_sig
rs1317882_Non-Ref_C	3796.34	-0.20194	0.138538	-1.45765	0.144937	0.261413	0.869381	Non_sig
rs1317882_Ref_T	1720.63	-0.29524	0.165559	-1.78329	0.0745386	0.155423	0.814937	Non_sig
rs13193526_Non-Ref_A	418.443	1.74486	0.350852	4.9732	6.58553e-07	3.87473e-06	3.35162	Sig
rs13193526_Ref_G	3387.09	1.3394	0.162315	8.25182	1.56003e-16	1.38341e-15	2.53046	Sig
rs13195029_Non-Ref_T	987.024	1.39228	0.305622	4.55555	5.22483e-06	2.81639e-05	2.62493	Sig
rs13195029_Ref_C	5494.36	1.13232	0.104798	10.8048	3.26643e-27	3.67221e-26	2.19211	Sig
rs13195361_Non-Ref_A	2898.41	-0.368912	0.185206	-1.9919	0.0463816	0.106697	0.774366	Non_sig
rs13195361_Ref_G	1537.49	-0.417565	0.218226	-1.91345	0.0556908	0.123553	0.748687	Non_sig
rs13195490_Non-Ref_G	5249.68	-0.205685	0.11353	-1.81173	0.0700284	0.147495	0.867127	Non_sig
rs13195490_Ref_C	4106.81	-0.21801	0.127146	-1.71465	0.0864101	0.173608	0.859751	Non_sig
rs13196367_Non-Ref_C	3149.52	0.680355	0.160611	4.23604	2.27494e-05	0.000113968	1.60253	Sig
rs13196367_Ref_G	5130.71	0.553012	0.119536	4.62634	3.72193e-06	2.0329e-05	1.46715	Sig
rs13196785_Non-Ref_C	6204.25	0.719961	0.0815739	8.82587	1.08611e-18	1.01876e-17	1.64714	Sig
rs13196785_Ref_G	7911.6	0.509085	0.0911546	5.58485	2.33902e-08	1.50067e-07	1.42315	Sig
rs13196983_Ref_A	5612.26	-0.192825	0.101916	-1.89199	0.0584917	0.128154	0.874891	Non_sig
rs13197551_Non-Ref_C	1264.72	0.326125	0.241628	1.3497	0.177114	0.303838	1.25364	Non_sig
rs13197551_Ref_T	2066.93	0.088663	0.209375	0.423466	0.671956	0.788762	1.06338	Non_sig
rs13199775_Non-Ref_T	25285.6	3.0163	0.0526081	57.3352	0	0	8.09091	Sig
rs13199775_Ref_A	19574.9	3.14129	0.0585657	53.637	0	0	8.82313	Sig
rs13200792_Non-Ref_T	3221.65	0.566072	0.163159	3.46945	0.000521522	0.00210657	1.48049	Sig
rs13200792_Ref_C	4602.91	1.11158	0.111667	9.95437	2.41351e-23	2.49936e-22	2.16082	Sig
rs13200921_Non-Ref_C	4592.38	0.832745	0.114026	7.30314	2.81125e-13	2.27704e-12	1.78107	Sig
rs13200921_Ref_T	408.714	0.864432	0.379446	2.27814	0.022718	0.0595143	1.82062	Non_sig
rs13205210_Non-Ref_C	3170.34	-0.324463	0.120571	-2.69107	0.00712241	0.0218813	0.798595	Sig
rs13205210_Ref_T	2358.69	-0.433045	0.149284	-2.90082	0.00372188	0.0123569	0.740697	Sig
rs13206245_Non-Ref_A	3392.45	-0.329699	0.12863	-2.56317	0.0103722	0.0303975	0.795702	Sig
rs13206245_Ref_G	1758.03	-0.208962	0.199617	-1.04681	0.295185	0.439689	0.86516	Non_sig
rs13207848_Non-Ref_G	12090.1	3.44201	0.0931031	36.9699	3.48638e-299	2.31376e-297	10.868	Sig
rs13207848_Ref_A	18325	3.46555	0.0657719	52.6904	0	0	11.0467	Sig
rs13208149_Non-Ref_G	5342.41	2.57219	0.134457	19.1301	1.41731e-81	2.79476e-80	5.94711	Sig
rs13208149_Ref_A	13615.4	2.56742	0.112332	22.8555	1.28738e-115	3.32457e-114	5.92747	Sig
rs13209544_Non-Ref_A	1777.92	-0.414874	0.196226	-2.11426	0.0344929	0.0841933	0.750085	Non_sig
rs13209544_Ref_G	1448.8	-0.227541	0.236915	-0.960433	0.336837	0.486648	0.85409	Non_sig
rs13210470_Non-Ref_T	195.363	-0.504081	0.511747	-0.98502	0.324614	0.473607	0.70511	Non_sig
rs13210470_Ref_C	165.338	0.139189	0.621595	0.223923	0.822817	0.891347	1.10129	Non_sig
rs13212699_Non-Ref_T	1060.62	0.30668	0.231978	1.32202	0.186161	0.314102	1.23686	Non_sig
rs13212699_Ref_C	1806.42	0.380119	0.201434	1.88706	0.0591518	0.129417	1.30145	Non_sig
rs13213239_Non-Ref_T	1807.91	0.0592731	0.217611	0.27238	0.785329	0.865616	1.04194	Non_sig
rs13213239_Ref_C	1481.58	-0.292041	0.216139	-1.35117	0.176641	0.303487	0.816746	Non_sig
rs13213288_Non-Ref_G	1808.06	0.26921	0.194963	1.38083	0.167332	0.292902	1.20515	Non_sig
rs13213288_Ref_C	1708.01	0.402738	0.197822	2.03586	0.0417642	0.0978896	1.32201	Non_sig
rs13213604_Non-Ref_C	22136.3	2.76435	0.0754843	36.6216	1.29665e-293	8.16627e-292	6.79444	Sig
rs13213604_Ref_G	16579	2.76349	0.0643723	42.9298	0	0	6.79038	Sig
rs13214169_Non-Ref_G	2587.24	0.281529	0.161775	1.74025	0.0818148	0.167095	1.21548	Non_sig
rs13214169_Ref_A	3210.66	0.378903	0.118895	3.18686	0.00143825	0.00529962	1.30035	Sig
rs13214290_Non-Ref_G	3131.89	0.308838	0.116966	2.64042	0.00828045	0.0250156	1.23871	Sig
rs13214290_Ref_T	3793.96	0.221637	0.13459	1.64676	0.099608	0.194366	1.16606	Non_sig
rs13214596_Non-Ref_C	1773.9	-0.0238978	0.241814	-0.0988269	0.921276	0.956869	0.983572	Non_sig
rs13214596_Ref_A	1690.35	-0.285052	0.198959	-1.43271	0.151939	0.27111	0.820712	Non_sig
rs13215208_Non-Ref_T	2582.27	1.93853	0.140413	13.8059	2.3471e-43	3.29234e-42	3.83314	Sig
rs13215208_Ref_C	4109.77	1.48781	0.123852	12.0128	3.04344e-33	3.79477e-32	2.80463	Sig
rs13222044_Non-Ref_T	6849.77	0.00684146	0.0914901	0.0747781	0.940391	0.966662	1.00475	Non_sig
rs13222044_Ref_C	8855.42	0.0725301	0.0915565	0.79219	0.42825	0.580003	1.05156	Non_sig
rs13229034_Non-Ref_C	797.778	0.0293719	0.26221	0.112017	0.91081	0.949261	1.02057	Non_sig
rs13229034_Ref_T	3863.96	-0.081467	0.158035	-0.515501	0.606203	0.735065	0.945096	Non_sig
rs13232316_Non-Ref_A	281.594	-0.626369	0.451327	-1.38784	0.165186	0.289886	0.647805	Non_sig
rs13232316_Ref_T	173.042	-0.0269046	0.631054	-0.0426343	0.965993	0.980124	0.981524	Non_sig
rs13237546_Non-Ref_A	6039.04	0.376899	0.140414	2.6842	0.00727029	0.0223134	1.29855	Sig
rs13237546_Ref_G	2296.5	0.422356	0.162631	2.59702	0.00940355	0.028011	1.34011	Sig
rs13240595_Non-Ref_A	12931.8	3.32406	0.0933836	35.5957	1.63088e-277	9.40727e-276	10.0148	Sig
rs13240595_Ref_C	12161.2	3.24958	0.0817346	39.7578	0	0	9.51091	Sig
rs13241591_Non-Ref_G	1376.72	-0.384932	0.275388	-1.39778	0.162179	0.285501	0.765815	Non_sig
rs13241591_Ref_A	3655.59	-0.181664	0.137545	-1.32076	0.186581	0.314553	0.881685	Non_sig
rs13256690_Non-Ref_C	727.32	-0.280543	0.375877	-0.746368	0.455445	0.606736	0.823281	Non_sig
rs13256690_Ref_G	1136.93	0.177038	0.251779	0.703149	0.481963	0.630228	1.13056	Non_sig
rs13270870_Non-Ref_G	1446.01	-0.454072	0.219043	-2.07298	0.038174	0.0911487	0.72998	Non_sig
rs13270870_Ref_A	2351.62	-0.496546	0.205272	-2.41897	0.0155646	0.0432477	0.708802	Sig
rs13313561_Non-Ref_C	748.134	-0.581578	0.270194	-2.15244	0.0313624	0.0775826	0.668233	Non_sig
rs13313561_Ref_G	1526.55	-0.341865	0.181894	-1.87948	0.0601793	0.131107	0.789021	Non_sig
rs13313564_Non-Ref_A	2260.71	-0.357238	0.183193	-1.95006	0.0511685	0.115471	0.780658	Non_sig
rs13313564_Ref_G	2322.14	-0.336233	0.154655	-2.17408	0.0296991	0.0741817	0.792107	Non_sig
rs13313573_Non-Ref_T	3592.53	-0.269378	0.136396	-1.97497	0.0482714	0.1101	0.829677	Non_sig
rs13313573_Ref_G	3852.34	-0.269663	0.136764	-1.97174	0.0486396	0.110776	0.829513	Non_sig
rs1332721_Non-Ref_C	2009.1	-0.0657615	0.166683	-0.39453	0.693189	0.80357	0.955441	Non_sig
rs1332721_Ref_G	5373.27	0.0260937	0.100477	0.259698	0.795097	0.872129	1.01825	Non_sig
rs1332723_Non-Ref_A	2839.29	-0.216074	0.182308	-1.18521	0.235933	0.373666	0.860905	Non_sig
rs1332723_Ref_G	2779.73	-0.280184	0.158483	-1.76791	0.0770764	0.159743	0.823486	Non_sig
rs1332724_Non-Ref_T	944.52	-0.0894232	0.294651	-0.303489	0.761517	0.849157	0.939898	Non_sig
rs1332724_Ref_C	2603.33	-0.0407201	0.134485	-0.302785	0.762054	0.849602	0.97217	Non_sig
rs1332731_Non-Ref_T	2946.39	-0.291158	0.184039	-1.58205	0.113639	0.21561	0.817246	Non_sig
rs1332731_Ref_C	6190.25	-0.254766	0.108084	-2.3571	0.0184181	0.0498801	0.838123	Sig
rs13332649_Non-Ref_G	1565.88	0.497246	0.221673	2.24315	0.0248873	0.064229	1.41152	Non_sig
rs13332649_Ref_A	1100.48	0.20939	0.23889	0.876513	0.380751	0.531914	1.1562	Non_sig
rs13334305_Non-Ref_T	14868.4	3.08743	0.0817874	37.7494	0	0	8.4998	Sig
rs13334305_Ref_C	25850.8	3.07137	0.0581018	52.8618	0	0	8.40569	Sig
rs13335265_Non-Ref_C	6377.6	0.462837	0.105276	4.39643	1.10045e-05	5.73164e-05	1.37825	Sig
rs13335265_Ref_G	5960.77	2.08349	0.117272	17.7664	1.2878e-70	2.31055e-69	4.23831	Sig
rs13338069_Non-Ref_G	21978.9	2.53906	0.0715106	35.5061	3.95858e-276	2.26226e-274	5.81211	Sig
rs13338069_Ref_A	16155.7	2.35858	0.0598766	39.3908	0	0	5.12867	Sig
rs13376563_Non-Ref_A	7386.16	0.479762	0.0966416	4.96434	6.89342e-07	4.04432e-06	1.39451	Sig
rs13376563_Ref_G	4871.2	0.350942	0.118667	2.95737	0.00310276	0.0104875	1.27539	Sig
rs13380871_Non-Ref_C	447.146	-0.0926999	0.364267	-0.254483	0.799122	0.875121	0.937766	Non_sig
rs13380871_Ref_T	598.038	-0.502027	0.453543	-1.1069	0.268336	0.410811	0.706114	Non_sig
rs13385731_Non-Ref_C	4014.52	1.59776	0.142861	11.184	4.8857e-29	5.63636e-28	3.02672	Sig
rs13385731_Ref_T	5087.05	1.23276	0.114513	10.7653	5.0212e-27	5.61428e-26	2.35017	Sig
rs13397_Non-Ref_A	533.084	0.381864	0.388508	0.982898	0.325658	0.474607	1.30302	Non_sig
rs13397_Ref_G	1286.12	0.886701	0.23753	3.73301	0.000189204	0.000826447	1.84894	Sig
rs1341666_Non-Ref_G	3792.63	0.740377	0.147642	5.01468	5.31214e-07	3.1465e-06	1.67061	Sig
rs1341666_Ref_C	3636.75	0.491375	0.139877	3.51289	0.000443253	0.00181416	1.40578	Sig
rs13425999_Non-Ref_T	4110.71	0.67225	0.130067	5.16849	2.35989e-07	1.43783e-06	1.59356	Sig
rs13425999_Ref_C	549.71	0.0842449	0.373151	0.225766	0.821383	0.890649	1.06013	Non_sig
rs13433386_Non-Ref_G	915.527	0.391191	0.272303	1.43661	0.15083	0.269711	1.31148	Non_sig
rs13433386_Ref_A	960.26	0.731506	0.292094	2.50435	0.0122676	0.0352036	1.66037	Sig
rs1352633_Non-Ref_C	3246.41	0.0573565	0.120251	0.476972	0.633382	0.758486	1.04056	Non_sig
rs1352633_Ref_A	4102.2	0.134506	0.119103	1.12933	0.258759	0.400869	1.09772	Non_sig
rs1360902_Non-Ref_T	5382.07	0.168312	0.115047	1.46298	0.143473	0.258998	1.12374	Non_sig
rs1360902_Ref_C	2418.83	0.269147	0.212749	1.26509	0.205838	0.337792	1.2051	Non_sig
rs1377586_Non-Ref_A	2269.8	1.37573	0.171208	8.03543	9.32506e-16	8.12913e-15	2.59499	Sig
rs1377586_Ref_G	2474.13	1.83357	0.172855	10.6076	2.74849e-26	3.00774e-25	3.56418	Sig
rs1382568_Non-Ref-1_C	1222.29	0.167246	0.280551	0.596134	0.551086	0.688298	1.12291	Non_sig
rs1382568_Non-Ref-2_G	1273.16	0.397543	0.257012	1.54679	0.121915	0.227604	1.31726	Non_sig
rs1382568_Ref_A	468.492	0.0536091	0.413152	0.129756	0.896759	0.942071	1.03786	Non_sig
rs1385374_Non-Ref_T	4387.31	-0.140222	0.11583	-1.21059	0.226054	0.36164	0.90738	Non_sig
rs1385374_Ref_C	6488.37	0.0331228	0.0884612	0.374433	0.708082	0.81385	1.02322	Non_sig
rs138585691_Non-Ref_A	4144.36	-0.239217	0.121572	-1.9677	0.0491031	0.111667	0.847205	Non_sig
rs138585691_Ref_C	248.875	0.356715	0.555723	0.641894	0.520942	0.66212	1.28051	Non_sig
rs138641783_Non-Ref_A	971.371	-0.177239	0.321366	-0.551516	0.58128	0.715243	0.884394	Non_sig
rs138641783_Ref_G	2221.71	-0.170425	0.190378	-0.895195	0.370683	0.521983	0.888581	Non_sig
rs1387716_Non-Ref_G	2987.45	-0.186148	0.123183	-1.51115	0.130751	0.24032	0.878949	Non_sig
rs1387716_Ref_A	2359.2	-0.188927	0.179969	-1.04978	0.29382	0.438245	0.877258	Non_sig
rs139218385_Non-Ref_G	2413.52	-0.536989	0.210815	-2.54721	0.0108589	0.0317185	0.689208	Sig
rs139218385_Ref_A	1985.02	-0.423023	0.236681	-1.78731	0.073887	0.154273	0.74586	Non_sig
rs139284445_Non-Ref_T	789.787	0.0953041	0.315443	0.302128	0.762555	0.849853	1.06829	Non_sig
rs139284445_Ref_C	418.338	0.595922	0.523988	1.13728	0.25542	0.397292	1.51144	Non_sig
rs139375736_Non-Ref_A	1729.12	-0.335709	0.202384	-1.65877	0.0971614	0.190417	0.792395	Non_sig
rs139375736_Ref_G	2853.86	-0.470506	0.191432	-2.45782	0.0139783	0.0393944	0.721711	Sig
rs140026975_Non-Ref_C	2607.37	0.513663	0.206442	2.48818	0.01284	0.0366383	1.42767	Sig
rs140026975_Ref_A	1301.27	0.281878	0.246031	1.1457	0.251918	0.393431	1.21578	Non_sig
rs140074062_Non-Ref_T	5637.15	1.13919	0.104328	10.9193	9.32011e-28	1.05937e-26	2.20257	Sig
rs140074062_Ref_C	1430.87	1.178	0.201725	5.83962	5.23214e-09	3.52156e-08	2.26262	Sig
rs140476407_Non-Ref_T	242.42	-0.70109	0.597406	-1.17356	0.240573	0.379263	0.615107	Non_sig
rs140476407_Ref_C	339.819	-0.415122	0.383885	-1.08137	0.279532	0.422965	0.749956	Non_sig
rs140615691_Non-Ref_G	3277.53	-0.307017	0.14802	-2.07416	0.0380643	0.0910196	0.808312	Non_sig
rs140615691_Ref_T	3184.36	-0.226035	0.190992	-1.18348	0.23662	0.37437	0.854981	Non_sig
rs140703203_Non-Ref_T	1663.71	-0.280828	0.260262	-1.07902	0.280579	0.424029	0.823119	Non_sig
rs140703203_Ref_A	3076.79	-0.362971	0.175253	-2.07112	0.0383473	0.0914416	0.777562	Non_sig
rs140775682_Non-Ref_C	3523.88	-0.309174	0.182666	-1.69256	0.0905394	0.179797	0.807104	Non_sig
rs140775682_Ref_T	6564.96	-0.505884	0.126149	-4.01023	6.06606e-05	0.000285799	0.704229	Sig
rs141195849_Non-Ref_A	4005.02	0.0431213	0.108944	0.39581	0.692245	0.802892	1.03034	Non_sig
rs141195849_Ref_G	2142.18	0.226367	0.187744	1.20572	0.227925	0.36369	1.16988	Non_sig
rs1414599_Non-Ref_T	3289.69	-0.237604	0.116716	-2.03575	0.041776	0.0978896	0.848153	Non_sig
rs1414599_Ref_G	3342.38	0.0576019	0.135423	0.425349	0.670582	0.787599	1.04073	Non_sig
rs141764869_Non-Ref_C	2077.39	-0.337306	0.184855	-1.8247	0.0680462	0.144125	0.791518	Non_sig
rs141764869_Ref_T	1970.47	-0.224494	0.241703	-0.928801	0.352992	0.503273	0.855895	Non_sig
rs1421627_Ref_G	458.765	-0.186197	0.427621	-0.435424	0.663255	0.782268	0.87892	Non_sig
rs142335893_Non-Ref_C	3671.16	0.992713	0.14036	7.0726	1.5206e-12	1.19861e-11	1.98992	Sig
rs142335893_Ref_T	4961.9	1.23119	0.112389	10.9547	6.30928e-28	7.19795e-27	2.3476	Sig
rs142373084_Non-Ref_C	5041.79	0.8225	0.105045	7.82996	4.88027e-15	4.1489e-14	1.76847	Sig
rs142373084_Ref_A	5311.71	1.07658	0.129665	8.30273	1.01743e-16	9.08769e-16	2.10903	Sig
rs142415291_Non-Ref_C	4067.3	-0.0130614	0.161969	-0.0806412	0.935727	0.964679	0.990987	Non_sig
rs142415291_Ref_A	1550.49	0.106798	0.202232	0.528097	0.597432	0.728485	1.07684	Non_sig
rs142443339_Non-Ref_G	3146.05	-0.571778	0.155351	-3.68056	0.000232723	0.000999559	0.672787	Sig
rs142443339_Ref_A	1439.96	-0.964096	0.252149	-3.82352	0.000131558	0.000590956	0.512599	Sig
rs142669530_Non-Ref_A	1016.9	-0.658614	0.274842	-2.39634	0.0165598	0.0456688	0.633486	Sig
rs142669530_Ref_G	7899.5	-0.638488	0.100515	-6.35215	2.12331e-10	1.5274e-09	0.642386	Sig
rs143096751_Non-Ref_C	1528.62	-0.326729	0.281983	-1.15868	0.246587	0.386277	0.797342	Non_sig
rs143096751_Ref_A	778.172	-0.628685	0.298305	-2.10753	0.0350721	0.0853568	0.646766	Non_sig
rs143123127_Non-Ref_A	1882.01	-0.290138	0.232737	-1.24664	0.212531	0.34565	0.817824	Non_sig
rs143123127_Ref_G	1725.38	0.046494	0.21097	0.220382	0.825574	0.892528	1.03275	Non_sig
rs143255655_Non-Ref_C	454.108	0.0424641	0.40363	0.105206	0.916213	0.953281	1.02987	Non_sig
rs143255655_Ref_T	1900.65	0.12807	0.20162	0.635206	0.525294	0.665732	1.09283	Non_sig
rs143389352_Non-Ref_A	7074.39	-0.021179	0.123227	-0.171871	0.863539	0.919267	0.985427	Non_sig
rs143389352_Ref_G	4661.98	0.102619	0.139856	0.733747	0.463103	0.613994	1.07372	Non_sig
rs143846731_Non-Ref_C	4617.87	0.619852	0.110218	5.62388	1.86719e-08	1.20421e-07	1.53672	Sig
rs143846731_Ref_G	4078.13	0.658746	0.119036	5.53398	3.13039e-08	1.98162e-07	1.57871	Sig
rs144361842_Non-Ref_T	2107.28	0.13706	0.202833	0.675731	0.499211	0.644993	1.09966	Non_sig
rs144361842_Ref_C	1741.9	-0.113521	0.171597	-0.661558	0.508254	0.65163	0.924329	Non_sig
rs144576683_Non-Ref_T	4599.97	-0.0701256	0.125462	-0.55894	0.576203	0.709845	0.952555	Non_sig
rs144576683_Ref_G	3488.32	-0.188488	0.154647	-1.21883	0.22291	0.358748	0.877525	Non_sig
rs144642710_Non-Ref_C	7263.72	0.411219	0.108703	3.78298	0.000154964	0.00068611	1.32981	Sig
rs144642710_Ref_T	6329.05	0.695562	0.105844	6.57157	4.9788e-11	3.70378e-10	1.61952	Sig
rs144651668_Non-Ref_A	1090.65	-0.333	0.227209	-1.46561	0.142754	0.258002	0.793884	Non_sig
rs144651668_Ref_G	1904.44	-0.15835	0.196665	-0.805176	0.420718	0.572206	0.896049	Non_sig
rs1447994_Non-Ref_A	1207.08	0.115327	0.260335	0.442995	0.65777	0.777956	1.08322	Non_sig
rs1447994_Ref_G	1359.14	-0.0842948	0.272164	-0.30972	0.756774	0.846161	0.943246	Non_sig
rs1453560_Non-Ref_G	7716.07	0.756263	0.0930903	8.12397	4.51168e-16	3.96668e-15	1.68911	Sig
rs1453560_Ref_T	954.055	0.746984	0.242254	3.08347	0.00204601	0.00722011	1.67828	Sig
rs145472068_Non-Ref_G	17964.6	0.438392	0.0853233	5.138	2.77672e-07	1.68184e-06	1.35509	Sig
rs145472068_Ref_A	12483.8	0.471668	0.0731615	6.44694	1.14128e-10	8.36576e-10	1.38671	Sig
rs145604770_Non-Ref_A	180.126	-0.387756	0.820718	-0.472459	0.636599	0.76042	0.764318	Non_sig
rs1457098_Non-Ref_G	1692.72	-0.221977	0.204841	-1.08365	0.278518	0.422155	0.85739	Non_sig
rs1457098_Ref_A	3321.64	-0.299322	0.1252	-2.39076	0.0168136	0.0462822	0.812634	Sig
rs146192187_Non-Ref_T	648.848	0.717938	0.264277	2.71661	0.00659546	0.0204251	1.64483	Sig
rs146192187_Ref_C	685.398	0.485971	0.273318	1.77804	0.0753969	0.156789	1.40053	Non_sig
rs146263904_Non-Ref_G	372.6	-0.0569788	0.454258	-0.125433	0.900181	0.94332	0.961275	Non_sig
rs146263904_Ref_A	1081.05	-0.424717	0.272265	-1.55994	0.118774	0.222886	0.744985	Non_sig
rs146266417_Non-Ref_T	2414.5	0.407416	0.178063	2.28805	0.0221345	0.0582826	1.32631	Non_sig
rs146266417_Ref_C	1053.24	0.572344	0.259905	2.20213	0.0276562	0.0699853	1.48694	Non_sig
rs146963441_Non-Ref_T	2270.38	-0.0891607	0.143117	-0.62299	0.533291	0.672562	0.940069	Non_sig
rs146963441_Ref_C	1752.84	-0.173723	0.168203	-1.03282	0.301689	0.447172	0.886552	Non_sig
rs147134135_Non-Ref_C	3759.13	-0.405059	0.10793	-3.75298	0.000174746	0.000767094	0.755205	Sig
rs147134135_Ref_A	3974.63	-0.158673	0.137053	-1.15775	0.246966	0.386773	0.895849	Non_sig
rs1471778_Non-Ref_A	6667.8	1.19865	0.106507	11.2542	2.20784e-29	2.57595e-28	2.29525	Sig
rs1471778_Ref_G	4605.72	1.23591	0.151374	8.1646	3.22491e-16	2.83939e-15	2.35529	Sig
rs147365361_Non-Ref_G	2685.65	-0.689803	0.205722	-3.35309	0.000799158	0.00311389	0.619939	Sig
rs147365361_Ref_A	2896.81	-0.583982	0.143345	-4.07395	4.62217e-05	0.000222181	0.66712	Sig
rs147882703_Non-Ref_G	343.832	-0.390454	0.43743	-0.892609	0.372067	0.523813	0.76289	Non_sig
rs147882703_Ref_A	1243.49	-0.198157	0.238058	-0.832388	0.40519	0.55673	0.871663	Non_sig
rs147887366_Non-Ref_T	4681.99	-0.23465	0.12011	-1.95363	0.0507455	0.114768	0.849891	Non_sig
rs147887366_Ref_C	2160.08	-0.252731	0.147531	-1.71307	0.0866992	0.173911	0.839306	Non_sig
rs1478895_Non-Ref_C	357.501	-0.319995	0.488717	-0.654766	0.512619	0.655048	0.801073	Non_sig
rs1478895_Ref_G	9107.66	-0.176725	0.0698999	-2.52826	0.011463	0.0332158	0.884709	Sig
rs1478900_Non-Ref_T	2359.23	1.06663	0.176701	6.03635	1.57635e-09	1.0895e-08	2.09454	Sig
rs1478900_Ref_C	3425.49	0.960642	0.164217	5.84982	4.92096e-09	3.31936e-08	1.94618	Sig
rs148024643_Non-Ref_A	1831.4	0.387408	0.18514	2.09251	0.036393	0.0879474	1.30804	Non_sig
rs148024643_Ref_G	1449.58	0.318396	0.224928	1.41555	0.156908	0.278509	1.24694	Non_sig
rs148147902_Non-Ref_T	3029.16	-0.369435	0.170644	-2.16494	0.0303924	0.0756582	0.774086	Non_sig
rs148147902_Ref_C	2902.09	-0.319367	0.154534	-2.06665	0.038767	0.092129	0.801421	Non_sig
rs148244279_Non-Ref_G	6538.74	-0.10569	0.116221	-0.909387	0.363146	0.514422	0.929361	Non_sig
rs148244279_Ref_T	2267.02	-0.24918	0.144823	-1.72058	0.0853268	0.17216	0.841375	Non_sig
rs148251602_Non-Ref_T	368.137	-0.34743	0.364311	-0.953663	0.340254	0.489522	0.785983	Non_sig
rs148251602_Ref_C	197.711	-0.113006	0.675542	-0.167282	0.867148	0.921719	0.924659	Non_sig
rs148744983_Non-Ref_A	2633.65	-0.381116	0.206469	-1.84587	0.0649108	0.139011	0.767843	Non_sig
rs148744983_Ref_G	3360.09	-0.305558	0.151778	-2.0132	0.044094	0.102158	0.809129	Non_sig
rs1489961_Non-Ref_T	1516.44	0.00104295	0.299069	0.00348732	0.997218	0.999041	1.00072	Non_sig
rs1489961_Ref_G	554.092	-0.627632	0.371003	-1.69172	0.0907	0.18	0.647238	Non_sig
rs1489965_Non-Ref_T	2840.8	0.127559	0.190606	0.669229	0.503349	0.647723	1.09244	Non_sig
rs1489965_Ref_C	3415.13	0.396224	0.136277	2.9075	0.00364335	0.0121353	1.31606	Sig
rs149169329_Non-Ref_T	2259.44	0.605943	0.139051	4.35769	1.31442e-05	6.76611e-05	1.52197	Sig
rs149169329_Ref_C	2860.92	0.430059	0.166444	2.58381	0.00977158	0.0289813	1.34729	Sig
rs149819751_Non-Ref_A	1161.12	1.83994	0.231052	7.96332	1.67483e-15	1.4498e-14	3.57996	Sig
rs149819751_Ref_G	1172.74	1.42238	0.246766	5.7641	8.20925e-09	5.47165e-08	2.68028	Sig
rs149965743_Non-Ref_A	5741.16	0.917004	0.109508	8.37384	5.57725e-17	5.03257e-16	1.88819	Sig
rs149965743_Ref_G	4372.58	0.835108	0.13019	6.41454	1.41249e-10	1.02805e-09	1.78399	Sig
rs150241951_Non-Ref_T	10661.9	1.93982	0.0901049	21.5285	8.42671e-103	1.96263e-101	3.83658	Sig
rs150241951_Ref_C	9669.94	1.67807	0.0788866	21.2719	2.0652e-100	4.68617e-99	3.2	Sig
rs150348333_Non-Ref_C	2426.59	-0.185688	0.135584	-1.36954	0.170832	0.296423	0.87923	Non_sig
rs150348333_Ref_T	1548.62	-0.158726	0.178031	-0.891563	0.372627	0.52418	0.895816	Non_sig
rs150434441_Non-Ref_G	2083.52	-0.102569	0.160942	-0.637304	0.523927	0.664681	0.931373	Non_sig
rs150434441_Ref_A	4699.45	0.0159417	0.179438	0.0888421	0.929207	0.961142	1.01111	Non_sig
rs150803188_Non-Ref_A	1204.64	0.333686	0.219795	1.51817	0.128972	0.237545	1.26023	Non_sig
rs150803188_Ref_G	1158.41	0.758795	0.237409	3.19615	0.00139276	0.00515973	1.69208	Sig
rs1510475_Non-Ref_C	2723.55	-0.207088	0.183656	-1.12758	0.259496	0.401453	0.866284	Non_sig
rs1510475_Ref_A	2043.74	-0.132176	0.186333	-0.709351	0.478106	0.627578	0.912454	Non_sig
rs151192757_Non-Ref_T	691.172	-0.691563	0.363198	-1.90409	0.0568982	0.12542	0.619183	Non_sig
rs151192757_Ref_C	1895.59	-0.287353	0.190975	-1.50466	0.132411	0.242649	0.819404	Non_sig
rs1512973_Non-Ref_A	6837.95	-0.106702	0.0939687	-1.13551	0.256163	0.398246	0.928709	Non_sig
rs1512973_Ref_G	7801.34	0.288218	0.0846925	3.40312	0.000666216	0.0026443	1.22113	Sig
rs1513272_Non-Ref_T	1917.97	-0.489809	0.17304	-2.83062	0.00464583	0.0150205	0.712119	Sig
rs1513272_Ref_C	1314.3	-0.0924812	0.215528	-0.429091	0.667857	0.785744	0.937908	Non_sig
rs1531577_Non-Ref_T	2217.14	0.388788	0.150275	2.58717	0.00967672	0.0287414	1.30929	Sig
rs1531577_Ref_C	1790.04	0.337645	0.236871	1.42544	0.154031	0.274429	1.26369	Non_sig
rs1539258_Non-Ref-1_T	613.229	-0.344471	0.394997	-0.872086	0.383161	0.534797	0.787597	Non_sig
rs1539258_Non-Ref-2_A	227.958	0.176912	0.481737	0.367237	0.713442	0.817557	1.13046	Non_sig
rs1539258_Ref_C	863.384	0.290648	0.343563	0.845983	0.397562	0.549676	1.22319	Non_sig
rs1545445_Non-Ref_A	396.744	0.949249	0.401417	2.36475	0.0180424	0.0489906	1.93087	Sig
rs1545445_Ref_T	4072.92	1.60107	0.139378	11.4872	1.52919e-30	1.8291e-29	3.03369	Sig
rs1551559_Non-Ref_T	6603.77	1.13297	0.107708	10.5189	7.07091e-26	7.65643e-25	2.19309	Sig
rs1551559_Ref_C	8363.93	1.01365	0.0887973	11.4153	3.50616e-30	4.16154e-29	2.01901	Sig
rs1557121_Non-Ref_C	3539.5	-0.120531	0.125805	-0.958074	0.338025	0.487908	0.919849	Non_sig
rs1557121_Ref_T	5394.54	-0.0514694	0.124531	-0.413307	0.679382	0.793555	0.964953	Non_sig
rs1557567_Non-Ref_T	3333.22	-0.0683562	0.136751	-0.499861	0.617173	0.744128	0.953724	Non_sig
rs1557567_Ref_C	2491.43	-0.00358374	0.12895	-0.0277916	0.977828	0.987004	0.997519	Non_sig
rs1564267_Non-Ref_C	2840.93	-0.312316	0.155028	-2.01458	0.0439491	0.101937	0.805348	Non_sig
rs1564267_Ref_T	416.371	-0.445269	0.345233	-1.28976	0.197133	0.327777	0.734448	Non_sig
rs1569723_Non-Ref_A	1765.76	0.150642	0.199384	0.755539	0.449926	0.60123	1.11006	Non_sig
rs1569723_Ref_C	1568	0.325173	0.23893	1.36096	0.173527	0.299243	1.25281	Non_sig
rs1571971_Non-Ref_T	213.353	-0.697599	0.821018	-0.849675	0.395506	0.547446	0.616598	Non_sig
rs1571971_Ref_C	68.4253	-0.441258	0.998704	-0.44183	0.658612	0.778279	0.736492	Non_sig
rs1576223_Non-Ref_A	2717.04	0.0201862	0.213623	0.0944942	0.924717	0.958553	1.01409	Non_sig
rs1576223_Ref_T	1741.37	0.15323	0.174646	0.877373	0.380284	0.531623	1.11206	Non_sig
rs1577002_Non-Ref_A	3043.26	-0.207133	0.151888	-1.36372	0.172655	0.298338	0.866257	Non_sig
rs1577002_Ref_G	2074.4	-0.461549	0.189339	-2.43768	0.0147817	0.0413006	0.726206	Sig
rs1577589_Non-Ref_A	1169.51	-0.093778	0.279282	-0.335783	0.737035	0.832689	0.937066	Non_sig
rs1577589_Ref_C	1935.8	-0.143863	0.195642	-0.73534	0.462133	0.613131	0.905092	Non_sig
rs1577590_Non-Ref_A	3987.92	-0.388066	0.133294	-2.91135	0.00359871	0.0119931	0.764153	Sig
rs1577590_Ref_G	1948.17	-0.413533	0.162048	-2.55192	0.010713	0.0313071	0.750782	Sig
rs1590381_Non-Ref_A	3026.36	-0.535607	0.122164	-4.38434	1.16339e-05	6.02891e-05	0.689868	Sig
rs1590381_Ref_T	1824.18	-0.579489	0.170548	-3.3978	0.000679296	0.00269102	0.669201	Sig
rs1592748_Non-Ref_A	2565.25	-0.0665134	0.148079	-0.449176	0.653305	0.774975	0.954943	Non_sig
rs1592748_Ref_T	6621.95	-0.346096	0.0972856	-3.55752	0.000374372	0.00154971	0.78671	Sig
rs1602191_Non-Ref_G	4989.35	0.594574	0.120653	4.92797	8.3088e-07	4.84249e-06	1.51003	Sig
rs1602191_Ref_T	9951.33	0.757874	0.0806158	9.40106	5.40159e-21	5.38588e-20	1.691	Sig
rs1602192_Non-Ref_G	4972.34	-0.0714477	0.123584	-0.578131	0.563176	0.698537	0.951683	Non_sig
rs1602192_Ref_A	7731.74	-0.149406	0.105797	-1.4122	0.15789	0.279787	0.901621	Non_sig
rs1602194_Non-Ref_A	504.215	-0.875377	0.330068	-2.65211	0.00799904	0.0242724	0.545111	Sig
rs1602194_Ref_G	981.213	-0.292863	0.219133	-1.33646	0.181398	0.308577	0.81628	Non_sig
rs1610555_Non-Ref_T	7062.11	-0.682978	0.0928647	-7.35455	1.91569e-13	1.55779e-12	0.622878	Sig
rs1610555_Ref_G	8997.46	-0.531463	0.110166	-4.82419	1.40573e-06	8.03349e-06	0.691853	Sig
rs1616369_Non-Ref_G	17894.6	3.08923	0.0818814	37.728	0	0	8.51039	Sig
rs1616369_Ref_A	16691	3.07018	0.063273	48.5229	0	0	8.39881	Sig
rs1624766_Non-Ref_T	8833.7	-0.083978	0.0946592	-0.887161	0.374992	0.52661	0.943453	Non_sig
rs1624766_Ref_C	2647.5	-0.241333	0.215818	-1.11823	0.26347	0.405411	0.845963	Non_sig
rs1634726_Non-Ref_A	2453.95	-0.447741	0.15727	-2.84695	0.00441398	0.0143309	0.73319	Sig
rs1634726_Ref_G	2865.34	-0.471372	0.126856	-3.71579	0.000202569	0.000879225	0.721278	Sig
rs1635852_Non-Ref_C	3713.24	-0.177457	0.131758	-1.34684	0.178031	0.304724	0.88426	Non_sig
rs1635852_Ref_T	5957.72	0.0913276	0.115856	0.788284	0.430531	0.582727	1.06535	Non_sig
rs1651081_Non-Ref_T	1361.37	0.225258	0.220758	1.02039	0.307546	0.45488	1.16899	Non_sig
rs1651081_Ref_A	1664.29	-0.243172	0.237327	-1.02463	0.30554	0.452336	0.844886	Non_sig
rs16823413_Non-Ref_A	7420.01	-0.381063	0.11729	-3.2489	0.00115853	0.00437068	0.767872	Sig
rs16823413_Ref_G	7105.95	-0.212015	0.111848	-1.89556	0.0580189	0.127299	0.863331	Non_sig
rs16823421_Non-Ref_A	2811.03	-0.354973	0.14277	-2.48632	0.012907	0.0367955	0.781884	Sig
rs16823421_Ref_G	2922.75	-0.255161	0.14855	-1.71768	0.0858547	0.172886	0.837893	Non_sig
rs16823429_Non-Ref_C	5175.15	-0.309671	0.128856	-2.40323	0.0162511	0.0449381	0.806826	Sig
rs16823429_Ref_T	6332.83	-0.400918	0.100411	-3.99279	6.53003e-05	0.000306024	0.757376	Sig
rs16842520_Non-Ref_G	5514.38	-0.232442	0.0887993	-2.6176	0.00885495	0.0266209	0.851193	Sig
rs16842520_Ref_C	3875.05	-0.179381	0.117985	-1.52036	0.12842	0.236811	0.883082	Non_sig
rs16842525_Non-Ref_C	4071.36	-0.419757	0.125489	-3.34498	0.000822871	0.00320022	0.74755	Sig
rs16842525_Ref_T	2950.12	-0.483109	0.145232	-3.32647	0.000879544	0.00340561	0.715434	Sig
rs16842533_Non-Ref_G	3431.45	-0.387579	0.15425	-2.51267	0.011982	0.0344768	0.764411	Sig
rs16842533_Ref_A	2939.89	-0.506101	0.191011	-2.64958	0.00805909	0.0244096	0.704123	Sig
rs16892384_Non-Ref_A	2032.46	-0.127639	0.230136	-0.554623	0.579153	0.712984	0.915328	Non_sig
rs16892384_Ref_C	6998.53	0.0835431	0.114592	0.729047	0.465973	0.615769	1.05962	Non_sig
rs16892386_Non-Ref_A	3639.04	-0.167199	0.131921	-1.26741	0.205007	0.336686	0.89057	Non_sig
rs16892386_Ref_C	570.851	0.0375286	0.313305	0.119783	0.904655	0.94476	1.02635	Non_sig
rs16895659_Non-Ref_C	4999.82	-0.015445	0.156773	-0.0985177	0.921521	0.956869	0.989351	Non_sig
rs16895659_Ref_T	4595.05	-0.198086	0.124251	-1.59425	0.110881	0.211548	0.871706	Non_sig
rs16920192_Non-Ref_A	387.313	0.833319	0.459785	1.81241	0.069923	0.147342	1.78178	Non_sig
rs16920192_Ref_T	444.538	-0.177304	0.553774	-0.320174	0.748837	0.840756	0.884354	Non_sig
rs16922391_Non-Ref_G	367.066	-0.561579	0.630068	-0.891299	0.372769	0.524204	0.67756	Non_sig
rs16922391_Ref_A	437.649	-0.050737	0.472656	-0.107344	0.914516	0.951997	0.965443	Non_sig
rs16922396_Non-Ref_A	4523.61	-0.293101	0.111494	-2.62886	0.00856719	0.0258061	0.816146	Sig
rs16922396_Ref_G	3593.68	-0.300664	0.164945	-1.82281	0.0683319	0.144681	0.811879	Non_sig
rs16922400_Non-Ref_T	491.68	-0.00616432	0.321282	-0.0191867	0.984692	0.990792	0.995736	Non_sig
rs16922400_Ref_C	1911.64	0.626927	0.183708	3.41263	0.000643399	0.00255867	1.54427	Sig
rs16922408_Non-Ref_T	1710.68	-0.0191592	0.245911	-0.077911	0.937899	0.96559	0.986808	Non_sig
rs16922408_Ref_G	2498.32	-0.181128	0.208772	-0.867588	0.38562	0.536893	0.882013	Non_sig
rs16922415_Non-Ref_C	1857.97	-0.364627	0.189474	-1.92442	0.0543023	0.121213	0.77667	Non_sig
rs16922415_Ref_T	1875.13	-0.131676	0.199897	-0.658719	0.510076	0.652745	0.91277	Non_sig
rs16922458_Non-Ref_T	2740.82	-0.0188523	0.165175	-0.114135	0.909131	0.94815	0.987018	Non_sig
rs16922458_Ref_G	1747.87	0.62611	0.169686	3.68981	0.000224417	0.000966219	1.5434	Sig
rs16922461_Non-Ref_A	6542.07	1.28988	0.098628	13.0782	4.38419e-39	5.83173e-38	2.44508	Sig
rs16922461_Ref_G	4091.15	1.34144	0.12198	10.9972	3.94218e-28	4.51413e-27	2.53403	Sig
rs16922462_Non-Ref_T	1462.53	0.551004	0.194756	2.8292	0.00466651	0.0150794	1.4651	Sig
rs16922462_Ref_C	3511.79	0.254855	0.135155	1.88565	0.0593419	0.129695	1.19322	Non_sig
rs16922463_Non-Ref_A	651.544	-0.223458	0.278952	-0.801064	0.423095	0.574426	0.85651	Non_sig
rs16922463_Ref_C	2001.36	-0.0806331	0.149174	-0.540531	0.588831	0.722025	0.945643	Non_sig
rs16922464_Non-Ref_A	2251.51	-0.0875586	0.165821	-0.528031	0.597478	0.728485	0.941114	Non_sig
rs16922464_Ref_G	3213.88	-0.0101705	0.15178	-0.0670079	0.946575	0.969831	0.992975	Non_sig
rs16922466_Non-Ref_A	2406.05	-0.114863	0.158123	-0.726414	0.467585	0.617444	0.92347	Non_sig
rs16922466_Ref_G	4444.45	-0.08859	0.112522	-0.787311	0.4311	0.582986	0.940441	Non_sig
rs16922470_Non-Ref_T	1819.64	-0.450749	0.221079	-2.03886	0.0414643	0.0973812	0.731663	Non_sig
rs16922470_Ref_C	3674.69	-0.551553	0.172349	-3.20021	0.00137329	0.00509677	0.682285	Sig
rs16922471_Non-Ref_G	720.901	0.0203669	0.269722	0.0755108	0.939808	0.966647	1.01422	Non_sig
rs16922471_Ref_A	755.227	-0.0867356	0.337542	-0.256962	0.797208	0.873645	0.941651	Non_sig
rs16922472_Non-Ref_T	924.507	2.76074	0.300271	9.19415	3.77979e-20	3.67384e-19	6.77742	Sig
rs16922472_Ref_A	3839.27	1.89726	0.119688	15.8518	1.3664e-56	2.16242e-55	3.72506	Sig
rs16965367_Non-Ref_C	14350.9	-0.0766821	0.0719952	-1.0651	0.28683	0.430734	0.948236	Non_sig
rs16965367_Ref_T	13763.9	-0.0687633	0.0690222	-0.996248	0.31913	0.467522	0.953455	Non_sig
rs16972959_Non-Ref_A	6911.52	-0.375367	0.122576	-3.06232	0.00219628	0.00768274	0.77091	Sig
rs16972959_Ref_G	7072.34	-0.401098	0.0959401	-4.18071	2.906e-05	0.000143601	0.757282	Sig
rs17057846_Non-Ref_A	8205.03	0.805265	0.0974143	8.26639	1.38071e-16	1.22792e-15	1.74747	Sig
rs17057846_Ref_G	3780.52	1.17942	0.142901	8.2534	1.53945e-16	1.36712e-15	2.26486	Sig
rs1708302_Non-Ref_T	1237.05	-0.246404	0.238212	-1.03439	0.300955	0.446298	0.842995	Non_sig
rs1708302_Ref_C	5223.34	0.0115892	0.0993464	0.116654	0.907134	0.946868	1.00807	Non_sig
rs1712509_Non-Ref_T	7534.74	-0.13222	0.0958207	-1.37987	0.167627	0.292957	0.912426	Non_sig
rs1712509_Ref_G	4899.67	-0.288645	0.11356	-2.54178	0.0110289	0.032139	0.818671	Sig
rs1712512_Non-Ref_T	482.353	1.94658	0.345191	5.63915	1.7089e-08	1.10444e-07	3.8546	Sig
rs1712512_Ref_A	4433.83	1.61709	0.151433	10.6786	1.2818e-26	1.42034e-25	3.06756	Sig
rs17167255_Non-Ref_A	3054.8	-0.293625	0.179288	-1.63773	0.101479	0.197393	0.815849	Non_sig
rs17167255_Ref_G	2141.79	-0.263992	0.164363	-1.60615	0.108241	0.207538	0.832781	Non_sig
rs17200824_Non-Ref_G	804.684	0.570297	0.294804	1.9345	0.0530517	0.118722	1.48483	Non_sig
rs17200824_Ref_A	466.968	0.178858	0.468368	0.381876	0.702554	0.810649	1.13199	Non_sig
rs17212236_Non-Ref_C	2600.99	0.652903	0.146924	4.44382	8.83742e-06	4.65001e-05	1.57233	Sig
rs17212236_Ref_G	5490.45	0.463211	0.12032	3.84983	0.000118201	0.000534067	1.37861	Sig
rs17266552_Non-Ref_A	1791.27	-0.171551	0.226917	-0.756009	0.449644	0.601084	0.887887	Non_sig
rs17266552_Ref_G	1367.49	-0.491897	0.228387	-2.15379	0.0312566	0.0773829	0.71109	Non_sig
rs17266594_Non-Ref_C	25120.5	3.35292	0.0627292	53.4507	0	0	10.2171	Sig
rs17266594_Ref_T	12420.5	3.47712	0.0949664	36.6142	1.69983e-293	1.05973e-291	11.1357	Sig
rs17277503_Non-Ref_A	7543.06	1.04384	0.114301	9.13232	6.70458e-20	6.45564e-19	2.0617	Sig
rs17277503_Ref_G	2875.78	0.85349	0.170256	5.01299	5.35914e-07	3.17129e-06	1.80687	Sig
rs17340542_Non-Ref_C	1934.81	-0.313495	0.198622	-1.57835	0.114485	0.216616	0.80469	Non_sig
rs17340542_Ref_T	2249.76	-0.20602	0.164788	-1.25021	0.211222	0.344337	0.866926	Non_sig
rs17346550_Non-Ref_C	13650.5	0.761673	0.0781269	9.74917	1.85987e-22	1.89737e-21	1.69546	Sig
rs17346550_Ref_T	8520.33	-0.310348	0.100636	-3.08387	0.00204326	0.00721453	0.806447	Sig
rs1734787_Non-Ref_C	3430.3	-0.414942	0.154104	-2.6926	0.00708967	0.0218024	0.75005	Sig
rs1734787_Ref_A	1131.83	-0.304456	0.289079	-1.05319	0.292252	0.436962	0.809747	Non_sig
rs1734789_Non-Ref_A	2204.68	0.342902	0.16219	2.1142	0.0344985	0.0841933	1.26831	Non_sig
rs1734789_Ref_G	1596.16	0.223349	0.199317	1.12057	0.262469	0.404687	1.16744	Non_sig
rs1734790_Non-Ref_A	3225.55	-0.325457	0.137923	-2.3597	0.0182897	0.0495539	0.798045	Sig
rs1734790_Ref_C	2731.64	-0.130699	0.152812	-0.855292	0.392389	0.543986	0.913389	Non_sig
rs1734791_Non-Ref_T	3266.26	-0.221643	0.12766	-1.7362	0.0825279	0.16794	0.857588	Non_sig
rs1734791_Ref_A	2696.34	-0.469386	0.185046	-2.53659	0.0111938	0.0325275	0.722272	Sig
rs1734792_Non-Ref_C	6654.93	-0.411729	0.105627	-3.89796	9.7008e-05	0.000442523	0.751722	Sig
rs1734792_Ref_A	6038.23	-0.202726	0.0838074	-2.41895	0.0155652	0.0432477	0.868907	Sig
rs17421_Non-Ref_C	8432.11	2.47169	0.100145	24.6811	1.7069e-134	4.96933e-133	5.54692	Sig
rs17421_Ref_G	11506.1	2.88231	0.0915732	31.4754	1.88341e-217	8.48495e-216	7.37328	Sig
rs17422_Non-Ref-1_T	3034.81	1.63581	0.123198	13.2779	3.10893e-40	4.20797e-39	3.10762	Sig
rs17422_Non-Ref-2_G	3469.63	1.36797	0.127804	10.7037	9.77965e-27	1.08757e-25	2.58107	Sig
rs17422_Non-Ref-3_C	2068.82	0.482932	0.181918	2.65467	0.0079387	0.0241368	1.39758	Sig
rs17422_Ref_A	3900.93	1.39047	0.166863	8.33303	7.87998e-17	7.05882e-16	2.62164	Sig
rs17425212_Non-Ref_T	520.216	0.952435	0.324762	2.93272	0.00336011	0.0112894	1.93514	Sig
rs17425212_Ref_C	4460.4	0.697783	0.111826	6.23991	4.37818e-10	3.11315e-09	1.62201	Sig
rs17435_Non-Ref_A	6649.43	0.591519	0.0992122	5.96216	2.48929e-09	1.70331e-08	1.50683	Sig
rs17435_Ref_T	2843.85	0.512618	0.14502	3.5348	0.000408084	0.00168137	1.42664	Sig
rs17515910_Non-Ref_C	4620.15	0.217607	0.10605	2.05192	0.040177	0.0948631	1.1628	Non_sig
rs17515910_Ref_A	6386.34	0.330628	0.104768	3.15583	0.00160043	0.00582076	1.25756	Sig
rs17630801_Non-Ref_C	3391.23	-0.30446	0.153857	-1.97885	0.0478331	0.109253	0.809746	Non_sig
rs17630801_Ref_A	1408.58	-0.214641	0.233447	-0.919445	0.357863	0.508572	0.86176	Non_sig
rs17676923_Non-Ref_T	591.858	0.973159	0.337335	2.88484	0.00391613	0.0128977	1.96313	Sig
rs17676923_Ref_C	640.494	1.39598	0.298161	4.68198	2.84123e-06	1.57133e-05	2.63167	Sig
rs17778581_Non-Ref_T	4645.44	0.475851	0.118512	4.01521	5.93933e-05	0.000280901	1.39074	Sig
rs17778581_Ref_C	6546.65	0.44795	0.098601	4.54306	5.54433e-06	2.9834e-05	1.3641	Sig
rs17805769_Non-Ref_G	560.81	-0.299559	0.385132	-0.77781	0.436681	0.588599	0.812501	Non_sig
rs17805769_Ref_A	1031.47	-0.442798	0.228703	-1.93613	0.052852	0.11849	0.735706	Non_sig
rs17849501_Non-Ref_T	2654.95	0.690021	0.174823	3.94697	7.91478e-05	0.000366192	1.61331	Sig
rs17849501_Ref_C	1661.7	0.707368	0.223758	3.16131	0.00157059	0.00572911	1.63282	Sig
rs17849502_Non-Ref_T	599.686	-0.693779	0.355338	-1.95245	0.0508853	0.115042	0.618232	Non_sig
rs17849502_Ref_G	586.543	-0.246571	0.321035	-0.768051	0.442457	0.594151	0.842898	Non_sig
rs1788097_Non-Ref_T	4463	-0.222672	0.132438	-1.68133	0.0926982	0.183494	0.856977	Non_sig
rs1788097_Ref_C	4250.25	-0.292146	0.164386	-1.7772	0.0755351	0.156921	0.816686	Non_sig
rs1788098_Non-Ref_T	1887.48	-0.175606	0.192334	-0.913023	0.36123	0.512179	0.885396	Non_sig
rs1788098_Ref_C	2809.83	-0.610065	0.155472	-3.92394	8.71107e-05	0.000400333	0.655167	Sig
rs1800628_Non-Ref_A	3137.67	-0.211868	0.174458	-1.21444	0.224581	0.360614	0.863418	Non_sig
rs1800628_Ref_G	2934.51	-0.425107	0.14546	-2.9225	0.00347236	0.011616	0.744783	Sig
rs1800890_Non-Ref_T	791.768	-0.802586	0.278738	-2.87936	0.00398485	0.0130808	0.573321	Sig
rs1800890_Ref_A	1606.38	-0.649089	0.27778	-2.3367	0.0194546	0.0522591	0.637683	Non_sig
rs1801274_Non-Ref_G	2201.12	0.44506	0.178991	2.48649	0.0129009	0.0367949	1.36137	Sig
rs1801274_Ref_A	680.138	0.243365	0.274907	0.885262	0.376015	0.527567	1.18375	Non_sig
rs1804182_Non-Ref_A	5835.65	1.67215	0.10419	16.049	5.80825e-58	9.23931e-57	3.1869	Sig
rs1804182_Ref_G	1819.08	0.53491	0.176136	3.03691	0.00239017	0.00829238	1.44885	Sig
rs1806356_Non-Ref_A	2004.05	1.17273	0.194682	6.02384	1.70325e-09	1.17196e-08	2.25438	Sig
rs1806356_Ref_G	4627.41	1.09774	0.139381	7.87584	3.38467e-15	2.90142e-14	2.1402	Sig
rs1807560_Non-Ref_A	14453.6	1.10945	0.0850909	13.0384	7.3949e-39	9.7733e-38	2.15764	Sig
rs1807560_Ref_G	2888.77	1.18135	0.156997	7.52465	5.28612e-14	4.3676e-13	2.26789	Sig
rs180769054_Non-Ref_A	40117.3	5.73541	0.12213	46.9615	0	0	53.2758	Sig
rs180769054_Ref_G	32561.3	5.79227	0.0723422	80.0676	0	0	55.4174	Sig
rs1831795_Non-Ref_G	1414.73	0.214664	0.280984	0.763971	0.444884	0.596437	1.16043	Non_sig
rs1831795_Ref_A	2421.71	0.297614	0.156552	1.90105	0.0572952	0.126115	1.22911	Non_sig
rs183631218_Non-Ref_C	1670.92	0.45589	0.183124	2.48952	0.0127916	0.0365338	1.37163	Sig
rs183631218_Ref_T	149.027	0.708492	0.735665	0.963063	0.335516	0.485534	1.6341	Non_sig
rs1844497_Non-Ref_G	2054.9	-0.25732	0.266607	-0.965166	0.334462	0.484772	0.83664	Non_sig
rs1844497_Ref_A	2746.86	-0.395464	0.211083	-1.8735	0.0609994	0.132147	0.760245	Non_sig
rs1844498_Non-Ref_A	3105.08	0.0714042	0.150812	0.473465	0.635881	0.759815	1.05074	Non_sig
rs1844498_Ref_G	3099.15	0.399007	0.152818	2.611	0.00902789	0.0270355	1.3186	Sig
rs1854332_Non-Ref_C	1268.92	-0.525196	0.211405	-2.48431	0.0129801	0.0369697	0.694865	Sig
rs1854332_Ref_T	552.281	-0.85894	0.455435	-1.88598	0.0592981	0.12967	0.551357	Non_sig
rs1857066_Non-Ref_C	2625.48	-0.219131	0.169084	-1.29598	0.194981	0.324986	0.859083	Non_sig
rs1857066_Ref_A	334.284	-0.634266	0.476742	-1.33042	0.18338	0.310555	0.644268	Non_sig
rs185857314_Non-Ref_A	132.517	-0.488401	0.907542	-0.538158	0.590468	0.722945	0.712815	Non_sig
rs185857314_Ref_G	775.688	0.095938	0.334452	0.286852	0.774226	0.858393	1.06876	Non_sig
rs1870027_Non-Ref_A	1317.02	-0.00698137	0.251885	-0.0277165	0.977888	0.987004	0.995173	Non_sig
rs1870027_Ref_G	1638.81	-0.00862649	0.228891	-0.0376882	0.969936	0.982171	0.994038	Non_sig
rs187047327_Non-Ref_T	544.413	0.23737	0.307903	0.770927	0.44075	0.592919	1.17884	Non_sig
rs187047327_Ref_A	542.099	-0.29962	0.372994	-0.803284	0.42181	0.57306	0.812466	Non_sig
rs1874886_Non-Ref_A	4211.63	-0.219602	0.119552	-1.83688	0.0662272	0.141144	0.858802	Non_sig
rs1874886_Ref_G	4633.42	-0.081751	0.125541	-0.651189	0.514924	0.656512	0.94491	Non_sig
rs1883231_Non-Ref_A	1726.94	-0.265254	0.259867	-1.02073	0.307382	0.454845	0.832052	Non_sig
rs1883231_Ref_T	960.437	-0.407432	0.301206	-1.35267	0.176161	0.303114	0.753964	Non_sig
rs1883832_Non-Ref_C	3802.38	1.07646	0.141938	7.58405	3.34944e-14	2.78608e-13	2.10886	Sig
rs1883832_Ref_T	3232.41	0.904123	0.13955	6.47884	9.24312e-11	6.81583e-10	1.87141	Sig
rs1884738_Non-Ref_G	1377.55	0.976107	0.226238	4.31451	1.59955e-05	8.15229e-05	1.96715	Sig
rs1884738_Ref_C	3544.04	1.80395	0.128163	14.0754	5.37752e-45	7.68289e-44	3.49175	Sig
rs1888823_Non-Ref_G	2832.13	-0.307086	0.166529	-1.84404	0.0651773	0.139485	0.808273	Non_sig
rs1888823_Ref_A	3554.4	-0.226519	0.164583	-1.37632	0.168722	0.29418	0.854694	Non_sig
rs1888824_Non-Ref_A	4204.06	-0.461595	0.153611	-3.00496	0.00265616	0.00913304	0.726183	Sig
rs1888824_Ref_G	2124.81	-0.246083	0.248221	-0.991387	0.321496	0.469874	0.843182	Non_sig
rs1888825_Non-Ref_T	248.949	-0.715394	0.613265	-1.16653	0.243399	0.382741	0.609039	Non_sig
rs1888825_Ref_G	288.037	-0.384767	0.516286	-0.745258	0.456116	0.607348	0.765903	Non_sig
rs1892250_Non-Ref_C	2649.62	-0.293366	0.157881	-1.85815	0.0631477	0.135947	0.815996	Non_sig
rs1892250_Ref_T	2510.77	-0.240971	0.19158	-1.25781	0.208461	0.34076	0.846175	Non_sig
rs1892251_Non-Ref_C	1914.92	-0.574498	0.207339	-2.77082	0.00559158	0.0177618	0.67152	Sig
rs1892251_Ref_T	1381.61	-0.304586	0.248627	-1.22507	0.220548	0.355635	0.809674	Non_sig
rs1892253_Non-Ref_G	4368.29	-0.0384663	0.1138	-0.338015	0.735352	0.831853	0.97369	Non_sig
rs1892253_Ref_T	9627.78	0.0502157	0.0783887	0.640598	0.521784	0.662917	1.03542	Non_sig
rs1894650_Non-Ref-1_A	1605.09	1.21146	0.198757	6.09519	1.09306e-09	7.65765e-09	2.31572	Sig
rs1894650_Non-Ref-2_G	1465.65	1.24197	0.205331	6.04863	1.4608e-09	1.01418e-08	2.36522	Sig
rs1894650_Ref_C	1054.75	0.999795	0.192355	5.19764	2.01831e-07	1.23581e-06	1.99972	Sig
rs1894651_Non-Ref_G	2671.46	0.266771	0.163001	1.63662	0.101709	0.197654	1.20311	Non_sig
rs1894651_Ref_A	3905.48	0.0223136	0.185717	0.120149	0.904365	0.94476	1.01559	Non_sig
rs1894652_Non-Ref_A	1028.5	-0.266979	0.294282	-0.907222	0.364289	0.515424	0.831058	Non_sig
rs1894652_Ref_G	2276.47	0.156995	0.178239	0.880809	0.378421	0.530099	1.11496	Non_sig
rs1894653_Non-Ref_G	5729.31	-0.604039	0.0970738	-6.22247	4.89376e-10	3.46777e-09	0.657909	Sig
rs1894653_Ref_C	2381.73	-0.542547	0.209798	-2.58605	0.00970825	0.0288212	0.686558	Sig
rs189599195_Non-Ref_T	818.064	-0.314261	0.299065	-1.05081	0.293345	0.437748	0.804263	Non_sig
rs189599195_Ref_G	4835.92	-0.30015	0.138009	-2.17487	0.0296401	0.0740942	0.812168	Non_sig
rs189778766_Non-Ref_T	344.153	1.60484	0.426214	3.76535	0.000166316	0.000733216	3.04163	Sig
rs189778766_Ref_G	450.801	0.94821	0.432966	2.19004	0.0285217	0.0717342	1.92948	Non_sig
rs1912818_Non-Ref_G	835.345	0.0448261	0.289859	0.154648	0.877099	0.928711	1.03156	Non_sig
rs1912818_Ref_T	2900.74	0.0157273	0.150132	0.104756	0.916569	0.953459	1.01096	Non_sig
rs1913517_Non-Ref_G	7874.3	-0.353509	0.108513	-3.25776	0.00112296	0.0042521	0.782678	Sig
rs1913517_Ref_A	2765.94	-0.289188	0.13896	-2.08109	0.037426	0.089741	0.818363	Non_sig
rs191674933_Non-Ref_T	364.499	0.0267712	0.474492	0.0564207	0.955007	0.974606	1.01873	Non_sig
rs191674933_Ref_A	632.689	-0.0265205	0.352262	-0.0752862	0.939987	0.966647	0.981785	Non_sig
rs192173598_Non-Ref_G	599.289	-0.0266272	0.410676	-0.0648376	0.948303	0.969999	0.981713	Non_sig
rs192173598_Ref_A	1266.4	0.260801	0.204518	1.2752	0.202239	0.33357	1.19814	Non_sig
rs1927219_Non-Ref_C	6179.13	-0.142589	0.0988414	-1.44261	0.149132	0.267182	0.905892	Non_sig
rs1927219_Ref_T	5409.09	-0.283823	0.104759	-2.70929	0.00674272	0.0208393	0.821411	Sig
rs1927220_Non-Ref_A	5120.3	-0.393965	0.115829	-3.40128	0.000670708	0.00266042	0.761035	Sig
rs1927220_Ref_C	5267.15	-0.428085	0.115245	-3.71455	0.000203563	0.000882295	0.743248	Sig
rs1927222_Non-Ref_G	110.081	0.761845	0.880395	0.865345	0.38685	0.538241	1.69566	Non_sig
rs1927225_Non-Ref_T	1670.92	-0.198238	0.23373	-0.848146	0.396356	0.548377	0.871615	Non_sig
rs1927225_Ref_G	1808.36	-0.514121	0.185243	-2.77539	0.00551348	0.0175408	0.700219	Sig
rs1927226_Non-Ref_C	1055.26	-0.577493	0.251109	-2.29977	0.0214613	0.0566307	0.670127	Non_sig
rs1927226_Ref_T	2052.41	-0.659675	0.169906	-3.88259	0.000103349	0.000469024	0.633021	Sig
rs1927227_Non-Ref_G	967.961	-0.0873792	0.228377	-0.382609	0.702009	0.810277	0.941231	Non_sig
rs1927227_Ref_A	3091.55	-0.390489	0.189848	-2.05685	0.039701	0.0939735	0.762871	Non_sig
rs1927228_Non-Ref_G	214.704	-0.407328	0.521023	-0.781785	0.434341	0.586213	0.754019	Non_sig
rs1927228_Ref_A	1510.45	-0.376986	0.222474	-1.69452	0.0901673	0.179173	0.770045	Non_sig
rs1929847_Non-Ref_G	3000.26	-0.374301	0.163705	-2.28643	0.0222291	0.0584568	0.771479	Non_sig
rs1929847_Ref_T	1438.89	-0.346017	0.210695	-1.64227	0.100535	0.195989	0.786753	Non_sig
rs1929849_Non-Ref_C	4051.7	0.293366	0.140686	2.08526	0.0370458	0.0890949	1.2255	Non_sig
rs1929849_Ref_T	5826.09	0.18803	0.125654	1.49642	0.134545	0.24583	1.13921	Non_sig
rs1930975_Non-Ref_C	26914.5	3.65444	0.0721746	50.6333	0	0	12.592	Sig
rs1930975_Ref_A	18264.1	3.5724	0.0688651	51.8753	0	0	11.896	Sig
rs1930976_Non-Ref_G	4887.45	-0.222565	0.115162	-1.93262	0.0532829	0.119153	0.85704	Non_sig
rs1930976_Ref_A	3737.01	-0.23875	0.125608	-1.90076	0.0573331	0.126153	0.847479	Non_sig
rs1930977_Non-Ref_T	6009.06	0.121568	0.110409	1.10107	0.270867	0.41377	1.08792	Non_sig
rs1930977_Ref_A	7610.05	0.0405538	0.0944345	0.429438	0.667604	0.785596	1.02851	Non_sig
rs1930978_Non-Ref_C	3132.97	-0.302438	0.150201	-2.01355	0.0440565	0.102109	0.810881	Non_sig
rs1930978_Ref_T	1968.92	-0.0704866	0.185111	-0.380781	0.703366	0.811131	0.952317	Non_sig
rs1930980_Non-Ref_G	3507.39	0.898518	0.133566	6.72713	1.73047e-11	1.31695e-10	1.86415	Sig
rs1930980_Ref_C	5107.78	0.738112	0.124553	5.92609	3.10228e-09	2.11106e-08	1.66799	Sig
rs1930981_Non-Ref_T	707.495	-0.311625	0.343575	-0.907005	0.364404	0.515424	0.805734	Non_sig
rs1930981_Ref_A	428.379	-0.2245	0.356189	-0.630283	0.528509	0.668846	0.855892	Non_sig
rs1930982_Non-Ref_A	11429.7	-0.109886	0.0656819	-1.67301	0.094326	0.186298	0.926661	Non_sig
rs1930982_Ref_T	7726.05	-0.0146357	0.0829319	-0.176478	0.859918	0.916875	0.989907	Non_sig
rs1930983_Non-Ref_T	5531.41	-0.301395	0.11736	-2.56812	0.0102251	0.0300521	0.811467	Sig
rs1930983_Ref_C	4063.6	-0.116248	0.132594	-0.876719	0.380639	0.531914	0.922584	Non_sig
rs1930984_Non-Ref_A	2081.88	-0.291769	0.242396	-1.20369	0.22871	0.364661	0.8169	Non_sig
rs1930984_Ref_C	2620.24	-0.471595	0.142472	-3.3101	0.000932635	0.00358867	0.721167	Sig
rs1930985_Non-Ref_A	3523.21	-0.286739	0.159894	-1.79331	0.0729241	0.152779	0.819753	Non_sig
rs1930985_Ref_G	4910.51	-0.171283	0.140293	-1.2209	0.222126	0.35778	0.888052	Non_sig
rs1930986_Non-Ref_A	2339.55	-0.0423182	0.175609	-0.24098	0.809571	0.883483	0.971093	Non_sig
rs1930986_Ref_G	1276.76	-0.301293	0.220067	-1.3691	0.170969	0.296577	0.811525	Non_sig
rs1930989_Non-Ref_C	2908.76	-0.0150076	0.169695	-0.0884387	0.929528	0.961282	0.989651	Non_sig
rs1930989_Ref_T	5498.2	-0.151608	0.0989989	-1.53141	0.125667	0.232639	0.900246	Non_sig
rs1930991_Non-Ref_C	3219.61	1.0365	0.122806	8.44015	3.1693e-17	2.87661e-16	2.05125	Sig
rs1930991_Ref_G	1622.91	1.21162	0.180572	6.70989	1.9477e-11	1.47863e-10	2.31597	Sig
rs1930992_Non-Ref_G	3988.45	0.82408	0.126044	6.53804	6.23292e-11	4.61266e-10	1.77041	Sig
rs1930992_Ref_T	8394.62	0.870866	0.0758881	11.4757	1.74838e-30	2.08724e-29	1.82876	Sig
rs1937126_Non-Ref_C	1898.85	-0.548547	0.248231	-2.20982	0.0271175	0.068933	0.683708	Non_sig
rs1937126_Ref_G	419.014	-0.147112	0.462237	-0.318262	0.750286	0.841346	0.903056	Non_sig
rs1954598_Non-Ref_C	4351.73	0.303971	0.133686	2.27376	0.0229803	0.0600993	1.23454	Non_sig
rs1954598_Ref_T	1265.93	0.195837	0.224294	0.873127	0.382594	0.534154	1.14539	Non_sig
rs1967448_Non-Ref_C	1593.49	-0.501113	0.170393	-2.94093	0.00327232	0.0110184	0.706561	Sig
rs1967448_Ref_G	1441.76	-0.177316	0.268874	-0.659474	0.509591	0.652513	0.884347	Non_sig
rs1967449_Non-Ref_T	971.459	-0.180826	0.275364	-0.656681	0.511386	0.65415	0.882198	Non_sig
rs1967449_Ref_C	3105.61	-0.669189	0.213248	-3.13808	0.00170061	0.00614889	0.62886	Sig
rs1967450_Non-Ref_T	848.626	3.00653	0.356516	8.43309	3.36654e-17	3.05114e-16	8.0363	Sig
rs1967450_Ref_C	4279.61	3.50151	0.132158	26.4949	1.1094e-154	3.76219e-153	11.3255	Sig
rs1974070_Non-Ref_C	1140.29	0.0535696	0.233516	0.229404	0.818555	0.888527	1.03783	Non_sig
rs1974070_Ref_T	3091.82	-0.122145	0.177518	-0.688073	0.491407	0.637847	0.91882	Non_sig
rs1981412_Non-Ref_C	2694.61	-0.412692	0.220108	-1.87495	0.0607996	0.131807	0.751221	Non_sig
rs1981412_Ref_T	768.759	-0.35334	0.292866	-1.20649	0.22763	0.363518	0.78277	Non_sig
rs1983284_Non-Ref_T	849.359	-0.314574	0.291353	-1.0797	0.280275	0.423777	0.804088	Non_sig
rs1983284_Ref_A	1894.34	-0.392098	0.254579	-1.54018	0.123517	0.229968	0.762021	Non_sig
rs1987673_Non-Ref_A	2248.69	-0.483643	0.213813	-2.26199	0.0236978	0.0617143	0.71517	Non_sig
rs1987673_Ref_G	2088.63	-0.377426	0.20574	-1.83448	0.0665826	0.141711	0.76981	Non_sig
rs199500428_Non-Ref_T	1764.33	0.236485	0.262715	0.900158	0.368036	0.519917	1.17812	Non_sig
rs199500428_Ref_A	2776.71	0.0154984	0.167032	0.0927875	0.926072	0.959414	1.0108	Non_sig
rs199590607_Non-Ref_G	1040.06	0.443418	0.29393	1.50858	0.131405	0.241092	1.35982	Non_sig
rs199590607_Ref_A	2136.58	0.280299	0.169338	1.65526	0.0978717	0.191645	1.21445	Non_sig
rs1995976_Non-Ref_G	3156.98	0.296505	0.141776	2.09136	0.036496	0.0881246	1.22817	Non_sig
rs1995976_Ref_A	599.032	0.328251	0.282714	1.16107	0.245613	0.385143	1.25549	Non_sig
rs1996077_Non-Ref_A	3222.62	-0.248947	0.137116	-1.81559	0.0694329	0.146509	0.84151	Non_sig
rs1996077_Ref_G	2152.84	-0.247974	0.148842	-1.66602	0.0957086	0.188185	0.842078	Non_sig
rs199640289_Non-Ref_G	1125.24	0.500737	0.283082	1.76887	0.0769151	0.159494	1.41494	Non_sig
rs199640289_Ref_A	1918.57	0.031711	0.20119	0.157617	0.874759	0.926869	1.02222	Non_sig
rs199784372_Non-Ref_A	675.738	-0.491795	0.320543	-1.53425	0.124967	0.23197	0.71114	Non_sig
rs199784372_Ref_G	1706.78	-0.600389	0.193754	-3.09872	0.00194359	0.00691803	0.659576	Sig
rs199807934_Non-Ref_T	895.791	-0.392536	0.320007	-1.22665	0.219955	0.354929	0.76179	Non_sig
rs199807934_Ref_A	1068.65	-0.037744	0.287578	-0.131248	0.895579	0.941174	0.974177	Non_sig
rs200172244_Non-Ref_A	7095.64	-0.398988	0.0959266	-4.15931	3.19213e-05	0.000156364	0.75839	Sig
rs200172244_Ref_C	2891.02	-0.337229	0.150422	-2.24188	0.0249691	0.0643999	0.79156	Non_sig
rs2002063_Non-Ref_C	13874.5	2.5842	0.0821641	31.4517	3.98486e-217	1.78221e-215	5.99681	Sig
rs2002063_Ref_T	15959	2.88645	0.0648062	44.5397	0	0	7.39448	Sig
rs2003202_Non-Ref_C	883.605	-0.481782	0.275825	-1.74669	0.0806906	0.165346	0.716092	Non_sig
rs2003202_Ref_G	837.543	-0.350709	0.301572	-1.16294	0.244855	0.384247	0.784199	Non_sig
rs2005969_Non-Ref_G	2742.02	-0.214394	0.164293	-1.30495	0.191909	0.320906	0.861908	Non_sig
rs2005969_Ref_A	1860.04	-0.17913	0.195729	-0.915193	0.36009	0.510914	0.883236	Non_sig
rs2006184_Non-Ref_A	3084.8	-0.011698	0.124018	-0.0943247	0.924851	0.958553	0.991924	Non_sig
rs2006184_Ref_G	2680.59	0.0710073	0.226202	0.313911	0.753588	0.843975	1.05045	Non_sig
rs2007132_Non-Ref_T	3402.39	0.48412	0.130153	3.71963	0.000199516	0.000867801	1.39873	Sig
rs2007132_Ref_G	2596.61	0.84676	0.175243	4.83191	1.35227e-06	7.74232e-06	1.79846	Sig
rs200793875_Non-Ref_A	986.002	-0.0518178	0.353332	-0.146655	0.883405	0.932827	0.96472	Non_sig
rs200793875_Ref_C	946.446	0.141068	0.271625	0.519348	0.603518	0.732674	1.10272	Non_sig
rs200820567_Non-Ref_A	3996.8	-0.030146	0.130456	-0.231083	0.817251	0.887884	0.979321	Non_sig
rs200820567_Ref_T	3793.39	-0.133588	0.144509	-0.92443	0.355263	0.505692	0.911561	Non_sig
rs200906779_Non-Ref_G	4064.11	1.01106	0.172298	5.86809	4.40855e-09	2.97698e-08	2.01539	Sig
rs200906779_Ref_T	1695.53	0.780918	0.194986	4.00499	6.20207e-05	0.000291985	1.71822	Sig
rs2009453_Non-Ref_T	2243.83	-0.407171	0.199023	-2.04585	0.0407708	0.0960082	0.754101	Non_sig
rs2009453_Ref_C	3062.55	0.138971	0.215907	0.643662	0.519795	0.660934	1.10112	Non_sig
rs201113011_Non-Ref_G	2691.92	-0.479896	0.148428	-3.23319	0.00122417	0.00459586	0.717029	Sig
rs201113011_Ref_A	3314.76	-0.42812	0.142721	-2.99969	0.00270251	0.00926662	0.74323	Sig
rs2011390_Non-Ref_G	3375.95	1.8706	0.168323	11.1131	1.08272e-28	1.24674e-27	3.65685	Sig
rs2011390_Ref_A	2094.57	1.96999	0.180281	10.9273	8.53206e-28	9.71584e-27	3.91766	Sig
rs2018373_Non-Ref_C	2014.87	-0.490921	0.178841	-2.74502	0.00605065	0.0189856	0.71157	Sig
rs2018373_Ref_G	1895.93	-0.69741	0.17057	-4.0887	4.33802e-05	0.00020901	0.616678	Sig
rs202030258_Non-Ref_A	1386.33	-0.203775	0.336152	-0.606199	0.544383	0.682017	0.868276	Non_sig
rs202030258_Ref_G	402.44	-0.285917	0.411915	-0.694117	0.487609	0.634738	0.82022	Non_sig
rs2022449_Non-Ref_T	4933.43	-0.525685	0.131056	-4.01115	6.04231e-05	0.000284898	0.694629	Sig
rs2022449_Ref_G	2935.26	-0.585224	0.18932	-3.09118	0.0019936	0.00706748	0.666546	Sig
rs2024568_Non-Ref_C	3743.01	0.22295	0.165189	1.34966	0.177124	0.303838	1.16712	Non_sig
rs2024568_Ref_T	1024.79	-0.0459997	0.275186	-0.167159	0.867245	0.921719	0.968618	Non_sig
rs2026622_Non-Ref_C	4513.26	-0.380525	0.108935	-3.49316	0.000477348	0.00194212	0.768158	Sig
rs2026622_Ref_T	3507.7	-0.707145	0.109158	-6.4782	9.28238e-11	6.83661e-10	0.612531	Sig
rs2026623_Non-Ref_A	3166.22	0.811974	0.11545	7.03309	2.02009e-12	1.58424e-11	1.75561	Sig
rs2026623_Ref_G	2485.66	0.76099	0.169965	4.47733	7.55815e-06	4.01108e-05	1.69465	Sig
rs2027498_Non-Ref_G	153.662	0.318899	0.651614	0.489398	0.62456	0.750981	1.24738	Non_sig
rs2027499_Non-Ref_A	2583.17	-0.212844	0.188289	-1.13041	0.258303	0.400464	0.862835	Non_sig
rs2027499_Ref_G	3220.59	-0.217837	0.178767	-1.21855	0.223016	0.358766	0.859854	Non_sig
rs2040323_Non-Ref_C	1588.46	-0.413426	0.202292	-2.04371	0.0409823	0.0964325	0.750838	Non_sig
rs2040323_Ref_A	1579.39	-0.380023	0.23763	-1.59922	0.109771	0.20995	0.768425	Non_sig
rs204135_Non-Ref_T	435.048	0.156634	0.359896	0.435218	0.663404	0.782274	1.11468	Non_sig
rs204135_Ref_C	1815.35	-0.361307	0.22021	-1.64074	0.100851	0.196482	0.778459	Non_sig
rs204136_Non-Ref_C	1462.96	0.516682	0.249485	2.071	0.0383592	0.0914416	1.43066	Non_sig
rs204136_Ref_T	2239.56	0.513705	0.164488	3.12305	0.00178986	0.00641894	1.42771	Sig
rs204137_Non-Ref_T	12945	-0.102468	0.0783374	-1.30803	0.190863	0.31982	0.931438	Non_sig
rs204137_Ref_A	10269.7	0.00269914	0.0731207	0.0369135	0.970554	0.982171	1.00187	Non_sig
rs204138_Non-Ref_A	1265.45	0.825129	0.268699	3.07083	0.00213467	0.00750721	1.77169	Sig
rs204138_Ref_G	5094.66	0.947918	0.127129	7.45633	8.8966e-14	7.31156e-13	1.92909	Sig
rs204139_Non-Ref_T	14914.2	1.8351	0.0732877	25.0397	2.26024e-138	6.83833e-137	3.56797	Sig
rs204139_Ref_A	6743.17	1.83997	0.0952821	19.3108	4.36036e-83	8.7377e-82	3.58003	Sig
rs204140_Non-Ref_G	1484.29	0.2269	0.238604	0.950949	0.34163	0.490955	1.17032	Non_sig
rs204140_Ref_A	2499.86	0.814322	0.211515	3.84995	0.000118142	0.000534067	1.75847	Sig
rs204141_Non-Ref_A	2993.11	-0.156449	0.162073	-0.965294	0.334397	0.484772	0.897231	Non_sig
rs204141_Ref_G	4127.46	0.00442175	0.171807	0.0257367	0.979467	0.987545	1.00307	Non_sig
rs204146_Non-Ref_C	2365.46	-0.615683	0.171115	-3.59808	0.000320579	0.00134326	0.652621	Sig
rs204146_Ref_T	2847.34	-0.517343	0.138314	-3.74036	0.000183756	0.000805498	0.698657	Sig
rs204149_Non-Ref_G	2535.38	-0.209009	0.174904	-1.195	0.232088	0.368618	0.865131	Non_sig
rs204149_Ref_T	3999.93	-0.168922	0.138485	-1.21979	0.222544	0.358347	0.889507	Non_sig
rs204150_Non-Ref_C	1251.54	-0.206914	0.224174	-0.923008	0.356003	0.506629	0.866388	Non_sig
rs204150_Ref_T	933.358	-0.202276	0.316509	-0.639083	0.522769	0.663486	0.869178	Non_sig
rs204151_Non-Ref_G	2395.51	0.357014	0.142006	2.51407	0.0119347	0.0344186	1.28077	Sig
rs204151_Ref_A	1501.39	0.369909	0.215517	1.71638	0.0860921	0.173251	1.29227	Non_sig
rs204152_Non-Ref_C	4101.55	-0.51617	0.148054	-3.48636	0.000489641	0.00198951	0.699225	Sig
rs204152_Ref_T	3316.92	-0.50247	0.145273	-3.45879	0.000542616	0.00217752	0.705897	Sig
rs204153_Non-Ref_T	10314.9	1.09884	0.0945539	11.6213	3.21346e-31	3.87372e-30	2.14182	Sig
rs204153_Ref_C	7726.25	0.92884	0.088805	10.4593	1.32802e-25	1.43046e-24	1.90374	Sig
rs2041670_Non-Ref_A	1735.43	1.0601	0.172919	6.13064	8.75241e-10	6.15962e-09	2.08508	Sig
rs2041670_Ref_G	607.571	0.984643	0.357209	2.75649	0.00584253	0.0184829	1.97882	Sig
rs2049502_Non-Ref_G	1732.93	0.0286627	0.1687	0.169903	0.865086	0.920571	1.02007	Non_sig
rs2049502_Ref_A	639.831	0.000320394	0.289078	0.00110833	0.999116	0.999602	1.00022	Non_sig
rs2049985_Non-Ref_C	3859.95	0.358277	0.14913	2.40244	0.0162859	0.044994	1.28189	Sig
rs2049985_Ref_G	4739.69	0.485013	0.116819	4.15184	3.29809e-05	0.00016117	1.3996	Sig
rs2052445_Non-Ref_G	2386.93	0.66111	0.214221	3.08611	0.00202796	0.00716873	1.5813	Sig
rs2052445_Ref_A	14429.3	0.768182	0.0680937	11.2813	1.62406e-29	1.89843e-28	1.70312	Sig
rs205261_Non-Ref_C	1516	-0.173226	0.169853	-1.01986	0.307796	0.455022	0.886857	Non_sig
rs205261_Ref_G	1564.87	-0.151333	0.224373	-0.674472	0.500011	0.645351	0.900418	Non_sig
rs205262_Non-Ref_G	7218.54	0.144243	0.116376	1.23946	0.215176	0.349032	1.10515	Non_sig
rs205262_Ref_A	4582.92	0.19755	0.128797	1.53381	0.125076	0.23197	1.14675	Non_sig
rs205263_Non-Ref_C	4766.3	-0.166308	0.153579	-1.08288	0.278861	0.422285	0.89112	Non_sig
rs205263_Ref_G	1882.53	-0.233597	0.1511	-1.54598	0.12211	0.22783	0.850512	Non_sig
rs205264_Non-Ref_G	3375.95	0.364932	0.164401	2.21977	0.0264342	0.0674242	1.28782	Non_sig
rs205264_Ref_A	7620.03	1.30217	0.0927636	14.0375	9.18645e-45	1.30944e-43	2.466	Sig
rs205265_Non-Ref_G	2406.72	-0.404852	0.155564	-2.60247	0.00925539	0.0276229	0.755314	Sig
rs205265_Ref_A	2794.96	-0.245282	0.153236	-1.60068	0.109448	0.209461	0.843651	Non_sig
rs205266_Non-Ref_A	2977.29	0.0357105	0.137398	0.259905	0.794937	0.872129	1.02506	Non_sig
rs205266_Ref_G	4555.98	-0.105344	0.124006	-0.849509	0.395598	0.547451	0.929583	Non_sig
rs205267_Non-Ref_T	3093.95	0.902156	0.141132	6.39228	1.63427e-10	1.18388e-09	1.86886	Sig
rs205267_Ref_C	2184.83	1.07205	0.153471	6.98537	2.84114e-12	2.21968e-11	2.10242	Sig
rs205284_Non-Ref_T	1826.48	-0.11799	0.15674	-0.752775	0.451585	0.60304	0.921471	Non_sig
rs205284_Ref_C	1497.34	-0.0709068	0.191023	-0.371195	0.710493	0.815605	0.952039	Non_sig
rs2053769_Non-Ref_C	334.392	-0.0113365	0.433997	-0.0261211	0.979161	0.987545	0.992173	Non_sig
rs2053769_Ref_T	2739.72	-0.249325	0.176212	-1.41491	0.157094	0.278696	0.84129	Non_sig
rs2053770_Non-Ref_T	6440.11	-0.500625	0.11991	-4.17499	2.97995e-05	0.000146786	0.7068	Sig
rs2053770_Ref_C	5216.33	-0.533354	0.124408	-4.28713	1.80995e-05	9.15657e-05	0.690947	Sig
rs2058531_Non-Ref_C	3726.56	0.714224	0.128568	5.55522	2.77257e-08	1.7678e-07	1.6406	Sig
rs2058531_Ref_T	4935.06	0.75393	0.135477	5.56499	2.62162e-08	1.67675e-07	1.68638	Sig
rs2061831_Non-Ref_C	4487.73	0.506073	0.115284	4.38978	1.13467e-05	5.89495e-05	1.42018	Sig
rs2061831_Ref_T	9249.48	0.583417	0.0744464	7.83675	4.62361e-15	3.93612e-14	1.49839	Sig
rs2069235_Non-Ref_A	3407.17	0.945438	0.146115	6.47049	9.76875e-11	7.1777e-10	1.92577	Sig
rs2069235_Ref_G	2761.83	0.576377	0.165631	3.47987	0.000501649	0.00203428	1.4911	Sig
rs2071132_Non-Ref_A	5136.74	0.605886	0.111271	5.44515	5.17623e-08	3.23357e-07	1.52191	Sig
rs2071132_Ref_G	8449.48	0.816438	0.0872798	9.35427	8.418e-21	8.35304e-20	1.76105	Sig
rs2071133_Non-Ref_T	2707.47	0.879125	0.196873	4.46545	7.99013e-06	4.23305e-05	1.83926	Sig
rs2071133_Ref_C	2370.1	0.647847	0.155131	4.17613	2.96514e-05	0.00014629	1.56683	Sig
rs2071134_Non-Ref_C	4401.11	-0.223196	0.113382	-1.96853	0.0490066	0.111489	0.856665	Non_sig
rs2071134_Ref_G	2866.83	-0.127803	0.167858	-0.761375	0.446433	0.598086	0.915224	Non_sig
rs2071920_Non-Ref_T	3730.48	1.11655	0.116296	9.60098	7.91903e-22	7.98631e-21	2.16828	Sig
rs2071920_Ref_C	2122.38	0.879466	0.179478	4.90012	9.57769e-07	5.54536e-06	1.83969	Sig
rs2075596_Non-Ref_G	4130.81	0.192965	0.144591	1.33455	0.182023	0.309268	1.14311	Non_sig
rs2075596_Ref_A	3566.89	0.0939726	0.170837	0.55007	0.582271	0.716035	1.06731	Non_sig
rs2075741_Non-Ref_C	508.563	0.623544	0.392088	1.59032	0.111764	0.212903	1.54066	Non_sig
rs2075741_Ref_G	770.967	0.690513	0.359482	1.92085	0.0547503	0.122036	1.61386	Non_sig
rs2075742_Non-Ref_C	1734.62	0.828238	0.208626	3.96997	7.18823e-05	0.000335596	1.77552	Sig
rs2075742_Ref_G	2202.43	0.842988	0.183939	4.58298	4.58399e-06	2.48397e-05	1.79376	Sig
rs2080820_Non-Ref_A	304.616	-0.221632	0.465031	-0.476597	0.633649	0.758658	0.857595	Non_sig
rs2080820_Ref_C	1754.15	-0.113594	0.186935	-0.607668	0.543408	0.681274	0.924282	Non_sig
rs2087507_Non-Ref_T	1661.87	-0.439235	0.195107	-2.25126	0.0243693	0.0631169	0.737525	Non_sig
rs2087507_Ref_G	2223.73	0.616226	0.168241	3.66275	0.000249525	0.00106579	1.53286	Sig
rs2087511_Non-Ref_C	1515.74	-0.324693	0.262073	-1.23894	0.215368	0.349057	0.798468	Non_sig
rs2087511_Ref_T	1973.25	-0.39841	0.160678	-2.47956	0.0131544	0.0373626	0.758694	Sig
rs2095249_Non-Ref_C	1492.83	0.024687	0.236012	0.104601	0.916693	0.953459	1.01726	Non_sig
rs2095249_Ref_G	1634.96	0.261183	0.228888	1.14109	0.253832	0.395819	1.19846	Non_sig
rs2095251_Non-Ref_T	4171.27	0.0133837	0.164142	0.0815371	0.935015	0.96439	1.00932	Non_sig
rs2095251_Ref_C	3295.44	-0.0773601	0.141221	-0.547796	0.583832	0.71746	0.94779	Non_sig
rs2095564_Non-Ref_A	1007.85	0.225475	0.2705	0.833547	0.404536	0.556204	1.16916	Non_sig
rs2095564_Ref_C	2826.09	-0.0389139	0.141021	-0.275943	0.782592	0.864225	0.973387	Non_sig
rs2100245_Non-Ref_G	2336.76	-0.256849	0.175069	-1.46713	0.14234	0.257329	0.836914	Non_sig
rs2100245_Ref_A	3074.86	-0.43534	0.13937	-3.12363	0.00178638	0.00641019	0.739519	Sig
rs2104125_Non-Ref_G	204.93	0.0864358	0.631935	0.13678	0.891205	0.938335	1.06174	Non_sig
rs2104125_Ref_A	128.549	0.997879	0.712844	1.39986	0.161556	0.284649	1.99706	Non_sig
rs2105325_Non-Ref_C	367.298	0.425712	0.375676	1.13319	0.257134	0.399353	1.34324	Non_sig
rs2105325_Ref_A	553.726	-0.274392	0.424376	-0.646578	0.517905	0.659074	0.826799	Non_sig
rs2123685_Non-Ref_C	437.966	-0.775564	0.36727	-2.1117	0.0347122	0.0846478	0.58416	Non_sig
rs2123685_Ref_T	688.726	-0.20942	0.400353	-0.523087	0.600913	0.730518	0.864885	Non_sig
rs2124907_Non-Ref_A	12782.5	0.867237	0.0831298	10.4323	1.76514e-25	1.89468e-24	1.82417	Sig
rs2124907_Ref_T	6141.96	0.973164	0.107173	9.08029	1.08288e-19	1.03141e-18	1.96314	Sig
rs2124909_Non-Ref_A	6443.45	0.625866	0.110638	5.65687	1.54158e-08	1.00154e-07	1.54314	Sig
rs2124909_Ref_C	4743.9	0.645406	0.150466	4.28938	1.79176e-05	9.07196e-05	1.56418	Sig
rs2124910_Non-Ref_C	2293.87	-0.320147	0.156302	-2.04826	0.0405341	0.0954873	0.800988	Non_sig
rs2124910_Ref_T	812.614	-0.078148	0.37081	-0.21075	0.833083	0.898593	0.947273	Non_sig
rs2130428_Non-Ref_T	63.486	-1.73682	1.26709	-1.37071	0.170466	0.295954	0.300031	Non_sig
rs2130429_Non-Ref_T	2549.31	-0.614233	0.187282	-3.27972	0.0010391	0.00395642	0.653277	Sig
rs2130429_Ref_C	2024.53	-0.592339	0.16723	-3.54207	0.000396998	0.00163898	0.663267	Sig
rs2130430_Non-Ref_A	3771.37	-0.232952	0.128587	-1.81163	0.0700435	0.147495	0.850892	Non_sig
rs2130430_Ref_G	4256.93	-0.351837	0.117977	-2.98225	0.00286138	0.00974101	0.783586	Sig
rs2130431_Non-Ref_A	1702.95	-0.0361957	0.174217	-0.207762	0.835415	0.900014	0.975223	Non_sig
rs2130431_Ref_G	5165.38	-0.166977	0.112051	-1.49019	0.136174	0.248145	0.890707	Non_sig
rs2130433_Non-Ref_A	4697.82	-0.346309	0.126158	-2.74505	0.0060501	0.0189856	0.786594	Sig
rs2130433_Ref_C	2012.65	-0.283888	0.196407	-1.44541	0.148344	0.266002	0.821374	Non_sig
rs2145786_Non-Ref_A	4584.77	1.21337	0.115466	10.5085	7.89728e-26	8.52133e-25	2.31878	Sig
rs2145786_Ref_G	3577.13	1.16056	0.126901	9.14545	5.93816e-20	5.74456e-19	2.23545	Sig
rs2148947_Non-Ref_G	7987.46	2.76123	0.0869815	31.7451	3.71407e-221	1.68553e-219	6.77975	Sig
rs2148947_Ref_A	8877.67	2.32132	0.0948152	24.4826	2.26625e-132	6.4756e-131	4.99789	Sig
rs2151531_Non-Ref_G	2557.49	-0.0236073	0.193041	-0.122292	0.902668	0.943643	0.98377	Non_sig
rs2151531_Ref_A	1586.29	-0.267366	0.179368	-1.4906	0.136067	0.24803	0.830835	Non_sig
rs2153775_Non-Ref_T	3120.75	0.00949871	0.133794	0.0709948	0.943402	0.967976	1.00661	Non_sig
rs2153775_Ref_G	3078.32	-0.167708	0.136975	-1.22437	0.220812	0.355929	0.890256	Non_sig
rs2168637_Non-Ref_C	7479.91	2.60364	0.116741	22.3026	3.48585e-110	8.50383e-109	6.07817	Sig
rs2168637_Ref_T	4564.53	2.59818	0.137127	18.9473	4.6504e-80	9.083e-79	6.05523	Sig
rs2170988_Non-Ref_C	227.848	0.216915	0.549804	0.394531	0.693189	0.80357	1.16225	Non_sig
rs2170988_Ref_A	435.124	-0.432638	0.413379	-1.04659	0.295289	0.439689	0.740906	Non_sig
rs2171865_Non-Ref_A	5109.08	0.0819763	0.133217	0.615361	0.538316	0.678059	1.05847	Non_sig
rs2171865_Ref_G	4334.89	0.0433125	0.138985	0.311635	0.755318	0.845145	1.03048	Non_sig
rs2175679_Non-Ref_A	1687.17	-0.160563	0.241596	-0.664595	0.50631	0.650422	0.894676	Non_sig
rs2175679_Ref_C	1136.21	-0.145115	0.353658	-0.410326	0.681567	0.794486	0.904307	Non_sig
rs2176082_Non-Ref_A	366.214	0.392928	0.474908	0.827378	0.408023	0.559443	1.31306	Non_sig
rs2176082_Ref_G	605.761	0.254815	0.279272	0.912424	0.361546	0.512508	1.19318	Non_sig
rs2177380_Non-Ref_C	4560.15	-0.0866602	0.141196	-0.61376	0.539374	0.679114	0.9417	Non_sig
rs2177380_Ref_T	3021.89	-0.196901	0.155981	-1.26234	0.206826	0.339143	0.872423	Non_sig
rs2180759_Non-Ref_C	9938.84	-0.00994789	0.0786762	-0.126441	0.899383	0.943084	0.993128	Non_sig
rs2180759_Ref_T	10128	-0.0977917	0.0736615	-1.32758	0.184317	0.311672	0.934462	Non_sig
rs2183834_Non-Ref_G	4232.49	0.782191	0.133741	5.84853	4.95941e-09	3.34165e-08	1.71974	Sig
rs2183834_Ref_A	5250.71	1.05462	0.115818	9.10579	8.56393e-20	8.19482e-19	2.07717	Sig
rs2191501_Non-Ref_T	521.415	-0.684615	0.338851	-2.0204	0.0433421	0.100908	0.622172	Non_sig
rs2191501_Ref_G	573.973	-0.58325	0.337052	-1.73045	0.0835505	0.169626	0.667459	Non_sig
rs2200891_Non-Ref_T	653.837	-0.760218	0.367627	-2.06791	0.0386489	0.0919232	0.590407	Non_sig
rs2200891_Ref_C	4246.31	-0.564135	0.129183	-4.36693	1.26006e-05	6.51347e-05	0.676361	Sig
rs2200892_Non-Ref_C	1437.12	-0.290857	0.256792	-1.13265	0.257359	0.399422	0.817417	Non_sig
rs2200892_Ref_G	1552.75	-0.154103	0.226882	-0.679222	0.496997	0.643422	0.898691	Non_sig
rs2200893_Non-Ref_T	6550.21	0.873512	0.105401	8.2875	1.15658e-16	1.03156e-15	1.83212	Sig
rs2200893_Ref_C	10426.4	1.22457	0.0794152	15.4198	1.20478e-53	1.86363e-52	2.33685	Sig
rs2205960_Non-Ref_T	2623.84	-0.39607	0.156262	-2.53466	0.0112558	0.0326872	0.759925	Sig
rs2205960_Ref_G	3636.92	-0.386462	0.132034	-2.927	0.00342254	0.0114617	0.765003	Sig
rs2208384_Non-Ref_G	7603.34	-0.434231	0.0918835	-4.72589	2.29108e-06	1.27738e-05	0.740088	Sig
rs2208384_Ref_A	6100.27	-0.463938	0.104453	-4.44158	8.93021e-06	4.69083e-05	0.725005	Sig
rs2209917_Non-Ref_T	1387.23	0.010546	0.258977	0.0407217	0.967518	0.980868	1.00734	Non_sig
rs2209917_Ref_C	709.902	-0.172959	0.435569	-0.397086	0.691304	0.80225	0.887022	Non_sig
rs2209918_Non-Ref_A	4184.46	0.252101	0.126505	1.99282	0.0462811	0.106505	1.19094	Non_sig
rs2209918_Ref_G	1013.25	0.608662	0.296748	2.0511	0.0402568	0.0949789	1.52484	Non_sig
rs2210856_Non-Ref_T	6328.88	0.497217	0.095681	5.19661	2.02954e-07	1.24146e-06	1.41149	Sig
rs2210856_Ref_G	7207.94	0.520638	0.110216	4.72379	2.31495e-06	1.28835e-05	1.43459	Sig
rs2222202_Non-Ref_A	2818.26	-0.150293	0.137222	-1.09525	0.273405	0.41651	0.901067	Non_sig
rs2222202_Ref_G	3059.82	0.00559587	0.16279	0.0343747	0.972578	0.983091	1.00389	Non_sig
rs2224092_Non-Ref_A	9531.37	1.68561	0.0781311	21.5742	3.14079e-103	7.34278e-102	3.21677	Sig
rs2224092_Ref_G	2798.9	1.67918	0.133279	12.599	2.13849e-36	2.73834e-35	3.20245	Sig
rs2227980_Non-Ref_A	5235.08	-0.100162	0.119431	-0.838658	0.401661	0.553484	0.932928	Non_sig
rs2227980_Ref_G	3884.21	-0.223128	0.114477	-1.94911	0.0512823	0.115622	0.856706	Non_sig
rs2228615_Non-Ref_A	1514.56	-0.0419713	0.238273	-0.176148	0.860178	0.916928	0.971327	Non_sig
rs2228615_Ref_G	1602.38	-0.218986	0.219954	-0.995598	0.319445	0.467873	0.859169	Non_sig
rs2230926_Non-Ref_G	4592.51	0.368179	0.132206	2.78488	0.00535471	0.017124	1.29072	Sig
rs2230926_Ref_T	5108.34	0.111509	0.101239	1.10144	0.270704	0.413704	1.08036	Non_sig
rs2235621_Non-Ref_A	1119.8	-1.1707	0.27506	-4.25615	2.07975e-05	0.000104615	0.444207	Sig
rs2235621_Ref_G	1710.19	-0.826802	0.203198	-4.06894	4.7228e-05	0.000226665	0.563778	Sig
rs223881_Non-Ref_C	1690.34	0.102233	0.201234	0.508031	0.611432	0.739662	1.07343	Non_sig
rs223881_Ref_T	1303.92	0.346361	0.269387	1.28574	0.198534	0.329307	1.27135	Non_sig
rs223886_Non-Ref_A	3371.22	-0.0433174	0.137337	-0.315408	0.752452	0.843087	0.970421	Non_sig
rs223886_Ref_T	1303.25	-0.147807	0.218814	-0.675491	0.499364	0.645055	0.902622	Non_sig
rs223887_Non-Ref_T	1591.55	-0.293547	0.173698	-1.68998	0.0910318	0.180542	0.815894	Non_sig
rs223887_Ref_G	1244.12	0.0624328	0.185909	0.335825	0.737003	0.832689	1.04423	Non_sig
rs223889_Non-Ref_C	3288.5	-0.239716	0.137164	-1.74765	0.0805244	0.16517	0.846912	Non_sig
rs223889_Ref_T	2707.74	-0.445182	0.211255	-2.10732	0.0350894	0.0853654	0.734492	Non_sig
rs2239464_Non-Ref_G	2223.44	-0.309817	0.197763	-1.5666	0.117207	0.220617	0.806744	Non_sig
rs2239464_Ref_A	6665.7	-0.435938	0.0973011	-4.4803	7.45381e-06	3.96253e-05	0.739213	Sig
rs2239673_Non-Ref_T	1094.34	-0.171365	0.256055	-0.66925	0.503336	0.647723	0.888002	Non_sig
rs2239673_Ref_C	1492.51	-0.220698	0.212067	-1.0407	0.298014	0.442788	0.85815	Non_sig
rs2244234_Non-Ref_G	1397.72	0.0864036	0.316542	0.272961	0.784884	0.865363	1.06172	Non_sig
rs2244234_Ref_T	2384.47	0.0481415	0.214812	0.22411	0.822672	0.891347	1.03393	Non_sig
rs2250412_Non-Ref_A	1462.06	-0.463125	0.227218	-2.03824	0.041526	0.097489	0.725413	Non_sig
rs2250412_Ref_G	1708.3	-0.212905	0.248447	-0.856944	0.391476	0.543208	0.862798	Non_sig
rs2250788_Non-Ref_G	53254.3	3.05179	0.0460478	66.2744	0	0	8.29238	Sig
rs2250788_Ref_A	34514.5	3.17827	0.0457397	69.4859	0	0	9.05218	Sig
rs2251056_Non-Ref_A	2174.46	1.83576	0.166926	10.9974	3.931e-28	4.50968e-27	3.56959	Sig
rs2251056_Ref_C	563.603	1.07726	0.392811	2.74244	0.00609838	0.0191062	2.11003	Sig
rs2251795_Non-Ref_A	3753.71	-0.0620282	0.144731	-0.428576	0.668232	0.786035	0.957916	Non_sig
rs2251795_Ref_T	6101.03	-0.128622	0.122052	-1.05383	0.291962	0.43674	0.914705	Non_sig
rs2254546_Non-Ref_G	2195.66	0.3876	0.142206	2.72562	0.00641813	0.019946	1.30822	Sig
rs2254546_Ref_A	2575.64	0.714318	0.152657	4.67925	2.87928e-06	1.59095e-05	1.64071	Sig
rs2254660_Non-Ref-1_G	5446.72	-0.356923	0.11181	-3.19222	0.00141186	0.0052086	0.780828	Sig
rs2254660_Non-Ref-2_T	729.437	-0.646598	0.274452	-2.35596	0.0184748	0.0500117	0.638785	Non_sig
rs2254660_Ref_C	2265.34	-0.148649	0.194586	-0.763925	0.444912	0.596437	0.902095	Non_sig
rs2254891_Non-Ref_C	5752.49	1.09474	0.126306	8.66742	4.42016e-18	4.06576e-17	2.13575	Sig
rs2254891_Ref_G	4183.03	0.984139	0.122734	8.01846	1.07075e-15	9.3211e-15	1.97813	Sig
rs2266886_Non-Ref_C	4056.49	0.974499	0.133574	7.29557	2.97389e-13	2.40246e-12	1.96496	Sig
rs2266886_Ref_T	1348.32	1.09875	0.192658	5.70314	1.17622e-08	7.72302e-08	2.1417	Sig
rs2266887_Non-Ref_T	6456.8	0.0940209	0.0988743	0.950914	0.341648	0.490955	1.06734	Non_sig
rs2266887_Ref_G	6020.8	-0.195319	0.137545	-1.42004	0.155596	0.276435	0.87338	Non_sig
rs2266888_Non-Ref_A	2176.25	0.313914	0.213891	1.46764	0.142203	0.257232	1.24308	Non_sig
rs2266888_Ref_G	1987.31	0.477925	0.17315	2.76018	0.00577691	0.0182941	1.39274	Sig
rs2267407_Non-Ref_A	4111.02	0.173086	0.112523	1.53823	0.123993	0.230647	1.12747	Non_sig
rs2267407_Ref_G	2922.73	-0.249032	0.217241	-1.14634	0.251653	0.393396	0.841461	Non_sig
rs2267657_Non-Ref_A	4738.37	-0.300197	0.107432	-2.7943	0.00520124	0.0166504	0.812141	Sig
rs2267657_Ref_G	3619.95	-0.448835	0.163613	-2.74328	0.00608295	0.0190675	0.732634	Sig
rs2267658_Non-Ref_A	5498.77	-0.334502	0.111211	-3.00782	0.00263128	0.00905758	0.793058	Sig
rs2267658_Ref_G	10668.9	-0.225998	0.0717336	-3.15052	0.00162979	0.00591708	0.855003	Sig
rs2267660_Non-Ref_G	2120.5	0.372323	0.191351	1.94576	0.0516831	0.116377	1.29444	Non_sig
rs2267660_Ref_A	3990.89	0.281501	0.106633	2.6399	0.00829299	0.0250413	1.21546	Sig
rs2267661_Non-Ref_T	1644.18	-0.40378	0.182082	-2.21757	0.0265843	0.0677728	0.755875	Non_sig
rs2267661_Ref_C	1982.32	-0.236758	0.203078	-1.16585	0.243675	0.382888	0.84865	Non_sig
rs2267662_Non-Ref_A	763.3	0.473542	0.268604	1.76297	0.0779048	0.16119	1.38851	Non_sig
rs2267662_Ref_C	621.135	0.132517	0.311191	0.425839	0.670225	0.787479	1.0962	Non_sig
rs2267663_Non-Ref_G	4782.1	0.223887	0.134753	1.66146	0.0966212	0.189617	1.16788	Non_sig
rs2267663_Ref_C	1598.41	-0.212012	0.177046	-1.1975	0.231111	0.36735	0.863332	Non_sig
rs2268324_Non-Ref_G	2036.83	-0.54169	0.184884	-2.92989	0.00339081	0.011374	0.686966	Sig
rs2268324_Ref_A	1099.38	-0.522318	0.326862	-1.59797	0.110049	0.210247	0.696252	Non_sig
rs2268325_Non-Ref_A	2682.25	0.916241	0.179629	5.10073	3.38349e-07	2.03735e-06	1.88719	Sig
rs2268325_Ref_G	676.969	0.505864	0.384573	1.31539	0.188378	0.316811	1.41997	Non_sig
rs2269372_Non-Ref_G	746.106	-0.0657082	0.282471	-0.232619	0.816057	0.886744	0.955476	Non_sig
rs2269372_Ref_A	1003.01	-0.077903	0.263383	-0.295778	0.7674	0.85325	0.947434	Non_sig
rs2269373_Non-Ref_A	2299.41	-0.0818691	0.171954	-0.476111	0.633995	0.758763	0.944833	Non_sig
rs2269373_Ref_G	2148.37	-0.031395	0.163397	-0.19214	0.847633	0.908736	0.978474	Non_sig
rs2271751_Non-Ref_C	7641.06	0.579685	0.0909248	6.37543	1.82447e-10	1.31857e-09	1.49452	Sig
rs2271751_Ref_T	5632.85	0.43818	0.09991	4.38575	1.15589e-05	5.99506e-05	1.35489	Sig
rs2272165_Non-Ref_A	600.551	-0.442267	0.29236	-1.51275	0.130344	0.239643	0.735977	Non_sig
rs2272165_Ref_G	984.198	-0.491924	0.283241	-1.73677	0.0824281	0.167792	0.711076	Non_sig
rs2276360_Non-Ref_C	2390.88	-0.00909871	0.225879	-0.0402814	0.967869	0.980868	0.993713	Non_sig
rs2276360_Ref_G	5965.79	0.0359416	0.15668	0.229395	0.818562	0.888527	1.02523	Non_sig
rs2276361_Non-Ref_G	5844.32	-0.178274	0.113726	-1.56758	0.116979	0.220446	0.883759	Non_sig
rs2276361_Ref_A	8343.93	-0.218215	0.0735301	-2.96769	0.00300043	0.0101695	0.859628	Sig
rs2276362_Non-Ref_G	2447.02	0.967729	0.203942	4.74511	2.08395e-06	1.16822e-05	1.95576	Sig
rs2276362_Ref_A	2674.48	1.01932	0.136787	7.45183	9.20552e-14	7.54534e-13	2.02696	Sig
rs2277920_Non-Ref_C	4229.69	1.57918	0.131979	11.9653	5.39724e-33	6.66236e-32	2.988	Sig
rs2277920_Ref_T	19557.3	1.69742	0.0636614	26.6632	1.25843e-156	4.33912e-155	3.2432	Sig
rs2281218_Non-Ref_G	1000.37	-0.184649	0.263876	-0.699757	0.484079	0.632192	0.879863	Non_sig
rs2281218_Ref_T	1070.22	0.160642	0.283169	0.567302	0.570509	0.704942	1.11778	Non_sig
rs2281221_Non-Ref_C	3124.6	-0.033762	0.15293	-0.220768	0.825273	0.892359	0.97687	Non_sig
rs2281221_Ref_A	1633.51	-0.187553	0.25019	-0.749642	0.45347	0.604627	0.878094	Non_sig
rs2282620_Non-Ref_T	2793.72	1.63223	0.154864	10.5398	5.66283e-26	6.15334e-25	3.09993	Sig
rs2282620_Ref_C	5534.49	1.21792	0.0905944	13.4436	3.35602e-41	4.5826e-40	2.32611	Sig
rs2282621_Non-Ref_T	9965.59	2.50559	0.0832051	30.1135	3.22972e-199	1.30286e-197	5.67883	Sig
rs2282621_Ref_C	5711.29	1.16872	0.109153	10.7071	9.42683e-27	1.05022e-25	2.24812	Sig
rs2284195_Non-Ref_T	796.586	-0.591454	0.34308	-1.72396	0.0847157	0.171108	0.663673	Non_sig
rs2284195_Ref_C	1504.35	-0.55796	0.266856	-2.09087	0.0365401	0.0881342	0.679262	Non_sig
rs2284196_Non-Ref_C	2174.67	-0.174248	0.155845	-1.11809	0.26353	0.405411	0.886229	Non_sig
rs2284196_Ref_T	934.043	-0.0823392	0.317764	-0.25912	0.795542	0.872129	0.944525	Non_sig
rs2284646_Non-Ref_G	1759.54	0.0384909	0.184417	0.208717	0.834669	0.899367	1.02704	Non_sig
rs2284646_Ref_T	2080.89	-0.0249499	0.168613	-0.147971	0.882365	0.932318	0.982855	Non_sig
rs2284647_Non-Ref_C	1586.72	0.355568	0.17037	2.08704	0.0368848	0.0887537	1.27949	Non_sig
rs2284647_Ref_A	2354.32	0.152724	0.177722	0.859342	0.390152	0.541858	1.11167	Non_sig
rs2284649_Non-Ref_A	6958.42	1.25942	0.126352	9.96759	2.11292e-23	2.19175e-22	2.394	Sig
rs2284649_Ref_G	7103.96	1.25865	0.0937502	13.4256	4.2817e-41	5.83369e-40	2.39272	Sig
rs2286672_Non-Ref_T	3339.74	-0.369994	0.13019	-2.84196	0.00448378	0.0145117	0.773786	Sig
rs2286672_Ref_C	2490.82	-0.346985	0.189129	-1.83465	0.0665583	0.141711	0.786225	Non_sig
rs2290660_Non-Ref_A	340.822	-0.10851	0.399299	-0.271751	0.785814	0.865924	0.927546	Non_sig
[truncated: 4,173 more rows]

## Sheet: Jurkat TNFa DESeq2 results
Oligo_ID	baseMean	log2FoldChange	lfcSE	stat	pvalue	padj	FoldChange	Significant
rs10015639_Non-Ref_G	5650.05	-0.0841597	0.101991	-0.825164	0.409278	0.544712	0.943334	Non_sig
rs10015639_Ref_A	5000.6	-0.0175593	0.111376	-0.157658	0.874726	0.916268	0.987903	Non_sig
rs10026154_Non-Ref_A	2898.45	0.259808	0.165577	1.56911	0.116623	0.211244	1.19732	Non_sig
rs10026154_Ref_G	3266.78	0.402818	0.157916	2.55084	0.0107465	0.0295266	1.32209	Sig
rs10032244_Non-Ref_G	8785.36	0.351056	0.0772395	4.54503	5.49269e-06	2.792e-05	1.27549	Sig
rs10032244_Ref_A	15182.7	0.271129	0.0876939	3.09176	0.0019897	0.00659013	1.20675	Sig
rs10036748_Non-Ref_T	2219.98	0.281777	0.159694	1.76448	0.077652	0.153136	1.21569	Non_sig
rs10036748_Ref_C	2850.7	0.447168	0.134554	3.32334	0.000889454	0.00319966	1.36336	Sig
rs10048743_Non-Ref_T	3210.06	0.941349	0.130699	7.2024	5.91634e-13	4.54608e-12	1.92032	Sig
rs10048743_Ref_G	1832.42	0.0224335	0.176363	0.127201	0.898782	0.933327	1.01567	Non_sig
rs10077437_Non-Ref_A	2406.04	-0.0243401	0.14239	-0.17094	0.864271	0.908856	0.98327	Non_sig
rs10077437_Ref_G	2336.14	-0.127708	0.141734	-0.901038	0.367568	0.505779	0.915285	Non_sig
rs10080361_Non-Ref_G	798.539	-0.493517	0.330247	-1.49439	0.135074	0.236919	0.710292	Non_sig
rs10080361_Ref_A	725.122	-0.608931	0.269337	-2.26085	0.0237683	0.0581177	0.655682	Non_sig
rs10080411_Non-Ref_C	359.277	0.61774	0.41	1.50669	0.131891	0.232782	1.53447	Non_sig
rs10080411_Ref_T	290.469	0.638481	0.447155	1.42787	0.153328	0.26189	1.55669	Non_sig
rs10090444_Non-Ref_G	1934.66	0.337637	0.162536	2.0773	0.0377737	0.0850051	1.26369	Non_sig
rs10090444_Ref_C	2750.42	0.24809	0.129863	1.9104	0.0560812	0.116769	1.18763	Non_sig
rs10095917_Non-Ref_T	582.011	-0.433219	0.473325	-0.915268	0.360051	0.49879	0.740607	Non_sig
rs10095917_Ref_C	2744.67	-0.426278	0.145316	-2.93345	0.00335217	0.0105547	0.744179	Sig
rs10107145_Non-Ref_G	953.615	-0.610978	0.261531	-2.33616	0.019483	0.049222	0.654753	Sig
rs10107145_Ref_A	1468.78	-0.417554	0.230895	-1.80841	0.070542	0.140941	0.748693	Non_sig
rs10126787_Non-Ref_C	726.294	-0.34745	0.295483	-1.17587	0.239645	0.369336	0.785972	Non_sig
rs10126787_Ref_T	2591.96	-0.382876	0.183388	-2.08779	0.0368166	0.0831352	0.766907	Non_sig
rs1013907_Non-Ref_C	2939.31	0.07183	0.16601	0.432685	0.665244	0.762851	1.05105	Non_sig
rs1013907_Ref_T	4967.18	0.23452	0.137072	1.71093	0.0870946	0.167524	1.17652	Non_sig
rs10143887_Non-Ref_G	1884.32	0.610498	0.281725	2.167	0.030235	0.0710595	1.52679	Non_sig
rs10143887_Ref_A	2491.15	0.23766	0.192497	1.23461	0.216974	0.34295	1.17908	Non_sig
rs10144104_Non-Ref_A	1547.52	0.0466411	0.217157	0.214781	0.829938	0.885785	1.03286	Non_sig
rs10144104_Ref_G	1625.27	0.148789	0.19459	0.764631	0.444491	0.575416	1.10864	Non_sig
rs10162583_Non-Ref_T	1582.24	-0.257349	0.193001	-1.33341	0.182398	0.299886	0.836624	Non_sig
rs10162583_Ref_C	1377.07	-0.41644	0.182545	-2.28131	0.0225303	0.0555715	0.749271	Non_sig
rs10174238_Non-Ref_A	963.769	-0.0958302	0.318954	-0.300451	0.763833	0.838524	0.935734	Non_sig
rs10174238_Ref_G	1355.21	-0.00186067	0.161681	-0.0115083	0.990818	0.993834	0.998711	Non_sig
rs10181656_Non-Ref_C	5165.52	0.065282	0.101995	0.640048	0.522141	0.646627	1.04629	Non_sig
rs10181656_Ref_G	6335.78	0.0698975	0.0904851	0.772476	0.439833	0.570916	1.04964	Non_sig
rs1018622_Non-Ref_T	977.747	-0.687648	0.28787	-2.38875	0.0169059	0.0436216	0.620865	Sig
rs1018622_Ref_C	784.877	-0.169105	0.339998	-0.497369	0.618929	0.724445	0.889395	Non_sig
rs10197238_Non-Ref_C	10212.8	1.75544	0.0836485	20.9859	8.82724e-98	1.92512e-96	3.37629	Sig
rs10197238_Ref_T	10161.8	1.23741	0.0733982	16.8588	9.03616e-64	1.50569e-62	2.35775	Sig
rs10207365_Non-Ref_C	3589.91	0.0889788	0.131549	0.67639	0.498793	0.625287	1.06362	Non_sig
rs10207365_Ref_T	5182.44	-0.0272765	0.144134	-0.189244	0.849901	0.900199	0.981271	Non_sig
rs10207954_Non-Ref_T	1205.37	0.977053	0.236884	4.12461	3.71363e-05	0.000170241	1.96844	Sig
rs10207954_Ref_A	1407.12	1.07122	0.196416	5.45383	4.92969e-08	2.9779e-07	2.10121	Sig
rs10208256_Non-Ref_G	5579.33	2.26667	0.127564	17.7689	1.23097e-70	2.19942e-69	4.81211	Sig
rs10208256_Ref_A	3104.47	1.37324	0.112205	12.2387	1.93165e-34	2.34806e-33	2.59052	Sig
rs10249404_Non-Ref_A	3248.69	0.336964	0.130757	2.57703	0.00996544	0.0275594	1.2631	Sig
rs10249404_Ref_G	1460.64	0.274376	0.171906	1.59608	0.11047	0.202506	1.20947	Non_sig
rs10274928_Non-Ref_G	235.394	-0.278353	0.622739	-0.446982	0.654888	NA	0.824531	NA
rs10274928_Ref_A	267.071	0.152411	0.713631	0.213572	0.830881	0.886313	1.11143	Non_sig
rs10409713_Non-Ref_T	5944.56	0.467117	0.112416	4.15524	3.2495e-05	0.000150594	1.38234	Sig
rs10409713_Ref_G	3106.58	0.518779	0.156129	3.32276	0.000891316	0.00320442	1.43274	Sig
rs1041528_Non-Ref_A	1563.39	-0.299968	0.220897	-1.35795	0.174478	0.289917	0.81227	Non_sig
rs1041528_Ref_T	689.382	-0.264714	0.266383	-0.993735	0.320352	0.456709	0.832364	Non_sig
rs10419617_Non-Ref_G	126.277	-0.0721811	0.748404	-0.0964467	0.923166	NA	0.951199	NA
rs10419617_Ref_A	391.707	1.14453	0.409296	2.79634	0.00516848	0.0154533	2.21074	Sig
rs10422359_Non-Ref_A	2882.95	0.132843	0.137774	0.964211	0.33494	0.471492	1.09645	Non_sig
rs10422359_Ref_G	2289.6	0.173595	0.160798	1.07958	0.280329	0.414212	1.12787	Non_sig
rs10436736_Non-Ref_A	3135.3	-0.159413	0.168724	-0.944813	0.344754	0.481536	0.895389	Non_sig
rs10436736_Ref_T	2894.92	-0.395512	0.149631	-2.64325	0.00821151	0.023262	0.76022	Sig
rs1044482_Non-Ref_T	1444.41	-0.00799339	0.26178	-0.0305347	0.975641	0.984739	0.994475	Non_sig
rs1044482_Ref_C	969.799	-0.313022	0.347167	-0.901646	0.367245	0.505686	0.804954	Non_sig
rs10446706_Non-Ref_A	2944.58	0.129927	0.136121	0.954493	0.339834	0.476121	1.09424	Non_sig
rs10446706_Ref_G	2737.22	-0.0297658	0.157836	-0.188588	0.850416	0.900351	0.979579	Non_sig
rs10489265_Non-Ref_C	13600.8	0.426975	0.0704762	6.05843	1.37456e-09	9.09021e-09	1.34441	Sig
rs10489265_Ref_A	5953.73	0.373757	0.0899207	4.15652	3.23128e-05	0.000149866	1.29572	Sig
rs10489697_Non-Ref_C	6751.65	-0.408189	0.082116	-4.97089	6.66469e-07	3.70872e-06	0.753568	Sig
rs10489697_Ref_T	3947.87	-0.377453	0.174799	-2.15936	0.0308223	0.0722109	0.769796	Non_sig
rs10492235_Non-Ref_G	2562.89	-0.771662	0.19093	-4.04159	5.30908e-05	0.000238226	0.585743	Sig
rs10492235_Ref_T	3533.16	-0.661016	0.12759	-5.1808	2.20941e-07	1.27866e-06	0.632433	Sig
rs10496194_Non-Ref_G	2867.49	0.539479	0.149947	3.59779	0.000320935	0.00126835	1.45345	Sig
rs10496194_Ref_C	1610.42	0.298813	0.183545	1.62802	0.103522	0.192565	1.23013	Non_sig
rs10499197_Non-Ref_G	390.532	0.180134	0.428268	0.42061	0.67404	0.770554	1.13299	Non_sig
rs10499197_Ref_T	1027.52	0.533636	0.275004	1.94046	0.0523232	0.110377	1.44757	Non_sig
rs1051115_Non-Ref_C	1186.8	1.6196	0.237933	6.80698	9.96697e-12	7.2456e-11	3.07291	Sig
rs1051115_Ref_G	1344.47	1.63484	0.213579	7.65448	1.94091e-14	1.54544e-13	3.10552	Sig
rs1051152_Non-Ref_G	1576.23	-0.327351	0.188466	-1.73693	0.0824003	0.16042	0.796999	Non_sig
rs1051152_Ref_A	1425.91	-0.57513	0.219998	-2.61425	0.00894226	0.0251639	0.671226	Sig
rs10516487_Non-Ref_A	2570.55	-0.323336	0.147738	-2.18857	0.0286283	0.0678673	0.79922	Non_sig
rs10516487_Ref_G	5182.89	-0.0814565	0.11556	-0.704882	0.480883	0.607842	0.945103	Non_sig
rs10521485_Non-Ref_A	2772.02	-0.1794	0.191019	-0.93917	0.347643	0.485	0.88307	Non_sig
rs10521485_Ref_G	4079.06	-0.292928	0.184847	-1.5847	0.113035	0.206124	0.816244	Non_sig
rs1056008_Non-Ref_C	8482.15	3.44528	0.0862336	39.9528	0	0	10.8926	Sig
rs1056008_Ref_T	2369.57	1.34565	0.179086	7.51401	5.73436e-14	4.51743e-13	2.54145	Sig
rs1056538_Non-Ref_A	10058.8	2.61361	0.0873556	29.9192	1.1066e-196	4.46553e-195	6.12034	Sig
rs1056538_Ref_G	4723.85	2.46812	0.111461	22.1435	1.20621e-108	2.89685e-107	5.53323	Sig
rs1059701_Non-Ref-1_T	2457.98	-0.0885076	0.167421	-0.528652	0.597047	0.707912	0.940495	Non_sig
rs1059701_Non-Ref-2_C	1570.45	-0.132779	0.212006	-0.6263	0.531118	0.65351	0.912073	Non_sig
rs1059701_Non-Ref-3_A	2549	-0.0776652	0.135223	-0.57435	0.565731	0.681681	0.94759	Non_sig
rs1059701_Ref_G	1770.28	-0.362744	0.211161	-1.71786	0.0858226	0.165668	0.777684	Non_sig
rs1059702_Non-Ref_G	3707.91	0.465782	0.158236	2.94358	0.00324437	0.0102643	1.38107	Sig
rs1059702_Ref_A	2203.17	1.82323	0.170422	10.6983	1.03652e-26	1.08825e-25	3.53872	Sig
rs1059703_Non-Ref_A	1987.63	0.0279651	0.209561	0.133446	0.89384	0.930711	1.01957	Non_sig
rs1059703_Ref_G	1457.47	0.257441	0.232166	1.10887	0.267487	0.401196	1.19536	Non_sig
rs10628761_Non-Ref_T	2727.98	-0.22969	0.132875	-1.72862	0.0838772	0.16261	0.852818	Non_sig
rs10628761_Ref_C	2525.83	0.0703912	0.135061	0.52118	0.602241	0.711794	1.05	Non_sig
rs10740059_Non-Ref_A	4866.32	0.259436	0.137426	1.88782	0.0590496	0.121999	1.19701	Non_sig
rs10740059_Ref_G	2765.04	0.238538	0.111993	2.12995	0.0331761	0.0767853	1.1798	Non_sig
rs10748841_Non-Ref_A	2555.48	0.711585	0.155989	4.56177	5.07235e-06	2.58276e-05	1.6376	Sig
rs10748841_Ref_G	3528.63	0.757269	0.145398	5.20826	1.90623e-07	1.10969e-06	1.69029	Sig
rs10754797_Non-Ref_T	5194.84	0.0093868	0.09811	0.0956763	0.923778	0.950373	1.00653	Non_sig
rs10754797_Ref_C	1901.55	-0.0603753	0.215774	-0.279808	0.779625	0.849822	0.959015	Non_sig
rs10755687_Non-Ref_C	819.859	0.0728642	0.276103	0.263903	0.791855	0.857987	1.0518	Non_sig
rs10755687_Ref_A	7126.11	-0.17985	0.095215	-1.88888	0.0589081	0.121757	0.882795	Non_sig
rs10761602_Non-Ref_T	2888.05	0.534788	0.145605	3.67287	0.000239841	0.000974479	1.44873	Sig
rs10761602_Ref_G	5504.67	1.39256	0.1338	10.4078	2.2851e-25	2.32908e-24	2.62544	Sig
rs10761603_Non-Ref_G	1409.74	-0.0778679	0.214254	-0.363437	0.716279	0.802961	0.947457	Non_sig
rs10761603_Ref_T	1909.81	0.0452336	0.181443	0.249299	0.803129	0.865268	1.03185	Non_sig
rs10761604_Non-Ref_C	2298.64	-0.31095	0.171034	-1.81806	0.0690544	0.138684	0.806111	Non_sig
rs10761604_Ref_T	2130.39	-0.313863	0.186312	-1.68461	0.0920647	0.175378	0.804485	Non_sig
rs10773578_Non-Ref_C	2468.65	0.29657	0.158579	1.87017	0.0614601	0.125935	1.22822	Non_sig
rs10773578_Ref_G	1944.05	0.445237	0.173877	2.56065	0.0104478	0.0287994	1.36154	Sig
rs10774624_Non-Ref_A	1446.03	-0.0860805	0.256338	-0.335809	0.737015	0.819513	0.942079	Non_sig
rs10774624_Ref_G	1962.98	-0.173697	0.167155	-1.03914	0.298741	0.433837	0.886568	Non_sig
rs10774625_Non-Ref_G	1540.51	-0.0693618	0.217147	-0.319424	0.749405	0.82876	0.953059	Non_sig
rs10774625_Ref_A	3785.33	-0.277245	0.124553	-2.22592	0.0260195	0.0627939	0.825165	Non_sig
rs10776652_Non-Ref_T	1684.11	0.654262	0.20703	3.16022	0.00157649	0.00534081	1.57381	Sig
rs10776652_Ref_A	683.619	0.481075	0.293024	1.64176	0.10064	0.189042	1.39578	Non_sig
rs10776653_Non-Ref_C	1352.01	0.238809	0.216837	1.10133	0.270753	0.404052	1.18002	Non_sig
rs10776653_Ref_T	2692.53	0.166183	0.168985	0.983418	0.325402	0.462298	1.12209	Non_sig
rs10797985_Non-Ref_G	2917.62	-0.268406	0.135843	-1.97586	0.0481705	0.103308	0.830236	Non_sig
rs10797985_Ref_A	4074.53	-0.344577	0.109257	-3.15381	0.00161155	0.00543784	0.787539	Sig
rs10803116_Non-Ref_T	1303.88	1.15147	0.228824	5.03213	4.85059e-07	2.72839e-06	2.22141	Sig
rs10803116_Ref_G	2132.96	0.937561	0.170554	5.49716	3.85947e-08	2.35781e-07	1.91529	Sig
rs10803119_Non-Ref_C	3539.75	0.583311	0.178154	3.27419	0.00105967	0.00372171	1.49828	Sig
rs10803119_Ref_T	2210.48	0.13391	0.174646	0.766747	0.443232	0.574244	1.09726	Non_sig
rs10807150_Non-Ref_T	4098.84	-0.0260262	0.163365	-0.159314	0.873422	0.915395	0.982122	Non_sig
rs10807150_Ref_C	534.599	0.0536071	0.327847	0.163512	0.870115	0.913544	1.03786	Non_sig
rs10821946_Non-Ref_T	4030.09	1.94263	0.122291	15.8853	8.01349e-57	1.27442e-55	3.84406	Sig
rs10821946_Ref_C	2429.63	1.98865	0.179268	11.0932	1.35332e-28	1.47844e-27	3.96867	Sig
rs10821949_Non-Ref_C	7370.44	0.168347	0.0784774	2.14517	0.0319396	0.0742712	1.12377	Non_sig
rs10821949_Ref_T	3954.13	-0.209964	0.162131	-1.29503	0.19531	0.316379	0.864559	Non_sig
rs10821950_Non-Ref_C	1362.77	-0.698848	0.228483	-3.05865	0.00222337	0.00727871	0.616064	Sig
rs10821950_Ref_T	3748.82	-0.42087	0.133887	-3.14347	0.00166957	0.00561446	0.746974	Sig
rs10821952_Non-Ref_A	1726.78	-0.116607	0.286642	-0.406804	0.684152	0.777917	0.922354	Non_sig
rs10821952_Ref_T	998.687	0.213353	0.270925	0.787499	0.43099	0.563383	1.15938	Non_sig
rs10845605_Non-Ref_C	1672.23	0.546927	0.167676	3.2618	0.00110709	0.0038722	1.46097	Sig
rs10845605_Ref_T	3246.24	0.406967	0.146062	2.78626	0.00533203	0.0158863	1.3259	Sig
rs10845606_Non-Ref_A	2733.79	-0.427996	0.204684	-2.09101	0.036527	0.0826701	0.743294	Non_sig
rs10845606_Ref_C	1455.44	0.13037	0.201211	0.647926	0.517033	0.642311	1.09457	Non_sig
rs10845607_Non-Ref_T	1715.08	-0.313168	0.185814	-1.68539	0.0919135	0.175146	0.804872	Non_sig
rs10845607_Ref_C	3692.81	-0.169134	0.116263	-1.45476	0.145737	0.251458	0.889377	Non_sig
rs10845609_Non-Ref_A	7299.33	-0.516812	0.0869663	-5.94267	2.80415e-09	1.82393e-08	0.698914	Sig
rs10845609_Ref_T	5180.29	-0.616886	0.148492	-4.15435	3.26211e-05	0.000150943	0.652077	Sig
rs10845610_Non-Ref_A	3337.35	-0.153887	0.121529	-1.26626	0.20542	0.328982	0.898825	Non_sig
rs10845610_Ref_G	2349.17	-0.126472	0.157974	-0.800587	0.423371	0.556243	0.916069	Non_sig
rs10845615_Non-Ref_A	6071.73	1.94521	0.11483	16.9398	2.28715e-64	3.83259e-63	3.85094	Sig
rs10845615_Ref_G	11514.2	1.97996	0.0781036	25.3504	8.88948e-142	2.6235e-140	3.94482	Sig
rs10847691_Non-Ref_A	5702.32	0.246464	0.0929774	2.65079	0.00803028	0.0227813	1.1863	Sig
rs10847691_Ref_G	5753.12	0.614153	0.0895462	6.8585	6.95865e-12	5.12779e-11	1.53066	Sig
rs10847692_Non-Ref_T	3250.47	-0.427517	0.157996	-2.70587	0.00681252	0.0197517	0.74354	Sig
rs10847692_Ref_A	1301.25	-0.516239	0.196772	-2.62354	0.00870214	0.0245347	0.699192	Sig
rs10847695_Non-Ref_T	1931.65	0.0669177	0.171064	0.391186	0.69566	0.786433	1.04748	Non_sig
rs10847695_Ref_C	1576.74	-0.335036	0.269587	-1.24278	0.213949	0.339617	0.792764	Non_sig
rs10847696_Non-Ref_A	334.884	-0.527872	0.507865	-1.03939	0.298621	0.433837	0.693577	Non_sig
rs10847696_Ref_G	236.981	-0.775894	0.527876	-1.46984	0.141605	NA	0.584026	NA
rs10847697_Non-Ref_A	2928.46	0.270864	0.17037	1.58985	0.111868	0.204336	1.20653	Non_sig
rs10847697_Ref_G	2934.75	0.361973	0.140998	2.56722	0.0102518	0.0282987	1.28518	Sig
rs10847698_Non-Ref_C	1172.99	-0.133636	0.23783	-0.561897	0.574186	0.688652	0.911531	Non_sig
rs10847698_Ref_T	1006.59	-0.541159	0.286677	-1.8877	0.0590665	0.121999	0.687219	Non_sig
rs10853837_Non-Ref_A	2149.71	3.2531	0.19059	17.0686	2.54381e-65	4.31139e-64	9.53409	Sig
rs10853837_Ref_G	5635.95	2.89564	0.104021	27.8372	1.53897e-170	5.30764e-169	7.44174	Sig
rs10855133_Non-Ref-1_C	2277.69	-0.137362	0.191759	-0.716323	0.473792	0.601441	0.90918	Non_sig
rs10855133_Non-Ref-2_T	1874.81	-0.265189	0.205838	-1.28834	0.197628	0.318956	0.83209	Non_sig
rs10855133_Ref_G	3383.18	-0.172782	0.201011	-0.859565	0.390029	0.525949	0.88713	Non_sig
rs10866498_Non-Ref_T	665.561	0.0228245	0.330161	0.0691314	0.944885	0.964062	1.01595	Non_sig
rs10866498_Ref_C	600.745	-0.180147	0.465053	-0.387369	0.698483	0.788618	0.882613	Non_sig
rs10883848_Non-Ref_G	1168.58	-0.0712915	0.266714	-0.267296	0.789241	0.856684	0.951786	Non_sig
rs10883848_Ref_A	1515.06	-0.0575606	0.257807	-0.22327	0.823326	0.881742	0.960887	Non_sig
rs10911628_Non-Ref_A	319.864	-0.381292	0.481592	-0.791733	0.428516	0.561044	0.76775	Non_sig
rs10911628_Ref_C	1133.39	-0.1676	0.344479	-0.486533	0.626589	0.730528	0.890322	Non_sig
rs10911637_Non-Ref_A	1352.05	0.487771	0.182448	2.67348	0.0075069	0.02144	1.40228	Sig
rs10911637_Ref_C	1598.41	0.603129	0.200178	3.01297	0.00258706	0.00834444	1.51901	Sig
rs10912576_Non-Ref_T	146.95	-0.77123	0.991186	-0.778088	0.436517	NA	0.585918	NA
rs10912576_Ref_C	734.261	-0.17564	0.301811	-0.581953	0.560598	0.677555	0.885375	Non_sig
rs10912579_Non-Ref_T	2505.89	-0.199976	0.165087	-1.21133	0.225768	0.353552	0.870565	Non_sig
rs10912579_Ref_G	1734.09	-0.383427	0.159358	-2.40607	0.0161252	0.0419188	0.766614	Sig
rs10912580_Non-Ref_G	6534.22	-0.579305	0.0816468	-7.09526	1.2911e-12	9.78137e-12	0.669286	Sig
rs10912580_Ref_A	3200.81	-0.330904	0.143821	-2.30081	0.0214024	0.0531877	0.795038	Non_sig
rs10912600_Non-Ref_C	1002.36	0.684489	0.249129	2.74753	0.00600457	0.0176594	1.60713	Sig
rs10912600_Ref_T	8872.44	0.608764	0.0922284	6.60062	4.09445e-11	2.89836e-10	1.52495	Sig
rs10912602_Non-Ref_A	4450.54	-0.54355	0.138737	-3.91785	8.93407e-05	0.000387404	0.68608	Sig
rs10912602_Ref_G	5310.38	-0.380506	0.118887	-3.20057	0.00137155	0.00469477	0.768168	Sig
rs10936599_Non-Ref_T	1483.36	2.92777	0.224717	13.0287	8.40379e-39	1.09084e-37	7.60933	Sig
rs10936599_Ref_C	4505.02	2.92592	0.116557	25.1029	4.6277e-139	1.3326e-137	7.59959	Sig
rs10936600_Non-Ref_T	13716.5	-0.291419	0.0861779	-3.3816	0.00072065	0.00264372	0.817098	Sig
rs10936600_Ref_A	2885.32	-0.22571	0.14948	-1.50997	0.131051	0.23192	0.855174	Non_sig
rs10947540_Non-Ref_T	111.28	-1.31178	0.956539	-1.37138	0.170257	NA	0.402825	NA
rs10947540_Ref_C	432.835	-0.202265	0.402557	-0.502452	0.61535	0.721473	0.869185	Non_sig
rs10947542_Non-Ref_G	1898.88	-0.254182	0.229197	-1.10901	0.267426	0.401196	0.838462	Non_sig
rs10947542_Ref_A	1773.37	-0.2871	0.197521	-1.45351	0.146081	0.251906	0.819548	Non_sig
rs10995021_Non-Ref_A	451.193	-0.268428	0.433394	-0.619362	0.535678	0.657081	0.830224	Non_sig
rs10995021_Ref_G	241.99	-0.0151812	0.445632	-0.0340668	0.972824	NA	0.989532	NA
rs11055013_Non-Ref_C	2120.57	-0.388283	0.140413	-2.7653	0.00568712	0.0168092	0.764039	Sig
rs11055013_Ref_T	3068.94	-0.337939	0.181327	-1.8637	0.0623637	0.127478	0.791171	Non_sig
rs11055023_Non-Ref_G	3038.5	-0.108156	0.153944	-0.702567	0.482326	0.609275	0.927773	Non_sig
rs11055023_Ref_A	1277.5	-0.0897559	0.215487	-0.416526	0.677025	0.772924	0.939682	Non_sig
rs11055024_Non-Ref_G	803.049	0.58484	0.258345	2.2638	0.0235866	0.0577598	1.49987	Non_sig
rs11055024_Ref_A	1129.46	0.483104	0.267059	1.80898	0.070454	0.140813	1.39775	Non_sig
rs11055025_Non-Ref_T	2860.3	-0.116621	0.134604	-0.866398	0.386272	0.522427	0.922346	Non_sig
rs11055025_Ref_A	4512.96	0.0964505	0.133904	0.720294	0.471344	0.598898	1.06914	Non_sig
rs11059923_Non-Ref_A	969.998	-0.350568	0.202998	-1.72695	0.0841761	0.163021	0.784276	Non_sig
rs11059923_Ref_G	884.67	-0.531337	0.318698	-1.66721	0.0954717	0.180708	0.691913	Non_sig
rs11059926_Non-Ref_T	4790.77	0.0513842	0.0983396	0.522518	0.60131	0.71126	1.03626	Non_sig
rs11059926_Ref_A	3430.75	-0.0354567	0.115327	-0.307446	0.758504	0.833973	0.975723	Non_sig
rs11059927_Non-Ref_C	1506.15	-0.0955483	0.172372	-0.554316	0.579363	0.692643	0.935916	Non_sig
rs11059927_Ref_T	938.481	-0.243798	0.224899	-1.08403	0.27835	0.412175	0.844519	Non_sig
rs11059928_Non-Ref_T	584.792	-0.435003	0.299589	-1.452	0.146501	0.25241	0.739692	Non_sig
rs11059928_Ref_A	761.283	-0.441295	0.270498	-1.63141	0.102803	0.191529	0.736473	Non_sig
rs11059929_Non-Ref_A	11216.5	2.87096	0.0885148	32.4348	8.87328e-231	4.11221e-229	7.31552	Sig
rs11059929_Ref_G	9442.38	2.94498	0.0870004	33.8502	3.60198e-251	1.76586e-249	7.70067	Sig
rs11059930_Non-Ref_C	1882.74	-0.770696	0.263403	-2.92592	0.00343438	0.0107792	0.586135	Sig
rs11059930_Ref_T	4158.74	-0.705576	0.0975805	-7.23072	4.80456e-13	3.69658e-12	0.613197	Sig
rs11059933_Non-Ref_C	1199.72	-0.161697	0.251258	-0.643549	0.519868	0.644897	0.893973	Non_sig
rs11059933_Ref_T	1439.93	-0.026984	0.193008	-0.139808	0.888812	0.927266	0.98147	Non_sig
rs11065979_Non-Ref_T	454.202	-0.0996339	0.351921	-0.283114	0.777089	0.847994	0.93327	Non_sig
rs11065979_Ref_C	575.48	-0.213204	0.36767	-0.579878	0.561997	0.67856	0.862619	Non_sig
rs11073328_Non-Ref_T	330.156	-0.406229	0.501918	-0.809353	0.418312	0.552288	0.754593	Non_sig
rs11073328_Ref_C	529.223	0.237064	0.351141	0.675125	0.499596	0.625761	1.17859	Non_sig
rs11080327_Non-Ref_A	11782.6	2.59587	0.0667931	38.8644	0	0	6.04555	Sig
rs11080327_Ref_G	3871.21	1.55089	0.126611	12.2492	1.69592e-34	2.06575e-33	2.92998	Sig
rs1108709_Non-Ref_C	1037.74	-0.356347	0.251427	-1.4173	0.156395	0.265999	0.78114	Non_sig
rs1108709_Ref_T	1037.33	-0.13952	0.30023	-0.464711	0.642139	0.743542	0.907821	Non_sig
rs11091518_Non-Ref_C	2171.48	-0.318794	0.211383	-1.50813	0.13152	0.232404	0.80174	Non_sig
rs11091518_Ref_T	2115.33	0.00716564	0.167349	0.0428184	0.965846	0.978715	1.00498	Non_sig
rs11091578_Non-Ref_C	2015.85	0.520276	0.215124	2.41849	0.0155852	0.040638	1.43423	Sig
rs11091578_Ref_G	2263.6	0.863622	0.155816	5.54258	2.98048e-08	1.83215e-07	1.8196	Sig
rs11091590_Non-Ref_C	1148.26	-0.659543	0.275251	-2.39615	0.0165681	0.0428824	0.633079	Sig
rs11091590_Ref_G	597.485	-0.796517	0.298229	-2.67082	0.00756663	0.0215794	0.575738	Sig
rs11091598_Non-Ref_T	5310.78	0.0406587	0.126375	0.32173	0.747657	0.827753	1.02858	Non_sig
rs11091598_Ref_G	3033.65	-0.184744	0.183853	-1.00485	0.314969	0.45163	0.879805	Non_sig
rs11091623_Non-Ref_A	1515.92	-0.502365	0.271983	-1.84705	0.0647401	0.131565	0.705949	Non_sig
rs11091623_Ref_C	2722.11	-0.177844	0.14832	-1.19906	0.230505	0.358886	0.884023	Non_sig
rs1109525_Non-Ref_A	6177.84	0.221384	0.155994	1.41918	0.155846	0.265425	1.16585	Non_sig
rs1109525_Ref_G	4532.91	0.400082	0.13804	2.89831	0.00375179	0.0116582	1.31958	Sig
rs11098667_Non-Ref_G	2062.52	-0.300366	0.189494	-1.5851	0.112944	0.206022	0.812046	Non_sig
rs11098667_Ref_A	1136.06	-0.449929	0.232299	-1.93686	0.052763	0.111148	0.732079	Non_sig
rs11101558_Non-Ref_G	975.909	0.193386	0.305501	0.633012	0.526726	0.650132	1.14344	Non_sig
rs11101558_Ref_A	1155.58	0.189779	0.257445	0.737164	0.461023	0.589775	1.14059	Non_sig
rs11117420_Non-Ref_C	4617.83	0.222904	0.116979	1.90551	0.0567136	0.11792	1.16708	Non_sig
rs11117420_Ref_G	1249.8	-0.0921608	0.177634	-0.518825	0.603883	0.713308	0.938117	Non_sig
rs11117422_Non-Ref_C	2084.97	-0.632101	0.18641	-3.39091	0.000696599	0.00256501	0.645236	Sig
rs11117422_Ref_G	2881.04	-0.648357	0.151255	-4.28652	1.81492e-05	8.70342e-05	0.638007	Sig
rs11130633_Non-Ref_C	1124.15	0.600667	0.239693	2.50598	0.0122112	0.0330309	1.51642	Sig
rs11130633_Ref_T	1183.06	0.670683	0.216892	3.09225	0.00198647	0.0065831	1.59183	Sig
rs111317272_Non-Ref_G	2921.99	-0.0789253	0.131788	-0.59888	0.549253	0.66711	0.946763	Non_sig
rs111317272_Ref_C	2595.27	-0.104647	0.160794	-0.650813	0.515167	0.640815	0.930032	Non_sig
rs111341874_Non-Ref_T	3380.24	-0.312104	0.123211	-2.53307	0.0113067	0.0308799	0.805466	Sig
rs111341874_Ref_C	3531.18	-0.486724	0.113119	-4.30276	1.68682e-05	8.12853e-05	0.713644	Sig
rs111379006_Non-Ref_A	2239.88	1.79872	0.166129	10.8273	2.55706e-27	2.72325e-26	3.47912	Sig
rs111379006_Ref_G	2206.34	1.91885	0.155041	12.3764	3.50709e-35	4.33418e-34	3.78122	Sig
rs111396994_Non-Ref_G	397.865	-0.652337	0.499521	-1.30592	0.191578	0.312038	0.636249	Non_sig
rs111396994_Ref_A	539.393	-0.343562	0.304328	-1.12892	0.258931	0.392332	0.788093	Non_sig
rs111423246_Non-Ref_A	2195.11	-0.161437	0.201394	-0.801599	0.422785	0.555843	0.894134	Non_sig
rs111423246_Ref_G	1994.3	-0.120098	0.150362	-0.79873	0.424447	0.557163	0.920125	Non_sig
rs111425486_Non-Ref_G	4054.4	-0.0961174	0.12715	-0.755936	0.449688	0.579743	0.935547	Non_sig
rs111425486_Ref_A	2128.62	-0.34591	0.14094	-2.4543	0.0141159	0.0374654	0.786812	Sig
rs111469562_Non-Ref_C	6832.74	-0.189759	0.131798	-1.43977	0.149932	0.257125	0.876752	Non_sig
rs111469562_Ref_T	4567.24	-0.127233	0.0951167	-1.33765	0.181012	0.29819	0.915586	Non_sig
rs111567516_Non-Ref_T	6776.08	2.61701	0.103608	25.2588	9.07393e-141	2.66468e-139	6.13478	Sig
rs111567516_Ref_G	7200.64	2.561	0.101906	25.1311	2.2766e-139	6.58769e-138	5.90118	Sig
rs111655187_Non-Ref_A	149.738	-0.505657	1.41186	-0.358149	0.720232	NA	0.70434	NA
rs111655187_Ref_C	442.243	-0.5184	0.581538	-0.891431	0.372698	0.510117	0.698145	Non_sig
rs111658367_Non-Ref_G	2357.64	-0.365451	0.145936	-2.50418	0.0122734	0.0331539	0.776226	Sig
rs111658367_Ref_T	2540.62	-0.422241	0.131739	-3.20514	0.00134997	0.00463696	0.746265	Sig
rs111678394_Non-Ref_C	1704.27	-0.287682	0.216937	-1.32611	0.184804	0.303253	0.819217	Non_sig
rs111678394_Ref_G	1061.02	-0.279119	0.337496	-0.827031	0.408219	0.543804	0.824094	Non_sig
rs111691913_Non-Ref_T	2814.45	0.142983	0.163784	0.872995	0.382666	0.519088	1.10419	Non_sig
rs111691913_Ref_C	2022.86	0.216506	0.186919	1.15829	0.246745	0.377494	1.16192	Non_sig
rs111734595_Non-Ref_T	2148.51	0.483362	0.186023	2.5984	0.00936593	0.0261822	1.398	Sig
rs111734595_Ref_C	1866.15	0.193998	0.21253	0.912802	0.361346	0.500235	1.14393	Non_sig
rs1117897_Non-Ref_G	10608.8	0.293219	0.0854432	3.43174	0.000599726	0.00224453	1.22537	Sig
rs1117897_Ref_T	8594.03	0.100077	0.0691327	1.4476	0.147729	0.254082	1.07183	Non_sig
rs111826178_Non-Ref_T	1105.73	-0.463501	0.223369	-2.07505	0.0379819	0.0853118	0.725224	Non_sig
rs111826178_Ref_C	2339.56	-0.258328	0.200285	-1.28981	0.197118	0.31835	0.836056	Non_sig
rs111845187_Non-Ref_T	7726.84	3.07774	0.10218	30.1207	2.59466e-199	1.07633e-197	8.44291	Sig
rs111845187_Ref_C	19018.7	2.89213	0.0607753	47.5873	0	0	7.42368	Sig
rs11185602_Non-Ref_G	350.165	-0.364587	0.440817	-0.82707	0.408198	0.543804	0.776691	Non_sig
rs11185602_Ref_A	178.341	0.11048	0.702493	0.157268	0.875033	NA	1.07959	NA
rs11185603_Non-Ref_G	8083.39	0.641311	0.106689	6.01101	1.84369e-09	1.21247e-08	1.55975	Sig
rs11185603_Ref_C	6493.74	0.795569	0.0910505	8.73767	2.37971e-18	2.09442e-17	1.73576	Sig
rs111862642_Non-Ref_G	1452.51	-0.120911	0.189996	-0.636388	0.524524	0.648208	0.919607	Non_sig
rs111862642_Ref_C	1927.51	-0.463094	0.189166	-2.44808	0.0143619	0.0380333	0.725429	Sig
rs111880687_Non-Ref_C	1855.13	0.244417	0.186082	1.31349	0.189019	0.308717	1.18461	Non_sig
rs111880687_Ref_G	1528.54	0.68544	0.215063	3.18716	0.00143677	0.00489824	1.60819	Sig
rs111883038_Non-Ref_A	5259.97	0.562321	0.0970054	5.7968	6.75919e-09	4.29748e-08	1.47664	Sig
rs111883038_Ref_C	6681.55	0.519556	0.0779636	6.66408	2.66323e-11	1.90341e-10	1.43351	Sig
rs111907649_Non-Ref_A	2211.66	-0.139214	0.156008	-0.892355	0.372202	0.509556	0.908013	Non_sig
rs111907649_Ref_G	3314.69	-0.311973	0.196101	-1.59088	0.111636	0.204201	0.805539	Non_sig
rs111915294_Non-Ref_T	3921.3	-0.339433	0.138756	-2.44625	0.0144351	0.0381932	0.790352	Sig
rs111915294_Ref_A	1165.04	-0.333763	0.211358	-1.57913	0.114305	0.208121	0.793464	Non_sig
rs11191642_Non-Ref_G	102.708	-0.210906	0.724845	-0.290967	0.771076	NA	0.863994	NA
rs11191642_Ref_A	1633.08	-0.282603	0.197966	-1.42754	0.153426	0.261981	0.822106	Non_sig
rs11191658_Non-Ref_G	1659.46	-0.02632	0.196487	-0.133953	0.89344	0.930457	0.981922	Non_sig
rs11191658_Ref_A	1556.35	-0.271273	0.193391	-1.40272	0.160701	0.271745	0.828588	Non_sig
rs11191660_Non-Ref_A	2101.28	-0.208326	0.169615	-1.22823	0.21936	0.345523	0.865541	Non_sig
rs11191660_Ref_G	2985.74	-0.23374	0.11798	-1.98119	0.0475696	0.102129	0.850427	Non_sig
rs11191667_Non-Ref_A	1131.87	0.199963	0.291559	0.68584	0.492814	0.620015	1.14867	Non_sig
rs11191667_Ref_G	2832.97	0.28377	0.153955	1.84321	0.0652988	0.132473	1.21737	Non_sig
rs11191683_Non-Ref_T	1038.85	-0.43717	0.303199	-1.44186	0.149341	0.256335	0.738582	Non_sig
rs11191683_Ref_G	2343.99	-0.200953	0.160137	-1.25488	0.209522	0.333751	0.869976	Non_sig
rs111940435_Non-Ref_T	1346.62	0.771549	0.227301	3.39439	0.000687821	0.00253426	1.7071	Sig
rs111940435_Ref_C	1662.59	0.953438	0.219579	4.34212	1.41117e-05	6.86153e-05	1.93648	Sig
rs111944912_Non-Ref_C	1533.16	-0.0562552	0.157024	-0.358257	0.720151	0.806482	0.961757	Non_sig
rs111944912_Ref_T	5730.93	-0.0448206	0.0982479	-0.456199	0.648247	0.749631	0.96941	Non_sig
rs112020444_Non-Ref_T	4288.01	0.586948	0.166189	3.5318	0.000412743	0.00159817	1.50207	Sig
rs112020444_Ref_C	3333.71	0.469895	0.113219	4.15032	3.3201e-05	0.000153506	1.38501	Sig
rs112049571_Non-Ref_A	2208.07	0.0985243	0.159763	0.616691	0.537439	0.658423	1.07068	Non_sig
rs112049571_Ref_G	3053.87	-0.0339211	0.135976	-0.249464	0.803002	0.865268	0.976762	Non_sig
rs112141468_Non-Ref_T	1806.04	-0.685828	0.193905	-3.53693	0.0004048	0.00157254	0.621649	Sig
rs112141468_Ref_C	1469.52	-0.123754	0.205236	-0.602985	0.546519	0.665086	0.917796	Non_sig
rs112146988_Non-Ref_T	924.018	0.0148752	0.250072	0.0594839	0.952567	0.969233	1.01036	Non_sig
rs112146988_Ref_C	1214.79	0.145674	0.234559	0.621054	0.534564	0.656105	1.10625	Non_sig
rs11216982_Non-Ref_A	6510.6	0.174995	0.0842217	2.07779	0.0377285	0.0849356	1.12896	Non_sig
rs11216982_Ref_G	7627.37	0.267119	0.0826765	3.2309	0.00123401	0.00427828	1.2034	Sig
rs112191651_Non-Ref_T	1614.68	-0.154069	0.225558	-0.683058	0.49457	0.621171	0.898712	Non_sig
rs112191651_Ref_C	1517.41	-0.346615	0.202694	-1.71004	0.0872583	0.167731	0.786427	Non_sig
rs11221307_Non-Ref_A	27220.4	1.04148	0.0577947	18.0203	1.34907e-72	2.46996e-71	2.05834	Sig
rs11221307_Ref_G	10239.4	0.560055	0.0922546	6.07076	1.27309e-09	8.44737e-09	1.47433	Sig
rs112238900_Non-Ref_T	858.983	-0.48643	0.212601	-2.28799	0.0221379	0.0546947	0.713789	Non_sig
rs112238900_Ref_C	739.891	-0.464228	0.303146	-1.53137	0.125678	0.224419	0.724859	Non_sig
rs112260932_Non-Ref_C	391.732	1.93418	0.332113	5.82386	5.75043e-09	3.66791e-08	3.8216	Sig
rs112260932_Ref_T	496.933	1.8085	0.490715	3.68543	0.000228313	0.000929549	3.50277	Sig
rs112301322_Non-Ref_G	3623.49	0.856786	0.125215	6.84254	7.7799e-12	5.69055e-11	1.811	Sig
rs112301322_Ref_C	3540.44	1.0405	0.16729	6.21972	4.98031e-10	3.37636e-09	2.05694	Sig
rs11233746_Non-Ref_G	2274.68	0.524156	0.252258	2.07785	0.0377228	0.0849356	1.43809	Non_sig
rs11233746_Ref_A	1719.98	0.435034	0.173242	2.51113	0.0120345	0.0326422	1.35194	Sig
rs11233747_Non-Ref_A	1734.28	-0.278842	0.252324	-1.10509	0.269119	0.402386	0.824253	Non_sig
rs11233747_Ref_G	1203.6	-0.272905	0.231131	-1.18074	0.237707	0.367304	0.827651	Non_sig
rs11233789_Non-Ref_G	1186.16	-0.0721001	0.221413	-0.325636	0.7447	0.825249	0.951252	Non_sig
rs11233789_Ref_A	1259.44	0.0938145	0.211438	0.443697	0.657261	0.755889	1.06719	Non_sig
rs112345383_Non-Ref_T	736.22	-0.330668	0.220592	-1.499	0.133872	0.235352	0.795168	Non_sig
rs112345383_Ref_C	1157.65	-0.282717	0.261046	-1.08302	0.278801	0.412636	0.822041	Non_sig
rs11235604_Non-Ref_T	2344.88	0.11957	0.155074	0.771053	0.440675	0.57176	1.08641	Non_sig
rs11235604_Ref_C	873.162	0.813536	0.273533	2.97417	0.00293778	0.00938443	1.75751	Sig
rs11235622_Non-Ref_T	539.859	0.127806	0.271154	0.47134	0.637398	0.739352	1.09263	Non_sig
rs11235622_Ref_C	1394.81	-0.191394	0.232294	-0.823927	0.409981	0.545116	0.875759	Non_sig
rs11235645_Non-Ref_T	377.908	0.177625	0.428676	0.414358	0.678612	0.773396	1.13102	Non_sig
rs11235645_Ref_C	429.821	-0.394888	0.838136	-0.47115	0.637534	0.739365	0.760549	Non_sig
rs11235659_Non-Ref_G	6005.31	-0.0743294	0.0898129	-0.827603	0.407895	0.543804	0.949783	Non_sig
rs11235659_Ref_A	4087.6	-0.236866	0.150593	-1.57289	0.115744	0.210032	0.848587	Non_sig
rs11235667_Non-Ref_G	5320.41	0.237554	0.119493	1.98801	0.0468109	0.100902	1.17899	Non_sig
rs11235667_Ref_A	4264.35	0.0705393	0.104332	0.676107	0.498973	0.625377	1.05011	Non_sig
rs11235672_Non-Ref_C	2111.98	0.467207	0.178866	2.61205	0.0090002	0.0252909	1.38243	Sig
rs11235672_Ref_T	941.954	0.0788065	0.244698	0.322057	0.74741	0.827634	1.05614	Non_sig
rs112389508_Non-Ref_A	900.586	0.220143	0.205512	1.07119	0.284083	0.418367	1.16485	Non_sig
rs112389508_Ref_G	520.899	0.409914	0.372499	1.10044	0.271139	0.404425	1.32861	Non_sig
rs112412105_Non-Ref_G	116.734	-1.16877	0.927287	-1.26042	0.207517	NA	0.4448	NA
rs112412105_Ref_A	244.039	-1.07765	0.795376	-1.35489	0.175452	NA	0.473801	NA
rs112415811_Non-Ref_C	3267.79	-0.282182	0.166072	-1.69916	0.089289	0.171135	0.822346	Non_sig
rs112415811_Ref_T	4352.11	-0.337739	0.115622	-2.92105	0.0034885	0.010926	0.79128	Sig
rs112437508_Non-Ref_A	3819.23	-0.348893	0.113057	-3.086	0.00202869	0.00670233	0.785186	Sig
rs112437508_Ref_G	2943.11	-0.116265	0.17572	-0.661652	0.508194	0.63372	0.922573	Non_sig
rs11248061_Non-Ref_A	623.689	0.996661	0.304443	3.27372	0.00106142	0.00372563	1.99538	Sig
rs11248061_Ref_C	156.246	0.545781	0.590039	0.924991	0.354971	NA	1.45981	NA
rs112497003_Non-Ref_A	2839.86	-0.231653	0.177091	-1.3081	0.190839	0.311152	0.851658	Non_sig
rs112497003_Ref_G	2953.4	-0.320753	0.148964	-2.15323	0.0313009	0.0731012	0.800652	Non_sig
rs11250086_Non-Ref_G	2874.22	0.487194	0.144641	3.3683	0.000756323	0.00276604	1.40172	Sig
rs11250086_Ref_A	1832.91	0.436647	0.195182	2.23713	0.0252781	0.0613041	1.35346	Non_sig
rs11250092_Non-Ref_A	4018.65	0.117534	0.138682	0.847505	0.396714	0.532663	1.08488	Non_sig
rs11250092_Ref_G	1252.44	-0.595303	0.265552	-2.24176	0.024977	0.0607228	0.661905	Non_sig
rs11250093_Non-Ref_C	1918.88	-0.227497	0.174849	-1.30111	0.193222	0.313939	0.854115	Non_sig
rs11250093_Ref_T	1903.07	-0.135063	0.148596	-0.90893	0.363387	0.502005	0.91063	Non_sig
rs11250094_Non-Ref_C	1027.92	-0.240175	0.227244	-1.0569	0.290557	0.425471	0.846643	Non_sig
rs11250094_Ref_G	2602.85	0.113346	0.188702	0.600664	0.548064	0.666076	1.08173	Non_sig
rs1125271_Non-Ref_T	523.656	-0.00207297	0.467059	-0.00443834	0.996459	0.997489	0.998564	Non_sig
rs1125271_Ref_C	404.704	0.0277996	0.385024	0.0722023	0.942441	0.962231	1.01946	Non_sig
rs112557679_Non-Ref_G	2962.45	-0.385763	0.136471	-2.8267	0.0047031	0.0142268	0.765374	Sig
rs112557679_Ref_A	1204.66	-0.820005	0.262885	-3.11925	0.00181312	0.00605258	0.56644	Sig
rs112561568_Non-Ref_A	87.0007	-0.945195	1.13138	-0.835439	0.403471	NA	0.519359	NA
rs112561568_Ref_G	539.577	-0.072529	0.44697	-0.162268	0.871095	0.914249	0.950969	Non_sig
rs112563958_Non-Ref_T	4986.87	1.39953	0.0998841	14.0116	1.3248e-44	1.87559e-43	2.63816	Sig
rs112563958_Ref_C	3795.16	1.38729	0.150932	9.19146	3.87548e-20	3.50983e-19	2.61586	Sig
rs112569955_Non-Ref_G	15409.9	2.16739	0.0737231	29.399	5.65858e-190	2.20833e-188	4.49209	Sig
rs112569955_Ref_A	16351.7	1.29808	0.0614936	21.1091	6.55416e-99	1.43997e-97	2.45901	Sig
rs112599791_Non-Ref_A	15089.8	3.22748	0.0747382	43.1838	0	0	9.36632	Sig
rs112599791_Ref_G	12877.3	3.19906	0.0859714	37.2108	4.56715e-303	2.85182e-301	9.18363	Sig
rs112677036_Non-Ref_A	1945.63	-0.623438	0.206198	-3.0235	0.00249873	0.00809528	0.649122	Sig
rs112677036_Ref_G	1608.15	-0.345492	0.222231	-1.55465	0.120029	0.216269	0.78704	Non_sig
rs112743130_Non-Ref_C	3346.87	-0.123772	0.115343	-1.07307	0.283238	0.417432	0.917785	Non_sig
rs112743130_Ref_G	2745.74	-0.222522	0.130269	-1.70818	0.0876037	0.16834	0.857066	Non_sig
rs112750506_Non-Ref_G	1368.53	-0.902469	0.237356	-3.80217	0.000143431	0.000600025	0.53497	Sig
rs112750506_Ref_A	1717.05	-0.572003	0.168467	-3.39534	0.000685426	0.002527	0.672682	Sig
rs112750995_Non-Ref_T	4204.47	1.17656	0.109338	10.7607	5.27413e-27	5.56693e-26	2.26037	Sig
rs112750995_Ref_A	3064.68	1.27707	0.164355	7.77019	7.83676e-15	6.30768e-14	2.42346	Sig
rs112771360_Non-Ref_G	3181.6	-0.265713	0.133624	-1.98852	0.0467542	0.100902	0.831788	Non_sig
rs112771360_Ref_A	5635.67	-0.270069	0.138929	-1.94393	0.0519039	0.109688	0.82928	Non_sig
rs112771646_Non-Ref_C	1601.73	-0.623762	0.192139	-3.24641	0.0011687	0.00407329	0.648976	Sig
rs112771646_Ref_A	1675.31	-0.361128	0.162809	-2.21811	0.0265472	0.0638461	0.778555	Non_sig
rs112783232_Non-Ref_A	2694.31	0.725599	0.156998	4.62171	3.80589e-06	1.97866e-05	1.65359	Sig
rs112783232_Ref_G	5331.55	0.814222	0.0857131	9.49939	2.11129e-21	1.97231e-20	1.75835	Sig
rs112797570_Non-Ref_A	3857.39	1.99115	0.134861	14.7644	2.48533e-49	3.70426e-48	3.97553	Sig
rs112797570_Ref_G	6966.93	1.74993	0.0925867	18.9004	1.13156e-79	2.17936e-78	3.36342	Sig
rs112799932_Non-Ref_G	3687.96	0.356816	0.129156	2.76268	0.0057329	0.0169192	1.2806	Sig
rs112799932_Ref_T	3437.18	0.391379	0.127045	3.08063	0.00206562	0.00681116	1.31165	Sig
rs1128334_Non-Ref_T	834.668	0.106511	0.299873	0.355188	0.722449	0.808008	1.07662	Non_sig
rs1128334_Ref_C	60.8126	-0.635799	0.917703	-0.692816	0.488425	NA	0.643584	NA
rs112876941_Non-Ref_T	5337.01	-0.307883	0.0909555	-3.38498	0.000711823	0.00261781	0.807826	Sig
rs112876941_Ref_A	1455.75	-0.273961	0.196856	-1.39168	0.164018	0.275703	0.827046	Non_sig
rs112928243_Non-Ref_A	206.223	0.0140464	0.583327	0.0240797	0.980789	NA	1.00978	NA
rs112928243_Ref_G	282.51	0.411839	0.447665	0.919971	0.357588	0.496074	1.33038	Non_sig
rs112931462_Non-Ref_A	1543.98	0.157091	0.203656	0.771356	0.440496	0.571652	1.11504	Non_sig
rs112931462_Ref_G	755.733	0.0612005	0.317752	0.192605	0.847269	0.898141	1.04333	Non_sig
rs112975146_Non-Ref_C	5267.67	0.0177972	0.1016	0.175168	0.860948	0.90713	1.01241	Non_sig
rs112975146_Ref_T	6607.5	0.0961952	0.115897	0.830008	0.406534	0.542412	1.06895	Non_sig
rs112992337_Non-Ref_G	2804.61	0.427786	0.192831	2.21845	0.0265245	0.063831	1.34517	Non_sig
rs112992337_Ref_A	2779.4	0.218628	0.200041	1.09292	0.27443	0.407795	1.16363	Non_sig
rs112994026_Non-Ref_T	5163.41	-0.130762	0.100127	-1.30596	0.191566	0.312038	0.913349	Non_sig
rs112994026_Ref_G	1524.53	-0.243863	0.19736	-1.23562	0.216598	0.342502	0.844481	Non_sig
rs113064843_Non-Ref_C	2741.53	-0.581909	0.146813	-3.96361	7.38251e-05	0.000326084	0.668079	Sig
rs113064843_Ref_T	3428.15	-0.479545	0.133058	-3.60403	0.000313323	0.00124074	0.717204	Sig
rs113115305_Non-Ref_C	4304.44	-0.48546	0.125873	-3.85675	0.000114907	0.000490733	0.714269	Sig
rs113115305_Ref_A	10074	-0.518332	0.10487	-4.94263	7.70773e-07	4.26514e-06	0.698179	Sig
rs1131265_Non-Ref_C	4315.69	-0.610138	0.147019	-4.15007	3.3238e-05	0.000153557	0.655134	Sig
rs1131265_Ref_G	3944.89	-0.245242	0.131706	-1.86205	0.0625967	0.127778	0.843674	Non_sig
rs113153437_Non-Ref_A	2873.6	0.145643	0.122447	1.18943	0.23427	0.363127	1.10622	Non_sig
rs113153437_Ref_G	2344.67	0.11693	0.190397	0.614137	0.539125	0.659672	1.08442	Non_sig
rs113159227_Non-Ref_A	2709.23	-0.57709	0.191201	-3.01824	0.00254248	0.00821907	0.670315	Sig
rs113159227_Ref_G	3081.81	-0.578099	0.146132	-3.95599	7.62179e-05	0.000336152	0.669846	Sig
rs1132200_Non-Ref_T	3857.63	-0.119575	0.110027	-1.08678	0.277135	0.411093	0.920458	Non_sig
rs1132200_Ref_C	3200.62	-0.0871436	0.129283	-0.674051	0.500279	0.62628	0.941385	Non_sig
rs113233720_Non-Ref_T	297.68	1.67069	0.426829	3.9142	9.07047e-05	0.000392745	3.18368	Sig
rs113233720_Ref_C	526.209	1.74534	0.373449	4.67357	2.96008e-06	1.55117e-05	3.35274	Sig
rs113253472_Non-Ref_C	661.442	0.550622	0.281794	1.95399	0.0507025	0.107455	1.46472	Non_sig
rs113253472_Ref_A	761.847	-0.370472	0.334512	-1.1075	0.268077	0.401473	0.773529	Non_sig
rs113263629_Non-Ref_T	1103.12	0.0118641	0.241802	0.0490655	0.960867	0.975336	1.00826	Non_sig
rs113263629_Ref_A	2048.33	-0.130232	0.175366	-0.74263	0.457706	0.586671	0.913684	Non_sig
rs113339491_Non-Ref_A	2468.53	3.55801	0.195164	18.2309	2.933e-74	5.47125e-73	11.7779	Sig
rs113339491_Ref_G	2909.57	3.71772	0.188078	19.7669	5.74007e-87	1.15034e-85	13.1566	Sig
rs113348879_Non-Ref_T	3057.86	-0.19339	0.155264	-1.24556	0.212927	0.338447	0.874548	Non_sig
rs113348879_Ref_A	4273.44	-0.0660037	0.118661	-0.556238	0.578048	0.691745	0.955281	Non_sig
rs113369293_Non-Ref_T	660.027	-0.226043	0.3954	-0.571681	0.567538	0.683304	0.854977	Non_sig
rs113369293_Ref_C	404.053	-0.351115	0.458857	-0.765195	0.444156	0.575143	0.783978	Non_sig
rs113370572_Non-Ref_C	4280.45	-0.0488251	0.140523	-0.347453	0.728251	0.812485	0.966723	Non_sig
rs113370572_Ref_T	1133.67	-0.451052	0.241881	-1.86477	0.062214	0.127246	0.731509	Non_sig
rs113450807_Non-Ref_A	3510.23	-0.0482495	0.137221	-0.351619	0.725124	0.810113	0.967109	Non_sig
rs113450807_Ref_G	3014.84	0.0969144	0.142408	0.680541	0.496162	0.622643	1.06948	Non_sig
rs113466546_Non-Ref_A	5405.62	1.46647	0.106772	13.7345	6.30875e-43	8.72342e-42	2.76344	Sig
rs113466546_Ref_G	4117.48	1.57275	0.139016	11.3135	1.12551e-29	1.25263e-28	2.97471	Sig
rs113479772_Non-Ref_A	7263.28	0.706428	0.108162	6.53122	6.52376e-11	4.57976e-10	1.63176	Sig
rs113479772_Ref_G	6252.59	0.737457	0.110078	6.6994	2.09275e-11	1.50293e-10	1.66723	Sig
rs113486187_Non-Ref_A	2391.55	-0.206766	0.213094	-0.970303	0.331895	0.468396	0.866477	Non_sig
rs113486187_Ref_G	2907.32	-0.191761	0.125492	-1.52808	0.126493	0.225399	0.875536	Non_sig
rs113496608_Non-Ref_A	3012.43	-1.12755	0.165526	-6.81192	9.63076e-12	7.00978e-11	0.457694	Sig
rs113496608_Ref_G	2150.67	-1.5008	0.234048	-6.41234	1.43299e-10	9.90733e-10	0.353358	Sig
rs113528138_Non-Ref_A	4775.6	0.0090273	0.119347	0.0756388	0.939706	0.960618	1.00628	Non_sig
rs113528138_Ref_C	3336.76	0.114315	0.146246	0.781666	0.434411	0.565735	1.08246	Non_sig
rs113606921_Non-Ref_C	2721.06	0.278589	0.167025	1.66795	0.0953252	0.180546	1.21301	Non_sig
rs113606921_Ref_T	1053.97	0.0423871	0.221685	0.191204	0.848366	0.898983	1.02982	Non_sig
rs113657930_Non-Ref_G	2961.14	0.00206632	0.167897	0.0123071	0.990181	0.993398	1.00143	Non_sig
rs113657930_Ref_C	3786.9	0.0334068	0.124337	0.26868	0.788176	0.855841	1.02343	Non_sig
rs113665284_Non-Ref_A	11240.5	3.26089	0.0886092	36.8008	1.79388e-296	1.07488e-294	9.58574	Sig
rs113665284_Ref_G	12540.6	3.23455	0.0852311	37.9503	0	0	9.4123	Sig
rs113730542_Non-Ref_G	3123.97	0.23758	0.174594	1.36076	0.173589	0.288764	1.17901	Non_sig
rs113730542_Ref_C	2948.4	0.26747	0.143199	1.86781	0.0617883	0.12652	1.20369	Non_sig
rs113731681_Non-Ref_T	301.698	-0.346277	0.475854	-0.727696	0.4668	0.594729	0.786611	Non_sig
rs113731681_Ref_G	330.364	-0.565644	0.427073	-1.32447	0.185348	0.303704	0.675654	Non_sig
rs113812449_Non-Ref_C	4024.79	0.0284663	0.120434	0.236364	0.813151	0.874159	1.01993	Non_sig
rs113812449_Ref_T	2880.7	0.0678911	0.180537	0.376052	0.706878	0.795299	1.04818	Non_sig
rs113879359_Non-Ref_T	2307.01	0.0889915	0.198519	0.448277	0.653953	0.753984	1.06363	Non_sig
rs113879359_Ref_C	4919.27	0.16627	0.111581	1.49013	0.136191	0.238525	1.12215	Non_sig
rs113894104_Non-Ref_T	3746.86	0.53543	0.131371	4.0757	4.58753e-05	0.000207734	1.44937	Sig
rs113894104_Ref_C	4487.36	0.438705	0.121431	3.61279	0.000302924	0.00120439	1.35539	Sig
rs113945951_Non-Ref_C	2609.77	0.279744	0.130611	2.14181	0.0322092	0.07481	1.21398	Non_sig
rs113945951_Ref_T	4476.94	0.233487	0.185447	1.25905	0.208011	0.331878	1.17567	Non_sig
rs113953388_Non-Ref_G	1907.13	0.65314	0.2096	3.11613	0.00183242	0.00611355	1.57259	Sig
rs113953388_Ref_A	2416.89	0.576082	0.190255	3.02795	0.00246219	0.00798999	1.4908	Sig
rs114053509_Non-Ref_T	8652.84	0.669217	0.0930519	7.19186	6.39134e-13	4.89838e-12	1.59021	Sig
rs114053509_Ref_A	7136.44	0.724463	0.0844598	8.5776	9.68711e-18	8.36447e-17	1.65229	Sig
rs114085240_Non-Ref-1_A	5553.22	-0.292223	0.149125	-1.95958	0.0500448	0.10648	0.816643	Non_sig
rs114085240_Non-Ref-2_G	4013.5	-0.123141	0.138193	-0.891079	0.372887	0.510226	0.918187	Non_sig
rs114085240_Non-Ref-3_T	1843.14	-0.291798	0.190935	-1.52826	0.126448	0.225399	0.816883	Non_sig
rs114085240_Ref_C	8043.09	0.0158628	0.0884037	0.179436	0.857596	0.904723	1.01106	Non_sig
rs114094389_Non-Ref_A	8318.62	0.543541	0.079221	6.86107	6.83452e-12	5.04258e-11	1.45755	Sig
rs114094389_Ref_T	1015.13	0.53068	0.279358	1.89964	0.0574806	0.119264	1.44461	Non_sig
rs114131249_Non-Ref_C	2683.61	0.0608743	0.185782	0.327665	0.743165	0.82401	1.0431	Non_sig
rs114131249_Ref_T	3252.06	-0.115393	0.131024	-0.880698	0.378482	0.51518	0.923131	Non_sig
rs114211655_Non-Ref_C	2173.47	-0.374246	0.204415	-1.83081	0.0671286	0.135537	0.771508	Non_sig
rs114211655_Ref_T	1793.26	-0.0722569	0.177699	-0.406624	0.684284	0.777917	0.951149	Non_sig
[truncated: 5,693 more rows]
