# Supplementary material for: Global discovery of lupus genetic risk variant allelic enhancer activity
Source: Nat Commun. 2021 Mar 12;12:1611. doi: 10.1038/s41467-021-21854-5 (PMC7955039; doi:10.1038/s41467-021-21854-5)
Supplement: Supplementary file 9 — Supplementary Data 7 [file 41467_2021_21854_MOESM9_ESM.xlsx]

## Sheet: README
Supplementary Data 7. Enhancer variant (enVar) promoter looping genes and eQTL gene annotation
The looping data contains promoter looping genes related to the variant in the GM12878 cell. The eQTL data contains the eQTL genes for the variant in available cell sources, including GM12878.
Looping sheet
Column_Header	Comment
Variant	RSID of the variant
Looping_Promoter_Genes	Promoter looping genes related to the variant in the GM12878 cell
Source_Paper	The source paper for the annotation
eQTL sheet
Column_Header	Comment
Variant	RSID of the variant
Cell_Source	Cell source for the eQTL
eQTL_Genes	eQTL genes for the variant
Data_Source	Data source for the annotation
eQTL_Cell_Source sheet
Column_Header	Comment
Cell_Source	Cells for the annotation
Immune cells/Spleen/Blood	1 means cell belongs to Immune cells/Spleen/Blood. 0 means not
LCLs	1 means cell belongs to LCLs. 0 means not
Primary B cell	1 means cell belongs to Primary B cell. 0 means not
Primary T cell	1 means cell belongs to Primary T cell. 0 means not
B cells with and without EBV	1 means cell belongs to B cells with and without EBV. 0 means not

## Sheet: Looping
Variant	Looping_Promoter_Genes	Source_Paper
rs10036748	ANXA6,TNIP1	PMID:27306882
rs10197238	STAMBP,TET3	PMID:27306882
rs10208256	STAMBP,TET3	PMID:27306882
rs1051115	C6orf1,HMGA1,RPS10,RPS10-NUDT3,UHRF1BP1	PMID:27306882
rs1056538	TYK2	PMID:27306882
rs10761602	ARID5B	PMID:27306882
rs10821946	ARID5B	PMID:27306882
rs10936599	PHC3,SEC62,SEC62-AS1	PMID:27306882
rs111379006	AC087491.2,IKZF3,PPP1R1B,WIPF2,ZPBP2	PMID:27306882
rs111845187	GSDMA,LRRC3C,ORMDL3,RP11-387H17.4	PMID:27306882
rs11191683	CALHM1,CALHM2,MIR1307,NEURL1,PDCD11,RP11-225H22.4,RP11-225H22.5,RP11-225H22.7,USMG5	PMID:27306882
rs112020444	RP11-356I2.4,TNFAIP3	PMID:27306882
rs112260932	AC087491.2,IKZF3,PPP1R1B,WIPF2,ZPBP2	PMID:27306882
rs112569955	GSDMA,LRRC3C,ORMDL3,RP11-387H17.4	PMID:27306882
rs112771646	GSDMB,LRRC3C,ORMDL3,PSMD3,RP11-387H17.4	PMID:27306882
rs11309810	ARMC5,C16orf98,CLUHP3,CTD-2358C21.4,ITGAM,KAT8,PRSS36,PRSS8,PYCARD,RNU7-199P,RP11-388M20.2,RP11-452L6.5,ZNF720	PMID:27306882
rs113466546	GSDMB,ORMDL3	PMID:27306882
rs11353498	ADRA1B	PMID:27306882
rs1143678	AC135048.1,ARMC5,BCKDK,C16orf98,FUS,HSD3B7,ITGAM,KAT8,PRSS36,PRSS8,PYCARD,PYDC1,RNU7-199P,RP11-196G11.4,RP11-388M20.2,RP11-388M20.6,RP11-452L6.5,SETD1A,STX1B,TRIM72,ZNF646	PMID:27306882
rs1143683	AC135048.1,ARMC5,BCKDK,C16orf98,FUS,HSD3B7,ITGAM,KAT8,PRSS36,PRSS8,PYCARD,PYDC1,RNU7-199P,RP11-196G11.4,RP11-388M20.2,RP11-388M20.6,RP11-452L6.5,SETD1A,STX1B,TRIM72,ZNF646	PMID:27306882
rs116007403	B4GALT5,RN7SL197P	PMID:27306882
rs11600860	AP000867.14,KRTAP5-10,KRTAP5-7,KRTAP5-8,NADSYN1	PMID:27306882
rs11606611	AP000867.14,KRTAP5-10,KRTAP5-7,KRTAP5-8,NADSYN1	PMID:27306882
rs11606612	AP000867.14,KRTAP5-10,KRTAP5-7,KRTAP5-8,NADSYN1	PMID:27306882
rs11606631	AP000867.14,KRTAP5-10,KRTAP5-7,KRTAP5-8,NADSYN1	PMID:27306882
rs117447227	PTGIS,RNU7-72P,RP5-1041C10.3,SLC9A8	PMID:27306882
rs11859349	AC135048.1,ARMC5,BCKDK,C16orf98,FUS,HSD3B7,ITGAM,KAT8,PRSS36,PRSS8,PYCARD,PYDC1,RNU7-199P,RP11-196G11.4,RP11-388M20.2,RP11-388M20.6,RP11-452L6.5,SETD1A,STX1B,TRIM72,ZNF646	PMID:27306882
rs11864503	AC135048.1,ARMC5,BCKDK,C16orf98,FUS,HSD3B7,ITGAM,KAT8,PRSS36,PRSS8,PYCARD,PYDC1,RNU7-199P,RP11-196G11.4,RP11-388M20.2,RP11-388M20.6,RP11-452L6.5,SETD1A,STX1B,TRIM72,ZNF646	PMID:27306882
rs11865746	AC135048.1,C16orf98,HSD3B7,PYCARD,SETD1A,STX1B	PMID:27306882
rs12357548	ARID5B	PMID:27306882
rs12510382	AC139887.4,PCGF3,RP11-440L14.1,RP11-440L14.4	PMID:27306882
rs12574073	ETS1	PMID:27306882
rs1265947	ABHD16A,APOM,ATP6V1G2-DDX39B,BAG6,C6orf25,C6orf47,C6orf47-AS1,CLIC1,CSNK2B,CSNK2B-LY6G5B-1181,DDAH2,DDX39B,DDX39B-AS1,GPANK1,HSPA1L,LSM2,LY6G5B,LY6G5C,LY6G6C,LY6G6D,LY6G6E,LY6G6F,MEGT1,MSH5,MSH5-SAPCD1,RNU6-850P,VARS,VWA7,XXbac-BPG32J3.20,Y_RNA	PMID:27306882
rs12792306	AP000867.14,KRTAP5-10,KRTAP5-7,KRTAP5-8,NADSYN1	PMID:27306882
rs12920597	C16orf98,KAT8,PRSS36,PRSS8,PYCARD,RP11-388M20.2	PMID:27306882
rs12972990	TYK2	PMID:27306882
rs13240595	TNPO3,TPI1P2	PMID:27306882
rs13256690	AF131215.4,BLK,C8orf49,CTSB,DEFB135,DEFB136,FDFT1,GATA4,MTMR9,NEIL2,RP11-148O21.2,RP11-148O21.3,RP11-148O21.4,RP11-148O21.6,RP11-297N6.4,XKR6	PMID:27306882
rs13334305	CCL22,CIAPIN1,COQ9,CX3CL1	PMID:27306882
rs13338069	FUS,PRSS36,RP11-388M20.6	PMID:27306882
rs149819751	CLPSL1,CLPSL2,FANCE,MKRNP2,RPL10A,UHRF1BP1	PMID:27306882
rs1551559	RPL7P51,SIGLEC14,SIGLEC5	PMID:27306882
rs1564267	AF131215.4,BLK,C8orf49,CTSB,DEFB135,DEFB136,FDFT1,GATA4,MTMR9,NEIL2,RP11-148O21.2,RP11-148O21.3,RP11-148O21.4,RP11-148O21.6,RP11-297N6.4,XKR6	PMID:27306882
rs16922472	LYN,SNORA1	PMID:27306882
rs1712512	AS3MT,C10orf32,C10orf32-ASMT,RNU6-372P	PMID:27306882
rs17212236	DUSP16,RP11-158N24.1	PMID:27306882
rs17676923	GSDMA	PMID:27306882
rs1801274	FCGR2A	PMID:27306882
rs1804182	DKK4,RP11-503E24.2,SLC20A2,SMIM19,VDAC3	PMID:27306882
rs1884738	TMEM189,TMEM189-UBE2V1,UBE2V1	PMID:27306882
rs189778766	CLPSL1,CLPSL2,FANCE,MKRNP2,RPL10A,UHRF1BP1	PMID:27306882
rs1912818	LYN,SNORA1	PMID:27306882
rs2002063	AP000867.14,KRTAP5-10,KRTAP5-7,KRTAP5-8,NADSYN1	PMID:27306882
rs2007132	AFF1,C4orf36	PMID:27306882
rs200906779	PTGIS,RNU7-72P,RP5-1041C10.3,SLC9A8	PMID:27306882
rs2058531	AC009121.1,RMI2,RP11-485G7.5,RP11-485G7.6	PMID:27306882
rs2075742	TYK2	PMID:27306882
rs2421050	ADRA1B	PMID:27306882
rs2569693	TYK2	PMID:27306882
rs2618480	BLK,FAM167A,RP11-148O21.2,RP11-148O21.3,RP11-148O21.4,RP11-148O21.6	PMID:27306882
rs2618481	BLK,FAM167A,RP11-148O21.2,RP11-148O21.3,RP11-148O21.4,RP11-148O21.6	PMID:27306882
rs2667971	TGS1,TMEM68	PMID:27306882
rs2668010	LYN,SNORA1,TGS1,TMEM68	PMID:27306882
rs2736335	AF131215.4,BLK,C8orf49,CTSB,DEFB135,DEFB136,FDFT1,GATA4,MTMR9,NEIL2,RP11-148O21.2,RP11-148O21.3,RP11-148O21.4,RP11-148O21.6,RP11-297N6.4,XKR6	PMID:27306882
rs280497	CTD-2369P2.8,ICAM1,ICAM4	PMID:27306882
rs280519	CTD-2369P2.10,CTD-2369P2.4,CTD-2369P2.5,CTD-2369P2.8,EIF3G,FDX1L,ICAM1,ICAM4,ICAM5,MRPL4,P2RY11,PPAN,PPAN-P2RY11,SNORD105,SNORD105B,ZGLP1	PMID:27306882
rs2849018	HLA-DOB,TAP2	PMID:27306882
rs3024493	C1orf147,DYRK3,FAIM3,FCAMR,IKBKE,IL19,IL24,MAPKAPK2,PIGR,SNORD112	PMID:27306882
rs3024505	DYRK3,FAIM3,IL10,IL19,IL20,IL24,MAPKAPK2,PIGR,SNORD112	PMID:27306882
rs3101018	MSH5,MSH5-SAPCD1,SAPCD1,SAPCD1-AS1,VWA7	PMID:27306882
rs3115671	ABHD16A,APOM,ATP6V1G2,ATP6V1G2-DDX39B,BAG6,C6orf25,C6orf48,CLIC1,CSNK2B,CSNK2B-LY6G5B-1181,DDAH2,EHMT2,EHMT2-AS1,GPANK1,HSPA1A,HSPA1B,HSPA1L,LSM2,LTA,LY6G5B,LY6G5C,LY6G6C,LY6G6D,LY6G6E,LY6G6F,MEGT1,MIR4646,MSH5,MSH5-SAPCD1,NFKBIL1,PRRC2A,SLC44A4,SNORA38,SNORD48,SNORD52,TNF,VARS,XXbac-BPG32J3.20,Y_RNA	PMID:27306882
rs3117577	ABHD16A,AIF1,ATP6V1G2,ATP6V1G2-DDX39B,C2,C6orf25,C6orf48,CLIC1,CSNK2B,CSNK2B-LY6G5B-1181,DDAH2,DXO,EHMT2,EHMT2-AS1,GPANK1,HSPA1B,LSM2,LST1,LTA,LY6G5C,LY6G6C,LY6G6D,LY6G6E,LY6G6F,MEGT1,MICB,MIR4646,MSH5,MSH5-SAPCD1,NCR3,NELFE,NFKBIL1,PRRC2A,SKIV2L,SLC44A4,SNORA38,SNORD48,STK19,TNF,UQCRHP1,VARS,XXbac-BPG32J3.20,Y_RNA,ZBTB12	PMID:27306882
rs3117582	AIF1,ATP6V1G2,ATP6V1G2-DDX39B,C2,C6orf48,CLIC1,EHMT2,EHMT2-AS1,HCP5,HSPA1A,HSPA1B,HSPA1L,LSM2,LST1,LTA,LY6G6F,MEGT1,MICA,MICB,MSH5,MSH5-SAPCD1,NCR3,NFKBIL1,PRRC2A,SLC44A4,SNORA38,SNORD48,SNORD52,TNF,UQCRHP1,VARS,XXbac-BPG181B23.7,XXbac-BPG32J3.20,Y_RNA,ZBTB12	PMID:27306882
rs3129956	ATF6B,HLA-DOB,HLA-DQA2,PSMB9,TAP1,TAP2,TNXB,XXbac-BPG154L12.4	PMID:27306882
rs3130288	EHMT2,EHMT2-AS1,GPSM3,NOTCH4,PBX2,XXbac-BPG300A18.13	PMID:27306882
rs3130484	ABHD16A,CSNK2B,CSNK2B-LY6G5B-1181,HSPA1A,HSPA1L,LY6G5B,LY6G5C,LY6G6E,LY6G6F,MEGT1,MSH5,MSH5-SAPCD1,SAPCD1,SAPCD1-AS1,VARS,VWA7,XXbac-BPG32J3.20,Y_RNA	PMID:27306882
rs3131383	MSH5,MSH5-SAPCD1,SAPCD1,SAPCD1-AS1,VWA7	PMID:27306882
rs3132443	ABHD16A,CSNK2B,CSNK2B-LY6G5B-1181,HSPA1A,HSPA1L,LY6G5B,LY6G5C,LY6G6E,LY6G6F,MEGT1,MSH5,MSH5-SAPCD1,SAPCD1,SAPCD1-AS1,VARS,VWA7,XXbac-BPG32J3.20,Y_RNA	PMID:27306882
rs3210879	PTGIS	PMID:27306882
rs3210880	PTGIS	PMID:27306882
rs3214179	CCL17,CIAPIN1,COQ9,TEPP	PMID:27306882
rs34288126	TNPO3,TPI1P2	PMID:27306882
rs34767000	AC135048.1,ARMC5,BCKDK,C16orf98,FUS,HSD3B7,ITGAM,KAT8,PRSS36,PRSS8,PYCARD,PYDC1,RNU7-199P,RP11-196G11.4,RP11-388M20.2,RP11-388M20.6,RP11-452L6.5,SETD1A,STX1B,TRIM72,ZNF646	PMID:27306882
rs34933034	COX5A,CYP1A2,EDC3,MAN2C1,MPI,RP11-817O13.8,SCAMP2,SEMA7A,SIN3A,UBL7,UBL7-AS1	PMID:27306882
rs35393613	AF131215.4,BLK,C8orf49,CTSB,DEFB135,DEFB136,FDFT1,GATA4,MTMR9,NEIL2,RP11-148O21.2,RP11-148O21.3,RP11-148O21.4,RP11-148O21.6,RP11-297N6.4,XKR6	PMID:27306882
rs367701385	NCOA5	PMID:27306882
rs3765107	SLC15A4	PMID:27306882
rs3800392	FANCE,MKRNP2,RPL10A	PMID:27306882
rs3800393	FANCE,MKRNP2,RPL10A	PMID:27306882
rs3832683	ARID5B	PMID:27306882
rs3834310	AL357060.1,RP11-356I2.4,TNFAIP3	PMID:27306882
rs41272536	ARPC5,LAMC1,LAMC2,NCF2,RGL1,RNU6-41P,RP11-505O17.1,SHCBP1L,SMG7	PMID:27306882
rs41283584	PTGIS	PMID:27306882
rs4146203	RPL7P51,SIGLEC14,SIGLEC5	PMID:27306882
rs4632147	RP11-170L3.2,ZNF267	PMID:27306882
rs463426	CCDC116,KB-1440D3.14,MIR130B,MIR301B,PPIL2,SDF2L1,UBE2L3,YDJC	PMID:27306882
rs4802800	RPL7P51,SIGLEC14,SIGLEC5	PMID:27306882
rs4921502	ADRA1B	PMID:27306882
rs4921506	ADRA1B	PMID:27306882
rs4944946	AP000867.14,KRTAP5-10,KRTAP5-7,KRTAP5-8,NADSYN1	PMID:27306882
rs4948496	ARID5B	PMID:27306882
rs55713402	PTGIS	PMID:27306882
rs55760657	COLGALT2	PMID:27306882
rs56136409	LYN,SNORA1	PMID:27306882
rs573905	AP002954.4,BCL9L,CXCR5,DDX6,FOXR1,RN7SL688P,RP11-158I9.5,UPK2,Y_RNA	PMID:27306882
rs58408589	RP11-170L3.2,ZNF267	PMID:27306882
rs5860052	AFF1,C4orf36	PMID:27306882
rs60087681	LYN,SNORA1	PMID:27306882
rs6032664	NCOA5	PMID:27306882
rs61400421	ADPRH,ARHGAP31,ARHGAP31-AS1,COX17,DTX3L,GSK3B,MAATS1,NR1I2,PARP15,PLA1A,POGLUT1,POPDC2,RP11-18H7.1,RP11-190C22.8,RP11-190C22.9,TIMMDC1,TMEM39A	PMID:27306882
rs62130686	TYK2	PMID:27306882
rs62130687	TYK2	PMID:27306882
rs62130688	TYK2	PMID:27306882
rs62489069	AF131215.4,BLK,C8orf49,CTSB,DEFB135,DEFB136,FDFT1,GATA4,MTMR9,NEIL2,RP11-148O21.2,RP11-148O21.3,RP11-148O21.4,RP11-148O21.6,RP11-297N6.4,XKR6	PMID:27306882
rs6658353	FCRLA,FCRLB	PMID:27306882
rs6673121	LYST	PMID:27306882
rs67898294	RP11-170L3.2,ZNF267	PMID:27306882
rs6907324	FANCE,MKRNP2,RPL10A	PMID:27306882
rs6907364	FANCE,MKRNP2,RPL10A	PMID:27306882
rs6938946	FANCE,MKRNP2,RPL10A	PMID:27306882
rs7190807	C16orf98,KAT8,PRSS36,PRSS8,PYCARD,RP11-388M20.2	PMID:27306882
rs7193268	AC135048.1,ARMC5,BCKDK,C16orf98,FUS,HSD3B7,ITGAM,KAT8,PRSS36,PRSS8,PYCARD,PYDC1,RNU7-199P,RP11-196G11.4,RP11-388M20.2,RP11-388M20.6,RP11-452L6.5,SETD1A,STX1B,TRIM72,ZNF646	PMID:27306882
rs7200615	AC135048.1,ARMC5,BCKDK,C16orf98,FUS,HSD3B7,ITGAM,KAT8,PRSS36,PRSS8,PYCARD,PYDC1,RNU7-199P,RP11-196G11.4,RP11-388M20.2,RP11-388M20.6,RP11-452L6.5,SETD1A,STX1B,TRIM72,ZNF646	PMID:27306882
rs7206312	AC135048.1,C16orf98,HSD3B7,PYCARD,SETD1A,STX1B	PMID:27306882
rs7341667	LYN,SNORA1	PMID:27306882
rs73682127	LYN,SNORA1	PMID:27306882
rs7486387	BCL2L14,DUSP16,LOH12CR1,LOH12CR2,LRP6,MANSC1,RNU6-1295P,RNU6-545P,RP11-158N24.1	PMID:27306882
rs753859	ATG4D,CDC37,CDKN2D,CTC-429L19.3,CTC-539A10.7,CTD-2369P2.10,CTD-2369P2.2,CTD-2369P2.4,CTD-2369P2.5,CTD-2369P2.8,DNM2,DNMT1,FDX1L,ICAM1,ICAM4,ICAM5,ILF3,ILF3-AS1,KEAP1,KRI1,MIR1181,MIR1238,MIR4322,MIR638,MRPL4,QTRT1,RNU7-140P,S1PR2,S1PR5,SLC44A2,TYK2,ZGLP1	PMID:27306882
rs7769906	FANCE,MKRNP2,RPL10A	PMID:27306882
rs7834059	TGS1,TMEM68	PMID:27306882
rs79411652	AL357060.1	PMID:27306882
rs8068125	GSDMB,ORMDL3	PMID:27306882
rs885743	TYK2	PMID:27306882
rs901886	TYK2	PMID:27306882
rs910051	HLA-DOB,TAP2	PMID:27306882
rs9267544	C6orf48,EHMT2,HSPA1B,SLC44A4,SNORD48	PMID:27306882
rs9267574	ABHD16A,APOM,ATP6V1G2-DDX39B,BAG6,C6orf47,C6orf47-AS1,CSNK2B,CSNK2B-LY6G5B-1181,DDX39B,GPANK1,LY6G5B,LY6G5C,MCCD1,MSH5,MSH5-SAPCD1,RNU6-850P,SAPCD1,SAPCD1-AS1,SNORD117,VWA7,XXbac-BPG32J3.20,Y_RNA	PMID:27306882
rs9380500	FANCE,MKRNP2,RPL10A	PMID:27306882
rs9380501	FANCE,MKRNP2,RPL10A	PMID:27306882
rs9380502	FANCE,MKRNP2,RPL10A	PMID:27306882
rs9469843	C6orf1,HMGA1,NUDT3,RPS10,RPS10-NUDT3,UHRF1BP1	PMID:27306882
rs9494895	AL357060.1,RP11-356I2.4,TNFAIP3	PMID:27306882
rs960709	ANXA6,TNIP1	PMID:27306882
rs9806906	CCL22,CX3CL1	PMID:27306882
rs9901483	GSDMA,GSDMB,LRRC3C,ORMDL3,PSMD3,RP11-387H17.4	PMID:27306882
rs9907291	GSDMB,ORMDL3	PMID:27306882
rs9930524	AC135048.1,ARMC5,C16orf98,FUS,HSD3B7,ITGAM,KAT8,PRSS36,PRSS8,PYCARD,PYDC1,RNU7-199P,RP11-388M20.2,RP11-388M20.6,RP11-452L6.5,SETD1A,STX1B,STX4,TRIM72,ZNF646	PMID:27306882
rs9933520	AC135048.1,ARMC5,BCKDK,C16orf98,FUS,HSD3B7,ITGAM,KAT8,PRSS36,PRSS8,PYCARD,PYDC1,RNU7-199P,RP11-196G11.4,RP11-388M20.2,RP11-388M20.6,RP11-452L6.5,SETD1A,STX1B,TRIM72,ZNF646	PMID:27306882
rs9933937	AC135048.1,ARMC5,C16orf98,FUS,HSD3B7,ITGAM,ITGAX,KAT8,PRSS36,PRSS8,PYCARD,PYDC1,RNU7-199P,RP11-120K18.3,RP11-388M20.2,RP11-388M20.6,RP11-452L6.5,SETD1A,STX1B,TRIM72,ZNF646	PMID:27306882
rs9937645	AC135048.1,ARMC5,C16orf98,FUS,HSD3B7,ITGAM,KAT8,PRSS36,PRSS8,PYCARD,PYDC1,RNU7-199P,RP11-388M20.2,RP11-388M20.6,RP11-452L6.5,SETD1A,STX1B,STX4,TRIM72,ZNF646	PMID:27306882
rs9938063	C16orf98,KAT8,PRSS36,PRSS8,PYCARD,RP11-388M20.2	PMID:27306882
rs9940397	C16orf98,KAT8,PRSS36,PRSS8,PYCARD,RP11-388M20.2	PMID:27306882
rs10761602	ARID5B	PMID:31501517
rs111734595	GSDMB,STARD3	PMID:31501517
rs111826178	GRB7,NEUROD2,PNMT,PSMD3,STARD3,TCAP	PMID:31501517
rs11191683	CALHM1,CALHM2,CALHM3,NEURL	PMID:31501517
rs112141468	GSDMB,STARD3	PMID:31501517
rs112569955	GSDMB,NEUROD2	PMID:31501517
rs11309810	AC135048.1,ARMC5,BCKDK,FBXL19,FUS,HSD3B7,ITGAD,KAT8,PRSS36,PYDC1,SETD1A,STX4,TRIM72,ZNF646,ZNF668	PMID:31501517
rs1143679	FUS,PRSS36,PYDC1,TRIM72,ZNF668	PMID:31501517
rs116007403	PTGIS	PMID:31501517
rs11697848	SNAI1	PMID:31501517
rs11698676	B4GALT5,PTGIS,SLC9A8	PMID:31501517
rs11861236	RMI2,SOCS1,TNP2	PMID:31501517
rs11865746	FUS,STX4	PMID:31501517
rs12220267	AS3MT	PMID:31501517
rs12298615	SLC15A4	PMID:31501517
rs12422045	KRTAP5-10	PMID:31501517
rs12531540	HOXA13	PMID:31501517
rs12695386	POGLUT1,POPDC2,TMEM39A	PMID:31501517
rs12919083	PRM2,RMI2,SOCS1	PMID:31501517
rs13215208	PACSIN1,SCUBE3	PMID:31501517
rs13240595	AHCYL2,ATP6V1F,IRF5,OPN1SW	PMID:31501517
rs13334305	CCL17,DOK4,POLR2C	PMID:31501517
rs1377586	CPLX1,CTBP1,DGKQ,FGFRL1,GAK,IDUA,LETM1,MAEA,MFSD7,PCGF3,RNF212,SLC26A1,TMEM175,UVSSA	PMID:31501517
rs1712512	INA	PMID:31501517
rs1804182	POLB,VDAC3	PMID:31501517
rs1884738	SNAI1	PMID:31501517
rs1912818	LYN	PMID:31501517
rs199553914	PLXNB3	PMID:31501517
rs199590607	ABCD1,BCAP31,HCFC1,IKBKG,TMEM187	PMID:31501517
rs2041670	RMI2,SOCS1	PMID:31501517
rs2058531	RMI2,SOCS1	PMID:31501517
rs2069235	APOBEC3A,APOBEC3B,APOBEC3C,APOBEC3D,ATF4,CBX6,CBX7,DNAL4,FAM83F,MGAT3,NPTXR,RPL3,RPS19BP1,SUN2,TOMM22	PMID:31501517
rs2168637	CEACAM18	PMID:31501517
rs2282621	KRTAP5-9	PMID:31501517
rs2284196	FANCE,PPARD,RPL10A,RPS10,RPS10-NUDT3	PMID:31501517
rs2395621	FANCE,RPL10A	PMID:31501517
rs280497	ANGPTL6,ICAM1,PPAN,PPAN-P2RY11	PMID:31501517
rs280519	ANGPTL6,DNMT1,ICAM1,ICAM4,ICAM5,MRPL4,PPAN,PPAN-P2RY11,S1PR2	PMID:31501517
rs3024505	FAIM3	PMID:31501517
rs3129950	HLA-DQA2	PMID:31501517
rs3129956	AGPAT1,CFB,EGFL8,GPSM3,HLA-DOB,HLA-DQA2,HLA-DQB1,HLA-DQB2,PPT2,PPT2-EGFL8,PRRT1,RNF5,TAP2	PMID:31501517
rs3130484	C6orf48,HSPA1B,NEU1,SAPCD1,SLC44A4,VARS,VWA7	PMID:31501517
rs3131383	ATP6V1G2,ATP6V1G2-DDX39B,C2,C6orf25,C6orf48,EHMT2,HSPA1A,HSPA1B,HSPA1L,LTB,LY6G6C,LY6G6D,LY6G6E,NEU1,NFKBIL1,PRRC2A,SAPCD1,SLC44A4,VARS,VWA7,XXbac-BPG32J3.20,ZBTB12	PMID:31501517
rs3132443	C6orf48,HSPA1B,NEU1,SAPCD1,SLC44A4,VARS,VWA7	PMID:31501517
rs3210879	KCNB1,PTGIS	PMID:31501517
rs3210880	KCNB1,PTGIS	PMID:31501517
rs3214973	SLC15A4	PMID:31501517
rs340651	AFF1,C4orf36	PMID:31501517
rs34288126	ATP6V1F,IRF5,TSPAN33	PMID:31501517
rs35414340	IRF5	PMID:31501517
rs35789143	AHCYL2,ATP6V1F,IRF5,OPN1SW	PMID:31501517
rs36017297	AFF1,C4orf36	PMID:31501517
rs367701385	SLC12A5	PMID:31501517
rs3765107	SLC15A4	PMID:31501517
rs3794060	KRTAP5-9	PMID:31501517
rs41283584	KCNB1,PTGIS	PMID:31501517
rs4240671	GATA4	PMID:31501517
rs4438945	SCUBE3,SNRPC	PMID:31501517
rs463426	CCDC116,PPIL2,YDJC	PMID:31501517
rs4713841	PACSIN1	PMID:31501517
rs4717901	LIMK1	PMID:31501517
rs4840525	GATA4	PMID:31501517
rs4889542	PYDC1,TRIM72	PMID:31501517
rs55713402	PTGIS	PMID:31501517
rs573905	BCL9L,DDX6,UPK2	PMID:31501517
rs5753607	CCDC116,PPIL2,YDJC	PMID:31501517
rs6032664	MMP9,NCOA5,SLC12A5,ZNF335	PMID:31501517
rs61823879	APOBEC4,COLGALT2	PMID:31501517
rs6457784	PACSIN1	PMID:31501517
rs6839933	AFF1,C4orf36	PMID:31501517
rs6940375	PACSIN1	PMID:31501517
rs7202472	COX4I1,EMC8,IRF8	PMID:31501517
rs7206312	PYDC1,TRIM72	PMID:31501517
rs7211998	GSDMB,MIEN1,PSMD3,STARD3	PMID:31501517
rs732934	KRTAP5-9	PMID:31501517
rs77642050	PTGIS	PMID:31501517
rs8068125	MIEN1,STARD3	PMID:31501517
rs9380497	PACSIN1	PMID:31501517
rs9652582	RMI2,SOCS1	PMID:31501517
rs9898031	MIEN1,PSMD3	PMID:31501517
rs9901483	ERBB2,GRB7,GSDMB,LRRC3C,MIEN1,NEUROD2,PSMD3,STARD3	PMID:31501517
rs9902621	MIEN1,PSMD3	PMID:31501517
rs9909432	ERBB2,GSDMB,MIEN1,NEUROD2,STARD3	PMID:31501517
rs9930524	FUS	PMID:31501517
rs9933937	FUS,SETD1A,ZNF646,ZNF668	PMID:31501517
rs9936079	IRF8	PMID:31501517
rs9937645	FUS	PMID:31501517
rs9941107	TNP2	PMID:31501517

## Sheet: eQTL
Variant	Cell_Source	eQTL_Genes	Data_Source
rs11191667	brain	BORCS7	PMID: 30050107_BrainSeq
rs11191667	brain	SFXN2	PMID: 30050107_BrainSeq
rs11191667	brain	NT5C2	PMID: 30050107_BrainSeq
rs11191667	brain	MFSD13A	PMID: 30050107_BrainSeq
rs11191667	brain	ARL3	PMID: 30050107_BrainSeq
rs11191667	Muscle_Skeletal	ATP5MD	GTEx_V8
rs11191667	Muscle_Skeletal	WBP1L	GTEx_V8
rs11191667	Muscle_Skeletal	ARL3	GTEx_V8
rs11191667	Muscle_Skeletal	BORCS7	GTEx_V8
rs11191667	Muscle_Skeletal	GSTO2	GTEx_V8
rs11191667	Muscle_Skeletal	COL17A1	GTEx_V8
rs11191667	Muscle_Skeletal	TAF5	GTEx_V8
rs11191667	Muscle_Skeletal	AS3MT	GTEx_V8
rs11191667	Muscle_Skeletal	TRIM8	GTEx_V8
rs11191667	Muscle_Skeletal	NT5C2	GTEx_V8
rs11191667	Muscle_Skeletal	CALHM2	GTEx_V8
rs11191667	Skin_Not_Sun_Exposed_Suprapubic	MFSD13A	GTEx_V8
rs11191667	Skin_Not_Sun_Exposed_Suprapubic	AS3MT	GTEx_V8
rs11191667	Skin_Not_Sun_Exposed_Suprapubic	CALHM2	GTEx_V8
rs11191667	Skin_Not_Sun_Exposed_Suprapubic	PDCD11	GTEx_V8
rs11191667	Skin_Not_Sun_Exposed_Suprapubic	ATP5MD	GTEx_V8
rs11191667	Skin_Not_Sun_Exposed_Suprapubic	CYP17A1	GTEx_V8
rs11191667	Skin_Not_Sun_Exposed_Suprapubic	BORCS7	GTEx_V8
rs11191667	macrophage_naive	CALHM2	PMID: 27768889_Nedelec_2016
rs11191667	macrophage_naive	CNNM2	PMID: 27768889_Nedelec_2016
rs11191667	macrophage_naive	ATP5MD	PMID: 27768889_Nedelec_2016
rs11191667	macrophage_naive	INA	PMID: 27768889_Nedelec_2016
rs11191667	macrophage_naive	MFSD13A	PMID: 27768889_Nedelec_2016
rs11191667	Brain_Nucleus_accumbens_basal_ganglia	STN1	GTEx_V8
rs11191667	Brain_Nucleus_accumbens_basal_ganglia	CALHM2	GTEx_V8
rs11191667	Brain_Nucleus_accumbens_basal_ganglia	PDCD11	GTEx_V8
rs11191667	Brain_Nucleus_accumbens_basal_ganglia	PCGF6	GTEx_V8
rs11191667	Brain_Nucleus_accumbens_basal_ganglia	ATP5MD	GTEx_V8
rs11191667	Brain_Nucleus_accumbens_basal_ganglia	RPARP-AS1	GTEx_V8
rs11191667	Brain_Nucleus_accumbens_basal_ganglia	INA	GTEx_V8
rs11191667	Brain_Nucleus_accumbens_basal_ganglia	AS3MT	GTEx_V8
rs11191667	Adrenal_Gland	MFSD13A	GTEx_V8
rs11191667	Adrenal_Gland	CFAP43	GTEx_V8
rs11191667	Adrenal_Gland	BORCS7	GTEx_V8
rs11191667	Adrenal_Gland	ATP5MD	GTEx_V8
rs11191667	Adrenal_Gland	MARCKSL1P1	GTEx_V8
rs11191667	Adrenal_Gland	PSD	GTEx_V8
rs11191667	Adrenal_Gland	STN1	GTEx_V8
rs11191667	Adrenal_Gland	AL121929.2	GTEx_V8
rs11191667	Adrenal_Gland	CNNM2	GTEx_V8
rs11191667	Adrenal_Gland	TRIM8	GTEx_V8
rs11191667	Adrenal_Gland	RPL22P17	GTEx_V8
rs11191667	Adrenal_Gland	AL356608.1	GTEx_V8
rs11191667	Adrenal_Gland	CALHM1	GTEx_V8
rs11191667	Cells_Cultured_fibroblasts	MARCKSL1P1	GTEx_V8
rs11191667	Cells_Cultured_fibroblasts	SH3PXD2A	GTEx_V8
rs11191667	Cells_Cultured_fibroblasts	ATP5MD	GTEx_V8
rs11191667	Cells_Cultured_fibroblasts	BORCS7	GTEx_V8
rs11191667	Cells_Cultured_fibroblasts	SLK	GTEx_V8
rs11191667	Cells_Cultured_fibroblasts	SFXN2	GTEx_V8
rs11191667	Cells_Cultured_fibroblasts	CALHM2	GTEx_V8
rs11191667	Cells_Cultured_fibroblasts	WBP1L	GTEx_V8
rs11191667	Cells_Cultured_fibroblasts	PCGF6	GTEx_V8
rs11191667	Cells_Cultured_fibroblasts	AS3MT	GTEx_V8
rs11191667	Cells_Cultured_fibroblasts	ARL3	GTEx_V8
rs11191667	Artery_Aorta	MFSD13A	GTEx_V8
rs11191667	Artery_Aorta	BORCS7	GTEx_V8
rs11191667	Artery_Aorta	AS3MT	GTEx_V8
rs11191667	Artery_Aorta	ATP5MD	GTEx_V8
rs11191667	Artery_Aorta	INA	GTEx_V8
rs11191667	Artery_Aorta	PDCD11	GTEx_V8
rs11191667	Artery_Aorta	CALHM2	GTEx_V8
rs11191667	Artery_Aorta	TRIM8	GTEx_V8
rs11191667	Brain_Cortex	BORCS7	GTEx_V8
rs11191667	Brain_Cortex	ATP5MD	GTEx_V8
rs11191667	Brain_Cortex	CALHM2	GTEx_V8
rs11191667	Brain_Cortex	PDCD11	GTEx_V8
rs11191667	Brain_Cortex	STN1	GTEx_V8
rs11191667	iPSC	TAF5	PMID: 28489815_HipSci
rs11191667	iPSC	PDCD11	PMID: 28489815_HipSci
rs11191667	iPSC	SFXN2	PMID: 28489815_HipSci
rs11191667	iPSC	WBP1L	PMID: 28489815_HipSci
rs11191667	iPSC	TRIM8	PMID: 28489815_HipSci
rs11191667	iPSC	PCGF6	PMID: 28489815_HipSci
rs11191667	iPSC	FBXL15	PMID: 28489815_HipSci
rs11191667	iPSC	MFSD13A	PMID: 28489815_HipSci
rs11191667	Prostate	C10orf95	GTEx_V8
rs11191667	Prostate	PDCD11	GTEx_V8
rs11191667	Prostate	CALHM3	GTEx_V8
rs11191667	Prostate	COL17A1	GTEx_V8
rs11191667	Prostate	GSTO1	GTEx_V8
rs11191667	Prostate	CFAP43	GTEx_V8
rs11191667	Prostate	MARCKSL1P1	GTEx_V8
rs11191667	Prostate	BORCS7	GTEx_V8
rs11191667	Nerve_Tibial	CNNM2	GTEx_V8
rs11191667	Nerve_Tibial	PDCD11	GTEx_V8
rs11191667	Nerve_Tibial	GSTO2	GTEx_V8
rs11191667	Nerve_Tibial	CYP17A1	GTEx_V8
rs11191667	Nerve_Tibial	CALHM2	GTEx_V8
rs11191667	Nerve_Tibial	NT5C2	GTEx_V8
rs11191667	Nerve_Tibial	ATP5MD	GTEx_V8
rs11191667	Nerve_Tibial	SUFU	GTEx_V8
rs11191667	Nerve_Tibial	AS3MT	GTEx_V8
rs11191667	Nerve_Tibial	MFSD13A	GTEx_V8
rs11191667	Nerve_Tibial	BORCS7	GTEx_V8
rs11191667	NK-cell_naive	BORCS7	PMID: 30449622_Schmiedel_2018
rs11191667	NK-cell_naive	ATP5MD	PMID: 30449622_Schmiedel_2018
rs11191667	Thyroid	CALHM2	GTEx_V8
rs11191667	Thyroid	PDCD11	GTEx_V8
rs11191667	Thyroid	WBP1L	GTEx_V8
rs11191667	Thyroid	BORCS7	GTEx_V8
rs11191667	Thyroid	MARCKSL1P1	GTEx_V8
rs11191667	Thyroid	ATP5MD	GTEx_V8
rs11191667	Thyroid	MFSD13A	GTEx_V8
rs11191667	CD8_T-cell_anti-CD3-CD28	TRIM8	PMID: 30449622_Schmiedel_2018
rs11191667	CD8_T-cell_anti-CD3-CD28	BORCS7	PMID: 30449622_Schmiedel_2018
rs11191667	CD8_T-cell_anti-CD3-CD28	NFKB2	PMID: 30449622_Schmiedel_2018
rs11191667	CD8_T-cell_anti-CD3-CD28	CUEDC2	PMID: 30449622_Schmiedel_2018
rs11191667	CD8_T-cell_anti-CD3-CD28	SLK	PMID: 30449622_Schmiedel_2018
rs11191667	CD8_T-cell_anti-CD3-CD28	MFSD13A	PMID: 30449622_Schmiedel_2018
rs11191667	CD8_T-cell_anti-CD3-CD28	SUFU	PMID: 30449622_Schmiedel_2018
rs11191667	CD8_T-cell_anti-CD3-CD28	ARL3	PMID: 30449622_Schmiedel_2018
rs11191667	Skin_Sun_Exposed_Lower_leg	AS3MT	GTEx_V8
rs11191667	Skin_Sun_Exposed_Lower_leg	ATP5MD	GTEx_V8
rs11191667	Skin_Sun_Exposed_Lower_leg	CALHM2	GTEx_V8
rs11191667	Skin_Sun_Exposed_Lower_leg	BORCS7	GTEx_V8
rs11191667	Skin_Sun_Exposed_Lower_leg	PDCD11	GTEx_V8
rs11191667	Skin_Sun_Exposed_Lower_leg	INA	GTEx_V8
rs11191667	Artery_Tibial	CNNM2	GTEx_V8
rs11191667	Artery_Tibial	BORCS7	GTEx_V8
rs11191667	Artery_Tibial	INA	GTEx_V8
rs11191667	Artery_Tibial	MFSD13A	GTEx_V8
rs11191667	Artery_Tibial	RPARP-AS1	GTEx_V8
rs11191667	Artery_Tibial	PDCD11	GTEx_V8
rs11191667	Artery_Tibial	CYP17A1	GTEx_V8
rs11191667	Artery_Tibial	AS3MT	GTEx_V8
rs11191667	Artery_Tibial	ATP5MD	GTEx_V8
rs11191667	Artery_Tibial	CALHM2	GTEx_V8
rs11191667	Th1_memory	BORCS7	PMID: 30449622_Schmiedel_2018
rs11191667	Th1_memory	PDCD11	PMID: 30449622_Schmiedel_2018
rs11191667	Th1_memory	PSD	PMID: 30449622_Schmiedel_2018
rs11191667	Th1_memory	MFSD13A	PMID: 30449622_Schmiedel_2018
rs11191667	Th1_memory	NEURL1	PMID: 30449622_Schmiedel_2018
rs11191667	Stomach	TAF5	GTEx_V8
rs11191667	Stomach	ATP5MD	GTEx_V8
rs11191683	brain	BORCS7	PMID: 30050107_BrainSeq
rs11191683	brain	SFXN2	PMID: 30050107_BrainSeq
rs11191683	brain	NT5C2	PMID: 30050107_BrainSeq
rs11191683	brain	CALHM2	PMID: 30050107_BrainSeq
rs11191683	brain	MFSD13A	PMID: 30050107_BrainSeq
rs11191683	brain	ARL3	PMID: 30050107_BrainSeq
rs11191683	Muscle_Skeletal	ATP5MD	GTEx_V8
rs11191683	Muscle_Skeletal	GSTO2	GTEx_V8
rs11191683	Muscle_Skeletal	TRIM8	GTEx_V8
rs11191683	Muscle_Skeletal	WBP1L	GTEx_V8
rs11191683	Muscle_Skeletal	BORCS7	GTEx_V8
rs11191683	Muscle_Skeletal	ARL3	GTEx_V8
rs11191683	Muscle_Skeletal	COL17A1	GTEx_V8
rs11191683	Muscle_Skeletal	NT5C2	GTEx_V8
rs11191683	Muscle_Skeletal	TAF5	GTEx_V8
rs11191683	Muscle_Skeletal	AS3MT	GTEx_V8
rs11191683	Muscle_Skeletal	CALHM2	GTEx_V8
rs11191683	Skin_Not_Sun_Exposed_Suprapubic	CALHM2	GTEx_V8
rs11191683	Skin_Not_Sun_Exposed_Suprapubic	PDCD11	GTEx_V8
rs11191683	Skin_Not_Sun_Exposed_Suprapubic	ATP5MD	GTEx_V8
rs11191683	Skin_Not_Sun_Exposed_Suprapubic	AS3MT	GTEx_V8
rs11191683	Skin_Not_Sun_Exposed_Suprapubic	CYP17A1	GTEx_V8
rs11191683	Skin_Not_Sun_Exposed_Suprapubic	MFSD13A	GTEx_V8
rs11191683	Skin_Not_Sun_Exposed_Suprapubic	BORCS7	GTEx_V8
rs11191683	macrophage_naive	CNNM2	PMID: 27768889_Nedelec_2016
rs11191683	macrophage_naive	ATP5MD	PMID: 27768889_Nedelec_2016
rs11191683	macrophage_naive	INA	PMID: 27768889_Nedelec_2016
rs11191683	macrophage_naive	MFSD13A	PMID: 27768889_Nedelec_2016
rs11191683	macrophage_naive	CALHM2	PMID: 27768889_Nedelec_2016
rs11191683	Brain_Nucleus_accumbens_basal_ganglia	STN1	GTEx_V8
rs11191683	Brain_Nucleus_accumbens_basal_ganglia	INA	GTEx_V8
rs11191683	Brain_Nucleus_accumbens_basal_ganglia	PDCD11	GTEx_V8
rs11191683	Brain_Nucleus_accumbens_basal_ganglia	PCGF6	GTEx_V8
rs11191683	Brain_Nucleus_accumbens_basal_ganglia	AS3MT	GTEx_V8
rs11191683	Brain_Nucleus_accumbens_basal_ganglia	CALHM2	GTEx_V8
rs11191683	Brain_Nucleus_accumbens_basal_ganglia	ATP5MD	GTEx_V8
rs11191683	Brain_Nucleus_accumbens_basal_ganglia	RPARP-AS1	GTEx_V8
rs11191683	Adrenal_Gland	TRIM8	GTEx_V8
rs11191683	Adrenal_Gland	BORCS7	GTEx_V8
rs11191683	Adrenal_Gland	ATP5MD	GTEx_V8
rs11191683	Adrenal_Gland	STN1	GTEx_V8
rs11191683	Adrenal_Gland	AL356608.1	GTEx_V8
rs11191683	Adrenal_Gland	RPL22P17	GTEx_V8
rs11191683	Adrenal_Gland	AL121929.2	GTEx_V8
rs11191683	Adrenal_Gland	CFAP43	GTEx_V8
rs11191683	Adrenal_Gland	MFSD13A	GTEx_V8
rs11191683	Adrenal_Gland	MARCKSL1P1	GTEx_V8
rs11191683	Adrenal_Gland	CALHM1	GTEx_V8
rs11191683	Adrenal_Gland	CNNM2	GTEx_V8
rs11191683	Adrenal_Gland	PSD	GTEx_V8
rs11191683	Cells_Cultured_fibroblasts	MARCKSL1P1	GTEx_V8
rs11191683	Cells_Cultured_fibroblasts	WBP1L	GTEx_V8
rs11191683	Cells_Cultured_fibroblasts	ATP5MD	GTEx_V8
rs11191683	Cells_Cultured_fibroblasts	PCGF6	GTEx_V8
rs11191683	Cells_Cultured_fibroblasts	AS3MT	GTEx_V8
rs11191683	Cells_Cultured_fibroblasts	ARL3	GTEx_V8
rs11191683	Cells_Cultured_fibroblasts	SLK	GTEx_V8
rs11191683	Cells_Cultured_fibroblasts	CALHM2	GTEx_V8
rs11191683	Cells_Cultured_fibroblasts	SH3PXD2A	GTEx_V8
rs11191683	Cells_Cultured_fibroblasts	SFXN2	GTEx_V8
rs11191683	Cells_Cultured_fibroblasts	BORCS7	GTEx_V8
rs11191683	Artery_Aorta	PDCD11	GTEx_V8
rs11191683	Artery_Aorta	ATP5MD	GTEx_V8
rs11191683	Artery_Aorta	CALHM2	GTEx_V8
rs11191683	Artery_Aorta	MFSD13A	GTEx_V8
rs11191683	Artery_Aorta	BORCS7	GTEx_V8
rs11191683	Artery_Aorta	TRIM8	GTEx_V8
rs11191683	Artery_Aorta	INA	GTEx_V8
rs11191683	Artery_Aorta	AS3MT	GTEx_V8
rs11191683	Brain_Cortex	ATP5MD	GTEx_V8
rs11191683	Brain_Cortex	CALHM2	GTEx_V8
rs11191683	Brain_Cortex	STN1	GTEx_V8
rs11191683	Brain_Cortex	PDCD11	GTEx_V8
rs11191683	Brain_Cortex	BORCS7	GTEx_V8
rs11191683	iPSC	SFXN2	PMID: 28489815_HipSci
rs11191683	iPSC	TRIM8	PMID: 28489815_HipSci
rs11191683	iPSC	WBP1L	PMID: 28489815_HipSci
rs11191683	iPSC	PDCD11	PMID: 28489815_HipSci
rs11191683	iPSC	PCGF6	PMID: 28489815_HipSci
rs11191683	iPSC	FBXL15	PMID: 28489815_HipSci
rs11191683	iPSC	MFSD13A	PMID: 28489815_HipSci
rs11191683	iPSC	TAF5	PMID: 28489815_HipSci
rs11191683	Prostate	COL17A1	GTEx_V8
rs11191683	Prostate	GSTO1	GTEx_V8
rs11191683	Prostate	CALHM3	GTEx_V8
rs11191683	Prostate	CFAP43	GTEx_V8
rs11191683	Prostate	MARCKSL1P1	GTEx_V8
rs11191683	Prostate	PDCD11	GTEx_V8
rs11191683	Prostate	BORCS7	GTEx_V8
rs11191683	Prostate	C10orf95	GTEx_V8
rs11191683	Nerve_Tibial	CNNM2	GTEx_V8
rs11191683	Nerve_Tibial	BORCS7	GTEx_V8
rs11191683	Nerve_Tibial	GSTO2	GTEx_V8
rs11191683	Nerve_Tibial	AS3MT	GTEx_V8
rs11191683	Nerve_Tibial	CALHM2	GTEx_V8
rs11191683	Nerve_Tibial	SUFU	GTEx_V8
rs11191683	Nerve_Tibial	PDCD11	GTEx_V8
rs11191683	Nerve_Tibial	MFSD13A	GTEx_V8
rs11191683	Nerve_Tibial	NT5C2	GTEx_V8
rs11191683	Nerve_Tibial	ATP5MD	GTEx_V8
rs11191683	Nerve_Tibial	CYP17A1	GTEx_V8
rs11191683	NK-cell_naive	BORCS7	PMID: 30449622_Schmiedel_2018
rs11191683	NK-cell_naive	ATP5MD	PMID: 30449622_Schmiedel_2018
rs11191683	Thyroid	BORCS7	GTEx_V8
rs11191683	Thyroid	PDCD11	GTEx_V8
rs11191683	Thyroid	MARCKSL1P1	GTEx_V8
rs11191683	Thyroid	MFSD13A	GTEx_V8
rs11191683	Thyroid	WBP1L	GTEx_V8
rs11191683	Thyroid	ATP5MD	GTEx_V8
rs11191683	Thyroid	CALHM2	GTEx_V8
rs11191683	CD8_T-cell_anti-CD3-CD28	BORCS7	PMID: 30449622_Schmiedel_2018
rs11191683	CD8_T-cell_anti-CD3-CD28	TRIM8	PMID: 30449622_Schmiedel_2018
rs11191683	CD8_T-cell_anti-CD3-CD28	SLK	PMID: 30449622_Schmiedel_2018
rs11191683	CD8_T-cell_anti-CD3-CD28	ARL3	PMID: 30449622_Schmiedel_2018
rs11191683	CD8_T-cell_anti-CD3-CD28	SUFU	PMID: 30449622_Schmiedel_2018
rs11191683	CD8_T-cell_anti-CD3-CD28	CUEDC2	PMID: 30449622_Schmiedel_2018
rs11191683	CD8_T-cell_anti-CD3-CD28	MFSD13A	PMID: 30449622_Schmiedel_2018
rs11191683	Skin_Sun_Exposed_Lower_leg	INA	GTEx_V8
rs11191683	Skin_Sun_Exposed_Lower_leg	CFAP43	GTEx_V8
rs11191683	Skin_Sun_Exposed_Lower_leg	ATP5MD	GTEx_V8
rs11191683	Skin_Sun_Exposed_Lower_leg	AS3MT	GTEx_V8
rs11191683	Skin_Sun_Exposed_Lower_leg	CALHM2	GTEx_V8
rs11191683	Skin_Sun_Exposed_Lower_leg	PDCD11	GTEx_V8
rs11191683	Skin_Sun_Exposed_Lower_leg	BORCS7	GTEx_V8
rs11191683	Artery_Tibial	INA	GTEx_V8
rs11191683	Artery_Tibial	AS3MT	GTEx_V8
rs11191683	Artery_Tibial	BORCS7	GTEx_V8
rs11191683	Artery_Tibial	ATP5MD	GTEx_V8
rs11191683	Artery_Tibial	PDCD11	GTEx_V8
rs11191683	Artery_Tibial	RPARP-AS1	GTEx_V8
rs11191683	Artery_Tibial	CYP17A1	GTEx_V8
rs11191683	Artery_Tibial	MFSD13A	GTEx_V8
rs11191683	Artery_Tibial	CALHM2	GTEx_V8
rs11191683	Th1_memory	PDCD11	PMID: 30449622_Schmiedel_2018
rs11191683	Th1_memory	BORCS7	PMID: 30449622_Schmiedel_2018
rs11191683	Th1_memory	NEURL1	PMID: 30449622_Schmiedel_2018
rs11191683	Th1_memory	PSD	PMID: 30449622_Schmiedel_2018
rs11191683	Th1_memory	MFSD13A	PMID: 30449622_Schmiedel_2018
rs11191683	Stomach	CFAP58	GTEx_V8
rs11191683	Stomach	CFAP43	GTEx_V8
rs12220267	brain	SFXN2	PMID: 30050107_BrainSeq
rs12220267	brain	BORCS7	PMID: 30050107_BrainSeq
rs12220267	brain	NT5C2	PMID: 30050107_BrainSeq
rs12220267	brain	MFSD13A	PMID: 30050107_BrainSeq
rs12220267	brain	CALHM2	PMID: 30050107_BrainSeq
rs12220267	brain	ARL3	PMID: 30050107_BrainSeq
rs12220267	Muscle_Skeletal	NT5C2	GTEx_V8
rs12220267	Muscle_Skeletal	COL17A1	GTEx_V8
rs12220267	Muscle_Skeletal	TAF5	GTEx_V8
rs12220267	Muscle_Skeletal	ATP5MD	GTEx_V8
rs12220267	Muscle_Skeletal	GSTO2	GTEx_V8
rs12220267	Muscle_Skeletal	ARL3	GTEx_V8
rs12220267	Muscle_Skeletal	BORCS7	GTEx_V8
rs12220267	Muscle_Skeletal	AS3MT	GTEx_V8
rs12220267	Muscle_Skeletal	TRIM8	GTEx_V8
rs12220267	Muscle_Skeletal	WBP1L	GTEx_V8
rs12220267	Muscle_Skeletal	CALHM2	GTEx_V8
rs12220267	Skin_Not_Sun_Exposed_Suprapubic	CYP17A1	GTEx_V8
rs12220267	Skin_Not_Sun_Exposed_Suprapubic	PDCD11	GTEx_V8
rs12220267	Skin_Not_Sun_Exposed_Suprapubic	CALHM2	GTEx_V8
rs12220267	Skin_Not_Sun_Exposed_Suprapubic	MFSD13A	GTEx_V8
rs12220267	Skin_Not_Sun_Exposed_Suprapubic	ATP5MD	GTEx_V8
rs12220267	Skin_Not_Sun_Exposed_Suprapubic	BORCS7	GTEx_V8
rs12220267	Skin_Not_Sun_Exposed_Suprapubic	AS3MT	GTEx_V8
rs12220267	macrophage_naive	CNNM2	PMID: 27768889_Nedelec_2016
rs12220267	macrophage_naive	ATP5MD	PMID: 27768889_Nedelec_2016
rs12220267	macrophage_naive	INA	PMID: 27768889_Nedelec_2016
rs12220267	macrophage_naive	MFSD13A	PMID: 27768889_Nedelec_2016
rs12220267	macrophage_naive	CALHM2	PMID: 27768889_Nedelec_2016
rs12220267	Brain_Nucleus_accumbens_basal_ganglia	STN1	GTEx_V8
rs12220267	Brain_Nucleus_accumbens_basal_ganglia	INA	GTEx_V8
rs12220267	Brain_Nucleus_accumbens_basal_ganglia	PCGF6	GTEx_V8
rs12220267	Brain_Nucleus_accumbens_basal_ganglia	CALHM2	GTEx_V8
rs12220267	Brain_Nucleus_accumbens_basal_ganglia	ATP5MD	GTEx_V8
rs12220267	Brain_Nucleus_accumbens_basal_ganglia	AS3MT	GTEx_V8
rs12220267	Brain_Nucleus_accumbens_basal_ganglia	RPARP-AS1	GTEx_V8
rs12220267	Brain_Nucleus_accumbens_basal_ganglia	PDCD11	GTEx_V8
rs12220267	Adrenal_Gland	AL356608.1	GTEx_V8
rs12220267	Adrenal_Gland	CNNM2	GTEx_V8
rs12220267	Adrenal_Gland	MFSD13A	GTEx_V8
rs12220267	Adrenal_Gland	AL121929.2	GTEx_V8
rs12220267	Adrenal_Gland	MARCKSL1P1	GTEx_V8
rs12220267	Adrenal_Gland	RPL22P17	GTEx_V8
rs12220267	Adrenal_Gland	ATP5MD	GTEx_V8
rs12220267	Adrenal_Gland	PSD	GTEx_V8
rs12220267	Adrenal_Gland	CFAP43	GTEx_V8
rs12220267	Adrenal_Gland	TRIM8	GTEx_V8
rs12220267	Adrenal_Gland	BORCS7	GTEx_V8
rs12220267	Adrenal_Gland	STN1	GTEx_V8
rs12220267	Adrenal_Gland	CALHM1	GTEx_V8
rs12220267	Cells_Cultured_fibroblasts	AS3MT	GTEx_V8
rs12220267	Cells_Cultured_fibroblasts	ATP5MD	GTEx_V8
rs12220267	Cells_Cultured_fibroblasts	SLK	GTEx_V8
rs12220267	Cells_Cultured_fibroblasts	SH3PXD2A	GTEx_V8
rs12220267	Cells_Cultured_fibroblasts	CALHM2	GTEx_V8
rs12220267	Cells_Cultured_fibroblasts	BORCS7	GTEx_V8
rs12220267	Cells_Cultured_fibroblasts	PCGF6	GTEx_V8
rs12220267	Cells_Cultured_fibroblasts	ARL3	GTEx_V8
rs12220267	Cells_Cultured_fibroblasts	MARCKSL1P1	GTEx_V8
rs12220267	Cells_Cultured_fibroblasts	WBP1L	GTEx_V8
rs12220267	Cells_Cultured_fibroblasts	SFXN2	GTEx_V8
rs12220267	Artery_Aorta	INA	GTEx_V8
rs12220267	Artery_Aorta	MFSD13A	GTEx_V8
rs12220267	Artery_Aorta	BORCS7	GTEx_V8
rs12220267	Artery_Aorta	AS3MT	GTEx_V8
rs12220267	Artery_Aorta	TRIM8	GTEx_V8
rs12220267	Artery_Aorta	ATP5MD	GTEx_V8
rs12220267	Artery_Aorta	PDCD11	GTEx_V8
rs12220267	Artery_Aorta	CALHM2	GTEx_V8
rs12220267	Brain_Cortex	ATP5MD	GTEx_V8
rs12220267	Brain_Cortex	PDCD11	GTEx_V8
rs12220267	Brain_Cortex	STN1	GTEx_V8
rs12220267	Brain_Cortex	CALHM2	GTEx_V8
rs12220267	Brain_Cortex	BORCS7	GTEx_V8
rs12220267	iPSC	PCGF6	PMID: 28489815_HipSci
rs12220267	iPSC	TAF5	PMID: 28489815_HipSci
rs12220267	iPSC	WBP1L	PMID: 28489815_HipSci
rs12220267	iPSC	SFXN2	PMID: 28489815_HipSci
rs12220267	iPSC	PDCD11	PMID: 28489815_HipSci
rs12220267	iPSC	TRIM8	PMID: 28489815_HipSci
rs12220267	iPSC	FBXL15	PMID: 28489815_HipSci
rs12220267	iPSC	MFSD13A	PMID: 28489815_HipSci
rs12220267	Prostate	CFAP43	GTEx_V8
rs12220267	Prostate	COL17A1	GTEx_V8
rs12220267	Prostate	PDCD11	GTEx_V8
rs12220267	Prostate	C10orf95	GTEx_V8
rs12220267	Prostate	MARCKSL1P1	GTEx_V8
rs12220267	Prostate	BORCS7	GTEx_V8
rs12220267	Prostate	GSTO1	GTEx_V8
rs12220267	Prostate	CALHM3	GTEx_V8
rs12220267	Nerve_Tibial	ATP5MD	GTEx_V8
rs12220267	Nerve_Tibial	WBP1L	GTEx_V8
rs12220267	Nerve_Tibial	BORCS7	GTEx_V8
rs12220267	Nerve_Tibial	CYP17A1	GTEx_V8
rs12220267	Nerve_Tibial	CALHM2	GTEx_V8
rs12220267	Nerve_Tibial	AS3MT	GTEx_V8
rs12220267	Nerve_Tibial	PDCD11	GTEx_V8
rs12220267	Nerve_Tibial	GSTO2	GTEx_V8
rs12220267	Nerve_Tibial	MFSD13A	GTEx_V8
rs12220267	Nerve_Tibial	CNNM2	GTEx_V8
rs12220267	Nerve_Tibial	NT5C2	GTEx_V8
rs12220267	NK-cell_naive	BORCS7	PMID: 30449622_Schmiedel_2018
rs12220267	NK-cell_naive	ATP5MD	PMID: 30449622_Schmiedel_2018
rs12220267	Thyroid	MARCKSL1P1	GTEx_V8
rs12220267	Thyroid	CYP17A1-AS1	GTEx_V8
rs12220267	Thyroid	CALHM2	GTEx_V8
rs12220267	Thyroid	PDCD11	GTEx_V8
rs12220267	Thyroid	MFSD13A	GTEx_V8
rs12220267	Thyroid	WBP1L	GTEx_V8
rs12220267	Thyroid	BORCS7	GTEx_V8
rs12220267	Thyroid	ATP5MD	GTEx_V8
rs12220267	CD8_T-cell_anti-CD3-CD28	TRIM8	PMID: 30449622_Schmiedel_2018
rs12220267	CD8_T-cell_anti-CD3-CD28	ARL3	PMID: 30449622_Schmiedel_2018
rs12220267	CD8_T-cell_anti-CD3-CD28	BORCS7	PMID: 30449622_Schmiedel_2018
rs12220267	CD8_T-cell_anti-CD3-CD28	SLK	PMID: 30449622_Schmiedel_2018
rs12220267	CD8_T-cell_anti-CD3-CD28	CUEDC2	PMID: 30449622_Schmiedel_2018
rs12220267	CD8_T-cell_anti-CD3-CD28	MFSD13A	PMID: 30449622_Schmiedel_2018
rs12220267	CD8_T-cell_anti-CD3-CD28	SUFU	PMID: 30449622_Schmiedel_2018
rs12220267	Skin_Sun_Exposed_Lower_leg	BORCS7	GTEx_V8
rs12220267	Skin_Sun_Exposed_Lower_leg	PDCD11	GTEx_V8
rs12220267	Skin_Sun_Exposed_Lower_leg	ATP5MD	GTEx_V8
rs12220267	Skin_Sun_Exposed_Lower_leg	INA	GTEx_V8
rs12220267	Skin_Sun_Exposed_Lower_leg	CALHM2	GTEx_V8
rs12220267	Skin_Sun_Exposed_Lower_leg	AS3MT	GTEx_V8
rs12220267	Artery_Tibial	RPARP-AS1	GTEx_V8
rs12220267	Artery_Tibial	CYP17A1	GTEx_V8
rs12220267	Artery_Tibial	ATP5MD	GTEx_V8
rs12220267	Artery_Tibial	PDCD11	GTEx_V8
rs12220267	Artery_Tibial	CALHM2	GTEx_V8
rs12220267	Artery_Tibial	MFSD13A	GTEx_V8
rs12220267	Artery_Tibial	AS3MT	GTEx_V8
rs12220267	Artery_Tibial	INA	GTEx_V8
rs12220267	Artery_Tibial	BORCS7	GTEx_V8
rs12220267	Th1_memory	PDCD11	PMID: 30449622_Schmiedel_2018
rs12220267	Th1_memory	BORCS7	PMID: 30449622_Schmiedel_2018
rs12220267	Th1_memory	PSD	PMID: 30449622_Schmiedel_2018
rs12220267	Th1_memory	NEURL1	PMID: 30449622_Schmiedel_2018
rs12220267	Th1_memory	MFSD13A	PMID: 30449622_Schmiedel_2018
rs12220267	Stomach	BORCS7	GTEx_V8
rs12220267	Stomach	C10orf95	GTEx_V8
rs144077726	brain	SFXN2	PMID: 30050107_BrainSeq
rs144077726	brain	BORCS7	PMID: 30050107_BrainSeq
rs144077726	brain	MFSD13A	PMID: 30050107_BrainSeq
rs144077726	brain	NT5C2	PMID: 30050107_BrainSeq
rs144077726	brain	ARL3	PMID: 30050107_BrainSeq
rs144077726	macrophage_naive	CNNM2	PMID: 27768889_Nedelec_2016
rs144077726	macrophage_naive	ATP5MD	PMID: 27768889_Nedelec_2016
rs144077726	macrophage_naive	MFSD13A	PMID: 27768889_Nedelec_2016
rs144077726	macrophage_naive	INA	PMID: 27768889_Nedelec_2016
rs144077726	macrophage_naive	CALHM2	PMID: 27768889_Nedelec_2016
rs144077726	iPSC	FBXL15	PMID: 28489815_HipSci
rs144077726	iPSC	TAF5	PMID: 28489815_HipSci
rs144077726	iPSC	TRIM8	PMID: 28489815_HipSci
rs144077726	iPSC	WBP1L	PMID: 28489815_HipSci
rs144077726	iPSC	SFXN2	PMID: 28489815_HipSci
rs144077726	iPSC	PCGF6	PMID: 28489815_HipSci
rs144077726	iPSC	PDCD11	PMID: 28489815_HipSci
rs144077726	iPSC	MFSD13A	PMID: 28489815_HipSci
rs144077726	CD4_T-cell_anti-CD3-CD28	MFSD13A	PMID: 30449622_Schmiedel_2018
rs144077726	NK-cell_naive	BORCS7	PMID: 30449622_Schmiedel_2018
rs144077726	NK-cell_naive	ATP5MD	PMID: 30449622_Schmiedel_2018
rs144077726	CD8_T-cell_anti-CD3-CD28	ARL3	PMID: 30449622_Schmiedel_2018
rs144077726	CD8_T-cell_anti-CD3-CD28	BORCS7	PMID: 30449622_Schmiedel_2018
rs144077726	CD8_T-cell_anti-CD3-CD28	TRIM8	PMID: 30449622_Schmiedel_2018
rs144077726	CD8_T-cell_anti-CD3-CD28	CUEDC2	PMID: 30449622_Schmiedel_2018
rs144077726	CD8_T-cell_anti-CD3-CD28	SLK	PMID: 30449622_Schmiedel_2018
rs144077726	CD8_T-cell_anti-CD3-CD28	SUFU	PMID: 30449622_Schmiedel_2018
rs144077726	CD8_T-cell_anti-CD3-CD28	MFSD13A	PMID: 30449622_Schmiedel_2018
rs144077726	Th1_memory	PDCD11	PMID: 30449622_Schmiedel_2018
rs144077726	Th1_memory	BORCS7	PMID: 30449622_Schmiedel_2018
rs144077726	Th1_memory	MFSD13A	PMID: 30449622_Schmiedel_2018
rs144077726	Th1_memory	NEURL1	PMID: 30449622_Schmiedel_2018
rs144077726	CD8_T-cell_naive	PDCD11	PMID: 30449622_Schmiedel_2018
rs144077726	CD8_T-cell_naive	PCGF6	PMID: 30449622_Schmiedel_2018
rs1712512	brain	BORCS7	PMID: 30050107_BrainSeq
rs1712512	brain	WBP1L	PMID: 30050107_BrainSeq
rs1712512	brain	SFXN2	PMID: 30050107_BrainSeq
rs1712512	brain	NT5C2	PMID: 30050107_BrainSeq
rs1712512	brain	CALHM2	PMID: 30050107_BrainSeq
rs1712512	brain	ARL3	PMID: 30050107_BrainSeq
rs1712512	brain	MFSD13A	PMID: 30050107_BrainSeq
rs1712512	macrophage_naive	CNNM2	PMID: 27768889_Nedelec_2016
rs1712512	macrophage_naive	ATP5MD	PMID: 27768889_Nedelec_2016
rs1712512	macrophage_naive	INA	PMID: 27768889_Nedelec_2016
rs1712512	macrophage_naive	CALHM2	PMID: 27768889_Nedelec_2016
rs1712512	macrophage_naive	MFSD13A	PMID: 27768889_Nedelec_2016
rs1712512	iPSC	TAF5	PMID: 28489815_HipSci
rs1712512	iPSC	PDCD11	PMID: 28489815_HipSci
rs1712512	iPSC	PCGF6	PMID: 28489815_HipSci
rs1712512	iPSC	SFXN2	PMID: 28489815_HipSci
rs1712512	iPSC	TRIM8	PMID: 28489815_HipSci
rs1712512	iPSC	WBP1L	PMID: 28489815_HipSci
rs1712512	iPSC	FBXL15	PMID: 28489815_HipSci
rs1712512	iPSC	MFSD13A	PMID: 28489815_HipSci
rs3129956	brain	DDAH2	PMID: 30050107_BrainSeq
rs3129956	brain	TSBP1-AS1	PMID: 30050107_BrainSeq
rs3129956	brain	HLA-DQB1-AS1	PMID: 30050107_BrainSeq
rs3129956	brain	HCP5	PMID: 30050107_BrainSeq
rs3129956	brain	MICB	PMID: 30050107_BrainSeq
rs3129956	brain	BAG6	PMID: 30050107_BrainSeq
rs3129956	brain	LTB	PMID: 30050107_BrainSeq
rs3129956	brain	CLIC1	PMID: 30050107_BrainSeq
rs3129956	brain	ATF6B	PMID: 30050107_BrainSeq
rs3129956	brain	C4A	PMID: 30050107_BrainSeq
rs3129956	brain	HLA-DMB	PMID: 30050107_BrainSeq
rs3129956	brain	CYP21A2	PMID: 30050107_BrainSeq
rs3129956	brain	C4B-AS1	PMID: 30050107_BrainSeq
rs3129956	brain	HLA-DMA	PMID: 30050107_BrainSeq
rs3129956	brain	BRD2	PMID: 30050107_BrainSeq
rs3129956	brain	BTNL2	PMID: 30050107_BrainSeq
rs3129956	brain	HLA-DQB1	PMID: 30050107_BrainSeq
rs3129956	brain	HLA-DRB1	PMID: 30050107_BrainSeq
rs3129956	brain	HLA-DQA1	PMID: 30050107_BrainSeq
rs3129956	brain	HLA-DRB5	PMID: 30050107_BrainSeq
rs3129956	brain	NOTCH4	PMID: 30050107_BrainSeq
rs3129956	brain	LY6G6C	PMID: 30050107_BrainSeq
rs3129956	brain	SKIV2L	PMID: 30050107_BrainSeq
rs3129956	Muscle_Skeletal	CYP21A2	GTEx_V8
rs3129956	Muscle_Skeletal	PSMB8	GTEx_V8
rs3129956	Muscle_Skeletal	LY6G5B	GTEx_V8
rs3129956	Muscle_Skeletal	DDAH2	GTEx_V8
rs3129956	Muscle_Skeletal	APOM	GTEx_V8
rs3129956	Muscle_Skeletal	AGER	GTEx_V8
rs3129956	Muscle_Skeletal	MICB	GTEx_V8
rs3129956	Muscle_Skeletal	DXO	GTEx_V8
rs3129956	Muscle_Skeletal	LY6G5C	GTEx_V8
rs3129956	Muscle_Skeletal	C4B	GTEx_V8
rs3129956	Muscle_Skeletal	BAG6	GTEx_V8
rs3129956	Muscle_Skeletal	ATF6B	GTEx_V8
rs3129956	Muscle_Skeletal	PRRC2A	GTEx_V8
rs3129956	Muscle_Skeletal	GPANK1	GTEx_V8
rs3129956	Muscle_Skeletal	C4A	GTEx_V8
rs3129956	Muscle_Skeletal	SKIV2L	GTEx_V8
rs3129956	Muscle_Skeletal	NOTCH4	GTEx_V8
rs3129956	Muscle_Skeletal	C2	GTEx_V8
rs3129956	Muscle_Skeletal	CYP21A1P	GTEx_V8
rs3129956	Muscle_Skeletal	AGPAT1	GTEx_V8
rs3129956	Muscle_Skeletal	HLA-DRA	GTEx_V8
rs3129956	Muscle_Skeletal	RNF5	GTEx_V8
rs3129956	Muscle_Skeletal	TAP2	GTEx_V8
rs3129956	Muscle_Skeletal	TAP1	GTEx_V8
rs3129956	Muscle_Skeletal	PPT2	GTEx_V8
rs3129956	Muscle_Skeletal	HLA-DRB5	GTEx_V8
rs3129956	Muscle_Skeletal	HLA-DOB	GTEx_V8
rs3129956	Muscle_Skeletal	HSD17B8	GTEx_V8
rs3129956	Muscle_Skeletal	HLA-DQA2	GTEx_V8
rs3129956	Muscle_Skeletal	HLA-DMA	GTEx_V8
rs3129956	Muscle_Skeletal	HLA-DQB1	GTEx_V8
rs3129956	Muscle_Skeletal	HLA-DQA1	GTEx_V8
rs3129956	Muscle_Skeletal	HLA-DQB2	GTEx_V8
rs3129956	Muscle_Skeletal	HLA-DMB	GTEx_V8
rs3129956	Muscle_Skeletal	DAXX	GTEx_V8
rs3129956	Muscle_Skeletal	PSMB9	GTEx_V8
rs3129956	Skin_Not_Sun_Exposed_Suprapubic	C4A	GTEx_V8
rs3129956	Skin_Not_Sun_Exposed_Suprapubic	NOTCH4	GTEx_V8
rs3129956	Skin_Not_Sun_Exposed_Suprapubic	PRRT1	GTEx_V8
rs3129956	Skin_Not_Sun_Exposed_Suprapubic	SKIV2L	GTEx_V8
rs3129956	Skin_Not_Sun_Exposed_Suprapubic	HLA-DMA	GTEx_V8
rs3129956	Skin_Not_Sun_Exposed_Suprapubic	HLA-DRB1	GTEx_V8
rs3129956	Skin_Not_Sun_Exposed_Suprapubic	HCG23	GTEx_V8
rs3129956	Skin_Not_Sun_Exposed_Suprapubic	HLA-DQB1	GTEx_V8
rs3129956	Skin_Not_Sun_Exposed_Suprapubic	STK19B	GTEx_V8
rs3129956	Skin_Not_Sun_Exposed_Suprapubic	LSM2	GTEx_V8
rs3129956	Skin_Not_Sun_Exposed_Suprapubic	C2	GTEx_V8
rs3129956	Skin_Not_Sun_Exposed_Suprapubic	VWA7	GTEx_V8
rs3129956	Skin_Not_Sun_Exposed_Suprapubic	CYP21A2	GTEx_V8
rs3129956	Skin_Not_Sun_Exposed_Suprapubic	MPIG6B	GTEx_V8
rs3129956	Skin_Not_Sun_Exposed_Suprapubic	C4B	GTEx_V8
rs3129956	Skin_Not_Sun_Exposed_Suprapubic	CYP21A1P	GTEx_V8
rs3129956	Skin_Not_Sun_Exposed_Suprapubic	CLIC1	GTEx_V8
rs3129956	Skin_Not_Sun_Exposed_Suprapubic	RNF5	GTEx_V8
rs3129956	Skin_Not_Sun_Exposed_Suprapubic	TNXA	GTEx_V8
rs3129956	Skin_Not_Sun_Exposed_Suprapubic	MICB	GTEx_V8
rs3129956	Skin_Not_Sun_Exposed_Suprapubic	ATP6V1G2	GTEx_V8
rs3129956	Skin_Not_Sun_Exposed_Suprapubic	LY6G5C	GTEx_V8
rs3129956	Skin_Not_Sun_Exposed_Suprapubic	HLA-DQB1-AS1	GTEx_V8
rs3129956	Skin_Not_Sun_Exposed_Suprapubic	LY6G5B	GTEx_V8
rs3129956	Skin_Not_Sun_Exposed_Suprapubic	APOM	GTEx_V8
rs3129956	Skin_Not_Sun_Exposed_Suprapubic	GPANK1	GTEx_V8
rs3129956	Skin_Not_Sun_Exposed_Suprapubic	HCP5	GTEx_V8
rs3129956	Skin_Not_Sun_Exposed_Suprapubic	HLA-DRA	GTEx_V8
rs3129956	Skin_Not_Sun_Exposed_Suprapubic	HLA-DPB2	GTEx_V8
rs3129956	Skin_Not_Sun_Exposed_Suprapubic	HLA-DQA2	GTEx_V8
rs3129956	Skin_Not_Sun_Exposed_Suprapubic	PSMB9	GTEx_V8
rs3129956	Skin_Not_Sun_Exposed_Suprapubic	HLA-DRB5	GTEx_V8
rs3129956	Skin_Not_Sun_Exposed_Suprapubic	TSBP1-AS1	GTEx_V8
rs3129956	macrophage_naive	PPT2	PMID: 27768889_Nedelec_2016
rs3129956	macrophage_naive	BAG6	PMID: 27768889_Nedelec_2016
rs3129956	macrophage_naive	GPANK1	PMID: 27768889_Nedelec_2016
rs3129956	macrophage_naive	HLA-DQA2	PMID: 27768889_Nedelec_2016
rs3129956	macrophage_naive	HLA-DMA	PMID: 27768889_Nedelec_2016
rs3129956	macrophage_naive	RXRB	PMID: 27768889_Nedelec_2016
rs3129956	macrophage_naive	HLA-DQA1	PMID: 27768889_Nedelec_2016
rs3129956	macrophage_naive	HLA-DQB1	PMID: 27768889_Nedelec_2016
rs3129956	macrophage_naive	C2	PMID: 27768889_Nedelec_2016
rs3129956	macrophage_naive	DDX39B	PMID: 27768889_Nedelec_2016
rs3129956	macrophage_naive	HLA-DRB5	PMID: 27768889_Nedelec_2016
rs3129956	macrophage_naive	SKIV2L	PMID: 27768889_Nedelec_2016
rs3129956	Brain_Nucleus_accumbens_basal_ganglia	MICB	GTEx_V8
rs3129956	Brain_Nucleus_accumbens_basal_ganglia	HLA-DMA	GTEx_V8
rs3129956	Brain_Nucleus_accumbens_basal_ganglia	COL11A2	GTEx_V8
rs3129956	Brain_Nucleus_accumbens_basal_ganglia	LY6G5B	GTEx_V8
rs3129956	Brain_Nucleus_accumbens_basal_ganglia	LY6G6C	GTEx_V8
rs3129956	Brain_Nucleus_accumbens_basal_ganglia	LY6G5C	GTEx_V8
rs3129956	Brain_Nucleus_accumbens_basal_ganglia	CYP21A1P	GTEx_V8
rs3129956	Brain_Nucleus_accumbens_basal_ganglia	C4B	GTEx_V8
rs3129956	Brain_Nucleus_accumbens_basal_ganglia	HLA-DQA2	GTEx_V8
rs3129956	Brain_Nucleus_accumbens_basal_ganglia	NOTCH4	GTEx_V8
rs3129956	Brain_Nucleus_accumbens_basal_ganglia	STK19B	GTEx_V8
rs3129956	Brain_Nucleus_accumbens_basal_ganglia	HLA-DQB1	GTEx_V8
rs3129956	Brain_Nucleus_accumbens_basal_ganglia	PPP1R2P1	GTEx_V8
rs3129956	Brain_Nucleus_accumbens_basal_ganglia	HLA-DQA1	GTEx_V8
rs3129956	Brain_Nucleus_accumbens_basal_ganglia	SKIV2L	GTEx_V8
rs3129956	Brain_Nucleus_accumbens_basal_ganglia	C4A	GTEx_V8
rs3129956	Brain_Nucleus_accumbens_basal_ganglia	SNHG32	GTEx_V8
rs3129956	Brain_Nucleus_accumbens_basal_ganglia	HCG23	GTEx_V8
rs3129956	Brain_Nucleus_accumbens_basal_ganglia	HLA-DMB	GTEx_V8
rs3129956	Brain_Nucleus_accumbens_basal_ganglia	TNXA	GTEx_V8
rs3129956	Brain_Nucleus_accumbens_basal_ganglia	EHMT2	GTEx_V8
rs3129956	Brain_Nucleus_accumbens_basal_ganglia	HLA-DRB5	GTEx_V8
rs3129956	Adrenal_Gland	HLA-DOA	GTEx_V8
rs3129956	Adrenal_Gland	HLA-DRB1	GTEx_V8
rs3129956	Adrenal_Gland	APOM	GTEx_V8
rs3129956	Adrenal_Gland	HCG23	GTEx_V8
rs3129956	Adrenal_Gland	BTNL2	GTEx_V8
rs3129956	Adrenal_Gland	HLA-DQB2	GTEx_V8
rs3129956	Adrenal_Gland	HLA-DMB	GTEx_V8
rs3129956	Adrenal_Gland	HLA-DMA	GTEx_V8
rs3129956	Adrenal_Gland	HLA-DPB2	GTEx_V8
rs3129956	Adrenal_Gland	C4A	GTEx_V8
rs3129956	Adrenal_Gland	CYP21A1P	GTEx_V8
rs3129956	Adrenal_Gland	RNF5	GTEx_V8
rs3129956	Adrenal_Gland	TNXA	GTEx_V8
rs3129956	Adrenal_Gland	STK19B	GTEx_V8
rs3129956	Adrenal_Gland	DXO	GTEx_V8
rs3129956	Adrenal_Gland	C4A-AS1	GTEx_V8
rs3129956	Adrenal_Gland	MICB	GTEx_V8
rs3129956	Adrenal_Gland	MSH5	GTEx_V8
rs3129956	Adrenal_Gland	TSBP1-AS1	GTEx_V8
rs3129956	Adrenal_Gland	PPT2	GTEx_V8
rs3129956	Adrenal_Gland	TNXB	GTEx_V8
rs3129956	Cells_Cultured_fibroblasts	VPS52	GTEx_V8
rs3129956	Cells_Cultured_fibroblasts	NFKBIL1	GTEx_V8
rs3129956	Cells_Cultured_fibroblasts	MICB	GTEx_V8
rs3129956	Cells_Cultured_fibroblasts	ATP6V1G2	GTEx_V8
rs3129956	Cells_Cultured_fibroblasts	LY6G5B	GTEx_V8
rs3129956	Cells_Cultured_fibroblasts	APOM	GTEx_V8
rs3129956	Cells_Cultured_fibroblasts	SNHG32	GTEx_V8
rs3129956	Cells_Cultured_fibroblasts	DDAH2	GTEx_V8
rs3129956	Cells_Cultured_fibroblasts	HCP5	GTEx_V8
rs3129956	Cells_Cultured_fibroblasts	CLIC1	GTEx_V8
rs3129956	Cells_Cultured_fibroblasts	C4B	GTEx_V8
rs3129956	Cells_Cultured_fibroblasts	BRD2	GTEx_V8
rs3129956	Cells_Cultured_fibroblasts	CYP21A1P	GTEx_V8
rs3129956	Cells_Cultured_fibroblasts	SKIV2L	GTEx_V8
rs3129956	Cells_Cultured_fibroblasts	CYP21A2	GTEx_V8
rs3129956	Cells_Cultured_fibroblasts	CFB	GTEx_V8
rs3129956	Cells_Cultured_fibroblasts	HLA-DMA	GTEx_V8
rs3129956	Cells_Cultured_fibroblasts	C4A	GTEx_V8
rs3129956	Cells_Cultured_fibroblasts	PSMB9	GTEx_V8
rs3129956	Cells_Cultured_fibroblasts	PPT2	GTEx_V8
rs3129956	Cells_Cultured_fibroblasts	HLA-DMB	GTEx_V8
rs3129956	Cells_Cultured_fibroblasts	RNF5	GTEx_V8
rs3129956	Cells_Cultured_fibroblasts	STK19B	GTEx_V8
rs3129956	Cells_Cultured_fibroblasts	PBX2	GTEx_V8
rs3129956	Artery_Aorta	HLA-DRB1	GTEx_V8
rs3129956	Artery_Aorta	HLA-DRB5	GTEx_V8
rs3129956	Artery_Aorta	HLA-DMB	GTEx_V8
rs3129956	Artery_Aorta	HLA-DQB2	GTEx_V8
rs3129956	Artery_Aorta	HLA-DQB1-AS1	GTEx_V8
rs3129956	Artery_Aorta	VPS52	GTEx_V8
rs3129956	Artery_Aorta	RNF5	GTEx_V8
rs3129956	Artery_Aorta	HLA-DQB1	GTEx_V8
rs3129956	Artery_Aorta	HLA-DPB2	GTEx_V8
rs3129956	Artery_Aorta	HCG23	GTEx_V8
rs3129956	Artery_Aorta	PSMB9	GTEx_V8
rs3129956	Artery_Aorta	HLA-DRA	GTEx_V8
rs3129956	Artery_Aorta	C2	GTEx_V8
rs3129956	Artery_Aorta	DXO	GTEx_V8
rs3129956	Artery_Aorta	TNXA	GTEx_V8
rs3129956	Artery_Aorta	STK19	GTEx_V8
rs3129956	Artery_Aorta	SKIV2L	GTEx_V8
rs3129956	Artery_Aorta	RGL2	GTEx_V8
rs3129956	Artery_Aorta	C4A	GTEx_V8
rs3129956	Artery_Aorta	NOTCH4	GTEx_V8
rs3129956	Artery_Aorta	LST1	GTEx_V8
rs3129956	Artery_Aorta	TSBP1-AS1	GTEx_V8
rs3129956	Artery_Aorta	AGER	GTEx_V8
rs3129956	Artery_Aorta	CYP21A1P	GTEx_V8
rs3129956	Artery_Aorta	C4B	GTEx_V8
rs3129956	Artery_Aorta	STK19B	GTEx_V8
rs3129956	Artery_Aorta	ATF6B	GTEx_V8
rs3129956	Artery_Aorta	CSNK2B	GTEx_V8
rs3129956	Artery_Aorta	CYP21A2	GTEx_V8
rs3129956	Artery_Aorta	MICB	GTEx_V8
rs3129956	Artery_Aorta	GPANK1	GTEx_V8
rs3129956	Artery_Aorta	LY6G5B	GTEx_V8
rs3129956	Artery_Aorta	MSH5	GTEx_V8
rs3129956	Artery_Aorta	HLA-DMA	GTEx_V8
rs3129956	Artery_Aorta	LY6G6C	GTEx_V8
rs3129956	Artery_Aorta	BAG6	GTEx_V8
rs3129956	Artery_Aorta	HCP5	GTEx_V8
rs3129956	Artery_Aorta	HLA-DRB9	GTEx_V8
rs3129956	Artery_Aorta	LY6G5C	GTEx_V8
rs3129956	Artery_Aorta	ATP6V1G2	GTEx_V8
rs3129956	Brain_Cortex	STK19B	GTEx_V8
rs3129956	Brain_Cortex	SNHG32	GTEx_V8
rs3129956	Brain_Cortex	LY6G5C	GTEx_V8
rs3129956	Brain_Cortex	NOTCH4	GTEx_V8
rs3129956	Brain_Cortex	HLA-DRB5	GTEx_V8
rs3129956	Brain_Cortex	RNF5	GTEx_V8
rs3129956	Brain_Cortex	C4B	GTEx_V8
rs3129956	Brain_Cortex	CYP21A2	GTEx_V8
rs3129956	Brain_Cortex	NCR3	GTEx_V8
rs3129956	Brain_Cortex	GPANK1	GTEx_V8
rs3129956	Brain_Cortex	LY6G6C	GTEx_V8
rs3129956	Brain_Cortex	BAG6	GTEx_V8
rs3129956	Brain_Cortex	CLIC1	GTEx_V8
rs3129956	Brain_Cortex	MICB	GTEx_V8
rs3129956	Brain_Cortex	PSMB9	GTEx_V8
rs3129956	Brain_Cortex	TAP2	GTEx_V8
rs3129956	Brain_Cortex	TAPBP	GTEx_V8
rs3129956	Brain_Cortex	HLA-DMB	GTEx_V8
rs3129956	Brain_Cortex	HLA-DQB1	GTEx_V8
rs3129956	Brain_Cortex	COL11A2	GTEx_V8
rs3129956	Brain_Cortex	HLA-DMA	GTEx_V8
rs3129956	Brain_Cortex	C4A	GTEx_V8
rs3129956	Brain_Cortex	BTNL2	GTEx_V8
rs3129956	Brain_Cortex	AGER	GTEx_V8
rs3129956	Brain_Cortex	CYP21A1P	GTEx_V8
rs3129956	Brain_Cortex	DDAH2	GTEx_V8
rs3129956	Brain_Cortex	HLA-DQB1-AS1	GTEx_V8
rs3129956	Brain_Cortex	KIFC1	GTEx_V8
rs3129956	iPSC	ATP6V1G2	PMID: 28489815_HipSci
rs3129956	iPSC	PPT2	PMID: 28489815_HipSci
rs3129956	iPSC	NCR3	PMID: 28489815_HipSci
rs3129956	iPSC	BAG6	PMID: 28489815_HipSci
rs3129956	iPSC	APOM	PMID: 28489815_HipSci
rs3129956	iPSC	GPANK1	PMID: 28489815_HipSci
rs3129956	iPSC	SAPCD1	PMID: 28489815_HipSci
rs3129956	iPSC	SAPCD1-AS1	PMID: 28489815_HipSci
rs3129956	iPSC	HLA-DPA1	PMID: 28489815_HipSci
rs3129956	iPSC	LY6G6C	PMID: 28489815_HipSci
rs3129956	iPSC	HLA-DMA	PMID: 28489815_HipSci
rs3129956	iPSC	HLA-DQB1	PMID: 28489815_HipSci
rs3129956	iPSC	HLA-DRB5	PMID: 28489815_HipSci
rs3129956	iPSC	RNF5	PMID: 28489815_HipSci
rs3129956	iPSC	AGER	PMID: 28489815_HipSci
rs3129956	iPSC	VWA7	PMID: 28489815_HipSci
rs3129956	iPSC	HSPA1B	PMID: 28489815_HipSci
rs3129956	iPSC	SNHG32	PMID: 28489815_HipSci
rs3129956	iPSC	TAP2	PMID: 28489815_HipSci
rs3129956	CD4_T-cell_anti-CD3-CD28	AL645941.1	PMID: 30449622_Schmiedel_2018
rs3129956	CD4_T-cell_anti-CD3-CD28	DDAH2	PMID: 30449622_Schmiedel_2018
rs3129956	CD4_T-cell_anti-CD3-CD28	BAG6	PMID: 30449622_Schmiedel_2018
rs3129956	CD4_T-cell_anti-CD3-CD28	CLIC1	PMID: 30449622_Schmiedel_2018
rs3129956	CD4_T-cell_anti-CD3-CD28	HLA-DMB	PMID: 30449622_Schmiedel_2018
rs3129956	CD4_T-cell_anti-CD3-CD28	AGER	PMID: 30449622_Schmiedel_2018
rs3129956	CD4_T-cell_anti-CD3-CD28	HLA-DMA	PMID: 30449622_Schmiedel_2018
rs3129956	CD4_T-cell_anti-CD3-CD28	RNF5	PMID: 30449622_Schmiedel_2018
rs3129956	CD4_T-cell_anti-CD3-CD28	MSH5	PMID: 30449622_Schmiedel_2018
rs3129956	CD4_T-cell_anti-CD3-CD28	SNHG32	PMID: 30449622_Schmiedel_2018
rs3129956	CD4_T-cell_anti-CD3-CD28	STK19	PMID: 30449622_Schmiedel_2018
rs3129956	Prostate	STK19B	GTEx_V8
rs3129956	Prostate	CYP21A1P	GTEx_V8
rs3129956	Prostate	Y_RNA	GTEx_V8
rs3129956	Prostate	HLA-DQB2	GTEx_V8
rs3129956	Prostate	APOM	GTEx_V8
rs3129956	Prostate	LY6G5B	GTEx_V8
rs3129956	Prostate	C4A	GTEx_V8
rs3129956	Prostate	TNXA	GTEx_V8
rs3129956	Prostate	DDAH2	GTEx_V8
rs3129956	Prostate	FKBPL	GTEx_V8
rs3129956	Prostate	HLA-DQB1-AS1	GTEx_V8
rs3129956	Prostate	BTNL2	GTEx_V8
rs3129956	Prostate	RNF5	GTEx_V8
rs3129956	Prostate	NOTCH4	GTEx_V8
rs3129956	Prostate	HLA-DQA1	GTEx_V8
rs3129956	Prostate	HLA-DMA	GTEx_V8
rs3129956	Prostate	CYP21A2	GTEx_V8
rs3129956	Prostate	HLA-DRB5	GTEx_V8
rs3129956	Prostate	HLA-DQB1	GTEx_V8
rs3129956	Prostate	HCP5	GTEx_V8
rs3129956	Prostate	MICB	GTEx_V8
rs3129956	Nerve_Tibial	ZBTB12	GTEx_V8
rs3129956	Nerve_Tibial	CYP21A2	GTEx_V8
rs3129956	Nerve_Tibial	CYP21A1P	GTEx_V8
rs3129956	Nerve_Tibial	EHMT2	GTEx_V8
rs3129956	Nerve_Tibial	STK19B	GTEx_V8
rs3129956	Nerve_Tibial	AGER	GTEx_V8
rs3129956	Nerve_Tibial	ZBTB22	GTEx_V8
rs3129956	Nerve_Tibial	HLA-DQB1	GTEx_V8
rs3129956	Nerve_Tibial	HLA-DQA1	GTEx_V8
rs3129956	Nerve_Tibial	HLA-DQB2	GTEx_V8
rs3129956	Nerve_Tibial	NOTCH4	GTEx_V8
rs3129956	Nerve_Tibial	SKIV2L	GTEx_V8
rs3129956	Nerve_Tibial	BTNL2	GTEx_V8
rs3129956	Nerve_Tibial	C4A	GTEx_V8
rs3129956	Nerve_Tibial	HLA-DRB1	GTEx_V8
rs3129956	Nerve_Tibial	TNXA	GTEx_V8
rs3129956	Nerve_Tibial	RNF5	GTEx_V8
rs3129956	Nerve_Tibial	VARS1	GTEx_V8
rs3129956	Nerve_Tibial	EGFL8	GTEx_V8
rs3129956	Nerve_Tibial	HLA-DRB5	GTEx_V8
rs3129956	Nerve_Tibial	ATF6B	GTEx_V8
rs3129956	Nerve_Tibial	MICB	GTEx_V8
rs3129956	Nerve_Tibial	HCP5	GTEx_V8
rs3129956	Nerve_Tibial	HLA-DMA	GTEx_V8
rs3129956	Nerve_Tibial	DDAH2	GTEx_V8
rs3129956	Nerve_Tibial	LY6G5B	GTEx_V8
rs3129956	Nerve_Tibial	ATP6V1G2	GTEx_V8
rs3129956	Nerve_Tibial	Y_RNA	GTEx_V8
rs3129956	Nerve_Tibial	CLIC1	GTEx_V8
rs3129956	Nerve_Tibial	PSMB9	GTEx_V8
rs3129956	Nerve_Tibial	SAPCD1	GTEx_V8
rs3129956	Nerve_Tibial	GPANK1	GTEx_V8
rs3129956	Nerve_Tibial	MSH5	GTEx_V8
rs3129956	Nerve_Tibial	SLC39A7	GTEx_V8
rs3129956	Nerve_Tibial	HLA-DPB2	GTEx_V8
rs3129956	Nerve_Tibial	HLA-DQB1-AS1	GTEx_V8
rs3129956	Nerve_Tibial	HLA-DQA2	GTEx_V8
rs3129956	NK-cell_naive	HLA-DPB1	PMID: 30449622_Schmiedel_2018
rs3129956	NK-cell_naive	DDAH2	PMID: 30449622_Schmiedel_2018
rs3129956	NK-cell_naive	AL645940.1	PMID: 30449622_Schmiedel_2018
rs3129956	NK-cell_naive	BAG6	PMID: 30449622_Schmiedel_2018
rs3129956	NK-cell_naive	NFKBIL1	PMID: 30449622_Schmiedel_2018
rs3129956	NK-cell_naive	NCR3	PMID: 30449622_Schmiedel_2018
rs3129956	NK-cell_naive	AL645941.2	PMID: 30449622_Schmiedel_2018
rs3129956	NK-cell_naive	HCG25	PMID: 30449622_Schmiedel_2018
rs3129956	NK-cell_naive	TAPBP	PMID: 30449622_Schmiedel_2018
rs3129956	NK-cell_naive	KIFC1	PMID: 30449622_Schmiedel_2018
rs3129956	NK-cell_naive	HLA-DMA	PMID: 30449622_Schmiedel_2018
rs3129956	NK-cell_naive	PFDN6	PMID: 30449622_Schmiedel_2018
rs3129956	NK-cell_naive	MSH5	PMID: 30449622_Schmiedel_2018
rs3129956	NK-cell_naive	CSNK2B	PMID: 30449622_Schmiedel_2018
rs3129956	Thyroid	PRRC2A	GTEx_V8
rs3129956	Thyroid	HCP5	GTEx_V8
rs3129956	Thyroid	GPANK1	GTEx_V8
rs3129956	Thyroid	MSH5	GTEx_V8
rs3129956	Thyroid	MICB	GTEx_V8
rs3129956	Thyroid	LY6G5B	GTEx_V8
rs3129956	Thyroid	HLA-DQA1	GTEx_V8
rs3129956	Thyroid	HLA-DPB1	GTEx_V8
rs3129956	Thyroid	PSMB9	GTEx_V8
rs3129956	Thyroid	HLA-DRA	GTEx_V8
rs3129956	Thyroid	HLA-DMA	GTEx_V8
rs3129956	Thyroid	HLA-DPB2	GTEx_V8
rs3129956	Thyroid	HLA-DQB2	GTEx_V8
rs3129956	Thyroid	HLA-DMB	GTEx_V8
rs3129956	Thyroid	HLA-DQB1	GTEx_V8
rs3129956	Thyroid	RNF5	GTEx_V8
rs3129956	Thyroid	CYP21A1P	GTEx_V8
rs3129956	Thyroid	HLA-DQA2	GTEx_V8
rs3129956	Thyroid	BRD2	GTEx_V8
rs3129956	Thyroid	NOTCH4	GTEx_V8
rs3129956	Thyroid	HLA-DRB5	GTEx_V8
rs3129956	Thyroid	RNU6-850P	GTEx_V8
rs3129956	Thyroid	HLA-DQB1-AS1	GTEx_V8
rs3129956	Thyroid	C2	GTEx_V8
rs3129956	Thyroid	STK19	GTEx_V8
rs3129956	Thyroid	HLA-DPA1	GTEx_V8
rs3129956	Thyroid	C4A	GTEx_V8
rs3129956	Thyroid	TNXA	GTEx_V8
rs3129956	Thyroid	TNXB	GTEx_V8
rs3129956	Thyroid	STK19B	GTEx_V8
rs3129956	Thyroid	SLC44A4	GTEx_V8
rs3129956	Thyroid	SKIV2L	GTEx_V8
rs3129956	CD8_T-cell_anti-CD3-CD28	CLIC1	PMID: 30449622_Schmiedel_2018
rs3129956	CD8_T-cell_anti-CD3-CD28	BAG6	PMID: 30449622_Schmiedel_2018
rs3129956	CD8_T-cell_anti-CD3-CD28	TNF	PMID: 30449622_Schmiedel_2018
rs3129956	CD8_T-cell_anti-CD3-CD28	HLA-DMB	PMID: 30449622_Schmiedel_2018
rs3129956	CD8_T-cell_anti-CD3-CD28	SKIV2L	PMID: 30449622_Schmiedel_2018
rs3129956	CD8_T-cell_anti-CD3-CD28	HLA-DMA	PMID: 30449622_Schmiedel_2018
rs3129956	CD8_T-cell_anti-CD3-CD28	HLA-DRB5	PMID: 30449622_Schmiedel_2018
rs3129956	CD8_T-cell_anti-CD3-CD28	LY6G6C	PMID: 30449622_Schmiedel_2018
rs3129956	Skin_Sun_Exposed_Lower_leg	HCG23	GTEx_V8
rs3129956	Skin_Sun_Exposed_Lower_leg	HLA-DRB1	GTEx_V8
rs3129956	Skin_Sun_Exposed_Lower_leg	HLA-DRA	GTEx_V8
rs3129956	Skin_Sun_Exposed_Lower_leg	HLA-DRB9	GTEx_V8
rs3129956	Skin_Sun_Exposed_Lower_leg	SKIV2L	GTEx_V8
rs3129956	Skin_Sun_Exposed_Lower_leg	HLA-DQA2	GTEx_V8
rs3129956	Skin_Sun_Exposed_Lower_leg	HLA-DQB2	GTEx_V8
rs3129956	Skin_Sun_Exposed_Lower_leg	HLA-DPB2	GTEx_V8
rs3129956	Skin_Sun_Exposed_Lower_leg	STK19B	GTEx_V8
rs3129956	Skin_Sun_Exposed_Lower_leg	RNF5	GTEx_V8
rs3129956	Skin_Sun_Exposed_Lower_leg	HSPA1B	GTEx_V8
rs3129956	Skin_Sun_Exposed_Lower_leg	PRRT1	GTEx_V8
rs3129956	Skin_Sun_Exposed_Lower_leg	CLIC1	GTEx_V8
rs3129956	Skin_Sun_Exposed_Lower_leg	NOTCH4	GTEx_V8
rs3129956	Skin_Sun_Exposed_Lower_leg	HLA-DMA	GTEx_V8
rs3129956	Skin_Sun_Exposed_Lower_leg	HLA-DQB1-AS1	GTEx_V8
rs3129956	Skin_Sun_Exposed_Lower_leg	HLA-DRB5	GTEx_V8
rs3129956	Skin_Sun_Exposed_Lower_leg	HLA-DQB1	GTEx_V8
rs3129956	Skin_Sun_Exposed_Lower_leg	ATP6V1G2	GTEx_V8
rs3129956	Skin_Sun_Exposed_Lower_leg	LY6G5C	GTEx_V8
rs3129956	Skin_Sun_Exposed_Lower_leg	NEU1	GTEx_V8
rs3129956	Skin_Sun_Exposed_Lower_leg	CYP21A1P	GTEx_V8
rs3129956	Skin_Sun_Exposed_Lower_leg	C4A	GTEx_V8
rs3129956	Skin_Sun_Exposed_Lower_leg	STK19	GTEx_V8
rs3129956	Skin_Sun_Exposed_Lower_leg	C4B	GTEx_V8
rs3129956	Skin_Sun_Exposed_Lower_leg	CYP21A2	GTEx_V8
rs3129956	Skin_Sun_Exposed_Lower_leg	MICB	GTEx_V8
rs3129956	Skin_Sun_Exposed_Lower_leg	HCP5	GTEx_V8
rs3129956	Skin_Sun_Exposed_Lower_leg	GPANK1	GTEx_V8
rs3129956	Skin_Sun_Exposed_Lower_leg	LY6G5B	GTEx_V8
rs3129956	Skin_Sun_Exposed_Lower_leg	APOM	GTEx_V8
rs3129956	Skin_Sun_Exposed_Lower_leg	MSH5	GTEx_V8
rs3129956	Skin_Sun_Exposed_Lower_leg	TNXA	GTEx_V8
rs3129956	Artery_Tibial	PSMB9	GTEx_V8
rs3129956	Artery_Tibial	MICB	GTEx_V8
rs3129956	Artery_Tibial	APOM	GTEx_V8
rs3129956	Artery_Tibial	LY6G5C	GTEx_V8
rs3129956	Artery_Tibial	RPL32P1	GTEx_V8
rs3129956	Artery_Tibial	GPANK1	GTEx_V8
rs3129956	Artery_Tibial	HLA-DPB2	GTEx_V8
rs3129956	Artery_Tibial	MSH5	GTEx_V8
rs3129956	Artery_Tibial	ATP6V1G2	GTEx_V8
rs3129956	Artery_Tibial	BAG6	GTEx_V8
rs3129956	Artery_Tibial	HCP5	GTEx_V8
rs3129956	Artery_Tibial	Y_RNA	GTEx_V8
rs3129956	Artery_Tibial	HLA-DMA	GTEx_V8
rs3129956	Artery_Tibial	HLA-DQB1	GTEx_V8
rs3129956	Artery_Tibial	C4B	GTEx_V8
rs3129956	Artery_Tibial	HLA-DQA2	GTEx_V8
rs3129956	Artery_Tibial	CYP21A2	GTEx_V8
rs3129956	Artery_Tibial	HLA-DRB5	GTEx_V8
rs3129956	Artery_Tibial	C4A	GTEx_V8
rs3129956	Artery_Tibial	TNXA	GTEx_V8
rs3129956	Artery_Tibial	ATF6B	GTEx_V8
rs3129956	Artery_Tibial	HLA-DQB1-AS1	GTEx_V8
rs3129956	Artery_Tibial	HSPA1B	GTEx_V8
rs3129956	Artery_Tibial	LY6G5B	GTEx_V8
rs3129956	Artery_Tibial	HLA-DRA	GTEx_V8
rs3129956	Artery_Tibial	AGER	GTEx_V8
rs3129956	Artery_Tibial	NOTCH4	GTEx_V8
rs3129956	Artery_Tibial	TAP2	GTEx_V8
rs3129956	Artery_Tibial	HLA-DQA1	GTEx_V8
rs3129956	Artery_Tibial	HLA-DQB2	GTEx_V8
rs3129956	Artery_Tibial	SKIV2L	GTEx_V8
rs3129956	Artery_Tibial	RNF5	GTEx_V8
rs3129956	Artery_Tibial	STK19B	GTEx_V8
rs3129956	Artery_Tibial	CYP21A1P	GTEx_V8
rs3129956	Artery_Tibial	C2	GTEx_V8
rs3129956	Th1_memory	PPT2	PMID: 30449622_Schmiedel_2018
rs3129956	Th1_memory	AIF1	PMID: 30449622_Schmiedel_2018
rs3129956	Th1_memory	HCG25	PMID: 30449622_Schmiedel_2018
rs3129956	Th1_memory	HLA-DMA	PMID: 30449622_Schmiedel_2018
rs3129956	Stomach	MICB	GTEx_V8
rs3129956	Stomach	GPANK1	GTEx_V8
rs3129956	Stomach	BAG6	GTEx_V8
rs3129956	Stomach	LY6G5B	GTEx_V8
rs3129956	Stomach	LY6G5C	GTEx_V8
rs3129956	Stomach	APOM	GTEx_V8
rs3129956	Stomach	CYP21A2	GTEx_V8
rs3129956	Stomach	STK19B	GTEx_V8
rs3129956	Stomach	PBX2	GTEx_V8
rs3129956	Stomach	RNF5	GTEx_V8
rs3129956	Stomach	SKIV2L	GTEx_V8
rs3129956	Stomach	TNXA	GTEx_V8
rs3129956	Stomach	MPIG6B	GTEx_V8
rs3129956	Stomach	LSM2	GTEx_V8
rs3129956	Stomach	CYP21A1P	GTEx_V8
rs3129956	Stomach	C4B	GTEx_V8
rs3129956	Stomach	NELFE	GTEx_V8
rs3129956	Stomach	CLIC1	GTEx_V8
rs3129956	Stomach	C4A	GTEx_V8
rs3129956	Stomach	HLA-DMB	GTEx_V8
rs3129956	Stomach	HLA-DQB1	GTEx_V8
rs3129956	Stomach	HLA-DQB2	GTEx_V8
rs3129956	Stomach	RING1	GTEx_V8
rs3129956	Stomach	NOTCH4	GTEx_V8
rs3129956	Stomach	HLA-DMA	GTEx_V8
rs3129956	Stomach	COL11A2	GTEx_V8
rs3129956	Stomach	HLA-DPB2	GTEx_V8
rs3129956	Stomach	PSMB9	GTEx_V8
rs3129956	Stomach	HLA-DRB5	GTEx_V8
rs3129956	Stomach	HLA-DQB1-AS1	GTEx_V8
rs3129956	Stomach	HLA-DQA1	GTEx_V8
rs3129956	CD8_T-cell_naive	HLA-DQB1-AS1	PMID: 30449622_Schmiedel_2018
rs3129956	CD8_T-cell_naive	NFKBIL1	PMID: 30449622_Schmiedel_2018
rs3129956	CD8_T-cell_naive	GPSM3	PMID: 30449622_Schmiedel_2018
rs3129956	CD8_T-cell_naive	AL645941.2	PMID: 30449622_Schmiedel_2018
rs3129956	CD8_T-cell_naive	APOM	PMID: 30449622_Schmiedel_2018
rs3129956	CD8_T-cell_naive	SAPCD1	PMID: 30449622_Schmiedel_2018
rs3129956	CD8_T-cell_naive	HCG25	PMID: 30449622_Schmiedel_2018
rs3129956	CD8_T-cell_naive	MSH5-SAPCD1	PMID: 30449622_Schmiedel_2018
rs3129956	CD8_T-cell_naive	RING1	PMID: 30449622_Schmiedel_2018
rs3129956	CD8_T-cell_naive	HLA-DMA	PMID: 30449622_Schmiedel_2018
rs3129956	CD8_T-cell_naive	HLA-DQA1	PMID: 30449622_Schmiedel_2018
rs3129956	CD8_T-cell_naive	EHMT2	PMID: 30449622_Schmiedel_2018
rs3129956	macrophage_IFNg	C4B	PMID: 29379200_Alasoo_2018
rs3129956	macrophage_IFNg	DDAH2	PMID: 29379200_Alasoo_2018
rs3129956	macrophage_IFNg	C4A	PMID: 29379200_Alasoo_2018
rs3129956	macrophage_IFNg	PSMB9	PMID: 29379200_Alasoo_2018
rs3129956	macrophage_IFNg	HLA-DQA1	PMID: 29379200_Alasoo_2018
rs3129956	macrophage_IFNg	SLC39A7	PMID: 29379200_Alasoo_2018
rs3129956	macrophage_IFNg	HLA-DQB1	PMID: 29379200_Alasoo_2018
rs3129956	macrophage_IFNg	HLA-DRB5	PMID: 29379200_Alasoo_2018
rs3129956	macrophage_IFNg	EHMT2	PMID: 29379200_Alasoo_2018
rs3129956	macrophage_IFNg	PBX2	PMID: 29379200_Alasoo_2018
rs3129956	macrophage_IFNg	SNHG32	PMID: 29379200_Alasoo_2018
rs3129956	macrophage_IFNg	ZBTB12	PMID: 29379200_Alasoo_2018
rs3129956	macrophage_IFNg	NELFE	PMID: 29379200_Alasoo_2018
rs3129956	Tfh_memory	HLA-DMA	PMID: 30449622_Schmiedel_2018
rs3129956	Tfh_memory	PBX2	PMID: 30449622_Schmiedel_2018
rs3129956	Tfh_memory	SLC39A7	PMID: 30449622_Schmiedel_2018
rs3129956	Th17_memory	AIF1	PMID: 30449622_Schmiedel_2018
rs3129956	Th17_memory	DDX39B-AS1	PMID: 30449622_Schmiedel_2018
rs3129956	Th17_memory	HLA-DMA	PMID: 30449622_Schmiedel_2018
rs3129956	Adipose_Subcutaneous	NFKBIL1	GTEx_V8
rs3129956	Adipose_Subcutaneous	AIF1	GTEx_V8
rs3129956	Adipose_Subcutaneous	LY6G5B	GTEx_V8
rs3129956	Adipose_Subcutaneous	PSMB9	GTEx_V8
rs3129956	Adipose_Subcutaneous	PRRT1	GTEx_V8
rs3129956	Adipose_Subcutaneous	RNF5	GTEx_V8
rs3129956	Adipose_Subcutaneous	HCP5	GTEx_V8
rs3129956	Adipose_Subcutaneous	MICB	GTEx_V8
rs3129956	Adipose_Subcutaneous	APOM	GTEx_V8
rs3129956	Adipose_Subcutaneous	HLA-DPB2	GTEx_V8
rs3129956	Adipose_Subcutaneous	GPANK1	GTEx_V8
rs3129956	Adipose_Subcutaneous	DDAH2	GTEx_V8
rs3129956	Adipose_Subcutaneous	HSPA1L	GTEx_V8
rs3129956	Adipose_Subcutaneous	MSH5	GTEx_V8
rs3129956	Adipose_Subcutaneous	CLIC1	GTEx_V8
rs3129956	Adipose_Subcutaneous	TAP1	GTEx_V8
rs3129956	Adipose_Subcutaneous	HLA-DQA2	GTEx_V8
rs3129956	Adipose_Subcutaneous	GPSM3	GTEx_V8
rs3129956	Adipose_Subcutaneous	HLA-DRB5	GTEx_V8
rs3129956	Adipose_Subcutaneous	TSBP1-AS1	GTEx_V8
rs3129956	Adipose_Subcutaneous	C4B	GTEx_V8
rs3129956	Adipose_Subcutaneous	HLA-DQB2	GTEx_V8
rs3129956	Adipose_Subcutaneous	NOTCH4	GTEx_V8
rs3129956	Adipose_Subcutaneous	HLA-DQB1	GTEx_V8
rs3129956	Adipose_Subcutaneous	STK19B	GTEx_V8
rs3129956	Adipose_Subcutaneous	C4A	GTEx_V8
rs3129956	Adipose_Subcutaneous	TNXA	GTEx_V8
rs3129956	Adipose_Subcutaneous	SKIV2L	GTEx_V8
rs3129956	Adipose_Subcutaneous	HLA-DQB1-AS1	GTEx_V8
rs3129956	Adipose_Subcutaneous	AGER	GTEx_V8
rs3129956	Adipose_Subcutaneous	CYP21A2	GTEx_V8
rs3129956	Adipose_Subcutaneous	CYP21A1P	GTEx_V8
rs3129956	monocyte_Pam3CSK4	ATF6B	PMID: 27768888_Quach_2016
rs3129956	monocyte_Pam3CSK4	CLIC1	PMID: 27768888_Quach_2016
rs3129956	monocyte_Pam3CSK4	GPSM3	PMID: 27768888_Quach_2016
rs3129956	monocyte_Pam3CSK4	DDAH2	PMID: 27768888_Quach_2016
rs3129956	monocyte_Pam3CSK4	BAG6	PMID: 27768888_Quach_2016
rs3129956	monocyte_Pam3CSK4	TNF	PMID: 27768888_Quach_2016
rs3129956	monocyte_Pam3CSK4	HLA-DRB5	PMID: 27768888_Quach_2016
rs3129956	monocyte_Pam3CSK4	HLA-DQB1	PMID: 27768888_Quach_2016
rs3129956	monocyte_Pam3CSK4	AGER	PMID: 27768888_Quach_2016
rs3129956	monocyte_LPS	DDAH2	PMID: 27768888_Quach_2016
rs3129956	monocyte_LPS	CLIC1	PMID: 27768888_Quach_2016
rs3129956	monocyte_LPS	ATF6B	PMID: 27768888_Quach_2016
rs3129956	monocyte_LPS	GPSM3	PMID: 27768888_Quach_2016
rs3129956	monocyte_LPS	BAG6	PMID: 27768888_Quach_2016
rs3129956	monocyte_LPS	HLA-DQB1-AS1	PMID: 27768888_Quach_2016
rs3129956	monocyte_LPS	HLA-DRB5	PMID: 27768888_Quach_2016
rs3129956	monocyte_LPS	HLA-DQB1	PMID: 27768888_Quach_2016
rs3129956	monocyte_LPS	C2	PMID: 27768888_Quach_2016
rs3129956	monocyte_LPS	TAP2	PMID: 27768888_Quach_2016
rs3129956	monocyte_LPS	NEU1	PMID: 27768888_Quach_2016
rs3129956	monocyte_LPS	DXO	PMID: 27768888_Quach_2016
rs3129956	monocyte_LPS	AGER	PMID: 27768888_Quach_2016
rs3129956	Th2_memory	VPS52	PMID: 30449622_Schmiedel_2018
rs3129956	Th2_memory	AIF1	PMID: 30449622_Schmiedel_2018
rs3129956	Th2_memory	APOM	PMID: 30449622_Schmiedel_2018
rs3129956	Th2_memory	HLA-DMB	PMID: 30449622_Schmiedel_2018
rs3129956	Th2_memory	EGFL8	PMID: 30449622_Schmiedel_2018
rs3129956	Th2_memory	B3GALT4	PMID: 30449622_Schmiedel_2018
rs3129956	Th2_memory	HLA-DMA	PMID: 30449622_Schmiedel_2018
rs3129956	Th2_memory	VARS1	PMID: 30449622_Schmiedel_2018
rs3129956	Small_Intestine_Terminal_Ileum	NOTCH4	GTEx_V8
rs3129956	Small_Intestine_Terminal_Ileum	HLA-DQB1-AS1	GTEx_V8
rs3129956	Small_Intestine_Terminal_Ileum	C2-AS1	GTEx_V8
rs3129956	Small_Intestine_Terminal_Ileum	TAP1	GTEx_V8
rs3129956	Small_Intestine_Terminal_Ileum	STK19B	GTEx_V8
rs3129956	Small_Intestine_Terminal_Ileum	RNF5	GTEx_V8
rs3129956	Small_Intestine_Terminal_Ileum	AGER	GTEx_V8
rs3129956	Small_Intestine_Terminal_Ileum	HLA-DRB5	GTEx_V8
rs3129956	Small_Intestine_Terminal_Ileum	HLA-DRB1	GTEx_V8
rs3129956	Small_Intestine_Terminal_Ileum	HLA-DRB6	GTEx_V8
rs3129956	Small_Intestine_Terminal_Ileum	PSMB9	GTEx_V8
rs3129956	Small_Intestine_Terminal_Ileum	WDR46	GTEx_V8
rs3129956	Small_Intestine_Terminal_Ileum	HLA-DQB2	GTEx_V8
rs3129956	Small_Intestine_Terminal_Ileum	HLA-DRB9	GTEx_V8
rs3129956	Small_Intestine_Terminal_Ileum	HCG23	GTEx_V8
rs3129956	Small_Intestine_Terminal_Ileum	HLA-DQB1	GTEx_V8
rs3129956	Small_Intestine_Terminal_Ileum	C4A	GTEx_V8
rs3129956	Small_Intestine_Terminal_Ileum	MICB	GTEx_V8
rs3129956	Small_Intestine_Terminal_Ileum	LY6G5B	GTEx_V8
rs3129956	Small_Intestine_Terminal_Ileum	SKIV2L	GTEx_V8
rs3129956	Small_Intestine_Terminal_Ileum	CYP21A2	GTEx_V8
rs3129956	Small_Intestine_Terminal_Ileum	CYP21A1P	GTEx_V8
rs3129956	Small_Intestine_Terminal_Ileum	TNXA	GTEx_V8
rs3129956	Brain_Frontal_Cortex_BA9	CYP21A2	GTEx_V8
rs3129956	Brain_Frontal_Cortex_BA9	HLA-DQB1-AS1	GTEx_V8
rs3129956	Brain_Frontal_Cortex_BA9	HLA-DRB5	GTEx_V8
rs3129956	Brain_Frontal_Cortex_BA9	CYP21A1P	GTEx_V8
rs3129956	Brain_Frontal_Cortex_BA9	NOTCH4	GTEx_V8
rs3129956	Brain_Frontal_Cortex_BA9	STK19B	GTEx_V8
rs3129956	Brain_Frontal_Cortex_BA9	MSH5	GTEx_V8
rs3129956	Brain_Frontal_Cortex_BA9	LY6G5C	GTEx_V8
rs3129956	Brain_Frontal_Cortex_BA9	DXO	GTEx_V8
rs3129956	Brain_Frontal_Cortex_BA9	ATF6B	GTEx_V8
rs3129956	Brain_Frontal_Cortex_BA9	C4A	GTEx_V8
rs3129956	Brain_Frontal_Cortex_BA9	C4B	GTEx_V8
rs3129956	Brain_Frontal_Cortex_BA9	HCG23	GTEx_V8
rs3129956	Brain_Frontal_Cortex_BA9	SKIV2L	GTEx_V8
rs3129956	Brain_Frontal_Cortex_BA9	RNF5	GTEx_V8
rs3129956	Brain_Frontal_Cortex_BA9	BTNL2	GTEx_V8
rs3129956	Brain_Frontal_Cortex_BA9	HLA-DQA1	GTEx_V8
rs3129956	Brain_Frontal_Cortex_BA9	HCG25	GTEx_V8
rs3129956	Brain_Frontal_Cortex_BA9	HLA-DQA2	GTEx_V8
rs3129956	Brain_Frontal_Cortex_BA9	PFDN6	GTEx_V8
rs3129956	Brain_Frontal_Cortex_BA9	HLA-DQB1	GTEx_V8
rs3129956	Brain_Frontal_Cortex_BA9	HLA-DMA	GTEx_V8
rs3129956	Brain_Frontal_Cortex_BA9	BAG6	GTEx_V8
rs3129956	Brain_Frontal_Cortex_BA9	CLIC1	GTEx_V8
rs3129956	Brain_Frontal_Cortex_BA9	LY6G6C	GTEx_V8
rs3129956	Brain_Frontal_Cortex_BA9	MICB	GTEx_V8
rs3129956	Brain_Frontal_Cortex_BA9	SAPCD1-AS1	GTEx_V8
rs3129956	Uterus	LY6G5B	GTEx_V8
rs3129956	Uterus	NOTCH4	GTEx_V8
rs3129956	Uterus	BAG6	GTEx_V8
rs3129956	Uterus	LY6G6D	GTEx_V8
rs3129956	Uterus	STK19	GTEx_V8
rs3129956	Uterus	AGER	GTEx_V8
rs3129956	Uterus	MICB	GTEx_V8
rs3129956	Uterus	PRRC2A	GTEx_V8
rs3129956	Uterus	CYP21A1P	GTEx_V8
rs3129956	Uterus	HLA-DQB2	GTEx_V8
rs3129956	Uterus	HLA-DMA	GTEx_V8
rs3129956	Uterus	HLA-DRB5	GTEx_V8
rs3129956	Uterus	TNXA	GTEx_V8
rs3129956	Uterus	C4A	GTEx_V8
rs3129956	Uterus	FKBPL	GTEx_V8
rs3129956	Uterus	STK19B	GTEx_V8
rs3129956	Uterus	RNU6-850P	GTEx_V8
rs3129956	Uterus	PSMB9	GTEx_V8
rs3129956	Uterus	HLA-DQB1	GTEx_V8
rs3129956	Brain_Amygdala	HLA-DQB1	GTEx_V8
rs3129956	Brain_Amygdala	PSMB9	GTEx_V8
rs3129956	Brain_Amygdala	RING1	GTEx_V8
rs3129956	Brain_Amygdala	DAXX	GTEx_V8
rs3129956	Brain_Amygdala	HLA-DMA	GTEx_V8
rs3129956	Brain_Amygdala	CYP21A1P	GTEx_V8
rs3129956	Brain_Amygdala	FKBPL	GTEx_V8
rs3129956	Brain_Amygdala	RNF5	GTEx_V8
rs3129956	Brain_Amygdala	TNXA	GTEx_V8
rs3129956	Brain_Amygdala	C4A	GTEx_V8
rs3129956	Brain_Amygdala	HLA-DRB1	GTEx_V8
rs3129956	Brain_Amygdala	STK19B	GTEx_V8
rs3129956	Brain_Amygdala	MSH5	GTEx_V8
rs3129956	Brain_Amygdala	HCG23	GTEx_V8
rs3129956	Brain_Amygdala	LTA	GTEx_V8
rs3129956	Brain_Amygdala	MICB	GTEx_V8
rs3129956	Brain_Amygdala	MPIG6B	GTEx_V8
rs3129956	skin	SAPCD1	PMID: 25436857_TwinsUK
rs3129956	skin	HLA-DPA1	PMID: 25436857_TwinsUK
rs3129956	skin	CYP21A2	PMID: 25436857_TwinsUK
rs3129956	skin	HLA-DQB1-AS1	PMID: 25436857_TwinsUK
rs3129956	skin	HCP5	PMID: 25436857_TwinsUK
rs3129956	skin	MICB	PMID: 25436857_TwinsUK
rs3129956	skin	ATP6V1G2	PMID: 25436857_TwinsUK
rs3129956	skin	LY6G5B	PMID: 25436857_TwinsUK
rs3129956	skin	HLA-DQB2	PMID: 25436857_TwinsUK
rs3129956	skin	DDAH2	PMID: 25436857_TwinsUK
rs3129956	skin	MSH5-SAPCD1	PMID: 25436857_TwinsUK
rs3129956	skin	HLA-DQA2	PMID: 25436857_TwinsUK
rs3129956	skin	EHMT2-AS1	PMID: 25436857_TwinsUK
rs3129956	skin	VPS52	PMID: 25436857_TwinsUK
rs3129956	skin	HLA-DRB5	PMID: 25436857_TwinsUK
rs3129956	skin	PFDN6	PMID: 25436857_TwinsUK
rs3129956	skin	RNF5	PMID: 25436857_TwinsUK
rs3129956	skin	HLA-DRA	PMID: 25436857_TwinsUK
rs3129956	skin	HLA-DMA	PMID: 25436857_TwinsUK
rs3129956	skin	NOTCH4	PMID: 25436857_TwinsUK
rs3129956	skin	TNXB	PMID: 25436857_TwinsUK
rs3129956	skin	AGER	PMID: 25436857_TwinsUK
rs3129956	skin	HLA-DQB1	PMID: 25436857_TwinsUK
rs3129956	skin	APOM	PMID: 25436857_TwinsUK
rs3129956	skin	COL11A2	PMID: 25436857_TwinsUK
rs3129956	skin	LY6G5C	PMID: 25436857_TwinsUK
rs3129956	skin	VARS1	PMID: 25436857_TwinsUK
rs3129956	skin	PRRT1	PMID: 25436857_TwinsUK
rs3129956	skin	EHMT2	PMID: 25436857_TwinsUK
rs3129956	skin	SKIV2L	PMID: 25436857_TwinsUK
rs3129956	monocyte_naive	DDAH2	PMID: 27768888_Quach_2016
rs3129956	monocyte_naive	CLIC1	PMID: 27768888_Quach_2016
rs3129956	monocyte_naive	ATF6B	PMID: 27768888_Quach_2016
rs3129956	monocyte_naive	BAG6	PMID: 27768888_Quach_2016
rs3129956	monocyte_naive	HLA-DQB1-AS1	PMID: 27768888_Quach_2016
rs3129956	monocyte_naive	HLA-DQB1	PMID: 27768888_Quach_2016
rs3129956	monocyte_naive	HLA-DRB5	PMID: 27768888_Quach_2016
rs3129956	monocyte_naive	C2	PMID: 27768888_Quach_2016
rs3129956	monocyte_naive	HLA-DQA1	PMID: 27768888_Quach_2016
rs3129956	monocyte_naive	SNHG32	PMID: 27768888_Quach_2016
rs3129956	fibroblast	APOM	PMID: 23755361_GENCORD
rs3129956	fibroblast	MICB	PMID: 23755361_GENCORD
rs3129956	fibroblast	HLA-DPA1	PMID: 23755361_GENCORD
rs3129956	fibroblast	CFB	PMID: 23755361_GENCORD
rs3129956	fibroblast	PSMB8	PMID: 23755361_GENCORD
rs3129956	fibroblast	PSMB8-AS1	PMID: 23755361_GENCORD
rs3129956	fibroblast	HLA-DMA	PMID: 23755361_GENCORD
rs3129956	fibroblast	TAP1	PMID: 23755361_GENCORD
rs3129956	fibroblast	RNF5	PMID: 23755361_GENCORD
rs3129956	Heart_Atrial_Appendage	CYP21A1P	GTEx_V8
rs3129956	Heart_Atrial_Appendage	HLA-DRB5	GTEx_V8
rs3129956	Heart_Atrial_Appendage	AL645940.1	GTEx_V8
rs3129956	Heart_Atrial_Appendage	HLA-DMB	GTEx_V8
rs3129956	Heart_Atrial_Appendage	RXRB	GTEx_V8
rs3129956	Heart_Atrial_Appendage	SKIV2L	GTEx_V8
rs3129956	Heart_Atrial_Appendage	NOTCH4	GTEx_V8
rs3129956	Heart_Atrial_Appendage	STK19B	GTEx_V8
rs3129956	Heart_Atrial_Appendage	HLA-DQB1	GTEx_V8
rs3129956	Heart_Atrial_Appendage	HLA-DQB2	GTEx_V8
rs3129956	Heart_Atrial_Appendage	PSMB9	GTEx_V8
rs3129956	Heart_Atrial_Appendage	C4A	GTEx_V8
rs3129956	Heart_Atrial_Appendage	RNF5	GTEx_V8
rs3129956	Heart_Atrial_Appendage	LY6G5C	GTEx_V8
rs3129956	Heart_Atrial_Appendage	LY6G5B	GTEx_V8
rs3129956	Heart_Atrial_Appendage	MICB	GTEx_V8
rs3129956	Heart_Atrial_Appendage	MSH5	GTEx_V8
rs3129956	Heart_Atrial_Appendage	DDAH2	GTEx_V8
rs3129956	Heart_Atrial_Appendage	HLA-DMA	GTEx_V8
rs3129956	Heart_Atrial_Appendage	TAP1	GTEx_V8
rs3129956	Heart_Atrial_Appendage	TAP2	GTEx_V8
rs3129956	Heart_Atrial_Appendage	ABHD16A	GTEx_V8
rs3129956	Heart_Atrial_Appendage	GPANK1	GTEx_V8
rs3129956	Brain_Putamen_basal_ganglia	LY6G5B	GTEx_V8
rs3129956	Brain_Putamen_basal_ganglia	MSH5	GTEx_V8
rs3129956	Brain_Putamen_basal_ganglia	MICB	GTEx_V8
rs3129956	Brain_Putamen_basal_ganglia	HCG23	GTEx_V8
rs3129956	Brain_Putamen_basal_ganglia	RING1	GTEx_V8
rs3129956	Brain_Putamen_basal_ganglia	C4B	GTEx_V8
rs3129956	Brain_Putamen_basal_ganglia	C4A	GTEx_V8
rs3129956	Brain_Putamen_basal_ganglia	CYP21A1P	GTEx_V8
rs3129956	Brain_Putamen_basal_ganglia	HLA-DQB1	GTEx_V8
rs3129956	Brain_Putamen_basal_ganglia	HLA-DMA	GTEx_V8
rs3129956	Brain_Putamen_basal_ganglia	NOTCH4	GTEx_V8
rs3129956	Brain_Putamen_basal_ganglia	AGER	GTEx_V8
rs3129956	Brain_Putamen_basal_ganglia	SNHG32	GTEx_V8
rs3129956	Brain_Putamen_basal_ganglia	CYP21A2	GTEx_V8
rs3129956	Brain_Putamen_basal_ganglia	STK19B	GTEx_V8
rs3129956	Brain_Putamen_basal_ganglia	HLA-DMB	GTEx_V8
rs3129956	Brain_Cerebellar_Hemisphere	SNHG32	GTEx_V8
rs3129956	Brain_Cerebellar_Hemisphere	RNF5	GTEx_V8
rs3129956	Brain_Cerebellar_Hemisphere	STK19B	GTEx_V8
rs3129956	Brain_Cerebellar_Hemisphere	HLA-DQA2	GTEx_V8
rs3129956	Brain_Cerebellar_Hemisphere	MICB	GTEx_V8
rs3129956	Brain_Cerebellar_Hemisphere	AGER	GTEx_V8
rs3129956	Brain_Cerebellar_Hemisphere	CYP21A2	GTEx_V8
rs3129956	Brain_Cerebellar_Hemisphere	LY6G5B	GTEx_V8
rs3129956	Brain_Cerebellar_Hemisphere	HLA-DMB	GTEx_V8
rs3129956	Brain_Cerebellar_Hemisphere	CYP21A1P	GTEx_V8
rs3129956	Brain_Cerebellar_Hemisphere	HCG23	GTEx_V8
rs3129956	Brain_Cerebellar_Hemisphere	C4B	GTEx_V8
rs3129956	Brain_Cerebellar_Hemisphere	C4A	GTEx_V8
rs3129956	Brain_Cerebellar_Hemisphere	HLA-DRB5	GTEx_V8
rs3129956	Brain_Cerebellar_Hemisphere	COL11A2	GTEx_V8
rs3129956	Brain_Cerebellar_Hemisphere	DDAH2	GTEx_V8
rs3129956	Brain_Cerebellar_Hemisphere	RXRB	GTEx_V8
rs3129956	Brain_Cerebellar_Hemisphere	TAP2	GTEx_V8
rs3129956	Brain_Cerebellar_Hemisphere	BAG6	GTEx_V8
rs3129956	Brain_Cerebellar_Hemisphere	HLA-DMA	GTEx_V8
rs3129956	Brain_Cerebellar_Hemisphere	LY6G5C	GTEx_V8
rs3129956	Brain_Cerebellar_Hemisphere	CLIC1	GTEx_V8
rs3129956	macrophage_Salmonella	CLIC1	PMID: 27768889_Nedelec_2016
rs3129956	macrophage_Salmonella	LTA	PMID: 27768889_Nedelec_2016
rs3129956	macrophage_Salmonella	GPANK1	PMID: 27768889_Nedelec_2016
rs3129956	macrophage_Salmonella	HLA-DMB	PMID: 27768889_Nedelec_2016
rs3129956	macrophage_Salmonella	B3GALT4	PMID: 27768889_Nedelec_2016
rs3129956	macrophage_Salmonella	HLA-DRB5	PMID: 27768889_Nedelec_2016
rs3129956	macrophage_Salmonella	HLA-DQA1	PMID: 27768889_Nedelec_2016
rs3129956	macrophage_Salmonella	HLA-DQB1	PMID: 27768889_Nedelec_2016
rs3129956	macrophage_Salmonella	C2	PMID: 27768889_Nedelec_2016
rs3129956	macrophage_Salmonella	HLA-DMA	PMID: 27768889_Nedelec_2016
rs3129956	macrophage_Salmonella	HLA-DRA	PMID: 27768889_Nedelec_2016
rs3129956	Testis	TSBP1	GTEx_V8
rs3129956	Testis	HLA-DOB	GTEx_V8
rs3129956	Testis	HLA-DMB	GTEx_V8
rs3129956	Testis	GPSM3	GTEx_V8
rs3129956	Testis	TSBP1-AS1	GTEx_V8
rs3129956	Testis	CYP21A1P	GTEx_V8
rs3129956	Testis	TAP1	GTEx_V8
rs3129956	Testis	PBX2	GTEx_V8
rs3129956	Testis	C4A	GTEx_V8
rs3129956	Testis	MICB	GTEx_V8
rs3129956	Testis	HLA-DMA	GTEx_V8
rs3129956	Testis	HLA-DRB5	GTEx_V8
rs3129956	Testis	EHMT2	GTEx_V8
rs3129956	Testis	AL662789.1	GTEx_V8
rs3129956	Testis	TNXA	GTEx_V8
rs3129956	Testis	HLA-DQB1-AS1	GTEx_V8
rs3129956	Testis	HLA-DQA2	GTEx_V8
rs3129956	Testis	BTNL2	GTEx_V8
rs3129956	Testis	HLA-DQB1	GTEx_V8
rs3129956	Testis	PSMB8-AS1	GTEx_V8
rs3129956	Testis	CYP21A2	GTEx_V8
rs3129956	Testis	LY6G6C	GTEx_V8
rs3129956	Testis	SAPCD1-AS1	GTEx_V8
rs3129956	Testis	STK19B	GTEx_V8
rs3129956	Testis	C4B	GTEx_V8
rs3129956	Testis	HLA-DQB2	GTEx_V8
rs3129956	Testis	RNF5	GTEx_V8
rs3129956	Testis	LY6G6F	GTEx_V8
rs3129956	Testis	MSH5	GTEx_V8
rs3129956	Testis	NFKBIL1	GTEx_V8
rs3129956	Testis	LY6G5B	GTEx_V8
rs3129956	Testis	APOM	GTEx_V8
rs3129956	Testis	CLIC1	GTEx_V8
rs3129956	Testis	SKIV2L	GTEx_V8
rs3129956	Testis	UQCRHP1	GTEx_V8
rs3129956	monocyte_CD16_naive	ATF6B	PMID: 30449622_Schmiedel_2018
rs3129956	monocyte_CD16_naive	PSMB8	PMID: 30449622_Schmiedel_2018
rs3129956	Esophagus_Mucosa	HSD17B8	GTEx_V8
rs3129956	Esophagus_Mucosa	TSBP1-AS1	GTEx_V8
rs3129956	Esophagus_Mucosa	HLA-DQB1	GTEx_V8
rs3129956	Esophagus_Mucosa	HLA-DRB5	GTEx_V8
rs3129956	Esophagus_Mucosa	C2	GTEx_V8
rs3129956	Esophagus_Mucosa	C4B	GTEx_V8
rs3129956	Esophagus_Mucosa	HLA-DPB2	GTEx_V8
rs3129956	Esophagus_Mucosa	TAP2	GTEx_V8
rs3129956	Esophagus_Mucosa	MPIG6B	GTEx_V8
rs3129956	Esophagus_Mucosa	HLA-DQA2	GTEx_V8
rs3129956	Esophagus_Mucosa	NOTCH4	GTEx_V8
rs3129956	Esophagus_Mucosa	HLA-DQB1-AS1	GTEx_V8
rs3129956	Esophagus_Mucosa	KIFC1	GTEx_V8
rs3129956	Esophagus_Mucosa	PSMB9	GTEx_V8
rs3129956	Esophagus_Mucosa	LY6G5B	GTEx_V8
rs3129956	Esophagus_Mucosa	HLA-DRB1	GTEx_V8
rs3129956	Esophagus_Mucosa	HLA-DMA	GTEx_V8
rs3129956	Esophagus_Mucosa	AL645940.1	GTEx_V8
rs3129956	Esophagus_Mucosa	CYP21A1P	GTEx_V8
rs3129956	Esophagus_Mucosa	TNXA	GTEx_V8
rs3129956	Esophagus_Mucosa	LY6G5C	GTEx_V8
rs3129956	Esophagus_Mucosa	APOM	GTEx_V8
rs3129956	Esophagus_Mucosa	LY6G6C	GTEx_V8
rs3129956	Esophagus_Mucosa	HCP5	GTEx_V8
rs3129956	Esophagus_Mucosa	MICB	GTEx_V8
rs3129956	Esophagus_Mucosa	CYP21A2	GTEx_V8
rs3129956	Esophagus_Mucosa	RNF5	GTEx_V8
rs3129956	Esophagus_Mucosa	C4A	GTEx_V8
rs3129956	Esophagus_Mucosa	STK19	GTEx_V8
rs3129956	Esophagus_Mucosa	SKIV2L	GTEx_V8
rs3129956	Esophagus_Mucosa	PPT2	GTEx_V8
rs3129956	Esophagus_Mucosa	CLIC1	GTEx_V8
rs3129956	Esophagus_Mucosa	PRRT1	GTEx_V8
rs3129956	Esophagus_Mucosa	STK19B	GTEx_V8
rs3129956	Esophagus_Mucosa	MSH5	GTEx_V8
rs3129956	Esophagus_Mucosa	ATP6V1G2	GTEx_V8
rs3129956	Esophagus_Mucosa	PRRC2A	GTEx_V8
rs3129956	Esophagus_Mucosa	SAPCD1	GTEx_V8
rs3129956	Ovary	TNXA	GTEx_V8
rs3129956	Ovary	STK19B	GTEx_V8
rs3129956	Ovary	C4A	GTEx_V8
rs3129956	Ovary	HLA-DRB5	GTEx_V8
rs3129956	Ovary	BTNL2	GTEx_V8
rs3129956	Ovary	CYP21A1P	GTEx_V8
rs3129956	Ovary	HLA-DRB1	GTEx_V8
rs3129956	Ovary	NOTCH4	GTEx_V8
rs3129956	Ovary	CYP21A2	GTEx_V8
rs3129956	Ovary	NEU1	GTEx_V8
rs3129956	Ovary	HLA-DPB1	GTEx_V8
rs3129956	Ovary	PSMB8-AS1	GTEx_V8
rs3129956	Ovary	HLA-DQB2	GTEx_V8
rs3129956	Ovary	PSMB9	GTEx_V8
rs3129956	Ovary	HLA-DMA	GTEx_V8
rs3129956	Ovary	HLA-DQB1	GTEx_V8
rs3129956	Ovary	SAPCD1	GTEx_V8
rs3129956	Ovary	ZBTB22	GTEx_V8
rs3129956	Colon_Sigmoid	SKIV2L	GTEx_V8
rs3129956	Colon_Sigmoid	HLA-DRB5	GTEx_V8
rs3129956	Colon_Sigmoid	NOTCH4	GTEx_V8
rs3129956	Colon_Sigmoid	HLA-DQB2	GTEx_V8
rs3129956	Colon_Sigmoid	TNXA	GTEx_V8
rs3129956	Colon_Sigmoid	TAP1	GTEx_V8
rs3129956	Colon_Sigmoid	VPS52	GTEx_V8
rs3129956	Colon_Sigmoid	AGER	GTEx_V8
rs3129956	Colon_Sigmoid	ATP6V1G2	GTEx_V8
rs3129956	Colon_Sigmoid	HLA-DQB1	GTEx_V8
rs3129956	Colon_Sigmoid	CYP21A1P	GTEx_V8
rs3129956	Colon_Sigmoid	C4A	GTEx_V8
rs3129956	Colon_Sigmoid	RNF5	GTEx_V8
rs3129956	Colon_Sigmoid	STK19B	GTEx_V8
rs3129956	Colon_Sigmoid	C2	GTEx_V8
rs3129956	Colon_Sigmoid	LY6G5B	GTEx_V8
rs3129956	Colon_Sigmoid	CSNK2B	GTEx_V8
rs3129956	Colon_Sigmoid	GPANK1	GTEx_V8
rs3129956	Colon_Sigmoid	MICB	GTEx_V8
rs3129956	Colon_Sigmoid	NCR3	GTEx_V8
rs3129956	Colon_Sigmoid	BAG6	GTEx_V8
rs3129956	Colon_Sigmoid	HLA-DMA	GTEx_V8
rs3129956	Spleen	HLA-DRB5	GTEx_V8
rs3129956	Spleen	RGL2	GTEx_V8
rs3129956	Spleen	NOTCH4	GTEx_V8
rs3129956	Spleen	HLA-DQB2	GTEx_V8
rs3129956	Spleen	DXO	GTEx_V8
rs3129956	Spleen	NEU1	GTEx_V8
rs3129956	Spleen	STK19B	GTEx_V8
rs3129956	Spleen	NELFE	GTEx_V8
rs3129956	Spleen	TNXB	GTEx_V8
rs3129956	Spleen	C4A	GTEx_V8
rs3129956	Spleen	SKIV2L	GTEx_V8
rs3129956	Spleen	TNXA	GTEx_V8
rs3129956	Spleen	CLIC1	GTEx_V8
rs3129956	Spleen	CYP21A1P	GTEx_V8
rs3129956	Spleen	CYP21A2	GTEx_V8
rs3129956	Spleen	HCP5	GTEx_V8
rs3129956	Spleen	DDAH2	GTEx_V8
rs3129956	Spleen	LY6G5B	GTEx_V8
rs3129956	Spleen	MICB	GTEx_V8
rs3129956	Spleen	HLA-DRB9	GTEx_V8
rs3129956	Spleen	RNF5	GTEx_V8
rs3129956	Spleen	HLA-DQB1	GTEx_V8
rs3129956	Spleen	HLA-DPB2	GTEx_V8
rs3129956	Spleen	HLA-DRB1	GTEx_V8
rs3129956	Spleen	HLA-DQB1-AS1	GTEx_V8
rs3129956	Spleen	BTNL2	GTEx_V8
rs3129956	Spleen	AGER	GTEx_V8
rs3129956	Brain_Hippocampus	HLA-DMA	GTEx_V8
rs3129956	Brain_Hippocampus	HLA-DQB1	GTEx_V8
rs3129956	Brain_Hippocampus	HLA-DRB5	GTEx_V8
rs3129956	Brain_Hippocampus	HLA-DRB1	GTEx_V8
rs3129956	Brain_Hippocampus	B3GALT4	GTEx_V8
rs3129956	Brain_Hippocampus	HLA-DQA1	GTEx_V8
rs3129956	Brain_Hippocampus	NOTCH4	GTEx_V8
rs3129956	Brain_Hippocampus	RNF5	GTEx_V8
rs3129956	Brain_Hippocampus	CYP21A1P	GTEx_V8
rs3129956	Brain_Hippocampus	MICB	GTEx_V8
rs3129956	Brain_Hippocampus	ATP6V1G2	GTEx_V8
rs3129956	Brain_Hippocampus	TNXA	GTEx_V8
rs3129956	Brain_Hippocampus	C4A	GTEx_V8
rs3129956	Brain_Hippocampus	STK19B	GTEx_V8
rs3129956	LCL	MCCD1	PMID: 23755361_GENCORD
rs3129956	LCL	APOM	PMID: 23755361_GENCORD
rs3129956	LCL	HLA-DQB2	PMID: 23755361_GENCORD
rs3129956	LCL	HLA-DOA	PMID: 23755361_GENCORD
rs3129956	LCL	HLA-DQB1	PMID: 23755361_GENCORD
rs3129956	LCL	HLA-DRB5	PMID: 23755361_GENCORD
rs3129956	LCL	TAP2	PMID: 23755361_GENCORD
rs3129956	LCL	NEU1	PMID: 23755361_GENCORD
rs3129956	LCL	RNF5	PMID: 23755361_GENCORD
rs3129956	Whole_Blood	LY6G5B	GTEx_V8
rs3129956	Whole_Blood	CLIC1	GTEx_V8
rs3129956	Whole_Blood	C2	GTEx_V8
rs3129956	Whole_Blood	HLA-DQB1	GTEx_V8
rs3129956	Whole_Blood	LST1	GTEx_V8
rs3129956	Whole_Blood	ATP6V1G2	GTEx_V8
rs3129956	Whole_Blood	PSMB9	GTEx_V8
rs3129956	Whole_Blood	HLA-DRB1	GTEx_V8
rs3129956	Whole_Blood	GPANK1	GTEx_V8
rs3129956	Whole_Blood	HLA-DQB1-AS1	GTEx_V8
rs3129956	Whole_Blood	HLA-DQA1	GTEx_V8
rs3129956	Whole_Blood	SNHG32	GTEx_V8
rs3129956	Whole_Blood	PBX2	GTEx_V8
rs3129956	Whole_Blood	C4A	GTEx_V8
rs3129956	Whole_Blood	C4B	GTEx_V8
rs3129956	Whole_Blood	ATF6B	GTEx_V8
rs3129956	Whole_Blood	CYP21A2	GTEx_V8
rs3129956	Whole_Blood	CYP21A1P	GTEx_V8
rs3129956	Whole_Blood	HLA-DRB5	GTEx_V8
rs3129956	Whole_Blood	APOM	GTEx_V8
rs3129956	Whole_Blood	LY6G5C	GTEx_V8
rs3129956	Whole_Blood	STK19B	GTEx_V8
rs3129956	Whole_Blood	HLA-DMA	GTEx_V8
rs3129956	Whole_Blood	HLA-DQA2	GTEx_V8
rs3129956	Whole_Blood	HLA-DQB2	GTEx_V8
rs3129956	Whole_Blood	HLA-DPB2	GTEx_V8
rs3129956	Whole_Blood	HLA-DPB1	GTEx_V8
rs3129956	Whole_Blood	C6orf47	GTEx_V8
rs3129956	Whole_Blood	NEU1	GTEx_V8
rs3129956	Whole_Blood	DDAH2	GTEx_V8
rs3129956	Whole_Blood	SKIV2L	GTEx_V8
rs3129956	Whole_Blood	HLA-DRA	GTEx_V8
rs3129956	Whole_Blood	ZBTB12	GTEx_V8
rs3129956	macrophage_naive	ZBTB22	PMID: 29379200_Alasoo_2018
rs3129956	macrophage_naive	SAPCD1-AS1	PMID: 29379200_Alasoo_2018
rs3129956	macrophage_naive	HSD17B8	PMID: 29379200_Alasoo_2018
rs3129956	macrophage_naive	HLA-DRB5	PMID: 29379200_Alasoo_2018
rs3129956	macrophage_naive	HLA-DQB1	PMID: 29379200_Alasoo_2018
rs3129956	macrophage_naive	SLC39A7	PMID: 29379200_Alasoo_2018
rs3129956	macrophage_naive	SNHG32	PMID: 29379200_Alasoo_2018
rs3129956	macrophage_naive	PBX2	PMID: 29379200_Alasoo_2018
rs3129956	Liver	LY6G5C	GTEx_V8
rs3129956	Liver	MICB	GTEx_V8
rs3129956	Liver	HLA-DQB1-AS1	GTEx_V8
rs3129956	Liver	STK19	GTEx_V8
rs3129956	Liver	CLIC1	GTEx_V8
rs3129956	Liver	NELFE	GTEx_V8
rs3129956	Liver	CYP21A1P	GTEx_V8
rs3129956	Liver	C4A-AS1	GTEx_V8
rs3129956	Liver	HLA-DQB1	GTEx_V8
rs3129956	Liver	C6orf47	GTEx_V8
rs3129956	Liver	C4B-AS1	GTEx_V8
rs3129956	Liver	HLA-DQA1	GTEx_V8
rs3129956	Liver	AGPAT1	GTEx_V8
rs3129956	Liver	RNF5	GTEx_V8
rs3129956	Liver	HLA-DRB5	GTEx_V8
rs3129956	Liver	SKIV2L	GTEx_V8
rs3129956	Liver	TNXA	GTEx_V8
rs3129956	Liver	HLA-DQB2	GTEx_V8
rs3129956	Liver	PPT2	GTEx_V8
rs3129956	Liver	NOTCH4	GTEx_V8
rs3129956	Liver	C4A	GTEx_V8
rs3129956	Liver	PSMB8-AS1	GTEx_V8
rs3129956	Liver	MSH5	GTEx_V8
rs3129956	Liver	STK19B	GTEx_V8
rs3129956	Liver	PSMB9	GTEx_V8
rs3129956	Liver	HLA-DMA	GTEx_V8
rs3129956	macrophage_Salmonella	VPS52	PMID: 29379200_Alasoo_2018
rs3129956	macrophage_Salmonella	LTB	PMID: 29379200_Alasoo_2018
rs3129956	macrophage_Salmonella	LY6G5C	PMID: 29379200_Alasoo_2018
rs3129956	macrophage_Salmonella	HSD17B8	PMID: 29379200_Alasoo_2018
rs3129956	macrophage_Salmonella	HLA-DQA1	PMID: 29379200_Alasoo_2018
rs3129956	macrophage_Salmonella	HLA-DQB1	PMID: 29379200_Alasoo_2018
rs3129956	macrophage_Salmonella	TAP2	PMID: 29379200_Alasoo_2018
rs3129956	macrophage_Salmonella	HLA-DRB5	PMID: 29379200_Alasoo_2018
rs3129956	macrophage_Salmonella	RNF5	PMID: 29379200_Alasoo_2018
rs3129956	macrophage_Salmonella	AGPAT1	PMID: 29379200_Alasoo_2018
rs3129956	LCL	HLA-DPB1	PMID: 25436857_TwinsUK
rs3129956	LCL	HLA-DQB1-AS1	PMID: 25436857_TwinsUK
rs3129956	LCL	PPT2	PMID: 25436857_TwinsUK
rs3129956	LCL	TSBP1-AS1	PMID: 25436857_TwinsUK
rs3129956	LCL	MICB	PMID: 25436857_TwinsUK
rs3129956	LCL	LST1	PMID: 25436857_TwinsUK
rs3129956	LCL	NCR3	PMID: 25436857_TwinsUK
rs3129956	LCL	PRRC2A	PMID: 25436857_TwinsUK
rs3129956	LCL	APOM	PMID: 25436857_TwinsUK
rs3129956	LCL	PSMB9	PMID: 25436857_TwinsUK
rs3129956	LCL	C6orf47	PMID: 25436857_TwinsUK
rs3129956	LCL	HCP5	PMID: 25436857_TwinsUK
rs3129956	LCL	HLA-DQA2	PMID: 25436857_TwinsUK
rs3129956	LCL	HLA-DMB	PMID: 25436857_TwinsUK
rs3129956	LCL	HLA-DQB2	PMID: 25436857_TwinsUK
rs3129956	LCL	HLA-DPA1	PMID: 25436857_TwinsUK
rs3129956	LCL	BTNL2	PMID: 25436857_TwinsUK
rs3129956	LCL	HLA-DMA	PMID: 25436857_TwinsUK
rs3129956	LCL	HLA-DOA	PMID: 25436857_TwinsUK
rs3129956	LCL	COL11A2	PMID: 25436857_TwinsUK
rs3129956	LCL	TAP2	PMID: 25436857_TwinsUK
rs3129956	LCL	HLA-DRB5	PMID: 25436857_TwinsUK
rs3129956	LCL	HLA-DQA1	PMID: 25436857_TwinsUK
rs3129956	LCL	HLA-DQB1	PMID: 25436857_TwinsUK
rs3129956	LCL	TSBP1	PMID: 25436857_TwinsUK
rs3129956	LCL	HLA-DRA	PMID: 25436857_TwinsUK
rs3129956	LCL	PBX2	PMID: 25436857_TwinsUK
rs3129956	LCL	SNHG32	PMID: 25436857_TwinsUK
rs3129956	LCL	SKIV2L	PMID: 25436857_TwinsUK
rs3129956	LCL	RNF5	PMID: 25436857_TwinsUK
rs3129956	Esophagus_Muscularis	HLA-DQB2	GTEx_V8
rs3129956	Esophagus_Muscularis	BRD2	GTEx_V8
rs3129956	Esophagus_Muscularis	PSMB8-AS1	GTEx_V8
rs3129956	Esophagus_Muscularis	PSMB8	GTEx_V8
rs3129956	Esophagus_Muscularis	PSMB9	GTEx_V8
rs3129956	Esophagus_Muscularis	TAPBP	GTEx_V8
rs3129956	Esophagus_Muscularis	HLA-DQB1	GTEx_V8
rs3129956	Esophagus_Muscularis	HLA-DRB5	GTEx_V8
rs3129956	Esophagus_Muscularis	HLA-DMA	GTEx_V8
rs3129956	Esophagus_Muscularis	NOTCH4	GTEx_V8
rs3129956	Esophagus_Muscularis	HLA-DQB1-AS1	GTEx_V8
rs3129956	Esophagus_Muscularis	MSH5	GTEx_V8
rs3129956	Esophagus_Muscularis	C4A	GTEx_V8
rs3129956	Esophagus_Muscularis	HLA-DQA1	GTEx_V8
rs3129956	Esophagus_Muscularis	AGER	GTEx_V8
rs3129956	Esophagus_Muscularis	STK19B	GTEx_V8
rs3129956	Esophagus_Muscularis	C4B	GTEx_V8
rs3129956	Esophagus_Muscularis	APOM	GTEx_V8
rs3129956	Esophagus_Muscularis	TNXA	GTEx_V8
rs3129956	Esophagus_Muscularis	LY6G5B	GTEx_V8
rs3129956	Esophagus_Muscularis	RNF5	GTEx_V8
rs3129956	Esophagus_Muscularis	BAG6	GTEx_V8
rs3129956	Esophagus_Muscularis	GPANK1	GTEx_V8
rs3129956	Esophagus_Muscularis	Y_RNA	GTEx_V8
rs3129956	Esophagus_Muscularis	HCP5	GTEx_V8
rs3129956	Esophagus_Muscularis	MICB	GTEx_V8
rs3129956	Esophagus_Muscularis	CYP21A1P	GTEx_V8
rs3129956	monocyte_R848	ATF6B	PMID: 27768888_Quach_2016
rs3129956	monocyte_R848	CLIC1	PMID: 27768888_Quach_2016
rs3129956	monocyte_R848	DDAH2	PMID: 27768888_Quach_2016
rs3129956	monocyte_R848	HLA-DQB1-AS1	PMID: 27768888_Quach_2016
rs3129956	monocyte_R848	BAG6	PMID: 27768888_Quach_2016
rs3129956	monocyte_R848	LTA	PMID: 27768888_Quach_2016
rs3129956	monocyte_R848	KIFC1	PMID: 27768888_Quach_2016
rs3129956	monocyte_R848	HLA-DRB5	PMID: 27768888_Quach_2016
rs3129956	monocyte_R848	HLA-DQA1	PMID: 27768888_Quach_2016
rs3129956	monocyte_R848	SLC39A7	PMID: 27768888_Quach_2016
rs3129956	monocyte_R848	ABHD16A	PMID: 27768888_Quach_2016
rs3129956	monocyte_R848	HLA-DQB1	PMID: 27768888_Quach_2016
rs3129956	monocyte_R848	TAP2	PMID: 27768888_Quach_2016
rs3129956	monocyte_R848	AGER	PMID: 27768888_Quach_2016
rs3129956	T-cell	HLA-DQB1-AS1	PMID: 23755361_GENCORD
rs3129956	T-cell	EHMT2-AS1	PMID: 23755361_GENCORD
rs3129956	T-cell	EGFL8	PMID: 23755361_GENCORD
rs3129956	T-cell	HLA-DQB2	PMID: 23755361_GENCORD
rs3129956	T-cell	HLA-DPA1	PMID: 23755361_GENCORD
rs3129956	T-cell	PSMB8-AS1	PMID: 23755361_GENCORD
rs3129956	T-cell	HLA-DQA1	PMID: 23755361_GENCORD
rs3129956	T-cell	HLA-DQB1	PMID: 23755361_GENCORD
rs3129956	T-cell	HLA-DRB5	PMID: 23755361_GENCORD
rs3129956	T-cell	RNF5	PMID: 23755361_GENCORD
rs3129956	fat	ATP6V1G2	PMID: 25436857_TwinsUK
rs3129956	fat	HLA-DQB1-AS1	PMID: 25436857_TwinsUK
rs3129956	fat	APOM	PMID: 25436857_TwinsUK
rs3129956	fat	HCP5	PMID: 25436857_TwinsUK
rs3129956	fat	MICB	PMID: 25436857_TwinsUK
rs3129956	fat	CFB	PMID: 25436857_TwinsUK
rs3129956	fat	LY6G5B	PMID: 25436857_TwinsUK
rs3129956	fat	HLA-DQA2	PMID: 25436857_TwinsUK
rs3129956	fat	HLA-DQB2	PMID: 25436857_TwinsUK
rs3129956	fat	GPANK1	PMID: 25436857_TwinsUK
rs3129956	fat	HLA-DPA1	PMID: 25436857_TwinsUK
rs3129956	fat	PSMB8-AS1	PMID: 25436857_TwinsUK
rs3129956	fat	HLA-DMA	PMID: 25436857_TwinsUK
rs3129956	fat	BRD2	PMID: 25436857_TwinsUK
rs3129956	fat	TAP2	PMID: 25436857_TwinsUK
rs3129956	fat	HLA-DRB5	PMID: 25436857_TwinsUK
rs3129956	fat	HLA-DQA1	PMID: 25436857_TwinsUK
rs3129956	fat	HLA-DQB1	PMID: 25436857_TwinsUK
rs3129956	fat	TNXB	PMID: 25436857_TwinsUK
rs3129956	fat	NOTCH4	PMID: 25436857_TwinsUK
rs3129956	fat	AGER	PMID: 25436857_TwinsUK
rs3129956	fat	SKIV2L	PMID: 25436857_TwinsUK
rs3129956	fat	RNF5	PMID: 25436857_TwinsUK
rs3129956	Brain_Caudate_basal_ganglia	C4B	GTEx_V8
rs3129956	Brain_Caudate_basal_ganglia	HCG23	GTEx_V8
rs3129956	Brain_Caudate_basal_ganglia	C4A	GTEx_V8
rs3129956	Brain_Caudate_basal_ganglia	HLA-DQB1	GTEx_V8
rs3129956	Brain_Caudate_basal_ganglia	TNXA	GTEx_V8
rs3129956	Brain_Caudate_basal_ganglia	VWA7	GTEx_V8
rs3129956	Brain_Caudate_basal_ganglia	TSBP1-AS1	GTEx_V8
rs3129956	Brain_Caudate_basal_ganglia	DAXX	GTEx_V8
rs3129956	Brain_Caudate_basal_ganglia	LY6G5B	GTEx_V8
rs3129956	Brain_Caudate_basal_ganglia	ATF6B	GTEx_V8
rs3129956	Brain_Caudate_basal_ganglia	STK19B	GTEx_V8
rs3129956	Brain_Caudate_basal_ganglia	EHMT2	GTEx_V8
rs3129956	Brain_Caudate_basal_ganglia	SKIV2L	GTEx_V8
rs3129956	Brain_Caudate_basal_ganglia	CYP21A1P	GTEx_V8
rs3129956	Brain_Caudate_basal_ganglia	NOTCH4	GTEx_V8
rs3129956	Brain_Caudate_basal_ganglia	COL11A2	GTEx_V8
rs3129956	Brain_Caudate_basal_ganglia	MPIG6B	GTEx_V8
rs3129956	Brain_Caudate_basal_ganglia	LY6G5C	GTEx_V8
rs3129956	Brain_Caudate_basal_ganglia	MICB	GTEx_V8
rs3129956	Brain_Caudate_basal_ganglia	SAPCD1-AS1	GTEx_V8
rs3129956	Brain_Caudate_basal_ganglia	APOM	GTEx_V8
rs3129956	pancreatic_islet	HLA-DQB1-AS1	PMID: 26624892_van_de_Bunt_2015
rs3129956	pancreatic_islet	PPT2	PMID: 26624892_van_de_Bunt_2015
rs3129956	pancreatic_islet	C4B-AS1	PMID: 26624892_van_de_Bunt_2015
rs3129956	pancreatic_islet	C4A	PMID: 26624892_van_de_Bunt_2015
rs3129956	pancreatic_islet	TNF	PMID: 26624892_van_de_Bunt_2015
rs3129956	pancreatic_islet	HLA-DMA	PMID: 26624892_van_de_Bunt_2015
rs3129956	pancreatic_islet	HLA-DRB5	PMID: 26624892_van_de_Bunt_2015
rs3129956	pancreatic_islet	HLA-DQA1	PMID: 26624892_van_de_Bunt_2015
rs3129956	pancreatic_islet	HLA-DRB1	PMID: 26624892_van_de_Bunt_2015
rs3129956	pancreatic_islet	HLA-DQB1	PMID: 26624892_van_de_Bunt_2015
rs3129956	pancreatic_islet	HLA-DRA	PMID: 26624892_van_de_Bunt_2015
rs3129956	pancreatic_islet	PBX2	PMID: 26624892_van_de_Bunt_2015
rs3129956	pancreatic_islet	SKIV2L	PMID: 26624892_van_de_Bunt_2015
rs3129956	pancreatic_islet	PRRT1	PMID: 26624892_van_de_Bunt_2015
rs3129956	Artery_Coronary	CYP21A2	GTEx_V8
rs3129956	Artery_Coronary	C4A	GTEx_V8
rs3129956	Artery_Coronary	HLA-DQB1-AS1	GTEx_V8
rs3129956	Artery_Coronary	HLA-DRB5	GTEx_V8
rs3129956	Artery_Coronary	CLIC1	GTEx_V8
rs3129956	Artery_Coronary	NOTCH4	GTEx_V8
rs3129956	Artery_Coronary	HLA-DQB1	GTEx_V8
rs3129956	Artery_Coronary	HLA-DQB2	GTEx_V8
rs3129956	Artery_Coronary	C4B	GTEx_V8
rs3129956	Artery_Coronary	HLA-DQA1	GTEx_V8
rs3129956	Artery_Coronary	TNXA	GTEx_V8
rs3129956	Artery_Coronary	CYP21A1P	GTEx_V8
rs3129956	Artery_Coronary	Y_RNA	GTEx_V8
rs3129956	Artery_Coronary	PSMB8	GTEx_V8
rs3129956	Artery_Coronary	NCR3	GTEx_V8
rs3129956	Artery_Coronary	MICB	GTEx_V8
rs3129956	Artery_Coronary	SAPCD1	GTEx_V8
rs3129956	Artery_Coronary	AL645940.1	GTEx_V8
rs3129956	Artery_Coronary	MSH5	GTEx_V8
rs3129956	Artery_Coronary	HLA-DMB	GTEx_V8
rs3129956	Heart_Left_Ventricle	C4B	GTEx_V8
rs3129956	Heart_Left_Ventricle	C4A	GTEx_V8
rs3129956	Heart_Left_Ventricle	PPT2	GTEx_V8
rs3129956	Heart_Left_Ventricle	RNF5	GTEx_V8
rs3129956	Heart_Left_Ventricle	HLA-DQB2	GTEx_V8
rs3129956	Heart_Left_Ventricle	TAP1	GTEx_V8
rs3129956	Heart_Left_Ventricle	WDR46	GTEx_V8
rs3129956	Heart_Left_Ventricle	CYP21A1P	GTEx_V8
rs3129956	Heart_Left_Ventricle	HLA-DMA	GTEx_V8
rs3129956	Heart_Left_Ventricle	HLA-DQB1-AS1	GTEx_V8
rs3129956	Heart_Left_Ventricle	STK19B	GTEx_V8
rs3129956	Heart_Left_Ventricle	AGER	GTEx_V8
rs3129956	Heart_Left_Ventricle	HLA-DQB1	GTEx_V8
rs3129956	Heart_Left_Ventricle	PSMB9	GTEx_V8
rs3129956	Heart_Left_Ventricle	AGPAT1	GTEx_V8
rs3129956	Heart_Left_Ventricle	NOTCH4	GTEx_V8
rs3129956	Heart_Left_Ventricle	TNXA	GTEx_V8
rs3129956	Heart_Left_Ventricle	HLA-DRB5	GTEx_V8
rs3129956	Heart_Left_Ventricle	HLA-DQA1	GTEx_V8
rs3129956	Heart_Left_Ventricle	SKIV2L	GTEx_V8
rs3129956	Heart_Left_Ventricle	C2	GTEx_V8
rs3129956	Heart_Left_Ventricle	MICB	GTEx_V8
rs3129956	Heart_Left_Ventricle	GPANK1	GTEx_V8
rs3129956	Heart_Left_Ventricle	LY6G5B	GTEx_V8
rs3129956	Heart_Left_Ventricle	SNHG32	GTEx_V8
rs3129956	Heart_Left_Ventricle	TAPBP	GTEx_V8
rs3129956	Heart_Left_Ventricle	CLIC1	GTEx_V8
rs3129956	Heart_Left_Ventricle	LY6G5C	GTEx_V8
rs3129956	Heart_Left_Ventricle	HCP5	GTEx_V8
rs3129956	Treg_naive	HLA-DQB2	PMID: 30449622_Schmiedel_2018
rs3129956	Treg_naive	HLA-DQA2	PMID: 30449622_Schmiedel_2018
rs3129956	Treg_naive	HLA-DMA	PMID: 30449622_Schmiedel_2018
rs3129956	Brain_Cerebellum	VPS52	GTEx_V8
rs3129956	Brain_Cerebellum	TNXB	GTEx_V8
rs3129956	Brain_Cerebellum	TNXA	GTEx_V8
rs3129956	Brain_Cerebellum	C4A	GTEx_V8
rs3129956	Brain_Cerebellum	RNF5	GTEx_V8
rs3129956	Brain_Cerebellum	CYP21A2	GTEx_V8
rs3129956	Brain_Cerebellum	HLA-DMA	GTEx_V8
rs3129956	Brain_Cerebellum	HLA-DMB	GTEx_V8
rs3129956	Brain_Cerebellum	TAP2	GTEx_V8
rs3129956	Brain_Cerebellum	SNHG32	GTEx_V8
rs3129956	Brain_Cerebellum	NOTCH4	GTEx_V8
rs3129956	Brain_Cerebellum	CSNK2B	GTEx_V8
rs3129956	Brain_Cerebellum	LY6G5C	GTEx_V8
rs3129956	Brain_Cerebellum	DDAH2	GTEx_V8
rs3129956	Brain_Cerebellum	MPIG6B	GTEx_V8
rs3129956	Brain_Cerebellum	MSH5	GTEx_V8
rs3129956	Brain_Cerebellum	LY6G5B	GTEx_V8
rs3129956	Brain_Cerebellum	MICB	GTEx_V8
rs3129956	Brain_Cerebellum	LY6G6C	GTEx_V8
rs3129956	Brain_Cerebellum	SAPCD1-AS1	GTEx_V8
rs3129956	Brain_Cerebellum	PSMB9	GTEx_V8
rs3129956	Brain_Cerebellum	BTNL2	GTEx_V8
rs3129956	Brain_Cerebellum	RGL2	GTEx_V8
rs3129956	Brain_Cerebellum	HLA-DQB1	GTEx_V8
rs3129956	Brain_Cerebellum	AL645940.1	GTEx_V8
rs3129956	Brain_Cerebellum	HLA-DPA1	GTEx_V8
rs3129956	Brain_Cerebellum	COL11A2	GTEx_V8
rs3129956	Brain_Cerebellum	DAXX	GTEx_V8
rs3129956	Brain_Cerebellum	BAG6	GTEx_V8
rs3129956	Brain_Cerebellum	HLA-DRB5	GTEx_V8
rs3129956	Brain_Cerebellum	EGFL8	GTEx_V8
rs3129956	Brain_Cerebellum	SLC44A4	GTEx_V8
rs3129956	Brain_Cerebellum	C4B	GTEx_V8
rs3129956	Brain_Cerebellum	CYP21A1P	GTEx_V8
rs3129956	Brain_Cerebellum	SKIV2L	GTEx_V8
rs3129956	Brain_Cerebellum	CFB	GTEx_V8
rs3129956	Brain_Cerebellum	STK19B	GTEx_V8
rs3129956	Brain_Cerebellum	HCG23	GTEx_V8
rs3129956	Th1-17_memory	AL645941.2	PMID: 30449622_Schmiedel_2018
rs3129956	Th1-17_memory	PBX2	PMID: 30449622_Schmiedel_2018
rs3129956	Th1-17_memory	HLA-DMA	PMID: 30449622_Schmiedel_2018
rs3129956	Th1-17_memory	HLA-DRB1	PMID: 30449622_Schmiedel_2018
rs3129956	LCL	HLA-DQB1-AS1	PMID: 24037378_GEUVADIS
rs3129956	LCL	NFKBIL1	PMID: 24037378_GEUVADIS
rs3129956	LCL	LST1	PMID: 24037378_GEUVADIS
rs3129956	LCL	APOM	PMID: 24037378_GEUVADIS
rs3129956	LCL	PSMB9	PMID: 24037378_GEUVADIS
rs3129956	LCL	LY6G5B	PMID: 24037378_GEUVADIS
rs3129956	LCL	HLA-DQB2	PMID: 24037378_GEUVADIS
rs3129956	LCL	GPANK1	PMID: 24037378_GEUVADIS
rs3129956	LCL	LY6G5C	PMID: 24037378_GEUVADIS
rs3129956	LCL	TAP2	PMID: 24037378_GEUVADIS
rs3129956	LCL	HLA-DRB5	PMID: 24037378_GEUVADIS
rs3129956	LCL	HLA-DQB1	PMID: 24037378_GEUVADIS
rs3129956	LCL	PBX2	PMID: 24037378_GEUVADIS
rs3129956	LCL	HSPA1B	PMID: 24037378_GEUVADIS
rs3129956	LCL	RNF5	PMID: 24037378_GEUVADIS
rs3129956	macrophage_Listeria	CLIC1	PMID: 27768889_Nedelec_2016
rs3129956	macrophage_Listeria	BAG6	PMID: 27768889_Nedelec_2016
rs3129956	macrophage_Listeria	C6orf47	PMID: 27768889_Nedelec_2016
rs3129956	macrophage_Listeria	LTA	PMID: 27768889_Nedelec_2016
rs3129956	macrophage_Listeria	HLA-DMB	PMID: 27768889_Nedelec_2016
rs3129956	macrophage_Listeria	HLA-DQA2	PMID: 27768889_Nedelec_2016
rs3129956	macrophage_Listeria	B3GALT4	PMID: 27768889_Nedelec_2016
rs3129956	macrophage_Listeria	HSPA1B	PMID: 27768889_Nedelec_2016
rs3129956	macrophage_Listeria	VARS1	PMID: 27768889_Nedelec_2016
rs3129956	macrophage_Listeria	HLA-DMA	PMID: 27768889_Nedelec_2016
rs3129956	macrophage_Listeria	PFDN6	PMID: 27768889_Nedelec_2016
rs3129956	macrophage_Listeria	HLA-DRB5	PMID: 27768889_Nedelec_2016
rs3129956	macrophage_Listeria	HLA-DQA1	PMID: 27768889_Nedelec_2016
rs3129956	macrophage_Listeria	HLA-DRB1	PMID: 27768889_Nedelec_2016
rs3129956	macrophage_Listeria	HLA-DQB1	PMID: 27768889_Nedelec_2016
rs3129956	macrophage_Listeria	DDX39B	PMID: 27768889_Nedelec_2016
rs3129956	macrophage_Listeria	SNHG32	PMID: 27768889_Nedelec_2016
rs3129956	macrophage_Listeria	HLA-DRA	PMID: 27768889_Nedelec_2016
rs3129956	macrophage_Listeria	HSPA1A	PMID: 27768889_Nedelec_2016
rs3129956	macrophage_Listeria	HSPA1L	PMID: 27768889_Nedelec_2016
rs3129956	macrophage_Listeria	SKIV2L	PMID: 27768889_Nedelec_2016
rs3129956	monocyte_IAV	LY6G5C	PMID: 27768888_Quach_2016
rs3129956	monocyte_IAV	HLA-DQB1-AS1	PMID: 27768888_Quach_2016
rs3129956	monocyte_IAV	VPS52	PMID: 27768888_Quach_2016
rs3129956	monocyte_IAV	DDAH2	PMID: 27768888_Quach_2016
rs3129956	monocyte_IAV	CLIC1	PMID: 27768888_Quach_2016
rs3129956	monocyte_IAV	ATF6B	PMID: 27768888_Quach_2016
rs3129956	monocyte_IAV	NCR3	PMID: 27768888_Quach_2016
rs3129956	monocyte_IAV	AIF1	PMID: 27768888_Quach_2016
rs3129956	monocyte_IAV	BAG6	PMID: 27768888_Quach_2016
rs3129956	monocyte_IAV	CYP21A2	PMID: 27768888_Quach_2016
rs3129956	monocyte_IAV	LY6G6E	PMID: 27768888_Quach_2016
rs3129956	monocyte_IAV	LY6G6F-LY6G6D	PMID: 27768888_Quach_2016
rs3129956	monocyte_IAV	C4A	PMID: 27768888_Quach_2016
rs3129956	monocyte_IAV	LY6G6D	PMID: 27768888_Quach_2016
rs3129956	monocyte_IAV	CFB	PMID: 27768888_Quach_2016
rs3129956	monocyte_IAV	AL662789.1	PMID: 27768888_Quach_2016
rs3129956	monocyte_IAV	TAP2	PMID: 27768888_Quach_2016
rs3129956	monocyte_IAV	PSMB8	PMID: 27768888_Quach_2016
rs3129956	monocyte_IAV	HLA-DQA1	PMID: 27768888_Quach_2016
rs3129956	monocyte_IAV	HLA-DQB1	PMID: 27768888_Quach_2016
rs3129956	monocyte_IAV	C2	PMID: 27768888_Quach_2016
rs3129956	monocyte_IAV	HLA-DRB5	PMID: 27768888_Quach_2016
rs3129956	monocyte_IAV	LY6G6C	PMID: 27768888_Quach_2016
rs3129956	monocyte_IAV	MPIG6B	PMID: 27768888_Quach_2016
rs3129956	monocyte_IAV	LSM2	PMID: 27768888_Quach_2016
rs3129956	monocyte_IAV	LY6G6F	PMID: 27768888_Quach_2016
rs3129956	monocyte_IAV	ABHD16A	PMID: 27768888_Quach_2016
rs3129956	monocyte_IAV	DXO	PMID: 27768888_Quach_2016
rs3129956	monocyte_IAV	STK19	PMID: 27768888_Quach_2016
rs3129956	blood	HLA-DPB1	PMID: 25436857_TwinsUK
rs3129956	blood	ATF6B	PMID: 25436857_TwinsUK
rs3129956	blood	PRRC2A	PMID: 25436857_TwinsUK
rs3129956	blood	LTB	PMID: 25436857_TwinsUK
rs3129956	blood	HLA-DQA2	PMID: 25436857_TwinsUK
rs3129956	blood	PSMB9	PMID: 25436857_TwinsUK
rs3129956	blood	HLA-DQB2	PMID: 25436857_TwinsUK
rs3129956	blood	TAP2	PMID: 25436857_TwinsUK
rs3129956	blood	HLA-DQB1	PMID: 25436857_TwinsUK
rs3129956	blood	C2	PMID: 25436857_TwinsUK
rs3129956	blood	TAP1	PMID: 25436857_TwinsUK
rs3129956	blood	PBX2	PMID: 25436857_TwinsUK
rs3129956	blood	HLA-DQA1	PMID: 25436857_TwinsUK
rs3129956	blood	HLA-DRB5	PMID: 25436857_TwinsUK
rs3129956	blood	MPIG6B	PMID: 25436857_TwinsUK
rs3129956	blood	HSPA1B	PMID: 25436857_TwinsUK
rs3129956	blood	SKIV2L	PMID: 25436857_TwinsUK
rs3129956	blood	PRRT1	PMID: 25436857_TwinsUK
rs3129956	blood	AGPAT1	PMID: 25436857_TwinsUK
rs3129956	Cells_EBV-transformed_lymphocytes	CYP21A1P	GTEx_V8
rs3129956	Cells_EBV-transformed_lymphocytes	SNHG32	GTEx_V8
rs3129956	Cells_EBV-transformed_lymphocytes	PSMB8-AS1	GTEx_V8
rs3129956	Cells_EBV-transformed_lymphocytes	SKIV2L	GTEx_V8
rs3129956	Cells_EBV-transformed_lymphocytes	GPANK1	GTEx_V8
rs3129956	Cells_EBV-transformed_lymphocytes	HLA-DOA	GTEx_V8
rs3129956	Cells_EBV-transformed_lymphocytes	C4B	GTEx_V8
rs3129956	Cells_EBV-transformed_lymphocytes	C4A	GTEx_V8
rs3129956	Cells_EBV-transformed_lymphocytes	HLA-DRB5	GTEx_V8
rs3129956	Cells_EBV-transformed_lymphocytes	NOTCH4	GTEx_V8
rs3129956	Cells_EBV-transformed_lymphocytes	BTNL2	GTEx_V8
rs3129956	Cells_EBV-transformed_lymphocytes	HLA-DMB	GTEx_V8
rs3129956	Cells_EBV-transformed_lymphocytes	HLA-DMA	GTEx_V8
rs3129956	Cells_EBV-transformed_lymphocytes	HLA-DQB1-AS1	GTEx_V8
rs3129956	Cells_EBV-transformed_lymphocytes	HLA-DRA	GTEx_V8
rs3129956	Cells_EBV-transformed_lymphocytes	HLA-DPB1	GTEx_V8
rs3129956	Cells_EBV-transformed_lymphocytes	RNF5	GTEx_V8
rs3129956	Cells_EBV-transformed_lymphocytes	HLA-DRB1	GTEx_V8
rs3129956	Cells_EBV-transformed_lymphocytes	PPT2	GTEx_V8
rs3129956	Cells_EBV-transformed_lymphocytes	BAG6	GTEx_V8
rs3129956	Cells_EBV-transformed_lymphocytes	APOM	GTEx_V8
rs3129956	Cells_EBV-transformed_lymphocytes	RPL32P1	GTEx_V8
rs3129956	Cells_EBV-transformed_lymphocytes	HLA-DQB1	GTEx_V8
rs3129956	Adipose_Visceral_Omentum	B3GALT4	GTEx_V8
rs3129956	Adipose_Visceral_Omentum	PSMB9	GTEx_V8
rs3129956	Adipose_Visceral_Omentum	LY6G5B	GTEx_V8
rs3129956	Adipose_Visceral_Omentum	DDAH2	GTEx_V8
rs3129956	Adipose_Visceral_Omentum	GPANK1	GTEx_V8
rs3129956	Adipose_Visceral_Omentum	HSPA1A	GTEx_V8
rs3129956	Adipose_Visceral_Omentum	CLIC1	GTEx_V8
rs3129956	Adipose_Visceral_Omentum	APOM	GTEx_V8
rs3129956	Adipose_Visceral_Omentum	MICB	GTEx_V8
rs3129956	Adipose_Visceral_Omentum	MSH5	GTEx_V8
rs3129956	Adipose_Visceral_Omentum	HSPA1L	GTEx_V8
rs3129956	Adipose_Visceral_Omentum	NOTCH4	GTEx_V8
rs3129956	Adipose_Visceral_Omentum	ATF6B	GTEx_V8
rs3129956	Adipose_Visceral_Omentum	TAP2	GTEx_V8
rs3129956	Adipose_Visceral_Omentum	HLA-DQA1	GTEx_V8
rs3129956	Adipose_Visceral_Omentum	CYP21A2	GTEx_V8
rs3129956	Adipose_Visceral_Omentum	SKIV2L	GTEx_V8
rs3129956	Adipose_Visceral_Omentum	C4A	GTEx_V8
rs3129956	Adipose_Visceral_Omentum	HLA-DMB	GTEx_V8
rs3129956	Adipose_Visceral_Omentum	RNF5	GTEx_V8
rs3129956	Adipose_Visceral_Omentum	HLA-DRB5	GTEx_V8
rs3129956	Adipose_Visceral_Omentum	STK19B	GTEx_V8
rs3129956	Adipose_Visceral_Omentum	C4B	GTEx_V8
rs3129956	Adipose_Visceral_Omentum	CYP21A1P	GTEx_V8
rs3129956	Adipose_Visceral_Omentum	HLA-DQB1	GTEx_V8
rs3129956	Adipose_Visceral_Omentum	HLA-DRB1	GTEx_V8
rs3129956	Adipose_Visceral_Omentum	AGER	GTEx_V8
rs3129956	Adipose_Visceral_Omentum	HLA-DPB2	GTEx_V8
rs3129956	Adipose_Visceral_Omentum	HLA-DQB1-AS1	GTEx_V8
rs3129956	Adipose_Visceral_Omentum	TNXA	GTEx_V8
rs3129956	Adipose_Visceral_Omentum	HLA-DQB2	GTEx_V8
rs3129956	Adipose_Visceral_Omentum	TAP1	GTEx_V8
rs3129956	monocyte_naive	DDAH2	PMID: 30449622_Schmiedel_2018
rs3129956	monocyte_naive	AIF1	PMID: 30449622_Schmiedel_2018
rs3129956	monocyte_naive	BAG6	PMID: 30449622_Schmiedel_2018
rs3129956	monocyte_naive	ABHD16A	PMID: 30449622_Schmiedel_2018
rs3129956	monocyte_naive	RING1	PMID: 30449622_Schmiedel_2018
rs3129956	monocyte_naive	HLA-DQB1	PMID: 30449622_Schmiedel_2018
rs3129956	monocyte_naive	SLC39A7	PMID: 30449622_Schmiedel_2018
rs3129956	monocyte_naive	HLA-DRB1	PMID: 30449622_Schmiedel_2018
rs3129956	monocyte_naive	PSMB8	PMID: 30449622_Schmiedel_2018
rs3129956	monocyte_naive	C2-AS1	PMID: 30449622_Schmiedel_2018
rs3129956	monocyte_naive	HSPA1A	PMID: 30449622_Schmiedel_2018
rs3129956	sensory_neuron	HCP5	PMID: 29229984_Schwartzentruber_2018
rs3129956	sensory_neuron	BAG6	PMID: 29229984_Schwartzentruber_2018
rs3129956	sensory_neuron	EGFL8	PMID: 29229984_Schwartzentruber_2018
rs3129956	sensory_neuron	HLA-DMB	PMID: 29229984_Schwartzentruber_2018
rs3129956	sensory_neuron	HLA-DMA	PMID: 29229984_Schwartzentruber_2018
rs3129956	sensory_neuron	RNF5	PMID: 29229984_Schwartzentruber_2018
rs3129956	Brain_Hypothalamus	TSBP1-AS1	GTEx_V8
rs3129956	Brain_Hypothalamus	HLA-DRB5	GTEx_V8
rs3129956	Brain_Hypothalamus	RNF5	GTEx_V8
rs3129956	Brain_Hypothalamus	LY6G5C	GTEx_V8
rs3129956	Brain_Hypothalamus	HLA-DQB1	GTEx_V8
rs3129956	Brain_Hypothalamus	TNXA	GTEx_V8
rs3129956	Brain_Hypothalamus	NOTCH4	GTEx_V8
rs3129956	Brain_Hypothalamus	DDX39B	GTEx_V8
rs3129956	Brain_Hypothalamus	SLC44A4	GTEx_V8
rs3129956	Brain_Hypothalamus	MICB	GTEx_V8
rs3129956	Brain_Hypothalamus	GPANK1	GTEx_V8
rs3129956	Brain_Hypothalamus	APOM	GTEx_V8
rs3129956	Brain_Hypothalamus	MSH5	GTEx_V8
rs3129956	Brain_Hypothalamus	HLA-DPA1	GTEx_V8
rs3129956	Brain_Hypothalamus	HLA-DMA	GTEx_V8
rs3129956	Brain_Hypothalamus	PSMB8-AS1	GTEx_V8
rs3129956	Brain_Hypothalamus	COL11A2	GTEx_V8
rs3129956	Brain_Hypothalamus	RING1	GTEx_V8
rs3129956	Brain_Hypothalamus	STK19B	GTEx_V8
rs3129956	Brain_Hypothalamus	PSMB8	GTEx_V8
rs3129956	Brain_Hypothalamus	CYP21A1P	GTEx_V8
rs3129956	Brain_Hypothalamus	PSMB9	GTEx_V8
rs3129956	Brain_Hypothalamus	C4A	GTEx_V8
rs3129956	Brain_Hypothalamus	NELFE	GTEx_V8
rs3129956	Brain_Hypothalamus	HCG23	GTEx_V8
rs3129956	brain_naive	ATP6V1G2	PMID: 28869584_ROSMAP
rs3129956	brain_naive	TSBP1-AS1	PMID: 28869584_ROSMAP
rs3129956	brain_naive	ATF6B	PMID: 28869584_ROSMAP
rs3129956	brain_naive	HCP5	PMID: 28869584_ROSMAP
rs3129956	brain_naive	CLIC1	PMID: 28869584_ROSMAP
rs3129956	brain_naive	MICB	PMID: 28869584_ROSMAP
rs3129956	brain_naive	LY6G5C	PMID: 28869584_ROSMAP
rs3129956	brain_naive	BAG6	PMID: 28869584_ROSMAP
rs3129956	brain_naive	GPANK1	PMID: 28869584_ROSMAP
rs3129956	brain_naive	DDAH2	PMID: 28869584_ROSMAP
rs3129956	brain_naive	C4A	PMID: 28869584_ROSMAP
rs3129956	brain_naive	CFB	PMID: 28869584_ROSMAP
rs3129956	brain_naive	HLA-DMB	PMID: 28869584_ROSMAP
rs3129956	brain_naive	EGFL8	PMID: 28869584_ROSMAP
rs3129956	brain_naive	PSMB9	PMID: 28869584_ROSMAP
rs3129956	brain_naive	SAPCD1-AS1	PMID: 28869584_ROSMAP
rs3129956	brain_naive	CYP21A2	PMID: 28869584_ROSMAP
rs3129956	brain_naive	HCG24	PMID: 28869584_ROSMAP
rs3129956	brain_naive	LY6G5B	PMID: 28869584_ROSMAP
rs3129956	brain_naive	TAP2	PMID: 28869584_ROSMAP
rs3129956	brain_naive	HLA-DMA	PMID: 28869584_ROSMAP
rs3129956	brain_naive	BRD2	PMID: 28869584_ROSMAP
rs3129956	brain_naive	HLA-DRB5	PMID: 28869584_ROSMAP
rs3129956	brain_naive	HLA-DQA1	PMID: 28869584_ROSMAP
rs3129956	brain_naive	TNXB	PMID: 28869584_ROSMAP
rs3129956	brain_naive	HLA-DQB1	PMID: 28869584_ROSMAP
rs3129956	brain_naive	HLA-DRB1	PMID: 28869584_ROSMAP
rs3129956	brain_naive	SKIV2L	PMID: 28869584_ROSMAP
rs3129956	brain_naive	NOTCH4	PMID: 28869584_ROSMAP
rs3129956	brain_naive	HLA-DRA	PMID: 28869584_ROSMAP
rs3129956	brain_naive	AGER	PMID: 28869584_ROSMAP
rs3129956	brain_naive	MSH5	PMID: 28869584_ROSMAP
rs3129956	Esophagus_Gastroesophageal_Junction	RXRB	GTEx_V8
rs3129956	Esophagus_Gastroesophageal_Junction	TAP2	GTEx_V8
rs3129956	Esophagus_Gastroesophageal_Junction	HLA-DQB1	GTEx_V8
rs3129956	Esophagus_Gastroesophageal_Junction	WDR46	GTEx_V8
rs3129956	Esophagus_Gastroesophageal_Junction	HLA-DRB5	GTEx_V8
rs3129956	Esophagus_Gastroesophageal_Junction	C4A	GTEx_V8
rs3129956	Esophagus_Gastroesophageal_Junction	PSMB9	GTEx_V8
rs3129956	Esophagus_Gastroesophageal_Junction	HLA-DQA2	GTEx_V8
rs3129956	Esophagus_Gastroesophageal_Junction	PBX2	GTEx_V8
rs3129956	Esophagus_Gastroesophageal_Junction	TNXA	GTEx_V8
rs3129956	Esophagus_Gastroesophageal_Junction	TSBP1-AS1	GTEx_V8
rs3129956	Esophagus_Gastroesophageal_Junction	RNF5	GTEx_V8
rs3129956	Esophagus_Gastroesophageal_Junction	ZBTB12	GTEx_V8
rs3129956	Esophagus_Gastroesophageal_Junction	HCP5	GTEx_V8
rs3129956	Esophagus_Gastroesophageal_Junction	CLIC1	GTEx_V8
rs3129956	Esophagus_Gastroesophageal_Junction	LY6G5C	GTEx_V8
rs3129956	Esophagus_Gastroesophageal_Junction	BAG6	GTEx_V8
rs3129956	Esophagus_Gastroesophageal_Junction	LY6G5B	GTEx_V8
rs3129956	Esophagus_Gastroesophageal_Junction	MICB	GTEx_V8
rs3129956	Esophagus_Gastroesophageal_Junction	HLA-DMA	GTEx_V8
rs3129956	Esophagus_Gastroesophageal_Junction	SKIV2L	GTEx_V8
rs3129956	Esophagus_Gastroesophageal_Junction	STK19B	GTEx_V8
rs3129956	Esophagus_Gastroesophageal_Junction	HLA-DQB2	GTEx_V8
rs3129956	Esophagus_Gastroesophageal_Junction	Y_RNA	GTEx_V8
rs3129956	Esophagus_Gastroesophageal_Junction	HLA-DQA1	GTEx_V8
rs3129956	Esophagus_Gastroesophageal_Junction	NOTCH4	GTEx_V8
rs3129956	Esophagus_Gastroesophageal_Junction	CYP21A1P	GTEx_V8
rs3129956	Esophagus_Gastroesophageal_Junction	GPANK1	GTEx_V8
rs3129956	Brain_Substantia_nigra	NELFE	GTEx_V8
rs3129956	Brain_Substantia_nigra	CYP21A1P	GTEx_V8
rs3129956	Brain_Substantia_nigra	DDAH2	GTEx_V8
rs3129956	Brain_Substantia_nigra	MICB	GTEx_V8
rs3129956	Brain_Substantia_nigra	HLA-DMA	GTEx_V8
rs3129956	Brain_Substantia_nigra	C4A	GTEx_V8
rs3129956	Brain_Substantia_nigra	HLA-DQB1	GTEx_V8
rs3129956	Breast_Mammary_Tissue	VPS52	GTEx_V8
rs3129956	Breast_Mammary_Tissue	HLA-DQB2	GTEx_V8
rs3129956	Breast_Mammary_Tissue	HLA-DPB2	GTEx_V8
rs3129956	Breast_Mammary_Tissue	PSMB9	GTEx_V8
rs3129956	Breast_Mammary_Tissue	TAP2	GTEx_V8
rs3129956	Breast_Mammary_Tissue	HLA-DRB1	GTEx_V8
rs3129956	Breast_Mammary_Tissue	HLA-DRB5	GTEx_V8
rs3129956	Breast_Mammary_Tissue	APOM	GTEx_V8
rs3129956	Breast_Mammary_Tissue	HCP5	GTEx_V8
rs3129956	Breast_Mammary_Tissue	GPANK1	GTEx_V8
rs3129956	Breast_Mammary_Tissue	MSH5	GTEx_V8
rs3129956	Breast_Mammary_Tissue	LY6G5B	GTEx_V8
rs3129956	Breast_Mammary_Tissue	LY6G5C	GTEx_V8
rs3129956	Breast_Mammary_Tissue	MICB	GTEx_V8
rs3129956	Breast_Mammary_Tissue	CLIC1	GTEx_V8
rs3129956	Breast_Mammary_Tissue	RPL32P1	GTEx_V8
rs3129956	Breast_Mammary_Tissue	DDAH2	GTEx_V8
rs3129956	Breast_Mammary_Tissue	CYP21A1P	GTEx_V8
[truncated: 138,330 more rows]

## Sheet: eQTL_Cell_Source
Cell_Source	Immune cells/Spleen/Blood	LCLs	Primary B cell	Primary T cell	B cells with and without EBV
brain	0	0	0	0	0
Muscle_Skeletal	0	0	0	0	0
Skin_Not_Sun_Exposed_Suprapubic	0	0	0	0	0
macrophage_naive	1	0	0	0	0
Brain_Nucleus_accumbens_basal_ganglia	0	0	0	0	0
Adrenal_Gland	0	0	0	0	0
Cells_Cultured_fibroblasts	0	0	0	0	0
Artery_Aorta	0	0	0	0	0
Brain_Cortex	0	0	0	0	0
iPSC	0	0	0	0	0
Prostate	0	0	0	0	0
Nerve_Tibial	0	0	0	0	0
NK-cell_naive	1	0	0	0	0
Thyroid	0	0	0	0	0
CD8_T-cell_anti-CD3-CD28	1	0	0	1	0
Skin_Sun_Exposed_Lower_leg	0	0	0	0	0
Artery_Tibial	0	0	0	0	0
Th1_memory	1	0	0	1	0
Stomach	0	0	0	0	0
CD4_T-cell_anti-CD3-CD28	1	0	0	1	0
CD8_T-cell_naive	1	0	0	1	0
macrophage_IFNg	1	0	0	0	0
Tfh_memory	1	0	0	1	0
Th17_memory	1	0	0	1	0
Adipose_Subcutaneous	0	0	0	0	0
monocyte_Pam3CSK4	1	0	0	0	0
monocyte_LPS	1	0	0	0	0
Th2_memory	1	0	0	1	0
Small_Intestine_Terminal_Ileum	0	0	0	0	0
Brain_Frontal_Cortex_BA9	0	0	0	0	0
Uterus	0	0	0	0	0
Brain_Amygdala	0	0	0	0	0
skin	0	0	0	0	0
monocyte_naive	1	0	0	0	0
fibroblast	0	0	0	0	0
Heart_Atrial_Appendage	0	0	0	0	0
Brain_Putamen_basal_ganglia	0	0	0	0	0
Brain_Cerebellar_Hemisphere	0	0	0	0	0
macrophage_Salmonella	1	0	0	0	0
Testis	0	0	0	0	0
monocyte_CD16_naive	1	0	0	0	0
Esophagus_Mucosa	0	0	0	0	0
Ovary	0	0	0	0	0
Colon_Sigmoid	0	0	0	0	0
Spleen	1	0	0	0	0
Brain_Hippocampus	0	0	0	0	0
LCL	1	1	0	0	1
Whole_Blood	1	0	0	0	0
Liver	0	0	0	0	0
Esophagus_Muscularis	0	0	0	0	0
monocyte_R848	1	0	0	0	0
T-cell	1	0	0	1	0
fat	0	0	0	0	0
Brain_Caudate_basal_ganglia	0	0	0	0	0
pancreatic_islet	0	0	0	0	0
Artery_Coronary	0	0	0	0	0
Heart_Left_Ventricle	0	0	0	0	0
Treg_naive	1	0	0	1	0
Brain_Cerebellum	0	0	0	0	0
Th1-17_memory	1	0	0	1	0
macrophage_Listeria	1	0	0	0	0
monocyte_IAV	1	0	0	0	0
blood	1	0	0	0	0
Cells_EBV-transformed_lymphocytes	1	1	0	0	1
Adipose_Visceral_Omentum	0	0	0	0	0
sensory_neuron	0	0	0	0	0
Brain_Hypothalamus	0	0	0	0	0
brain_naive	0	0	0	0	0
Esophagus_Gastroesophageal_Junction	0	0	0	0	0
Brain_Substantia_nigra	0	0	0	0	0
Breast_Mammary_Tissue	0	0	0	0	0
Pancreas	0	0	0	0	0
Lung	0	0	0	0	0
Pituitary	0	0	0	0	0
macrophage_IFNg+Salmonella	1	0	0	0	0
Kidney_Cortex	0	0	0	0	0
Minor_Salivary_Gland	0	0	0	0	0
Colon_Transverse	0	0	0	0	0
Brain_Anterior_cingulate_cortex_BA24	0	0	0	0	0
Vagina	0	0	0	0	0
Treg_memory	1	0	0	1	0
CD4_T-cell_naive	1	0	0	1	0
B-cell_naive	1	0	1	0	1
Brain_Spinal_cord_cervical_c-1	0	0	0	0	0
neutrophil	1	0	0	0	0
monocyte	1	0	0	0	0
LCLs	1	1	0	0	1
