# Supplementary material for: Global discovery of lupus genetic risk variant allelic enhancer activity
Source: Nat Commun. 2021 Mar 12;12:1611. doi: 10.1038/s41467-021-21854-5 (PMC7955039; doi:10.1038/s41467-021-21854-5)
Supplement: Supplementary file 10 — Supplementary Data 8 [file 41467_2021_21854_MOESM10_ESM.xlsx]

## Sheet: README
Supplementary Data 8. GO biological process enrichment results
GO biological process enrichment results for the target genes of enhancer variants (enVars) in GM12878. The analysis was performed with Enrichr (see Methods). The target genes of enVars are the combined genes for enVars in the All_Target_Gene column of Supplementary Data 2.
Column_Header	Comment
GO_Biological_Process	GO biological process term
Overlap	Count of target genes vs number of genes in the GO biological process
P.value	P-value calculated by the Enrichr algorithm
Adjusted.P.value	Adjusted p-value calculated by the Enrichr algorithm
Odds.Ratio	Odds ratio calculated by the Enrichr algorithm
Combined.Score	Combined score calculated from the p-value and odds ratio by Enrichr
Genes	Target genes in the GO biological process

## Sheet: GWAS_GO_Biological_Process_2018
GO_Biological_Process	Overlap	P.value	Adjusted.P.value	Odds.Ratio	Combined.Score	Genes
interferon-gamma-mediated signaling pathway (GO:0060333)	'21/70'	1.61355e-11	8.23392e-08	5.96421	148.211	CIITA;HLA-DRB5;HLA-DRB4;IFNGR1;STAT1;HLA-B;HLA-C;HLA-G;ICAM1;HLA-DPB1;IRF8;HLA-DRA;IRF5;TRIM38;HLA-DRB3;HLA-DQA2;HLA-DQB2;HLA-DQA1;HLA-DRB1;HLA-DPA1;HLA-DQB1
cellular response to interferon-gamma (GO:0071346)	'26/116'	9.33014e-11	2.38059e-07	4.45602	102.913	CIITA;AIF1;CX3CL1;ICAM1;HLA-DQA2;CCL17;HLA-DQA1;HLA-DPA1;HLA-DRB5;HLA-DRB4;CCL22;IFNGR1;STAT1;HLA-B;HLA-C;HLA-G;PDE12;HLA-DPB1;HLA-DRA;IRF8;IRF5;TRIM38;HLA-DRB3;HLA-DRB1;HLA-DQB2;HLA-DQB1
antigen processing and presentation of exogenous peptide antigen via MHC class II (GO:0019886)	'20/97'	6.06771e-08	0.000103212	4.09912	68.1179	CD74;HLA-DRB5;HLA-DRB4;FCER1G;DCTN4;DNM2;HLA-DMA;HLA-DMB;HLA-DPB1;HLA-DRA;HLA-DOA;HLA-DRB3;FCGR2B;HLA-DOB;HLA-DQA2;HLA-DQA1;HLA-DRB1;HLA-DQB2;HLA-DPA1;HLA-DQB1
antigen processing and presentation of exogenous peptide antigen (GO:0002478)	'20/97'	6.06771e-08	7.74088e-05	4.09912	68.1179	CD74;HLA-DRB5;HLA-DRB4;FCER1G;DCTN4;DNM2;HLA-DMA;HLA-DMB;HLA-DPB1;HLA-DRA;HLA-DOA;HLA-DRB3;FCGR2B;HLA-DOB;HLA-DQA2;HLA-DQA1;HLA-DRB1;HLA-DQB2;HLA-DPA1;HLA-DQB1
antigen processing and presentation of peptide antigen via MHC class II (GO:0002495)	'20/98'	7.26761e-08	7.41733e-05	4.05729	66.6907	CD74;HLA-DRB5;HLA-DRB4;FCER1G;DCTN4;DNM2;HLA-DMA;HLA-DMB;HLA-DPB1;HLA-DRA;HLA-DOA;HLA-DRB3;FCGR2B;HLA-DOB;HLA-DQA2;HLA-DQA1;HLA-DRB1;HLA-DQB2;HLA-DPA1;HLA-DQB1
cytokine-mediated signaling pathway (GO:0019221)	'64/633'	8.37551e-08	7.12338e-05	2.01006	32.7546	CSF3;CIITA;CD40;ITGAM;IL20;IL24;INPPL1;TNF;FGF2;CX3CL1;IL18BP;CRKL;ICAM1;PYCARD;PSMD3;ITGAX;IL12B;IL12A;IKBKG;HLA-DPA1;SKP1;IL10;IFNGR1;BGN;HLA-B;HLA-C;IL19;TYK2;HLA-G;MMP9;CSNK2B;LTA;IRF8;IRF5;UBE2V1;LTB;LRRC3C;HLA-DQB2;HLA-DQB1;CSF1R;CTF1;PDGFB;IL22RA2;SOCS1;IRAK1;TNFRSF17;STX4;HLA-DQA2;CCL17;HLA-DQA1;HLA-DRB5;HLA-DRB4;CCL22;STAT1;PSMB9;SMARCA4;TNFSF4;HLA-DPB1;PYDC1;HLA-DRA;TRIM38;TAB1;HLA-DRB3…
immune response-regulating cell surface receptor signaling pathway (GO:0002768)	'6/11'	5.9277e-06	0.0043213	10.844	130.517	LYN;BAG6;PIGR;NCR3;HLA-G;MICB
T cell receptor signaling pathway (GO:0050852)	'23/163'	7.35781e-06	0.00469336	2.80525	33.1574	HLA-DRB5;HLA-DRB4;BTN2A2;BTN3A1;BTN3A3;THY1;BTNL2;BTN3A2;PSMB9;PSMD3;HLA-DPB1;HLA-DRA;CSK;UBE2V1;IKBKG;HLA-DRB3;HLA-DQA2;HLA-DQA1;HLA-DRB1;HLA-DQB2;SKP1;HLA-DPA1;HLA-DQB1
cellular response to cytokine stimulus (GO:0071345)	'44/456'	2.8184e-05	0.0159803	1.91831	20.0977	CSF1R;GSK3B;CSF3;CTF1;ITGAM;IL20;DHX9;IL24;TCF7;INPPL1;HTRA2;TNF;FGF2;AIF1;CX3CL1;IL22RA2;IL18BP;CRKL;ICAM1;PYCARD;SOCS1;IRAK1;ITGAX;IL12B;STX4;IL12A;CCR7;CCL17;HLA-DPA1;IL10;CCL22;PTGIS;IFNGR1;STAT1;BGN;IL19;TYK2;PTPN13;MMP9;MAPK13;PDE12;PTPN9;IRF8;LRRC3C
regulation of defense response to virus by host (GO:0050691)	'8/30'	8.65697e-05	0.0441765	5.30152	49.5934	DTX3L;DHX9;SIN3A;STAT1;TNFAIP3;IL12B;USP17L2;MICB
regulation of tyrosine phosphorylation of STAT protein (GO:0042509)	'11/61'	0.000204184	0.0947226	3.58505	30.4603	LYN;CSF1R;CD40;IL20;CTF1;SOCS1;ARL2BP;PPP2R1A;IL12B;IL12A;IL22RA2
regulation of cytokine production (GO:0001817)	'15/108'	0.00032828	0.139601	2.76121	22.1494	LYN;BTN2A2;BTN3A1;RNF26;HILPDA;BTN3A3;BTNL2;BTN3A2;AGPAT1;TNF;TNFSF4;MAPKAPK2;IL12B;CCR7;CSK
immunoglobulin mediated immune response (GO:0016064)	'4/8'	0.000378447	0.148555	9.94036	78.3244	CD74;FCER1G;FCGR2B;HLA-DQB1
regulation of immune response (GO:0050776)	'26/251'	0.000402028	0.146539	2.05936	16.1021	CD40;SIGLEC9;ICAM3;ICAM4;ICAM5;ITGAL;ICAM1;IGLV1-40;IGLV1-47;CSK;MICA;MICB;LYN;BTN3A1;BTN2A2;HLA-B;HLA-C;BTN3A3;BTN3A2;BTNL2;HLA-G;NCR3;IGLV1-51;TNFSF4;FCGR2B;SIGLEC7
positive regulation of leukocyte cell-cell adhesion (GO:1903039)	'6/21'	0.000451021	0.153437	5.6802	43.7603	PYCARD;HLA-DPB1;THY1;TNF;ETS1;HLA-DPA1
regulation of cytokine-mediated signaling pathway (GO:0001959)	'13/90'	0.000548855	0.175051	2.87166	21.5595	CD74;IFNGR1;STAT1;TNFAIP3;TYK2;AGPAT1;TNF;PYCARD;ELF1;SOCS1;IRAK1;CDC37;IKBKG
regulation of lymphocyte proliferation (GO:0050670)	'5/15'	0.00062698	0.188205	6.62691	48.8707	LST1;IL12B;IL12A;ZNF335;IKZF3
regulation of interleukin-6 production (GO:0032675)	'8/42'	0.00102198	0.28973	3.7868	26.076	PYCARD;IL10;TNFSF4;MAPKAPK2;TNFAIP3;TNF;SLAMF1;MAPK13
regulation of interleukin-12 production (GO:0032655)	'7/33'	0.00107864	0.2897	4.21712	28.8116	IL10;TNFSF4;IL12B;CCR7;IRF5;HLA-G;SLAMF1
positive regulation of interleukin-12 production (GO:0032735)	'6/25'	0.00123884	0.316089	4.77137	31.9376	TNFSF4;IL12B;CCR7;IRF5;LTB;HLA-G
positive regulation of immune response (GO:0050778)	'9/54'	0.0013718	0.333347	3.31345	21.8411	PYCARD;ITGAM;HLA-DMB;DHX9;TNFSF4;IL12B;CCR7;STX4;FCGR2B
myeloid cell activation involved in immune response (GO:0002275)	'4/11'	0.00157976	0.366432	7.22935	46.6328	PYCARD;FCER1G;DNASE1L3;SLAMF1
cytidine to uridine editing (GO:0016554)	'4/11'	0.00157976	0.3505	7.22935	46.6328	APOBEC3C;APOBEC3D;APOBEC3A;APOBEC3B
positive regulation of cytokine production (GO:0001819)	'22/220'	0.00171048	0.36369	1.98807	12.666	IL10;CEBPB;DHX9;HILPDA;GATA4;USP17L2;AGPAT1;HLA-G;TNF;MAPK13;PYCARD;IRAK1;TNFSF4;HLA-DPB1;IL12B;IL12A;CCR7;IRF5;HSPA1B;ATF4;HLA-DPA1;HSPA1A
positive regulation of peptidyl-tyrosine phosphorylation (GO:0050731)	'14/116'	0.00206171	0.420837	2.3994	14.8384	LYN;CSF1R;CD74;CSF3;CD40;IL20;CTF1;PDGFB;ARL2BP;BANK1;DGKQ;IL12B;IL12A;CSPG4
positive regulation of smooth muscle cell proliferation (GO:0048661)	'7/37'	0.0021822	0.428299	3.76122	23.0466	IL10;STAT1;PDGFB;TNF;FGF2;AIF1;MMP9
macropinocytosis (GO:0044351)	'3/6'	0.00226291	0.427691	9.94036	60.5477	PYCARD;CARMIL1;MAPKAPK2
regulation of microtubule nucleation (GO:0010968)	'3/6'	0.00226291	0.412416	9.94036	60.5477	MECP2;HSPA1B;HSPA1A
antigen processing and presentation of peptide antigen via MHC class I (GO:0002474)	'6/28'	0.00231676	0.40767	4.26015	25.8488	BCAP31;FCER1G;HLA-B;HLA-C;TAP1;HLA-G
immune response-activating cell surface receptor signaling pathway (GO:0002429)	'5/20'	0.00262449	0.446425	4.97018	29.5371	LYN;BAG6;NCR3;FCER1G;MICB
antigen receptor-mediated signaling pathway (GO:0050851)	'24/257'	0.00270938	0.445998	1.85656	10.9742	BLK;HLA-DRB5;HLA-DRB4;BTN3A1;BTN2A2;BTN3A3;THY1;BTN3A2;BTNL2;PSMB9;PSMD3;HLA-DPB1;HLA-DRA;CSK;IKBKG;UBE2V1;HLA-DRB3;HLA-DQA2;HLA-DQA1;HLA-DRB1;HLA-DQB2;SKP1;HLA-DPA1;HLA-DQB1
negative regulation of lymphocyte proliferation (GO:0050672)	'6/29'	0.0027986	0.446289	4.11325	24.1803	LYN;IL10;CEBPB;LST1;FCGR2B;HLA-G
positive regulation of phagocytosis (GO:0050766)	'7/39'	0.00298771	0.462008	3.56833	20.7436	PYCARD;C4B;C4A;FCER1G;FCGR2B;TNF;C2
regulation of T cell proliferation (GO:0042129)	'9/62'	0.00365873	0.549133	2.88591	16.1918	IL10;CEBPB;HLA-DMB;TNFSF4;HLA-DPB1;IL12B;HLA-G;AIF1;HLA-DPA1
positive regulation of apoptotic cell clearance (GO:2000427)	'3/7'	0.0038123	0.555833	8.52031	47.4541	C4B;C4A;C2
regulation of interleukin-18 production (GO:0032661)	'3/7'	0.0038123	0.540393	8.52031	47.4541	IL10;CD84;DHX9
regulation of defense response to virus (GO:0050688)	'4/14'	0.00424591	0.585591	5.6802	31.0241	DHX9;RNF26;TNFAIP3;USP17L2
adaptive immune response based on somatic recombination of immune receptors built from immunoglobulin superfamily domains (GO:0002460)	'4/14'	0.00424591	0.570181	5.6802	31.0241	IL12B;BTN3A3;BTN3A2;IL18BP
positive regulation of vascular smooth muscle cell proliferation (GO:1904707)	'4/14'	0.00424591	0.555561	5.6802	31.0241	IL10;PDGFB;MMP9;FGF2
regulation of response to interferon-gamma (GO:0060330)	'4/14'	0.00424591	0.541672	5.6802	31.0241	SOCS1;STAT1;IFNGR1;CDC37
positive regulation of tyrosine phosphorylation of STAT protein (GO:0042531)	'8/53'	0.00471687	0.587077	3.00086	16.0745	LYN;CSF1R;CD40;IL20;CTF1;ARL2BP;IL12B;IL12A
regulation of interferon-gamma production (GO:0032649)	'7/43'	0.00525971	0.639055	3.2364	16.9836	PYCARD;TNFSF4;HLA-DPB1;IL12B;IL12A;CCR7;HLA-DPA1
ribonucleoprotein complex assembly (GO:0022618)	'16/156'	0.00539405	0.640136	2.03905	10.6488	ABT1;GRB7;DDX6;RPL3;PPAN-P2RY11;DHX9;RPS10-NUDT3;PPAN;SNUPN;EDC3;SRPK1;DDX39B;TGS1;SNRPC;RPS10;RBM22
positive regulation of response to external stimulus (GO:0032103)	'11/90'	0.00541939	0.628527	2.42987	12.6785	TNIP1;DHX9;TNFSF4;PDGFB;IL12B;STX4;USP17L2;ETS1;CX3CL1;PPM1F;MAPK13
positive regulation of alpha-beta T cell activation (GO:0046635)	'4/15'	0.00556189	0.630718	5.30152	27.5245	TNFSF4;IL12B;IL12A;CD55
base conversion or substitution editing (GO:0016553)	'4/15'	0.00556189	0.617007	5.30152	27.5245	APOBEC3C;APOBEC3D;APOBEC3A;APOBEC3B
histone H2A-K119 monoubiquitination (GO:0036353)	'3/8'	0.00587261	0.637616	7.45527	38.3011	PCGF6;PCGF3;PCGF1
negative regulation of toll-like receptor 4 signaling pathway (GO:0034144)	'3/8'	0.00587261	0.624332	7.45527	38.3011	LYN;TNFAIP3;NR1D1
B cell mediated immunity (GO:0019724)	'3/8'	0.00587261	0.611591	7.45527	38.3011	CD74;FCER1G;FCGR2B
regulation of smooth muscle cell apoptotic process (GO:0034391)	'3/8'	0.00587261	0.599359	7.45527	38.3011	IL12B;IL12A;LRP6
DNA cytosine deamination (GO:0070383)	'3/8'	0.00587261	0.587607	7.45527	38.3011	APOBEC3C;APOBEC3D;APOBEC3A
regulation of apoptotic cell clearance (GO:2000425)	'3/8'	0.00587261	0.576307	7.45527	38.3011	C4B;C4A;C2
cellular response to lipopolysaccharide (GO:0071222)	'11/91'	0.00589198	0.567297	2.40316	12.3382	PYCARD;IL10;LYN;IRAK1;TNIP1;NFKBIL1;TNFSF4;NR1I2;TNFAIP3;NR1D1;TNF
regulation of smooth muscle cell proliferation (GO:0048660)	'7/44'	0.00598913	0.565973	3.16284	16.1868	STAT1;PDGFB;TNFAIP3;IL12B;IL12A;TNF;AIF1
chaperone mediated protein folding requiring cofactor (GO:0051085)	'5/24'	0.00608994	0.565036	4.14182	21.1279	GAK;HSPA1L;HYOU1;HSPA1B;HSPA1A
cytoplasmic pattern recognition receptor signaling pathway (GO:0002753)	'5/24'	0.00608994	0.554946	4.14182	21.1279	IRAK1;TNFAIP3;UBE2V1;TAB1;IKBKG
response to interferon-gamma (GO:0034341)	'9/68'	0.00680417	0.609153	2.63127	13.1306	CIITA;CCL22;PDE12;STAT1;IRF8;AIF1;CCL17;CX3CL1;HLA-DPA1
positive regulation of T cell activation (GO:0050870)	'9/68'	0.00680417	0.59865	2.63127	13.1306	PYCARD;HLA-DMB;TNFSF4;HLA-DPB1;IL12B;CCR7;THY1;AIF1;HLA-DPA1
cytoplasmic sequestering of transcription factor (GO:0042994)	'4/16'	0.00712439	0.616199	4.97018	24.5737	IL10;NFKBIL1;KEAP1;PKD2
ruffle organization (GO:0031529)	'4/16'	0.00712439	0.605929	4.97018	24.5737	CSF1R;CARMIL1;CCR7;AIF1
nucleotide-binding domain, leucine rich repeat containing receptor signaling pathway (GO:0035872)	'5/25'	0.00730272	0.610914	3.97614	19.5607	IRAK1;TNFAIP3;IKBKG;UBE2V1;TAB1
negative regulation of interleukin-17 production (GO:0032700)	'3/9'	0.00848189	0.698114	6.62691	31.6092	TNFSF4;IL12B;IL12A
oligosaccharide catabolic process (GO:0009313)	'3/9'	0.00848189	0.687033	6.62691	31.6092	MANBA;NEU1;MAN2C1
positive regulation of natural killer cell mediated cytotoxicity directed against tumor cell target (GO:0002860)	'3/9'	0.00848189	0.676298	6.62691	31.6092	NCR3;IL12B;IL12A
positive regulation of natural killer cell mediated immune response to tumor cell (GO:0002857)	'3/9'	0.00848189	0.665893	6.62691	31.6092	NCR3;IL12B;IL12A
pinocytosis (GO:0006907)	'3/9'	0.00848189	0.655804	6.62691	31.6092	PYCARD;CARMIL1;MAPKAPK2
regulation of natural killer cell activation (GO:0032814)	'3/9'	0.00848189	0.646016	6.62691	31.6092	IL12B;IL12A;MICA
antigen processing and presentation of exogenous peptide antigen via MHC class I, TAP-independent (GO:0002480)	'3/9'	0.00848189	0.636516	6.62691	31.6092	HLA-B;HLA-C;HLA-G
regulation of transposition (GO:0010528)	'4/17'	0.00895104	0.661988	4.67782	22.0605	APOBEC3C;APOBEC3D;APOBEC3A;APOBEC3B
negative regulation of B cell activation (GO:0050869)	'4/17'	0.00895104	0.652531	4.67782	22.0605	LYN;IL10;TNFAIP3;FCGR2B
histone H2A monoubiquitination (GO:0035518)	'4/17'	0.00895104	0.643341	4.67782	22.0605	PCGF6;PCGF3;PCGF1;SKP1
positive regulation of lymphocyte proliferation (GO:0050671)	'9/71'	0.00900087	0.637937	2.52009	11.8707	CD74;HLA-DMB;TNFSF4;HLA-DPB1;IL12B;IL12A;ZNF335;AIF1;HLA-DPA1
negative regulation of cytokine production (GO:0001818)	'12/110'	0.00929796	0.649966	2.16881	10.1456	IL10;CD84;BTN2A2;TNFSF4;IL12B;PIN1;TNFAIP3;IL12A;FCGR2B;TNF;IKBKE;SLAMF1
negative regulation of smooth muscle cell proliferation (GO:0048662)	'5/27'	0.0102137	0.704332	3.68161	16.8766	IL10;TNFAIP3;IL12B;IL12A;AIF1
regulation of protein targeting to membrane (GO:0090313)	'5/27'	0.0102137	0.694941	3.68161	16.8766	ITGAM;KCNB1;ERBB2;MIEF1;USP17L2
small GTPase mediated signal transduction (GO:0007264)	'11/99'	0.010939	0.734497	2.20897	9.97442	CCNA2;ARHGAP32;DNMT1;ARHGAP31;ARHGAP30;MAPKAPK2;G3BP1;RGL1;FGF2;CRKL;RASGRP3
regulation of tumor necrosis factor production (GO:0032680)	'8/61'	0.0110293	0.730944	2.60731	11.7516	PYCARD;IL10;ARFGEF2;NFKBIL1;MAPKAPK2;TNFAIP3;IL12B;SLAMF1
pyroptosis (GO:0070269)	'3/10'	0.0116684	0.763379	5.96421	26.546	GSDMB;GSDMA;DHX9
negative regulation of B cell proliferation (GO:0030889)	'3/10'	0.0116684	0.753716	5.96421	26.546	LYN;IL10;FCGR2B
regulation of natural killer cell mediated cytotoxicity directed against tumor cell target (GO:0002858)	'3/10'	0.0116684	0.744295	5.96421	26.546	NCR3;IL12B;IL12A
nucleotide-binding oligomerization domain containing signaling pathway (GO:0070423)	'5/28'	0.0119304	0.751618	3.55013	15.7223	IRAK1;TNFAIP3;IKBKG;UBE2V1;TAB1
negative regulation of viral genome replication (GO:0045071)	'7/50'	0.0120428	0.749443	2.7833	12.3002	APOBEC3C;APOBEC3D;ILF3;TNIP1;TNF;APOBEC3A;SRPK1
stress-activated MAPK cascade (GO:0051403)	'8/62'	0.0121213	0.74524	2.56525	11.3199	IRAK1;MAPK1;IKBKG;UBE2V1;TAB1;CRKL;SKP1;MAPK13
negative regulation of lymphocyte activation (GO:0051250)	'4/19'	0.0134594	0.817656	4.18541	18.0311	LST1;TNFAIP3;FCGR2B;MICA
negative regulation of transposition (GO:0010529)	'4/19'	0.0134594	0.808037	4.18541	18.0311	APOBEC3C;APOBEC3D;APOBEC3A;APOBEC3B
positive regulation of myeloid cell differentiation (GO:0045639)	'5/29'	0.0138329	0.820807	3.42771	14.673	CSF3;STAT1;ETS1;HSPA1B;HSPA1A
positive regulation of JAK-STAT cascade (GO:0046427)	'8/64'	0.0145402	0.852858	2.48509	10.514	LYN;CSF1R;CD40;IL20;CTF1;ARL2BP;IL12B;IL12A
positive regulation of transcription from RNA polymerase II promoter in response to endoplasmic reticulum stress (GO:1990440)	'3/11'	0.0154516	0.896016	5.42201	22.61	CEBPB;ATF6B;ATF4
macrophage differentiation (GO:0030225)	'3/11'	0.0154516	0.885949	5.42201	22.61	CSF1R;CSF3;MMP9
positive regulation of heterotypic cell-cell adhesion (GO:0034116)	'3/11'	0.0154516	0.876105	5.42201	22.61	IL10;THY1;TNF
cellular response to type I interferon (GO:0071357)	'8/65'	0.015873	0.890112	2.44686	10.1377	IRAK1;STAT1;HLA-B;HLA-C;IRF8;IRF5;TYK2;HLA-G
type I interferon signaling pathway (GO:0060337)	'8/65'	0.015873	0.880437	2.44686	10.1377	IRAK1;STAT1;HLA-B;HLA-C;IRF8;IRF5;TYK2;HLA-G
'de novo' posttranslational protein folding (GO:0051084)	'5/30'	0.0159292	0.874049	3.31345	13.7164	GAK;HSPA1L;HYOU1;HSPA1B;HSPA1A
antigen processing and presentation of exogenous peptide antigen via MHC class I (GO:0042590)	'9/78'	0.0161733	0.878006	2.29393	9.46106	FCER1G;NCF2;PSMD3;HLA-B;TAP1;HLA-C;IKBKG;HLA-G;PSMB9
cellular response to organic substance (GO:0071310)	'13/133'	0.0166087	0.892149	1.94323	7.96302	CSF1R;CSF3;PDGFB;HTRA2;PTPN13;TNF;IL18BP;MAPK13;MLXIPL;ERBB2;MAPK1;PTPN9;CCR7
positive regulation of transcription from RNA polymerase I promoter (GO:0045943)	'4/21'	0.019195	1	3.7868	14.9696	HEATR1;ERBB2;SMARCA4;ATF4
positive regulation of cellular component movement (GO:0051272)	'4/21'	0.019195	1	3.7868	14.9696	LYN;CSF1R;CCR7;ETS1
positive regulation of defense response to virus by host (GO:0002230)	'4/21'	0.019195	0.999512	3.7868	14.9696	DTX3L;STAT1;SIN3A;IL12B
positive regulation of interferon-gamma production (GO:0032729)	'6/43'	0.0198169	1	2.77405	10.8777	PYCARD;TNFSF4;HLA-DPB1;IL12B;IL12A;HLA-DPA1
regulation of antigen receptor-mediated signaling pathway (GO:0050854)	'3/12'	0.0198435	1	4.97018	19.4825	BLK;LYN;ELF1
DNA deamination (GO:0045006)	'3/12'	0.0198435	1	4.97018	19.4825	APOBEC3C;APOBEC3D;APOBEC3A
regulation of erythrocyte differentiation (GO:0045646)	'5/32'	0.0207324	1	3.10636	12.0404	LYN;STAT1;ETS1;HSPA1B;HSPA1A
regulation of tumor necrosis factor-mediated signaling pathway (GO:0010803)	'7/56'	0.0216048	1	2.48509	9.52992	PYCARD;TNFAIP3;PYDC1;IKBKG;TNF;HSPA1B;HSPA1A
regulation of interferon-gamma-mediated signaling pathway (GO:0060334)	'4/22'	0.0225493	1	3.61468	13.707	SOCS1;STAT1;IFNGR1;CDC37
positive regulation of protein targeting to membrane (GO:0090314)	'4/22'	0.0225493	1	3.61468	13.707	ITGAM;KCNB1;ERBB2;MIEF1
positive regulation of erythrocyte differentiation (GO:0045648)	'4/22'	0.0225493	1	3.61468	13.707	STAT1;ETS1;HSPA1B;HSPA1A
cellular response to unfolded protein (GO:0034620)	'4/22'	0.0225493	1	3.61468	13.707	HSPA1L;HYOU1;HSPA1B;HSPA1A
extracellular matrix organization (GO:0030198)	'19/229'	0.0226502	1	1.64949	6.24759	ITGAM;COL11A2;PDGFB;BGN;ICAM3;ICAM4;LAMC2;ICAM5;LAMC1;F11R;ITGAL;FGF2;MMP9;ICAM1;ADAMTS4;SCUBE3;ITGAD;SPP1;ITGAX
positive regulation of locomotion (GO:0040017)	'5/33'	0.0234524	1	3.01223	11.3042	CSF1R;PDGFB;CCR7;STX4;PPM1F
dermatan sulfate metabolic process (GO:0030205)	'3/13'	0.0248494	1	4.58786	16.9518	IDUA;BGN;CSPG4
steroid catabolic process (GO:0006706)	'3/13'	0.0248494	1	4.58786	16.9518	CYP1A2;SPP1;HSD17B11
positive regulation of T cell mediated cytotoxicity (GO:0001916)	'3/13'	0.0248494	1	4.58786	16.9518	NCR3;IL12B;IL12A
ER-associated misfolded protein catabolic process (GO:0071712)	'3/13'	0.0248494	1	4.58786	16.9518	BAG6;SDF2L1;RNF5
positive regulation of ERAD pathway (GO:1904294)	'3/13'	0.0248494	1	4.58786	16.9518	BCAP31;BAG6;UBQLN2
chondroitin sulfate catabolic process (GO:0030207)	'3/13'	0.0248494	1	4.58786	16.9518	IDUA;BGN;CSPG4
positive regulation of alpha-beta T cell proliferation (GO:0046641)	'3/13'	0.0248494	1	4.58786	16.9518	TNFSF4;IL12B;CD55
cellular response to molecule of bacterial origin (GO:0071219)	'9/84'	0.0250744	1	2.13008	7.85127	PYCARD;IL10;TNIP1;NFKBIL1;TNFSF4;NR1I2;TNFAIP3;NR1D1;FCGR2B
negative regulation of transcription factor import into nucleus (GO:0042992)	'4/23'	0.0262384	1	3.45752	12.5872	GSK3B;NFKBIL1;KEAP1;PKD2
regulation of humoral immune response (GO:0002920)	'11/113'	0.0269397	1	1.93529	6.99444	C4B;C4A;IGLV1-40;IGLV1-51;IGLV1-47;CCR7;C4BPB;FCGR2B;CFB;CD55;C2
negative regulation of I-kappaB kinase/NF-kappaB signaling (GO:0043124)	'6/47'	0.0295051	1	2.53796	8.94173	PYCARD;IL10;TNIP1;STAT1;TNFAIP3;TRIM59
cellular response to heat (GO:0034605)	'6/47'	0.0295051	1	2.53796	8.94173	HSPA1L;HTRA2;HYOU1;SLU7;HSPA1B;HSPA1A
carbohydrate catabolic process (GO:0016052)	'5/35'	0.0295575	1	2.8401	10.0012	PFKFB2;MANBA;NEU1;MAN2C1;HK2
positive regulation of microtubule polymerization (GO:0031116)	'4/24'	0.0302682	1	3.31345	11.5893	MECP2;NUMA1;HSPA1B;HSPA1A
positive regulation of immune effector process (GO:0002699)	'4/24'	0.0302682	1	3.31345	11.5893	HLA-DMB;TNFSF4;IL12B;USP17L2
negative regulation of interleukin-6 production (GO:0032715)	'4/24'	0.0302682	1	3.31345	11.5893	IL10;TNFAIP3;TNF;SLAMF1
negative regulation of T cell proliferation (GO:0042130)	'4/24'	0.0302682	1	3.31345	11.5893	IL10;CEBPB;BTN2A2;HLA-G
positive regulation of response to cytokine stimulus (GO:0060760)	'3/14'	0.0304685	1	4.26015	14.8725	CD74;DHX9;AGPAT1
histone H4-K16 acetylation (GO:0043984)	'3/14'	0.0304685	1	4.26015	14.8725	KAT8;HCFC1;MSL1
regulation of adaptive immune response (GO:0002819)	'3/14'	0.0304685	1	4.26015	14.8725	PYCARD;TNFSF4;FCGR2B
positive regulation of T cell proliferation (GO:0042102)	'7/61'	0.0328234	1	2.28139	7.79464	PYCARD;HLA-DMB;TNFSF4;HLA-DPB1;IL12B;AIF1;HLA-DPA1
regulation of immunoglobulin mediated immune response (GO:0002889)	'2/6'	0.033118	1	6.62691	22.5824	IL10;TNFSF4
positive regulation of cellular extravasation (GO:0002693)	'2/6'	0.033118	1	6.62691	22.5824	THY1;ICAM1
positive regulation of humoral immune response (GO:0002922)	'2/6'	0.033118	1	6.62691	22.5824	CCR7;FCGR2B
vesicle fusion with endoplasmic reticulum-Golgi intermediate compartment (ERGIC) membrane (GO:1990668)	'2/6'	0.033118	1	6.62691	22.5824	TAP1;STX4
azole transport (GO:0045117)	'2/6'	0.033118	1	6.62691	22.5824	SLC44A4;SLC15A4
nucleus localization (GO:0051647)	'2/6'	0.033118	1	6.62691	22.5824	SUN2;DCTN4
positive regulation of memory T cell differentiation (GO:0043382)	'2/6'	0.033118	1	6.62691	22.5824	TNFSF4;IL12B
immune response-inhibiting cell surface receptor signaling pathway (GO:0002767)	'2/6'	0.033118	1	6.62691	22.5824	LYN;HLA-G
negative regulation of complement activation (GO:0045916)	'2/6'	0.033118	1	6.62691	22.5824	C4BPB;CD55
regulation of NK T cell activation (GO:0051133)	'2/6'	0.033118	1	6.62691	22.5824	IL12B;IL12A
negative regulation of leukocyte degranulation (GO:0043301)	'2/6'	0.033118	1	6.62691	22.5824	CD84;FCGR2B
positive regulation of myeloid leukocyte cytokine production involved in immune response (GO:0061081)	'2/6'	0.033118	1	6.62691	22.5824	CD74;SEMA7A
regulation of dendritic cell chemotaxis (GO:2000508)	'2/6'	0.033118	1	6.62691	22.5824	IL12A;CCR7
regulation of NFAT protein import into nucleus (GO:0051532)	'2/6'	0.033118	1	6.62691	22.5824	GSK3B;TNF
antigen processing and presentation of exogenous peptide antigen via MHC class I, TAP-dependent (GO:0002479)	'8/75'	0.0343721	1	2.12061	7.14754	NCF2;PSMD3;HLA-B;TAP1;HLA-C;IKBKG;HLA-G;PSMB9
regulation of vascular smooth muscle cell proliferation (GO:1904705)	'4/25'	0.0346425	1	3.18091	10.6964	IL10;PDGFB;FGF2;MMP9
maintenance of protein location in nucleus (GO:0051457)	'3/15'	0.0366952	1	3.97614	13.1416	SUN2;ARL2BP;SKP1
cytoplasmic sequestering of protein (GO:0051220)	'3/15'	0.0366952	1	3.97614	13.1416	NFKBIL1;KEAP1;PKD2
regulation of viral genome replication (GO:0045069)	'7/63'	0.0382292	1	2.20897	7.21042	APOBEC3C;ILF3;TNIP1;PDE12;TNF;APOBEC3A;SRPK1
regulation of blood vessel endothelial cell migration (GO:0043535)	'6/50'	0.038518	1	2.38569	7.76929	MECP2;CD40;CSNK2B;PDGFB;FGF2;ETS1
negative regulation of protein ubiquitination (GO:0031397)	'6/50'	0.038518	1	2.38569	7.76929	DTX3L;PINX1;LIMK1;TNFAIP3;HSPA1B;HSPA1A
cellular response to interleukin-1 (GO:0071347)	'13/150'	0.0394861	1	1.723	5.56839	PTGIS;CCL22;CX3CL1;MAPK13;PSMB9;PYCARD;IRAK1;PSMD3;UBE2V1;TAB1;IKBKG;CCL17;SKP1
regulation of inflammatory response (GO:0050727)	'14/166'	0.0407398	1	1.67669	5.36632	IL10;SEMA7A;IL20;PTGIS;DHX9;TNFAIP3;ETS1;CX3CL1;MAPK13;TNIP1;TNFSF4;IL12B;DNASE1L3;PPARD
positive regulation of cell adhesion (GO:0045785)	'7/64'	0.0411384	1	2.17445	6.93827	ERBB2;IL12B;CCR7;IL12A;STX4;TNF;PPM1F
positive regulation of intracellular protein transport (GO:0090316)	'13/152'	0.0431834	1	1.70032	5.34293	GSK3B;ITGAM;HSPA1L;KCNB1;HTRA2;MIEF1;UBE2L3;UBL5;ERBB2;VPS11;ITGAX;RAB29;RBM22
lipopolysaccharide-mediated signaling pathway (GO:0031663)	'3/16'	0.0435192	1	3.72763	11.6845	LYN;IRAK1;TNF
C21-steroid hormone biosynthetic process (GO:0006700)	'3/16'	0.0435192	1	3.72763	11.6845	STARD3;CYP11A1;FDX2
regulation of toll-like receptor 4 signaling pathway (GO:0034143)	'3/16'	0.0435192	1	3.72763	11.6845	LYN;TNFAIP3;NR1D1
positive regulation of mRNA processing (GO:0050685)	'3/16'	0.0435192	1	3.72763	11.6845	NUDT21;PRDX6;HSPA1A
positive regulation of sequence-specific DNA binding transcription factor activity (GO:0051091)	'17/215'	0.0440726	1	1.57196	4.90754	IL10;CD40;DHX9;ARID5B;TNF;SMARCA4;LRP6;PYCARD;NEUROD2;SMO;IRAK1;IKBKG;UBE2V1;TAB1;TRIM38;HSPA1B;HSPA1A
regulation of protein localization to nucleus (GO:1900180)	'4/27'	0.0444337	1	2.94529	9.17092	GSK3B;DTX3L;SIN3A;PIN1
regulation of extrinsic apoptotic signaling pathway in absence of ligand (GO:2001239)	'4/27'	0.0444337	1	2.94529	9.17092	HTRA2;TNF;HSPA1B;HSPA1A
release of sequestered calcium ion into cytosol (GO:0051209)	'4/27'	0.0444337	1	2.94529	9.17092	LETM1;CCR7;PKD2;FGF2
cellular response to topologically incorrect protein (GO:0035967)	'4/27'	0.0444337	1	2.94529	9.17092	HSPA1L;HYOU1;HSPA1B;HSPA1A
interleukin-18-mediated signaling pathway (GO:0035655)	'2/7'	0.0448403	1	5.6802	17.635	PDGFB;IL18BP
cellular response to interleukin-18 (GO:0071351)	'2/7'	0.0448403	1	5.6802	17.635	PDGFB;IL18BP
positive regulation of dendritic cell chemotaxis (GO:2000510)	'2/7'	0.0448403	1	5.6802	17.635	CCR7;IL12A
posttranslational protein targeting to endoplasmic reticulum membrane (GO:0006620)	'2/7'	0.0448403	1	5.6802	17.635	HYOU1;SEC62
terpenoid metabolic process (GO:0006721)	'2/7'	0.0448403	1	5.6802	17.635	CYP1A2;FDFT1
regulation of memory T cell differentiation (GO:0043380)	'2/7'	0.0448403	1	5.6802	17.635	TNFSF4;IL12B
positive regulation of ER-associated ubiquitin-dependent protein catabolic process (GO:1903071)	'2/7'	0.0448403	1	5.6802	17.635	BCAP31;UBQLN2
positive regulation of NK T cell activation (GO:0051135)	'2/7'	0.0448403	1	5.6802	17.635	IL12B;IL12A
regulation of vitamin D biosynthetic process (GO:0060556)	'2/7'	0.0448403	1	5.6802	17.635	SNAI1;TNF
negative regulation of macrophage activation (GO:0043031)	'2/7'	0.0448403	1	5.6802	17.635	FCGR2B;LDLR
regulation of dendritic cell differentiation (GO:2001198)	'2/7'	0.0448403	1	5.6802	17.635	FCGR2B;HLA-G
positive regulation of tumor necrosis factor-mediated signaling pathway (GO:1903265)	'2/7'	0.0448403	1	5.6802	17.635	HSPA1B;HSPA1A
endonucleolytic cleavage in ITS1 to separate SSU-rRNA from 5.8S rRNA and LSU-rRNA from tricistronic rRNA transcript (SSU-rRNA, 5.8S rRNA, LSU-rRNA) (GO:0000447)	'2/7'	0.0448403	1	5.6802	17.635	ABT1;KRI1
positive regulation of isomerase activity (GO:0010912)	'2/7'	0.0448403	1	5.6802	17.635	ITGAM;DHX9
regulation of microglial cell activation (GO:1903978)	'2/7'	0.0448403	1	5.6802	17.635	ITGAM;LDLR
outer mitochondrial membrane organization (GO:0007008)	'2/7'	0.0448403	1	5.6802	17.635	TOMM20;TOMM22
T-helper 1 type immune response (GO:0042088)	'2/7'	0.0448403	1	5.6802	17.635	IL12B;IL18BP
cellular response to cholesterol (GO:0071397)	'2/7'	0.0448403	1	5.6802	17.635	SMO;LRP6
positive regulation of CD4-positive, alpha-beta T cell activation (GO:2000516)	'2/7'	0.0448403	1	5.6802	17.635	TNFSF4;CD55
microglial cell activation (GO:0001774)	'2/7'	0.0448403	1	5.6802	17.635	ITGAM;AIF1
response to cytokine (GO:0034097)	'12/138'	0.0456424	1	1.72876	5.33653	CSF1R;CSF3;CIITA;IRAK1;STAT1;MAPKAPK2;PTPN9;CCR7;PTPN13;IKBKE;KLHL20;IL18BP
tumor necrosis factor-mediated signaling pathway (GO:0033209)	'11/123'	0.0457755	1	1.77795	5.48321	PYCARD;CD40;STAT1;TNFSF4;PSMD3;LTA;TNFRSF17;PYDC1;LTB;TNF;PSMB9
protein oligomerization (GO:0051259)	'17/217'	0.047368	1	1.55748	4.75	DPAGT1;TRIM72;FCER1G;TNFAIP3;IKZF1;FGFRL1;LETM1;NUDT21;SCUBE3;CALHM1;IRAK1;ANXA6;LY6G6C;LY6G5B;LY6G6D;LY6G5C;IKBKE
JAK-STAT cascade (GO:0007259)	'5/40'	0.0488826	1	2.48509	7.50083	LYN;STAT1;MAPK1;STAMBP;PKD2
regulation of TORC1 signaling (GO:1903432)	'4/28'	0.0498509	1	2.8401	8.51667	DYRK3;RRAGB;DGKQ;CLEC16A
negative regulation of response to DNA damage stimulus (GO:2001021)	'4/28'	0.0498509	1	2.8401	8.51667	CDKN2D;CD74;DDX39B;SNAI1
histone H2A ubiquitination (GO:0033522)	'3/17'	0.0509267	1	3.50836	10.4457	DTX3L;PCGF1;SKP1
negative regulation of phosphoprotein phosphatase activity (GO:0032515)	'3/17'	0.0509267	1	3.50836	10.4457	GSK3B;PPP1R1B;TNF
positive regulation of natural killer cell mediated cytotoxicity (GO:0045954)	'3/17'	0.0509267	1	3.50836	10.4457	NCR3;IL12B;IL12A
regulation of transcription from RNA polymerase I promoter (GO:0006356)	'3/17'	0.0509267	1	3.50836	10.4457	HEATR1;ERBB2;ATF4
regulation of B cell receptor signaling pathway (GO:0050855)	'3/17'	0.0509267	1	3.50836	10.4457	BLK;LYN;ELF1
inflammatory response (GO:0006954)	'19/252'	0.0518873	1	1.49894	4.43489	LYN;IL10;CSF1R;CD40;PXK;CEBPB;CCL22;F11R;ITGAL;AIF1;TNF;CX3CL1;NCR3;TNFSF4;MAPKAPK2;CCR7;IKBKG;FCGR2B;CCL17
negative regulation of cellular component organization (GO:0051129)	'6/54'	0.0530055	1	2.20897	6.48853	GSK3B;CARMIL1;TNF;HSPA1B;DNM2;HSPA1A
regulation of phagocytosis (GO:0050764)	'5/41'	0.0534633	1	2.42448	7.10071	PYCARD;FCER1G;C4BPB;FCGR2B;TNF
positive regulation of viral transcription (GO:0050434)	'5/41'	0.0534633	1	2.42448	7.10071	DHX9;POLR2C;TAF11;NELFE;SMARCA4
nuclear-transcribed mRNA catabolic process, nonsense-mediated decay (GO:0000184)	'10/112'	0.0556281	1	1.77506	5.12828	RPS25;RPL3;PPP2R1A;RPS20;SKIV2L;RPL10A;SMG7;RPS10;GSPT1;RPL19
protein homooligomerization (GO:0051260)	'15/190'	0.0566437	1	1.56953	4.50608	TRIM72;FCER1G;GPX3;HTRA2;PKD2;FGFRL1;LETM1;SCUBE3;CALHM1;ANXA6;LY6G6C;LY6G5B;LY6G6D;LY6G5C;IKBKE
regulation of stress-activated protein kinase signaling cascade (GO:0070302)	'2/8'	0.0578296	1	4.97018	14.1663	LYN;MAPK1
positive regulation of smooth muscle cell apoptotic process (GO:0034393)	'2/8'	0.0578296	1	4.97018	14.1663	IL12B;IL12A
negative regulation of leukocyte mediated cytotoxicity (GO:0001911)	'2/8'	0.0578296	1	4.97018	14.1663	FCGR2B;MICA
positive regulation of steroid biosynthetic process (GO:0010893)	'2/8'	0.0578296	1	4.97018	14.1663	NR1D1;TNF
negative regulation of protein complex disassembly (GO:0043242)	'2/8'	0.0578296	1	4.97018	14.1663	CLEC16A;TNF
regulation of toll-like receptor 2 signaling pathway (GO:0034135)	'2/8'	0.0578296	1	4.97018	14.1663	LYN;TNFAIP3
positive regulation of protein localization to cell surface (GO:2000010)	'2/8'	0.0578296	1	4.97018	14.1663	STX4;TNF
regulation of chemokine secretion (GO:0090196)	'2/8'	0.0578296	1	4.97018	14.1663	PYCARD;CSF1R
positive regulation of regulatory T cell differentiation (GO:0045591)	'2/8'	0.0578296	1	4.97018	14.1663	SOCS1;HLA-G
regulation of MHC class II biosynthetic process (GO:0045346)	'2/8'	0.0578296	1	4.97018	14.1663	IL10;CIITA
response to hydroperoxide (GO:0033194)	'2/8'	0.0578296	1	4.97018	14.1663	GPX3;STX4
regulation of dendritic cell antigen processing and presentation (GO:0002604)	'2/8'	0.0578296	1	4.97018	14.1663	CCR7;FCGR2B
positive regulation of chromatin silencing (GO:0031937)	'2/8'	0.0578296	1	4.97018	14.1663	DNMT1;SIN3A
positive regulation of TORC1 signaling (GO:1904263)	'2/8'	0.0578296	1	4.97018	14.1663	RRAGB;CLEC16A
positive regulation of chemokine secretion (GO:0090197)	'2/8'	0.0578296	1	4.97018	14.1663	PYCARD;CSF1R
positive regulation of viral entry into host cell (GO:0046598)	'2/8'	0.0578296	1	4.97018	14.1663	CD74;TRIM38
negative regulation of single stranded viral RNA replication via double stranded DNA intermediate (GO:0045869)	'2/8'	0.0578296	1	4.97018	14.1663	APOBEC3C;APOBEC3D
depyrimidination (GO:0045008)	'2/8'	0.0578296	1	4.97018	14.1663	NEIL2;NEIL1
response to vitamin D (GO:0033280)	'2/8'	0.0578296	1	4.97018	14.1663	CDKN2D;SPP1
positive regulation of NF-kappaB transcription factor activity (GO:0051092)	'11/128'	0.0579379	1	1.7085	4.86646	PYCARD;CD40;IRAK1;DHX9;UBE2V1;TAB1;IKBKG;TRIM38;TNF;HSPA1B;HSPA1A
regulation of protein processing (GO:0070613)	'11/128'	0.0579379	1	1.7085	4.86646	C4B;C4A;IGLV1-40;IGLV1-51;IGLV1-47;C4BPB;TNP2;USP17L2;CFB;CD55;C2
response to molecule of bacterial origin (GO:0002237)	'9/98'	0.0581945	1	1.82578	5.19245	C4B;IL10;CD40;IRAK1;MAPKAPK2;TNFAIP3;IL12A;IRF5;FCGR2B
homologous chromosome segregation (GO:0045143)	'3/18'	0.0589005	1	3.31345	9.38339	RNF212;PTTG1;MSH5
maintenance of protein localization in organelle (GO:0072595)	'3/18'	0.0589005	1	3.31345	9.38339	ARL2BP;HK2;SKP1
positive regulation of carbohydrate metabolic process (GO:0045913)	'3/18'	0.0589005	1	3.31345	9.38339	PFKFB2;MLXIPL;PDGFB
protein localization to membrane (GO:0072657)	'13/160'	0.0603846	1	1.61531	4.5342	PIGR;PPIL2;KCNB1;THY1;F11R;ITGAL;TNF;TSPAN33;LRP6;GAK;SLMAP;RAB29;PACSIN1
regulation of immune effector process (GO:0002697)	'10/114'	0.0612882	1	1.74392	4.86933	C4B;C4A;IGLV1-40;IGLV1-51;IGLV1-47;C4BPB;FCGR2B;CFB;CD55;C2
negative regulation of transferase activity (GO:0051348)	'4/30'	0.0617191	1	2.65076	7.3828	GSK3B;DTX3L;PINX1;LIMK1
regulation of B cell proliferation (GO:0030888)	'5/43'	0.0633462	1	2.31171	6.37834	LYN;IL10;CD74;FCGR2B;IKZF3
regulation of peptidyl-tyrosine phosphorylation (GO:0050730)	'8/85'	0.0637875	1	1.87113	5.14971	CD74;CSF3;BANK1;DGKQ;PDGFB;IL12B;CSPG4;IL22RA2
cellular response to tumor necrosis factor (GO:0071356)	'15/194'	0.0654031	1	1.53717	4.19215	CD40;CCL22;DHX9;STAT1;TNF;CX3CL1;PSMB9;PYCARD;TNFSF4;PSMD3;LTA;PYDC1;TNFRSF17;LTB;CCL17
positive regulation of cell death (GO:0010942)	'6/57'	0.0657767	1	2.09271	5.69528	GSK3B;HEBP2;ITGAM;HTRA2;FCGR2B;TNF
protein import into mitochondrial matrix (GO:0030150)	'3/19'	0.0674207	1	3.13906	8.46543	TOMM20;TOMM40L;TOMM22
maturation of 5.8S rRNA from tricistronic rRNA transcript (SSU-rRNA, 5.8S rRNA, LSU-rRNA) (GO:0000466)	'3/19'	0.0674207	1	3.13906	8.46543	ABT1;PDCD11;KRI1
regulation of heterotypic cell-cell adhesion (GO:0034114)	'3/19'	0.0674207	1	3.13906	8.46543	IL10;THY1;TNF
ribosomal small subunit assembly (GO:0000028)	'3/19'	0.0674207	1	3.13906	8.46543	ABT1;RPS10-NUDT3;RPS10
positive regulation of interferon-alpha production (GO:0032727)	'3/19'	0.0674207	1	3.13906	8.46543	DHX9;STAT1;IRF5
regulation of platelet activation (GO:0010543)	'3/19'	0.0674207	1	3.13906	8.46543	LYN;FCER1G;PDGFB
response to interferon-beta (GO:0035456)	'3/19'	0.0674207	1	3.13906	8.46543	STAT1;HTRA2;IKBKE
negative regulation of toll-like receptor signaling pathway (GO:0034122)	'4/31'	0.0681624	1	2.56525	6.88992	LYN;NFKBIL1;TNFAIP3;NR1D1
negative regulation of tumor necrosis factor superfamily cytokine production (GO:1903556)	'4/31'	0.0681624	1	2.56525	6.88992	IL10;NFKBIL1;TNFAIP3;SLAMF1
regulation of ubiquitin-protein transferase activity (GO:0051438)	'4/31'	0.0681624	1	2.56525	6.88992	DTX3L;LIMK1;PIN1;UBE2L3
regulation of cytokine secretion (GO:0050707)	'4/31'	0.0681624	1	2.56525	6.88992	IL10;BTN2A2;FCGR2B;TNF
myeloid cell differentiation (GO:0030099)	'5/44'	0.068647	1	2.25917	6.05182	LYN;DYRK3;CSF3;KAT8;IKZF1
protein localization to cell periphery (GO:1990778)	'10/117'	0.070455	1	1.69921	4.50762	GAK;PPIL2;KCNB1;SLMAP;RAB29;F11R;TNF;TSPAN33;PACSIN1;LRP6
positive regulation of nucleic acid-templated transcription (GO:1903508)	'33/502'	0.0710256	1	1.3069	3.45638	CIITA;TGFB1I1;NOTCH4;NR1I2;PDGFB;GATA4;TNF;FGF2;ETS1;LRP6;IRAK1;SPP1;KAT8;IL10;CD74;DTX3L;STAT1;HMGA1;NR1D1;FLI1;HCFC1;HINFP;SMARCA4;DNM2;MLXIPL;ILF3;ELF1;MED24;SNAI1;UBE2V1;ATF4;PPARD;CREB5
regulation of MAP kinase activity (GO:0043405)	'8/87'	0.0711093	1	1.82811	4.83268	LYN;CD40;IRAK1;ERBB2;PDGFB;SPRY1;TNF;FGF2
regulation of immunoglobulin secretion (GO:0051023)	'2/9'	0.071929	1	4.41794	11.6283	TNFSF4;STX4
regulation of macrophage cytokine production (GO:0010935)	'2/9'	0.071929	1	4.41794	11.6283	CD74;SEMA7A
negative regulation of pri-miRNA transcription from RNA polymerase II promoter (GO:1902894)	'2/9'	0.071929	1	4.41794	11.6283	PDGFB;PPARD
regulation of ER-associated ubiquitin-dependent protein catabolic process (GO:1903069)	'2/9'	0.071929	1	4.41794	11.6283	BCAP31;UBQLN2
regulation of mast cell activation (GO:0033003)	'2/9'	0.071929	1	4.41794	11.6283	LYN;CD84
regulation of endothelial cell differentiation (GO:0045601)	'2/9'	0.071929	1	4.41794	11.6283	NOTCH4;APOLD1
cellular response to dopamine (GO:1903351)	'2/9'	0.071929	1	4.41794	11.6283	MAPK1;ATF4
positive regulation of synapse maturation (GO:0090129)	'2/9'	0.071929	1	4.41794	11.6283	NEUROD2;NEURL1
regulation of cysteine-type endopeptidase activity involved in apoptotic signaling pathway (GO:2001267)	'2/9'	0.071929	1	4.41794	11.6283	HTRA2;MMP9
regulation of leukocyte mediated cytotoxicity (GO:0001910)	'2/9'	0.071929	1	4.41794	11.6283	DNASE1L3;ICAM1
nuclear migration (GO:0007097)	'2/9'	0.071929	1	4.41794	11.6283	SUN2;DCTN4
negative regulation of tyrosine phosphorylation of STAT protein (GO:0042532)	'2/9'	0.071929	1	4.41794	11.6283	SOCS1;PPP2R1A
positive regulation of immunoglobulin secretion (GO:0051024)	'2/9'	0.071929	1	4.41794	11.6283	TNFSF4;STX4
response to dopamine (GO:1903350)	'2/9'	0.071929	1	4.41794	11.6283	MAPK1;ATF4
semaphorin-plexin signaling pathway involved in axon guidance (GO:1902287)	'2/9'	0.071929	1	4.41794	11.6283	PLXNB3;PLXNA3
regulation of cytokine secretion involved in immune response (GO:0002739)	'2/9'	0.071929	1	4.41794	11.6283	IL10;TNF
positive regulation of epidermis development (GO:0045684)	'2/9'	0.071929	1	4.41794	11.6283	IL20;NUMA1
interleukin-23-mediated signaling pathway (GO:0038155)	'2/9'	0.071929	1	4.41794	11.6283	IL12B;TYK2
positive regulation of myeloid leukocyte mediated immunity (GO:0002888)	'2/9'	0.071929	1	4.41794	11.6283	ITGAM;STX4
regulation of leukocyte activation (GO:0002694)	'2/9'	0.071929	1	4.41794	11.6283	LYN;CD74
protein modification by small protein conjugation or removal (GO:0070647)	'2/9'	0.071929	1	4.41794	11.6283	ZNF747;ZNF720
regulation of oxidative phosphorylation (GO:0002082)	'2/9'	0.071929	1	4.41794	11.6283	MLXIPL;PDE12
B cell homeostasis (GO:0001782)	'2/9'	0.071929	1	4.41794	11.6283	LYN;TNFAIP3
T cell mediated immunity (GO:0002456)	'2/9'	0.071929	1	4.41794	11.6283	BTN3A3;BTN3A2
histone H3-K4 trimethylation (GO:0080182)	'2/9'	0.071929	1	4.41794	11.6283	TET3;ZNF335
response to vitamin (GO:0033273)	'2/9'	0.071929	1	4.41794	11.6283	CDKN2D;SPP1
positive regulation of inflammatory response (GO:0050729)	'7/73'	0.0737782	1	1.90637	4.96932	TNIP1;DHX9;TNFSF4;IL12B;ETS1;CX3CL1;MAPK13
regulation of ERK1 and ERK2 cascade (GO:0070372)	'18/247'	0.0741008	1	1.4488	3.77025	LYN;CD74;CSF1R;SEMA7A;CCL22;PDGFB;TNF;FGF2;CX3CL1;ICAM1;PYCARD;TNIP1;ERBB2;PIN1;CCR7;SPRY1;CCL17;SLAMF1
positive regulation of T cell differentiation (GO:0045582)	'4/32'	0.0749382	1	2.48509	6.43909	SOCS1;TNFSF4;IL12B;HLA-G
regulation of nitric oxide biosynthetic process (GO:0045428)	'4/32'	0.0749382	1	2.48509	6.43909	PTGIS;DDAH2;PKD2;TNF
Fc-gamma receptor signaling pathway (GO:0038094)	'11/134'	0.0751329	1	1.632	4.22442	LYN;IGLV1-40;IGLV1-51;FCER1G;FCGR2A;IGLV1-47;WIPF2;LIMK1;MAPK1;ARPC5;FCGR2B
negative regulation of macromolecule biosynthetic process (GO:0010558)	'3/20'	0.0764653	1	2.98211	7.66676	IL10;CIITA;NR1D1
regulation of regulatory T cell differentiation (GO:0045589)	'3/20'	0.0764653	1	2.98211	7.66676	SOCS1;TNFSF4;HLA-G
regulation of response to cytokine stimulus (GO:0060759)	'3/20'	0.0764653	1	2.98211	7.66676	ELF1;IRAK1;DHX9
inactivation of MAPK activity (GO:0000188)	'3/20'	0.0764653	1	2.98211	7.66676	SPRED2;PPP2R1A;DUSP16
positive regulation of defense response (GO:0031349)	'7/74'	0.0781366	1	1.88061	4.79423	TNIP1;DHX9;TNFSF4;IL12B;ETS1;CX3CL1;MAPK13
Fc receptor mediated stimulatory signaling pathway (GO:0002431)	'11/135'	0.0782815	1	1.61991	4.12663	LYN;IGLV1-40;IGLV1-51;FCER1G;FCGR2A;IGLV1-47;WIPF2;LIMK1;MAPK1;ARPC5;FCGR2B
positive regulation of lymphocyte activation (GO:0051251)	'9/104'	0.0783874	1	1.72045	4.38041	PYCARD;TNFSF4;HLA-DPB1;IL12B;IL12A;CCR7;THY1;ZNF335;HLA-DPA1
protein methylation (GO:0006479)	'5/46'	0.0799591	1	2.16095	5.45907	EHMT2;CARM1;ETFB;FAM98A;GSPT1
positive regulation of cell-cell adhesion (GO:0022409)	'4/33'	0.0820397	1	2.40978	6.02579	IL10;THY1;TNF;CX3CL1
positive regulation of cytokine-mediated signaling pathway (GO:0001961)	'4/33'	0.0820397	1	2.40978	6.02579	CD74;AGPAT1;HSPA1B;HSPA1A
positive regulation of cell-matrix adhesion (GO:0001954)	'4/33'	0.0820397	1	2.40978	6.02579	GSK3B;CCR7;THY1;PPM1F
exonucleolytic nuclear-transcribed mRNA catabolic process involved in deadenylation-dependent decay (GO:0043928)	'4/33'	0.0820397	1	2.40978	6.02579	DDX6;SKIV2L;EDC3;LSM2
regulation of acute inflammatory response (GO:0002673)	'10/121'	0.0839583	1	1.64303	4.07051	C4B;C4A;IGLV1-40;IGLV1-51;IGLV1-47;C4BPB;DNASE1L3;CFB;CD55;C2
negative regulation of viral life cycle (GO:1903901)	'6/61'	0.0853593	1	1.95548	4.81221	APOBEC3C;ILF3;TNIP1;TNF;APOBEC3A;SRPK1
positive regulation of multicellular organismal process (GO:0051240)	'15/202'	0.0855381	1	1.47629	3.62989	IL20;NUMA1;TGFB1I1;HILPDA;PDGFB;AGPAT1;HLA-G;TNF;PPM1F;LRP6;TNFSF4;SNAI1;IL12B;LDLR;BCL9L
regulation of interleukin-17 production (GO:0032660)	'3/21'	0.0860103	1	2.8401	6.96759	TNFSF4;IL12B;IL12A
mitochondrial electron transport, cytochrome c to oxygen (GO:0006123)	'3/21'	0.0860103	1	2.8401	6.96759	COX4I1;COX5A;COX6A2
positive regulation of T cell mediated immunity (GO:0002711)	'3/21'	0.0860103	1	2.8401	6.96759	TNFSF4;IL12B;IL12A
cellular response to misfolded protein (GO:0071218)	'3/21'	0.0860103	1	2.8401	6.96759	BAG6;SDF2L1;RNF5
regulation of response to stress (GO:0080134)	'2/10'	0.0869941	1	3.97614	9.7094	IL10;DYRK3
regulation of B cell apoptotic process (GO:0002902)	'2/10'	0.0869941	1	3.97614	9.7094	LYN;IL10
regulation of synapse maturation (GO:0090128)	'2/10'	0.0869941	1	3.97614	9.7094	NEUROD2;NEURL1
negative regulation of oxidative stress-induced neuron death (GO:1903204)	'2/10'	0.0869941	1	3.97614	9.7094	IL10;ATF4
regulation of single stranded viral RNA replication via double stranded DNA intermediate (GO:0045091)	'2/10'	0.0869941	1	3.97614	9.7094	APOBEC3C;APOBEC3D
negative regulation of inclusion body assembly (GO:0090084)	'2/10'	0.0869941	1	3.97614	9.7094	HSPA1B;HSPA1A
base-excision repair, AP site formation (GO:0006285)	'2/10'	0.0869941	1	3.97614	9.7094	NEIL2;NEIL1
positive regulation of natural killer cell activation (GO:0032816)	'2/10'	0.0869941	1	3.97614	9.7094	IL12B;IL12A
negative regulation of cell activation (GO:0050866)	'2/10'	0.0869941	1	3.97614	9.7094	PDGFB;LDLR
positive regulation of smooth muscle cell migration (GO:0014911)	'2/10'	0.0869941	1	3.97614	9.7094	PDGFB;AIF1
positive regulation of lipid localization (GO:1905954)	'2/10'	0.0869941	1	3.97614	9.7094	HILPDA;IKBKE
regulation of immunoglobulin production (GO:0002637)	'2/10'	0.0869941	1	3.97614	9.7094	IL10;FCGR2B
regulation of dendritic cell apoptotic process (GO:2000668)	'2/10'	0.0869941	1	3.97614	9.7094	LYN;CCR7
intracellular cholesterol transport (GO:0032367)	'2/10'	0.0869941	1	3.97614	9.7094	LDLR;LRP6
response to interleukin-1 (GO:0070555)	'7/76'	0.0872932	1	1.83112	4.46515	PYCARD;PTGIS;CCL22;IRAK1;CCL17;CX3CL1;MAPK13
regulation of interleukin-8 production (GO:0032677)	'4/34'	0.0894593	1	2.33891	5.64606	IL10;TNF;HSPA1B;HSPA1A
negative regulation of T cell activation (GO:0050868)	'4/34'	0.0894593	1	2.33891	5.64606	IL10;CEBPB;FCGR2B;HLA-G
regulation of axon extension (GO:0030516)	'4/34'	0.0894593	1	2.33891	5.64606	SEMA7A;LIMK1;PLXNA3;DNM2
positive regulation of chemokine production (GO:0032722)	'4/34'	0.0894593	1	2.33891	5.64606	PYCARD;CSF1R;CD74;TNF
negative regulation of intrinsic apoptotic signaling pathway (GO:2001243)	'6/62'	0.0907058	1	1.92394	4.61771	CDKN2D;SNAI1;HTRA2;HYOU1;MMP9;HSPA1A
regulation of I-kappaB kinase/NF-kappaB signaling (GO:0043122)	'15/204'	0.0911289	1	1.46182	3.50175	CD74;CD40;SLC44A2;STAT1;TNFAIP3;TNF;PYCARD;IRAK1;TNIP1;CCR7;TRIM59;IKBKG;UBE2V1;TRIM38;IKBKE
response to lipopolysaccharide (GO:0032496)	'12/155'	0.0914542	1	1.53915	3.68152	PYCARD;IL10;CD40;IRAK1;TNIP1;NFKBIL1;TNFSF4;MAPKAPK2;NR1I2;TNFAIP3;IL12A;NR1D1
regulation of protein activation cascade (GO:2000257)	'9/108'	0.0939512	1	1.65673	3.91812	C4B;C4A;IGLV1-40;IGLV1-51;IGLV1-47;C4BPB;CFB;CD55;C2
regulation of natural killer cell mediated cytotoxicity (GO:0042269)	'3/22'	0.0960305	1	2.71101	6.35213	NCR3;IL12A;MICA
positive regulation of interleukin-10 production (GO:0032733)	'3/22'	0.0960305	1	2.71101	6.35213	PYCARD;TNFSF4;IL12B
STAT cascade (GO:0097696)	'3/22'	0.0960305	1	2.71101	6.35213	STAT1;STAMBP;PKD2
C21-steroid hormone metabolic process (GO:0008207)	'3/22'	0.0960305	1	2.71101	6.35213	STARD3;CYP11A1;FDX2
negative regulation of GTPase activity (GO:0034260)	'3/22'	0.0960305	1	2.71101	6.35213	PLXNB3;F11R;USP17L2
positive regulation of RNA splicing (GO:0033120)	'3/22'	0.0960305	1	2.71101	6.35213	PRDX6;HSPA1A;RBM22
regulation of bone resorption (GO:0045124)	'3/22'	0.0960305	1	2.71101	6.35213	CSF1R;SPP1;TNFAIP3
nuclear-transcribed mRNA catabolic process, exonucleolytic (GO:0000291)	'4/35'	0.0971886	1	2.27208	5.29645	DDX6;SKIV2L;EDC3;LSM2
maturation of SSU-rRNA from tricistronic rRNA transcript (SSU-rRNA, 5.8S rRNA, LSU-rRNA) (GO:0000462)	'4/35'	0.0971886	1	2.27208	5.29645	ABT1;PDCD11;HEATR1;KRI1
negative regulation of tumor necrosis factor production (GO:0032720)	'4/35'	0.0971886	1	2.27208	5.29645	IL10;NFKBIL1;TNFAIP3;SLAMF1
regulation of complement activation (GO:0030449)	'9/109'	0.0981046	1	1.64153	3.81117	C4B;C4A;IGLV1-40;IGLV1-51;IGLV1-47;C4BPB;CFB;CD55;C2
positive regulation of protein polymerization (GO:0032273)	'6/64'	0.101929	1	1.86382	4.25599	PYCARD;CARMIL1;CSF3;NUMA1;CCR7;TPPP
steroid biosynthetic process (GO:0006694)	'7/79'	0.102116	1	1.76158	4.0193	STARD3;HSD3B7;CYP11A1;FDX2;DHCR7;HSD17B11;FDFT1
negative regulation of morphogenesis of an epithelium (GO:1905331)	'2/11'	0.102893	1	3.61468	8.22003	STAT1;TNF
negative regulation of defense response to virus (GO:0050687)	'2/11'	0.102893	1	3.61468	8.22003	RNF26;MICB
interleukin-27-mediated signaling pathway (GO:0070106)	'2/11'	0.102893	1	3.61468	8.22003	STAT1;TYK2
negative regulation of leukocyte activation (GO:0002695)	'2/11'	0.102893	1	3.61468	8.22003	CD84;FCGR2B
regulation of myeloid leukocyte mediated immunity (GO:0002886)	'2/11'	0.102893	1	3.61468	8.22003	LYN;DNASE1L3
regulation of histone deacetylation (GO:0031063)	'2/11'	0.102893	1	3.61468	8.22003	CTBP1;USP17L2
negative regulation of protein localization to nucleus (GO:1900181)	'2/11'	0.102893	1	3.61468	8.22003	GSK3B;SIN3A
regulation of inclusion body assembly (GO:0090083)	'2/11'	0.102893	1	3.61468	8.22003	HSPA1B;HSPA1A
positive regulation of leukocyte degranulation (GO:0043302)	'2/11'	0.102893	1	3.61468	8.22003	ITGAM;STX4
regulation of long-term neuronal synaptic plasticity (GO:0048169)	'2/11'	0.102893	1	3.61468	8.22003	SYNGR1;NEURL1
cellular response to sterol (GO:0036315)	'2/11'	0.102893	1	3.61468	8.22003	SMO;LRP6
cell-substrate junction assembly (GO:0007044)	'2/11'	0.102893	1	3.61468	8.22003	LAMC2;LAMC1
endonucleolytic cleavage of tricistronic rRNA transcript (SSU-rRNA, 5.8S rRNA, LSU-rRNA) (GO:0000479)	'2/11'	0.102893	1	3.61468	8.22003	ABT1;KRI1
internal protein amino acid acetylation (GO:0006475)	'2/11'	0.102893	1	3.61468	8.22003	BAG6;NAA10
lymphocyte mediated immunity (GO:0002449)	'2/11'	0.102893	1	3.61468	8.22003	BTN3A3;BTN3A2
regulation of ceramide biosynthetic process (GO:2000303)	'2/11'	0.102893	1	3.61468	8.22003	ORMDL3;TNF
negative regulation of histone acetylation (GO:0035067)	'2/11'	0.102893	1	3.61468	8.22003	CTBP1;SIN3A
cytoplasmic mRNA processing body assembly (GO:0033962)	'2/11'	0.102893	1	3.61468	8.22003	DDX6;EDC3
cellular response to interferon-beta (GO:0035458)	'2/11'	0.102893	1	3.61468	8.22003	STAT1;HTRA2
protein kinase C signaling (GO:0070528)	'2/11'	0.102893	1	3.61468	8.22003	DGKQ;PDGFB
methionine metabolic process (GO:0006555)	'2/11'	0.102893	1	3.61468	8.22003	MSRA;AHCYL2
metanephric mesenchyme development (GO:0072075)	'2/11'	0.102893	1	3.61468	8.22003	STAT1;PKD2
hemidesmosome assembly (GO:0031581)	'2/11'	0.102893	1	3.61468	8.22003	LAMC2;LAMC1
interleukin-35-mediated signaling pathway (GO:0070757)	'2/11'	0.102893	1	3.61468	8.22003	STAT1;IL12A
regulation of chromatin silencing (GO:0031935)	'2/11'	0.102893	1	3.61468	8.22003	SIN3A;HMGA1
regulation of mRNA polyadenylation (GO:1900363)	'2/11'	0.102893	1	3.61468	8.22003	NUDT21;NELFE
response to corticosteroid (GO:0031960)	'2/11'	0.102893	1	3.61468	8.22003	IL10;TNF
positive regulation of GTPase activity (GO:0043547)	'14/192'	0.105172	1	1.44964	3.26481	GSK3B;RABGAP1L;CD40;CCL22;THY1;F11R;USP17L2;CX3CL1;ADPRH;ERBB2;PIN1;CCR7;SRGAP2;CCL17
mRNA catabolic process (GO:0006402)	'4/36'	0.105218	1	2.20897	4.97398	PDE12;DXO;HSPA1B;HSPA1A
negative regulation of signal transduction in absence of ligand (GO:1901099)	'3/23'	0.106499	1	2.59314	5.80763	TNF;HSPA1B;HSPA1A
negative regulation of extrinsic apoptotic signaling pathway in absence of ligand (GO:2001240)	'3/23'	0.106499	1	2.59314	5.80763	TNF;HSPA1B;HSPA1A
cellular response to amyloid-beta (GO:1904646)	'3/23'	0.106499	1	2.59314	5.80763	CACNB1;GSK3B;FCGR2B
regulation of phosphatidylinositol 3-kinase signaling (GO:0014066)	'7/80'	0.107343	1	1.73956	3.88223	CSF3;PDGFB;MAPK1;PIP4K2B;STAMBP;PTPN13;IER3
regulation of JAK-STAT cascade (GO:0046425)	'6/65'	0.107801	1	1.83514	4.08773	IL20;SOCS1;BGN;IL12B;LRRC3C;IL22RA2
positive regulation of MAP kinase activity (GO:0043406)	'13/177'	0.110668	1	1.46017	3.21415	CD40;PDGFB;TNF;FGF2;CRKL;IRAK1;MAPKAPK2;ERBB2;MAPK1;UBE2V1;TAB1;IKBKG;S1PR2
positive regulation of mitochondrion organization (GO:0010822)	'10/128'	0.111128	1	1.55318	3.41245	PYCARD;GSK3B;UBL5;HSPA1L;VPS11;ITGAX;HTRA2;MIEF1;MMP9;UBE2L3
negative regulation of neuron projection development (GO:0010977)	'5/51'	0.112245	1	1.94909	4.2628	GAK;STX1B;RAB29;PTPN9;THY1
positive regulation of actin filament polymerization (GO:0030838)	'5/51'	0.112245	1	1.94909	4.2628	PYCARD;CARMIL1;CSF3;WIPF2;CCR7
negative regulation of cell death (GO:0060548)	'7/81'	0.11271	1	1.71809	3.75047	GSK3B;PDE12;HTRA2;IKBKG;FGF2;HSPA1B;HSPA1A
spliceosomal snRNP assembly (GO:0000387)	'4/37'	0.113538	1	2.14927	4.67598	TGS1;SNRPC;SNUPN;RBM22
base-excision repair (GO:0006284)	'4/37'	0.113538	1	2.14927	4.67598	POLB;NEIL2;HMGA1;NEIL1
positive regulation of axonogenesis (GO:0050772)	'4/37'	0.113538	1	2.14927	4.67598	SEMA7A;LIMK1;PLXNB3;PLXNA3
regulation of peptidyl-threonine phosphorylation (GO:0010799)	'4/37'	0.113538	1	2.14927	4.67598	SPRED2;DGKQ;MAPK1;S1PR2
positive regulation of cellular protein localization (GO:1903829)	'6/66'	0.113843	1	1.80734	3.92723	GSK3B;NUMA1;DTX3L;RAB29;STX4;TNF
regulation of macromolecule metabolic process (GO:0060255)	'10/129'	0.115374	1	1.54114	3.32821	IL10;STX1B;DDX39B;MTMR9;MAPK1;ZNF335;LDLR;SRPK1;HINFP;MAPK13
histone monoubiquitination (GO:0010390)	'3/24'	0.117389	1	2.48509	5.3237	DTX3L;PCGF1;SKP1
regulation of chromosome organization (GO:0033044)	'3/24'	0.117389	1	2.48509	5.3237	RMI2;SHCBP1L;SETD1A
response to glucocorticoid (GO:0051384)	'3/24'	0.117389	1	2.48509	5.3237	IL10;TNF;UBE2L3
receptor clustering (GO:0043113)	'3/24'	0.117389	1	2.48509	5.3237	PIGR;THY1;ITGAL
negative regulation of sequestering of calcium ion (GO:0051283)	'3/24'	0.117389	1	2.48509	5.3237	CCR7;PKD2;FGF2
intrinsic apoptotic signaling pathway in response to endoplasmic reticulum stress (GO:0070059)	'3/24'	0.117389	1	2.48509	5.3237	BAG6;CEBPB;ATF4
regulation of chemotaxis (GO:0050920)	'3/24'	0.117389	1	2.48509	5.3237	PDGFB;STX4;PPM1F
negative regulation of intrinsic apoptotic signaling pathway in response to DNA damage (GO:1902230)	'3/24'	0.117389	1	2.48509	5.3237	CDKN2D;CD74;SNAI1
positive regulation of cell-substrate adhesion (GO:0010811)	'5/52'	0.119356	1	1.91161	4.0634	GSK3B;CARMIL1;CCR7;PPM1F;CRKL
regulation of cholesterol homeostasis (GO:2000188)	'2/12'	0.119502	1	3.31345	7.03916	NR1I2;NR1D1
positive regulation of keratinocyte differentiation (GO:0045618)	'2/12'	0.119502	1	3.31345	7.03916	IL20;NUMA1
regulation of bone remodeling (GO:0046850)	'2/12'	0.119502	1	3.31345	7.03916	CSF1R;SUCO
alternative mRNA splicing, via spliceosome (GO:0000380)	'2/12'	0.119502	1	3.31345	7.03916	DHX9;SLU7
response to prostaglandin E (GO:0034695)	'2/12'	0.119502	1	3.31345	7.03916	TNFSF4;CCR7
regulation of establishment of endothelial barrier (GO:1903140)	'2/12'	0.119502	1	3.31345	7.03916	S1PR2;TNF
regulation of mononuclear cell migration (GO:0071675)	'2/12'	0.119502	1	3.31345	7.03916	LYN;TNF
negative regulation of histone modification (GO:0031057)	'2/12'	0.119502	1	3.31345	7.03916	CTBP1;USP17L2
negative regulation of epithelial cell differentiation (GO:0030857)	'2/12'	0.119502	1	3.31345	7.03916	GSK3B;NOTCH4
negative regulation of ATP metabolic process (GO:1903579)	'2/12'	0.119502	1	3.31345	7.03916	MLXIPL;PDE12
negative regulation of DNA damage response, signal transduction by p53 class mediator (GO:0043518)	'2/12'	0.119502	1	3.31345	7.03916	CD74;SNAI1
establishment of protein localization to mitochondrial membrane (GO:0090151)	'2/12'	0.119502	1	3.31345	7.03916	TIMM29;TOMM22
pyrimidine deoxyribonucleotide catabolic process (GO:0009223)	'2/12'	0.119502	1	3.31345	7.03916	NEIL2;NEIL1
dermatan sulfate biosynthetic process (GO:0030208)	'2/12'	0.119502	1	3.31345	7.03916	BGN;CSPG4
negative regulation of interleukin-12 production (GO:0032695)	'2/12'	0.119502	1	3.31345	7.03916	IL10;SLAMF1
protein localization to plasma membrane (GO:0072659)	'10/130'	0.119709	1	1.52929	3.2462	GAK;PPIL2;KCNB1;SLMAP;F11R;TNF;ABCD1;TSPAN33;PACSIN1;LRP6
positive regulation of neuron death (GO:1901216)	'4/38'	0.122138	1	2.09271	4.40014	GSK3B;ITGAM;FCGR2B;ATF4
positive regulation of homeostatic process (GO:0032846)	'7/83'	0.123858	1	1.67669	3.50195	STAT1;SPP1;STX4;ETS1;HSPA1B;SMARCA4;HSPA1A
cellular response to oxidative stress (GO:0034599)	'9/115'	0.125194	1	1.55588	3.23296	NCF2;GPX3;HTRA2;MAPK1;PKD2;PRDX6;MMP9;HSPA1B;HSPA1A
cholesterol metabolic process (GO:0008203)	'6/68'	0.126426	1	1.75418	3.62782	STARD3;GGPS1;CYP11A1;DHCR7;PPARD;FDFT1
organophosphate ester transport (GO:0015748)	'3/25'	0.128673	1	2.38569	4.8918	SLC44A4;PLTP;LDLR
regulation of spindle assembly (GO:0090169)	'3/25'	0.128673	1	2.38569	4.8918	NUMA1;HSPA1B;HSPA1A
positive regulation of phosphatidylinositol 3-kinase activity (GO:0043552)	'3/25'	0.128673	1	2.38569	4.8918	PDGFB;CCR7;FGF2
misfolded or incompletely synthesized protein catabolic process (GO:0006515)	'3/25'	0.128673	1	2.38569	4.8918	BAG6;SDF2L1;RNF5
prostaglandin metabolic process (GO:0006693)	'3/25'	0.128673	1	2.38569	4.8918	CD74;PTGIS;ABHD16A
response to amyloid-beta (GO:1904645)	'3/25'	0.128673	1	2.38569	4.8918	CACNB1;GSK3B;FCGR2B
regulation of interleukin-10 production (GO:0032653)	'3/25'	0.128673	1	2.38569	4.8918	TNFSF4;IL12B;FCGR2B
regulation of DNA damage response, signal transduction by p53 class mediator (GO:0043516)	'3/25'	0.128673	1	2.38569	4.8918	SPRED2;CD74;SNAI1
positive regulation of filopodium assembly (GO:0051491)	'3/25'	0.128673	1	2.38569	4.8918	MIEN1;NEURL1;CCR7
positive regulation of leukocyte mediated cytotoxicity (GO:0001912)	'3/25'	0.128673	1	2.38569	4.8918	NCR3;IL12B;IL12A
positive regulation of nitric oxide biosynthetic process (GO:0045429)	'3/25'	0.128673	1	2.38569	4.8918	DDAH2;PKD2;TNF
positive regulation of nitric oxide metabolic process (GO:1904407)	'3/25'	0.128673	1	2.38569	4.8918	DDAH2;PKD2;TNF
purine ribonucleoside monophosphate metabolic process (GO:0009167)	'4/39'	0.131006	1	2.03905	4.14439	IMPDH1;PDE6B;HSPA1B;HSPA1A
regulation of innate immune response (GO:0045088)	'6/69'	0.13296	1	1.72876	3.48812	DHX9;STAT1;CDC37;TNFAIP3;TYK2;FCGR2B
Fc receptor signaling pathway (GO:0038093)	'13/183'	0.132987	1	1.41229	2.8493	LYN;PIGR;FCER1G;PSMB9;IGLV1-40;IGLV1-51;IGLV1-47;PSMD3;MAPK1;UBE2V1;TAB1;IKBKG;SKP1
Fc-gamma receptor signaling pathway involved in phagocytosis (GO:0038096)	'10/133'	0.133246	1	1.49479	3.01283	LYN;IGLV1-40;IGLV1-51;FCGR2A;IGLV1-47;WIPF2;LIMK1;MAPK1;ARPC5;FCGR2B
activation of MAPK activity (GO:0000187)	'9/117'	0.13503	1	1.52929	3.06203	IRAK1;MAPKAPK2;MAPK1;UBE2V1;TAB1;IKBKG;S1PR2;TNF;FGF2
DNA strand elongation (GO:0022616)	'2/13'	0.136712	1	3.05857	6.08619	GINS2;GINS3
glycerolipid catabolic process (GO:0046503)	'2/13'	0.136712	1	3.05857	6.08619	ABHD6;PRDX6
regulation of granulocyte macrophage colony-stimulating factor production (GO:0032645)	'2/13'	0.136712	1	3.05857	6.08619	CD84;IL12B
response to UV-B (GO:0010224)	'2/13'	0.136712	1	3.05857	6.08619	IL12B;IL12A
leukocyte differentiation (GO:0002521)	'2/13'	0.136712	1	3.05857	6.08619	LYN;IKZF1
cellular response to low-density lipoprotein particle stimulus (GO:0071404)	'2/13'	0.136712	1	3.05857	6.08619	FCER1G;LDLR
prostanoid biosynthetic process (GO:0046457)	'2/13'	0.136712	1	3.05857	6.08619	CD74;PTGIS
semaphorin-plexin signaling pathway involved in neuron projection guidance (GO:1902285)	'2/13'	0.136712	1	3.05857	6.08619	PLXNB3;PLXNA3
negative regulation of ubiquitin-protein transferase activity (GO:0051444)	'2/13'	0.136712	1	3.05857	6.08619	DTX3L;LIMK1
negative regulation of interleukin-10 production (GO:0032693)	'2/13'	0.136712	1	3.05857	6.08619	IL12B;FCGR2B
positive regulation of ERK1 and ERK2 cascade (GO:0070374)	'14/201'	0.136939	1	1.38473	2.75314	CD74;CSF1R;SEMA7A;CCL22;PDGFB;TNF;FGF2;CX3CL1;ICAM1;PYCARD;ERBB2;CCR7;CCL17;SLAMF1
neutrophil activation involved in immune response (GO:0002283)	'30/483'	0.137249	1	1.23483	2.45232	PIGR;SIGLEC9;ITGAM;SLC44A2;ITGAL;PYCARD;HEBP2;SYNGR1;GM2A;PSMD3;NEU1;ORMDL3;ITGAX;MAPK1;SLC15A4;CD55;CTSB;MANBA;SIGLEC14;FCER1G;ARPC5;PRDX6;MMP9;FCGR2A;IMPDH1;CSNK2B;DNASE1L3;HSPA1B;HSPA1A;SIGLEC5
positive regulation of proteasomal ubiquitin-dependent protein catabolic process (GO:0032436)	'6/70'	0.139652	1	1.70406	3.35462	BCAP31;GSK3B;KEAP1;HSPA1B;UBQLN2;HSPA1A
regulation of cellular localization (GO:0060341)	'4/40'	0.140131	1	1.98807	3.90692	PARD6B;NUMA1;NR1D1;CPLX1
negative regulation of cytokine secretion (GO:0050710)	'4/40'	0.140131	1	1.98807	3.90692	IL10;BTN2A2;FCGR2B;TNF
negative regulation of ERK1 and ERK2 cascade (GO:0070373)	'4/40'	0.140131	1	1.98807	3.90692	LYN;TNIP1;PIN1;SPRY1
response to growth factor (GO:0070848)	'3/26'	0.140322	1	2.29393	4.50485	ERBB2;PDGFB;HTRA2
regulation of pri-miRNA transcription from RNA polymerase II promoter (GO:1902893)	'3/26'	0.140322	1	2.29393	4.50485	PDGFB;SMARCA4;PPARD
T cell activation involved in immune response (GO:0002286)	'3/26'	0.140322	1	2.29393	4.50485	FCER1G;ITGAL;ICAM1
toll-like receptor signaling pathway (GO:0002224)	'7/86'	0.141584	1	1.6182	3.16335	ITGAM;IRAK1;TNIP1;MAPKAPK2;IKBKG;TAB1;CTSB
positive regulation of cysteine-type endopeptidase activity (GO:2001056)	'5/55'	0.141901	1	1.80734	3.52906	PYCARD;BCAP31;HTRA2;TNF;PPM1F
regulation of cholesterol metabolic process (GO:0090181)	'4/41'	0.1495	1	1.93958	3.6861	GGPS1;DGKQ;DHCR7;FDFT1
negative regulation of cell projection organization (GO:0031345)	'4/41'	0.1495	1	1.93958	3.6861	GAK;STX1B;RAB29;PTPN9
cellular response to peptide (GO:1901653)	'4/41'	0.1495	1	1.93958	3.6861	CACNB1;GSK3B;CYP11A1;FCGR2B
monocyte chemotaxis (GO:0002548)	'4/41'	0.1495	1	1.93958	3.6861	CCL22;PDGFB;CCL17;CX3CL1
ribosome assembly (GO:0042255)	'5/56'	0.149799	1	1.77506	3.36989	RPL3;PPAN-P2RY11;RPS10-NUDT3;PPAN;RPS10
cellular response to oxygen-containing compound (GO:1901701)	'18/274'	0.150429	1	1.30603	2.47397	LYN;IL10;P2RY11;NFKBIL1;NR1I2;PDGFB;HTRA2;TNFAIP3;NR1D1;PKD2;MMP9;PYCARD;MLXIPL;TNIP1;RRAGB;TNFSF4;NEURL1;MAPK1
negative regulation of peptidyl-tyrosine phosphorylation (GO:0050732)	'3/27'	0.152308	1	2.20897	4.15694	SOCS1;PPP2R1A;THY1
positive regulation of lipid kinase activity (GO:0090218)	'3/27'	0.152308	1	2.20897	4.15694	PDGFB;CCR7;FGF2
leukocyte cell-cell adhesion (GO:0007159)	'3/27'	0.152308	1	2.20897	4.15694	TNIP1;ITGAL;ICAM1
regulation of protein localization to cell surface (GO:2000008)	'3/27'	0.152308	1	2.20897	4.15694	STX4;TNF;RAB11FIP5
cellular response to glucose stimulus (GO:0071333)	'3/27'	0.152308	1	2.20897	4.15694	MLXIPL;KCNB1;RAB11FIP5
regulation of cellular response to stress (GO:0080135)	'8/104'	0.152808	1	1.52929	2.87287	GSK3B;DYRK3;HSPA1L;MAPKAPK2;MAPK1;HSPA1B;IER3;HSPA1A
regulation of GTPase activity (GO:0043087)	'13/188'	0.153355	1	1.37473	2.57762	GSK3B;CD40;CCL22;THY1;F11R;USP17L2;CX3CL1;ERBB2;PLXNB3;PIN1;SRGAP2;CCL17;PLXNA3
regulation of neuron death (GO:1901214)	'6/72'	0.15349	1	1.65673	3.1049	GSK3B;ITGAM;RAB29;HTRA2;IKBKG;FCGR2B
regulation of fat cell differentiation (GO:0045598)	'6/72'	0.15349	1	1.65673	3.1049	CEBPB;BBS12;CARM1;NR1D1;TNF;PPARD
myeloid dendritic cell activation (GO:0001773)	'2/14'	0.154419	1	2.8401	5.30555	PYCARD;SLAMF1
positive regulation of osteoclast differentiation (GO:0045672)	'2/14'	0.154419	1	2.8401	5.30555	IL12B;TNF
acyl-CoA biosynthetic process (GO:0071616)	'2/14'	0.154419	1	2.8401	5.30555	PPT2;HTD2
hydrogen peroxide catabolic process (GO:0042744)	'2/14'	0.154419	1	2.8401	5.30555	GPX3;PRDX6
regulation of cyclin-dependent protein serine/threonine kinase activity involved in G1/S transition of mitotic cell cycle (GO:0031657)	'2/14'	0.154419	1	2.8401	5.30555	CDKN2D;PKD2
neutrophil activation (GO:0042119)	'2/14'	0.154419	1	2.8401	5.30555	FCER1G;DNASE1L3
DNA modification (GO:0006304)	'2/14'	0.154419	1	2.8401	5.30555	NEIL2;NEIL1
regulation of protein modification by small protein conjugation or removal (GO:1903320)	'2/14'	0.154419	1	2.8401	5.30555	HSPA1B;HSPA1A
response to ATP (GO:0033198)	'2/14'	0.154419	1	2.8401	5.30555	P2RY11;DGKQ
stimulatory C-type lectin receptor signaling pathway (GO:0002223)	'9/121'	0.155857	1	1.47873	2.74869	LYN;FCER1G;PSMD3;ICAM3;UBE2V1;TAB1;IKBKG;SKP1;PSMB9
positive regulation of hydrolase activity (GO:0051345)	'12/172'	0.158177	1	1.38703	2.55773	GSK3B;CD40;CCL22;ERBB2;MTMR9;PIN1;THY1;F11R;SRGAP2;USP17L2;CCL17;CX3CL1
negative regulation of protein secretion (GO:0050709)	'4/42'	0.159102	1	1.8934	3.48047	BTN2A2;KCNB1;FCGR2B;RAB11FIP5
regulation of protein complex assembly (GO:0043254)	'6/73'	0.160628	1	1.63403	2.98809	GSK3B;STX1B;VPS11;TPPP;TNF;HCFC1
regulation of primary metabolic process (GO:0080090)	'10/139'	0.162627	1	1.43027	2.59779	SIN3A;TGS1;CARM1;PSMD3;NR1D1;RGL1;LDLR;FDFT1;PPARD;PSMB9
regulation of vasculature development (GO:1901342)	'3/28'	0.164603	1	2.13008	3.84312	ERBB2;FGF2;ETS1
cellular response to alcohol (GO:0097306)	'3/28'	0.164603	1	2.13008	3.84312	SMO;TNFSF4;LRP6
protein K11-linked ubiquitination (GO:0070979)	'3/28'	0.164603	1	2.13008	3.84312	UBE2H;RNF26;UBE2L3
positive regulation of phospholipid metabolic process (GO:1903727)	'3/28'	0.164603	1	2.13008	3.84312	PDGFB;CCR7;FGF2
protein K63-linked deubiquitination (GO:0070536)	'3/28'	0.164603	1	2.13008	3.84312	TNFAIP3;STAMBP;USP17L2
protein export from nucleus (GO:0006611)	'3/28'	0.164603	1	2.13008	3.84312	CSE1L;CCHCR1;DUSP16
positive regulation of fibroblast proliferation (GO:0048146)	'3/28'	0.164603	1	2.13008	3.84312	CD74;DHX9;PDGFB
receptor metabolic process (GO:0043112)	'5/58'	0.166131	1	1.71385	3.07633	IL10;ARFGEF2;FCER1G;TNF;DNM2
positive regulation of gene expression (GO:0010628)	'45/771'	0.167657	1	1.16035	2.0722	GSK3B;CIITA;DNMT1;TGFB1I1;NOTCH4;HEATR1;NR1I2;PDGFB;GATA4;ETS1;TNF;FGF2;PPM1F;LRP6;IRAK1;ERBB2;SPP1;KAT8;MAPK1;IL10;CD74;DTX3L;STAT1;HMGA1;NR1D1;FLI1;SMARCA4;HCFC1;HINFP;DNM2;MLXIPL;ELF1;ILF3;MED24;SMO;DGKQ;SNAI1;UBE2V1;FAM98A;HSPA1B;ATF4;PPARD;CREB5;RBM22;HSPA1A
response to lipid (GO:0033993)	'10/140'	0.16781	1	1.42005	2.53468	CDKN2D;CD40;IRAK1;MAPKAPK2;NR1I2;SPP1;IL12A;NR1D1;PPARD;MICB
RNA catabolic process (GO:0006401)	'4/43'	0.168923	1	1.84937	3.28876	DXO;SKIV2L;HSPA1B;HSPA1A
protein transmembrane import into intracellular organelle (GO:0044743)	'4/43'	0.168923	1	1.84937	3.28876	TIMM29;TOMM20;TOMM40L;TOMM22
response to unfolded protein (GO:0006986)	'4/43'	0.168923	1	1.84937	3.28876	HSPA1L;HYOU1;HSPA1B;HSPA1A
positive regulation of interleukin-6 production (GO:0032755)	'4/43'	0.168923	1	1.84937	3.28876	PYCARD;DHX9;TNFSF4;MAPK13
branching morphogenesis of an epithelial tube (GO:0048754)	'4/43'	0.168923	1	1.84937	3.28876	NOTCH4;PKD2;FGF2;LRP6
innate immune response activating cell surface receptor signaling pathway (GO:0002220)	'9/124'	0.172443	1	1.44296	2.53627	LYN;FCER1G;PSMD3;ICAM3;UBE2V1;TAB1;IKBKG;SKP1;PSMB9
regulation of mast cell degranulation (GO:0043304)	'2/15'	0.172531	1	2.65076	4.65787	LYN;CD84
regulation of mRNA metabolic process (GO:1903311)	'2/15'	0.172531	1	2.65076	4.65787	DHX9;SRPK1
negative regulation of peptidyl-threonine phosphorylation (GO:0010801)	'2/15'	0.172531	1	2.65076	4.65787	SPRED2;DGKQ
histone H4-K8 acetylation (GO:0043982)	'2/15'	0.172531	1	2.65076	4.65787	KAT8;HCFC1
positive regulation of glycolytic process (GO:0045821)	'2/15'	0.172531	1	2.65076	4.65787	PFKFB2;MLXIPL
positive regulation of coenzyme metabolic process (GO:0051197)	'2/15'	0.172531	1	2.65076	4.65787	PFKFB2;MLXIPL
regulation of interleukin-4 production (GO:0032673)	'2/15'	0.172531	1	2.65076	4.65787	CEBPB;TNFSF4
sodium ion import (GO:0097369)	'2/15'	0.172531	1	2.65076	4.65787	SLC9A3;SLC9A8
dermatan sulfate proteoglycan biosynthetic process (GO:0050651)	'2/15'	0.172531	1	2.65076	4.65787	BGN;CSPG4
response to cholesterol (GO:0070723)	'2/15'	0.172531	1	2.65076	4.65787	SMO;LRP6
neural crest cell differentiation (GO:0014033)	'2/15'	0.172531	1	2.65076	4.65787	TCOF1;LRP6
sodium ion import across plasma membrane (GO:0098719)	'2/15'	0.172531	1	2.65076	4.65787	SLC9A3;SLC9A8
negative regulation of signal transduction by p53 class mediator (GO:1901797)	'2/15'	0.172531	1	2.65076	4.65787	CD74;SNAI1
amide transport (GO:0042886)	'2/15'	0.172531	1	2.65076	4.65787	TAP1;PLTP
negative regulation of cytokine production involved in immune response (GO:0002719)	'2/15'	0.172531	1	2.65076	4.65787	IL10;TNF
positive regulation of interleukin-4 production (GO:0032753)	'2/15'	0.172531	1	2.65076	4.65787	CEBPB;TNFSF4
positive regulation of NF-kappaB import into nucleus (GO:0042346)	'2/15'	0.172531	1	2.65076	4.65787	IL12B;TNF
filopodium assembly (GO:0046847)	'2/15'	0.172531	1	2.65076	4.65787	S1PR2;SRGAP2
JAK-STAT cascade involved in growth hormone signaling pathway (GO:0060397)	'2/15'	0.172531	1	2.65076	4.65787	LYN;MAPK1
regulation of protein complex disassembly (GO:0043244)	'2/15'	0.172531	1	2.65076	4.65787	CLEC16A;TNF
negative regulation of protein processing (GO:0010955)	'2/15'	0.172531	1	2.65076	4.65787	USP17L2;CD55
toll-like receptor 4 signaling pathway (GO:0034142)	'2/15'	0.172531	1	2.65076	4.65787	ITGAM;IRAK1
regulation of T cell mediated cytotoxicity (GO:0001914)	'2/15'	0.172531	1	2.65076	4.65787	IL12B;IL12A
positive regulation of protein export from nucleus (GO:0046827)	'2/15'	0.172531	1	2.65076	4.65787	GSK3B;RBM22
endoderm development (GO:0007492)	'2/15'	0.172531	1	2.65076	4.65787	GATA4;LAMC1
histone H4-K5 acetylation (GO:0043981)	'2/15'	0.172531	1	2.65076	4.65787	KAT8;HCFC1
neutrophil degranulation (GO:0043312)	'29/479'	0.174298	1	1.20363	2.10274	PIGR;SIGLEC9;ITGAM;SLC44A2;ITGAL;PYCARD;HEBP2;SYNGR1;GM2A;PSMD3;NEU1;ORMDL3;ITGAX;MAPK1;SLC15A4;CD55;CTSB;MANBA;SIGLEC14;FCER1G;ARPC5;PRDX6;MMP9;FCGR2A;IMPDH1;CSNK2B;HSPA1B;HSPA1A;SIGLEC5
sterol metabolic process (GO:0016125)	'5/59'	0.17455	1	1.68481	2.9409	STARD3;CYP11A1;FDX2;DHCR7;PPARD
synaptic vesicle endocytosis (GO:0048488)	'3/29'	0.177179	1	2.05663	3.55919	GAK;PACSIN1;DNM2
keratan sulfate biosynthetic process (GO:0018146)	'3/29'	0.177179	1	2.05663	3.55919	B4GALT3;B4GALT4;B4GALT5
protein alkylation (GO:0008213)	'3/29'	0.177179	1	2.05663	3.55919	ETFB;FAM98A;GSPT1
positive regulation of transcription from RNA polymerase II promoter in response to stress (GO:0036003)	'3/29'	0.177179	1	2.05663	3.55919	CEBPB;ATF6B;ATF4
regulation of activated T cell proliferation (GO:0046006)	'3/29'	0.177179	1	2.05663	3.55919	PYCARD;BTN2A2;IL12B
MyD88-dependent toll-like receptor signaling pathway (GO:0002755)	'3/29'	0.177179	1	2.05663	3.55919	IRAK1;TNIP1;TAB1
semaphorin-plexin signaling pathway (GO:0071526)	'3/29'	0.177179	1	2.05663	3.55919	SEMA7A;PLXNB3;PLXNA3
skeletal muscle organ development (GO:0060538)	'3/29'	0.177179	1	2.05663	3.55919	POPDC2;MYLPF;TAZ
striated muscle tissue development (GO:0014706)	'3/29'	0.177179	1	2.05663	3.55919	POPDC2;MYLPF;TAZ
lymphocyte chemotaxis (GO:0048247)	'4/44'	0.17895	1	1.80734	3.10979	HSD3B7;CCL22;CCL17;CX3CL1
positive regulation of viral life cycle (GO:1903902)	'4/44'	0.17895	1	1.80734	3.10979	CD74;PDE12;TRIM38;SRPK1
negative regulation of immune system process (GO:0002683)	'4/44'	0.17895	1	1.80734	3.10979	LYN;NFKBIL1;FCGR2B;HLA-G
positive regulation of interleukin-8 production (GO:0032757)	'4/44'	0.17895	1	1.80734	3.10979	PYCARD;TNF;HSPA1B;HSPA1A
regulation of T cell activation (GO:0050863)	'4/44'	0.17895	1	1.80734	3.10979	PYCARD;HLA-DPB1;THY1;HLA-DPA1
negative regulation of type I interferon production (GO:0032480)	'4/44'	0.17895	1	1.80734	3.10979	PYCARD;TNFAIP3;PIN1;IKBKE
regulation of steroid biosynthetic process (GO:0050810)	'4/44'	0.17895	1	1.80734	3.10979	GGPS1;DGKQ;DHCR7;FDFT1
negative regulation of immune response (GO:0050777)	'4/44'	0.17895	1	1.80734	3.10979	LYN;TNFAIP3;FCGR2B;HLA-G
regulation of cell motility (GO:2000145)	'8/109'	0.182965	1	1.45914	2.47828	CSF1R;PARD6B;ERBB2;PLXNB3;PIN1;CCR7;USP17L2;PLXNA3
cellular response to lipid (GO:0071396)	'12/178'	0.186449	1	1.34027	2.25112	PYCARD;LYN;IL10;TNIP1;NFKBIL1;TNFSF4;NR1I2;SPP1;HTRA2;TNFAIP3;NR1D1;UBE2L3
cotranslational protein targeting to membrane (GO:0006613)	'7/93'	0.187259	1	1.4964	2.50686	RPS25;RPL3;RPS20;RPL10A;SEC62;RPS10;RPL19
positive regulation of blood vessel endothelial cell migration (GO:0043536)	'4/45'	0.189171	1	1.76717	2.94253	CD40;PDGFB;FGF2;ETS1
nicotinamide nucleotide metabolic process (GO:0046496)	'4/45'	0.189171	1	1.76717	2.94253	PFKFB2;PDHB;NADSYN1;HK2
peptidyl-tyrosine autophosphorylation (GO:0038083)	'4/45'	0.189171	1	1.76717	2.94253	BLK;LYN;CSK;TYK2
regulation of actin cytoskeleton reorganization (GO:2000249)	'3/30'	0.190008	1	1.98807	3.30157	CSF1R;CSF3;F11R
ribosomal large subunit assembly (GO:0000027)	'3/30'	0.190008	1	1.98807	3.30157	RPL3;PPAN-P2RY11;PPAN
beta-catenin-TCF complex assembly (GO:1904837)	'3/30'	0.190008	1	1.98807	3.30157	TCF7;BCL9L;SMARCA4
acylglycerol catabolic process (GO:0046464)	'3/30'	0.190008	1	1.98807	3.30157	ABHD16A;FABP6;ABHD6
chondroitin sulfate metabolic process (GO:0030204)	'3/30'	0.190008	1	1.98807	3.30157	IDUA;BGN;CSPG4
positive regulation of reactive oxygen species biosynthetic process (GO:1903428)	'3/30'	0.190008	1	1.98807	3.30157	DDAH2;PKD2;TNF
positive regulation of cytoskeleton organization (GO:0051495)	'6/77'	0.190538	1	1.54915	2.56834	PYCARD;CARMIL1;CSF3;NUMA1;LIMK1;CCR7
DNA strand elongation involved in DNA replication (GO:0006271)	'2/16'	0.190961	1	2.48509	4.11453	GINS2;GINS3
cellular response to dsRNA (GO:0071359)	'2/16'	0.190961	1	2.48509	4.11453	DHX9;PDE12
negative regulation of immune effector process (GO:0002698)	'2/16'	0.190961	1	2.48509	4.11453	RNF26;CD55
DNA alkylation (GO:0006305)	'2/16'	0.190961	1	2.48509	4.11453	DNMT1;EHMT2
guanosine-containing compound metabolic process (GO:1901068)	'2/16'	0.190961	1	2.48509	4.11453	DGUOK;PDE6B
regulation of bicellular tight junction assembly (GO:2000810)	'2/16'	0.190961	1	2.48509	4.11453	SNAI1;TNF
DNA methylation or demethylation (GO:0044728)	'2/16'	0.190961	1	2.48509	4.11453	DNMT1;EHMT2
mesenchyme development (GO:0060485)	'2/16'	0.190961	1	2.48509	4.11453	GATA4;PKD2
positive regulation of response to endoplasmic reticulum stress (GO:1905898)	'2/16'	0.190961	1	2.48509	4.11453	BAG6;FCGR2B
regulation of interferon-alpha production (GO:0032647)	'2/16'	0.190961	1	2.48509	4.11453	STAT1;IRF5
regulation of intrinsic apoptotic signaling pathway in response to DNA damage (GO:1902229)	'2/16'	0.190961	1	2.48509	4.11453	CDKN2D;SNAI1
positive regulation of cell motility (GO:2000147)	'12/179'	0.191379	1	1.33279	2.20376	GRB7;CSF1R;CARMIL1;SUN2;SEMA7A;MIEN1;PDGFB;SNAI1;LAMC2;CCR7;STX4;MMP9
negative regulation of MAP kinase activity (GO:0043407)	'5/61'	0.191858	1	1.62957	2.69042	LYN;SPRED2;PPP2R1A;SPRY1;DUSP16
neutrophil mediated immunity (GO:0002446)	'29/487'	0.197719	1	1.18386	1.91893	PIGR;SIGLEC9;ITGAM;SLC44A2;ITGAL;PYCARD;HEBP2;SYNGR1;GM2A;PSMD3;NEU1;ORMDL3;ITGAX;MAPK1;SLC15A4;CD55;CTSB;MANBA;SIGLEC14;FCER1G;ARPC5;PRDX6;MMP9;FCGR2A;IMPDH1;CSNK2B;HSPA1B;HSPA1A;SIGLEC5
extracellular matrix disassembly (GO:0022617)	'6/78'	0.19833	1	1.52929	2.47411	ADAMTS4;SCUBE3;SPP1;LAMC2;LAMC1;MMP9
regulation of cellular response to heat (GO:1900034)	'6/78'	0.19833	1	1.52929	2.47411	GSK3B;HSPA1L;MAPKAPK2;MAPK1;HSPA1B;HSPA1A
positive regulation of I-kappaB kinase/NF-kappaB signaling (GO:0043123)	'11/163'	0.198634	1	1.34164	2.16849	CD74;CD40;IRAK1;SLC44A2;IL12B;CCR7;UBE2V1;IKBKG;TRIM38;TNF;IKBKE
interleukin-12-mediated signaling pathway (GO:0035722)	'4/46'	0.199572	1	1.72876	2.78603	IL10;IL12B;IL12A;TYK2
negative regulation of protein modification by small protein conjugation or removal (GO:1903321)	'4/46'	0.199572	1	1.72876	2.78603	PINX1;TNFAIP3;HSPA1B;HSPA1A
RNA secondary structure unwinding (GO:0010501)	'4/46'	0.199572	1	1.72876	2.78603	DDX6;DDX39B;DHX9;DDX47
cellular response to interleukin-12 (GO:0071349)	'4/46'	0.199572	1	1.72876	2.78603	IL10;IL12B;IL12A;TYK2
interleukin-1-mediated signaling pathway (GO:0070498)	'7/95'	0.201306	1	1.46489	2.34812	IRAK1;PSMD3;IKBKG;UBE2V1;TAB1;SKP1;PSMB9
negative regulation of blood vessel endothelial cell migration (GO:0043537)	'3/31'	0.203063	1	1.92394	3.06722	MECP2;CSNK2B;FGF2
regulation of protein tyrosine kinase activity (GO:0061097)	'3/31'	0.203063	1	1.92394	3.06722	CSF1R;PDGFB;THY1
secondary alcohol metabolic process (GO:1902652)	'3/31'	0.203063	1	1.92394	3.06722	STARD3;CYP11A1;PPARD
liver development (GO:0001889)	'3/31'	0.203063	1	1.92394	3.06722	CEBPB;ARID5B;PKD2
peptidyl-tyrosine phosphorylation (GO:0018108)	'6/79'	0.206238	1	1.50993	2.38376	BLK;LYN;CSF1R;PDGFB;CSK;TYK2
Fc-epsilon receptor signaling pathway (GO:0038095)	'12/182'	0.206519	1	1.31082	2.06763	LYN;IGLV1-40;IGLV1-51;FCER1G;IGLV1-47;PSMD3;MAPK1;UBE2V1;TAB1;IKBKG;SKP1;PSMB9
regulation of cell death (GO:0010941)	'7/96'	0.208478	1	1.44964	2.27292	PDE12;RAB29;HTRA2;FGF2;HSPA1B;IER3;HSPA1A
high-density lipoprotein particle remodeling (GO:0034375)	'2/17'	0.209632	1	2.33891	3.65431	APOM;PLTP
regulation of tissue remodeling (GO:0034103)	'2/17'	0.209632	1	2.33891	3.65431	SUCO;IL12B
positive regulation of focal adhesion assembly (GO:0051894)	'2/17'	0.209632	1	2.33891	3.65431	THY1;PPM1F
response to interferon-alpha (GO:0035455)	'2/17'	0.209632	1	2.33891	3.65431	PDE12;KLHL20
positive regulation of lymphocyte migration (GO:2000403)	'2/17'	0.209632	1	2.33891	3.65431	PYCARD;AIF1
positive regulation of epidermal cell differentiation (GO:0045606)	'2/17'	0.209632	1	2.33891	3.65431	IL20;NUMA1
positive regulation of interleukin-6 secretion (GO:2000778)	'2/17'	0.209632	1	2.33891	3.65431	PYCARD;DHX9
DNA packaging (GO:0006323)	'2/17'	0.209632	1	2.33891	3.65431	PRM2;NAA10
mRNA cis splicing, via spliceosome (GO:0045292)	'2/17'	0.209632	1	2.33891	3.65431	SNRPC;RBM22
regulation of mitochondrial outer membrane permeabilization involved in apoptotic signaling pathway (GO:1901028)	'2/17'	0.209632	1	2.33891	3.65431	GSK3B;HSPA1A
negative regulation of intracellular transport (GO:0032387)	'2/17'	0.209632	1	2.33891	3.65431	CD84;HSPA1A
peptidyl-lysine trimethylation (GO:0018023)	'2/17'	0.209632	1	2.33891	3.65431	TET3;ZNF335
regulation of collagen biosynthetic process (GO:0032965)	'2/17'	0.209632	1	2.33891	3.65431	CIITA;SUCO
response to purine-containing compound (GO:0014074)	'2/17'	0.209632	1	2.33891	3.65431	STAT1;DGKQ
macrophage activation (GO:0042116)	'2/17'	0.209632	1	2.33891	3.65431	ITGAM;AIF1
chaperone-mediated protein complex assembly (GO:0051131)	'2/17'	0.209632	1	2.33891	3.65431	BBS12;HSPA1A
positive regulation by host of viral transcription (GO:0043923)	'2/17'	0.209632	1	2.33891	3.65431	TAF11;SMARCA4
regulation of T cell migration (GO:2000404)	'2/17'	0.209632	1	2.33891	3.65431	PYCARD;AIF1
detection of mechanical stimulus (GO:0050982)	'2/17'	0.209632	1	2.33891	3.65431	TCAP;PKD2
regulation of early endosome to late endosome transport (GO:2000641)	'2/17'	0.209632	1	2.33891	3.65431	VPS11;MAPK1
positive regulation of transcription of Notch receptor target (GO:0007221)	'2/17'	0.209632	1	2.33891	3.65431	STAT1;NOTCH4
positive regulation of natural killer cell mediated immunity (GO:0002717)	'2/17'	0.209632	1	2.33891	3.65431	NCR3;IL12A
nuclear-transcribed mRNA catabolic process, deadenylation-dependent decay (GO:0000288)	'5/63'	0.209739	1	1.57783	2.4644	DDX6;PDE12;SKIV2L;EDC3;LSM2
positive regulation of tumor necrosis factor production (GO:0032760)	'4/47'	0.21014	1	1.69198	2.63945	PYCARD;ARFGEF2;DHX9;IL12B
negative regulation of JAK-STAT cascade (GO:0046426)	'4/47'	0.21014	1	1.69198	2.63945	SOCS1;PPP2R1A;BGN;LRRC3C
ERBB signaling pathway (GO:0038127)	'6/80'	0.214257	1	1.49105	2.29709	PIGR;GRB7;CDC37;ERBB2;MAPK1;CSK
regulation of protein serine/threonine kinase activity (GO:0071900)	'6/80'	0.214257	1	1.49105	2.29709	PYCARD;CDKN2D;CSF1R;CDC37;THY1;LRP6
protein targeting to ER (GO:0045047)	'7/97'	0.215744	1	1.43469	2.20033	RPS25;RPL3;RPS20;RPL10A;SEC62;RPS10;RPL19
phosphatidylcholine biosynthetic process (GO:0006656)	'3/32'	0.216317	1	1.86382	2.85352	SLC44A4;SLC44A2;CSNK2B
positive regulation of dendrite development (GO:1900006)	'3/32'	0.216317	1	1.86382	2.85352	NEURL1;SHANK2;PACSIN1
GPI anchor biosynthetic process (GO:0006506)	'3/32'	0.216317	1	1.86382	2.85352	PIGC;PIGT;PGAP3
positive regulation of tumor necrosis factor superfamily cytokine production (GO:1903557)	'3/32'	0.216317	1	1.86382	2.85352	PYCARD;ARFGEF2;IL12B
positive regulation of transcription factor import into nucleus (GO:0042993)	'3/32'	0.216317	1	1.86382	2.85352	CSF3;IL12B;TNF
positive regulation of myeloid leukocyte differentiation (GO:0002763)	'3/32'	0.216317	1	1.86382	2.85352	CD74;IL12B;TNF
positive regulation of endocytosis (GO:0045807)	'5/64'	0.218876	1	1.55318	2.35967	PYCARD;FCER1G;FCGR2B;TNF;LDLR
negative regulation of neuron differentiation (GO:0045665)	'5/64'	0.218876	1	1.55318	2.35967	GAK;GSK3B;STX1B;RAB29;PTPN9
endosome to lysosome transport (GO:0008333)	'4/48'	0.220862	1	1.65673	2.50202	DTX3L;CLEC16A;VPS11;LYST
protein K48-linked ubiquitination (GO:0070936)	'4/48'	0.220862	1	1.65673	2.50202	UBE2H;DTX3L;TNFAIP3;RNF5
glycoprotein metabolic process (GO:0009100)	'4/48'	0.220862	1	1.65673	2.50202	EDEM3;MANBA;TNIP1;MAN2C1
intrinsic apoptotic signaling pathway in response to DNA damage (GO:0008630)	'4/48'	0.220862	1	1.65673	2.50202	PYCARD;BAG6;HTRA2;IKBKE
positive regulation of chemotaxis (GO:0050921)	'4/48'	0.220862	1	1.65673	2.50202	PDGFB;STX4;AIF1;PPM1F
cellular macromolecule catabolic process (GO:0044265)	'4/48'	0.220862	1	1.65673	2.50202	MANBA;HTRA2;SKIV2L;RNF5
positive regulation of protein targeting to mitochondrion (GO:1903955)	'6/81'	0.22238	1	1.47265	2.21393	UBL5;HSPA1L;ITGAX;VPS11;HTRA2;UBE2L3
protein catabolic process (GO:0030163)	'6/81'	0.22238	1	1.47265	2.21393	BAG6;MANBA;HTRA2;NR1D1;RNF5;PSMB9
phosphatidylinositol biosynthetic process (GO:0006661)	'7/98'	0.223101	1	1.42005	2.13026	PIGC;PGAP3;INPPL1;MTMR9;PIP4K2B;PTPN13;FGF2
positive regulation of macromolecule metabolic process (GO:0010604)	'17/276'	0.228007	1	1.22454	1.81033	GSK3B;DNMT1;DTX3L;PDGFB;TNF;ETS1;PPM1F;HCFC1;HINFP;SMO;DGKQ;RAB29;MAPK1;FAM98A;HSPA1B;ATF4;HSPA1A
cellular response to reactive oxygen species (GO:0034614)	'5/65'	0.228132	1	1.52929	2.26003	TNFAIP3;MAPK1;PKD2;MMP9;MAPK13
membrane lipid metabolic process (GO:0006643)	'2/18'	0.228473	1	2.20897	3.26118	POGLUT1;B4GALT4
regulation of lipopolysaccharide-mediated signaling pathway (GO:0031664)	'2/18'	0.228473	1	2.20897	3.26118	NFKBIL1;CD55
regulation of dephosphorylation (GO:0035303)	'2/18'	0.228473	1	2.20897	3.26118	MTMR9;SMG7
negative regulation of protein dephosphorylation (GO:0035308)	'2/18'	0.228473	1	2.20897	3.26118	GSK3B;PPP1R1B
prostaglandin biosynthetic process (GO:0001516)	'2/18'	0.228473	1	2.20897	3.26118	CD74;PTGIS
negative regulation of peptidyl-serine phosphorylation (GO:0033137)	'2/18'	0.228473	1	2.20897	3.26118	MLXIPL;PPM1F
DNA conformation change (GO:0071103)	'2/18'	0.228473	1	2.20897	3.26118	PRM2;NAA10
regulation of epithelial cell differentiation (GO:0030856)	'2/18'	0.228473	1	2.20897	3.26118	CEBPB;APOLD1
DNA methylation (GO:0006306)	'2/18'	0.228473	1	2.20897	3.26118	DNMT1;EHMT2
response to organophosphorus (GO:0046683)	'2/18'	0.228473	1	2.20897	3.26118	STAT1;DGKQ
regulation of phosphatidylinositol 3-kinase activity (GO:0043551)	'3/33'	0.229745	1	1.80734	2.65821	PDGFB;CCR7;FGF2
positive regulation of nucleocytoplasmic transport (GO:0046824)	'3/33'	0.229745	1	1.80734	2.65821	GSK3B;DHX9;RBM22
positive regulation of organelle organization (GO:0010638)	'3/33'	0.229745	1	1.80734	2.65821	GSK3B;SHCBP1L;HTRA2
regulation of anatomical structure morphogenesis (GO:0022603)	'6/82'	0.230604	1	1.45469	2.1341	POGLUT1;ERBB2;TNFAIP3;ETS1;FGF2;BCL9L
negative regulation of NF-kappaB transcription factor activity (GO:0032088)	'6/82'	0.230604	1	1.45469	2.1341	PYCARD;PTGIS;IRAK1;NFKBIL1;TNFAIP3;PYDC1
protein heterooligomerization (GO:0051291)	'4/49'	0.231724	1	1.62292	2.37304	SCUBE3;CD74;NUDT21;IKZF1
establishment of protein localization to mitochondrion (GO:0072655)	'4/49'	0.231724	1	1.62292	2.37304	TOMM20;HK2;TOMM40L;TOMM22
positive regulation of cell proliferation (GO:0008284)	'25/424'	0.233093	1	1.17221	1.70711	CSF1R;CSF3;CTF1;DHX9;HILPDA;COX17;PDGFB;LAMC2;LAMC1;TNF;FGF2;AIF1;CRKL;MECP2;ERBB2;STX4;S1PR2;SLAMF1;LYN;CD74;STAT1;MLXIPL;TNFSF4;STAMBP;FAM98A
JNK cascade (GO:0007254)	'5/66'	0.2375	1	1.50611	2.16517	IRAK1;IKBKG;UBE2V1;TAB1;CRKL
regulation of lipid metabolic process (GO:0019216)	'7/100'	0.23807	1	1.39165	1.99728	SIN3A;TGS1;CARM1;NR1D1;RGL1;FDFT1;PPARD
spermatogenesis (GO:0007283)	'10/153'	0.241737	1	1.29939	1.84502	SPATA25;BAG6;BRD2;PRM2;PTTG1;CCDC136;SHCBP1L;TNP2;WFDC2;FAM50A
myeloid leukocyte differentiation (GO:0002573)	'4/50'	0.242714	1	1.59046	2.25188	CSF1R;CSF3;CCR7;MMP9
regulation of cell migration (GO:0030334)	'19/316'	0.24303	1	1.19536	1.69092	GRB7;CARMIL1;CSF1R;SUN2;SEMA7A;PDGFB;LAMC2;THY1;USP17L2;MMP9;CX3CL1;ARHGAP4;PARD6B;MIEN1;SNAI1;PLXNB3;STX4;SRGAP2;PLXNA3
epithelial tube morphogenesis (GO:0060562)	'3/34'	0.243321	1	1.75418	2.47932	CSF1R;CSNK2B;PKD2
positive regulation of leukocyte migration (GO:0002687)	'3/34'	0.243321	1	1.75418	2.47932	THY1;TNF;ICAM1
keratan sulfate metabolic process (GO:0042339)	'3/34'	0.243321	1	1.75418	2.47932	B4GALT3;B4GALT4;B4GALT5
regulation of alcohol biosynthetic process (GO:1902930)	'3/34'	0.243321	1	1.75418	2.47932	GGPS1;DHCR7;FDFT1
negative regulation of endothelial cell migration (GO:0010596)	'3/34'	0.243321	1	1.75418	2.47932	MECP2;CSNK2B;FGF2
regulation of interleukin-1 beta secretion (GO:0050706)	'3/34'	0.243321	1	1.75418	2.47932	PYCARD;PYDC1;CCR7
intrinsic apoptotic signaling pathway (GO:0097193)	'7/101'	0.245674	1	1.37787	1.93419	PYCARD;BAG6;CEBPB;HTRA2;IKBKE;PPM1F;ATF4
positive regulation of supramolecular fiber organization (GO:1902905)	'6/84'	0.247328	1	1.42005	1.98387	PYCARD;CARMIL1;CSF3;NUMA1;LIMK1;CCR7
regulation of mitotic spindle assembly (GO:1901673)	'2/19'	0.247421	1	2.09271	2.92281	HSPA1B;HSPA1A
negative regulation of smoothened signaling pathway (GO:0045879)	'2/19'	0.247421	1	2.09271	2.92281	ULK3;KCTD6
positive regulation of chromosome organization (GO:2001252)	'2/19'	0.247421	1	2.09271	2.92281	NUMA1;SHCBP1L
regulation of gluconeogenesis (GO:0006111)	'2/19'	0.247421	1	2.09271	2.92281	DGKQ;NR1D1
histone methylation (GO:0016571)	'2/19'	0.247421	1	2.09271	2.92281	EHMT2;CARM1
positive regulation of activated T cell proliferation (GO:0042104)	'2/19'	0.247421	1	2.09271	2.92281	PYCARD;IL12B
sulfur compound transport (GO:0072348)	'2/19'	0.247421	1	2.09271	2.92281	SLC26A1;SLC44A4
positive regulation of mononuclear cell migration (GO:0071677)	'2/19'	0.247421	1	2.09271	2.92281	TNF;AIF1
negative regulation of response to biotic stimulus (GO:0002832)	'2/19'	0.247421	1	2.09271	2.92281	RNF26;NFKBIL1
positive regulation of oxidoreductase activity (GO:0051353)	'2/19'	0.247421	1	2.09271	2.92281	COX17;TNF
positive regulation of lipid storage (GO:0010884)	'2/19'	0.247421	1	2.09271	2.92281	HILPDA;IKBKE
nucleosome disassembly (GO:0006337)	'2/19'	0.247421	1	2.09271	2.92281	HMGA1;SMARCA4
chromatin disassembly (GO:0031498)	'2/19'	0.247421	1	2.09271	2.92281	HMGA1;SMARCA4
purine ribonucleotide catabolic process (GO:0009154)	'2/19'	0.247421	1	2.09271	2.92281	PDE4A;NUDT3
cellular response to interleukin-7 (GO:0098761)	'2/19'	0.247421	1	2.09271	2.92281	SOCS1;SMARCA4
fatty-acyl-CoA metabolic process (GO:0035337)	'2/19'	0.247421	1	2.09271	2.92281	PPT2;HTD2
positive regulation of excitatory postsynaptic potential (GO:2000463)	'2/19'	0.247421	1	2.09271	2.92281	STX1B;SHANK2
macromolecule biosynthetic process (GO:0009059)	'2/19'	0.247421	1	2.09271	2.92281	IL10;TNF
positive regulation of immunoglobulin production (GO:0002639)	'2/19'	0.247421	1	2.09271	2.92281	TNFSF4;STX4
positive regulation of pri-miRNA transcription from RNA polymerase II promoter (GO:1902895)	'2/19'	0.247421	1	2.09271	2.92281	PDGFB;SMARCA4
interleukin-7-mediated signaling pathway (GO:0038111)	'2/19'	0.247421	1	2.09271	2.92281	SOCS1;SMARCA4
positive regulation of adherens junction organization (GO:1903393)	'2/19'	0.247421	1	2.09271	2.92281	THY1;PPM1F
protein heterotetramerization (GO:0051290)	'2/19'	0.247421	1	2.09271	2.92281	CD74;NUDT21
mitochondrial calcium ion homeostasis (GO:0051560)	'2/19'	0.247421	1	2.09271	2.92281	BCAP31;LETM1
positive regulation of axon extension (GO:0045773)	'2/19'	0.247421	1	2.09271	2.92281	SEMA7A;LIMK1
male gamete generation (GO:0048232)	'10/154'	0.247866	1	1.29096	1.80071	SPATA25;BAG6;BRD2;PRM2;PTTG1;CCDC136;SHCBP1L;TNP2;WFDC2;FAM50A
regulation of type I interferon production (GO:0032479)	'6/85'	0.255818	1	1.40334	1.91316	IRAK1;DHX9;RNF26;TNFAIP3;PIN1;IKBKE
positive regulation of RNA metabolic process (GO:0051254)	'3/35'	0.25702	1	1.70406	2.31514	HEATR1;HSPA1A;RBM22
regulation of endothelial cell apoptotic process (GO:2000351)	'3/35'	0.25702	1	1.70406	2.31514	CD40;TNFAIP3;ICAM1
erythrocyte differentiation (GO:0030218)	'3/35'	0.25702	1	1.70406	2.31514	LYN;DYRK3;IKZF1
regulation of mitotic spindle organization (GO:0060236)	'3/35'	0.25702	1	1.70406	2.31514	NUMA1;HSPA1B;HSPA1A
cholesterol biosynthetic process (GO:0006695)	'3/35'	0.25702	1	1.70406	2.31514	GGPS1;DHCR7;FDFT1
sulfur compound catabolic process (GO:0044273)	'3/35'	0.25702	1	1.70406	2.31514	IDUA;BGN;CSPG4
macromolecular complex assembly (GO:0065003)	'8/120'	0.257038	1	1.32538	1.80057	CD74;CD40;PARD6B;PPP2R1A;CSNK2B;HMGA1;TCAP;LAMC1
protein polyubiquitination (GO:0000209)	'17/283'	0.25943	1	1.19425	1.61136	UBE2H;PPIL2;DTX3L;RNF26;FBXL19;TNFAIP3;RNF5;UBE2L3;PSMB9;KLHL20;FBXL12;FBXL20;RNF145;PSMD3;UBE2V1;TMEM189-UBE2V1;SKP1
nuclear-transcribed mRNA catabolic process (GO:0000956)	'11/174'	0.260628	1	1.25683	1.69001	RPS25;RPL3;PPP2R1A;PDE12;DXO;RPS20;RPL10A;SMG7;RPS10;GSPT1;RPL19
plasma membrane bounded cell projection morphogenesis (GO:0120039)	'4/52'	0.265023	1	1.52929	2.0308	SRGAP2;ZNF335;DNM2;PACSIN1
sphingosine-1-phosphate signaling pathway (GO:0003376)	'1/6'	0.266329	1	3.31345	4.38378	S1PR2
regulation of protein localization to early endosome (GO:1902965)	'1/6'	0.266329	1	3.31345	4.38378	DTX3L
positive regulation of nucleobase-containing compound transport (GO:0032241)	'1/6'	0.266329	1	3.31345	4.38378	DHX9
negative regulation of membrane potential (GO:0045837)	'1/6'	0.266329	1	3.31345	4.38378	HEBP2
regulation of glomerular filtration (GO:0003093)	'1/6'	0.266329	1	3.31345	4.38378	PDGFB
protein repair (GO:0030091)	'1/6'	0.266329	1	3.31345	4.38378	MSRA
embryonic camera-type eye morphogenesis (GO:0048596)	'1/6'	0.266329	1	3.31345	4.38378	LRP6
positive regulation of adaptive immune response (GO:0002821)	'1/6'	0.266329	1	3.31345	4.38378	PYCARD
immunological synapse formation (GO:0001771)	'1/6'	0.266329	1	3.31345	4.38378	CCR7
embryonic camera-type eye development (GO:0031076)	'1/6'	0.266329	1	3.31345	4.38378	LRP6
regulation of endothelial cell development (GO:1901550)	'1/6'	0.266329	1	3.31345	4.38378	TNF
regulation of lymphocyte apoptotic process (GO:0070228)	'1/6'	0.266329	1	3.31345	4.38378	LYN
B cell chemotaxis (GO:0035754)	'1/6'	0.266329	1	3.31345	4.38378	HSD3B7
galactosylceramide metabolic process (GO:0006681)	'1/6'	0.266329	1	3.31345	4.38378	B4GALT3
purine ribonucleoside bisphosphate biosynthetic process (GO:0034036)	'1/6'	0.266329	1	3.31345	4.38378	SLC26A1
negative regulation of translation in response to stress (GO:0032055)	'1/6'	0.266329	1	3.31345	4.38378	ATF4
SCF complex assembly (GO:0010265)	'1/6'	0.266329	1	3.31345	4.38378	SKP1
regulation of extent of cell growth (GO:0061387)	'1/6'	0.266329	1	3.31345	4.38378	DNM2
regulation of translational initiation in response to stress (GO:0043558)	'1/6'	0.266329	1	3.31345	4.38378	ATF4
determination of liver left/right asymmetry (GO:0071910)	'1/6'	0.266329	1	3.31345	4.38378	PKD2
positive regulation of T-helper 17 type immune response (GO:2000318)	'1/6'	0.266329	1	3.31345	4.38378	IL12B
positive regulation of aspartic-type peptidase activity (GO:1905247)	'1/6'	0.266329	1	3.31345	4.38378	LYN
monoterpenoid metabolic process (GO:0016098)	'1/6'	0.266329	1	3.31345	4.38378	CYP1A2
striated muscle hypertrophy (GO:0014897)	'1/6'	0.266329	1	3.31345	4.38378	TCAP
regulation of skeletal muscle satellite cell proliferation (GO:0014842)	'1/6'	0.266329	1	3.31345	4.38378	FGF2
positive regulation of protein localization to early endosome (GO:1902966)	'1/6'	0.266329	1	3.31345	4.38378	DTX3L
negative regulation of cellular response to hypoxia (GO:1900038)	'1/6'	0.266329	1	3.31345	4.38378	HYOU1
mRNA 3'-splice site recognition (GO:0000389)	'1/6'	0.266329	1	3.31345	4.38378	SLU7
negative regulation of acute inflammatory response (GO:0002674)	'1/6'	0.266329	1	3.31345	4.38378	FCGR2B
regulation of T cell tolerance induction (GO:0002664)	'1/6'	0.266329	1	3.31345	4.38378	HLA-G
regulation of nuclease activity (GO:0032069)	'1/6'	0.266329	1	3.31345	4.38378	NEIL1
positive regulation of amyloid-beta clearance (GO:1900223)	'1/6'	0.266329	1	3.31345	4.38378	LDLR
regulation of dopamine metabolic process (GO:0042053)	'1/6'	0.266329	1	3.31345	4.38378	ITGAM
positive regulation of activin receptor signaling pathway (GO:0032927)	'1/6'	0.266329	1	3.31345	4.38378	CSNK2B
negative regulation of receptor biosynthetic process (GO:0010871)	'1/6'	0.266329	1	3.31345	4.38378	NR1D1
astral microtubule organization (GO:0030953)	'1/6'	0.266329	1	3.31345	4.38378	NUMA1
establishment of endothelial intestinal barrier (GO:0090557)	'1/6'	0.266329	1	3.31345	4.38378	F11R
positive regulation of receptor binding (GO:1900122)	'1/6'	0.266329	1	3.31345	4.38378	MMP9
negative regulation of bone resorption (GO:0045779)	'1/6'	0.266329	1	3.31345	4.38378	TNFAIP3
positive regulation of podosome assembly (GO:0071803)	'1/6'	0.266329	1	3.31345	4.38378	TNF
regulation of adiponectin secretion (GO:0070163)	'1/6'	0.266329	1	3.31345	4.38378	RAB11FIP5
negative regulation of protein targeting to membrane (GO:0090315)	'1/6'	0.266329	1	3.31345	4.38378	USP17L2
ceramide transport (GO:0035627)	'1/6'	0.266329	1	3.31345	4.38378	PLTP
negative regulation of endoplasmic reticulum calcium ion concentration (GO:0032471)	'1/6'	0.266329	1	3.31345	4.38378	BCAP31
protein deubiquitination involved in ubiquitin-dependent protein catabolic process (GO:0071947)	'1/6'	0.266329	1	3.31345	4.38378	TNFAIP3
muscle tissue development (GO:0060537)	'1/6'	0.266329	1	3.31345	4.38378	POGLUT1
cardiolipin acyl-chain remodeling (GO:0035965)	'1/6'	0.266329	1	3.31345	4.38378	TAZ
negative regulation of muscle cell apoptotic process (GO:0010656)	'1/6'	0.266329	1	3.31345	4.38378	LRP6
regulation of MHC class I biosynthetic process (GO:0045343)	'1/6'	0.266329	1	3.31345	4.38378	CIITA
protein localization to endoplasmic reticulum exit site (GO:0070973)	'1/6'	0.266329	1	3.31345	4.38378	BCAP31
peroxisomal membrane transport (GO:0015919)	'1/6'	0.266329	1	3.31345	4.38378	ABCD1
3'-phosphoadenosine 5'-phosphosulfate biosynthetic process (GO:0050428)	'1/6'	0.266329	1	3.31345	4.38378	SLC26A1
phosphorylation of RNA polymerase II C-terminal domain (GO:0070816)	'1/6'	0.266329	1	3.31345	4.38378	GTF2H4
citrulline metabolic process (GO:0000052)	'1/6'	0.266329	1	3.31345	4.38378	DDAH2
regulation of phosphatidylinositol biosynthetic process (GO:0010511)	'1/6'	0.266329	1	3.31345	4.38378	PDGFB
positive regulation of T-helper 2 cell differentiation (GO:0045630)	'1/6'	0.266329	1	3.31345	4.38378	TNFSF4
antigen processing and presentation of endogenous peptide antigen (GO:0002483)	'1/6'	0.266329	1	3.31345	4.38378	TAP1
negative regulation of vasculature development (GO:1901343)	'1/6'	0.266329	1	3.31345	4.38378	PDGFB
deadenylation-independent decapping of nuclear-transcribed mRNA (GO:0031087)	'1/6'	0.266329	1	3.31345	4.38378	EDC3
regulation of protein localization to cell cortex (GO:1904776)	'1/6'	0.266329	1	3.31345	4.38378	NUMA1
regulation of interferon-alpha secretion (GO:1902739)	'1/6'	0.266329	1	3.31345	4.38378	DHX9
acetyl-CoA biosynthetic process (GO:0006085)	'1/6'	0.266329	1	3.31345	4.38378	PDHB
gastrulation with mouth forming second (GO:0001702)	'1/6'	0.266329	1	3.31345	4.38378	LRP6
positive regulation of RNA export from nucleus (GO:0046833)	'1/6'	0.266329	1	3.31345	4.38378	DHX9
regulation of hyaluronan biosynthetic process (GO:1900125)	'1/6'	0.266329	1	3.31345	4.38378	PDGFB
positive regulation of microtubule motor activity (GO:2000576)	'1/6'	0.266329	1	3.31345	4.38378	DNAL4
macrophage derived foam cell differentiation (GO:0010742)	'1/6'	0.266329	1	3.31345	4.38378	STAT1
regulation of response to wounding (GO:1903034)	'1/6'	0.266329	1	3.31345	4.38378	IL10
mRNA 5'-splice site recognition (GO:0000395)	'1/6'	0.266329	1	3.31345	4.38378	SNRPC
positive regulation of catecholamine secretion (GO:0033605)	'1/6'	0.266329	1	3.31345	4.38378	KCNB1
purine ribonucleoside monophosphate catabolic process (GO:0009169)	'1/6'	0.266329	1	3.31345	4.38378	NUDT3
white fat cell differentiation (GO:0050872)	'1/6'	0.266329	1	3.31345	4.38378	CTBP1
corticosteroid receptor signaling pathway (GO:0031958)	'1/6'	0.266329	1	3.31345	4.38378	RBM14
positive regulation of protein localization to endosome (GO:1905668)	'1/6'	0.266329	1	3.31345	4.38378	DTX3L
dosage compensation by inactivation of X chromosome (GO:0009048)	'1/6'	0.266329	1	3.31345	4.38378	PCGF3
positive regulation of microglial cell activation (GO:1903980)	'1/6'	0.266329	1	3.31345	4.38378	ITGAM
regulation of interleukin-10 secretion (GO:2001179)	'1/6'	0.266329	1	3.31345	4.38378	PYCARD
regulation of cortisol biosynthetic process (GO:2000064)	'1/6'	0.266329	1	3.31345	4.38378	DGKQ
GDP-mannose metabolic process (GO:0019673)	'1/6'	0.266329	1	3.31345	4.38378	MPI
positive regulation of activation of Janus kinase activity (GO:0010536)	'1/6'	0.266329	1	3.31345	4.38378	IL12B
regulation of T-helper 17 cell lineage commitment (GO:2000328)	'1/6'	0.266329	1	3.31345	4.38378	IL12B
positive regulation of interferon-alpha secretion (GO:1902741)	'1/6'	0.266329	1	3.31345	4.38378	DHX9
mesenchymal to epithelial transition involved in metanephros morphogenesis (GO:0003337)	'1/6'	0.266329	1	3.31345	4.38378	SMO
positive regulation of keratinocyte migration (GO:0051549)	'1/6'	0.266329	1	3.31345	4.38378	MMP9
positive regulation of antigen processing and presentation (GO:0002579)	'1/6'	0.266329	1	3.31345	4.38378	CCR7
positive regulation of fever generation (GO:0031622)	'1/6'	0.266329	1	3.31345	4.38378	TNF
mesenchymal cell differentiation involved in kidney development (GO:0072161)	'1/6'	0.266329	1	3.31345	4.38378	STAT1
morphogenesis of an endothelium (GO:0003159)	'1/6'	0.266329	1	3.31345	4.38378	CSNK2B
regulation of natural killer cell proliferation (GO:0032817)	'1/6'	0.266329	1	3.31345	4.38378	IL12B
endosome to lysosome transport via multivesicular body sorting pathway (GO:0032510)	'1/6'	0.266329	1	3.31345	4.38378	LYST
regulation of lysosomal protein catabolic process (GO:1905165)	'1/6'	0.266329	1	3.31345	4.38378	LDLR
protein localization to nucleolus (GO:1902570)	'1/6'	0.266329	1	3.31345	4.38378	PINX1
insulin secretion involved in cellular response to glucose stimulus (GO:0035773)	'1/6'	0.266329	1	3.31345	4.38378	RAB11FIP5
negative regulation of myeloid cell apoptotic process (GO:0033033)	'1/6'	0.266329	1	3.31345	4.38378	MAEA
sterol import (GO:0035376)	'1/6'	0.266329	1	3.31345	4.38378	LDLR
negative regulation of smooth muscle cell differentiation (GO:0051151)	'1/6'	0.266329	1	3.31345	4.38378	PDGFB
positive regulation of dendritic cell antigen processing and presentation (GO:0002606)	'1/6'	0.266329	1	3.31345	4.38378	CCR7
long term synaptic depression (GO:0060292)	'1/6'	0.266329	1	3.31345	4.38378	SHANK2
glucocorticoid receptor signaling pathway (GO:0042921)	'1/6'	0.266329	1	3.31345	4.38378	RBM14
cholesterol import (GO:0070508)	'1/6'	0.266329	1	3.31345	4.38378	LDLR
foam cell differentiation (GO:0090077)	'1/6'	0.266329	1	3.31345	4.38378	STAT1
positive regulation of protein localization to centrosome (GO:1904781)	'1/6'	0.266329	1	3.31345	4.38378	GSK3B
negative regulation of glycogen biosynthetic process (GO:0045719)	'1/6'	0.266329	1	3.31345	4.38378	GSK3B
positive regulation of aspartic-type endopeptidase activity involved in amyloid precursor protein catabolic process (GO:1902961)	'1/6'	0.266329	1	3.31345	4.38378	LYN
neuron remodeling (GO:0016322)	'1/6'	0.266329	1	3.31345	4.38378	ANKS1A
hydrogen peroxide metabolic process (GO:0042743)	'2/20'	0.266416	1	1.98807	2.62962	GPX3;PRDX6
ureteric bud morphogenesis (GO:0060675)	'2/20'	0.266416	1	1.98807	2.62962	PKD2;FGF2
positive regulation of dendritic spine development (GO:0060999)	'2/20'	0.266416	1	1.98807	2.62962	NEURL1;SHANK2
synapsis (GO:0007129)	'2/20'	0.266416	1	1.98807	2.62962	RNF212;BAG6
intrinsic apoptotic signaling pathway in response to DNA damage by p53 class mediator (GO:0042771)	'2/20'	0.266416	1	1.98807	2.62962	PYCARD;BAG6
androgen metabolic process (GO:0008209)	'2/20'	0.266416	1	1.98807	2.62962	SPP1;HSD17B11
branching involved in ureteric bud morphogenesis (GO:0001658)	'2/20'	0.266416	1	1.98807	2.62962	PKD2;FGF2
growth hormone receptor signaling pathway (GO:0060396)	'2/20'	0.266416	1	1.98807	2.62962	LYN;MAPK1
positive regulation of T cell migration (GO:2000406)	'2/20'	0.266416	1	1.98807	2.62962	PYCARD;AIF1
telomere maintenance via telomerase (GO:0007004)	'2/20'	0.266416	1	1.98807	2.62962	PINX1;SMG7
chondroitin sulfate biosynthetic process (GO:0030206)	'2/20'	0.266416	1	1.98807	2.62962	BGN;CSPG4
positive regulation of vasculature development (GO:1904018)	'7/104'	0.268916	1	1.33813	1.75743	CD40;PTGIS;PDGFB;GATA4;FGF2;ETS1;HK2
transferrin transport (GO:0033572)	'3/36'	0.270821	1	1.65673	2.16418	ATP6V1G2;ATP6V1F;DNM2
natural killer cell activation (GO:0030101)	'3/36'	0.270821	1	1.65673	2.16418	BAG6;NCR3;IL12B
regulation of filopodium assembly (GO:0051489)	'3/36'	0.270821	1	1.65673	2.16418	MIEN1;NEURL1;CCR7
calcium ion transmembrane import into cytosol (GO:0097553)	'3/36'	0.270821	1	1.65673	2.16418	CCR7;PKD2;FGF2
heart looping (GO:0001947)	'3/36'	0.270821	1	1.65673	2.16418	SMO;GATA4;PKD2
endosome organization (GO:0007032)	'3/36'	0.270821	1	1.65673	2.16418	ARFGEF2;RNF26;VPS11
ferric iron transport (GO:0015682)	'3/36'	0.270821	1	1.65673	2.16418	ATP6V1G2;ATP6V1F;DNM2
inner mitochondrial membrane organization (GO:0007007)	'3/36'	0.270821	1	1.65673	2.16418	LETM1;TIMM29;TAZ
secondary alcohol biosynthetic process (GO:1902653)	'3/36'	0.270821	1	1.65673	2.16418	GGPS1;DHCR7;FDFT1
positive regulation of transcription, DNA-templated (GO:0045893)	'61/1120'	0.274859	1	1.08279	1.39842	CIITA;CD40;ZNF175;CSF3;THRA;TGFB1I1;IKZF1;PKD2;IKZF3;ETS1;FGF2;TNF;SIN3A;KAT8;IKBKG;TEAD3;IL10;RBM14;DTX3L;HCFC1;DNM2;ELF1;ILF3;MED24;DDX39B;TET3;IRF8;IRF5;UBE2V1;ATF4;PPARD;CREB5;CEBPB;ZNF350;ATF6B;DHX9;PLAG1;NOTCH4;HEATR1;NR1I2;PDGFB;GATA4;BARX2;LRP6;IRAK1;ERBB2;SPP1;BCL9L;CD74;STAT1;HMGA1;PBX2;ZNF76;NR1D1;FLI1;SMARCA4;HINFP;MLXIPL;TNIP1;SNAI1;PIN1
negative regulation of cellular response to transforming growth factor beta stimulus (GO:1903845)	'4/53'	0.276317	1	1.50043	1.92987	TGFB1I1;PIN1;BCL9L;HSPA1A
neutrophil chemotaxis (GO:0030593)	'4/53'	0.276317	1	1.50043	1.92987	FCER1G;CCL22;CCL17;CX3CL1
T cell activation (GO:0042110)	'6/88'	0.281731	1	1.3555	1.71715	BLK;TNFSF4;RAB29;CCR7;MICA;MICB
regulation of protein targeting to mitochondrion (GO:1903214)	'6/88'	0.281731	1	1.3555	1.71715	UBL5;HSPA1L;ITGAX;VPS11;HTRA2;UBE2L3
protein peptidyl-prolyl isomerization (GO:0000413)	'3/37'	0.284698	1	1.61195	2.02513	PPIL2;PIN1;FKBP5
protein K63-linked ubiquitination (GO:0070534)	'3/37'	0.284698	1	1.61195	2.02513	TMEM189-UBE2V1;UBE2V1;RNF5
regulation of osteoclast differentiation (GO:0045670)	'3/37'	0.284698	1	1.61195	2.02513	CEBPB;IL12B;TNF
positive regulation of stress fiber assembly (GO:0051496)	'3/37'	0.284698	1	1.61195	2.02513	CARMIL1;LIMK1;PPM1F
negative regulation of G0 to G1 transition (GO:0070317)	'3/37'	0.284698	1	1.61195	2.02513	PCGF6;EHMT2;PHC3
response to endoplasmic reticulum stress (GO:0034976)	'7/106'	0.284728	1	1.31288	1.64926	BAG6;GSK3B;CEBPB;ATF6B;HYOU1;RNF5;ATF4
dendritic cell differentiation (GO:0097028)	'2/21'	0.285406	1	1.8934	2.37403	LYN;CCR7
RNA-dependent DNA biosynthetic process (GO:0006278)	'2/21'	0.285406	1	1.8934	2.37403	PINX1;SMG7
regulation of ruffle assembly (GO:1900027)	'2/21'	0.285406	1	1.8934	2.37403	FAM98A;USP17L2
cortical actin cytoskeleton organization (GO:0030866)	'2/21'	0.285406	1	1.8934	2.37403	WIPF2;TNF
sterol transport (GO:0015918)	'2/21'	0.285406	1	1.8934	2.37403	STARD3;LDLR
mesoderm development (GO:0007498)	'2/21'	0.285406	1	1.8934	2.37403	IKZF1;IKZF3
mitochondrial fission (GO:0000266)	'2/21'	0.285406	1	1.8934	2.37403	MIEF1;DNM2
regulation of macrophage activation (GO:0043030)	'2/21'	0.285406	1	1.8934	2.37403	CD74;FCGR2B
establishment of endothelial barrier (GO:0061028)	'2/21'	0.285406	1	1.8934	2.37403	F11R;ICAM1
vesicle docking (GO:0048278)	'2/21'	0.285406	1	1.8934	2.37403	STX1B;STX4
response to nicotine (GO:0035094)	'2/21'	0.285406	1	1.8934	2.37403	MAPK1;TNF
meiosis I (GO:0007127)	'2/21'	0.285406	1	1.8934	2.37403	PTTG1;MSH5
protein-DNA complex disassembly (GO:0032986)	'2/21'	0.285406	1	1.8934	2.37403	HMGA1;SMARCA4
long-term synaptic potentiation (GO:0060291)	'2/21'	0.285406	1	1.8934	2.37403	STX4;SHANK2
hepaticobiliary system development (GO:0061008)	'2/21'	0.285406	1	1.8934	2.37403	ARID5B;PKD2
transcription initiation from RNA polymerase II promoter (GO:0006367)	'10/160'	0.2857	1	1.24254	1.55668	MED24;THRA;NOTCH4;POLR2C;NR1I2;TAF11;NR1D1;GTF2H4;TEAD3;PPARD
negative regulation of macromolecule metabolic process (GO:0010605)	'8/124'	0.286027	1	1.28263	1.60542	MECP2;SMO;DGKQ;PDGFB;NEIL1;TNF;LDLR;HINFP
positive regulation of MAPK cascade (GO:0043410)	'17/289'	0.287581	1	1.16945	1.45743	CD74;CSF1R;CD40;SEMA7A;CCL22;PDGFB;ADRA1B;TNF;FGF2;CX3CL1;ICAM1;PYCARD;IRAK1;ERBB2;CCR7;CCL17;SLAMF1
protein targeting to mitochondrion (GO:0006626)	'4/54'	0.287687	1	1.47265	1.83474	TIMM29;TOMM20;TOMM40L;TOMM22
cellular response to nutrient levels (GO:0031669)	'4/54'	0.287687	1	1.47265	1.83474	RRAGB;KCNB1;EHMT2;CLEC16A
cytoplasmic translation (GO:0002181)	'4/54'	0.287687	1	1.47265	1.83474	RPS20;RPL10A;GSPT1;RPL19
positive regulation of response to stimulus (GO:0048584)	'4/54'	0.287687	1	1.47265	1.83474	DHX9;HMGA1;STX4;FCGR2B
SRP-dependent cotranslational protein targeting to membrane (GO:0006614)	'6/89'	0.290498	1	1.34027	1.65679	RPS25;RPL3;RPS20;RPL10A;RPS10;RPL19
negative regulation of response to external stimulus (GO:0032102)	'7/107'	0.292717	1	1.30061	1.59786	IL10;PTGIS;NFKBIL1;RNF26;TNFAIP3;FGF2;PPARD
regulation of cellular pH (GO:0030641)	'3/38'	0.298632	1	1.56953	1.89684	SLC9A3;SLC26A1;SLC9A8
regulation of cellular catabolic process (GO:0031329)	'4/55'	0.299121	1	1.44587	1.74503	RRAGB;ULK3;KAT8;PIP4K2B
negative regulation of transforming growth factor beta receptor signaling pathway (GO:0030512)	'4/55'	0.299121	1	1.44587	1.74503	TGFB1I1;PIN1;BCL9L;HSPA1A
regulation of axonogenesis (GO:0050770)	'4/55'	0.299121	1	1.44587	1.74503	PLXNB3;THY1;DNM2;PLXNA3
skeletal muscle myosin thick filament assembly (GO:0030241)	'1/7'	0.303243	1	2.8401	3.38887	TCAP
regulation of cyclic nucleotide metabolic process (GO:0030799)	'1/7'	0.303243	1	2.8401	3.38887	PKD2
phosphate ion transmembrane transport (GO:0035435)	'1/7'	0.303243	1	2.8401	3.38887	SLC20A2
negative regulation of mitochondrial outer membrane permeabilization involved in apoptotic signaling pathway (GO:1901029)	'1/7'	0.303243	1	2.8401	3.38887	HSPA1A
coenzyme A biosynthetic process (GO:0015937)	'1/7'	0.303243	1	2.8401	3.38887	PPCDC
regulation of hormone biosynthetic process (GO:0046885)	'1/7'	0.303243	1	2.8401	3.38887	DGKQ
regulation of interleukin-13 production (GO:0032656)	'1/7'	0.303243	1	2.8401	3.38887	TNFSF4
positive regulation of lipid transport (GO:0032370)	'1/7'	0.303243	1	2.8401	3.38887	SPP1
regulation of myosin-light-chain-phosphatase activity (GO:0035507)	'1/7'	0.303243	1	2.8401	3.38887	TNF
dolichyl diphosphate biosynthetic process (GO:0006489)	'1/7'	0.303243	1	2.8401	3.38887	DPAGT1
positive regulation of sphingolipid biosynthetic process (GO:0090154)	'1/7'	0.303243	1	2.8401	3.38887	TNF
cellular response to interferon-alpha (GO:0035457)	'1/7'	0.303243	1	2.8401	3.38887	PDE12
postsynaptic density assembly (GO:0097107)	'1/7'	0.303243	1	2.8401	3.38887	SHANK2
regulation of dendritic spine maintenance (GO:1902950)	'1/7'	0.303243	1	2.8401	3.38887	FCGR2B
regulation of MDA-5 signaling pathway (GO:0039533)	'1/7'	0.303243	1	2.8401	3.38887	USP17L2
hemostasis (GO:0007599)	'1/7'	0.303243	1	2.8401	3.38887	FLI1
cellular ion homeostasis (GO:0006873)	'1/7'	0.303243	1	2.8401	3.38887	SLC12A5
ribonucleoside bisphosphate biosynthetic process (GO:0034030)	'1/7'	0.303243	1	2.8401	3.38887	PPCDC
elastic fiber assembly (GO:0048251)	'1/7'	0.303243	1	2.8401	3.38887	TNXB
positive regulation of cellular senescence (GO:2000774)	'1/7'	0.303243	1	2.8401	3.38887	HMGA1
regulation of endothelial cell chemotaxis to fibroblast growth factor (GO:2000544)	'1/7'	0.303243	1	2.8401	3.38887	FGF2
pri-miRNA transcription from RNA polymerase II promoter (GO:0061614)	'1/7'	0.303243	1	2.8401	3.38887	ETS1
protein localization to ciliary membrane (GO:1903441)	'1/7'	0.303243	1	2.8401	3.38887	RAB29
positive regulation of protein kinase C signaling (GO:0090037)	'1/7'	0.303243	1	2.8401	3.38887	CD40
cytoplasmic sequestering of NF-kappaB (GO:0007253)	'1/7'	0.303243	1	2.8401	3.38887	IL10
death-inducing signaling complex assembly (GO:0071550)	'1/7'	0.303243	1	2.8401	3.38887	TNF
dolichyl diphosphate metabolic process (GO:0046465)	'1/7'	0.303243	1	2.8401	3.38887	DPAGT1
nuclear body organization (GO:0030575)	'1/7'	0.303243	1	2.8401	3.38887	ETS1
positive regulation of autophagy of mitochondrion (GO:1903599)	'1/7'	0.303243	1	2.8401	3.38887	HK2
protein import into mitochondrial inner membrane (GO:0045039)	'1/7'	0.303243	1	2.8401	3.38887	TIMM29
negative regulation of synapse organization (GO:1905809)	'1/7'	0.303243	1	2.8401	3.38887	NEUROD2
regulation of T-helper 1 cell differentiation (GO:0045625)	'1/7'	0.303243	1	2.8401	3.38887	TNFSF4
regulation of chemokine biosynthetic process (GO:0045073)	'1/7'	0.303243	1	2.8401	3.38887	TNF
regulation of T-helper 17 type immune response (GO:2000316)	'1/7'	0.303243	1	2.8401	3.38887	IL12B
activation of MAPKKK activity (GO:0000185)	'1/7'	0.303243	1	2.8401	3.38887	TNF
positive regulation of cyclin-dependent protein serine/threonine kinase activity involved in G1/S transition of mitotic cell cycle (GO:0031659)	'1/7'	0.303243	1	2.8401	3.38887	PKD2
regulation of isotype switching (GO:0045191)	'1/7'	0.303243	1	2.8401	3.38887	IL10
negative regulation of platelet-derived growth factor receptor-beta signaling pathway (GO:2000587)	'1/7'	0.303243	1	2.8401	3.38887	PDGFB
glycosphingolipid catabolic process (GO:0046479)	'1/7'	0.303243	1	2.8401	3.38887	NEU1
regulation of response to biotic stimulus (GO:0002831)	'1/7'	0.303243	1	2.8401	3.38887	CD55
positive regulation of protein deubiquitination (GO:1903003)	'1/7'	0.303243	1	2.8401	3.38887	TNIP1
L-cysteine metabolic process (GO:0046439)	'1/7'	0.303243	1	2.8401	3.38887	AHCYL2
negative regulation of protein kinase activity by regulation of protein phosphorylation (GO:0044387)	'1/7'	0.303243	1	2.8401	3.38887	PPM1F
adenine nucleotide transport (GO:0051503)	'1/7'	0.303243	1	2.8401	3.38887	CALHM1
positive regulation of lymphocyte apoptotic process (GO:0070230)	'1/7'	0.303243	1	2.8401	3.38887	IL10
negative regulation of nitrogen compound metabolic process (GO:0051172)	'1/7'	0.303243	1	2.8401	3.38887	LDLR
attachment of GPI anchor to protein (GO:0016255)	'1/7'	0.303243	1	2.8401	3.38887	PIGT
protein localization to cytoplasmic stress granule (GO:1903608)	'1/7'	0.303243	1	2.8401	3.38887	DHX9
negative regulation of membrane protein ectodomain proteolysis (GO:0051045)	'1/7'	0.303243	1	2.8401	3.38887	IL10
negative regulation of nitric oxide metabolic process (GO:1904406)	'1/7'	0.303243	1	2.8401	3.38887	PTGIS
regulation by virus of viral protein levels in host cell (GO:0046719)	'1/7'	0.303243	1	2.8401	3.38887	STAT1
positive regulation of hemopoiesis (GO:1903708)	'1/7'	0.303243	1	2.8401	3.38887	CSF3
positive regulation of RIG-I signaling pathway (GO:1900246)	'1/7'	0.303243	1	2.8401	3.38887	USP17L2
negative regulation of receptor internalization (GO:0002091)	'1/7'	0.303243	1	2.8401	3.38887	UBQLN2
pericardium morphogenesis (GO:0003344)	'1/7'	0.303243	1	2.8401	3.38887	LRP6
ion homeostasis (GO:0050801)	'1/7'	0.303243	1	2.8401	3.38887	SLC12A5
positive regulation of neuroblast proliferation (GO:0002052)	'1/7'	0.303243	1	2.8401	3.38887	ZNF335
purine ribonucleotide transport (GO:0015868)	'1/7'	0.303243	1	2.8401	3.38887	CALHM1
regulation of toll-like receptor 3 signaling pathway (GO:0034139)	'1/7'	0.303243	1	2.8401	3.38887	TNFAIP3
regulation of norepinephrine secretion (GO:0014061)	'1/7'	0.303243	1	2.8401	3.38887	KCNB1
negative regulation of dendritic cell apoptotic process (GO:2000669)	'1/7'	0.303243	1	2.8401	3.38887	CCR7
positive regulation of ceramide biosynthetic process (GO:2000304)	'1/7'	0.303243	1	2.8401	3.38887	TNF
mannose metabolic process (GO:0006013)	'1/7'	0.303243	1	2.8401	3.38887	MAN2C1
negative regulation of glycogen metabolic process (GO:0070874)	'1/7'	0.303243	1	2.8401	3.38887	GSK3B
G-quadruplex DNA unwinding (GO:0044806)	'1/7'	0.303243	1	2.8401	3.38887	DHX9
negative regulation of nitric oxide biosynthetic process (GO:0045019)	'1/7'	0.303243	1	2.8401	3.38887	PTGIS
purine nucleoside bisphosphate biosynthetic process (GO:0034033)	'1/7'	0.303243	1	2.8401	3.38887	PPCDC
regulation of activation of Janus kinase activity (GO:0010533)	'1/7'	0.303243	1	2.8401	3.38887	IL12B
regulation of calcidiol 1-monooxygenase activity (GO:0060558)	'1/7'	0.303243	1	2.8401	3.38887	TNF
regulation of protein deubiquitination (GO:0090085)	'1/7'	0.303243	1	2.8401	3.38887	TNIP1
regulation of glycogen (starch) synthase activity (GO:2000465)	'1/7'	0.303243	1	2.8401	3.38887	GSK3B
regulation of protein localization to centrosome (GO:1904779)	'1/7'	0.303243	1	2.8401	3.38887	GSK3B
chylomicron remnant clearance (GO:0034382)	'1/7'	0.303243	1	2.8401	3.38887	LDLR
detection of molecule of bacterial origin (GO:0032490)	'1/7'	0.303243	1	2.8401	3.38887	C4B
regulation of transcription involved in cell fate commitment (GO:0060850)	'1/7'	0.303243	1	2.8401	3.38887	CEBPB
metanephric nephron tubule development (GO:0072234)	'1/7'	0.303243	1	2.8401	3.38887	PKD2
long-chain fatty acid catabolic process (GO:0042758)	'1/7'	0.303243	1	2.8401	3.38887	ABCD1
ER overload response (GO:0006983)	'1/7'	0.303243	1	2.8401	3.38887	GSK3B
cAMP catabolic process (GO:0006198)	'1/7'	0.303243	1	2.8401	3.38887	PDE4A
negative regulation of cyclin-dependent protein serine/threonine kinase activity involved in G1/S transition of mitotic cell cycle (GO:0031658)	'1/7'	0.303243	1	2.8401	3.38887	CDKN2D
regulation of calcium ion import (GO:0090279)	'2/22'	0.304344	1	1.80734	2.15001	PDGFB;PKD2
NAD biosynthetic process (GO:0009435)	'2/22'	0.304344	1	1.80734	2.15001	PTGIS;NADSYN1
regulation of DNA biosynthetic process (GO:2000278)	'2/22'	0.304344	1	1.80734	2.15001	PINX1;PDGFB
regulation of transcription from RNA polymerase III promoter (GO:0006359)	'2/22'	0.304344	1	1.80734	2.15001	ERBB2;ZNF76
beta-catenin destruction complex disassembly (GO:1904886)	'2/22'	0.304344	1	1.80734	2.15001	GSK3B;LRP6
regulation of membrane protein ectodomain proteolysis (GO:0051043)	'2/22'	0.304344	1	1.80734	2.15001	IL10;TNF
viral genome replication (GO:0019079)	'2/22'	0.304344	1	1.80734	2.15001	CTBP1;RAB29
regulation of monocyte chemotaxis (GO:0090025)	'2/22'	0.304344	1	1.80734	2.15001	LYN;AIF1
regulation of insulin secretion involved in cellular response to glucose stimulus (GO:0061178)	'2/22'	0.304344	1	1.80734	2.15001	STX4;NR1D1
positive regulation of cytokine secretion (GO:0050715)	'5/73'	0.305526	1	1.36169	1.61459	PYCARD;IL10;CSF1R;DHX9;TNF
nucleic acid phosphodiester bond hydrolysis (GO:0090305)	'5/73'	0.305526	1	1.36169	1.61459	PDE12;DXO;DNASE1L3;GTF2H4;EDC3
positive regulation of proteasomal protein catabolic process (GO:1901800)	'5/73'	0.305526	1	1.36169	1.61459	BAG6;GSK3B;KEAP1;HSPA1B;HSPA1A
negative regulation of kinase activity (GO:0033673)	'6/91'	0.308193	1	1.31082	1.54287	BGN;PYDC1;THY1;LRRC3C;PPM1F;LRP6
negative regulation of protein kinase activity (GO:0006469)	'7/109'	0.308839	1	1.27674	1.50009	PYCARD;BGN;PYDC1;THY1;LRRC3C;PPM1F;LRP6
DNA-dependent DNA replication (GO:0006261)	'4/56'	0.310607	1	1.42005	1.66036	POLB;GINS2;GINS3;HMGA1
granulocyte chemotaxis (GO:0071621)	'4/56'	0.310607	1	1.42005	1.66036	FCER1G;CCL22;CCL17;CX3CL1
glycosaminoglycan catabolic process (GO:0006027)	'4/56'	0.310607	1	1.42005	1.66036	IDUA;BGN;CSPG4;FGF2
glycerophospholipid biosynthetic process (GO:0046474)	'10/164'	0.311774	1	1.21224	1.41284	SLC44A4;SLC44A2;DGKQ;CSNK2B;INPPL1;MTMR9;PIP4K2B;AGPAT1;PTPN13;FGF2
skeletal muscle tissue development (GO:0007519)	'3/39'	0.312601	1	1.52929	1.7783	POPDC2;MYLPF;TAZ
regulation of extrinsic apoptotic signaling pathway via death domain receptors (GO:1902041)	'3/39'	0.312601	1	1.52929	1.7783	TNFAIP3;STX4;ICAM1
regulation of type I interferon-mediated signaling pathway (GO:0060338)	'3/39'	0.312601	1	1.52929	1.7783	STAT1;CDC37;TYK2
ERBB2 signaling pathway (GO:0038128)	'3/39'	0.312601	1	1.52929	1.7783	GRB7;CDC37;ERBB2
positive regulation of fat cell differentiation (GO:0045600)	'3/39'	0.312601	1	1.52929	1.7783	CEBPB;CARM1;PPARD
regulation of G0 to G1 transition (GO:0070316)	'3/39'	0.312601	1	1.52929	1.7783	PCGF6;EHMT2;PHC3
cellular response to amino acid starvation (GO:0034198)	'3/39'	0.312601	1	1.52929	1.7783	RRAGB;MAPK1;ATF4
I-kappaB kinase/NF-kappaB signaling (GO:0007249)	'4/57'	0.322134	1	1.39514	1.5804	NFKBIL1;IKBKG;TAB1;TNF
response to retinoic acid (GO:0032526)	'4/57'	0.322134	1	1.39514	1.5804	LYN;CDKN2D;HTRA2;MICB
exogenous drug catabolic process (GO:0042738)	'2/23'	0.323186	1	1.72876	1.95268	NR1I2;CYP1A2
regulation of axon extension involved in axon guidance (GO:0048841)	'2/23'	0.323186	1	1.72876	1.95268	SEMA7A;PLXNA3
cellular response to catecholamine stimulus (GO:0071870)	'2/23'	0.323186	1	1.72876	1.95268	MAPK1;ATF4
chromosome condensation (GO:0030261)	'2/23'	0.323186	1	1.72876	1.95268	PRM2;SMC4
ammonium transport (GO:0015696)	'2/23'	0.323186	1	1.72876	1.95268	SLC44A4;SLC44A2
melanosome organization (GO:0032438)	'2/23'	0.323186	1	1.72876	1.95268	RAB29;LYST
glycolytic process (GO:0006096)	'2/23'	0.323186	1	1.72876	1.95268	PFKFB2;HK2
lamellipodium assembly (GO:0030032)	'2/23'	0.323186	1	1.72876	1.95268	CARMIL1;SRGAP2
protein K48-linked deubiquitination (GO:0071108)	'2/23'	0.323186	1	1.72876	1.95268	TNFAIP3;USP17L2
positive regulation of ATP metabolic process (GO:1903580)	'2/23'	0.323186	1	1.72876	1.95268	PFKFB2;MLXIPL
cellular response to ammonium ion (GO:0071242)	'2/23'	0.323186	1	1.72876	1.95268	MAPK1;ATF4
cellular response to interleukin-6 (GO:0071354)	'2/23'	0.323186	1	1.72876	1.95268	PTGIS;STAT1
histone H3-K4 methylation (GO:0051568)	'2/23'	0.323186	1	1.72876	1.95268	TET3;ZNF335
regulation of monooxygenase activity (GO:0032768)	'2/23'	0.323186	1	1.72876	1.95268	DDAH2;DNM2
positive regulation of cell junction assembly (GO:1901890)	'2/23'	0.323186	1	1.72876	1.95268	THY1;PPM1F
negative regulation of phosphorylation (GO:0042326)	'5/75'	0.325511	1	1.32538	1.48755	LYN;CDKN2D;MLXIPL;PDE12;LRP6
regulation of defense response (GO:0031347)	'5/75'	0.325511	1	1.32538	1.48755	SEMA7A;IL20;TNFSF4;TNFAIP3;FCGR2B
regulation of cysteine-type endopeptidase activity involved in apoptotic process (GO:0043281)	'6/93'	0.326064	1	1.28263	1.43739	PYCARD;CDKN2D;BCAP31;HTRA2;TNF;PPM1F
embryonic heart tube morphogenesis (GO:0003143)	'3/40'	0.326585	1	1.49105	1.66859	SMO;GATA4;PKD2
positive regulation of epithelial to mesenchymal transition (GO:0010718)	'3/40'	0.326585	1	1.49105	1.66859	TGFB1I1;SNAI1;BCL9L
response to cAMP (GO:0051591)	'3/40'	0.326585	1	1.49105	1.66859	STAT1;DGKQ;PKD2
sterol biosynthetic process (GO:0016126)	'3/40'	0.326585	1	1.49105	1.66859	GGPS1;DHCR7;FDFT1
peptidyl-proline modification (GO:0018208)	'3/40'	0.326585	1	1.49105	1.66859	PPIL2;PIN1;FKBP5
regulation of cholesterol biosynthetic process (GO:0045540)	'3/40'	0.326585	1	1.49105	1.66859	GGPS1;DHCR7;FDFT1
positive regulation of cytokine biosynthetic process (GO:0042108)	'3/40'	0.326585	1	1.49105	1.66859	IL12B;LTB;TNF
regulation of viral transcription (GO:0046782)	'3/40'	0.326585	1	1.49105	1.66859	DHX9;POLR2C;NELFE
determination of heart left/right asymmetry (GO:0061371)	'3/40'	0.326585	1	1.49105	1.66859	SMO;GATA4;PKD2
phosphatidylinositol metabolic process (GO:0046488)	'7/112'	0.33332	1	1.24254	1.36512	CSF1R;PGAP3;INPPL1;MTMR9;PIP4K2B;PTPN13;FGF2
neutrophil migration (GO:1990266)	'4/58'	0.33369	1	1.37108	1.50482	FCER1G;CCL22;CCL17;CX3CL1
positive regulation of cell morphogenesis involved in differentiation (GO:0010770)	'4/58'	0.33369	1	1.37108	1.50482	CARMIL1;PLXNB3;CRKL;PLXNA3
post-Golgi vesicle-mediated transport (GO:0006892)	'4/58'	0.33369	1	1.37108	1.50482	ARFGEF2;STX4;SCAMP2;KLHL20
positive regulation of JNK cascade (GO:0046330)	'5/76'	0.335556	1	1.30794	1.42823	PYCARD;CCR7;FCGR2B;TNF;SLAMF1
positive regulation of apoptotic signaling pathway (GO:2001235)	'5/76'	0.335556	1	1.30794	1.42823	PYCARD;BCAP31;GSK3B;HTRA2;MMP9
hemopoiesis (GO:0030097)	'5/76'	0.335556	1	1.30794	1.42823	IL10;CSF1R;NOTCH4;KAT8;TAZ
negative regulation of extrinsic apoptotic signaling pathway (GO:2001237)	'5/76'	0.335556	1	1.30794	1.42823	TNFAIP3;TNF;HSPA1B;ICAM1;HSPA1A
regulation of DNA methylation (GO:0044030)	'1/8'	0.338302	1	2.48509	2.69338	MECP2
regulation of vascular associated smooth muscle cell migration (GO:1904752)	'1/8'	0.338302	1	2.48509	2.69338	PDGFB
Golgi to lysosome transport (GO:0090160)	'1/8'	0.338302	1	2.48509	2.69338	GAK
positive regulation of tissue remodeling (GO:0034105)	'1/8'	0.338302	1	2.48509	2.69338	IL12B
positive regulation of cell aging (GO:0090343)	'1/8'	0.338302	1	2.48509	2.69338	HMGA1
positive regulation of mitochondrial calcium ion concentration (GO:0051561)	'1/8'	0.338302	1	2.48509	2.69338	BCAP31
regulation of calcium ion transmembrane transport via high voltage-gated calcium channel (GO:1902514)	'1/8'	0.338302	1	2.48509	2.69338	CACNB1
defense response to protozoan (GO:0042832)	'1/8'	0.338302	1	2.48509	2.69338	LYST
cellular response to prostaglandin E stimulus (GO:0071380)	'1/8'	0.338302	1	2.48509	2.69338	TNFSF4
integrin activation (GO:0033622)	'1/8'	0.338302	1	2.48509	2.69338	CX3CL1
negative regulation of interleukin-1 production (GO:0032692)	'1/8'	0.338302	1	2.48509	2.69338	IL10
cellular response to interleukin-21 (GO:0098757)	'1/8'	0.338302	1	2.48509	2.69338	STAT1
aorta development (GO:0035904)	'1/8'	0.338302	1	2.48509	2.69338	PKD2
establishment of integrated proviral latency (GO:0075713)	'1/8'	0.338302	1	2.48509	2.69338	HMGA1
peptidyl-arginine methylation, to asymmetrical-dimethyl arginine (GO:0019919)	'1/8'	0.338302	1	2.48509	2.69338	CARM1
positive regulation of interleukin-8 biosynthetic process (GO:0045416)	'1/8'	0.338302	1	2.48509	2.69338	TNF
translocation of molecules into host (GO:0044417)	'1/8'	0.338302	1	2.48509	2.69338	DDX39B
regulation of histone H4 acetylation (GO:0090239)	'1/8'	0.338302	1	2.48509	2.69338	CTBP1
cytoskeletal anchoring at nuclear membrane (GO:0090286)	'1/8'	0.338302	1	2.48509	2.69338	SUN2
positive regulation of alpha-beta T cell differentiation (GO:0046638)	'1/8'	0.338302	1	2.48509	2.69338	TNFSF4
intestinal cholesterol absorption (GO:0030299)	'1/8'	0.338302	1	2.48509	2.69338	LDLR
positive regulation of chromatin binding (GO:0035563)	'1/8'	0.338302	1	2.48509	2.69338	DTX3L
cardiolipin biosynthetic process (GO:0032049)	'1/8'	0.338302	1	2.48509	2.69338	TAZ
negative regulation of activated T cell proliferation (GO:0046007)	'1/8'	0.338302	1	2.48509	2.69338	BTN2A2
nuclear-transcribed mRNA catabolic process, deadenylation-independent decay (GO:0031086)	'1/8'	0.338302	1	2.48509	2.69338	EDC3
interleukin-21-mediated signaling pathway (GO:0038114)	'1/8'	0.338302	1	2.48509	2.69338	STAT1
regulation of protein deacetylation (GO:0090311)	'1/8'	0.338302	1	2.48509	2.69338	SPRED2
cellular cation homeostasis (GO:0030003)	'1/8'	0.338302	1	2.48509	2.69338	LETM1
negative regulation of T-helper cell differentiation (GO:0045623)	'1/8'	0.338302	1	2.48509	2.69338	TNFSF4
positive regulation of early endosome to late endosome transport (GO:2000643)	'1/8'	0.338302	1	2.48509	2.69338	VPS11
isoprenoid metabolic process (GO:0006720)	'1/8'	0.338302	1	2.48509	2.69338	GGPS1
excitatory synapse assembly (GO:1904861)	'1/8'	0.338302	1	2.48509	2.69338	SHANK2
regulation of cytoplasmic transport (GO:1903649)	'1/8'	0.338302	1	2.48509	2.69338	MAPK1
desensitization of G-protein coupled receptor protein signaling pathway (GO:0002029)	'1/8'	0.338302	1	2.48509	2.69338	LY6G6E
regulation of transcription from RNA polymerase II promoter in response to oxidative stress (GO:0043619)	'1/8'	0.338302	1	2.48509	2.69338	ATF4
estrogen biosynthetic process (GO:0006703)	'1/8'	0.338302	1	2.48509	2.69338	HSD17B11
TORC1 signaling (GO:0038202)	'1/8'	0.338302	1	2.48509	2.69338	CLEC16A
positive regulation of IRE1-mediated unfolded protein response (GO:1903896)	'1/8'	0.338302	1	2.48509	2.69338	HSPA1A
regulation of store-operated calcium entry (GO:2001256)	'1/8'	0.338302	1	2.48509	2.69338	CD84
positive regulation of metanephros development (GO:0072216)	'1/8'	0.338302	1	2.48509	2.69338	PDGFB
cell junction maintenance (GO:0034331)	'1/8'	0.338302	1	2.48509	2.69338	CSF1R
negative regulation of centriole replication (GO:0046600)	'1/8'	0.338302	1	2.48509	2.69338	RBM14
regulation of aspartic-type endopeptidase activity involved in amyloid precursor protein catabolic process (GO:1902959)	'1/8'	0.338302	1	2.48509	2.69338	LYN
negative regulation of mRNA polyadenylation (GO:1900364)	'1/8'	0.338302	1	2.48509	2.69338	NELFE
regulation of type B pancreatic cell development (GO:2000074)	'1/8'	0.338302	1	2.48509	2.69338	GSK3B
heterochromatin assembly (GO:0031507)	'1/8'	0.338302	1	2.48509	2.69338	HMGA1
positive regulation of immunoglobulin mediated immune response (GO:0002891)	'1/8'	0.338302	1	2.48509	2.69338	TNFSF4
inositol phosphate catabolic process (GO:0071545)	'1/8'	0.338302	1	2.48509	2.69338	NUDT3
positive regulation of monocyte differentiation (GO:0045657)	'1/8'	0.338302	1	2.48509	2.69338	CD74
positive regulation of mRNA 3'-end processing (GO:0031442)	'1/8'	0.338302	1	2.48509	2.69338	NUDT21
regulation of nitrogen compound metabolic process (GO:0051171)	'1/8'	0.338302	1	2.48509	2.69338	LDLR
cardiac muscle hypertrophy (GO:0003300)	'1/8'	0.338302	1	2.48509	2.69338	TCAP
negative regulation of neuron projection regeneration (GO:0070571)	'1/8'	0.338302	1	2.48509	2.69338	THY1
granulocyte differentiation (GO:0030851)	'1/8'	0.338302	1	2.48509	2.69338	CSF3
actin filament network formation (GO:0051639)	'1/8'	0.338302	1	2.48509	2.69338	CARMIL1
peroxisomal transport (GO:0043574)	'1/8'	0.338302	1	2.48509	2.69338	ABCD1
negative regulation of bone remodeling (GO:0046851)	'1/8'	0.338302	1	2.48509	2.69338	TNFAIP3
regulation of ERAD pathway (GO:1904292)	'1/8'	0.338302	1	2.48509	2.69338	BAG6
regulation of T-helper 2 cell differentiation (GO:0045628)	'1/8'	0.338302	1	2.48509	2.69338	TNFSF4
regulation of amyloid fibril formation (GO:1905906)	'1/8'	0.338302	1	2.48509	2.69338	LDLR
regulation of long term synaptic depression (GO:1900452)	'1/8'	0.338302	1	2.48509	2.69338	KCNB1
peptidyl-lysine acetylation (GO:0018394)	'1/8'	0.338302	1	2.48509	2.69338	BAG6
viral mRNA export from host cell nucleus (GO:0046784)	'1/8'	0.338302	1	2.48509	2.69338	DDX39B
negative regulation of telomerase activity (GO:0051974)	'1/8'	0.338302	1	2.48509	2.69338	PINX1
regulation of peroxisome proliferator activated receptor signaling pathway (GO:0035358)	'1/8'	0.338302	1	2.48509	2.69338	PTGIS
response to leptin (GO:0044321)	'1/8'	0.338302	1	2.48509	2.69338	NR1D1
regulation of keratinocyte migration (GO:0051547)	'1/8'	0.338302	1	2.48509	2.69338	MMP9
regulation of receptor binding (GO:1900120)	'1/8'	0.338302	1	2.48509	2.69338	MMP9
endochondral ossification (GO:0001958)	'1/8'	0.338302	1	2.48509	2.69338	INPPL1
kidney mesenchyme development (GO:0072074)	'1/8'	0.338302	1	2.48509	2.69338	PKD2
cellular monovalent inorganic anion homeostasis (GO:0030320)	'1/8'	0.338302	1	2.48509	2.69338	SLC12A5
polyol biosynthetic process (GO:0046173)	'1/8'	0.338302	1	2.48509	2.69338	FGF2
mesenchymal cell differentiation (GO:0048762)	'3/41'	0.340566	1	1.45469	1.56691	GSK3B;SNAI1;LRP6
DNA duplex unwinding (GO:0032508)	'3/41'	0.340566	1	1.45469	1.56691	DHX9;HMGA1;GTF2H4
negative regulation of STAT cascade (GO:1904893)	'3/41'	0.340566	1	1.45469	1.56691	SOCS1;BGN;LRRC3C
negative regulation of proteolysis (GO:0045861)	'3/41'	0.340566	1	1.45469	1.56691	BAG6;IL10;USP17L2
viral transcription (GO:0019083)	'7/113'	0.341544	1	1.23155	1.32303	RPS25;RPL3;DHX9;RPS20;RPL10A;RPS10;RPL19
positive regulation of neutrophil chemotaxis (GO:0090023)	'2/24'	0.341895	1	1.65673	1.77809	CD74;CCR7
proteasomal ubiquitin-independent protein catabolic process (GO:0010499)	'2/24'	0.341895	1	1.65673	1.77809	KEAP1;PSMB9
ATP generation from ADP (GO:0006757)	'2/24'	0.341895	1	1.65673	1.77809	PFKFB2;HK2
drug catabolic process (GO:0042737)	'2/24'	0.341895	1	1.65673	1.77809	NR1I2;CYP1A2
positive regulation of endopeptidase activity (GO:0010950)	'2/24'	0.341895	1	1.65673	1.77809	LYN;PYCARD
negative regulation of oxidative stress-induced cell death (GO:1903202)	'2/24'	0.341895	1	1.65673	1.77809	HTRA2;ATF4
cellular senescence (GO:0090398)	'2/24'	0.341895	1	1.65673	1.77809	HMGA1;ULK3
negative regulation of endothelial cell apoptotic process (GO:2000352)	'2/24'	0.341895	1	1.65673	1.77809	TNFAIP3;ICAM1
positive regulation of dephosphorylation (GO:0035306)	'2/24'	0.341895	1	1.65673	1.77809	MTMR9;PIN1
positive regulation of vascular endothelial growth factor production (GO:0010575)	'2/24'	0.341895	1	1.65673	1.77809	GATA4;ATF4
mRNA splice site selection (GO:0006376)	'2/24'	0.341895	1	1.65673	1.77809	SNRPC;SLU7
fatty acid derivative biosynthetic process (GO:1901570)	'2/24'	0.341895	1	1.65673	1.77809	PPT2;HTD2
protein alpha-1,2-demannosylation (GO:0036508)	'2/24'	0.341895	1	1.65673	1.77809	EDEM3;RNF5
organic cation transport (GO:0015695)	'2/24'	0.341895	1	1.65673	1.77809	SLC44A4;SLC44A2
positive regulation of protein localization to membrane (GO:1905477)	'6/95'	0.344069	1	1.25562	1.33964	ITGAM;KCNB1;ERBB2;PTPN9;STX4;MIEF1
receptor-mediated endocytosis (GO:0006898)	'11/188'	0.347157	1	1.16323	1.23068	GAK;IGLV1-40;IGLV1-51;FCER1G;IGLV1-47;HYOU1;FCGR2B;ABCD1;LDLR;DNM2;LRP6
regulation of protein modification process (GO:0031399)	'3/42'	0.354524	1	1.42005	1.47256	LYN;SPRED2;SOCS1
positive regulation of protein localization to nucleus (GO:1900182)	'3/42'	0.354524	1	1.42005	1.47256	DTX3L;PINX1;RBM22
fibroblast growth factor receptor signaling pathway (GO:0008543)	'5/78'	0.355716	1	1.2744	1.31726	SPRED2;POLR2C;MAPK1;FGF2;FGFRL1
positive regulation of protein binding (GO:0032092)	'4/60'	0.356844	1	1.32538	1.36575	GSK3B;CSF3;DTX3L;MMP9
response to reactive oxygen species (GO:0000302)	'4/60'	0.356844	1	1.32538	1.36575	MAPK1;CCR7;PKD2;MMP9
heterotypic cell-cell adhesion (GO:0034113)	'2/25'	0.360436	1	1.59046	1.62297	ITGAD;ITGAX
protein import into nucleus, translocation (GO:0000060)	'2/25'	0.360436	1	1.59046	1.62297	TNF;RBM22
inorganic cation import across plasma membrane (GO:0098659)	'2/25'	0.360436	1	1.59046	1.62297	SLC9A3;SLC9A8
chondroitin sulfate proteoglycan biosynthetic process (GO:0050650)	'2/25'	0.360436	1	1.59046	1.62297	BGN;CSPG4
monocarboxylic acid catabolic process (GO:0072329)	'2/25'	0.360436	1	1.59046	1.62297	IDUA;PPARD
positive regulation of interleukin-1 beta secretion (GO:0050718)	'2/25'	0.360436	1	1.59046	1.62297	PYCARD;PYDC1
negative regulation of cellular protein localization (GO:1903828)	'2/25'	0.360436	1	1.59046	1.62297	GSK3B;SIN3A
modulation of excitatory postsynaptic potential (GO:0098815)	'2/25'	0.360436	1	1.59046	1.62297	STX1B;SHANK2
positive regulation of neutrophil migration (GO:1902624)	'2/25'	0.360436	1	1.59046	1.62297	CD74;CCR7
peptidyl-tyrosine dephosphorylation (GO:0035335)	'2/25'	0.360436	1	1.59046	1.62297	PTPN9;PTPN13
regulation of cellular protein localization (GO:1903827)	'2/25'	0.360436	1	1.59046	1.62297	PIN1;RAB11FIP5
positive regulation of peptidyl-threonine phosphorylation (GO:0010800)	'2/25'	0.360436	1	1.59046	1.62297	MAPK1;S1PR2
negative regulation of cellular process (GO:0048523)	'29/534'	0.361534	1	1.07966	1.09845	CTBP1;TGFB1I1;NOTCH4;PINX1;HTRA2;PKD2;FGF2;ETS1;PPP2R1A;SERTAD2;CSK;PLXNA3;LYN;CDKN2D;APOBEC3C;IL10;APOBEC3D;BTN2A2;HMGA1;SMARCA4;FABP6;PDE12;CSNK2B;NEURL1;PLXNB3;HSPA1B;APOBEC3A;HSPA1A;APOBEC3B
negative regulation of cell motility (GO:2000146)	'6/97'	0.362166	1	1.22973	1.24898	PLXNB3;PIN1;THY1;SRGAP2;CX3CL1;ARHGAP4
negative regulation of mitotic cell cycle phase transition (GO:1901991)	'5/79'	0.365815	1	1.25827	1.26535	PINX1;PSMD3;PKD2;SKP1;PSMB9
regulation of DNA replication (GO:0006275)	'4/61'	0.368422	1	1.30365	1.30173	PPP2R1A;DHX9;EHMT2;PDGFB
digestive tract development (GO:0048565)	'3/43'	0.368444	1	1.38703	1.3849	SMO;GATA4;TNF
histone modification (GO:0016570)	'6/98'	0.371235	1	1.21719	1.20613	CCNA2;RBM14;SIN3A;EHMT2;CARM1;KAT8
response to UV (GO:0009411)	'6/98'	0.371235	1	1.21719	1.20613	CDKN2D;UVSSA;IL12B;IL12A;ATF4;MAPK13
negative regulation of circadian rhythm (GO:0042754)	'1/9'	0.371599	1	2.20897	2.18675	SIN3A
secretory granule organization (GO:0033363)	'1/9'	0.371599	1	2.20897	2.18675	LYST
positive regulation of transcription of nuclear large rRNA transcript from RNA polymerase I promoter (GO:1901838)	'1/9'	0.371599	1	2.20897	2.18675	SMARCA4
adult heart development (GO:0007512)	'1/9'	0.371599	1	2.20897	2.18675	TCAP
small RNA loading onto RISC (GO:0070922)	'1/9'	0.371599	1	2.20897	2.18675	DHX9
RNA destabilization (GO:0050779)	'1/9'	0.371599	1	2.20897	2.18675	DXO
dynamin family protein polymerization involved in membrane fission (GO:0003373)	'1/9'	0.371599	1	2.20897	2.18675	DNM2
negative regulation of phagocytosis (GO:0050765)	'1/9'	0.371599	1	2.20897	2.18675	FCGR2B
positive regulation of protein maturation (GO:1903319)	'1/9'	0.371599	1	2.20897	2.18675	TNP2
ATF6-mediated unfolded protein response (GO:0036500)	'1/9'	0.371599	1	2.20897	2.18675	ATF6B
epithelial cell apoptotic process (GO:1904019)	'1/9'	0.371599	1	2.20897	2.18675	IL10
neuron maturation (GO:0042551)	'1/9'	0.371599	1	2.20897	2.18675	ANKS1A
positive regulation of triglyceride biosynthetic process (GO:0010867)	'1/9'	0.371599	1	2.20897	2.18675	LDLR
cellular response to interleukin-4 (GO:0071353)	'1/9'	0.371599	1	2.20897	2.18675	TCF7
anoikis (GO:0043276)	'1/9'	0.371599	1	2.20897	2.18675	IKBKG
regulation of interleukin-1 secretion (GO:0050704)	'1/9'	0.371599	1	2.20897	2.18675	CCR7
regulation of T-helper 1 type immune response (GO:0002825)	'1/9'	0.371599	1	2.20897	2.18675	IL12B
pericardium development (GO:0060039)	'1/9'	0.371599	1	2.20897	2.18675	LRP6
regulation of SNARE complex assembly (GO:0035542)	'1/9'	0.371599	1	2.20897	2.18675	VPS11
regulation of mast cell activation involved in immune response (GO:0033006)	'1/9'	0.371599	1	2.20897	2.18675	LYN
mature B cell differentiation involved in immune response (GO:0002313)	'1/9'	0.371599	1	2.20897	2.18675	FCGR2B
adipose tissue development (GO:0060612)	'1/9'	0.371599	1	2.20897	2.18675	ARID5B
negative regulation of natural killer cell mediated cytotoxicity (GO:0045953)	'1/9'	0.371599	1	2.20897	2.18675	MICA
negative regulation of mRNA 3'-end processing (GO:0031441)	'1/9'	0.371599	1	2.20897	2.18675	NELFE
regulation of platelet-derived growth factor receptor-beta signaling pathway (GO:2000586)	'1/9'	0.371599	1	2.20897	2.18675	PDGFB
peptidyl-arginine omega-N-methylation (GO:0035247)	'1/9'	0.371599	1	2.20897	2.18675	CARM1
positive regulation of leukocyte apoptotic process (GO:2000108)	'1/9'	0.371599	1	2.20897	2.18675	LYN
ATP synthesis coupled electron transport (GO:0042773)	'1/9'	0.371599	1	2.20897	2.18675	TAZ
response to muscle stretch (GO:0035994)	'1/9'	0.371599	1	2.20897	2.18675	TCAP
establishment of viral latency (GO:0019043)	'1/9'	0.371599	1	2.20897	2.18675	HMGA1
nicotinamide nucleotide biosynthetic process (GO:0019359)	'1/9'	0.371599	1	2.20897	2.18675	NADSYN1
heterochromatin organization (GO:0070828)	'1/9'	0.371599	1	2.20897	2.18675	SNAI1
virion attachment to host cell (GO:0019062)	'1/9'	0.371599	1	2.20897	2.18675	ICAM1
negative regulation of phosphatidylinositol 3-kinase signaling (GO:0014067)	'1/9'	0.371599	1	2.20897	2.18675	STAMBP
columnar/cuboidal epithelial cell differentiation (GO:0002065)	'1/9'	0.371599	1	2.20897	2.18675	GATA4
response to muramyl dipeptide (GO:0032495)	'1/9'	0.371599	1	2.20897	2.18675	IRF5
positive regulation of autophagosome assembly (GO:2000786)	'1/9'	0.371599	1	2.20897	2.18675	PIP4K2B
negative regulation of histone methylation (GO:0031061)	'1/9'	0.371599	1	2.20897	2.18675	DNMT1
receptor recycling (GO:0001881)	'1/9'	0.371599	1	2.20897	2.18675	ARFGEF2
nuclear-transcribed mRNA catabolic process, exonucleolytic, 3'-5' (GO:0034427)	'1/9'	0.371599	1	2.20897	2.18675	SKIV2L
peptidyl-arginine methylation (GO:0018216)	'1/9'	0.371599	1	2.20897	2.18675	CARM1
positive regulation of ribosome biogenesis (GO:0090070)	'1/9'	0.371599	1	2.20897	2.18675	HEATR1
intestinal lipid absorption (GO:0098856)	'1/9'	0.371599	1	2.20897	2.18675	LDLR
Notch signaling involved in heart development (GO:0061314)	'1/9'	0.371599	1	2.20897	2.18675	SNAI1
omega-hydroxylase P450 pathway (GO:0097267)	'1/9'	0.371599	1	2.20897	2.18675	CYP1A2
negative regulation of heterotypic cell-cell adhesion (GO:0034115)	'1/9'	0.371599	1	2.20897	2.18675	IL10
regulation of cell-cell adhesion involved in gastrulation (GO:0070587)	'1/9'	0.371599	1	2.20897	2.18675	IL10
regulation of bile acid biosynthetic process (GO:0070857)	'1/9'	0.371599	1	2.20897	2.18675	NR1D1
regulation of organ morphogenesis (GO:2000027)	'1/9'	0.371599	1	2.20897	2.18675	SMO
positive regulation of rRNA processing (GO:2000234)	'1/9'	0.371599	1	2.20897	2.18675	HEATR1
regulation of methylation-dependent chromatin silencing (GO:0090308)	'1/9'	0.371599	1	2.20897	2.18675	DNMT1
postsynaptic density organization (GO:0097106)	'1/9'	0.371599	1	2.20897	2.18675	SHANK2
negative regulation of interferon-beta production (GO:0032688)	'1/9'	0.371599	1	2.20897	2.18675	PYCARD
response to interleukin-4 (GO:0070670)	'1/9'	0.371599	1	2.20897	2.18675	TCF7
regulation of leukocyte degranulation (GO:0043300)	'1/9'	0.371599	1	2.20897	2.18675	LYN
protein autoprocessing (GO:0016540)	'1/9'	0.371599	1	2.20897	2.18675	HTRA2
protein hexamerization (GO:0034214)	'1/9'	0.371599	1	2.20897	2.18675	LETM1
negative regulation of chromatin silencing (GO:0031936)	'1/9'	0.371599	1	2.20897	2.18675	HMGA1
negative regulation of lipid localization (GO:1905953)	'1/9'	0.371599	1	2.20897	2.18675	TNF
regulation of homotypic cell-cell adhesion (GO:0034110)	'1/9'	0.371599	1	2.20897	2.18675	LYN
dynamin family protein polymerization involved in mitochondrial fission (GO:0003374)	'1/9'	0.371599	1	2.20897	2.18675	DNM2
positive regulation of vascular endothelial cell proliferation (GO:1905564)	'1/9'	0.371599	1	2.20897	2.18675	FGF2
cellular response to acidic pH (GO:0071468)	'1/9'	0.371599	1	2.20897	2.18675	RAB11FIP5
tRNA wobble uridine modification (GO:0002098)	'1/9'	0.371599	1	2.20897	2.18675	CTU1
nuclear RNA surveillance (GO:0071027)	'1/9'	0.371599	1	2.20897	2.18675	DXO
fatty acid homeostasis (GO:0055089)	'1/9'	0.371599	1	2.20897	2.18675	MLXIPL
cytoskeletal anchoring at plasma membrane (GO:0007016)	'1/9'	0.371599	1	2.20897	2.18675	FLNB
histone phosphorylation (GO:0016572)	'1/9'	0.371599	1	2.20897	2.18675	CCNA2
negative regulation of peptidyl-lysine acetylation (GO:2000757)	'1/9'	0.371599	1	2.20897	2.18675	CTBP1
cyclic nucleotide catabolic process (GO:0009214)	'1/9'	0.371599	1	2.20897	2.18675	PDE4A
nucleic acid metabolic process (GO:0090304)	'5/80'	0.375919	1	1.24254	1.21568	PDE12;POLR2C;TREX2;DXO;DNASE1L3
negative regulation of defense response (GO:0031348)	'5/80'	0.375919	1	1.24254	1.21568	IL10;PTGIS;RNF26;TNFAIP3;PPARD
positive regulation of cellular process (GO:0048522)	'28/519'	0.378199	1	1.07256	1.04289	CSF1R;CSF3;CTF1;SLC44A4;NUMA1;HILPDA;COX17;PDGFB;HTRA2;LAMC2;AGPAT1;FGF2;ETS1;LRP6;CRKL;MECP2;ERBB2;VPS11;STX4;S1PR2;SLAMF1;LYN;HCFC1;MLXIPL;TNFSF4;STAMBP;FAM98A;FCGR2B
positive regulation of interferon-beta production (GO:0032728)	'2/26'	0.378778	1	1.52929	1.48464	DHX9;IRF5
lipid modification (GO:0030258)	'2/26'	0.378778	1	1.52929	1.48464	PLPPR2;DGKQ
regulation of NF-kappaB import into nucleus (GO:0042345)	'2/26'	0.378778	1	1.52929	1.48464	IL12B;TNF
positive regulation of granulocyte chemotaxis (GO:0071624)	'2/26'	0.378778	1	1.52929	1.48464	CD74;CCR7
internal peptidyl-lysine acetylation (GO:0018393)	'2/26'	0.378778	1	1.52929	1.48464	BAG6;KAT8
regulation of microtubule-based process (GO:0032886)	'2/26'	0.378778	1	1.52929	1.48464	GSK3B;ERBB2
regulation of viral entry into host cell (GO:0046596)	'2/26'	0.378778	1	1.52929	1.48464	CD74;TRIM38
positive regulation of release of cytochrome c from mitochondria (GO:0090200)	'2/26'	0.378778	1	1.52929	1.48464	PYCARD;MMP9
GPI anchor metabolic process (GO:0006505)	'2/26'	0.378778	1	1.52929	1.48464	PIGC;PGAP3
regulation of T cell receptor signaling pathway (GO:0050856)	'2/26'	0.378778	1	1.52929	1.48464	RAB29;THY1
apoptotic process (GO:0006915)	'13/231'	0.379131	1	1.11883	1.08512	GSDMA;PLAG1;CSE1L;HK2;PYCARD;BAG6;PPP2R1A;LTA;VDAC1;IKBKG;BCL2L14;IER3;PPARD
positive regulation of type I interferon production (GO:0032481)	'4/62'	0.379987	1	1.28263	1.24109	IRAK1;DHX9;STAT1;IRF5
negative regulation of G2/M transition of mitotic cell cycle (GO:0010972)	'4/62'	0.379987	1	1.28263	1.24109	PINX1;PSMD3;SKP1;PSMB9
positive regulation of catabolic process (GO:0009896)	'4/62'	0.379987	1	1.28263	1.24109	GSK3B;TNFAIP3;C4BPB;TNF
steroid metabolic process (GO:0008202)	'6/99'	0.380312	1	1.20489	1.16485	STARD3;CYP11A1;CYP1A2;NR1I2;FDX2;FDFT1
cholesterol transport (GO:0030301)	'3/44'	0.38231	1	1.3555	1.30335	STARD3;APOM;LDLR
positive regulation of intracellular transport (GO:0032388)	'3/44'	0.38231	1	1.3555	1.30335	GSK3B;NUMA1;RAB29
positive regulation of transport (GO:0051050)	'3/44'	0.38231	1	1.3555	1.30335	NUMA1;TNF;LDLR
microtubule cytoskeleton organization involved in mitosis (GO:1902850)	'3/44'	0.38231	1	1.3555	1.30335	MECP2;SUN2;TBCE
regulation of intracellular pH (GO:0051453)	'3/44'	0.38231	1	1.3555	1.30335	SLC9A3;SLC26A1;SLC9A8
posttranscriptional regulation of gene expression (GO:0010608)	'3/44'	0.38231	1	1.3555	1.30335	DDX6;TCOF1;ZC3H7A
positive regulation of actin filament bundle assembly (GO:0032233)	'3/44'	0.38231	1	1.3555	1.30335	CARMIL1;LIMK1;PPM1F
positive regulation of viral process (GO:0048524)	'3/44'	0.38231	1	1.3555	1.30335	DHX9;POLR2C;NELFE
positive regulation of protein serine/threonine kinase activity (GO:0071902)	'7/118'	0.382957	1	1.17936	1.13199	CSF1R;CD40;IRAK1;ERBB2;PDGFB;TNF;FGF2
protein autophosphorylation (GO:0046777)	'10/175'	0.385731	1	1.13604	1.08221	BLK;LYN;CSF1R;GSK3B;IRAK1;MAPKAPK2;ERBB2;ULK3;CSK;TYK2
positive regulation of binding (GO:0051099)	'5/81'	0.386021	1	1.2272	1.16813	GSK3B;CSF3;DTX3L;DHX9;MMP9
positive regulation of protein catabolic process (GO:0045732)	'5/81'	0.386021	1	1.2272	1.16813	GSK3B;VPS11;TNFAIP3;C4BPB;TNF
negative regulation of nucleic acid-templated transcription (GO:1903507)	'24/444'	0.387628	1	1.07463	1.01844	PCGF6;CIITA;ZNF350;THRA;CTBP1;NR1I2;PDGFB;HMGA1;ARID5B;NR1D1;IKZF1;TNF;PPM1F;HINFP;SMARCA4;MECP2;HIC2;MLXIPL;ILF3;SIN3A;THAP7;TNFSF4;KAT8;PPARD
regulation of neuron projection development (GO:0010975)	'7/119'	0.391271	1	1.16945	1.09736	LYN;GAK;STX1B;PLXNB3;RAB29;PTPN9;CX3CL1
oligosaccharide metabolic process (GO:0009311)	'4/63'	0.39153	1	1.26227	1.18362	MANBA;IDUA;NEU1;MAN2C1
positive regulation of cell projection organization (GO:0031346)	'4/63'	0.39153	1	1.26227	1.18362	LYN;CARMIL1;PLXNB3;CX3CL1
ribosomal large subunit biogenesis (GO:0042273)	'4/63'	0.39153	1	1.26227	1.18362	RPL3;PPAN-P2RY11;PPAN;RPL10A
nucleus organization (GO:0006997)	'3/45'	0.396106	1	1.32538	1.2274	SUN2;PRM2;NUMA1
positive regulation of protein secretion (GO:0050714)	'5/82'	0.396113	1	1.21224	1.1226	IL10;BLK;TNFSF4;STX4;TNF
regulation of intracellular steroid hormone receptor signaling pathway (GO:0033143)	'2/27'	0.396896	1	1.47265	1.36084	CARM1;KCTD6
telomere maintenance via telomere lengthening (GO:0010833)	'2/27'	0.396896	1	1.47265	1.36084	PINX1;SMG7
cristae formation (GO:0042407)	'2/27'	0.396896	1	1.47265	1.36084	LETM1;TAZ
negative regulation of small GTPase mediated signal transduction (GO:0051058)	'2/27'	0.396896	1	1.47265	1.36084	SPRY1;STAMBP
modulation by host of viral transcription (GO:0043921)	'2/27'	0.396896	1	1.47265	1.36084	TAF11;SMARCA4
phagosome acidification (GO:0090383)	'2/27'	0.396896	1	1.47265	1.36084	ATP6V1G2;ATP6V1F
extrinsic apoptotic signaling pathway via death domain receptors (GO:0008625)	'2/27'	0.396896	1	1.47265	1.36084	DDX47;TNF
regulation of neurotransmitter secretion (GO:0046928)	'2/27'	0.396896	1	1.47265	1.36084	STX1B;CPLX1
positive regulation of substrate adhesion-dependent cell spreading (GO:1900026)	'2/27'	0.396896	1	1.47265	1.36084	CARMIL1;CRKL
regulation of vascular endothelial growth factor production (GO:0010574)	'2/27'	0.396896	1	1.47265	1.36084	GATA4;ATF4
regulation of autophagy of mitochondrion (GO:1903146)	'2/27'	0.396896	1	1.47265	1.36084	HTRA2;VDAC1
regulation of angiogenesis (GO:0045765)	'10/177'	0.399373	1	1.1232	1.03094	MECP2;CD40;PTGIS;STAT1;ERBB2;TNFAIP3;GATA4;FGF2;ETS1;HK2
enzyme linked receptor protein signaling pathway (GO:0007167)	'7/120'	0.399586	1	1.15971	1.06383	BLK;LYN;CSF1R;IRAK1;ERBB2;CSK;TYK2
glycerophospholipid metabolic process (GO:0006650)	'4/64'	0.40304	1	1.24254	1.12912	PIGC;CSF1R;PRDX6;PLA1A
regulation of phospholipase C activity (GO:1900274)	'1/10'	0.403222	1	1.98807	1.8057	FGF2
protein deglycosylation (GO:0006517)	'1/10'	0.403222	1	1.98807	1.8057	MAN2C1
regulation of chromatin organization (GO:1902275)	'1/10'	0.403222	1	1.98807	1.8057	SETD1A
thyroid gland development (GO:0030878)	'1/10'	0.403222	1	1.98807	1.8057	THRA
cellular response to thyroid hormone stimulus (GO:0097067)	'1/10'	0.403222	1	1.98807	1.8057	CTSB
dorsal/ventral axis specification (GO:0009950)	'1/10'	0.403222	1	1.98807	1.8057	LRP6
positive regulation of calcium ion import (GO:0090280)	'1/10'	0.403222	1	1.98807	1.8057	PDGFB
regulation of myeloid leukocyte differentiation (GO:0002761)	'1/10'	0.403222	1	1.98807	1.8057	CEBPB
superoxide anion generation (GO:0042554)	'1/10'	0.403222	1	1.98807	1.8057	NCF2
positive regulation of transcription from RNA polymerase III promoter (GO:0045945)	'1/10'	0.403222	1	1.98807	1.8057	ERBB2
positive regulation of cytoplasmic transport (GO:1903651)	'1/10'	0.403222	1	1.98807	1.8057	VPS11
chloride ion homeostasis (GO:0055064)	'1/10'	0.403222	1	1.98807	1.8057	SLC12A5
protein K11-linked deubiquitination (GO:0035871)	'1/10'	0.403222	1	1.98807	1.8057	TNFAIP3
oxalate transport (GO:0019532)	'1/10'	0.403222	1	1.98807	1.8057	SLC26A1
phosphatidylglycerol biosynthetic process (GO:0006655)	'1/10'	0.403222	1	1.98807	1.8057	TAZ
mitotic nuclear envelope reassembly (GO:0007084)	'1/10'	0.403222	1	1.98807	1.8057	PPP2R1A
positive regulation of alcohol biosynthetic process (GO:1902932)	'1/10'	0.403222	1	1.98807	1.8057	TNF
positive regulation of receptor recycling (GO:0001921)	'1/10'	0.403222	1	1.98807	1.8057	RAB29
response to acidic pH (GO:0010447)	'1/10'	0.403222	1	1.98807	1.8057	RAB11FIP5
skeletal muscle thin filament assembly (GO:0030240)	'1/10'	0.403222	1	1.98807	1.8057	TCAP
mesoderm morphogenesis (GO:0048332)	'1/10'	0.403222	1	1.98807	1.8057	SNAI1
positive regulation of bone remodeling (GO:0046852)	'1/10'	0.403222	1	1.98807	1.8057	SPP1
aspartate family amino acid metabolic process (GO:0009066)	'1/10'	0.403222	1	1.98807	1.8057	MSRA
regulation of amyloid-beta clearance (GO:1900221)	'1/10'	0.403222	1	1.98807	1.8057	LDLR
cell-cell junction maintenance (GO:0045217)	'1/10'	0.403222	1	1.98807	1.8057	CSF1R
regulation of DNA-templated transcription, initiation (GO:2000142)	'1/10'	0.403222	1	1.98807	1.8057	THRA
peptidyl-lysine dimethylation (GO:0018027)	'1/10'	0.403222	1	1.98807	1.8057	EHMT2
creatine metabolic process (GO:0006600)	'1/10'	0.403222	1	1.98807	1.8057	SLC6A8
cell differentiation involved in metanephros development (GO:0072202)	'1/10'	0.403222	1	1.98807	1.8057	STAT1
glycoprotein catabolic process (GO:0006516)	'1/10'	0.403222	1	1.98807	1.8057	MANBA
glycerolipid metabolic process (GO:0046486)	'1/10'	0.403222	1	1.98807	1.8057	DGKQ
endosomal vesicle fusion (GO:0034058)	'1/10'	0.403222	1	1.98807	1.8057	VPS11
cellular response to ATP (GO:0071318)	'1/10'	0.403222	1	1.98807	1.8057	P2RY11
regulation of cytoplasmic translation (GO:2000765)	'1/10'	0.403222	1	1.98807	1.8057	DHX9
motor neuron axon guidance (GO:0008045)	'1/10'	0.403222	1	1.98807	1.8057	PLXNA3
negative regulation of lipopolysaccharide-mediated signaling pathway (GO:0031665)	'1/10'	0.403222	1	1.98807	1.8057	NFKBIL1
nuclear mRNA surveillance (GO:0071028)	'1/10'	0.403222	1	1.98807	1.8057	DXO
positive regulation of T cell receptor signaling pathway (GO:0050862)	'1/10'	0.403222	1	1.98807	1.8057	RAB29
cardiovascular system development (GO:0072358)	'1/10'	0.403222	1	1.98807	1.8057	NOTCH4
ectoderm development (GO:0007398)	'1/10'	0.403222	1	1.98807	1.8057	ITGAM
positive regulation of protein exit from endoplasmic reticulum (GO:0070863)	'1/10'	0.403222	1	1.98807	1.8057	BCAP31
regulation of DNA damage checkpoint (GO:2000001)	'1/10'	0.403222	1	1.98807	1.8057	DDX39B
negative regulation of protein maturation (GO:1903318)	'1/10'	0.403222	1	1.98807	1.8057	USP17L2
negative regulation of centrosome duplication (GO:0010826)	'1/10'	0.403222	1	1.98807	1.8057	RBM14
protein localization to mitochondrion (GO:0070585)	'1/10'	0.403222	1	1.98807	1.8057	HK2
regulation of gene expression by genetic imprinting (GO:0006349)	'1/10'	0.403222	1	1.98807	1.8057	PCGF3
regulation of podosome assembly (GO:0071801)	'1/10'	0.403222	1	1.98807	1.8057	TNF
positive regulation of bone resorption (GO:0045780)	'1/10'	0.403222	1	1.98807	1.8057	SPP1
actin filament-based transport (GO:0099515)	'1/10'	0.403222	1	1.98807	1.8057	SUN2
ceramide catabolic process (GO:0046514)	'1/10'	0.403222	1	1.98807	1.8057	NEU1
negative regulation of transcription from RNA polymerase II promoter in response to stress (GO:0097201)	'1/10'	0.403222	1	1.98807	1.8057	HSPA1A
positive regulation of insulin secretion involved in cellular response to glucose stimulus (GO:0035774)	'1/10'	0.403222	1	1.98807	1.8057	STX4
coenzyme A metabolic process (GO:0015936)	'1/10'	0.403222	1	1.98807	1.8057	PPCDC
tRNA wobble base modification (GO:0002097)	'1/10'	0.403222	1	1.98807	1.8057	CTU1
glucocorticoid metabolic process (GO:0008211)	'1/10'	0.403222	1	1.98807	1.8057	CYP11A1
positive regulation of interleukin-13 production (GO:0032736)	'1/10'	0.403222	1	1.98807	1.8057	TNFSF4
regulation of mRNA 3'-end processing (GO:0031440)	'1/10'	0.403222	1	1.98807	1.8057	NUDT21
cellular response to leucine starvation (GO:1990253)	'1/10'	0.403222	1	1.98807	1.8057	RRAGB
protein kinase A signaling (GO:0010737)	'1/10'	0.403222	1	1.98807	1.8057	TCP11
neurotransmitter receptor internalization (GO:0099590)	'1/10'	0.403222	1	1.98807	1.8057	DNM2
positive regulation of execution phase of apoptosis (GO:1900119)	'1/10'	0.403222	1	1.98807	1.8057	PTGIS
glucocorticoid biosynthetic process (GO:0006704)	'1/10'	0.403222	1	1.98807	1.8057	CYP11A1
Wnt signaling pathway involved in midbrain dopaminergic neuron differentiation (GO:1904953)	'1/10'	0.403222	1	1.98807	1.8057	LRP6
regulation of neuroblast proliferation (GO:1902692)	'1/10'	0.403222	1	1.98807	1.8057	ZNF335
negative regulation of endoplasmic reticulum unfolded protein response (GO:1900102)	'1/10'	0.403222	1	1.98807	1.8057	ATF6B
endothelial tube morphogenesis (GO:0061154)	'1/10'	0.403222	1	1.98807	1.8057	CSNK2B
positive regulation of adaptive immune response based on somatic recombination of immune receptors built from immunoglobulin superfamily domains (GO:0002824)	'1/10'	0.403222	1	1.98807	1.8057	IL12B
positive regulation of vacuole organization (GO:0044090)	'1/10'	0.403222	1	1.98807	1.8057	PIP4K2B
positive regulation of mRNA splicing, via spliceosome (GO:0048026)	'1/10'	0.403222	1	1.98807	1.8057	PRDX6
regulation of phospholipid metabolic process (GO:1903725)	'1/10'	0.403222	1	1.98807	1.8057	MTMR9
histone H2B ubiquitination (GO:0033523)	'1/10'	0.403222	1	1.98807	1.8057	DTX3L
positive regulation of nuclease activity (GO:0032075)	'1/10'	0.403222	1	1.98807	1.8057	HSPA1A
positive regulation of type 2 immune response (GO:0002830)	'1/10'	0.403222	1	1.98807	1.8057	TNFSF4
negative regulation of protein phosphorylation (GO:0001933)	'10/178'	0.406201	1	1.11689	1.00622	LYN;MLXIPL;SPRED2;DGKQ;BGN;PYDC1;THY1;LRRC3C;PPM1F;LRP6
positive regulation of cellular biosynthetic process (GO:0031328)	'9/159'	0.40706	1	1.12532	1.01143	MLXIPL;DHX9;DDAH2;ERBB2;PDGFB;NR1D1;PKD2;TNF;LDLR
negative regulation of sequence-specific DNA binding transcription factor activity (GO:0043433)	'8/140'	0.407668	1	1.13604	1.01937	PYCARD;PTGIS;IRAK1;NFKBIL1;TNFSF4;KEAP1;PYDC1;TNFAIP3
positive regulation of protein localization to cell periphery (GO:1904377)	'3/46'	0.409817	1	1.29657	1.1566	NUMA1;PTPN9;STX4
pyruvate metabolic process (GO:0006090)	'3/46'	0.409817	1	1.29657	1.1566	PFKFB2;PDHB;HK2
regulation of fibroblast proliferation (GO:0048145)	'3/46'	0.409817	1	1.29657	1.1566	CD74;DHX9;PDGFB
regulation of cellular component movement (GO:0051270)	'3/46'	0.409817	1	1.29657	1.1566	LYN;ERBB2;ETS1
icosanoid metabolic process (GO:0006690)	'3/46'	0.409817	1	1.29657	1.1566	PTGIS;MAPKAPK2;FAAH2
regulation of DNA metabolic process (GO:0051052)	'3/46'	0.409817	1	1.29657	1.1566	PPP2R1A;EHMT2;UBE2V1
glycolipid metabolic process (GO:0006664)	'4/65'	0.414509	1	1.22343	1.07742	POGLUT1;GM2A;PGAP3;NEU1
regulation of myeloid cell differentiation (GO:0045637)	'4/65'	0.414509	1	1.22343	1.07742	LYN;CSF3;SIN3A;SETD1A
cellular response to ketone (GO:1901655)	'2/28'	0.414765	1	1.42005	1.24971	TNFSF4;SPP1
cellular response to hydrogen peroxide (GO:0070301)	'2/28'	0.414765	1	1.42005	1.24971	TNFAIP3;MAPK13
carboxylic acid catabolic process (GO:0046395)	'2/28'	0.414765	1	1.42005	1.24971	BCKDK;FGF2
acute inflammatory response (GO:0002526)	'2/28'	0.414765	1	1.42005	1.24971	CEBPB;TNFSF4
regulation of mRNA processing (GO:0050684)	'2/28'	0.414765	1	1.42005	1.24971	DHX9;SRPK1
aerobic respiration (GO:0009060)	'2/28'	0.414765	1	1.42005	1.24971	SDHC;COX6A2
positive regulation of protein tyrosine kinase activity (GO:0061098)	'2/28'	0.414765	1	1.42005	1.24971	CSF1R;PDGFB
positive regulation of extrinsic apoptotic signaling pathway (GO:2001238)	'2/28'	0.414765	1	1.42005	1.24971	PYCARD;HTRA2
organelle fission (GO:0048285)	'2/28'	0.414765	1	1.42005	1.24971	MIEF1;DNM2
positive regulation of calcium-mediated signaling (GO:0050850)	'2/28'	0.414765	1	1.42005	1.24971	NEUROD2;PKD2
positive regulation of lipid biosynthetic process (GO:0046889)	'2/28'	0.414765	1	1.42005	1.24971	MLXIPL;LDLR
bicellular tight junction assembly (GO:0070830)	'2/28'	0.414765	1	1.42005	1.24971	PARD6B;F11R
protein modification process (GO:0036211)	'5/84'	0.416243	1	1.18338	1.03721	UBL5;MSRA;MANBA;ADPRH;UBE2L3
positive regulation of angiogenesis (GO:0045766)	'6/103'	0.416596	1	1.1581	1.01408	CD40;PTGIS;GATA4;FGF2;ETS1;HK2
cell-cell adhesion via plasma-membrane adhesion molecules (GO:0098742)	'8/142'	0.423094	1	1.12004	0.963414	CD84;NCR3;ITGAM;MPZ;PLXNB3;ITGAL;FGFRL1;ICAM1
regulation of intrinsic apoptotic signaling pathway (GO:2001242)	'3/47'	0.423431	1	1.26898	1.09052	PYCARD;BCAP31;MMP9
positive regulation of organelle assembly (GO:1902117)	'3/47'	0.423431	1	1.26898	1.09052	NUMA1;PIP4K2B;TNF
histone H4 acetylation (GO:0043967)	'3/47'	0.423431	1	1.26898	1.09052	KAT8;HCFC1;MSL1
heterophilic cell-cell adhesion via plasma membrane cell adhesion molecules (GO:0007157)	'3/47'	0.423431	1	1.26898	1.09052	NCR3;ITGAL;ICAM1
inositol phosphate metabolic process (GO:0043647)	'3/47'	0.423431	1	1.26898	1.09052	INPPL1;FGF2;NUDT3
rRNA metabolic process (GO:0016072)	'11/200'	0.424639	1	1.09344	0.936549	RPS25;RPL3;PDCD11;IMP3;DDX47;HEATR1;RPS20;RPL10A;RPP14;RPS10;RPL19
cellular response to light stimulus (GO:0071482)	'4/66'	0.425929	1	1.20489	1.02835	OPN1SW;PDE6B;ATF4;MAPK13
mitochondrial ATP synthesis coupled electron transport (GO:0042775)	'5/85'	0.42627	1	1.16945	0.997173	COX4I1;SDHC;TAZ;COX6A2;COX5A
cellular response to cadmium ion (GO:0071276)	'2/29'	0.432364	1	1.37108	1.14964	MAPK1;MMP9
TRIF-dependent toll-like receptor signaling pathway (GO:0035666)	'2/29'	0.432364	1	1.37108	1.14964	IKBKG;IKBKE
regulation of neutrophil chemotaxis (GO:0090022)	'2/29'	0.432364	1	1.37108	1.14964	CD74;CCR7
positive regulation of interleukin-1 secretion (GO:0050716)	'2/29'	0.432364	1	1.37108	1.14964	PYCARD;PYDC1
lysosome localization (GO:0032418)	'2/29'	0.432364	1	1.37108	1.14964	FAM98A;BORCS5
regulation of chromosome segregation (GO:0051983)	'2/29'	0.432364	1	1.37108	1.14964	RMI2;NUMA1
regulation of keratinocyte differentiation (GO:0045616)	'2/29'	0.432364	1	1.37108	1.14964	IL20;NUMA1
negative regulation of epithelial cell apoptotic process (GO:1904036)	'2/29'	0.432364	1	1.37108	1.14964	TNFAIP3;ICAM1
B cell proliferation (GO:0042100)	'2/29'	0.432364	1	1.37108	1.14964	IL10;CD40
positive regulation of posttranscriptional gene silencing (GO:0060148)	'1/11'	0.433255	1	1.80734	1.51171	DHX9
positive regulation of endothelial cell apoptotic process (GO:2000353)	'1/11'	0.433255	1	1.80734	1.51171	CD40
sulfate transmembrane transport (GO:1902358)	'1/11'	0.433255	1	1.80734	1.51171	SLC26A1
atrial septum morphogenesis (GO:0060413)	'1/11'	0.433255	1	1.80734	1.51171	GATA4
regulation of histone H3-K9 methylation (GO:0051570)	'1/11'	0.433255	1	1.80734	1.51171	DNMT1
nitric oxide biosynthetic process (GO:0006809)	'1/11'	0.433255	1	1.80734	1.51171	DDAH2
cellular response to prostaglandin stimulus (GO:0071379)	'1/11'	0.433255	1	1.80734	1.51171	TNFSF4
morphogenesis of an epithelial sheet (GO:0002011)	'1/11'	0.433255	1	1.80734	1.51171	LRP6
negative regulation of ryanodine-sensitive calcium-release channel activity (GO:0060315)	'1/11'	0.433255	1	1.80734	1.51171	PKD2
mononuclear cell differentiation (GO:1903131)	'1/11'	0.433255	1	1.80734	1.51171	CSF1R
intracellular protein transmembrane transport (GO:0065002)	'1/11'	0.433255	1	1.80734	1.51171	HYOU1
positive regulation of superoxide anion generation (GO:0032930)	'1/11'	0.433255	1	1.80734	1.51171	ITGAM
embryonic eye morphogenesis (GO:0048048)	'1/11'	0.433255	1	1.80734	1.51171	LRP6
T-helper cell differentiation (GO:0042093)	'1/11'	0.433255	1	1.80734	1.51171	IL12B
positive regulation of tumor necrosis factor secretion (GO:1904469)	'1/11'	0.433255	1	1.80734	1.51171	DHX9
positive regulation of protein deacetylation (GO:0090312)	'1/11'	0.433255	1	1.80734	1.51171	CTBP1
brain morphogenesis (GO:0048854)	'1/11'	0.433255	1	1.80734	1.51171	SHANK2
positive regulation of histone deacetylation (GO:0031065)	'1/11'	0.433255	1	1.80734	1.51171	CTBP1
somite development (GO:0061053)	'1/11'	0.433255	1	1.80734	1.51171	SMO
regulation of protein kinase C signaling (GO:0090036)	'1/11'	0.433255	1	1.80734	1.51171	CD40
organic cyclic compound catabolic process (GO:1901361)	'1/11'	0.433255	1	1.80734	1.51171	CYP1A2
negative regulation of peptide secretion (GO:0002792)	'1/11'	0.433255	1	1.80734	1.51171	CD74
stress granule assembly (GO:0034063)	'1/11'	0.433255	1	1.80734	1.51171	GRB7
monocyte differentiation (GO:0030224)	'1/11'	0.433255	1	1.80734	1.51171	CSF1R
T cell proliferation (GO:0042098)	'1/11'	0.433255	1	1.80734	1.51171	BTN3A1
positive regulation of mesenchymal cell proliferation (GO:0002053)	'1/11'	0.433255	1	1.80734	1.51171	STAT1
positive regulation of chromosome segregation (GO:0051984)	'1/11'	0.433255	1	1.80734	1.51171	NUMA1
positive regulation of actin filament depolymerization (GO:0030836)	'1/11'	0.433255	1	1.80734	1.51171	CARMIL1
regulation of short-term neuronal synaptic plasticity (GO:0048172)	'1/11'	0.433255	1	1.80734	1.51171	SYNGR1
positive regulation of glycoprotein biosynthetic process (GO:0010560)	'1/11'	0.433255	1	1.80734	1.51171	CCR7
synaptonemal complex assembly (GO:0007130)	'1/11'	0.433255	1	1.80734	1.51171	BAG6
regulation of chromatin binding (GO:0035561)	'1/11'	0.433255	1	1.80734	1.51171	DTX3L
rhodopsin mediated signaling pathway (GO:0016056)	'1/11'	0.433255	1	1.80734	1.51171	PDE6B
negative regulation of receptor binding (GO:1900121)	'1/11'	0.433255	1	1.80734	1.51171	IL10
regulation of RNA polymerase II transcriptional preinitiation complex assembly (GO:0045898)	'1/11'	0.433255	1	1.80734	1.51171	THRA
positive regulation of fatty acid biosynthetic process (GO:0045723)	'1/11'	0.433255	1	1.80734	1.51171	MLXIPL
arginine metabolic process (GO:0006525)	'1/11'	0.433255	1	1.80734	1.51171	DDAH2
camera-type eye morphogenesis (GO:0048593)	'1/11'	0.433255	1	1.80734	1.51171	LRP6
negative regulation of intrinsic apoptotic signaling pathway in response to DNA damage by p53 class mediator (GO:1902166)	'1/11'	0.433255	1	1.80734	1.51171	CD74
negative regulation of T cell differentiation (GO:0045581)	'1/11'	0.433255	1	1.80734	1.51171	TNFSF4
response to nitric oxide (GO:0071731)	'1/11'	0.433255	1	1.80734	1.51171	CCR7
negative regulation of chemotaxis (GO:0050922)	'1/11'	0.433255	1	1.80734	1.51171	AIF1
establishment of synaptic vesicle localization (GO:0097480)	'1/11'	0.433255	1	1.80734	1.51171	DNM2
cyclooxygenase pathway (GO:0019371)	'1/11'	0.433255	1	1.80734	1.51171	PTGIS
negative regulation of release of sequestered calcium ion into cytosol (GO:0051280)	'1/11'	0.433255	1	1.80734	1.51171	PKD2
response to thyroid hormone (GO:0097066)	'1/11'	0.433255	1	1.80734	1.51171	CTSB
carbohydrate derivative catabolic process (GO:1901136)	'1/11'	0.433255	1	1.80734	1.51171	MANBA
regulation of autophagosome maturation (GO:1901096)	'1/11'	0.433255	1	1.80734	1.51171	CLEC16A
regulation of receptor biosynthetic process (GO:0010869)	'1/11'	0.433255	1	1.80734	1.51171	NR1D1
midbrain dopaminergic neuron differentiation (GO:1904948)	'1/11'	0.433255	1	1.80734	1.51171	LRP6
urate metabolic process (GO:0046415)	'1/11'	0.433255	1	1.80734	1.51171	CARMIL1
positive regulation of T-helper cell differentiation (GO:0045624)	'1/11'	0.433255	1	1.80734	1.51171	TNFSF4
synaptonemal complex organization (GO:0070193)	'1/11'	0.433255	1	1.80734	1.51171	BAG6
positive regulation of interferon-gamma biosynthetic process (GO:0045078)	'1/11'	0.433255	1	1.80734	1.51171	IL12B
spinal cord development (GO:0021510)	'1/11'	0.433255	1	1.80734	1.51171	PKD2
RNA polymerase II transcriptional preinitiation complex assembly (GO:0051123)	'1/11'	0.433255	1	1.80734	1.51171	TAF11
regulation of cellular macromolecule biosynthetic process (GO:2000112)	'33/631'	0.433976	1	1.03972	0.867924	DDX6;ZNF175;CEBPB;ZNF350;EHMT2;TCF7;GATA4;UBE2L3;ZNF808;TCOF1;ZNF629;PPP2R1A;PCGF1;ZNF668;ZNF426;ZNF689;ZNF841;ZNF267;ZNF561;ZNF480;HMGA1;HCFC1;HINFP;DNM2;MLXIPL;ZNF616;ZNF836;CARM1;ZNF615;UBE2V1;ZNF577;ZNF334;ATF4
positive regulation of cell migration (GO:0030335)	'12/221'	0.434993	1	1.0795	0.8986	GRB7;CARMIL1;CSF1R;SUN2;SEMA7A;MIEN1;PDGFB;SNAI1;STX4;LAMC2;MMP9;PPM1F
regulation of mitochondrion organization (GO:0010821)	'3/48'	0.436936	1	1.24254	1.02879	GSK3B;HTRA2;VDAC1
pattern recognition receptor signaling pathway (GO:0002221)	'3/48'	0.436936	1	1.24254	1.02879	IRAK1;MAPKAPK2;CTSB
negative regulation of protein serine/threonine kinase activity (GO:0071901)	'4/67'	0.437292	1	1.18691	0.981757	PYCARD;LYN;SPRY1;LRP6
extrinsic apoptotic signaling pathway (GO:0097191)	'4/67'	0.437292	1	1.18691	0.981757	GSK3B;DDX47;IL12A;TNF
rRNA processing (GO:0006364)	'11/202'	0.437611	1	1.08261	0.894699	RPS25;RPL3;PDCD11;IMP3;DDX47;HEATR1;RPS20;RPL10A;RPP14;RPS10;RPL19
mRNA splicing, via spliceosome (GO:0000398)	'14/261'	0.441457	1	1.0664	0.871968	DHX9;FUS;SNUPN;SRPK1;LSM2;UBL5;NUDT21;RAVER1;DDX39B;TGS1;POLR2C;SNRPC;SLU7;RBM22
positive regulation of cellular component organization (GO:0051130)	'6/106'	0.443654	1	1.12532	0.914562	NEUROD2;GSK3B;NEURL1;TPPP;TNF;LDLR
regulation of actin filament polymerization (GO:0030833)	'4/68'	0.448589	1	1.16945	0.937491	PYCARD;CARMIL1;CSF3;CCR7
negative regulation of cation channel activity (GO:2001258)	'2/30'	0.449675	1	1.32538	1.05929	PKD2;MMP9
connective tissue development (GO:0061448)	'2/30'	0.449675	1	1.32538	1.05929	COL11A2;ARID5B
positive regulation of cyclin-dependent protein serine/threonine kinase activity (GO:0045737)	'2/30'	0.449675	1	1.32538	1.05929	PDGFB;PKD2
cellular response to drug (GO:0035690)	'2/30'	0.449675	1	1.32538	1.05929	PPM1F;RBM22
fatty-acyl-CoA biosynthetic process (GO:0046949)	'2/30'	0.449675	1	1.32538	1.05929	HTD2;PPT2
MyD88-independent toll-like receptor signaling pathway (GO:0002756)	'2/30'	0.449675	1	1.32538	1.05929	IKBKG;IKBKE
regulation of intracellular estrogen receptor signaling pathway (GO:0033146)	'2/30'	0.449675	1	1.32538	1.05929	CARM1;KCTD6
aminoglycan metabolic process (GO:0006022)	'2/30'	0.449675	1	1.32538	1.05929	BGN;CSPG4
lipid homeostasis (GO:0055088)	'3/49'	0.450319	1	1.21719	0.971069	MLXIPL;NR1I2;ORMDL3
regulation of response to external stimulus (GO:0032101)	'6/107'	0.452621	1	1.11481	0.883708	SEMA7A;IL20;TNFSF4;TNFAIP3;PDE6B;CD55
regulation of proteasomal ubiquitin-dependent protein catabolic process (GO:0032434)	'5/88'	0.456125	1	1.12959	0.886712	BAG6;GSK3B;KEAP1;HSPA1B;HSPA1A
negative regulation of cell cycle G2/M phase transition (GO:1902750)	'4/69'	0.459813	1	1.15251	0.895422	PINX1;PSMD3;SKP1;PSMB9
response to organic cyclic compound (GO:0014070)	'4/69'	0.459813	1	1.15251	0.895422	CDKN2D;SPP1;MAPK1;TNF
positive regulation of plasma membrane bounded cell projection assembly (GO:0120034)	'4/69'	0.459813	1	1.15251	0.895422	MIEN1;NEURL1;CCR7;FAM98A
DNA-templated transcription, initiation (GO:0006352)	'10/186'	0.460741	1	1.06886	0.828276	MED24;THRA;NOTCH4;POLR2C;NR1I2;TAF11;NR1D1;GTF2H4;TEAD3;PPARD
regulation of protein kinase activity (GO:0045859)	'8/147'	0.461475	1	1.08194	0.836697	BGN;PYDC1;CCR7;THY1;TNF;LRRC3C;PPM1F;LRP6
negative regulation of hydrolase activity (GO:0051346)	'6/108'	0.461554	1	1.10448	0.853939	PXK;PLXNB3;F11R;NEIL1;USP17L2;ARFGEF3
regulation of retrograde protein transport, ER to cytosol (GO:1904152)	'1/12'	0.461778	1	1.65673	1.28011	BCAP31
regulation of double-strand break repair via nonhomologous end joining (GO:2001032)	'1/12'	0.461778	1	1.65673	1.28011	DTX3L
regulation of mesenchymal cell proliferation (GO:0010464)	'1/12'	0.461778	1	1.65673	1.28011	STAT1
cardiac right ventricle morphogenesis (GO:0003215)	'1/12'	0.461778	1	1.65673	1.28011	GATA4
regulation of transcription of nuclear large rRNA transcript from RNA polymerase I promoter (GO:1901836)	'1/12'	0.461778	1	1.65673	1.28011	SMARCA4
negative regulation of ATPase activity (GO:0032780)	'1/12'	0.461778	1	1.65673	1.28011	PXK
skeletal myofibril assembly (GO:0014866)	'1/12'	0.461778	1	1.65673	1.28011	TCAP
positive regulation of establishment of protein localization (GO:1904951)	'1/12'	0.461778	1	1.65673	1.28011	TNF
negative regulation of metabolic process (GO:0009892)	'1/12'	0.461778	1	1.65673	1.28011	BTN2A2
regulation of intrinsic apoptotic signaling pathway in response to DNA damage by p53 class mediator (GO:1902165)	'1/12'	0.461778	1	1.65673	1.28011	CD74
regulation of cytokine biosynthetic process (GO:0042035)	'1/12'	0.461778	1	1.65673	1.28011	IL12B
viral RNA genome replication (GO:0039694)	'1/12'	0.461778	1	1.65673	1.28011	RAB29
Golgi localization (GO:0051645)	'1/12'	0.461778	1	1.65673	1.28011	ARCN1
endochondral bone morphogenesis (GO:0060350)	'1/12'	0.461778	1	1.65673	1.28011	INPPL1
cellular response to arsenic-containing substance (GO:0071243)	'1/12'	0.461778	1	1.65673	1.28011	MAPK13
histone arginine methylation (GO:0034969)	'1/12'	0.461778	1	1.65673	1.28011	CARM1
positive regulation of T-helper 1 type immune response (GO:0002827)	'1/12'	0.461778	1	1.65673	1.28011	IL12B
regulation of rRNA processing (GO:2000232)	'1/12'	0.461778	1	1.65673	1.28011	HEATR1
regulation of histone methylation (GO:0031060)	'1/12'	0.461778	1	1.65673	1.28011	ZNF335
pre-mRNA cleavage required for polyadenylation (GO:0098789)	'1/12'	0.461778	1	1.65673	1.28011	NUDT21
cell wall macromolecule catabolic process (GO:0016998)	'1/12'	0.461778	1	1.65673	1.28011	MANBA
positive regulation of amyloid precursor protein catabolic process (GO:1902993)	'1/12'	0.461778	1	1.65673	1.28011	LYN
DNA ligation involved in DNA repair (GO:0051103)	'1/12'	0.461778	1	1.65673	1.28011	POLB
positive regulation of cardiocyte differentiation (GO:1905209)	'1/12'	0.461778	1	1.65673	1.28011	GATA4
positive regulation of branching involved in ureteric bud morphogenesis (GO:0090190)	'1/12'	0.461778	1	1.65673	1.28011	SMO
cellular glucan metabolic process (GO:0006073)	'1/12'	0.461778	1	1.65673	1.28011	GSK3B
eye photoreceptor cell development (GO:0042462)	'1/12'	0.461778	1	1.65673	1.28011	THY1
positive regulation of ruffle assembly (GO:1900029)	'1/12'	0.461778	1	1.65673	1.28011	FAM98A
regulation of interleukin-8 biosynthetic process (GO:0045414)	'1/12'	0.461778	1	1.65673	1.28011	TNF
nitric oxide metabolic process (GO:0046209)	'1/12'	0.461778	1	1.65673	1.28011	DDAH2
tRNA 5'-leader removal (GO:0001682)	'1/12'	0.461778	1	1.65673	1.28011	RPP14
positive regulation of pseudopodium assembly (GO:0031274)	'1/12'	0.461778	1	1.65673	1.28011	CCR7
cellular response to fluid shear stress (GO:0071498)	'1/12'	0.461778	1	1.65673	1.28011	PKD2
vasoconstriction (GO:0042310)	'1/12'	0.461778	1	1.65673	1.28011	ADRA1B
regulation of pseudopodium assembly (GO:0031272)	'1/12'	0.461778	1	1.65673	1.28011	CCR7
response to interleukin-6 (GO:0070741)	'1/12'	0.461778	1	1.65673	1.28011	PTGIS
negative regulation of vascular smooth muscle cell proliferation (GO:1904706)	'1/12'	0.461778	1	1.65673	1.28011	IL10
purine nucleoside monophosphate biosynthetic process (GO:0009127)	'1/12'	0.461778	1	1.65673	1.28011	IMPDH1
collagen metabolic process (GO:0032963)	'1/12'	0.461778	1	1.65673	1.28011	TNXB
cardiac muscle fiber development (GO:0048739)	'1/12'	0.461778	1	1.65673	1.28011	TCAP
aromatic compound biosynthetic process (GO:0019438)	'1/12'	0.461778	1	1.65673	1.28011	NR1I2
PERK-mediated unfolded protein response (GO:0036499)	'1/12'	0.461778	1	1.65673	1.28011	ATF4
regulation of vascular endothelial cell proliferation (GO:1905562)	'1/12'	0.461778	1	1.65673	1.28011	FGF2
plasma membrane tubulation (GO:0097320)	'1/12'	0.461778	1	1.65673	1.28011	PACSIN1
endosome transport via multivesicular body sorting pathway (GO:0032509)	'1/12'	0.461778	1	1.65673	1.28011	LYST
positive regulation of stem cell differentiation (GO:2000738)	'1/12'	0.461778	1	1.65673	1.28011	GATA4
positive regulation of mRNA metabolic process (GO:1903313)	'1/12'	0.461778	1	1.65673	1.28011	NUDT21
negative regulation of fibroblast growth factor receptor signaling pathway (GO:0040037)	'1/12'	0.461778	1	1.65673	1.28011	SPRY1
negative regulation of androgen receptor signaling pathway (GO:0060766)	'1/12'	0.461778	1	1.65673	1.28011	SMARCA4
negative regulation of leukocyte apoptotic process (GO:2000107)	'1/12'	0.461778	1	1.65673	1.28011	CCR7
positive regulation of T cell cytokine production (GO:0002726)	'1/12'	0.461778	1	1.65673	1.28011	TNFSF4
positive regulation of granulocyte macrophage colony-stimulating factor production (GO:0032725)	'1/12'	0.461778	1	1.65673	1.28011	IL12B
wound healing (GO:0042060)	'3/50'	0.463571	1	1.19284	0.917053	TRIM72;ERBB2;FGF2
fatty acid beta-oxidation (GO:0006635)	'3/50'	0.463571	1	1.19284	0.917053	ETFB;ABCD1;PPARD
regulation of dendritic spine development (GO:0060998)	'2/31'	0.466682	1	1.28263	0.977498	NEURL1;SHANK2
positive regulation of ubiquitin-protein transferase activity (GO:0051443)	'2/31'	0.466682	1	1.28263	0.977498	PIN1;UBE2L3
alpha-amino acid metabolic process (GO:1901605)	'2/31'	0.466682	1	1.28263	0.977498	SLC6A8;DDAH2
positive regulation of release of sequestered calcium ion into cytosol (GO:0051281)	'2/31'	0.466682	1	1.28263	0.977498	THY1;PKD2
regulation of protein export from nucleus (GO:0046825)	'2/31'	0.466682	1	1.28263	0.977498	GSK3B;RBM22
negative regulation of extrinsic apoptotic signaling pathway via death domain receptors (GO:1902042)	'2/31'	0.466682	1	1.28263	0.977498	TNFAIP3;ICAM1
positive regulation of viral genome replication (GO:0045070)	'2/31'	0.466682	1	1.28263	0.977498	PDE12;SRPK1
cofactor biosynthetic process (GO:0051188)	'2/31'	0.466682	1	1.28263	0.977498	CIAPIN1;PPCDC
positive regulation of interleukin-1 beta production (GO:0032731)	'2/31'	0.466682	1	1.28263	0.977498	PYCARD;PYDC1
positive regulation of insulin secretion (GO:0032024)	'2/31'	0.466682	1	1.28263	0.977498	BLK;STX4
response to cadmium ion (GO:0046686)	'2/31'	0.466682	1	1.28263	0.977498	MAPK1;MMP9
positive regulation of endothelial cell migration (GO:0010595)	'4/70'	0.470958	1	1.13604	0.855424	CD40;PDGFB;ETS1;FGF2
stress-activated protein kinase signaling cascade (GO:0031098)	'4/70'	0.470958	1	1.13604	0.855424	MAPK1;IKBKG;SKP1;MAPK13
phospholipid metabolic process (GO:0006644)	'4/70'	0.470958	1	1.13604	0.855424	PLPPR2;PIP4K2B;AGPAT1;FDFT1
peptidyl-tyrosine modification (GO:0018212)	'3/51'	0.47668	1	1.16945	0.866459	LYN;CSF1R;PDGFB
arachidonic acid metabolic process (GO:0019369)	'3/51'	0.47668	1	1.16945	0.866459	PTGIS;CYP1A2;FAAH2
viral gene expression (GO:0019080)	'6/110'	0.479305	1	1.0844	0.797489	RPS25;RPL3;RPS20;RPL10A;RPS10;RPL19
positive regulation of establishment of protein localization to mitochondrion (GO:1903749)	'6/110'	0.479305	1	1.0844	0.797489	UBL5;HSPA1L;VPS11;ITGAX;HTRA2;UBE2L3
protein complex assembly (GO:0006461)	'10/189'	0.481025	1	1.05189	0.769811	DPAGT1;GSK3B;IRAK1;TRAPPC4;TCF7;TNFAIP3;TNF;CX3CL1;BCL9L;SMARCA4
regulation of cation channel activity (GO:2001257)	'4/71'	0.482016	1	1.12004	0.817381	CACNB1;SLMAP;MMP9;SHANK2
protein deacetylation (GO:0006476)	'2/32'	0.483373	1	1.24254	0.903288	RBM14;SIN3A
7-methylguanosine mRNA capping (GO:0006370)	'2/32'	0.483373	1	1.24254	0.903288	POLR2C;GTF2H4
cellular response to amino acid stimulus (GO:0071230)	'2/32'	0.483373	1	1.24254	0.903288	RRAGB;NEURL1
microtubule bundle formation (GO:0001578)	'2/32'	0.483373	1	1.24254	0.903288	NUMA1;TPPP
7-methylguanosine RNA capping (GO:0009452)	'2/32'	0.483373	1	1.24254	0.903288	POLR2C;GTF2H4
phagosome maturation (GO:0090382)	'2/32'	0.483373	1	1.24254	0.903288	ATP6V1G2;ATP6V1F
positive regulation of TOR signaling (GO:0032008)	'2/32'	0.483373	1	1.24254	0.903288	RRAGB;CLEC16A
purine ribonucleoside triphosphate metabolic process (GO:0009205)	'2/32'	0.483373	1	1.24254	0.903288	HSPA1B;HSPA1A
substrate adhesion-dependent cell spreading (GO:0034446)	'2/32'	0.483373	1	1.24254	0.903288	LAMC1;SRGAP2
negative regulation of fat cell differentiation (GO:0045599)	'2/32'	0.483373	1	1.24254	0.903288	BBS12;TNF
regulation of protein catabolic process (GO:0042176)	'5/91'	0.485531	1	1.09235	0.789233	GSK3B;TNFAIP3;PIN1;C4BPB;TNF
cellular response to acid chemical (GO:0071229)	'5/91'	0.485531	1	1.09235	0.789233	LYN;RRAGB;NEURL1;PDGFB;HTRA2
peptidyl-serine modification (GO:0018209)	'9/170'	0.486141	1	1.05251	0.75913	GSK3B;POGLUT1;NAA10;DGKQ;MAPKAPK2;PDGFB;MAPK1;IKBKE;MAPK13
DNA-templated transcriptional preinitiation complex assembly (GO:0070897)	'1/13'	0.488866	1	1.52929	1.09446	TAF11
regulation of interleukin-1 beta production (GO:0032651)	'1/13'	0.488866	1	1.52929	1.09446	CCR7
positive regulation of histone H3-K4 methylation (GO:0051571)	'1/13'	0.488866	1	1.52929	1.09446	DNMT1
regulation of acyl-CoA biosynthetic process (GO:0050812)	'1/13'	0.488866	1	1.52929	1.09446	PDHB
regulation of plasma membrane bounded cell projection organization (GO:0120035)	'1/13'	0.488866	1	1.52929	1.09446	FCGR2B
cellular response to exogenous dsRNA (GO:0071360)	'1/13'	0.488866	1	1.52929	1.09446	DHX9
positive regulation of sodium ion transport (GO:0010765)	'1/13'	0.488866	1	1.52929	1.09446	PRSS8
regulation of lymphocyte activation (GO:0051249)	'1/13'	0.488866	1	1.52929	1.09446	IKZF3
positive regulation of cardiac muscle cell proliferation (GO:0060045)	'1/13'	0.488866	1	1.52929	1.09446	FGF2
intestinal absorption (GO:0050892)	'1/13'	0.488866	1	1.52929	1.09446	F11R
regulation of superoxide anion generation (GO:0032928)	'1/13'	0.488866	1	1.52929	1.09446	ITGAM
embryonic appendage morphogenesis (GO:0035113)	'1/13'	0.488866	1	1.52929	1.09446	LRP6
glucosamine-containing compound metabolic process (GO:1901071)	'1/13'	0.488866	1	1.52929	1.09446	MGAT3
viral translation (GO:0019081)	'1/13'	0.488866	1	1.52929	1.09446	EIF3G
striated muscle myosin thick filament assembly (GO:0071688)	'1/13'	0.488866	1	1.52929	1.09446	TCAP
mRNA cleavage involved in mRNA processing (GO:0098787)	'1/13'	0.488866	1	1.52929	1.09446	NUDT21
regulation of macromolecule biosynthetic process (GO:0010556)	'1/13'	0.488866	1	1.52929	1.09446	IL12B
regulation of triglyceride biosynthetic process (GO:0010866)	'1/13'	0.488866	1	1.52929	1.09446	LDLR
tricarboxylic acid metabolic process (GO:0072350)	'1/13'	0.488866	1	1.52929	1.09446	IDH3G
regulation of acetyl-CoA biosynthetic process from pyruvate (GO:0010510)	'1/13'	0.488866	1	1.52929	1.09446	PDHB
atrial septum development (GO:0003283)	'1/13'	0.488866	1	1.52929	1.09446	GATA4
positive regulation of cholesterol efflux (GO:0010875)	'1/13'	0.488866	1	1.52929	1.09446	PLTP
positive regulation of actin nucleation (GO:0051127)	'1/13'	0.488866	1	1.52929	1.09446	WIPF2
regulation of axon guidance (GO:1902667)	'1/13'	0.488866	1	1.52929	1.09446	PLXNA3
positive regulation of endothelial cell chemotaxis (GO:2001028)	'1/13'	0.488866	1	1.52929	1.09446	FGF2
positive regulation of protein complex disassembly (GO:0043243)	'1/13'	0.488866	1	1.52929	1.09446	TNF
alpha-linolenic acid metabolic process (GO:0036109)	'1/13'	0.488866	1	1.52929	1.09446	ABCD1
regulation of cAMP metabolic process (GO:0030814)	'1/13'	0.488866	1	1.52929	1.09446	PKD2
catecholamine biosynthetic process (GO:0042423)	'1/13'	0.488866	1	1.52929	1.09446	PNMT
cardiolipin metabolic process (GO:0032048)	'1/13'	0.488866	1	1.52929	1.09446	TAZ
phosphate ion transport (GO:0006817)	'1/13'	0.488866	1	1.52929	1.09446	SLC20A2
synaptic vesicle localization (GO:0097479)	'1/13'	0.488866	1	1.52929	1.09446	DNM2
B cell activation involved in immune response (GO:0002312)	'1/13'	0.488866	1	1.52929	1.09446	FCGR2B
toll-like receptor 9 signaling pathway (GO:0034162)	'1/13'	0.488866	1	1.52929	1.09446	IRAK1
regulation of execution phase of apoptosis (GO:1900117)	'1/13'	0.488866	1	1.52929	1.09446	PTGIS
sensory perception of taste (GO:0050909)	'1/13'	0.488866	1	1.52929	1.09446	CALHM1
positive regulation of muscle contraction (GO:0045933)	'1/13'	0.488866	1	1.52929	1.09446	ADRA1B
negative regulation of reactive oxygen species biosynthetic process (GO:1903427)	'1/13'	0.488866	1	1.52929	1.09446	PTGIS
protein localization to endoplasmic reticulum (GO:0070972)	'1/13'	0.488866	1	1.52929	1.09446	BCAP31
regulation of endothelial cell chemotaxis (GO:2001026)	'1/13'	0.488866	1	1.52929	1.09446	FGF2
regulation of necrotic cell death (GO:0010939)	'1/13'	0.488866	1	1.52929	1.09446	HEBP2
negative regulation of hormone secretion (GO:0046888)	'1/13'	0.488866	1	1.52929	1.09446	RAB11FIP5
regulation of neurotransmitter transport (GO:0051588)	'1/13'	0.488866	1	1.52929	1.09446	CPLX1
RNA interference (GO:0016246)	'1/13'	0.488866	1	1.52929	1.09446	DHX9
mammary gland epithelium development (GO:0061180)	'1/13'	0.488866	1	1.52929	1.09446	CSF1R
diacylglycerol metabolic process (GO:0046339)	'1/13'	0.488866	1	1.52929	1.09446	DGKQ
regulation of T cell cytokine production (GO:0002724)	'1/13'	0.488866	1	1.52929	1.09446	TNFSF4
positive regulation of interleukin-17 production (GO:0032740)	'1/13'	0.488866	1	1.52929	1.09446	IL12B
high-density lipoprotein particle assembly (GO:0034380)	'1/13'	0.488866	1	1.52929	1.09446	APOM
negative regulation of chemokine production (GO:0032682)	'1/13'	0.488866	1	1.52929	1.09446	IL10
positive regulation of smoothened signaling pathway (GO:0045880)	'1/13'	0.488866	1	1.52929	1.09446	ULK3
ribonucleoprotein complex disassembly (GO:0032988)	'1/13'	0.488866	1	1.52929	1.09446	DYRK3
positive regulation of proteolysis (GO:0045862)	'3/52'	0.489639	1	1.14696	0.819032	TNIP1;TNP2;TNF
chemokine-mediated signaling pathway (GO:0070098)	'3/52'	0.489639	1	1.14696	0.819032	CCL22;CCL17;CX3CL1
regulation of cell-matrix adhesion (GO:0001952)	'3/52'	0.489639	1	1.14696	0.819032	GSK3B;CCR7;THY1
positive regulation of nervous system development (GO:0051962)	'3/52'	0.489639	1	1.14696	0.819032	NEUROD2;NEURL1;ZNF335
regulation of DNA binding (GO:0051101)	'3/52'	0.489639	1	1.14696	0.819032	SMO;CSNK2B;MMP9
lysosomal transport (GO:0007041)	'4/72'	0.492982	1	1.10448	0.781184	GAK;DTX3L;CLEC16A;VPS11
SCF-dependent proteasomal ubiquitin-dependent protein catabolic process (GO:0031146)	'4/72'	0.492982	1	1.10448	0.781184	FBXL20;PSMD3;SKP1;PSMB9
intracellular pH reduction (GO:0051452)	'2/33'	0.499737	1	1.20489	0.835802	ATP6V1G2;ATP6V1F
glycogen metabolic process (GO:0005977)	'2/33'	0.499737	1	1.20489	0.835802	GSK3B;NR1D1
regulation of cell-substrate adhesion (GO:0010810)	'2/33'	0.499737	1	1.20489	0.835802	THY1;PPM1F
regulation of autophagosome assembly (GO:2000785)	'2/33'	0.499737	1	1.20489	0.835802	PIP4K2B;UBQLN2
mRNA stabilization (GO:0048255)	'2/33'	0.499737	1	1.20489	0.835802	DHX9;MAPKAPK2
carboxylic acid metabolic process (GO:0019752)	'2/33'	0.499737	1	1.20489	0.835802	PTGIS;CYP1A2
negative regulation of multi-organism process (GO:0043901)	'2/33'	0.499737	1	1.20489	0.835802	RNF26;NFKBIL1
cellular glucose homeostasis (GO:0001678)	'2/33'	0.499737	1	1.20489	0.835802	KCNB1;HK2
protein phosphorylation (GO:0006468)	'24/470'	0.499772	1	1.01519	0.704136	LYN;CSF1R;GSK3B;DYRK3;CTBP1;LIMK1;PDGFB;STK19;TYK2;GTF2H4;CLK3;SRPK1;MAPK13;CCNA2;ILF3;IRAK1;DGKQ;MAPKAPK2;CSNK2B;ERBB2;ULK3;MAPK1;CSK;IKBKE
canonical Wnt signaling pathway (GO:0060070)	'4/73'	0.503849	1	1.08935	0.74673	GSK3B;SMO;TCF7;LRP6
proteolysis involved in cellular protein catabolic process (GO:0051603)	'5/93'	0.504821	1	1.06886	0.730617	BAG6;TNFAIP3;NR1D1;CTSB;PSMB9
negative regulation of cellular macromolecule biosynthetic process (GO:2000113)	'26/512'	0.50905	1	1.00957	0.681669	GRB7;GSK3B;CIITA;ZNF350;THRA;CTBP1;NR1I2;PDGFB;IKZF1;TNF;PPM1F;MECP2;SIN3A;KAT8;PCGF6;HMGA1;ARID5B;NR1D1;HINFP;SMARCA4;HIC2;MLXIPL;ILF3;THAP7;TNFSF4;PPARD
peptide biosynthetic process (GO:0043043)	'9/174'	0.514327	1	1.02831	0.683722	MRPL4;RPS25;RPL3;TNIP1;RPS20;RPL10A;RPS10;GSPT1;RPL19
cellular response to fibroblast growth factor stimulus (GO:0044344)	'5/94'	0.514359	1	1.05748	0.703052	SPRED2;POLR2C;MAPK1;FGF2;FGFRL1
respiratory electron transport chain (GO:0022904)	'5/94'	0.514359	1	1.05748	0.703052	COX4I1;SDHC;ETFB;COX6A2;COX5A
negative regulation of hydrogen peroxide-induced cell death (GO:1903206)	'1/14'	0.514593	1	1.42005	0.943452	IL10
regulation of fibroblast migration (GO:0010762)	'1/14'	0.514593	1	1.42005	0.943452	FGF2
branching involved in blood vessel morphogenesis (GO:0001569)	'1/14'	0.514593	1	1.42005	0.943452	NOTCH4
ribonucleoside monophosphate biosynthetic process (GO:0009156)	'1/14'	0.514593	1	1.42005	0.943452	IMPDH1
positive regulation of neural precursor cell proliferation (GO:2000179)	'1/14'	0.514593	1	1.42005	0.943452	ZNF335
regulation of Golgi organization (GO:1903358)	'1/14'	0.514593	1	1.42005	0.943452	MAPK1
ubiquinone metabolic process (GO:0006743)	'1/14'	0.514593	1	1.42005	0.943452	COQ9
negative regulation of receptor-mediated endocytosis (GO:0048261)	'1/14'	0.514593	1	1.42005	0.943452	UBQLN2
lipid particle organization (GO:0034389)	'1/14'	0.514593	1	1.42005	0.943452	HILPDA
establishment of mitotic spindle orientation (GO:0000132)	'1/14'	0.514593	1	1.42005	0.943452	NUMA1
stem cell development (GO:0048864)	'1/14'	0.514593	1	1.42005	0.943452	TCOF1
regulation of activin receptor signaling pathway (GO:0032925)	'1/14'	0.514593	1	1.42005	0.943452	CSNK2B
regulation of phosphate metabolic process (GO:0019220)	'1/14'	0.514593	1	1.42005	0.943452	SMG7
regulation of platelet aggregation (GO:0090330)	'1/14'	0.514593	1	1.42005	0.943452	LYN
neurotransmitter biosynthetic process (GO:0042136)	'1/14'	0.514593	1	1.42005	0.943452	SLC44A4
regulation of monocyte differentiation (GO:0045655)	'1/14'	0.514593	1	1.42005	0.943452	CD74
modified amino acid transport (GO:0072337)	'1/14'	0.514593	1	1.42005	0.943452	SLC6A8
negative regulation of intrinsic apoptotic signaling pathway by p53 class mediator (GO:1902254)	'1/14'	0.514593	1	1.42005	0.943452	CD74
cell surface receptor signaling pathway involved in heart development (GO:0061311)	'1/14'	0.514593	1	1.42005	0.943452	SNAI1
pyrimidine-containing compound catabolic process (GO:0072529)	'1/14'	0.514593	1	1.42005	0.943452	TET3
N-acetylglucosamine metabolic process (GO:0006044)	'1/14'	0.514593	1	1.42005	0.943452	MGAT3
negative regulation of secretion (GO:0051048)	'1/14'	0.514593	1	1.42005	0.943452	CD74
copper ion transport (GO:0006825)	'1/14'	0.514593	1	1.42005	0.943452	COX17
regulation of lymphocyte differentiation (GO:0045619)	'1/14'	0.514593	1	1.42005	0.943452	IKZF3
positive regulation of mitochondrial fission (GO:0090141)	'1/14'	0.514593	1	1.42005	0.943452	MIEF1
cellular protein complex disassembly (GO:0043624)	'1/14'	0.514593	1	1.42005	0.943452	GSPT1
purine-containing compound salvage (GO:0043101)	'1/14'	0.514593	1	1.42005	0.943452	DGUOK
cell migration involved in sprouting angiogenesis (GO:0002042)	'1/14'	0.514593	1	1.42005	0.943452	FGF2
cellular response to osmotic stress (GO:0071470)	'1/14'	0.514593	1	1.42005	0.943452	PKD2
quinone biosynthetic process (GO:1901663)	'1/14'	0.514593	1	1.42005	0.943452	COQ9
positive regulation of DNA damage response, signal transduction by p53 class mediator (GO:0043517)	'1/14'	0.514593	1	1.42005	0.943452	SPRED2
Golgi to vacuole transport (GO:0006896)	'1/14'	0.514593	1	1.42005	0.943452	GAK
metallo-sulfur cluster assembly (GO:0031163)	'1/14'	0.514593	1	1.42005	0.943452	CIAPIN1
negative regulation of endoplasmic reticulum stress-induced intrinsic apoptotic signaling pathway (GO:1902236)	'1/14'	0.514593	1	1.42005	0.943452	HSPA1A
oligosaccharide-lipid intermediate biosynthetic process (GO:0006490)	'1/14'	0.514593	1	1.42005	0.943452	DPAGT1
regulation of transferase activity (GO:0051338)	'1/14'	0.514593	1	1.42005	0.943452	PINX1
fatty acid transport (GO:0015908)	'1/14'	0.514593	1	1.42005	0.943452	PPARD
regulation of gastrulation (GO:0010470)	'1/14'	0.514593	1	1.42005	0.943452	POGLUT1
cellular response to nitrogen compound (GO:1901699)	'1/14'	0.514593	1	1.42005	0.943452	PDE12
regulation of histone modification (GO:0031056)	'1/14'	0.514593	1	1.42005	0.943452	ZNF335
negative regulation of smooth muscle cell migration (GO:0014912)	'1/14'	0.514593	1	1.42005	0.943452	AIF1
interleukin-6-mediated signaling pathway (GO:0070102)	'1/14'	0.514593	1	1.42005	0.943452	STAT1
positive regulation of calcium ion-dependent exocytosis (GO:0045956)	'1/14'	0.514593	1	1.42005	0.943452	KCNB1
regulation of interferon-gamma biosynthetic process (GO:0045072)	'1/14'	0.514593	1	1.42005	0.943452	IL12B
estrogen metabolic process (GO:0008210)	'1/14'	0.514593	1	1.42005	0.943452	HSD17B11
negative regulation of T cell receptor signaling pathway (GO:0050860)	'1/14'	0.514593	1	1.42005	0.943452	THY1
positive regulation of smooth muscle contraction (GO:0045987)	'1/14'	0.514593	1	1.42005	0.943452	ADRA1B
negative regulation of cation transmembrane transport (GO:1904063)	'1/14'	0.514593	1	1.42005	0.943452	MMP9
positive regulation of interleukin-8 secretion (GO:2000484)	'1/14'	0.514593	1	1.42005	0.943452	PYCARD
glucose homeostasis (GO:0042593)	'4/74'	0.514611	1	1.07463	0.713925	MLXIPL;KCNB1;ADRA1B;HK2
negative regulation of DNA binding (GO:0043392)	'2/34'	0.515763	1	1.16945	0.774306	SMO;SIN3A
negative regulation of cellular metabolic process (GO:0031324)	'2/34'	0.515763	1	1.16945	0.774306	BTN2A2;NR1D1
response to amino acid (GO:0043200)	'2/34'	0.515763	1	1.16945	0.774306	RRAGB;NEURL1
regulation of wound healing (GO:0061041)	'2/34'	0.515763	1	1.16945	0.774306	TNFAIP3;FGF2
response to peptide (GO:1901652)	'2/34'	0.515763	1	1.16945	0.774306	STAT1;IRF5
positive regulation of DNA binding (GO:0043388)	'2/34'	0.515763	1	1.16945	0.774306	PINX1;MMP9
anterior/posterior pattern specification (GO:0009952)	'2/34'	0.515763	1	1.16945	0.774306	GATA4;LRP6
regulation of interferon-beta production (GO:0032648)	'2/34'	0.515763	1	1.16945	0.774306	PYCARD;IRF5
cellular response to organic cyclic compound (GO:0071407)	'7/135'	0.522151	1	1.03085	0.669846	P2RY11;PDE12;PDGFB;SPP1;PKD2;TNF;UBE2L3
epithelium development (GO:0060429)	'6/115'	0.52284	1	1.03725	0.672639	SMO;UPK2;STAT1;VDAC1;PKD2;CTSB
negative regulation of cell growth (GO:0030308)	'6/115'	0.52284	1	1.03725	0.672639	CDKN2D;PPP2R1A;SERTAD2;HSPA1B;SMARCA4;HSPA1A
regulation of B cell activation (GO:0050864)	'5/95'	0.523819	1	1.04635	0.676581	IL10;TNFSF4;TNFAIP3;FCGR2B;IKZF3
C-terminal protein lipidation (GO:0006501)	'4/75'	0.525265	1	1.0603	0.68268	THY1;LY6G6C;LY6G6D;ATG4D
gland development (GO:0048732)	'4/75'	0.525265	1	1.0603	0.68268	THRA;NOTCH4;ARID5B;PKD2
transmembrane receptor protein tyrosine kinase signaling pathway (GO:0007169)	'20/396'	0.52543	1	1.00408	0.646161	LYN;BLK;CSF1R;ATP6V1G2;NCF2;PDGFB;ARPC5;TYK2;FGF2;MMP9;FGFRL1;MAPK13;SPRED2;POLR2C;MAPKAPK2;ERBB2;MAPK1;CSK;ANKS1A;ATP6V1F
regulation of RNA splicing (GO:0043484)	'3/55'	0.52753	1	1.0844	0.69353	CLK3;RBM22;SRPK1
Notch signaling pathway (GO:0007219)	'3/55'	0.52753	1	1.0844	0.69353	STAT1;NOTCH4;SNAI1
regulation of gene expression (GO:0010468)	'52/1037'	0.530662	1	0.996911	0.631672	GSK3B;ZNF175;ETS1;TNF;UBE2L3;MECP2;ZNF808;ZC3H7A;PPP2R1A;ZNF689;ZNF841;IL10;ZNF561;ZNF480;HCFC1;DNM2;STX1B;DDX39B;SMO;DGKQ;ZNF836;UBE2V1;ATF4;DNMT1;CEBPB;ZNF350;DHX9;TCF7;PDGFB;GATA4;PPM1F;ZNF629;ZNF426;ZNF668;PCGF1;MAPK1;ZNF267;HMGA1;CLK3;MAPK13;HINFP;SRPK1;MLXIPL;ZNF616;CARM1;ZNF615;FAM98A;ZNF335;ZNF577;ZNF334;HSPA1B;HSPA1A
regulation of cyclin-dependent protein kinase activity (GO:1904029)	'2/35'	0.531444	1	1.13604	0.718157	CDKN2D;CDC37
positive regulation of NIK/NF-kappaB signaling (GO:1901224)	'2/35'	0.531444	1	1.13604	0.718157	IRAK1;TNF
positive regulation of DNA replication (GO:0045740)	'2/35'	0.531444	1	1.13604	0.718157	DHX9;PDGFB
negative regulation of protein complex assembly (GO:0031333)	'2/35'	0.531444	1	1.13604	0.718157	GSK3B;THRA
apical junction assembly (GO:0043297)	'2/35'	0.531444	1	1.13604	0.718157	PARD6B;F11R
regulation of sodium ion transport (GO:0002028)	'2/35'	0.531444	1	1.13604	0.718157	SLMAP;PRSS8
positive regulation of ATPase activity (GO:0032781)	'2/35'	0.531444	1	1.13604	0.718157	DHX9;DNAL4
regulation of phosphoprotein phosphatase activity (GO:0043666)	'2/35'	0.531444	1	1.13604	0.718157	GSK3B;PPP1R1B
neural crest cell development (GO:0014032)	'2/35'	0.531444	1	1.13604	0.718157	SEMA7A;TCOF1
protein deubiquitination (GO:0016579)	'13/257'	0.532153	1	1.00564	0.634381	KEAP1;TNFAIP3;USP17L2;TOMM20;HCFC1;PSMB9;POLB;CCNA2;TNIP1;PSMD3;IKBKG;STAMBP;TAB1
proteasomal protein catabolic process (GO:0010498)	'12/237'	0.532706	1	1.00662	0.633954	BAG6;RNF145;GSK3B;MAEA;FBXL19;PSMD3;KEAP1;NR1D1;RNF5;SKP1;PSMB9;KLHL20
negative regulation of gene expression (GO:0010629)	'31/618'	0.533176	1	0.997253	0.627176	GRB7;DNMT1;CIITA;ZNF350;THRA;CTBP1;NR1I2;PDGFB;IKZF1;TNF;PPM1F;MECP2;SIN3A;KAT8;PCGF6;HMGA1;ARID5B;NR1D1;HINFP;SMARCA4;HIC2;MLXIPL;ILF3;SMO;THAP7;TNFSF4;DGKQ;DXO;HSPA1B;PPARD;HSPA1A
protein localization to nucleus (GO:0034504)	'5/96'	0.533199	1	1.03545	0.651156	ARL2BP;CSE1L;PINX1;TNPO3;SKP1
positive regulation of transferase activity (GO:0051347)	'7/137'	0.537873	1	1.0158	0.629933	CSF1R;CD74;DTX3L;ERBB2;PIN1;MAPK1;UBE2L3
myeloid cell development (GO:0061515)	'1/15'	0.539026	1	1.32538	0.819074	CSF3
NAD biosynthesis via nicotinamide riboside salvage pathway (GO:0034356)	'1/15'	0.539026	1	1.32538	0.819074	PTGIS
regulation of branching involved in ureteric bud morphogenesis (GO:0090189)	'1/15'	0.539026	1	1.32538	0.819074	SMO
ubiquinone biosynthetic process (GO:0006744)	'1/15'	0.539026	1	1.32538	0.819074	COQ9
fatty acid beta-oxidation using acyl-CoA oxidase (GO:0033540)	'1/15'	0.539026	1	1.32538	0.819074	ABCD1
catecholamine metabolic process (GO:0006584)	'1/15'	0.539026	1	1.32538	0.819074	PNMT
apoptotic DNA fragmentation (GO:0006309)	'1/15'	0.539026	1	1.32538	0.819074	DNASE1L3
vitamin D metabolic process (GO:0042359)	'1/15'	0.539026	1	1.32538	0.819074	CYP11A1
regulation of B cell differentiation (GO:0045577)	'1/15'	0.539026	1	1.32538	0.819074	IKZF3
positive regulation of vasoconstriction (GO:0045907)	'1/15'	0.539026	1	1.32538	0.819074	ADRA1B
positive regulation of mesonephros development (GO:0061213)	'1/15'	0.539026	1	1.32538	0.819074	SMO
negative regulation of platelet-derived growth factor receptor signaling pathway (GO:0010642)	'1/15'	0.539026	1	1.32538	0.819074	PDGFB
protein localization to chromosome, telomeric region (GO:0070198)	'1/15'	0.539026	1	1.32538	0.819074	PINX1
phototransduction, visible light (GO:0007603)	'1/15'	0.539026	1	1.32538	0.819074	PDE6B
substrate-dependent cell migration (GO:0006929)	'1/15'	0.539026	1	1.32538	0.819074	ANKS1A
transport along microtubule (GO:0010970)	'1/15'	0.539026	1	1.32538	0.819074	BORCS5
positive regulation of protein import (GO:1904591)	'1/15'	0.539026	1	1.32538	0.819074	RBM22
positive regulation of stress-activated protein kinase signaling cascade (GO:0070304)	'1/15'	0.539026	1	1.32538	0.819074	LYN
negative regulation of insulin secretion (GO:0046676)	'1/15'	0.539026	1	1.32538	0.819074	KCNB1
positive regulation of cytokine production involved in immune response (GO:0002720)	'1/15'	0.539026	1	1.32538	0.819074	TNFSF4
regulation of tumor necrosis factor secretion (GO:1904467)	'1/15'	0.539026	1	1.32538	0.819074	DHX9
glycerophospholipid catabolic process (GO:0046475)	'1/15'	0.539026	1	1.32538	0.819074	PRDX6
regulation of centriole replication (GO:0046599)	'1/15'	0.539026	1	1.32538	0.819074	RBM14
negative regulation of interleukin-2 production (GO:0032703)	'1/15'	0.539026	1	1.32538	0.819074	TNFAIP3
regulation of clathrin-dependent endocytosis (GO:2000369)	'1/15'	0.539026	1	1.32538	0.819074	UBQLN2
nitric oxide mediated signal transduction (GO:0007263)	'1/15'	0.539026	1	1.32538	0.819074	DDAH2
mitotic chromosome condensation (GO:0007076)	'1/15'	0.539026	1	1.32538	0.819074	SMC4
intra-S DNA damage checkpoint (GO:0031573)	'1/15'	0.539026	1	1.32538	0.819074	MDC1
negative regulation of lipid catabolic process (GO:0050995)	'1/15'	0.539026	1	1.32538	0.819074	TNF
cellular response to virus (GO:0098586)	'1/15'	0.539026	1	1.32538	0.819074	IL12A
negative regulation of cellular component movement (GO:0051271)	'1/15'	0.539026	1	1.32538	0.819074	PIN1
fatty acid beta-oxidation using acyl-CoA dehydrogenase (GO:0033539)	'1/15'	0.539026	1	1.32538	0.819074	ETFB
positive regulation of acute inflammatory response (GO:0002675)	'1/15'	0.539026	1	1.32538	0.819074	TNF
N-terminal protein amino acid acetylation (GO:0006474)	'1/15'	0.539026	1	1.32538	0.819074	NAA10
ganglioside metabolic process (GO:0001573)	'1/15'	0.539026	1	1.32538	0.819074	NEU1
regulation of mitotic sister chromatid separation (GO:0010965)	'1/15'	0.539026	1	1.32538	0.819074	PTTG1
mesenchymal cell development (GO:0014031)	'1/15'	0.539026	1	1.32538	0.819074	TCOF1
vasculature development (GO:0001944)	'1/15'	0.539026	1	1.32538	0.819074	NOTCH4
positive regulation of membrane protein ectodomain proteolysis (GO:0051044)	'1/15'	0.539026	1	1.32538	0.819074	TNF
negative regulation of axon extension involved in axon guidance (GO:0048843)	'1/15'	0.539026	1	1.32538	0.819074	SEMA7A
cofactor transport (GO:0051181)	'1/15'	0.539026	1	1.32538	0.819074	SLC44A4
negative regulation of platelet activation (GO:0010544)	'1/15'	0.539026	1	1.32538	0.819074	PDGFB
positive regulation of collagen metabolic process (GO:0010714)	'1/15'	0.539026	1	1.32538	0.819074	SUCO
monovalent inorganic anion homeostasis (GO:0055083)	'1/15'	0.539026	1	1.32538	0.819074	SLC12A5
positive regulation of double-strand break repair (GO:2000781)	'1/15'	0.539026	1	1.32538	0.819074	DTX3L
positive regulation of collagen biosynthetic process (GO:0032967)	'1/15'	0.539026	1	1.32538	0.819074	SUCO
regulation of RNA export from nucleus (GO:0046831)	'1/15'	0.539026	1	1.32538	0.819074	DHX9
positive regulation of cysteine-type endopeptidase activity involved in apoptotic signaling pathway (GO:2001269)	'1/15'	0.539026	1	1.32538	0.819074	HTRA2
sulfate transport (GO:0008272)	'1/15'	0.539026	1	1.32538	0.819074	SLC26A1
regulation of peptide secretion (GO:0002791)	'1/15'	0.539026	1	1.32538	0.819074	CD74
regulation of cell junction assembly (GO:1901888)	'1/15'	0.539026	1	1.32538	0.819074	SNAI1
nucleobase-containing small molecule catabolic process (GO:0034656)	'1/15'	0.539026	1	1.32538	0.819074	NUDT9
cellular response to corticosteroid stimulus (GO:0071384)	'1/15'	0.539026	1	1.32538	0.819074	UBE2L3
cellular protein modification process (GO:0006464)	'50/1001'	0.542343	1	0.993043	0.607599	GSK3B;DYRK3;PIGT;MPI;KEAP1;STK19;LAMC1;DUSP16;UBE2L3;C4A;UBL5;PPP2R1A;PSMD3;MAN2C1;ZNF720;IKBKE;SKP1;MANBA;TYK2;KCTD6;ILF3;MAPKAPK2;ADPRH;ATG4D;CTBP1;SERPINC1;PDGFB;FSTL1;FBXL20;IRAK1;PENK;ZNF747;ERBB2;SPP1;MAPK1;CSK;B3GALNT2;LYN;FBXL19;LIMK1;KRT10;PTPN13;CLK3;PSMB9;KLHL20;FBXL12;SRPK1;MSRA;NEURL2;PTPN9
positive regulation of neuron projection development (GO:0010976)	'5/97'	0.542494	1	1.02478	0.626732	LYN;PLXNB3;CX3CL1;PLXNA3;PACSIN1
response to tumor necrosis factor (GO:0034612)	'5/97'	0.542494	1	1.02478	0.626732	PYCARD;CCL22;DHX9;CCL17;CX3CL1
cellular response to organonitrogen compound (GO:0071417)	'5/97'	0.542494	1	1.02478	0.626732	P2RY11;RRAGB;NEURL1;PKD2;MAPK13
negative regulation of transmembrane receptor protein serine/threonine kinase signaling pathway (GO:0090101)	'4/77'	0.546225	1	1.03276	0.624538	TGFB1I1;PIN1;BCL9L;HSPA1A
ERAD pathway (GO:0036503)	'4/77'	0.546225	1	1.03276	0.624538	BAG6;SDF2L1;RNF5;UBQLN2
muscle cell differentiation (GO:0042692)	'2/36'	0.546775	1	1.10448	0.666798	POPDC2;HINFP
regulation of smoothened signaling pathway (GO:0008589)	'2/36'	0.546775	1	1.10448	0.666798	ULK3;KCTD6
regulation of nitric-oxide synthase activity (GO:0050999)	'2/36'	0.546775	1	1.10448	0.666798	DDAH2;DNM2
lymphocyte proliferation (GO:0046651)	'2/36'	0.546775	1	1.10448	0.666798	IL10;CD40
regulation of response to DNA damage stimulus (GO:2001020)	'2/36'	0.546775	1	1.10448	0.666798	UBE2V1;IER3
histone deacetylation (GO:0016575)	'2/36'	0.546775	1	1.10448	0.666798	RBM14;SIN3A
plasma membrane organization (GO:0007009)	'2/36'	0.546775	1	1.10448	0.666798	TRIM72;PACSIN1
vesicle-mediated transport in synapse (GO:0099003)	'2/36'	0.546775	1	1.10448	0.666798	PACSIN1;DNM2
acylglycerol metabolic process (GO:0006639)	'2/36'	0.546775	1	1.10448	0.666798	DGKQ;ABHD6
cardiac muscle contraction (GO:0060048)	'2/36'	0.546775	1	1.10448	0.666798	TCAP;TAZ
cardiac muscle tissue development (GO:0048738)	'2/36'	0.546775	1	1.10448	0.666798	TCAP;TAZ
regulation of cysteine-type endopeptidase activity (GO:2000116)	'2/36'	0.546775	1	1.10448	0.666798	PYCARD;PSMB9
plasma membrane bounded cell projection organization (GO:0120036)	'6/118'	0.548252	1	1.01088	0.607561	LYN;CSF1R;CARMIL1;GSK3B;CCR7;NPTXR
regulation of insulin secretion (GO:0050796)	'5/98'	0.551702	1	1.01432	0.603265	BLK;ARL2BP;KCNB1;NR1D1;TNF
epidermal growth factor receptor signaling pathway (GO:0007173)	'3/57'	0.551901	1	1.04635	0.621938	PIGR;GRB7;CSK
cellular respiration (GO:0045333)	'3/57'	0.551901	1	1.04635	0.621938	SDHC;ETFB;COX6A2
protein modification by small protein removal (GO:0070646)	'13/261'	0.554899	1	0.990227	0.583213	KEAP1;TNFAIP3;USP17L2;TOMM20;HCFC1;PSMB9;POLB;CCNA2;TNIP1;PSMD3;IKBKG;STAMBP;TAB1
negative regulation of inflammatory response (GO:0050728)	'4/78'	0.556523	1	1.01952	0.597489	IL10;PTGIS;TNFAIP3;PPARD
negative regulation of cell proliferation (GO:0008285)	'18/363'	0.55945	1	0.985821	0.572565	LYN;IL10;CDKN2D;CTBP1;TGFB1I1;PINX1;HMGA1;TNFAIP3;PKD2;AIF1;ETS1;FABP6;CSNK2B;NEURL1;IL12B;IL12A;HSPA1B;HSPA1A
glycosaminoglycan biosynthetic process (GO:0006024)	'5/99'	0.560818	1	1.00408	0.580716	B4GALT3;BGN;CSPG4;B4GALT4;B4GALT5
epithelial to mesenchymal transition (GO:0001837)	'2/37'	0.56175	1	1.07463	0.619738	GSK3B;SNAI1
protein monoubiquitination (GO:0006513)	'2/37'	0.56175	1	1.07463	0.619738	DTX3L;NEURL1
regulation of DNA repair (GO:0006282)	'2/37'	0.56175	1	1.07463	0.619738	DHX9;UBE2V1
negative regulation of Ras protein signal transduction (GO:0046580)	'2/37'	0.56175	1	1.07463	0.619738	SPRY1;STAMBP
peptidyl-threonine dephosphorylation (GO:0035970)	'1/16'	0.56223	1	1.24254	0.715511	PPM1F
neural tube development (GO:0021915)	'1/16'	0.56223	1	1.24254	0.715511	PKD2
positive regulation of epithelial cell apoptotic process (GO:1904037)	'1/16'	0.56223	1	1.24254	0.715511	CD40
regulation of actin nucleation (GO:0051125)	'1/16'	0.56223	1	1.24254	0.715511	WIPF2
negative regulation of NF-kappaB import into nucleus (GO:0042347)	'1/16'	0.56223	1	1.24254	0.715511	IL10
dendritic cell chemotaxis (GO:0002407)	'1/16'	0.56223	1	1.24254	0.715511	CCR7
positive regulation of secretion (GO:0051047)	'1/16'	0.56223	1	1.24254	0.715511	SPP1
Notch receptor processing (GO:0007220)	'1/16'	0.56223	1	1.24254	0.715511	NOTCH4
glucose transmembrane transport (GO:1904659)	'1/16'	0.56223	1	1.24254	0.715511	PPARD
positive regulation of cardiac muscle tissue growth (GO:0055023)	'1/16'	0.56223	1	1.24254	0.715511	FGF2
positive regulation of regulated secretory pathway (GO:1903307)	'1/16'	0.56223	1	1.24254	0.715511	KCNB1
leukocyte tethering or rolling (GO:0050901)	'1/16'	0.56223	1	1.24254	0.715511	TNF
negative regulation of response to wounding (GO:1903035)	'1/16'	0.56223	1	1.24254	0.715511	FGF2
hyaluronan catabolic process (GO:0030214)	'1/16'	0.56223	1	1.24254	0.715511	FGF2
regulation of RIG-I signaling pathway (GO:0039535)	'1/16'	0.56223	1	1.24254	0.715511	USP17L2
activation of NF-kappaB-inducing kinase activity (GO:0007250)	'1/16'	0.56223	1	1.24254	0.715511	IRAK1
cardiac ventricle development (GO:0003231)	'1/16'	0.56223	1	1.24254	0.715511	GATA4
protein deacylation (GO:0035601)	'1/16'	0.56223	1	1.24254	0.715511	SIN3A
negative regulation of steroid biosynthetic process (GO:0010894)	'1/16'	0.56223	1	1.24254	0.715511	SNAI1
regulation of histone H3-K4 methylation (GO:0051569)	'1/16'	0.56223	1	1.24254	0.715511	DNMT1
leukocyte adhesion to vascular endothelial cell (GO:0061756)	'1/16'	0.56223	1	1.24254	0.715511	TNF
positive regulation of antigen receptor-mediated signaling pathway (GO:0050857)	'1/16'	0.56223	1	1.24254	0.715511	RAB29
extracellular matrix assembly (GO:0085029)	'1/16'	0.56223	1	1.24254	0.715511	TNXB
regulation of energy homeostasis (GO:2000505)	'1/16'	0.56223	1	1.24254	0.715511	MLXIPL
negative regulation of transcription regulatory region DNA binding (GO:2000678)	'1/16'	0.56223	1	1.24254	0.715511	SIN3A
negative regulation of translational initiation (GO:0045947)	'1/16'	0.56223	1	1.24254	0.715511	ATF4
positive regulation of immune system process (GO:0002684)	'1/16'	0.56223	1	1.24254	0.715511	HLA-G
cellular response to pH (GO:0071467)	'1/16'	0.56223	1	1.24254	0.715511	RAB11FIP5
peptidyl-lysine methylation (GO:0018022)	'1/16'	0.56223	1	1.24254	0.715511	EHMT2
dendritic spine morphogenesis (GO:0060997)	'1/16'	0.56223	1	1.24254	0.715511	SHANK2
regulation of steroid metabolic process (GO:0019218)	'1/16'	0.56223	1	1.24254	0.715511	DGKQ
positive regulation of triglyceride metabolic process (GO:0090208)	'1/16'	0.56223	1	1.24254	0.715511	LDLR
negative regulation of peptide hormone secretion (GO:0090278)	'1/16'	0.56223	1	1.24254	0.715511	KCNB1
positive regulation of G2/M transition of mitotic cell cycle (GO:0010971)	'1/16'	0.56223	1	1.24254	0.715511	MECP2
mRNA transcription from RNA polymerase II promoter (GO:0042789)	'1/16'	0.56223	1	1.24254	0.715511	ATF4
positive regulation of cell migration involved in sprouting angiogenesis (GO:0090050)	'1/16'	0.56223	1	1.24254	0.715511	FGF2
cardiac epithelial to mesenchymal transition (GO:0060317)	'1/16'	0.56223	1	1.24254	0.715511	SPRY1
odontogenesis of dentin-containing tooth (GO:0042475)	'1/16'	0.56223	1	1.24254	0.715511	LRP6
positive regulation of G1/S transition of mitotic cell cycle (GO:1900087)	'1/16'	0.56223	1	1.24254	0.715511	AIF1
artery development (GO:0060840)	'1/16'	0.56223	1	1.24254	0.715511	PKD2
detection of visible light (GO:0009584)	'1/16'	0.56223	1	1.24254	0.715511	PDE6B
myoblast differentiation (GO:0045445)	'1/16'	0.56223	1	1.24254	0.715511	HINFP
linoleic acid metabolic process (GO:0043651)	'1/16'	0.56223	1	1.24254	0.715511	ABCD1
negative regulation of lipid storage (GO:0010888)	'1/16'	0.56223	1	1.24254	0.715511	TNF
response to light stimulus (GO:0009416)	'3/58'	0.563804	1	1.02831	0.589274	CDKN2D;OPN1SW;UVSSA
cholesterol homeostasis (GO:0042632)	'3/58'	0.563804	1	1.02831	0.589274	APOM;NR1I2;LDLR
sterol homeostasis (GO:0055092)	'3/58'	0.563804	1	1.02831	0.589274	APOM;NR1I2;LDLR
negative regulation of growth (GO:0045926)	'6/120'	0.564851	1	0.994036	0.567787	CDKN2D;PPP2R1A;SERTAD2;HSPA1B;SMARCA4;HSPA1A
positive regulation of transcription from RNA polymerase II promoter (GO:0045944)	'42/848'	0.565091	1	0.984658	0.562011	CIITA;CD40;ZNF175;CSF3;CEBPB;ZNF350;THRA;ATF6B;DHX9;PLAG1;NOTCH4;NR1I2;PDGFB;GATA4;IKZF1;PKD2;BARX2;IKZF3;ETS1;TNF;FGF2;LRP6;SIN3A;IKBKG;BCL9L;TEAD3;RBM14;STAT1;HMGA1;PBX2;ZNF76;NR1D1;SMARCA4;MLXIPL;ELF1;TNIP1;TET3;PIN1;IRF8;IRF5;ATF4;PPARD
negative regulation of intracellular signal transduction (GO:1902532)	'8/161'	0.565192	1	0.987862	0.563664	PYCARD;LYN;TNIP1;STAT1;TNFAIP3;TRIM59;STAMBP;MMP9
regulation of endothelial cell proliferation (GO:0001936)	'4/79'	0.566694	1	1.00662	0.571695	STAT1;PDGFB;PLXNB3;FGF2
regulation of transforming growth factor beta receptor signaling pathway (GO:0017015)	'4/79'	0.566694	1	1.00662	0.571695	TGFB1I1;PIN1;BCL9L;HSPA1A
regulation of nucleic acid-templated transcription (GO:1903506)	'30/607'	0.567028	1	0.982572	0.55746	ZNF175;CEBPB;ZNF350;TCF7;GATA4;UBE2L3;ZNF808;ZNF629;PPP2R1A;PCGF1;ZNF668;ZNF426;ZNF689;ZNF841;ZNF267;ZNF561;ZNF480;HMGA1;HCFC1;HINFP;DNM2;MLXIPL;ZNF616;ZNF836;CARM1;ZNF615;UBE2V1;ZNF577;ZNF334;ATF4
phosphorylation (GO:0016310)	'19/386'	0.572413	1	0.978584	0.545946	LYN;GSK3B;DYRK3;CTBP1;LIMK1;PDGFB;STK19;TYK2;CLK3;SRPK1;BCKDK;ILF3;IRAK1;DGKQ;MAPKAPK2;ERBB2;MAPK1;CSK;IKBKE
negative regulation of cell migration (GO:0030336)	'6/121'	0.573039	1	0.985821	0.548906	PLXNB3;THY1;SRGAP2;FGF2;CX3CL1;ARHGAP4
renal system development (GO:0072001)	'3/59'	0.575511	1	1.01088	0.55851	BAG6;SMO;STAT1
T cell differentiation (GO:0030217)	'2/38'	0.576368	1	1.04635	0.57655	BLK;FCER1G
regulation of cellular amide metabolic process (GO:0034248)	'2/38'	0.576368	1	1.04635	0.57655	DDX6;TCOF1
positive regulation of innate immune response (GO:0045089)	'2/38'	0.576368	1	1.04635	0.57655	DHX9;USP17L2
NIK/NF-kappaB signaling (GO:0038061)	'4/80'	0.576735	1	0.994036	0.54709	IRAK1;PSMD3;SKP1;PSMB9
positive regulation of stress-activated MAPK cascade (GO:0032874)	'4/80'	0.576735	1	0.994036	0.54709	PYCARD;CCR7;FCGR2B;SLAMF1
negative regulation of MAPK cascade (GO:0043409)	'4/80'	0.576735	1	0.994036	0.54709	LYN;TNIP1;PIN1;SPRY1
regulation of protein ubiquitination (GO:0031396)	'5/101'	0.578767	1	0.984194	0.538212	PINX1;TNFAIP3;HSPA1B;UBE2L3;HSPA1A
positive regulation of protein modification process (GO:0031401)	'8/163'	0.579315	1	0.975741	0.532666	LYN;CSF1R;CD74;CD40;ERBB2;PIN1;TNF;MMP9
sulfur compound biosynthetic process (GO:0044272)	'6/122'	0.581152	1	0.97774	0.530662	B4GALT3;SLC26A1;BGN;CSPG4;B4GALT4;B4GALT5
regulation of transcription, DNA-templated (GO:0006355)	'79/1598'	0.583118	1	0.982839	0.53011	CIITA;ZNF175;THRA;TGFB1I1;IKZF1;IKZF3;ETS1;FGF2;TNF;UBE2L3;MECP2;ZNF808;SIN3A;PPP2R1A;KAT8;ZNF689;ZNF841;TEAD3;IL10;TCF19;BRD2;ZNF561;DTX3L;ZNF480;ARID5B;HCFC1;DNM2;ETV7;HIC2;ELF1;ILF3;MED24;THAP7;DGKQ;ZNF836;UBE2V1;ATF4;PPARD;CREB5;CEBPB;ZNF350;DHX9;CTBP1;NOTCH4;TCF7;NR1I2;PDGFB;GATA4;BARX2;PPM1F;LRP6;NEUROD2;ZNF629;IRAK1;ERBB2;SPP1;ZNF426;ZNF668;PCGF1;ZNF267;SPDEF;CD74;PCGF6;STAT1;HMGA1;ZNF76;N…
positive regulation of protein processing (GO:0010954)	'1/17'	0.584268	1	1.16945	0.62846	TNP2
regulation of cellular protein catabolic process (GO:1903362)	'1/17'	0.584268	1	1.16945	0.62846	VPS11
cardiac myofibril assembly (GO:0055003)	'1/17'	0.584268	1	1.16945	0.62846	TCAP
positive regulation of cholesterol transport (GO:0032376)	'1/17'	0.584268	1	1.16945	0.62846	PLTP
positive regulation of cell cycle G2/M phase transition (GO:1902751)	'1/17'	0.584268	1	1.16945	0.62846	MECP2
reverse cholesterol transport (GO:0043691)	'1/17'	0.584268	1	1.16945	0.62846	APOM
negative regulation of axon guidance (GO:1902668)	'1/17'	0.584268	1	1.16945	0.62846	SEMA7A
negative regulation of antigen receptor-mediated signaling pathway (GO:0050858)	'1/17'	0.584268	1	1.16945	0.62846	THY1
DNA catabolic process (GO:0006308)	'1/17'	0.584268	1	1.16945	0.62846	DNASE1L3
positive regulation of G-protein coupled receptor protein signaling pathway (GO:0045745)	'1/17'	0.584268	1	1.16945	0.62846	UBQLN2
regulation of telomere maintenance via telomere lengthening (GO:1904356)	'1/17'	0.584268	1	1.16945	0.62846	PINX1
positive regulation of nitrogen compound metabolic process (GO:0051173)	'1/17'	0.584268	1	1.16945	0.62846	PDGFB
ureteric bud development (GO:0001657)	'1/17'	0.584268	1	1.16945	0.62846	PKD2
preassembly of GPI anchor in ER membrane (GO:0016254)	'1/17'	0.584268	1	1.16945	0.62846	PIGC
regulation of lipid catabolic process (GO:0050994)	'1/17'	0.584268	1	1.16945	0.62846	TNF
positive regulation of fatty acid metabolic process (GO:0045923)	'1/17'	0.584268	1	1.16945	0.62846	MLXIPL
N-terminal protein amino acid modification (GO:0031365)	'1/17'	0.584268	1	1.16945	0.62846	NAA10
negative regulation of telomere maintenance (GO:0032205)	'1/17'	0.584268	1	1.16945	0.62846	PINX1
positive regulation of monocyte chemotaxis (GO:0090026)	'1/17'	0.584268	1	1.16945	0.62846	AIF1
positive regulation of response to biotic stimulus (GO:0002833)	'1/17'	0.584268	1	1.16945	0.62846	USP17L2
gastrulation (GO:0007369)	'1/17'	0.584268	1	1.16945	0.62846	LRP6
negative regulation of cell development (GO:0010721)	'1/17'	0.584268	1	1.16945	0.62846	GSK3B
negative regulation of interleukin-8 production (GO:0032717)	'1/17'	0.584268	1	1.16945	0.62846	IL10
cardiac atrium morphogenesis (GO:0003209)	'1/17'	0.584268	1	1.16945	0.62846	GATA4
N-glycan processing (GO:0006491)	'1/17'	0.584268	1	1.16945	0.62846	EDEM3
negative regulation of tumor necrosis factor-mediated signaling pathway (GO:0010804)	'1/17'	0.584268	1	1.16945	0.62846	PYDC1
positive regulation of stem cell proliferation (GO:2000648)	'1/17'	0.584268	1	1.16945	0.62846	ZNF335
maturation of 5.8S rRNA (GO:0000460)	'1/17'	0.584268	1	1.16945	0.62846	PDCD11
positive regulation of cellular protein catabolic process (GO:1903364)	'1/17'	0.584268	1	1.16945	0.62846	VPS11
3'-UTR-mediated mRNA stabilization (GO:0070935)	'1/17'	0.584268	1	1.16945	0.62846	MAPKAPK2
regulation of receptor recycling (GO:0001919)	'1/17'	0.584268	1	1.16945	0.62846	RAB29
phospholipid catabolic process (GO:0009395)	'1/17'	0.584268	1	1.16945	0.62846	PRDX6
positive regulation of calcium ion transmembrane transporter activity (GO:1901021)	'1/17'	0.584268	1	1.16945	0.62846	PKD2
positive regulation of signal transduction by p53 class mediator (GO:1901798)	'1/17'	0.584268	1	1.16945	0.62846	SPRED2
positive regulation of macrophage activation (GO:0043032)	'1/17'	0.584268	1	1.16945	0.62846	ITGAM
long-term memory (GO:0007616)	'1/17'	0.584268	1	1.16945	0.62846	LDLR
regulation of synaptic vesicle exocytosis (GO:2000300)	'1/17'	0.584268	1	1.16945	0.62846	STX1B
heterocycle biosynthetic process (GO:0018130)	'1/17'	0.584268	1	1.16945	0.62846	NR1I2
nucleotide catabolic process (GO:0009166)	'1/17'	0.584268	1	1.16945	0.62846	NUDT3
regulation of lamellipodium organization (GO:1902743)	'1/17'	0.584268	1	1.16945	0.62846	CARMIL1
positive chemotaxis (GO:0050918)	'1/17'	0.584268	1	1.16945	0.62846	PLXNB3
synaptic vesicle transport (GO:0048489)	'1/17'	0.584268	1	1.16945	0.62846	DNM2
purine-containing compound metabolic process (GO:0072521)	'1/17'	0.584268	1	1.16945	0.62846	CARMIL1
positive regulation of telomere capping (GO:1904355)	'1/17'	0.584268	1	1.16945	0.62846	MAPK1
mesonephric tubule development (GO:0072164)	'1/17'	0.584268	1	1.16945	0.62846	PKD2
nucleobase-containing compound biosynthetic process (GO:0034654)	'1/17'	0.584268	1	1.16945	0.62846	DGUOK
positive regulation of cation transmembrane transport (GO:1904064)	'1/17'	0.584268	1	1.16945	0.62846	COX17
platelet-derived growth factor receptor signaling pathway (GO:0048008)	'1/17'	0.584268	1	1.16945	0.62846	PDGFB
cellular response to glucocorticoid stimulus (GO:0071385)	'1/17'	0.584268	1	1.16945	0.62846	UBE2L3
negative regulation of cell cycle process (GO:0010948)	'4/81'	0.586642	1	0.981764	0.523615	MLXIPL;PCGF6;EHMT2;PHC3
regulation of stress fiber assembly (GO:0051492)	'3/60'	0.58702	1	0.994036	0.529519	CARMIL1;LIMK1;PPM1F
ribosome biogenesis (GO:0042254)	'11/226'	0.588166	1	0.967645	0.513573	RPS25;RPL3;PDCD11;IMP3;DDX47;HEATR1;RPS20;RPL10A;RPP14;RPS10;RPL19
negative regulation of protein catabolic process (GO:0042177)	'2/39'	0.590626	1	1.01952	0.536853	IL10;PIN1
clathrin-dependent endocytosis (GO:0072583)	'2/39'	0.590626	1	1.01952	0.536853	GAK;PACSIN1
positive regulation of reactive oxygen species metabolic process (GO:2000379)	'2/39'	0.590626	1	1.01952	0.536853	ITGAM;PDGFB
regulation of plasma membrane bounded cell projection assembly (GO:0120032)	'2/39'	0.590626	1	1.01952	0.536853	CCR7;USP17L2
Golgi to plasma membrane transport (GO:0006893)	'2/39'	0.590626	1	1.01952	0.536853	ARFGEF2;ABCD1
DNA biosynthetic process (GO:0071897)	'2/39'	0.590626	1	1.01952	0.536853	CDKN2D;RMI2
DNA repair (GO:0006281)	'14/288'	0.591093	1	0.966424	0.508129	CDKN2D;RMI2;RBM14;DTX3L;HMGA1;FANCE;GTF2H4;HINFP;POLB;NEIL2;MSH5;UBE2V1;TMEM189-UBE2V1;NEIL1
ncRNA processing (GO:0034470)	'11/227'	0.59408	1	0.963383	0.501673	RPS25;RPL3;PDCD11;IMP3;DDX47;HEATR1;RPS20;RPL10A;RPP14;RPS10;RPL19
protein import into nucleus (GO:0006606)	'5/103'	0.596317	1	0.965083	0.498931	CSE1L;TGS1;TNF;TNPO3;RBM22
ion transport (GO:0006811)	'14/289'	0.596337	1	0.96308	0.497864	ATP6V1G2;SLC26A1;SLC12A5;SLC20A2;CALHM3;SLC9A3;CALHM1;LASP1;CALHM2;SLC9A8;ANXA6;VDAC1;SLC15A4;ATP6V1F
positive regulation of cell cycle (GO:0045787)	'4/82'	0.596413	1	0.969791	0.50121	MLXIPL;PDGFB;HCFC1;LRP6
positive regulation of DNA metabolic process (GO:0051054)	'4/82'	0.596413	1	0.969791	0.50121	MECP2;DNMT1;DHX9;PDGFB
ephrin receptor signaling pathway (GO:0048013)	'4/82'	0.596413	1	0.969791	0.50121	LYN;ARPC5;ANKS1A;MMP9
C-terminal protein amino acid modification (GO:0018410)	'4/82'	0.596413	1	0.969791	0.50121	THY1;LY6G6C;LY6G6D;ATG4D
negative regulation of binding (GO:0051100)	'4/82'	0.596413	1	0.969791	0.50121	GSK3B;SMO;PDGFB;PIN1
positive regulation of leukocyte chemotaxis (GO:0002690)	'3/61'	0.598327	1	0.97774	0.502185	CCR7;IL12A;AIF1
glycosaminoglycan metabolic process (GO:0030203)	'3/61'	0.598327	1	0.97774	0.502185	IDUA;BGN;CSPG4
RNA 3'-end processing (GO:0031123)	'3/61'	0.598327	1	0.97774	0.502185	NUDT21;DDX39B;SLU7
peptidyl-serine phosphorylation (GO:0018105)	'7/145'	0.598464	1	0.959759	0.492729	GSK3B;DGKQ;MAPKAPK2;PDGFB;MAPK1;IKBKE;MAPK13
positive regulation of phosphorylation (GO:0042327)	'10/208'	0.60381	1	0.955804	0.482199	LYN;PFKFB2;CD74;CSF1R;MLXIPL;CD40;ERBB2;PIN1;TNF;MMP9
ameboidal-type cell migration (GO:0001667)	'2/40'	0.604523	1	0.994036	0.500314	SEMA7A;SRGAP2
positive regulation of mitotic nuclear division (GO:0045840)	'2/40'	0.604523	1	0.994036	0.500314	NUMA1;PDGFB
positive regulation of mitotic cell cycle phase transition (GO:1901992)	'2/40'	0.604523	1	0.994036	0.500314	MECP2;AIF1
androgen receptor signaling pathway (GO:0030521)	'2/40'	0.604523	1	0.994036	0.500314	MED24;TGFB1I1
response to peptide hormone (GO:0043434)	'2/40'	0.604523	1	0.994036	0.500314	CYP11A1;STAT1
phosphatidic acid biosynthetic process (GO:0006654)	'2/40'	0.604523	1	0.994036	0.500314	DGKQ;AGPAT1
regulation of release of cytochrome c from mitochondria (GO:0090199)	'2/40'	0.604523	1	0.994036	0.500314	PYCARD;MMP9
negative regulation of catabolic process (GO:0009895)	'2/40'	0.604523	1	0.994036	0.500314	PIN1;TNF
regulation of intracellular transport (GO:0032386)	'2/40'	0.604523	1	0.994036	0.500314	LYN;NUMA1
positive regulation of synaptic transmission, glutamatergic (GO:0051968)	'1/18'	0.605197	1	1.10448	0.554674	SHANK2
organelle fusion (GO:0048284)	'1/18'	0.605197	1	1.10448	0.554674	STX4
iron-sulfur cluster assembly (GO:0016226)	'1/18'	0.605197	1	1.10448	0.554674	CIAPIN1
regulation of spindle organization (GO:0090224)	'1/18'	0.605197	1	1.10448	0.554674	NUMA1
response to nutrient levels (GO:0031667)	'1/18'	0.605197	1	1.10448	0.554674	KCNB1
nuclear envelope reassembly (GO:0031468)	'1/18'	0.605197	1	1.10448	0.554674	PPP2R1A
actin filament polymerization (GO:0030041)	'1/18'	0.605197	1	1.10448	0.554674	AIF1
anion transmembrane transport (GO:0098656)	'1/18'	0.605197	1	1.10448	0.554674	LRRIQ4
glucan biosynthetic process (GO:0009250)	'1/18'	0.605197	1	1.10448	0.554674	NR1D1
calcium-mediated signaling using intracellular calcium source (GO:0035584)	'1/18'	0.605197	1	1.10448	0.554674	BCAP31
endoplasmic reticulum calcium ion homeostasis (GO:0032469)	'1/18'	0.605197	1	1.10448	0.554674	BCAP31
regulation of mitochondrial membrane permeability (GO:0046902)	'1/18'	0.605197	1	1.10448	0.554674	HEBP2
establishment of mitotic spindle localization (GO:0040001)	'1/18'	0.605197	1	1.10448	0.554674	NUMA1
regulation of chemokine production (GO:0032642)	'1/18'	0.605197	1	1.10448	0.554674	TNF
positive regulation of metabolic process (GO:0009893)	'1/18'	0.605197	1	1.10448	0.554674	AGPAT1
anion homeostasis (GO:0055081)	'1/18'	0.605197	1	1.10448	0.554674	MLXIPL
regulation of oxidative stress-induced intrinsic apoptotic signaling pathway (GO:1902175)	'1/18'	0.605197	1	1.10448	0.554674	HTRA2
regulation of cardiac muscle cell proliferation (GO:0060043)	'1/18'	0.605197	1	1.10448	0.554674	FGF2
insulin secretion (GO:0030073)	'1/18'	0.605197	1	1.10448	0.554674	RAB11FIP5
regulation of cholesterol efflux (GO:0010874)	'1/18'	0.605197	1	1.10448	0.554674	PLTP
skeletal muscle contraction (GO:0003009)	'1/18'	0.605197	1	1.10448	0.554674	TCAP
dolichol-linked oligosaccharide biosynthetic process (GO:0006488)	'1/18'	0.605197	1	1.10448	0.554674	DPAGT1
positive regulation of actin cytoskeleton reorganization (GO:2000251)	'1/18'	0.605197	1	1.10448	0.554674	CSF3
acute-phase response (GO:0006953)	'1/18'	0.605197	1	1.10448	0.554674	CEBPB
glycogen biosynthetic process (GO:0005978)	'1/18'	0.605197	1	1.10448	0.554674	NR1D1
regulation of cAMP-mediated signaling (GO:0043949)	'1/18'	0.605197	1	1.10448	0.554674	TCP11
negative regulation of oxidative stress-induced intrinsic apoptotic signaling pathway (GO:1902176)	'1/18'	0.605197	1	1.10448	0.554674	HTRA2
blood vessel endothelial cell migration (GO:0043534)	'1/18'	0.605197	1	1.10448	0.554674	FGF2
negative regulation of protein transport (GO:0051224)	'1/18'	0.605197	1	1.10448	0.554674	CSK
cell-substrate adherens junction assembly (GO:0007045)	'1/18'	0.605197	1	1.10448	0.554674	THY1
regulation of smooth muscle cell migration (GO:0014910)	'1/18'	0.605197	1	1.10448	0.554674	PDGFB
positive regulation of morphogenesis of an epithelium (GO:1905332)	'1/18'	0.605197	1	1.10448	0.554674	SMO
focal adhesion assembly (GO:0048041)	'1/18'	0.605197	1	1.10448	0.554674	THY1
negative regulation of calcium-mediated signaling (GO:0050849)	'1/18'	0.605197	1	1.10448	0.554674	PKD2
negative regulation of neuron death (GO:1901215)	'4/83'	0.606044	1	0.958107	0.479822	GSK3B;HTRA2;IKBKG;ATF4
neuron projection development (GO:0031175)	'8/167'	0.606899	1	0.95237	0.475606	LYN;GSK3B;NPTXR;SRGAP2;ZNF335;SHANK2;PACSIN1;DNM2
regulation of cell proliferation (GO:0042127)	'36/740'	0.607629	1	0.96717	0.481834	BLK;CSF1R;CSF3;CD40;CTF1;CTBP1;TGFB1I1;HILPDA;COX17;PINX1;PDGFB;LAMC2;PKD2;FGF2;ETS1;CRKL;MECP2;STX4;CSK;S1PR2;SLAMF1;LYN;CDKN2D;IL10;HMGA1;TYK2;USP17L2;MLXIPL;FABP6;TNFSF4;CSNK2B;NEURL1;STAMBP;FAM98A;HSPA1B;HSPA1A
diterpenoid metabolic process (GO:0016101)	'3/62'	0.609429	1	0.96197	0.4764	OPN1SW;CLPS;APOM
cellular amide metabolic process (GO:0043603)	'3/62'	0.609429	1	0.96197	0.4764	PPP2R1A;ORMDL3;CMAHP
cellular protein catabolic process (GO:0044257)	'3/62'	0.609429	1	0.96197	0.4764	HTRA2;RNF5;CTSB
tRNA processing (GO:0008033)	'3/62'	0.609429	1	0.96197	0.4764	QTRT1;CTU1;RPP14
establishment of protein localization to organelle (GO:0072594)	'3/62'	0.609429	1	0.96197	0.4764	CSE1L;HK2;TNPO3
second-messenger-mediated signaling (GO:0019932)	'3/62'	0.609429	1	0.96197	0.4764	P2RY11;PPP2R1A;DDAH2
cytoskeleton organization (GO:0007010)	'6/126'	0.612791	1	0.946701	0.463628	SUN2;FLNB;THY1;PACSIN1;KLHL20;ARHGAP4
regulation of mitotic nuclear division (GO:0007088)	'4/84'	0.615534	1	0.946701	0.459401	PDGFB;PIN1;HSPA1B;HSPA1A
phosphatidic acid metabolic process (GO:0046473)	'2/41'	0.618059	1	0.969791	0.466636	DGKQ;AGPAT1
peptide transport (GO:0015833)	'2/41'	0.618059	1	0.969791	0.466636	TAP1;SCAMP2
regulation of substrate adhesion-dependent cell spreading (GO:1900024)	'2/41'	0.618059	1	0.969791	0.466636	CARMIL1;CRKL
spliceosomal complex assembly (GO:0000245)	'2/41'	0.618059	1	0.969791	0.466636	DDX39B;SRPK1
regulation of cellular metabolic process (GO:0031323)	'2/41'	0.618059	1	0.969791	0.466636	BTN2A2;AGPAT1
sensory perception of bitter taste (GO:0050913)	'2/41'	0.618059	1	0.969791	0.466636	PIGR;CALHM1
regulated exocytosis (GO:0045055)	'7/148'	0.620104	1	0.940304	0.449341	LYN;ISLR;SYNGR1;BRPF3;PDGFB;LY6G6F;RAB11FIP5
carbohydrate homeostasis (GO:0033500)	'3/63'	0.620324	1	0.946701	0.452063	MLXIPL;KCNB1;ADRA1B
negative regulation of response to stimulus (GO:0048585)	'6/127'	0.62049	1	0.939246	0.448251	LYN;CSF1R;ERBB2;THY1;FCGR2B;HLA-G
protein lipidation (GO:0006497)	'6/127'	0.62049	1	0.939246	0.448251	PIGC;PGAP3;THY1;LY6G6C;LY6G6D;ATG4D
positive regulation of cellular catabolic process (GO:0031331)	'5/106'	0.621857	1	0.93777	0.445483	PFKFB2;MLXIPL;DTX3L;VPS11;TNF
RNA splicing (GO:0008380)	'5/106'	0.621857	1	0.93777	0.445483	DDX39B;PPP2R1A;DDX47;SLU7;SRPK1
positive regulation of transforming growth factor beta receptor signaling pathway (GO:0030511)	'1/19'	0.625073	1	1.04635	0.491667	TGFB1I1
primary alcohol metabolic process (GO:0034308)	'1/19'	0.625073	1	1.04635	0.491667	CMAHP
protein ADP-ribosylation (GO:0006471)	'1/19'	0.625073	1	1.04635	0.491667	PARP15
regulation of sprouting angiogenesis (GO:1903670)	'1/19'	0.625073	1	1.04635	0.491667	FGF2
negative regulation of phosphate metabolic process (GO:0045936)	'1/19'	0.625073	1	1.04635	0.491667	CDKN2D
negative regulation of cell junction assembly (GO:1901889)	'1/19'	0.625073	1	1.04635	0.491667	TNF
negative regulation of protein localization to plasma membrane (GO:1903077)	'1/19'	0.625073	1	1.04635	0.491667	CSK
cellular polysaccharide catabolic process (GO:0044247)	'1/19'	0.625073	1	1.04635	0.491667	MANBA
endoplasmic reticulum mannose trimming (GO:1904380)	'1/19'	0.625073	1	1.04635	0.491667	RNF5
acetylcholine receptor signaling pathway (GO:0095500)	'1/19'	0.625073	1	1.04635	0.491667	LY6G6E
positive regulation of STAT cascade (GO:1904894)	'1/19'	0.625073	1	1.04635	0.491667	IL20
production of small RNA involved in gene silencing by RNA (GO:0070918)	'1/19'	0.625073	1	1.04635	0.491667	ZC3H7A
endothelial cell development (GO:0001885)	'1/19'	0.625073	1	1.04635	0.491667	ICAM1
muscle tissue morphogenesis (GO:0060415)	'1/19'	0.625073	1	1.04635	0.491667	TCAP
morphogenesis of an epithelium (GO:0002009)	'1/19'	0.625073	1	1.04635	0.491667	LRP6
Rac protein signal transduction (GO:0016601)	'1/19'	0.625073	1	1.04635	0.491667	AIF1
excitatory postsynaptic potential (GO:0060079)	'1/19'	0.625073	1	1.04635	0.491667	GSK3B
endocardial cushion development (GO:0003197)	'1/19'	0.625073	1	1.04635	0.491667	GATA4
negative regulation of lipid metabolic process (GO:0045833)	'1/19'	0.625073	1	1.04635	0.491667	TNF
regulation of mitochondrial fission (GO:0090140)	'1/19'	0.625073	1	1.04635	0.491667	MIEF1
osteoclast differentiation (GO:0030316)	'1/19'	0.625073	1	1.04635	0.491667	CSF1R
regulation of transcription factor import into nucleus (GO:0042990)	'1/19'	0.625073	1	1.04635	0.491667	CSF3
leukotriene metabolic process (GO:0006691)	'1/19'	0.625073	1	1.04635	0.491667	MAPKAPK2
intracellular estrogen receptor signaling pathway (GO:0030520)	'1/19'	0.625073	1	1.04635	0.491667	RBM14
extrinsic apoptotic signaling pathway in absence of ligand (GO:0097192)	'1/19'	0.625073	1	1.04635	0.491667	GSK3B
striated muscle cell differentiation (GO:0051146)	'1/19'	0.625073	1	1.04635	0.491667	POPDC2
regulation of neuron migration (GO:2001222)	'1/19'	0.625073	1	1.04635	0.491667	SRGAP2
nucleotide-sugar biosynthetic process (GO:0009226)	'1/19'	0.625073	1	1.04635	0.491667	MPI
positive regulation of phospholipase activity (GO:0010518)	'1/19'	0.625073	1	1.04635	0.491667	FGF2
drug transport (GO:0015893)	'1/19'	0.625073	1	1.04635	0.491667	NR1I2
hexose transmembrane transport (GO:0035428)	'1/19'	0.625073	1	1.04635	0.491667	PPARD
positive regulation of epithelial cell differentiation (GO:0030858)	'1/19'	0.625073	1	1.04635	0.491667	IL20
[truncated: 903 more rows]
