# Supplementary material for: Global discovery of lupus genetic risk variant allelic enhancer activity
Source: Nat Commun. 2021 Mar 12;12:1611. doi: 10.1038/s41467-021-21854-5 (PMC7955039; doi:10.1038/s41467-021-21854-5)
Supplement: Supplementary file 11 — Supplementary Data 9 [file 41467_2021_21854_MOESM11_ESM.xlsx]

## Sheet: README
Supplementary Data 9. RELI results for enhancer variants (enVars) in GM12878
Raw output for RELI analysis of GM12878 enVars using GM12878 ChIP-seq datasets. The result is separated into transcription factor results and histone modification result.
Sheet_Name	Comment
TF	Result for transcription factor
non_TF	Result for histone modification
Column_Header	Comment
TF/Histone_Mark	Transcription factor/Histone modification targeted in the ChIP-seq
Overlap	Overlap count between the enVars and the ChIP-seq peaks
Total	The total number of enVars
Ratio	Ratio of Overlap divided by Total
Mean	Expected mean from 2000 permutation test
STD	Standard deviation from 2000 permutation test
Z_score	Z-score calculated from the simulated distribution
Enrichment	Enrichment of enVars vs the 2000 permutation test background in the ChIP-seq peaks
p_Val	P-value calculated from the 2000 permutation test simulated distribution
Corrected_p_Val	Bonferroni adjusted P-val calculated from the simulated distribution
Cell_Source	Cell where ChIP-seq was performed
GEO_Accession_ID	GEO accession ID for the ChIP-seq

## Sheet: TF
TF	Overlap	Total	Ratio	Mean	STD	Z_score	Enrichment	P_Val	Corrected_p_Val	Cell_Source	GEO_Accession_ID
KDM1A	5	482	0.0103734	0.004995	0.158035	31.607	1001	1.48041e-219	5.7736e-217	GM12878	GSM2698629
HSF1	3	482	0.00622407	0.002997	0.0948209	31.607	1001	1.48041e-219	5.7736e-217	GM12878	GSM2824359
HDAC2	10	482	0.0207469	0.373626	0.662015	14.541	26.7647	3.32953e-48	1.29852e-45	GM12878	GSM2827241
NKRF	59	482	0.122407	12.4605	3.78744	12.2878	4.73495	5.26373e-35	2.05285e-32	GM12878	GSM2828691
GABPA	54	482	0.112033	11.2947	3.56035	11.9947	4.781	1.89384e-33	7.38598e-31	GM12878	GSM1333969
STAT1	43	482	0.0892116	7.30569	3.04277	11.7309	5.88582	4.42805e-32	1.72694e-29	GM12878	GSM935612
LARP7	62	482	0.128631	14.7173	4.09329	11.5513	4.21273	3.63621e-31	1.41812e-28	GM12878	GSM2827348
HCFC1	37	482	0.0767635	6.33167	2.66231	11.5195	5.84364	5.26397e-31	2.05295e-28	GM12878	GSM2423596
REL	33	482	0.0684647	5.17782	2.45201	11.3467	6.37334	3.85131e-30	1.50201e-27	GM12878	GSM2628092
E4F1	27	482	0.0560166	3.86713	2.04189	11.3291	6.98192	4.70698e-30	1.83572e-27	GM12878	GSM3636409
REL	64	482	0.13278	16.4366	4.22235	11.2647	3.89376	9.80213e-30	3.82283e-27	GM12878	GSM2628093
ZNF143	86	482	0.178423	26.9311	5.24655	11.2586	3.19334	1.04996e-29	4.09484e-27	GM12878	GSM935613
GABPA	38	482	0.0788382	7.32368	2.77473	11.0556	5.18865	1.02972e-28	4.01591e-26	GM12878	GSM1333971
ZSCAN29	29	482	0.060166	4.64236	2.21765	10.9835	6.24683	2.29281e-28	8.94196e-26	GM12878	GSM2827164
MAZ	77	482	0.159751	24.4136	4.96495	10.5915	3.15398	1.63127e-26	6.36195e-24	GM12878	GSM935283
PAX5	80	482	0.165975	25.2368	5.18429	10.5633	3.16998	2.20442e-26	8.59724e-24	GM12878	GSM803391
POLR2A	55	482	0.114108	14.048	3.92195	10.4418	3.91516	7.99145e-26	3.11667e-23	GM12878	GSM754330
GABPA	23	482	0.0477178	3.37163	1.88991	10.3859	6.82163	1.43746e-25	5.60609e-23	GM12878	GSM1333955
CREB1	101	482	0.209544	38.1768	6.15124	10.2131	2.64558	8.66213e-25	3.37823e-22	GM12878	GSM1010760
MED1	95	482	0.197095	35.029	5.89628	10.171	2.71204	1.33592e-24	5.21009e-22	GM12878	GSM2443458
ZNF143	63	482	0.130705	18.7403	4.35161	10.1709	3.36175	1.33713e-24	5.21481e-22	GM12878	GSM2424176
NBN	89	482	0.184647	32.7962	5.60397	10.0293	2.71373	5.66638e-24	2.20989e-21	GM12878	GSM2423255
TARDBP	37	482	0.0767635	7.996	2.8924	10.0277	4.62731	5.76111e-24	2.24683e-21	GM12878	GSM2527392
E2F8	28	482	0.0580913	4.85814	2.31643	9.9903	5.76352	8.40326e-24	3.27727e-21	GM12878	GSM3636128
LARP7	60	482	0.124481	17.4126	4.28563	9.93726	3.44578	1.43294e-23	5.58847e-21	GM12878	GSM2827347
IKZF1	84	482	0.174274	30.1738	5.42197	9.92742	2.78387	1.58166e-23	6.16847e-21	GM12878	GSM2424087
MEF2B	84	482	0.174274	29.4076	5.52247	9.8855	2.85641	2.40584e-23	9.38278e-21	GM12878	GSM3635405
ELF1	84	482	0.174274	29.1708	5.59087	9.80692	2.87959	5.25651e-23	2.05004e-20	GM12878	GSM2828781
IKZF1	105	482	0.217842	41.5584	6.47895	9.79195	2.52656	6.09631e-23	2.37756e-20	GM12878	GSM2827350
BATF	23	482	0.0477178	3.88811	1.95332	9.7843	5.91547	6.57526e-23	2.56435e-20	GM12878	GSM2574766
ELF1	78	482	0.161826	26.6054	5.25862	9.77339	2.93174	7.32312e-23	2.85602e-20	GM12878	GSM2828782
POLR2A	50	482	0.103734	13.2937	3.7693	9.73822	3.76118	1.0358e-22	4.03962e-20	GM12878	GSM748529
CREM	86	482	0.178423	30.9491	5.65813	9.72954	2.77876	1.1281e-22	4.39959e-20	GM12878	GSM2534513
ELK1	37	482	0.0767635	8.27373	2.96024	9.70405	4.47199	1.44885e-22	5.65051e-20	GM12878	GSM935345
RB1	70	482	0.145228	23.3277	4.81254	9.69807	3.00073	1.53629e-22	5.99153e-20	GM12878	GSM2828962
SIN3A	51	482	0.105809	13.7902	3.84187	9.68534	3.69828	1.74024e-22	6.78694e-20	GM12878	GSM935331
IKZF1	98	482	0.20332	37.3167	6.27715	9.66734	2.62617	2.07521e-22	8.09332e-20	GM12878	GSM2827349
EP300	83	482	0.172199	30.5564	5.43462	9.64991	2.71628	2.45998e-22	9.59392e-20	GM12878	GSM935562
CBFB	60	482	0.124481	18.2557	4.35598	9.58321	3.28664	4.70352e-22	1.83437e-19	GM12878	GSM2534544
RB1	22	482	0.0456432	3.42857	1.9404	9.57094	6.41667	5.29691e-22	2.06579e-19	GM12878	GSM2828963
GATAD2B	70	482	0.145228	22.8831	4.92477	9.56733	3.05902	5.48492e-22	2.13912e-19	GM12878	GSM2828562
NFKB1	71	482	0.147303	23.7353	4.98085	9.4893	2.99133	1.16301e-21	4.53574e-19	GM12878	GSM2628095
HDGF	67	482	0.139004	21.976	4.74989	9.47896	3.04878	1.28418e-21	5.0083e-19	GM12878	GSM2423093
CBFB	50	482	0.103734	14.1129	3.80555	9.43019	3.54286	2.04667e-21	7.98201e-19	GM12878	GSM2534543
GABPA	23	482	0.0477178	3.93307	2.02892	9.39758	5.84785	2.79166e-21	1.08875e-18	GM12878	GSM803356
POU2F2	95	482	0.197095	39.6853	5.91691	9.34857	2.39383	4.44205e-21	1.7324e-18	GM12878	GSM803534
BHLHE40	86	482	0.178423	32.3047	5.74526	9.34601	2.66215	4.55081e-21	1.77482e-18	GM12878	GSM2828892
ZNF687	70	482	0.145228	23.3467	4.99407	9.34175	2.99829	4.7376e-21	1.84766e-18	GM12878	GSM2828887
PML	91	482	0.188797	35.2338	5.97489	9.33343	2.58275	5.12474e-21	1.99865e-18	GM12878	GSM1010771
POLR2A-S2P	55	482	0.114108	16.2328	4.15846	9.3225	3.38821	5.68132e-21	2.21571e-18	GM12878	GSM935608
DPF2	78	482	0.161826	29.1239	5.26751	9.27879	2.67821	8.57033e-21	3.34243e-18	GM12878	GSM2827317
POLR2A	51	482	0.105809	13.7972	4.02068	9.25287	3.6964	1.0927e-20	4.26153e-18	GM12878	GSM822270
SP1	93	482	0.192946	36.7343	6.08599	9.24512	2.5317	1.17489e-20	4.58207e-18	GM12878	GSM803363
NIPBL	75	482	0.155602	27.1818	5.1758	9.2388	2.7592	1.24639e-20	4.86092e-18	GM12878	GSM2443453
SMARCA5	90	482	0.186722	35.6274	5.89067	9.23029	2.52615	1.34945e-20	5.26286e-18	GM12878	GSM2828462
EED	83	482	0.172199	31.1958	5.65859	9.15497	2.66061	2.71869e-20	1.06029e-17	GM12878	GSM2527589
NKRF	51	482	0.105809	15.5974	3.87127	9.14495	3.26978	2.98287e-20	1.16332e-17	GM12878	GSM2828690
NBN	78	482	0.161826	28.3097	5.44592	9.12433	2.75524	3.60919e-20	1.40758e-17	GM12878	GSM2423256
MAX	66	482	0.136929	21.7502	4.85341	9.11725	3.03445	3.85257e-20	1.5025e-17	GM12878	GSM935518
EED	85	482	0.176349	33.0829	5.70089	9.10684	2.5693	4.24073e-20	1.65388e-17	GM12878	GSM2527588
PAX5	81	482	0.16805	30.2288	5.58951	9.08331	2.67957	5.26623e-20	2.05383e-17	GM12878	GSM803362
NFIC	96	482	0.19917	41.2118	6.0393	9.07195	2.32943	5.84514e-20	2.2796e-17	GM12878	GSM1010881
SMC1A	74	482	0.153527	27.5375	5.12219	9.07083	2.68725	5.90559e-20	2.30318e-17	GM12878	GSM2443455
RFX5	31	482	0.0643154	6.64635	2.69607	9.03301	4.66421	8.35088e-20	3.25684e-17	GM12878	GSM935556
ZBTB40	35	482	0.0726141	7.96903	2.99767	9.01732	4.392	9.63741e-20	3.75859e-17	GM12878	GSM2423132
ASH2L	27	482	0.0560166	5.33167	2.40497	9.00981	5.06408	1.03207e-19	4.02507e-17	GM12878	GSM2701112
BACH1	63	482	0.130705	21.6294	4.59189	9.00949	2.91271	1.03508e-19	4.03681e-17	GM12878	GSM2827284
GABPA	23	482	0.0477178	4.20979	2.09808	8.9559	5.46346	1.68483e-19	6.57084e-17	GM12878	GSM1333970
RELA	57	482	0.118257	18.4535	4.31325	8.93676	3.08884	2.00369e-19	7.81439e-17	GM12878	GSM2628088
ATF7	71	482	0.147303	25.4545	5.12252	8.89123	2.78929	3.02193e-19	1.17855e-16	GM12878	GSM2824383
STAT5A	89	482	0.184647	34.5584	6.12412	8.8897	2.57535	3.0638e-19	1.19488e-16	GM12878	GSM1010721
ASH2L	12	482	0.0248963	1.41858	1.19231	8.87469	8.45915	3.50655e-19	1.36755e-16	GM12878	GSM2701110
PBX3	58	482	0.120332	19.2687	4.36654	8.87	3.01006	3.65716e-19	1.42629e-16	GM12878	GSM803532
NFATC3	59	482	0.122407	19.7323	4.43602	8.85202	2.99003	4.29729e-19	1.67594e-16	GM12878	GSM3636351
CREM	58	482	0.120332	18.3007	4.48737	8.8469	3.16928	4.49931e-19	1.75473e-16	GM12878	GSM2534514
NIPBL	61	482	0.126556	20.3417	4.59817	8.84229	2.99877	4.68879e-19	1.82863e-16	GM12878	GSM2443454
IKZF2	94	482	0.195021	39.6364	6.15367	8.83435	2.37156	5.03428e-19	1.96337e-16	GM12878	GSM2827474
SRF	57	482	0.118257	19.3027	4.28244	8.80276	2.95296	6.6743e-19	2.60298e-16	GM12878	GSM3634177
MLLT1	90	482	0.186722	37.032	6.04144	8.76745	2.43033	9.13759e-19	3.56366e-16	GM12878	GSM2423657
EP300	12	482	0.0248963	1.38761	1.21062	8.76606	8.64795	9.25139e-19	3.60804e-16	GM12878	GSM1334001
CBX5	71	482	0.147303	25.1279	5.23771	8.75805	2.82555	9.93319e-19	3.87394e-16	GM12878	GSM2533959
CHD2	68	482	0.141079	24.7263	4.94904	8.74386	2.75011	1.12637e-18	4.39284e-16	GM12878	GSM935378
REST	40	482	0.0829876	10.5524	3.36979	8.73869	3.79059	1.17919e-18	4.59884e-16	GM12878	GSM1010744
ATF7	72	482	0.149378	27.0659	5.14506	8.73344	2.66017	1.23523e-18	4.8174e-16	GM12878	GSM2824384
EP300	6	482	0.0124481	0.372627	0.644988	8.72477	16.1019	1.33366e-18	5.20127e-16	GM12878	GSM1290177
PKNOX1	56	482	0.116183	18.7952	4.27189	8.70922	2.97948	1.52989e-18	5.96657e-16	GM12878	GSM2423883
TBL1XR1	77	482	0.159751	29.6444	5.45705	8.67788	2.59746	2.016e-18	7.8624e-16	GM12878	GSM935653
ARNT	62	482	0.128631	20.6863	4.77656	8.64926	2.99715	2.59173e-18	1.01077e-15	GM12878	GSM3634198
CTCF	73	482	0.151452	27.7433	5.28347	8.56573	2.63127	5.36969e-18	2.09418e-15	GM12878	GSM935611
TBX21	81	482	0.16805	33.036	5.60952	8.55047	2.45187	6.12931e-18	2.39043e-15	GM12878	GSM2423910
IKZF2	100	482	0.207469	43.9311	6.56234	8.54405	2.27629	6.4798e-18	2.52712e-15	GM12878	GSM2828540
SMARCA5	71	482	0.147303	26.5794	5.19922	8.54369	2.67124	6.49995e-18	2.53498e-15	GM12878	GSM2828461
ZBTB40	74	482	0.153527	28.8372	5.30928	8.5064	2.56613	8.97122e-18	3.49878e-15	GM12878	GSM2423133
NFATC3	82	482	0.170124	33.6424	5.69965	8.48432	2.4374	1.08488e-17	4.23103e-15	GM12878	GSM3636352
MED1	67	482	0.139004	25.3147	4.92685	8.46084	2.64669	1.32728e-17	5.17639e-15	GM12878	GSM2443457
ZNF18	16	482	0.033195	2.44156	1.60338	8.45616	6.55319	1.38168e-17	5.38855e-15	GM12878	GSM2574789
ARNT	67	482	0.139004	24.8811	5.00149	8.42127	2.6928	1.86205e-17	7.26199e-15	GM12878	GSM3634199
FOXM1	89	482	0.184647	37.1409	6.16905	8.40635	2.39628	2.11491e-17	8.24815e-15	GM12878	GSM1010731
RUNX3	119	482	0.246888	59.1379	7.15423	8.36738	2.01225	2.94569e-17	1.14882e-14	GM12878	GSM1010893
RAD21	86	482	0.178423	36.7962	5.89868	8.34149	2.3372	3.66793e-17	1.43049e-14	GM12878	GSM1233911
GATAD2B	60	482	0.124481	21.7283	4.59	8.33807	2.76138	3.77567e-17	1.47251e-14	GM12878	GSM2828563
NFXL1	12	482	0.0248963	1.46753	1.26459	8.32874	8.17699	4.08527e-17	1.59326e-14	GM12878	GSM2828829
TAF1	27	482	0.0560166	5.78222	2.54765	8.32837	4.66949	4.09807e-17	1.59825e-14	GM12878	GSM803537
EP300	94	482	0.195021	41.3107	6.37733	8.26197	2.27544	7.1646e-17	2.79419e-14	GM12878	GSM1333964
CEBPB	69	482	0.143154	26.6264	5.13072	8.25881	2.59142	7.35655e-17	2.86905e-14	GM12878	GSM1010850
TRIM22	71	482	0.147303	27.5944	5.26016	8.25176	2.57299	7.80417e-17	3.04363e-14	GM12878	GSM2424035
KLF5	30	482	0.0622407	7.11089	2.77825	8.23867	4.21888	8.7068e-17	3.39565e-14	GM12878	GSM3636349
ATF2	94	482	0.195021	40.7772	6.46385	8.23392	2.30521	9.05951e-17	3.53321e-14	GM12878	GSM1010780
ZNF384	52	482	0.107884	17.7243	4.17252	8.21464	2.93383	1.06401e-16	4.14964e-14	GM12878	GSM1003602
EP300	17	482	0.0352697	2.81918	1.73213	8.18693	6.03012	1.33988e-16	5.22553e-14	GM12878	GSM1290184
BMI1	60	482	0.124481	21.9051	4.65682	8.18045	2.73909	1.4139e-16	5.51421e-14	GM12878	GSM2423532
BHLHE40	82	482	0.170124	33.7532	5.89814	8.17999	2.4294	1.41928e-16	5.53519e-14	GM12878	GSM935430
MTA3	100	482	0.207469	45.8881	6.6436	8.14496	2.17921	1.89703e-16	7.39842e-14	GM12878	GSM1010729
TRIM22	40	482	0.0829876	11.4426	3.50955	8.13706	3.49572	2.02488e-16	7.89703e-14	GM12878	GSM2423785
TBP	62	482	0.128631	22.0829	4.92769	8.10057	2.8076	2.73514e-16	1.0667e-13	GM12878	GSM935277
MLLT1	91	482	0.188797	40.8631	6.19324	8.09541	2.22695	2.85348e-16	1.11286e-13	GM12878	GSM2423656
GABPA	26	482	0.0539419	5.60839	2.54018	8.02764	4.63591	4.96832e-16	1.93764e-13	GM12878	GSM1333972
BACH1	50	482	0.103734	16.4406	4.19484	8.00016	3.04126	6.21264e-16	2.42293e-13	GM12878	GSM2827283
RELA	69	482	0.143154	27.4845	5.19365	7.99351	2.5105	6.55768e-16	2.5575e-13	GM12878	GSM935478
NRF1	35	482	0.0726141	9.89311	3.15809	7.95001	3.53782	9.32463e-16	3.63661e-13	GM12878	GSM935309
CBX5	71	482	0.147303	28.2098	5.40203	7.92113	2.51686	1.17678e-15	4.58944e-13	GM12878	GSM2533960
SRF	14	482	0.0290456	2.12887	1.50079	7.90991	6.57626	1.28786e-15	5.02265e-13	GM12878	GSM803350
SMAD5	32	482	0.06639	8.05195	3.02842	7.90778	3.97419	1.31006e-15	5.10923e-13	GM12878	GSM2527634
MXI1	74	482	0.153527	30.2068	5.54583	7.89661	2.44978	1.43301e-15	5.58874e-13	GM12878	GSM935431
ZNF207	56	482	0.116183	19.6863	4.60386	7.88767	2.84462	1.53946e-15	6.00389e-13	GM12878	GSM2423041
TCF12	71	482	0.147303	28.032	5.45096	7.88265	2.53282	1.60252e-15	6.24983e-13	GM12878	GSM803389
MTA2	73	482	0.151452	29.971	5.47286	7.86225	2.43569	1.88646e-15	7.35719e-13	GM12878	GSM2423272
EP300	51	482	0.105809	17.6523	4.25218	7.84249	2.88913	2.20854e-15	8.61331e-13	GM12878	GSM935559
DPF2	87	482	0.180498	37.0979	6.36509	7.83996	2.34515	2.25338e-15	8.78818e-13	GM12878	GSM2827318
DRAP1	23	482	0.0477178	4.98601	2.30039	7.83083	4.6129	2.42325e-15	9.45068e-13	GM12878	GSM2574793
ESRRA	41	482	0.0850622	12.7043	3.62277	7.81051	3.22725	2.84777e-15	1.11063e-12	GM12878	GSM1003605
PKNOX1	77	482	0.159751	32.5614	5.69284	7.80604	2.36476	2.95067e-15	1.15076e-12	GM12878	GSM2423884
ZNF622	14	482	0.0290456	2.15085	1.52126	7.78905	6.50906	3.37563e-15	1.3165e-12	GM12878	GSM3634207
NFATC1	83	482	0.172199	36.2298	6.01458	7.77614	2.29093	3.73842e-15	1.45798e-12	GM12878	GSM1010779
ZBTB33	29	482	0.060166	7.32867	2.80693	7.72065	3.95706	5.78707e-15	2.25696e-12	GM12878	GSM1334009
EBF1	81	482	0.16805	36.6623	5.76904	7.68544	2.20935	7.6234e-15	2.97313e-12	GM12878	GSM803386
TCF3	58	482	0.120332	21.4915	4.79314	7.61682	2.69874	1.29997e-14	5.06988e-12	GM12878	GSM1010745
HDGF	76	482	0.157676	32.7672	5.68619	7.60312	2.31939	1.44542e-14	5.63714e-12	GM12878	GSM2423092
USF2	76	482	0.157676	33.0769	5.66137	7.58175	2.29767	1.70461e-14	6.64798e-12	GM12878	GSM2574799
NR2F1	77	482	0.159751	33.7023	5.72654	7.56088	2.28471	2.00175e-14	7.80683e-12	GM12878	GSM2827370
STAT1	29	482	0.060166	7.97003	2.78875	7.54101	3.63863	2.33164e-14	9.0934e-12	GM12878	GSM2423327
SMC1A	81	482	0.16805	37.1508	5.81569	7.53981	2.1803	2.35337e-14	9.17814e-12	GM12878	GSM2443456
NR2F1	76	482	0.157676	31.4685	5.90621	7.53978	2.41511	2.35388e-14	9.18013e-12	GM12878	GSM2827371
REST	15	482	0.0311203	2.55045	1.65641	7.51597	5.88132	2.82447e-14	1.10154e-11	GM12878	GSM1333997
ZBED1	64	482	0.13278	25.9241	5.06895	7.5116	2.46875	2.92038e-14	1.13895e-11	GM12878	GSM2527604
RCOR1	55	482	0.114108	20.7293	4.56767	7.50289	2.65325	3.12138e-14	1.21734e-11	GM12878	GSM935583
FOXK2	43	482	0.0892116	14.7443	3.76916	7.49657	2.91639	3.27541e-14	1.27741e-11	GM12878	GSM2828909
RAD21	79	482	0.1639	35.5934	5.79185	7.49443	2.21951	3.32942e-14	1.29847e-11	GM12878	GSM1233913
RELB	55	482	0.114108	20.4585	4.63104	7.45868	2.68836	4.36957e-14	1.70413e-11	GM12878	GSM2628090
RAD51	64	482	0.13278	26.5145	5.02614	7.45812	2.41377	4.38834e-14	1.71145e-11	GM12878	GSM2827520
IRF4	75	482	0.155602	32.984	5.63487	7.45643	2.27383	4.44503e-14	1.73356e-11	GM12878	GSM803390
EP300	71	482	0.147303	30.3387	5.4829	7.41603	2.34025	6.03427e-14	2.35337e-11	GM12878	GSM1333962
IRF3	17	482	0.0352697	3.16883	1.86507	7.41592	5.36475	6.03927e-14	2.35532e-11	GM12878	GSM2423442
TARDBP	69	482	0.143154	28.6074	5.44855	7.41346	2.41196	6.15236e-14	2.39942e-11	GM12878	GSM2423454
IKZF2	106	482	0.219917	52.1449	7.2952	7.38227	2.0328	7.78081e-14	3.03452e-11	GM12878	GSM2828541
CEBPZ	5	482	0.0103734	0.357642	0.629257	7.37753	13.9804	8.06292e-14	3.14454e-11	GM12878	GSM2423351
TRIM22	58	482	0.120332	22.956	4.75269	7.3735	2.52657	8.31037e-14	3.24104e-11	GM12878	GSM2424034
EP300	68	482	0.141079	28.4655	5.37467	7.3557	2.38885	9.49623e-14	3.70353e-11	GM12878	GSM1333963
MYC	53	482	0.109959	20.0699	4.48298	7.34558	2.64077	1.02437e-13	3.99504e-11	GM12878	GSM754334
TRIM22	58	482	0.120332	22.954	4.77806	7.33476	2.52679	1.11058e-13	4.33126e-11	GM12878	GSM2423786
RELB	64	482	0.13278	26.2168	5.15305	7.3322	2.44118	1.13203e-13	4.41492e-11	GM12878	GSM2827375
EP300	72	482	0.149378	31.1219	5.57522	7.3321	2.31349	1.13284e-13	4.41808e-11	GM12878	GSM1290185
E4F1	12	482	0.0248963	1.77123	1.40307	7.29027	6.77496	1.5467e-13	6.03213e-11	GM12878	GSM3636408
ZFP36	26	482	0.0539419	6.68631	2.66974	7.2343	3.88854	2.33969e-13	9.12479e-11	GM12878	GSM3636249
FOXK2	44	482	0.0912863	16.1508	3.86603	7.20354	2.72431	2.93336e-13	1.14401e-10	GM12878	GSM2828910
ZNF687	74	482	0.153527	32.9351	5.71951	7.1798	2.24685	3.49064e-13	1.36135e-10	GM12878	GSM2828888
ZNF207	29	482	0.060166	8.13387	2.90827	7.17475	3.56534	3.62207e-13	1.41261e-10	GM12878	GSM2423040
SMAD5	23	482	0.0477178	5.66933	2.419	7.1644	4.05692	3.90635e-13	1.52348e-10	GM12878	GSM2527633
EBNA2	38	482	0.0788382	12.2677	3.59726	7.15331	3.09756	4.23564e-13	2.42702e-10	Mutu	GSM1153765
ZNF143	50	482	0.103734	19.4496	4.27524	7.1459	2.57075	4.47048e-13	1.74349e-10	GM12878	GSM2424177
CHD1	50	482	0.103734	19.3197	4.30136	7.1327	2.58803	4.9209e-13	1.91915e-10	GM12878	GSM935301
E2F4	22	482	0.0456432	5.42957	2.32407	7.12993	4.05189	5.02102e-13	1.9582e-10	GM12878	GSM935330
EP300	77	482	0.159751	34.3546	5.98424	7.12628	2.24133	5.15588e-13	2.01079e-10	GM12878	GSM1290186
IKZF2	93	482	0.192946	46.4026	6.55078	7.11326	2.0042	5.66678e-13	2.21004e-10	GM12878	GSM2827475
ARID3A	53	482	0.109959	20.3127	4.5986	7.1081	2.60921	5.88258e-13	2.29421e-10	GM12878	GSM2828944
BRD4	31	482	0.0643154	9.58042	3.01923	7.09437	3.23577	6.49688e-13	2.53378e-10	GM12878	GSM1536175
TCF7	26	482	0.0539419	7.09191	2.66975	7.08236	3.66615	7.08621e-13	2.76362e-10	GM12878	GSM2534079
GABPA	43	482	0.0892116	15.6993	3.85545	7.08107	2.73898	7.15238e-13	2.78943e-10	GM12878	GSM2533924
ZNF592	41	482	0.0850622	14.2028	3.79761	7.05634	2.88676	8.54752e-13	3.33353e-10	GM12878	GSM2825532
SREBF1	24	482	0.0497925	6.34066	2.51174	7.03072	3.7851	1.02734e-12	4.00663e-10	GM12878	GSM1003617
HDAC6	16	482	0.033195	3.25175	1.81344	7.02988	4.92043	1.03357e-12	4.03092e-10	GM12878	GSM3498430
ETV6	62	482	0.128631	26.5894	5.0472	7.01589	2.33176	1.14249e-12	4.45571e-10	GM12878	GSM2534229
BHLHE40	58	482	0.120332	24.1618	4.83237	7.0024	2.40048	1.2581e-12	4.90659e-10	GM12878	GSM2828893
REST	33	482	0.0684647	10.5874	3.20821	6.98601	3.11691	1.41403e-12	5.51472e-10	GM12878	GSM1333987
CUX1	51	482	0.105809	19.4206	4.5226	6.98258	2.62608	1.44907e-12	5.65137e-10	GM12878	GSM1003604
EP300	41	482	0.0850622	14.8871	3.76912	6.92812	2.75406	2.13238e-12	8.31628e-10	GM12878	GSM1333961
ETV6	44	482	0.0912863	16.2298	4.02705	6.89592	2.71107	2.67588e-12	1.04359e-09	GM12878	GSM2534228
MEF2B	81	482	0.16805	39.7023	6.00311	6.87939	2.04018	3.00549e-12	1.17214e-09	GM12878	GSM3635406
USF2	43	482	0.0892116	15.7982	3.95667	6.87492	2.72183	3.10118e-12	1.20946e-09	GM12878	GSM935558
ZNF597	41	482	0.0850622	14.5215	3.85743	6.86429	2.8234	3.34124e-12	1.30308e-09	GM12878	GSM2574797
REST	28	482	0.0580913	8.05195	2.90952	6.85613	3.47742	3.53743e-12	1.3796e-09	GM12878	GSM1333985
EP300	58	482	0.120332	23.9271	4.97591	6.84758	2.42403	3.75555e-12	1.46466e-09	GM12878	GSM1333965
HDAC2	12	482	0.0248963	2.06194	1.45745	6.8188	5.81977	4.59013e-12	1.79015e-09	GM12878	GSM2827240
EBF1	90	482	0.186722	45.5844	6.53094	6.8008	1.97436	5.20199e-12	2.02878e-09	GM12878	GSM935375
SKIL	60	482	0.124481	25.7233	5.05553	6.78005	2.33252	6.00671e-12	2.34262e-09	GM12878	GSM3635855
SKIL	66	482	0.136929	28.2418	5.58458	6.76116	2.33696	6.84434e-12	2.66929e-09	GM12878	GSM3635856
CHD4	13	482	0.026971	2.44056	1.56292	6.75623	5.32665	7.08125e-12	2.76169e-09	GM12878	GSM2700599
CTCF	50	482	0.103734	19.1868	4.60674	6.68872	2.60596	1.12568e-11	4.39015e-09	GM12878	GSM2040765
MTA2	99	482	0.205394	51.4615	7.11005	6.6861	1.92377	1.14601e-11	4.46944e-09	GM12878	GSM2423273
RELB	61	482	0.126556	26.2797	5.19805	6.67949	2.32118	1.1989e-11	4.67571e-09	GM12878	GSM2628091
RAD21	53	482	0.109959	22.005	4.66829	6.63947	2.40854	1.57406e-11	6.13883e-09	GM12878	GSM935332
PAX8	35	482	0.0726141	11.9191	3.47684	6.63847	2.93647	1.5848e-11	6.18072e-09	GM12878	GSM3635631
NR2C1	29	482	0.060166	9.04096	3.0102	6.63046	3.20762	1.67317e-11	6.52536e-09	GM12878	GSM2828959
EP300	25	482	0.0518672	7.04096	2.72164	6.59861	3.55065	2.07513e-11	8.09301e-09	GM12878	GSM1290175
ETV6	51	482	0.105809	20.7792	4.61283	6.55146	2.45438	2.84885e-11	1.11105e-08	GM12878	GSM2574796
ZNF217	62	482	0.128631	27.7333	5.24822	6.52921	2.23558	3.30578e-11	1.28925e-08	GM12878	GSM2828889
REST	23	482	0.0477178	6.16983	2.58865	6.50151	3.72782	3.97578e-11	1.55055e-08	GM12878	GSM1333989
BCL11A	66	482	0.136929	30.7562	5.42757	6.49347	2.14591	4.19413e-11	1.63571e-08	GM12878	GSM803388
SPI1	67	482	0.139004	30.5644	5.62709	6.47503	2.19209	4.73957e-11	1.84843e-08	GM12878	GSM1334007
WRNIP1	36	482	0.0746888	12.5784	3.64748	6.42131	2.86204	6.75541e-11	2.63461e-08	GM12878	GSM935492
SPI1	78	482	0.161826	39.0789	6.06818	6.41397	1.99596	7.08908e-11	2.76474e-08	GM12878	GSM803531
ETV6	39	482	0.0809129	14.8791	3.77497	6.38969	2.62112	8.31094e-11	3.24127e-08	GM12878	GSM2574795
HMG20A	31	482	0.0643154	10.1199	3.28932	6.34786	3.06328	1.09168e-10	4.25755e-08	GM12878	GSM2574792
E2F8	32	482	0.06639	11.1838	3.2821	6.34234	2.86128	1.13152e-10	4.41293e-08	GM12878	GSM3636129
TARDBP	20	482	0.0414938	5.34865	2.31761	6.32175	3.73926	1.29312e-10	5.04317e-08	GM12878	GSM2527393
ZBTB2	61	482	0.126556	28.1878	5.19737	6.31322	2.16406	1.3664e-10	5.32896e-08	GM12878	GSM2574750
NFKB2	59	482	0.122407	26.999	5.12513	6.24393	2.18527	2.1335e-10	8.32065e-08	GM12878	GSM2628097
ZBTB33	17	482	0.0352697	4.20879	2.05606	6.22124	4.03916	2.46623e-10	9.6183e-08	GM12878	GSM1334011
EP300	62	482	0.128631	28.9081	5.34692	6.18897	2.14473	3.02798e-10	1.18091e-07	GM12878	GSM935294
CTCF	36	482	0.0746888	13.6424	3.6169	6.18144	2.63884	3.17601e-10	1.23864e-07	GM12878	GSM749706
REST	9	482	0.0186722	1.42657	1.23242	6.14518	6.30882	3.99367e-10	1.55753e-07	GM12878	GSM1333996
SPI1	66	482	0.136929	31.7403	5.57714	6.14289	2.07938	4.05169e-10	1.58016e-07	GM12878	GSM1334006
PAX8	32	482	0.06639	11.6194	3.32325	6.13274	2.75402	4.31894e-10	1.68439e-07	GM12878	GSM3635630
MAX	44	482	0.0912863	17.6563	4.30648	6.11721	2.49202	4.76136e-10	1.85693e-07	GM12878	GSM754333
KLF5	28	482	0.0580913	9.7033	3.00181	6.09522	2.88562	5.46441e-10	2.13112e-07	GM12878	GSM3636348
HCFC1	12	482	0.0248963	2.54945	1.55235	6.08788	4.7069	5.72064e-10	2.23105e-07	GM12878	GSM2423595
EP300	45	482	0.093361	18.8212	4.31289	6.06991	2.39092	6.39921e-10	2.49569e-07	GM12878	GSM1333960
MYB	13	482	0.026971	2.8042	1.68096	6.06547	4.63591	6.57844e-10	2.56559e-07	GM12878	GSM2424008
ZNF622	4	482	0.00829876	0.363636	0.599697	6.06367	11	6.65253e-10	2.59449e-07	GM12878	GSM3634208
SMAD1	37	482	0.0767635	13.8122	3.85002	6.02277	2.67879	8.57288e-10	3.34342e-07	GM12878	GSM3636173
EBNA2	25	482	0.0518672	8.002	2.83161	6.00295	3.12422	9.68802e-10	3.77833e-07	GM12878	GSM2039170
POLR2A	84	482	0.174274	44.6494	6.56444	5.99451	1.88133	1.02048e-09	3.97987e-07	GM12878	GSM803485
TCF7	48	482	0.0995851	20.7962	4.55899	5.96706	2.30811	1.20782e-09	4.7105e-07	GM12878	GSM2534080
ZBTB33	23	482	0.0477178	6.70629	2.74912	5.92688	3.42961	1.54368e-09	6.02035e-07	GM12878	GSM3634151
ZNF217	62	482	0.128631	29.6444	5.46986	5.91526	2.09146	1.65678e-09	6.46144e-07	GM12878	GSM2828890
EP300	31	482	0.0643154	11.028	3.37775	5.91281	2.81103	1.68155e-09	6.55805e-07	GM12878	GSM1290174
NR2C2	12	482	0.0248963	2.51349	1.61123	5.88774	4.77424	1.95757e-09	7.63452e-07	GM12878	GSM935480
BATF	72	482	0.149378	37.4875	5.90848	5.84118	1.92064	2.59158e-09	1.01072e-06	GM12878	GSM803538
IRF5	4	482	0.00829876	0.372627	0.621297	5.83839	10.7346	2.63543e-09	1.02782e-06	GM12878	GSM2828847
ZNF592	43	482	0.0892116	18.6673	4.17423	5.82925	2.30349	2.78378e-09	1.08567e-06	GM12878	GSM2825533
POLR2A	68	482	0.141079	34.4496	5.76435	5.82034	1.9739	2.93644e-09	1.14521e-06	GM12878	GSM935386
TCF12	41	482	0.0850622	18.3047	3.92888	5.77654	2.23986	3.81265e-09	1.48693e-06	GM12878	GSM2828545
IKZF1	103	482	0.213693	60.3926	7.39396	5.76246	1.70551	4.14493e-09	1.61652e-06	GM12878	GSM2424088
NFKB1	41	482	0.0850622	17.0929	4.15046	5.7601	2.39866	4.20321e-09	1.63925e-06	GM12878	GSM2628094
EP300	15	482	0.0311203	3.83716	1.95306	5.71555	3.90914	5.46742e-09	2.13229e-06	GM12878	GSM1334003
BCLAF1	20	482	0.0414938	5.96204	2.47761	5.66593	3.35456	7.31163e-09	2.85154e-06	GM12878	GSM2827287
JUND	34	482	0.0705394	13.9011	3.59572	5.58967	2.44585	1.13749e-08	4.43621e-06	GM12878	GSM1003634
TCF12	43	482	0.0892116	18.6124	4.37557	5.57359	2.31029	1.24774e-08	4.86619e-06	GM12878	GSM2828546
EP300	53	482	0.109959	25.9481	4.86161	5.5644	2.04254	1.31531e-08	5.12971e-06	GM12878	GSM1333966
RELB	77	482	0.159751	41.4585	6.39191	5.56038	1.85728	1.34594e-08	5.24917e-06	GM12878	GSM2827374
SPI1	64	482	0.13278	32.8961	5.61402	5.5404	1.94552	1.50892e-08	5.88479e-06	GM12878	GSM1334005
STAT1	19	482	0.0394191	5.58941	2.42616	5.5275	3.39929	1.62415e-08	6.33419e-06	GM12878	GSM2423328
IRF3	13	482	0.026971	3.14885	1.78964	5.50453	4.12849	1.85073e-08	7.21785e-06	GM12878	GSM2423441
STAT2	20	482	0.0414938	6.27672	2.50007	5.48916	3.18638	2.01927e-08	7.87515e-06	GM12878	GSM2574755
SMC3	58	482	0.120332	28.4755	5.41679	5.45054	2.03684	2.51079e-08	9.79208e-06	GM12878	GSM935376
USF1	11	482	0.0228216	2.42358	1.5762	5.44121	4.53875	2.64606e-08	1.03196e-05	GM12878	GSM803347
SMAD1	18	482	0.0373444	5.36164	2.34288	5.39437	3.35718	3.43822e-08	1.34091e-05	GM12878	GSM3636174
IKZF1	51	482	0.105809	25.3996	4.80834	5.32416	2.00791	5.07095e-08	1.97767e-05	GM12878	GSM935442
ARID3A	35	482	0.0726141	14.7612	3.81024	5.31167	2.37107	5.43111e-08	2.11813e-05	GM12878	GSM2828943
BMI1	37	482	0.0767635	15.3077	4.08427	5.31119	2.41709	5.44563e-08	2.1238e-05	GM12878	GSM2423533
RAD21	38	482	0.0788382	16.8372	3.99781	5.29361	2.25691	5.99619e-08	2.33851e-05	GM12878	GSM1233912
CHD4	16	482	0.033195	4.57642	2.20327	5.18483	3.49618	1.08109e-07	4.21625e-05	GM12878	GSM2700598
REST	5	482	0.0103734	0.704296	0.829742	5.17716	7.09929	1.12646e-07	4.39319e-05	GM12878	GSM1290156
ZBTB33	9	482	0.0186722	1.81618	1.40149	5.12584	4.95545	1.48109e-07	5.77625e-05	GM12878	GSM1334010
MYB	8	482	0.0165975	1.42557	1.28946	5.09859	5.61177	1.71096e-07	6.67274e-05	GM12878	GSM2424009
EP300	23	482	0.0477178	8.11888	2.93136	5.07653	2.8329	1.92196e-07	7.49564e-05	GM12878	GSM1290183
STAT3	38	482	0.0788382	16.8312	4.17738	5.0675	2.25772	2.01542e-07	7.86014e-05	GM12878	GSM935557
TARDBP	65	482	0.134855	35.6993	5.81726	5.03686	1.82076	2.36618e-07	9.2281e-05	GM12878	GSM2423453
MYC	12	482	0.0248963	3.16583	1.77327	4.98186	3.79047	3.14876e-07	0.000122802	GM12878	GSM822290
GABPA	40	482	0.0829876	18.7493	4.31602	4.92369	2.13342	4.24644e-07	0.000165611	GM12878	GSM2533923
CTCF	42	482	0.0871369	20.0949	4.47638	4.89348	2.09008	4.95333e-07	0.00019318	GM12878	GSM822312
NFXL1	19	482	0.0394191	6.7033	2.53828	4.8445	2.83443	6.34664e-07	0.000247519	GM12878	GSM2828830
ATF2	21	482	0.0435685	7.73826	2.78809	4.75657	2.71379	9.8453e-07	0.000383967	GM12878	GSM3636343
RELA	16	482	0.033195	5.34765	2.25455	4.72481	2.99197	1.15164e-06	0.00044914	GM12878	GSM486316
CTCF	40	482	0.0829876	19.0829	4.44276	4.70813	2.09612	1.25001e-06	0.000487504	GM12878	GSM2040764
UBTF	3	482	0.00622407	0.344655	0.571046	4.64996	8.70435	1.65997e-06	0.000647388	GM12878	GSM2423511
RAD51	35	482	0.0726141	16.3976	4.02141	4.62584	2.13446	1.86544e-06	0.000727522	GM12878	GSM2827519
CTCF	19	482	0.0394191	7.005	2.61514	4.58675	2.71235	2.25101e-06	0.000877894	GM12878	GSM749704
ATF2	13	482	0.026971	3.89211	1.98906	4.579	3.34009	2.33602e-06	0.000911048	GM12878	GSM3636342
JUNB	55	482	0.114108	29.8292	5.51487	4.56417	1.84383	2.50731e-06	0.000977851	GM12878	GSM2534599
MAFK	21	482	0.0435685	8.09291	2.8299	4.56096	2.59486	2.54596e-06	0.000992924	GM12878	GSM1003616
HSF1	9	482	0.0186722	2.12088	1.51009	4.55544	4.24352	2.61385e-06	0.0010194	GM12878	GSM2824358
EGR1	19	482	0.0394191	6.95305	2.66135	4.52663	2.73261	2.9966e-06	0.00116867	GM12878	GSM1010730
TBX21	43	482	0.0892116	22.3706	4.6069	4.47793	1.92216	3.76848e-06	0.00146971	GM12878	GSM2423911
RBBP5	7	482	0.0145228	1.47652	1.23762	4.46299	4.74087	4.04119e-06	0.00157606	GM12878	GSM2698583
ZBED1	26	482	0.0539419	11.3676	3.33417	4.3886	2.2872	5.70402e-06	0.00222457	GM12878	GSM2527603
ZSCAN29	19	482	0.0394191	7.25475	2.69259	4.36207	2.61898	6.442e-06	0.00251238	GM12878	GSM2827163
ZNF24	53	482	0.109959	29.0689	5.5111	4.34234	1.82325	7.04871e-06	0.002749	GM12878	GSM2825080
REST	3	482	0.00622407	0.361638	0.612443	4.30793	8.29558	8.23958e-06	0.00321344	GM12878	GSM1290155
NR2C1	26	482	0.0539419	11.3746	3.42849	4.26584	2.28579	9.95754e-06	0.00388344	GM12878	GSM2828958
EP300	23	482	0.0477178	9.57243	3.14913	4.2639	2.40273	1.00443e-05	0.00391728	GM12878	GSM803387
SREBF2	15	482	0.0311203	5.55245	2.30944	4.09085	2.70151	2.149e-05	0.0083811	GM12878	GSM1003603
MYC	7	482	0.0145228	1.69431	1.30248	4.07353	4.13149	2.31531e-05	0.00902971	GM12878	GSM748526
CTCF	34	482	0.0705394	17.2368	4.13532	4.05367	1.97253	2.521e-05	0.0098319	GM12878	GSM733752
CEBPB	6	482	0.0124481	1.42458	1.16471	3.92837	4.21178	4.27614e-05	0.0166769	GM12878	GSM2423854
IRF5	11	482	0.0228216	3.58941	1.88792	3.92526	3.06457	4.33174e-05	0.0168938	GM12878	GSM2828846
RXRA	14	482	0.0290456	5.15684	2.29617	3.85127	2.71484	5.8753e-05	0.0229137	GM12878	GSM803341
IRF3	6	482	0.0124481	1.37962	1.2082	3.82419	4.34902	6.56018e-05	0.0255847	GM12878	GSM935651
REST	5	482	0.0103734	1.07393	1.03079	3.8088	4.65581	6.98219e-05	0.0272305	GM12878	GSM1290147
ZFP36	21	482	0.0435685	9.28372	3.08341	3.79978	2.26203	7.24123e-05	0.0282408	GM12878	GSM3636248
RBBP5	5	482	0.0103734	1.04096	1.04562	3.78631	4.80326	7.64503e-05	0.0298156	GM12878	GSM2698584
ZBTB33	17	482	0.0352697	6.97003	2.66066	3.76973	2.43901	8.17112e-05	0.0318674	GM12878	GSM803392
REST	4	482	0.00829876	0.735265	0.869968	3.75271	5.44022	8.74683e-05	0.0341126	GM12878	GSM1290146
REST	4	482	0.00829876	0.748252	0.873246	3.72375	5.34579	9.81442e-05	0.0382762	GM12878	GSM1290150
NFYB	20	482	0.0414938	9.08991	3.05252	3.57412	2.20024	0.000175704	0.0685246	GM12878	GSM935507
ZBTB33	8	482	0.0165975	2.43956	1.57054	3.54047	3.27928	0.000199711	0.0778873	GM12878	GSM1334012
REST	7	482	0.0145228	2.04396	1.40002	3.53997	3.42473	0.000200085	0.0780331	GM12878	GSM1333991
SIX5	17	482	0.0352697	7.41658	2.76754	3.46279	2.29216	0.000267302	0.104248	GM12878	GSM803338
REST	8	482	0.0165975	2.43856	1.62126	3.43033	3.28062	0.000301427	0.117557	GM12878	GSM1334000
ZNF24	53	482	0.109959	33.7872	5.65311	3.39862	1.56864	0.000338632	0.132066	GM12878	GSM2825079
JUNB	46	482	0.0954357	28.0699	5.28707	3.39131	1.63876	0.000347802	0.135643	GM12878	GSM2534598
BRCA1	7	482	0.0145228	2.10689	1.46614	3.33741	3.32243	0.000422814	0.164897	GM12878	GSM935377
REST	5	482	0.0103734	1.43257	1.1729	3.04154	3.49024	0.00117684	0.458968	GM12878	GSM1290148
TSC22D4	8	482	0.0165975	2.94106	1.6975	2.98022	2.72011	0.0014402	0.561678	GM12878	GSM2574798
REST	4	482	0.00829876	1.01598	1.00486	2.96958	3.93707	0.00149102	0.581498	GM12878	GSM1333990
KDM5A	3	482	0.00622407	0.675325	0.841119	2.76379	4.44231	0.00285671	1	GM12878	GSM2701789
FOS	8	482	0.0165975	3.04496	1.81135	2.73556	2.6273	0.00311373	1	GM12878	GSM935409
YBX1	6	482	0.0124481	2.14486	1.42408	2.70712	2.79739	0.00339351	1	GM12878	GSM2423160
CHD1	18	482	0.0373444	9.8951	2.99933	2.70223	1.81908	0.00344376	1	GM12878	GSM2698642
SPI1	27	482	0.0560166	17.1129	4.0682	2.43034	1.57776	0.0075423	1	GM12878	GSM1334008
ZMYM3	24	482	0.0497925	14.962	3.72942	2.42342	1.60406	0.00768748	1	GM12878	GSM2574790
CHD1	5	482	0.0103734	1.77922	1.33199	2.41801	2.81022	0.00780275	1	GM12878	GSM2698643
BCLAF1	14	482	0.0290456	7.7003	2.7111	2.32367	1.81811	0.0100717	1	GM12878	GSM2827288
REST	4	482	0.00829876	1.40959	1.16192	2.22941	2.8377	0.0128932	1	GM12878	GSM803349
ATF3	4	482	0.00829876	1.3986	1.18742	2.19081	2.86	0.0142329	1	GM12878	GSM803508
JUND	11	482	0.0228216	5.92507	2.33953	2.16921	1.85652	0.0150333	1	GM12878	GSM935541
REST	4	482	0.00829876	1.46054	1.19862	2.11865	2.73871	0.0170599	1	GM12878	GSM1333992
SPI1	16	482	0.033195	9.67033	3.06972	2.06197	1.65455	0.0196054	1	GM12878	GSM1333967
REST	10	482	0.0207469	5.27572	2.32807	2.02927	1.89547	0.0212155	1	GM12878	GSM1333994
TSC22D4	5	482	0.0103734	2.07992	1.44347	2.02296	2.40394	0.0215387	1	GM12878	GSM2574754
JUND	11	482	0.0228216	5.96404	2.54729	1.97699	1.84439	0.0240216	1	GM12878	GSM754331
EZH2	3	482	0.00622407	1.04995	1.01858	1.91448	2.85728	0.0277793	1	GM12878	GSM1003498
REST	3	482	0.00622407	1.02198	1.03514	1.91087	2.93548	0.0280105	1	GM12878	GSM1333988
YBX1	3	482	0.00622407	1.05495	1.0545	1.84452	2.84375	0.0325536	1	GM12878	GSM2423159
YY1	6	482	0.0124481	3.44156	1.88914	1.35429	1.7434	0.0878215	1	GM12878	GSM935482
ZMYM3	8	482	0.0165975	6.31169	2.5153	0.671216	1.26749	0.251042	1	GM12878	GSM2574774
NFYA	4	482	0.00829876	3.21279	1.82967	0.43025	1.24502	0.333507	1	GM12878	GSM935506
REST	0	482	0	0.382617	0.613561	0	0	0.5	1	GM12878	GSM1290149
REST	2	482	0.00414938	0.689311	0.798984	0	2.90145	0.5	1	GM12878	GSM1290151
REST	0	482	0	0	0	0	0	0.5	1	GM12878	GSM1290152
REST	0	482	0	0	0	0	0	0.5	1	GM12878	GSM1290153
REST	0	482	0	0	0	0	0	0.5	1	GM12878	GSM1290154
REST	0	482	0	0	0	0	0	0.5	1	GM12878	GSM1290157
EP300	1	482	0.00207469	0.671329	0.844315	0	1.48958	0.5	1	GM12878	GSM1290173
EP300	0	482	0	0	0	0	0	0.5	1	GM12878	GSM1290176
EP300	0	482	0	0	0	0	0	0.5	1	GM12878	GSM1290178
EP300	2	482	0.00414938	0.361638	0.600905	0	5.53039	0.5	1	GM12878	GSM1290179
EP300	2	482	0.00414938	0.001998	0.063214	0	1001	0.5	1	GM12878	GSM1290180
EP300	1	482	0.00207469	0.000999001	0.031607	0	1001	0.5	1	GM12878	GSM1290181
EP300	0	482	0	0	0	0	0	0.5	1	GM12878	GSM1290182
REST	2	482	0.00414938	2.77223	1.6799	0	0.721441	0.5	1	GM12878	GSM1333959
ZBTB33	1	482	0.00207469	0.693307	0.812924	0	1.44236	0.5	1	GM12878	GSM1333968
REST	0	482	0	0.736264	0.854619	0	0	0.5	1	GM12878	GSM1333986
REST	2	482	0.00414938	0.694306	0.830938	0	2.88058	0.5	1	GM12878	GSM1333993
REST	2	482	0.00414938	0.337662	0.603216	0	5.92308	0.5	1	GM12878	GSM1333995
REST	1	482	0.00207469	1.11489	1.03527	0	0.896953	0.5	1	GM12878	GSM1333998
REST	1	482	0.00207469	0.000999001	0.031607	0	1001	0.5	1	GM12878	GSM1333999
EP300	2	482	0.00414938	0.354645	0.587453	0	5.63944	0.5	1	GM12878	GSM1334002
EP300	2	482	0.00414938	0.001998	0.063214	0	1001	0.5	1	GM12878	GSM1334004
CEBPZ	2	482	0.00414938	1.05794	1.01323	0	1.89046	0.5	1	GM12878	GSM2423352
UBTF	1	482	0.00207469	0.313686	0.565246	0	3.1879	0.5	1	GM12878	GSM2423512
ETV6	1	482	0.00207469	0.000999001	0.031607	0	1001	0.5	1	GM12878	GSM2423723
ETV6	0	482	0	0.677323	0.81165	0	0	0.5	1	GM12878	GSM2423724
CEBPB	2	482	0.00414938	0.692308	0.848075	0	2.88889	0.5	1	GM12878	GSM2423855
HMG20A	1	482	0.00207469	0.362637	0.611034	0	2.75758	0.5	1	GM12878	GSM2574775
TP73	2	482	0.00414938	0.35964	0.605417	0	5.56111	0.5	1	GM12878	GSM2574794
BZLF1	0	482	0	0.362637	0.577376	0	0	0.5	1	GM12878	GSM2587519
EBNA1	0	482	0	1.37063	1.14521	0	0	0.5	1	GM12878	GSM2587520
CTBP1	0	482	0	0	0	0	0	0.5	1	GM12878	GSM2698613
CTBP1	0	482	0	0	0	0	0	0.5	1	GM12878	GSM2698614
KDM1A	0	482	0	0	0	0	0	0.5	1	GM12878	GSM2698628
CBX8	0	482	0	0	0	0	0	0.5	1	GM12878	GSM2699579
CBX8	0	482	0	0	0	0	0	0.5	1	GM12878	GSM2699580
NSD2	0	482	0	0	0	0	0	0.5	1	GM12878	GSM2699914
NSD2	0	482	0	0	0	0	0	0.5	1	GM12878	GSM2699915
CBX3	0	482	0	0.354645	0.587453	0	0	0.5	1	GM12878	GSM2700372
CBX3	0	482	0	0.723277	0.839254	0	0	0.5	1	GM12878	GSM2700373
CHD7	0	482	0	0	0	0	0	0.5	1	GM12878	GSM2700562
CHD7	0	482	0	0.693307	0.809225	0	0	0.5	1	GM12878	GSM2700563
KDM5A	1	482	0.00207469	0.701299	0.853046	0	1.42593	0.5	1	GM12878	GSM2701788
SUZ12	0	482	0	0.331668	0.576096	0	0	0.5	1	GM12878	GSM3498322
MYC	1	482	0.00207469	1.44655	1.26309	0	0.691298	0.5	1	GM12878	GSM748527
FOS	1	482	0.00207469	1.01299	0.984292	0	0.987179	0.5	1	GM12878	GSM754332
SUPT20H	1	482	0.00207469	0.000999001	0.031607	0	1001	0.5	1	GM12878	GSM769221
POLR3A	0	482	0	0	0	0	0	0.5	1	GM12878	GSM935316
ZNF274	0	482	0	0	0	0	0	0.5	1	GM12878	GSM935349
KAT2A	2	482	0.00414938	0.348651	0.61589	0	5.73639	0.5	1	GM12878	GSM935415
SUPT20H	1	482	0.00207469	0.000999001	0.031607	0	1001	0.5	1	GM12878	GSM935417
ZZZ3	0	482	0	0	0	0	0	0.5	1	GM12878	GSM935483
NFE2	1	482	0.00207469	0.327672	0.567912	0	3.05183	0.5	1	GM12878	GSM935652
BATF3	10	482	0.0207469	11.027	3.3293	-0.308465	0.906867	0.621136	1	GM12878	GSM2574791

## Sheet: non-TF
Histone_Mark	Overlap	Total	Ratio	Mean	STD	Z_score	Enrichment	P_Val	Corrected_p_Val	Cell_Source	GEO_Accession_ID
H3K4me3	28	482	0.0580913	4.86513	2.29233	10.0923	5.75524	2.98834e-24	5.37901e-22	GM12878	GSM2748886
H2A.Z	88	482	0.182573	30.4885	5.75397	9.99511	2.88633	8.00587e-24	1.44106e-21	GM12878	GSM733767
H3K4me3	25	482	0.0518672	4.23576	2.0958	9.90757	5.90212	1.92965e-23	3.47337e-21	GM12878	GSM1599149
H3K4me3	48	482	0.0995851	13.3646	3.8283	9.04718	3.59157	7.33517e-20	1.32033e-17	GM12878	GSM2748880
H3K4me3	57	482	0.118257	18.3856	4.31986	8.93881	3.10025	1.96685e-19	3.54033e-17	GM12878	GSM2748875
H3K4me3	10	482	0.0207469	1.06593	1.02647	8.70365	9.38144	1.60692e-18	2.89246e-16	GM12878	GSM2748903
H3K4me3	35	482	0.0726141	8.67632	3.06058	8.60089	4.03397	3.95508e-18	7.11914e-16	GM12878	GSM2748900
H3K4me3	31	482	0.0643154	7.17483	2.7836	8.55914	4.32066	5.68583e-18	1.02345e-15	GM12878	GSM2748885
H3K4me3	34	482	0.0705394	8.73427	2.95217	8.55836	3.89271	5.72438e-18	1.03039e-15	GM12878	GSM2748883
H3K4me3	40	482	0.0829876	10.9191	3.4121	8.52287	3.66331	7.78217e-18	1.40079e-15	GM12878	GSM2748872
H3K4me3	22	482	0.0456432	4.14086	2.10598	8.48022	5.31291	1.12387e-17	2.02297e-15	GM12878	GSM2748904
H3K4me3	42	482	0.0871369	11.6244	3.58786	8.46621	3.6131	1.26748e-17	2.28146e-15	GM12878	GSM2748895
H3K4me3	33	482	0.0684647	7.71628	2.99824	8.43286	4.27667	1.68657e-17	3.03583e-15	GM12878	GSM2748902
H3K4me3	38	482	0.0788382	10.6234	3.24792	8.42896	3.57702	1.74376e-17	3.13877e-15	GM12878	GSM2748874
H3K4me3	37	482	0.0767635	9.88412	3.21754	8.42752	3.74338	1.7653e-17	3.17754e-15	GM12878	GSM2748882
H3K4me3	34	482	0.0705394	8.92707	2.98223	8.40745	3.80864	2.09508e-17	3.77114e-15	GM12878	GSM2748896
H3K4me3	49	482	0.10166	15.1419	4.03805	8.38477	3.23606	2.54118e-17	4.57412e-15	GM12878	GSM2527420
H3K4me3	19	482	0.0394191	3.44056	1.86674	8.33509	5.52236	3.87186e-17	6.96935e-15	GM12878	GSM2748868
H4K5acK8ac	68	482	0.141079	26.1039	5.04056	8.3118	2.60498	4.71291e-17	8.48324e-15	GM12878	GSM3110540
H3K27ac	110	482	0.228216	54.1259	6.82027	8.19236	2.0323	1.28079e-16	2.30542e-14	GM12878	GSM1233889
H3K4me3	43	482	0.0892116	13.0859	3.70359	8.07704	3.28598	3.31785e-16	5.97213e-14	GM12878	GSM2748889
H3K4me3	42	482	0.0871369	12.6923	3.65174	8.02567	3.30909	5.04862e-16	9.08752e-14	GM12878	GSM2748879
H3K4me3	63	482	0.130705	23.9411	4.90648	7.96069	2.63146	8.55421e-16	1.53976e-13	GM12878	GSM945188
H3K4me3	35	482	0.0726141	9.96104	3.21768	7.78168	3.51369	3.57851e-15	6.44132e-13	GM12878	GSM1599147
H3K4me3	42	482	0.0871369	12.7872	3.75895	7.77154	3.28453	3.87699e-15	6.97858e-13	GM12878	GSM2748873
H3K4me3	28	482	0.0580913	6.99301	2.71789	7.72914	4.004	5.4137e-15	9.74466e-13	GM12878	GSM2748881
H3K4me3	110	482	0.228216	56.1558	6.9944	7.69818	1.95883	6.90109e-15	1.2422e-12	GM12878	GSM733708
H3K27ac	109	482	0.226141	54.6154	7.08526	7.67574	1.99577	8.22337e-15	1.48021e-12	GM12878	GSM1233891
H3K4me3	26	482	0.0539419	6.38062	2.57914	7.60693	4.07484	1.40336e-14	2.52605e-12	GM12878	GSM2748890
H3K27ac	10	482	0.0207469	1.38561	1.14331	7.53462	7.21702	2.44887e-14	4.40797e-12	GM12878	GSM1599158
H3K4me3	60	482	0.124481	23.0609	4.92578	7.49913	2.6018	3.21206e-14	5.78171e-12	GM12878	GSM1251005
H3K27ac	104	482	0.215768	51.8991	6.97573	7.46888	2.00389	4.04397e-14	7.27915e-12	GM12878	GSM1333973
H3K9ac	43	482	0.0892116	14.3916	3.85908	7.41327	2.98785	6.16115e-14	1.10901e-11	GM12878	GSM646329
H3K4me3	89	482	0.184647	43.0569	6.19869	7.41174	2.06703	6.2328e-14	1.1219e-11	GM12878	GSM1233907
H3K4me3	49	482	0.10166	17.7582	4.23503	7.37698	2.75928	8.09583e-14	1.45725e-11	GM12878	GSM646327
H3K4me3	33	482	0.0684647	9.91808	3.13613	7.36001	3.32726	9.19474e-14	1.65505e-11	GM12878	GSM2748884
H3K4me3	17	482	0.0352697	3.26573	1.86797	7.35251	5.20557	9.72625e-14	1.75072e-11	GM12878	GSM1599152
H3K27ac	104	482	0.215768	53.7572	6.84251	7.34273	1.93462	1.04638e-13	1.88348e-11	GM12878	GSM1233892
H3K4me3	52	482	0.107884	19.8671	4.39151	7.31705	2.61739	1.26742e-13	2.28136e-11	GM12878	GSM1599148
H3K27ac	111	482	0.23029	58.3247	7.2216	7.29414	1.90314	1.5029e-13	2.70522e-11	GM12878	GSM1233890
H3K27ac	91	482	0.188797	44.3137	6.43984	7.24961	2.05354	2.08985e-13	3.76173e-11	GM12878	GSM733771
H3K27ac	102	482	0.211618	50.958	7.05494	7.23492	2.00165	2.32902e-13	4.19224e-11	GM12878	GSM1233894
H3K27ac	108	482	0.224066	54.8372	7.41502	7.16962	1.96947	3.76034e-13	6.76861e-11	GM12878	GSM1233895
H3K27ac	103	482	0.213693	53.2977	6.96802	7.13292	1.93254	4.9132e-13	8.84376e-11	GM12878	GSM1333980
H3K4me3	85	482	0.176349	41.041	6.21493	7.07314	2.0711	7.57341e-13	1.36321e-10	GM12878	GSM1233906
H3K4me3	20	482	0.0414938	4.61139	2.18537	7.04166	4.33709	9.49821e-13	1.70968e-10	GM12878	GSM2748905
H3K9ac	63	482	0.130705	27.5465	5.03906	7.03575	2.28705	9.90953e-13	1.78372e-10	GM12878	GSM646328
H3K4me3	11	482	0.0228216	1.72128	1.3188	7.03572	6.3906	9.91147e-13	1.78406e-10	GM12878	GSM1666202
H3K27ac	100	482	0.207469	52.6244	6.77944	6.98814	1.90026	1.39282e-12	2.50708e-10	GM12878	GSM1233893
H3K4me2	72	482	0.149378	32.7423	5.6233	6.98126	2.19899	1.46268e-12	2.63282e-10	GM12878	GSM646324
H3K27ac	103	482	0.213693	55.1808	6.8842	6.94622	1.86659	1.87605e-12	3.37689e-10	GM12878	GSM2040756
H3K4me3	31	482	0.0643154	9.30569	3.15031	6.8864	3.33129	2.86106e-12	5.14991e-10	GM12878	GSM2748898
H3K27ac	92	482	0.190871	45.7882	6.78049	6.8154	2.00925	4.70005e-12	8.46009e-10	GM12878	GSM1333976
H3K4me3	91	482	0.188797	45.8012	6.64661	6.80028	1.98685	5.22088e-12	9.39758e-10	GM12878	GSM2651369
H3K4me3	26	482	0.0539419	7.35964	2.77606	6.71467	3.53278	9.42442e-12	1.6964e-09	GM12878	GSM2748901
H3K27ac	98	482	0.20332	51.5345	6.94126	6.69411	1.90164	1.08495e-11	1.95291e-09	GM12878	GSM1333978
H3K4me3	87	482	0.180498	44.7952	6.38318	6.61187	1.94217	1.89743e-11	3.41537e-09	GM12878	GSM2651368
H3K27ac	90	482	0.186722	47.5714	6.43919	6.58912	1.89189	2.21223e-11	3.98201e-09	GM12878	GSM1333974
H3K4me3	36	482	0.0746888	12.4306	3.59018	6.56496	2.89609	2.60228e-11	4.6841e-09	GM12878	GSM2748888
H3K4me3	24	482	0.0497925	6.98501	2.59399	6.55939	3.43593	2.70139e-11	4.8625e-09	GM12878	GSM1599150
H3K4me3	38	482	0.0788382	13.7073	3.71984	6.53057	2.77225	3.27595e-11	5.89671e-09	GM12878	GSM2748899
H3K27ac	93	482	0.192946	49.5275	6.7345	6.4552	1.87775	5.4039e-11	9.72702e-09	GM12878	GSM1333975
H3K4me2	87	482	0.180498	45.5764	6.44022	6.43201	1.90888	6.29617e-11	1.13331e-08	GM12878	GSM733769
H3K27ac	94	482	0.195021	49.984	6.88257	6.39528	1.8806	8.01241e-11	1.44223e-08	GM12878	GSM1333956
H3K4me3	88	482	0.182573	44.6903	6.83637	6.33519	1.96911	1.18528e-10	2.1335e-08	GM12878	GSM2651384
H3K4me3	27	482	0.0560166	8.26973	2.95858	6.33084	3.26492	1.21916e-10	2.19449e-08	GM12878	GSM3074438
H3K4me3	52	482	0.107884	22.8072	4.61213	6.32956	2.27998	1.22927e-10	2.21269e-08	GM12878	GSM2748878
H3K4me3	25	482	0.0518672	7.39461	2.7848	6.32195	3.38084	1.2914e-10	2.32452e-08	GM12878	GSM2748891
H3K4me3	30	482	0.0622407	9.58442	3.24609	6.28928	3.13008	1.59471e-10	2.87048e-08	GM12878	GSM2748887
H3K4me3	70	482	0.145228	33.7542	5.83451	6.2123	2.07381	2.61071e-10	4.69928e-08	GM12878	GSM2527421
H3K4me3	6	482	0.0124481	0.734266	0.849302	6.20007	8.17143	2.82191e-10	5.07944e-08	GM12878	GSM2748906
H3K4me3	50	482	0.103734	21.6024	4.59758	6.17664	2.31456	3.27402e-10	5.89324e-08	GM12878	GSM646326
H3K4me3	80	482	0.165975	40.8701	6.35965	6.15284	1.95742	3.80547e-10	6.84985e-08	GM12878	GSM1233905
H3K4me3	90	482	0.186722	48.2378	6.80246	6.13929	1.86576	4.14461e-10	7.4603e-08	GM12878	GSM2651370
H3K9ac	69	482	0.143154	34.3726	5.73498	6.03792	2.00741	7.80555e-10	1.405e-07	GM12878	GSM733677
H3K4me3	49	482	0.10166	21.4605	4.56363	6.03456	2.28326	7.97004e-10	1.43461e-07	GM12878	GSM2748871
H3K4me3	10	482	0.0207469	1.72527	1.37603	6.01349	5.79618	9.07855e-10	1.63414e-07	GM12878	GSM2748869
H3K4me3	21	482	0.0435685	6.02797	2.49022	6.01232	3.48376	9.14428e-10	1.64597e-07	GM12878	GSM3074439
H3K27ac	99	482	0.205394	54.9091	7.34321	6.00431	1.80298	9.60735e-10	1.72932e-07	GM12878	GSM2040755
H3K4me2	64	482	0.13278	30.9421	5.50969	5.99997	2.06838	9.86779e-10	1.7762e-07	GM12878	GSM646325
H3K27ac	56	482	0.116183	26.7792	4.87855	5.98965	2.09117	1.05147e-09	1.89265e-07	GM12878	GSM1599156
H3K4me3	31	482	0.0643154	11.2468	3.31995	5.94987	2.75635	1.3418e-09	2.41524e-07	GM12878	GSM2651400
H3K4me3	19	482	0.0394191	5.20679	2.32813	5.92458	3.64908	1.56545e-09	2.81781e-07	GM12878	GSM2651401
H3K4me3	13	482	0.026971	2.83616	1.71614	5.9225	4.58366	1.58538e-09	2.85368e-07	GM12878	GSM2748867
H3K4me3	11	482	0.0228216	2.12288	1.50794	5.88692	5.18165	1.96734e-09	3.54121e-07	GM12878	GSM2748870
H4K5acK8ac	64	482	0.13278	32.033	5.45545	5.85965	1.99794	2.31917e-09	4.17451e-07	GM12878	GSM3110539
H3K4me3	69	482	0.143154	35.023	5.88562	5.77289	1.97014	3.89612e-09	7.01302e-07	GM12878	GSM2794704
H3K4me1	105	482	0.217842	63.3087	7.23669	5.76111	1.65854	4.17824e-09	7.52083e-07	GM12878	GSM733772
H3K4me3	67	482	0.139004	34.8581	5.65808	5.6807	1.92208	6.70716e-09	1.20729e-06	GM12878	GSM1251006
H3K4me3	17	482	0.0352697	4.63936	2.17734	5.67695	3.6643	6.85607e-09	1.23409e-06	GM12878	GSM2748894
H3K4me3	30	482	0.0622407	11.3706	3.41548	5.45439	2.63838	2.457e-08	4.4226e-06	GM12878	GSM2748876
H3K4me3	68	482	0.141079	36.3746	5.89903	5.36112	1.86944	4.13544e-08	7.44379e-06	GM12878	GSM2794706
H3K27ac	106	482	0.219917	66.5964	7.56498	5.20868	1.59168	9.50925e-08	1.71167e-05	GM12878	GSM1333979
H3K4me3	65	482	0.134855	34.4436	5.92596	5.15637	1.88715	1.25894e-07	2.26609e-05	GM12878	GSM2651366
H3K4me3	58	482	0.120332	29.7752	5.49094	5.14024	1.94793	1.37191e-07	2.46944e-05	GM12878	GSM2748877
H3K27ac	98	482	0.20332	58.993	7.59309	5.13717	1.66121	1.39451e-07	2.51012e-05	GM12878	GSM1333977
H3K4me3	14	482	0.0290456	3.94605	1.95936	5.13124	3.54785	1.43918e-07	2.59052e-05	GM12878	GSM2748892
H3K4me3	67	482	0.139004	36.7772	5.90519	5.118	1.82178	1.54397e-07	2.77915e-05	GM12878	GSM2794703
H3K4me3	5	482	0.0103734	0.724276	0.843742	5.06757	6.90345	2.01458e-07	3.62624e-05	GM12878	GSM2748911
H3K4me3	12	482	0.0248963	3.13487	1.78067	4.97853	3.82792	3.2034e-07	5.76612e-05	GM12878	GSM2651402
H3K27ac	5	482	0.0103734	0.755245	0.856175	4.95781	6.62037	3.56452e-07	6.41614e-05	GM12878	GSM1599160
H3K4me3	85	482	0.176349	51.6394	6.85921	4.86362	1.64603	5.76277e-07	0.00010373	GM12878	GSM2651371
H3K4me3	68	482	0.141079	39.6603	6.02067	4.70706	1.71456	1.25659e-06	0.000226186	GM12878	GSM2794705
H3K27ac	71	482	0.147303	43.0729	6.27469	4.45075	1.64837	4.27849e-06	0.000770128	GM12878	GSM1874105
H2BK20ac	73	482	0.151452	45.4715	6.2196	4.42608	1.6054	4.79798e-06	0.000863636	GM12878	GSM1874106
H3K4me3	3	482	0.00622407	0.364635	0.598254	4.40509	8.2274	5.28696e-06	0.000951653	GM12878	GSM1599154
H3K4me3	3	482	0.00622407	0.346653	0.608861	4.35789	8.65418	6.56617e-06	0.00118191	GM12878	GSM2651398
H3K4me3	8	482	0.0165975	2.06194	1.42904	4.15528	3.87984	1.62448e-05	0.00292406	GM12878	GSM2748909
H3K4me3	71	482	0.147303	45.1069	6.29298	4.1146	1.57404	1.93923e-05	0.00349061	GM12878	GSM2651385
H3K4me3	7	482	0.0145228	1.77123	1.34336	3.89231	3.95206	4.96464e-05	0.00893635	GM12878	GSM2748908
H3K4me3	62	482	0.128631	39.3287	5.93489	3.82001	1.57646	6.67228e-05	0.0120101	GM12878	GSM2651365
H3K4me3	11	482	0.0228216	3.88012	1.91458	3.71877	2.83496	0.000100098	0.0180176	GM12878	GSM2651404
H3K4me3	54	482	0.112033	33.6284	5.61157	3.63029	1.60579	0.000141552	0.0254794	GM12878	GSM2651367
H3K4me3	5	482	0.0103734	1.07093	1.09177	3.5988	4.66884	0.000159842	0.0287716	GM12878	GSM2748910
H3K4me3	8	482	0.0165975	2.48751	1.59815	3.44929	3.21606	0.000281036	0.0505865	GM12878	GSM1599151
H3K4me3	39	482	0.0809129	23.4805	4.7678	3.25506	1.66095	0.000566833	0.10203	GM12878	GSM2794712
H3K79me2	40	482	0.0829876	24.6404	4.71938	3.25459	1.62335	0.000567781	0.102201	GM12878	GSM733736
H3K4me3	28	482	0.0580913	15.7473	3.91242	3.13175	1.77809	0.000868827	0.156389	GM12878	GSM2651362
H3K4me3	8	482	0.0165975	2.77323	1.66899	3.1317	2.88473	0.000868983	0.156417	GM12878	GSM1666203
H3K27me3	10	482	0.0207469	3.87912	1.99959	3.06106	2.5779	0.00110277	0.198499	GM12878	GSM1233899
H3K4me3	17	482	0.0352697	8.27672	2.95776	2.94928	2.05395	0.00159255	0.286659	GM12878	GSM2651405
H3K27me3	4	482	0.00829876	1.06394	1.01386	2.89593	3.75962	0.00189017	0.340231	GM12878	GSM1233896
H3K27me3	10	482	0.0207469	4.25175	2.06702	2.78094	2.35197	0.00271008	0.487814	GM12878	GSM1233897
H3K4me3	54	482	0.112033	37.6823	6.00758	2.71618	1.43303	0.00330196	0.594353	GM12878	GSM2651364
H3K4me1	102	482	0.211618	80.7333	8.17409	2.60172	1.26342	0.00463782	0.834808	GM12878	GSM1233903
H3K4me1	92	482	0.190871	71.8312	7.77628	2.59364	1.28078	0.00474835	0.854703	GM12878	GSM1233902
H3K27me3	8	482	0.0165975	3.50649	1.8607	2.41495	2.28148	0.0078686	1	GM12878	GSM1233898
H3K27ac	29	482	0.060166	19.4735	4.12887	2.30728	1.4892	0.0105195	1	GM12878	GSM1599155
H3K4me1	98	482	0.20332	78.8152	8.41492	2.27986	1.24342	0.011308	1	GM12878	GSM1233904
H3K4me3	24	482	0.0497925	15.5415	3.8208	2.21381	1.54426	0.0134208	1	GM12878	GSM2794713
H3K4me3	24	482	0.0497925	15.8032	3.93856	2.08117	1.51868	0.0187092	1	GM12878	GSM2651363
H3K27me3	3	482	0.00622407	1.00799	0.985868	2.02056	2.97621	0.0216626	1	GM12878	GSM2040746
H3K4me3	37	482	0.0767635	26.9261	5.13211	1.96292	1.37413	0.0248276	1	GM12878	GSM2794711
H3K4me3	7	482	0.0145228	3.54945	1.87238	1.84287	1.97214	0.032674	1	GM12878	GSM2794714
H3K4me1	26	482	0.0539419	19.2168	4.17276	1.62559	1.35298	0.0520181	1	GM12878	GSM646323
H3K36me3	32	482	0.06639	24.7053	4.75879	1.53289	1.29527	0.0626513	1	GM12878	GSM1233901
H3K36me3	37	482	0.0767635	29.7223	5.42723	1.34097	1.24486	0.0899659	1	GM12878	GSM1233900
H3K4me1	40	482	0.0829876	32.5485	5.60552	1.32932	1.22894	0.0918708	1	GM12878	GSM646322
H3K4me3	4	482	0.00829876	2.44755	1.57845	0.983528	1.63429	0.162674	1	GM12878	GSM2748914
H3K4me3	0	482	0	0	0	0	0	0.5	1	GM12878	GSM2748893
H3K4me3	2	482	0.00414938	0.342657	0.596212	0	5.83673	0.5	1	GM12878	GSM2748912
H3K4me3	2	482	0.00414938	0.728272	0.828305	0	2.74623	0.5	1	GM12878	GSM2748913
H3K4me3	1	482	0.00207469	0.000999001	0.031607	0	1001	0.5	1	GM12878	GSM1599153
H3K27ac	2	482	0.00414938	1.06793	1.03411	0	1.87278	0.5	1	GM12878	GSM1599159
H3K27ac	0	482	0	0	0	0	0	0.5	1	GM12878	GSM1599162
H3K27ac	0	482	0	0.302697	0.543399	0	0	0.5	1	GM12878	GSM1666206
H3K27ac	0	482	0	0	0	0	0	0.5	1	GM12878	GSM1666209
H3K4me3	1	482	0.00207469	0.000999001	0.031607	0	1001	0.5	1	GM12878	GSM2651360
H3K4me3	0	482	0	0	0	0	0	0.5	1	GM12878	GSM2651361
H3K27me3	0	482	0	0.340659	0.578649	0	0	0.5	1	GM12878	GSM2651373
H3K27me3	0	482	0	0	0	0	0	0.5	1	GM12878	GSM2651374
H3K27me3	0	482	0	0.327672	0.567912	0	0	0.5	1	GM12878	GSM2651375
H3K27me3	0	482	0	0	0	0	0	0.5	1	GM12878	GSM2651376
H3K27me3	0	482	0	0.34965	0.633737	0	0	0.5	1	GM12878	GSM2651377
H3K27me3	0	482	0	0.324675	0.561677	0	0	0.5	1	GM12878	GSM2651378
H3K27me3	1	482	0.00207469	0.715285	0.826956	0	1.39804	0.5	1	GM12878	GSM2651379
H3K27me3	0	482	0	0.380619	0.606617	0	0	0.5	1	GM12878	GSM2651380
H3K27me3	0	482	0	1.03696	0.986728	0	0	0.5	1	GM12878	GSM2651381
H3K27me3	1	482	0.00207469	1.04296	1.02037	0	0.958812	0.5	1	GM12878	GSM2651382
H3K27me3	1	482	0.00207469	0.669331	0.80346	0	1.49403	0.5	1	GM12878	GSM2651386
H3K27me3	0	482	0	1.04296	1.0233	0	0	0.5	1	GM12878	GSM2651387
H3K4me3	0	482	0	0	0	0	0	0.5	1	GM12878	GSM2651396
H3K4me3	0	482	0	0	0	0	0	0.5	1	GM12878	GSM2651397
H3K4me3	2	482	0.00414938	1.07093	1.0798	0	1.86754	0.5	1	GM12878	GSM2651399
H3K27me3	0	482	0	0	0	0	0	0.5	1	GM12878	GSM2794707
H3K27me3	0	482	0	0.347652	0.592467	0	0	0.5	1	GM12878	GSM2794708
H3K27me3	0	482	0	0.362637	0.584262	0	0	0.5	1	GM12878	GSM2794709
H3K27me3	1	482	0.00207469	0.000999001	0.031607	0	1001	0.5	1	GM12878	GSM2794710
H3K27me3	0	482	0	0	0	0	0	0.5	1	GM12878	GSM2794715
H3K27me3	0	482	0	0	0	0	0	0.5	1	GM12878	GSM2794716
H3K27me3	0	482	0	1.35764	1.17727	0	0	0.5	1	GM12878	GSM2794717
H3K27me3	0	482	0	1.06394	1.04877	0	0	0.5	1	GM12878	GSM2794718
H4K20me1	0	482	0	0	0	0	0	0.5	1	GM12878	GSM646330
H4K20me1	0	482	0	0	0	0	0	0.5	1	GM12878	GSM646331
H4K20me1	0	482	0	0	0	0	0	0.5	1	GM12878	GSM733642
H3K36me3	0	482	0	0.721279	0.850433	0	0	0.5	1	GM12878	GSM733679
H3K27me3	1	482	0.00207469	1.05994	1.01213	0	0.94345	0.5	1	GM12878	GSM733758
H3K27me3	2	482	0.00414938	2.14186	1.46487	0	0.933769	0.5	1	GM12878	GSM945196
H3K9me3	20	482	0.0414938	21.8282	4.62217	-0.395523	0.916247	0.653771	1	GM12878	GSM733664
H3K36me3	10	482	0.0207469	12.7083	3.51523	-0.770446	0.786888	0.779482	1	GM12878	GSM945212
