# Supplementary material for: Global discovery of lupus genetic risk variant allelic enhancer activity
Source: Nat Commun. 2021 Mar 12;12:1611. doi: 10.1038/s41467-021-21854-5 (PMC7955039; doi:10.1038/s41467-021-21854-5)
Supplement: Supplementary file 12 — Supplementary Data 10 [file 41467_2021_21854_MOESM12_ESM.xlsx]

## Sheet: README
Supplementary Data 10. HOMER TF motif enrichment results for enhancer alleles (enAlleles) in GM12878
Raw output for HOMER analysis of GM12878 enhancer alleles (enAlleles).
Column_Header	Comment
Motif_Name	Motif ID with associated TFs in Cis-BP
Consensus	Consensus DNA binding site sequence (IUPAC)
p_Val	P-value generated by HOMER
-log p_Val	The negative log10 conversion of the p-value
# of Target Sequences with Motif	Number of input sequences containing this motif
% of Target Sequences with Motif	Percentage of input sequences containing this motif
Average # of Background Sequences with Motif	Average number of background sequences containing this motif
Average % of Background Sequences with Motif	Average percentage of background sequences containing this motif
TF_Family	Transcription factor family for this motif (from Cis-BP)

## Sheet: 170bp_around_enAlleles
Motif_Name	Consensus	p_Val	-log p_Val	# of Target Sequences with Motif	% of Target Sequences with Motif	Average # of Background Sequences with Motif	Average % of Background Sequences with Motif	TF_Family
M10300_2.00:SP1:SP3:SP4:SP5:SP8:SP9	NGGGGGCGGGGCB	1e-25	25	103	0.1215	26.5	0.0169	C2H2 ZF
M08096_2.00:SP1:SP3:SP4:SP5:SP8:SP9	GCCCCGCCCCC	1e-19	19	154	0.1816	93.8	0.0598	C2H2 ZF
M02921_2.00:SP1:SP3:SP4:SP5:SP8:SP9	RCCMCGCCCMC	1e-19	19	149	0.1757	88.3	0.0562	C2H2 ZF
M09531_2.00:ELF1:ELF2:ELF4:ELK1:ELK3:ELK4:ERF:ERG:ETS1:ETS2:ETV1:ETV2:ETV3:ETV3L:ETV4:ETV5:FEV:FLI1:GABPA	RCCGGAAGTD	1e-19	19	71	0.0837	15.9	0.0101	Ets
M08296_2.00:SP1:SP3:SP4:SP8:SP9	YHGGCCCCGCCCCCY	1e-18	18	80	0.0943	23.1	0.0147	C2H2 ZF
M01481_2.00:ELF1:ELF2:ELF4:ELK1:ELK3:ELK4:ERF:ERG:ETS1:ETS2:ETV1:ETV2:ETV3:ETV3L:ETV4:ETV5:FEV:FLI1:GABPA	NRCCGGAAGT	1e-18	18	64	0.0755	12.3	0.0078	Ets
M00157_2.00:ELF1:ELF2:ELF4:ELK1:ELK3:ELK4:ERF:ERG:ETS1:ETS2:ETV1:ETV2:ETV3:ETV3L:ETV4:ETV5:FEV:FLI1:GABPA	NACCGGAAGT	1e-17	17	49	0.0578	4.9	0.0031	Ets
M01484_2.00:EHF:ELF1:ELF2:ELF3:ELF4:ELF5:ETV6:ETV7:FEV	ANSCGGAAGT	1e-17	17	214	0.2524	177.7	0.1132	Ets
M01486_2.00:ELF1:ELF2:ELF4:ELK1:ELK3:ELK4:ERF:ERG:ETS1:ETS2:ETV1:ETV2:ETV3:ETV3L:ETV4:ETV5:FEV:FLI1:GABPA	NACCGGAARY	1e-17	17	195	0.23	152.1	0.0969	Ets
M01494_2.00:EHF:ELF1:ELF2:ELF3:ELF4:ELF5:ELK1:ELK3:ELK4:ERF:ERG:ETS1:ETS2:ETV1:ETV2:ETV3:ETV3L:ETV4:ETV5:ETV6:ETV7:FEV:FLI1:GABPA:SPDEF	WNCCGGAAGT	1e-17	17	198	0.2335	156.8	0.0999	Ets
M01495_2.00:ELF1:ELF2:ELF4:ELK1:ELK3:ELK4:ERF:ERG:ETS1:ETS2:ETV1:ETV2:ETV3:ETV3L:ETV4:ETV5:ETV6:FEV:FLI1:GABPA	NACCGGAARY	1e-17	17	187	0.2205	143.8	0.0916	Ets
M00133_2.00:SP1:SP3:SP4:SP5:SP8:SP9	CMCGCCCCCH	1e-16	16	193	0.2276	153.6	0.0978	C2H2 ZF
M01483_2.00:ELF1:ELF2:ELF4:ELK1:ELK3:ELK4:ERF:ERG:ETS1:ETS2:ETV1:ETV2:ETV3:ETV3L:ETV4:ETV5:FEV:FLI1:GABPA	NACCGGAAGT	1e-16	16	42	0.0495	2.2	0.0014	Ets
M01478_2.00:ELF1:ELF2:ELF4:ELK1:ELK3:ELK4:ERF:ERG:ETS1:ETS2:ETV1:ETV2:ETV3:ETV3L:ETV4:ETV5:FEV:FLI1:GABPA	NRCCGGAAGT	1e-16	16	79	0.0932	27.4	0.0175	Ets
M00158_2.00:EHF:ELF1:ELF2:ELF3:ELF4:ELF5:ETV6:ETV7:FEV	ANSCGGAAGT	1e-15	15	200	0.2358	168.8	0.1075	Ets
M01496_2.00:ELF1:ELF2:ELF4:ELK1:ELK3:ELK4:ERF:ERG:ETS1:ETS2:ETV1:ETV2:ETV3:ETV3L:ETV4:ETV5:FEV:FLI1:GABPA	NASCGGAART	1e-15	15	219	0.2583	194	0.1236	Ets
M04755_2.00:ELF1:ELF2:ELF4:ELK1:ELK3:ELK4:ERF:ERG:ETS1:ETS2:ETV1:ETV2:ETV3:ETV3L:ETV4:ETV5:FEV:FLI1:GABPA	NRSCGGAAGTR	1e-15	15	122	0.1439	72.9	0.0465	Ets
M01477_2.00:ELF1:ELF2:ELF4:ELK1:ELK3:ELK4:ERF:ERG:ETS1:ETS2:ETV1:ETV2:ETV3:ETV3L:ETV4:ETV5:FEV:FLI1:GABPA	NRBCGGAARY	1e-14	14	280	0.3302	291.6	0.1858	Ets
M04720_2.00:ELF1:ELF2:ELF4:ELK1:ELK3:ELK4:ERF:ERG:ETS1:ETS2:ETV1:ETV2:ETV3:ETV3L:ETV4:ETV5:FEV:FLI1:GABPA	NACCGGAAGTR	1e-14	14	31	0.0366	0.5	0.0003	Ets
M08004_2.00:RELA	HAGGGRMTTTCCMRR	1e-14	14	36	0.0425	2.8	0.0018	Rel
M02992_2.00:ELF1:ELF2:ELF4:ELK1:ELK3:ELK4:ERF:ERG:ETS1:ETS2:ETV1:ETV2:ETV3:ETV3L:ETV4:ETV5:FEV:FLI1:GABPA	ACCGGAARTV	1e-14	14	38	0.0448	3.3	0.0021	Ets
M08092_2.00:SP2	GYCCCGCCCCCYCCC	1e-13	13	45	0.0531	7.9	0.005	C2H2 ZF
M09539_2.00:ELF1:ELF2:ELF4:ELK1:ELK3:ELK4:ERF:ERG:ETS1:ETS2:ETV1:ETV2:ETV3:ETV3L:ETV4:ETV5:FEV:FLI1:GABPA	DCCGGAARYN	1e-13	13	216	0.2547	203.4	0.1296	Ets
M01485_2.00:ELF1:ELF2:ELF4:ELK1:ELK3:ELK4:ERF:ERG:ETS1:ETS2:ETV1:ETV2:ETV3:ETV3L:ETV4:ETV5:FEV:FLI1:GABPA	ACCGGAAGT	1e-13	13	60	0.0708	18	0.0115	Ets
M01491_2.00:EHF:ELF1:ELF2:ELF3:ELF4:ELF5:ETV6:ETV7	DNSCGGAART	1e-13	13	227	0.2677	219.3	0.1397	Ets
M01487_2.00:ELF1:ELF2:ELF4:ELK1:ELK3:ELK4:ERF:ERG:ETS1:ETS2:ETV1:ETV2:ETV3:ETV3L:ETV4:ETV5:FEV:FLI1:GABPA	NACCGGAAGT	1e-13	13	56	0.066	15.2	0.0097	Ets
M01493_2.00:ELF1:ELF2:ELF4:ELK1:ELK3:ELK4:ERF:ERG:ETS1:ETS2:ETV1:ETV2:ETV3:ETV3L:ETV4:ETV5:FEV:FLI1:GABPA	NRCCGGAART	1e-13	13	204	0.2406	189	0.1204	Ets
M06117_2.00:SP1:SP3:SP5:SP6:SP8:SP9	GCCMCGCCCAC	1e-13	13	111	0.1309	69.2	0.0441	C2H2 ZF
M01492_2.00:EHF:ELF1:ELF2:ELF3:ELF4:ELF5:ELK1:ELK3:ELK4:ERF:ERG:ETS1:ETS2:ETV1:ETV2:ETV3:ETV3L:ETV4:ETV5:ETV6:ETV7:FEV:FLI1:GABPA:SPDEF	DNCCGGAAGT	1e-13	13	227	0.2677	221.8	0.1412	Ets
M04732_2.00:ELF1:ELF2:ELF4:ELK1:ELK3:ELK4:ERF:ERG:ETS1:ETS2:ETV1:ETV2:ETV3:ETV3L:ETV4:ETV5:FEV:FLI1:GABPA	NRCCGGAAGTR	1e-12	12	31	0.0366	1.7	0.0011	Ets
M09073_2.00:ELF1:ELF2:ELF4:ELK1:ELK3:ELK4:ERF:ERG:ETS1:ETS2:ETV1:ETV2:ETV3:ETV3L:ETV4:ETV5:FEV:FLI1:GABPA	CAGGAAGT	1e-12	12	249	0.2936	258.3	0.1645	Ets
M09529_2.00:EHF:ELF1:ELF2:ELF3:ELF4:ELF5:ELK1:ELK3:ELK4:ERF:ERG:ETS1:ETS2:ETV1:ETV2:ETV3:ETV3L:ETV4:ETV5:ETV6:ETV7:FEV:FLI1:GABPA:SPDEF	AVCCGGAAGT	1e-12	12	35	0.0413	3.1	0.002	Ets
M04777_2.00:ELF1:ELF2:ELF4:ELK1:ELK3:ELK4:ERF:ERG:ETS1:ETS2:ETV1:ETV2:ETV3:ETV3L:ETV4:ETV5:FEV:FLI1:GABPA	VACMGGAARTS	1e-12	12	89	0.105	48.6	0.0309	Ets
M02679_2.00:EHF:ELF1:ELF2:ELF3:ELF4:ELF5:ELK1:ELK3:ELK4:ERF:ERG:ETS1:ETS2:ETV1:ETV2:ETV3:ETV3L:ETV4:ETV5:ETV6:ETV7:FEV:FLI1:GABPA:SPDEF	CCGGAAG	1e-12	12	186	0.2193	169.5	0.1079	Ets
M08006_2.00:RELA	GGGRATTTCCM	1e-12	12	43	0.0507	8.3	0.0053	Rel
M03001_2.00:ELF1:ELF2:ELF4:ELK1:ELK3:ELK4:ERF:ERG:ETS1:ETS2:ETV1:ETV2:ETV3:ETV3L:ETV4:ETV5:FEV:FLI1:GABPA	ACCGGAAGTR	1e-12	12	27	0.0318	0.5	0.0003	Ets
M03725_2.00:ELF1:ELF2:ELF4:ELK1:ELK3:ELK4:ERF:ERG:ETS1:ETS2:ETV1:ETV2:ETV3:ETV3L:ETV4:ETV5:FEV:FLI1:GABPA	ACCGGAAGTG	1e-12	12	27	0.0318	0.5	0.0003	Ets
M04774_2.00:ELF1:ELF2:ELF4:ELK1:ELK3:ELK4:ERF:ERG:ETS1:ETS2:ETV1:ETV2:ETV3:ETV3L:ETV4:ETV5:FEV:FLI1:GABPA	NACCGGAARTS	1e-12	12	27	0.0318	1	0.0006	Ets
M04768_2.00:ELF1:ELF2:ELF4:ELK1:ELK3:ELK4:ERF:ERG:ETS1:ETS2:ETV1:ETV2:ETV3:ETV3L:ETV4:ETV5:FEV:FLI1:GABPA	NACCGGAAGTR	1e-12	12	34	0.0401	3.6	0.0023	Ets
M08005_2.00:RELA	NAGGGRATTTCCAVN	1e-12	12	34	0.0401	3.6	0.0023	Rel
M08007_2.00:RELA	AGGGRATTTCCAV	1e-12	12	34	0.0401	3.9	0.0025	Rel
M04782_2.00:ELF1:ELF2:ELF4:ELK1:ELK3:ELK4:ERF:ERG:ETS1:ETS2:ETV1:ETV2:ETV3:ETV3L:ETV4:ETV5:FEV:FLI1:GABPA	NACCGGAAGYN	1e-12	12	117	0.138	82	0.0522	Ets
M01482_2.00:ELF1:ELF2:ELF4:ELK1:ELK3:ELK4:ERF:ERG:ETS1:ETS2:ETV1:ETV2:ETV3:ETV3L:ETV4:ETV5:FEV:FLI1:GABPA	ACCGGAAGT	1e-12	12	45	0.0531	10.3	0.0066	Ets
M04743_2.00:EHF:ELF1:ELF2:ELF3:ELF4:ELF5:ELK1:ELK3:ELK4:ERF:ERG:ETS1:ETS2:ETV1:ETV2:ETV3:ETV3L:ETV4:ETV5:ETV6:ETV7:FEV:FLI1:GABPA:SPDEF	RABSCGGAAGTG	1e-12	12	59	0.0696	21.6	0.0138	Ets
M09535_2.00:ELF1:ELF2:ELF4:ELK1:ELK3:ELK4:ERF:ERG:ETS1:ETS2:ETV1:ETV2:ETV3:ETV3L:ETV4:ETV5:FEV:FLI1:GABPA	RACCGGAAGT	1e-12	12	69	0.0814	30.2	0.0193	Ets
M05864_2.00:ELF1:ELF2:ELF4:ELK1:ELK3:ELK4:ERF:ERG:ETS1:ETS2:ETV1:ETV2:ETV3:ETV3L:ETV4:ETV5:FEV:FLI1:GABPA	ACCGGAARTR	1e-12	12	54	0.0637	17.8	0.0114	Ets
M03004_2.00:EHF:ELF1:ELF2:ELF4:ELK1:ELK3:ELK4:ERF:ERG:ETS1:ETS2:ETV1:ETV2:ETV3:ETV3L:ETV4:ETV5:FEV:FLI1:GABPA	ACCGGAAGTN	1e-11	11	26	0.0307	1	0.0006	Ets
M05865_2.00:ELF1:ELF2:ELF4:ELK1:ELK3:ELK4:ERF:ERG:ETS1:ETS2:ETV1:ETV2:ETV3:ETV3L:ETV4:ETV5:FEV:FLI1:GABPA	ACCGGAAGTDN	1e-11	11	50	0.059	14.4	0.0092	Ets
M11403_2.00:TEAD2:TEAD3:TEAD4	CCCCGCCCCCV	1e-11	11	165	0.1946	144.1	0.0918	TEA
M04709_2.00:ELF1:ELF2:ELF4:ELK1:ELK3:ELK4:ERF:ERG:ETS1:ETS2:ETV1:ETV2:ETV3:ETV3L:ETV4:ETV5:FEV:FLI1:GABPA	VRCMGGAAGTR	1e-11	11	155	0.1828	131.8	0.084	Ets
M08039_2.00:RELA	KGGAATTTCCC	1e-11	11	51	0.0601	15.6	0.01	Rel
M07717_2.00:ZNF441	GRCTCCGCCCCC	1e-11	11	87	0.1026	49.4	0.0315	C2H2 ZF
M04770_2.00:ELF1:ELF2:ELF4:ELK1:ELK3:ELK4:ERF:ERG:ETS1:ETS2:ETV1:ETV2:ETV3:ETV3L:ETV4:ETV5:FEV:FLI1:GABPA	NACCGGAARTV	1e-11	11	47	0.0554	12.9	0.0082	Ets
M04760_2.00:ELF1:ELF2:ELF4:ELK1:ELK3:ELK4:ERF:ERG:ETS1:ETS2:ETV1:ETV2:ETV3:ETV3L:ETV4:ETV5:FEV:FLI1:GABPA	VACCGGAARTS	1e-11	11	25	0.0295	1	0.0006	Ets
M08086_2.00:KLF1:KLF12:KLF2:KLF3:KLF4:KLF5:KLF6:KLF7:KLF8	GCCCCDCCCH	1e-11	11	154	0.1816	132.4	0.0843	C2H2 ZF
M08002_2.00:RELA	AGGGRMTTTCCMVVS	1e-11	11	32	0.0377	3.7	0.0024	Rel
M03007_2.00:ELF1:ELF2:ELF4:ELK1:ELK3:ELK4:ERF:ERG:ETS1:ETS2:ETV1:ETV2:ETV3:ETV3L:ETV4:ETV5:FEV:FLI1:GABPA	ACCGGAAGTN	1e-11	11	47	0.0554	13.9	0.0089	Ets
M04457_2.00:KLF14:KLF16	VCCACGCCCC	1e-11	11	150	0.1769	128.2	0.0816	C2H2 ZF
M04513_2.00:KLF15	GCCACGCCCCCC	1e-11	11	66	0.0778	30.9	0.0197	C2H2 ZF
M09626_2.00:RELA	WGGGGATTTCCC	1e-11	11	41	0.0483	9.1	0.0058	Rel
M04753_2.00:ELF1:ELF2:ELF4:ELK1:ELK3:ELK4:ERF:ERG:ETS1:ETS2:ETV1:ETV2:ETV3:ETV3L:ETV4:ETV5:FEV:FLI1:GABPA	NACCGGAAGTR	1e-11	11	72	0.0849	37	0.0236	Ets
M02910_2.00:SP1:SP3:SP4:SP5:SP6:SP8:SP9	VCCACGCCCMC	1e-11	11	102	0.1203	69.3	0.0441	C2H2 ZF
M10491_2.00:ELF1:ELF2:ELF4:ELK1:ELK3:ELK4:ERF:ERG:ETS1:ETS2:ETV1:ETV2:ETV3:ETV3L:ETV4:ETV5:FEV:FLI1:GABPA	CTTCCTG	1e-11	11	411	0.4847	539.3	0.3435	Ets
M04756_2.00:EHF:ELF1:ELF2:ELF3:ELF4:ELF5:ETV6:ETV7:SPI1:SPIC	NABGMGGAAGTR	1e-11	11	121	0.1427	92.4	0.0588	Ets
M03954_2.00:RELA	TGGGAWTTTCCCA	1e-11	11	29	0.0342	2.9	0.0018	Rel
M01972_2.00:ELF1:ELF2:ELF4:ELK1:ELK3:ELK4:ERF:ERG:ETS1:ETS2:ETV1:ETV2:ETV3:ETV3L:ETV4:ETV5:ETV6:FEV:FLI1:GABPA	CCGGAAGT	1e-11	11	24	0.0283	0.5	0.0003	Ets
M10503_2.00:ELF1:ELF2:ELF4:ELK1:ELK3:ELK4:ERF:ERG:ETS1:ETS2:ETV1:ETV2:ETV3:ETV3L:ETV4:ETV5:FEV:FLI1:GABPA	CMGGAAGTSAB	1e-10	10	51	0.0601	17.6	0.0112	Ets
M07999_2.00:RELA	AGGGRMTTTCCMVR	1e-10	10	36	0.0425	6.8	0.0043	Rel
M08000_2.00:RELA	HAGGGRATTTCCAV	1e-10	10	36	0.0425	6	0.0038	Rel
M08001_2.00:RELA	NRGGGRMTTTCCMVR	1e-10	10	36	0.0425	6.1	0.0039	Rel
M08273_2.00:ZNF200	RCTTCCGGYBBS	1e-10	10	36	0.0425	6.2	0.004	C2H2 ZF
M01490_2.00:EHF:ELF1:ELF2:ELF3:ELF4:ELF5:ETV6:ETV7:SPI1:SPIC	ANVMGGAAGT	1e-10	10	281	0.3314	323.5	0.2061	Ets
M05859_2.00:SP1:SP3:SP4:SP5:SP8:SP9	DGCCMCGCCCMYW	1e-10	10	62	0.0731	27.8	0.0177	C2H2 ZF
M04802_2.00:ELF1:ELF2:ELF4:ELK1:ELK3:ELK4:ERF:ERG:ETS1:ETS2:ETV1:ETV2:ETV3:ETV3L:ETV4:ETV5:FEV:FLI1:GABPA	GACCGGAAGTR	1e-10	10	71	0.0837	37	0.0236	Ets
M09533_2.00:EHF:ELF1:ELF2:ELF3:ELF4:ELF5:ETV6:ETV7:FEV	AVCAGGAAGT	1e-10	10	146	0.1722	126.1	0.0803	Ets
M08003_2.00:RELA	AGGGGATTTCCMVV	1e-10	10	30	0.0354	3.9	0.0025	Rel
M08008_2.00:RELA	RGGGGATTTCCMVVS	1e-10	10	30	0.0354	3.9	0.0025	Rel
M02997_2.00:ELF1:ELF2:ELF4:ELK1:ELK3:ELK4:ERF:ERG:ETS1:ETS2:ETV1:ETV2:ETV3:ETV3L:ETV4:ETV5:FEV:FLI1:GABPA	ACCGGAARTV	1e-10	10	28	0.033	2.7	0.0017	Ets
M04795_2.00:ELF1:ELF2:ELF4:ELK1:ELK3:ELK4:ERF:ERG:ETS1:ETS2:ETV1:ETV2:ETV3:ETV3L:ETV4:ETV5:FEV:FLI1:GABPA	RACCGGAAGTR	1e-10	10	41	0.0483	10.2	0.0065	Ets
M10299_2.00:SP1:SP3:SP4:SP5:SP8:SP9	GGGGCGGGGC	1e-10	10	101	0.1191	70.6	0.045	C2H2 ZF
M10298_2.00:SP1:SP3:SP4:SP5:SP8:SP9	VGGGGCGGGGC	1e-10	10	95	0.112	63.1	0.0402	C2H2 ZF
M02996_2.00:ELF1:ELF2:ELF4:ELK1:ELK3:ELK4:ERF:ERG:ETS1:ETS2:ETV1:ETV2:ETV3:ETV3L:ETV4:ETV5:FEV:FLI1:GABPA	ACCGGAAGTR	1e-10	10	23	0.0271	0.5	0.0003	Ets
M04710_2.00:ELF1:ELF2:ELF4:ELK1:ELK3:ELK4:ERF:ERG:ETS1:ETS2:ETV1:ETV2:ETV3:ETV3L:ETV4:ETV5:FEV:FLI1:GABPA	NACCGGAAGTD	1e-10	10	23	0.0271	0.5	0.0003	Ets
M08797_2.00:JUN:JUNB:JUND	RRTGACTCAYC	1e-10	10	51	0.0601	18.6	0.0118	bZIP
M10496_2.00:ELF1:ELF2:ELF4:ELK1:ELK3:ELK4:ERF:ERG:ETS1:ETS2:ETV1:ETV2:ETV3:ETV3L:ETV4:ETV5:FEV:FLI1:GABPA	AGGAAGT	1e-10	10	274	0.3231	316.4	0.2015	Ets
M01479_2.00:ELF1:ELF2:ELF4:ELK1:ELK3:ELK4:ERF:ERG:ETS1:ETS2:ETV1:ETV2:ETV3:ETV3L:ETV4:ETV5:FEV:FLI1:GABPA	NACCGGAAGT	1e-10	10	42	0.0495	11.9	0.0076	Ets
M11242_2.00:RELA	GGGAMTTTCCCN	1e-10	10	57	0.0672	24	0.0153	Rel
M02983_2.00:ELF1:ELF2:ELF4:ELK1:ELK3:ELK4:ERF:ERG:ETS1:ETS2:ETV1:ETV2:ETV3:ETV3L:ETV4:ETV5:FEV:FLI1:GABPA	ACCGGAAGTR	1e-10	10	34	0.0401	6.5	0.0041	Ets
M01489_2.00:ELF1:ELF2:ELF4:ELK1:ELK3:ELK4:ERF:ERG:ETS1:ETS2:ETV1:ETV2:ETV3:ETV3L:ETV4:ETV5:FEV:FLI1:GABPA	NRCCGGAART	1e-10	10	80	0.0943	48.1	0.0306	Ets
M04763_2.00:ELF1:ELF2:ELF4:ELK1:ELK3:ELK4:ERF:ERG:ETS1:ETS2:ETV1:ETV2:ETV3:ETV3L:ETV4:ETV5:FEV:FLI1:GABPA	RACMGGAAATS	1e-10	10	80	0.0943	48.7	0.031	Ets
M01971_2.00:ELF1:ELF2:ELF4:ELK1:ELK3:ELK4:ERF:ERG:ETS1:ETS2:ETV1:ETV2:ETV3:ETV3L:ETV4:ETV5:FEV:FLI1:GABPA	CCGGAAGT	1e-10	10	22	0.0259	0.5	0.0003	Ets
M06160_2.00:SP1:SP3:SP4:SP5:SP8:SP9	TWRGCCCCGCCCMCH	1e-10	10	22	0.0259	0	0	C2H2 ZF
M09059_2.00:ELF1:ELF2:ELF4:ELK1:ELK3:ELK4:ERF:ERG:ETS1:ETS2:ETV1:ETV2:ETV3:ETV3L:ETV4:ETV5:FEV:FLI1:GABPA	GRCCGGAAGTGG	1e-10	10	22	0.0259	0.7	0.0005	Ets
M04742_2.00:EHF:ELF1:ELF2:ELF3:ELF4:ELF5:ELK1:ELK3:ELK4:ERF:ERG:ETS1:ETS2:ETV1:ETV2:ETV3:ETV3L:ETV4:ETV5:ETV6:ETV7:FEV:FLI1:GABPA:SPDEF	AAVCAGGAAGTR	1e-10	10	54	0.0637	22.4	0.0143	Ets
M08071_2.00:FOS:FOSB:FOSL1:FOSL2	RGTGACTCATV	1e-09	9	47	0.0554	16.9	0.0108	bZIP
M08805_2.00:FOS:FOSB:FOSL1:FOSL2	GRTGACTCAYYC	1e-09	9	47	0.0554	16.8	0.0107	bZIP
M08821_2.00:FOS:FOSB:FOSL1:FOSL2	GRTGACTCAYYC	1e-09	9	47	0.0554	16.8	0.0107	bZIP
M11236_2.00:REL:RELA	GGGGAATTTCCC	1e-09	9	42	0.0495	12.6	0.008	Rel
M02985_2.00:ELF1:ELF2:ELF4:ELK1:ELK3:ELK4:ERF:ERG:ETS1:ETS2:ETV1:ETV2:ETV3:ETV3L:ETV4:ETV5:FEV:FLI1:GABPA	ACCGGAARTV	1e-09	9	43	0.0507	13.6	0.0087	Ets
M02999_2.00:ELF1:ELF2:ELF4:ELK1:ELK3:ELK4:ERF:ERG:ETS1:ETS2:ETV1:ETV2:ETV3:ETV3L:ETV4:ETV5:FEV:FLI1:GABPA	ACCGGAAGTG	1e-09	9	24	0.0283	1.8	0.0012	Ets
M09051_2.00:ELF1:ELF2:ELF4:ELK1:ELK3:ELK4:ERF:ERG:ETS1:ETS2:ETV1:ETV2:ETV3:ETV3L:ETV4:ETV5:FEV:FLI1:GABPA	ACCGGAAGTGV	1e-09	9	24	0.0283	2	0.0013	Ets
M10233_2.00:ZBTB7B	SCCCTCCCC	1e-09	9	128	0.1509	108.3	0.069	C2H2 ZF
M02735_2.00:ELF1:ELF2:ELF4:ELK1:ELK3:ELK4:ERF:ERG:ETS1:ETS2:ETV1:ETV2:ETV3:ETV3L:ETV4:ETV5:FEV:FLI1:GABPA	ACCGGAAGT	1e-09	9	28	0.033	3.9	0.0025	Ets
M09070_2.00:ELF1:ELF2:ELF4:ELK1:ELK3:ELK4:ERF:ERG:ETS1:ETS2:ETV1:ETV2:ETV3:ETV3L:ETV4:ETV5:FEV:FLI1:GABPA	ACCGGAAGTGR	1e-09	9	28	0.033	3.1	0.002	Ets
M09351_2.00:RELA	MAGGGAATTTCCMV	1e-09	9	28	0.033	3.9	0.0025	Rel
M00134_2.00:KLF1:KLF12:KLF2:KLF3:KLF4:KLF5:KLF6:KLF7	GCCACGCCCH	1e-09	9	206	0.2429	218.6	0.1393	C2H2 ZF
M04791_2.00:EHF:ELF1:ELF2:ELF4:ELK1:ELK3:ELK4:ERF:ERG:ETS1:ETS2:ETV1:ETV2:ETV3:ETV3L:ETV4:ETV5:FEV:FLI1:GABPA	NACCGGAAGTG	1e-09	9	21	0.0248	0.5	0.0003	Ets
M04708_2.00:ELF1:ELF2:ELF4:ELK1:ELK3:ELK4:ERF:ERG:ETS1:ETS2:ETV1:ETV2:ETV3:ETV3L:ETV4:ETV5:FEV:FLI1:GABPA	NRCCGGAWGYN	1e-09	9	66	0.0778	35.6	0.0227	Ets
M10292_2.00:WT1	GCGGGGGCGGGG	1e-09	9	41	0.0483	12.7	0.0081	C2H2 ZF
M04769_2.00:ELF1:ELF2:ELF4:ELK1:ELK3:ELK4:ERF:ERG:ETS1:ETS2:ETV1:ETV2:ETV3:ETV3L:ETV4:ETV5:FEV:FLI1:GABPA	RACCGGAAGTN	1e-09	9	37	0.0436	9.9	0.0063	Ets
M02979_2.00:ELF1:ELF2:ELF4:ELK1:ELK3:ELK4:ERF:ERG:ETS1:ETS2:ETV1:ETV2:ETV3:ETV3L:ETV4:ETV5:FEV:FLI1:GABPA	ACCGGAAGTD	1e-09	9	23	0.0271	1.7	0.0011	Ets
M10511_2.00:ELF1:ELF2:ELF4:ELK1:ELK3:ELK4:ERF:ERG:ETS1:ETS2:ETV1:ETV2:ETV3:ETV3L:ETV4:ETV5:FEV:FLI1:GABPA	MACTTCCTKTB	1e-09	9	185	0.2182	190.5	0.1213	Ets
M07838_2.00:JUN:JUNB:JUND	GRTGACTCAYC	1e-09	9	45	0.0531	16.5	0.0105	bZIP
M09075_2.00:ELF1:ELF2:ELF4:ELK1:ELK3:ELK4:ERF:ERG:ETS1:ETS2:ETV1:ETV2:ETV3:ETV3L:ETV4:ETV5:FEV:FLI1:GABPA	GRRCCGGAAGYGG	1e-09	9	42	0.0495	14.9	0.0095	Ets
M01475_2.00:ELF5:SPI1:SPIB:SPIC	ADGVGGAAGT	1e-09	9	242	0.2854	279.2	0.1779	Ets
M10345_2.00:KLF13:KLF9	AGGGCGGGTG	1e-09	9	28	0.033	4.7	0.003	C2H2 ZF
M08070_2.00:JUN:JUNB:JUND	DGRTGACTCAK	1e-08	8	45	0.0531	17.1	0.0109	bZIP
M04730_2.00:ELF1:ELF2:ELF4:ELK1:ELK3:ELK4:ERF:ERG:ETS1:ETS2:ETV1:ETV2:ETV3:ETV3L:ETV4:ETV5:FEV:FLI1:GABPA	NACCGGAAGTR	1e-08	8	22	0.0259	1.7	0.0011	Ets
M06185_2.00:ELF1:ELF2:ELF4:ELK1:ELK3:ELK4:ERF:ERG:ETS1:ETS2:ETV1:ETV2:ETV3:ETV3L:ETV4:ETV5:ETV6:ETV7:FEV:FLI1:GABPA	ACCGGAAGT	1e-08	8	22	0.0259	1.7	0.0011	Ets
M09490_2.00:FOS:FOSB:FOSL1:FOSL2	NNATGASTCATH	1e-08	8	70	0.0825	42.8	0.0273	bZIP
M09594_2.00:IRF1:IRF2	GAAAGTGAAAGT	1e-08	8	35	0.0413	9.9	0.0063	IRF
M10504_2.00:ELF1:ELF2:ELF4:ELK1:ELK3:ELK4:ERF:ERG:ETS1:ETS2:ETV1:ETV2:ETV3:ETV3L:ETV4:ETV5:FEV:FLI1:GABPA	CACTTCCGG	1e-08	8	24	0.0283	2.8	0.0018	Ets
M02678_2.00:SPI1:SPIB:SPIC	AGAGGAA	1e-08	8	292	0.3443	361.7	0.2304	Ets
M07829_2.00:JUN:JUNB:JUND	NKRTGACTCATBCYY	1e-08	8	32	0.0377	7.9	0.0051	bZIP
M10254_2.00:SP2	YYGGCCCCGCCCCCC	1e-08	8	36	0.0425	10.7	0.0068	C2H2 ZF
M04800_2.00:ELF1:ELF2:ELF4:ELK1:ELK3:ELK4:ERF:ERG:ETS1:ETS2:ETV1:ETV2:ETV3:ETV3L:ETV4:ETV5:FEV:FLI1:GABPA	NRCCGGAWGYR	1e-08	8	61	0.0719	33.9	0.0216	Ets
M08920_2.00:SP1:SP3:SP4:SP5:SP6:SP8:SP9	CCCCSGCCCCGCCCCCYCCC	1e-08	8	19	0.0224	0.4	0.0003	C2H2 ZF
M08978_2.00:SP1:SP3:SP4:SP5	CCCCSGCCCCGCCCCCYCCC	1e-08	8	19	0.0224	0.4	0.0003	C2H2 ZF
M04792_2.00:EHF:ELF1:ELF2:ELF4:ELK1:ELK3:ELK4:ERF:ERG:ETS1:ETS2:ETV1:ETV2:ETV3:ETV3L:ETV4:ETV5:FEV:FLI1:GABPA	RACCGGAAGTG	1e-08	8	37	0.0436	11.6	0.0074	Ets
M08243_2.00:KLF1:KLF12:KLF2:KLF3:KLF4:KLF5:KLF6:KLF7	GCCMCRCCCW	1e-08	8	119	0.1403	103.8	0.0661	C2H2 ZF
M08246_2.00:KLF10:KLF11	GCCMCRCCCW	1e-08	8	119	0.1403	103.8	0.0661	C2H2 ZF
M08806_2.00:JUN:JUNB:JUND	DRTGACTCATC	1e-08	8	43	0.0507	16.5	0.0105	bZIP
M09037_2.00:E2F1:E2F2:E2F3:E2F4:E2F5:E2F6	RGGGGGCGGGAMNN	1e-08	8	33	0.0389	8.3	0.0053	E2F
M10137_2.00:PATZ1	DGGGGGGGGGCCA	1e-08	8	33	0.0389	8	0.0051	C2H2 ZF
M06190_2.00:ELF1:ELF2:ELF4:ELK1:ELK3:ELK4:ERF:ERG:ETS1:ETS2:ETV1:ETV2:ETV3:ETV3L:ETV4:ETV5:FEV:FLI1:GABPA	CCGGAAAT	1e-08	8	27	0.0318	5	0.0032	Ets
M08846_2.00:JUN:JUNB:JUND	RTGACTCAYCC	1e-08	8	45	0.0531	18.4	0.0117	bZIP
M09528_2.00:ELF1:ELF2:ELF4:ELK1:ELK3:ELK4:ERF:ERG:ETS1:ETS2:ETV1:ETV2:ETV3:ETV3L:ETV4:ETV5:FEV:FLI1:GABPA	AACCGGAAGT	1e-08	8	66	0.0778	39.6	0.0252	Ets
M09041_2.00:E2F1:E2F2:E2F3:E2F4:E2F5:E2F6	GRGGGCGGGAAR	1e-08	8	38	0.0448	12.1	0.0077	E2F
M10502_2.00:ELF1:ELF2:ELF4:ELK1:ELK3:ELK4:ERF:ERG:ETS1:ETS2:ETV1:ETV2:ETV3:ETV3L:ETV4:ETV5:FEV:FLI1:GABPA	MGGAAGT	1e-08	8	304	0.3585	384.1	0.2447	Ets
M10495_2.00:ELF1:ELF2:ELF4:ELK1:ELK3:ELK4:ERF:ERG:ETS1:ETS2:ETV1:ETV2:ETV3:ETV3L:ETV4:ETV5:FEV:FLI1:GABPA	BVKACCGGAWGTNRGW	1e-08	8	25	0.0295	3	0.0019	Ets
M08828_2.00:FOS:FOSB:FOSL1:FOSL2	GRTGACTCAYC	1e-08	8	49	0.0578	22.7	0.0145	bZIP
M02710_2.00:REL:RELA	GGGGMTTTCC	1e-08	8	60	0.0708	33.9	0.0216	Rel
M11235_2.00:REL:RELA	GGGGMTTTCC	1e-08	8	60	0.0708	33.9	0.0216	Rel
M09344_2.00:NFKB1:NFKB2	GGGRCTTYCCC	1e-08	8	53	0.0625	26.1	0.0167	Rel
M09356_2.00:NFKB1:NFKB2	GGGRCTTYCCC	1e-08	8	53	0.0625	26.1	0.0167	Rel
M01823_2.00:ATF2:CREB5	TKACGTCATN	1e-08	8	54	0.0637	27.1	0.0173	bZIP
M04754_2.00:ELF1:ELF2:ELF4:ELK1:ELK3:ELK4:ERF:ERG:ETS1:ETS2:ETV1:ETV2:ETV3:ETV3L:ETV4:ETV5:FEV:FLI1:GABPA	NRCCGGAAGTR	1e-08	8	31	0.0366	7.5	0.0048	Ets
M06188_2.00:ELF1:ELF2:ELF4:ELK1:ELK3:ELK4:ERF:ERG:ETS1:ETS2:ETV1:ETV2:ETV3:ETV3L:ETV4:ETV5:FEV:FLI1:GABPA	ACCGGAART	1e-08	8	31	0.0366	7.2	0.0046	Ets
M08964_2.00:KLF1:KLF12:KLF2:KLF3:KLF4:KLF5:KLF6:KLF7	GCCMCACCCWCTYCM	1e-08	8	35	0.0413	10.8	0.0069	C2H2 ZF
M03006_2.00:ELF1:ELF2:ELF4:ELK1:ELK3:ELK4:ERF:ERG:ETS1:ETS2:ETV1:ETV2:ETV3:ETV3L:ETV4:ETV5:FEV:FLI1:GABPA	ACCGGAAGTR	1e-08	8	28	0.033	5.4	0.0035	Ets
M09502_2.00:KLF1:KLF12:KLF2:KLF3:KLF4:KLF5:KLF6:KLF7:KLF8	GCCMCRCCCH	1e-08	8	113	0.1333	97.6	0.0622	C2H2 ZF
M08064_2.00:FOSL2	KGRTGACTCAB	1e-08	8	43	0.0507	18	0.0114	bZIP
M02994_2.00:ELF1:ELF2:ELF4:ELK1:ELK3:ELK4:ERF:ERG:ETS1:ETS2:ETV1:ETV2:ETV3:ETV3L:ETV4:ETV5:FEV:FLI1:GABPA	ACCGGAARTG	1e-08	8	18	0.0212	0.5	0.0003	Ets
M04796_2.00:ELF1:ELF2:ELF4:ELK1:ELK3:ELK4:ERF:ERG:ETS1:ETS2:ETV1:ETV2:ETV3:ETV3L:ETV4:ETV5:FEV:FLI1:GABPA	NACCGGAAGTR	1e-08	8	18	0.0212	0.5	0.0003	Ets
M09536_2.00:ELF1:ELF2:ELF4:ELK1:ELK3:ELK4:ERF:ERG:ETS1:ETS2:ETV1:ETV2:ETV3:ETV3L:ETV4:ETV5:FEV:FLI1:GABPA	ACAGGAAGTG	1e-08	8	72	0.0849	47.8	0.0304	Ets
M03011_2.00:EHF:ELF1:ELF2:ELF3:ELF4:ELF5:ETV6:ETV7:SPI1:SPIC	ACCCGGAAGTD	1e-08	8	88	0.1038	66.2	0.0422	Ets
M00177_2.00:IRF5	NANCGAAACY	1e-08	8	229	0.27	267.4	0.1703	IRF
M00765_2.00:SP1:SP3:SP4:SP5:SP8:SP9	CCCGCCCCC	1e-08	8	69	0.0814	45	0.0287	C2H2 ZF
M00156_2.00:EHF:ELF1:ELF2:ELF3:ELF4:ELF5:ETV6:ETV7	ANVMGGAART	1e-08	8	350	0.4127	466.8	0.2974	Ets
M07815_2.00:JUN:JUNB:JUND	ATGACTCAYCC	1e-08	8	33	0.0389	9.4	0.006	bZIP
M02888_2.00:KLF14:KLF16	GCCACGCCCCC	1e-08	8	55	0.0649	29.1	0.0186	C2H2 ZF
M04657_2.00:KLF14:KLF16	NRCCACGCCCCCY	1e-08	8	50	0.059	24.3	0.0155	C2H2 ZF
M08113_2.00:ELF1:ELF2:ELF4:ELK1:ELK3:ELK4:ERF:ERG:ETS1:ETS2:ETV1:ETV2:ETV3:ETV3L:ETV4:ETV5:FEV:FLI1:GABPA	CCGGAAGTGGV	1e-08	8	24	0.0283	3.2	0.002	Ets
M08021_2.00:KLF1:KLF12:KLF2:KLF3:KLF4:KLF5:KLF6:KLF7	RGCCMCACCCW	1e-08	8	111	0.1309	96.2	0.0613	C2H2 ZF
M04008_2.00:NFE2:NFE2L1:NFE2L2:NFE2L3	ATGACTCAY	1e-08	8	34	0.0401	10.7	0.0068	bZIP
M08067_2.00:JUN:JUNB:JUND	DRTGACTCATS	1e-08	8	34	0.0401	10.9	0.0069	bZIP
M09063_2.00:ELF1:ELF2:ELF4:ELK1:ELK3:ELK4:ERF:ERG:ETS1:ETS2:ETV1:ETV2:ETV3:ETV3L:ETV4:ETV5:FEV:FLI1:GABPA	RRGSAGGAAGTGRR	1e-08	8	88	0.1038	67.8	0.0432	Ets
M04628_2.00:ZNF460	CAACGCCCCCCSM	1e-07	7	27	0.0318	5.7	0.0036	C2H2 ZF
M04735_2.00:ELF1:ELF2:ELF4:ELK1:ELK3:ELK4:ERF:ERG:ETS1:ETS2:ETV1:ETV2:ETV3:ETV3L:ETV4:ETV5:FEV:FLI1:GABPA	VACCGGAAGTN	1e-07	7	27	0.0318	5.4	0.0035	Ets
M04559_2.00:SP1:SP3:SP4:SP5:SP6:SP8:SP9	NGCCACGCCCMCY	1e-07	7	42	0.0495	17.9	0.0114	C2H2 ZF
M09081_2.00:ELF1:ELF2:ELF4:ELK1:ELK3:ELK4:ERF:ERG:ETS1:ETS2:ETV1:ETV2:ETV3:ETV3L:ETV4:ETV5:ETV6:FEV:FLI1:GABPA	RRACMGGAAGYGRV	1e-07	7	60	0.0708	35.4	0.0226	Ets
M09494_2.00:FOS:FOSB:FOSL1:FOSL2	NNVTGASTCATN	1e-07	7	73	0.0861	50.8	0.0324	bZIP
M07953_2.00:ELF1:ELF2:ELF4:ELK1:ELK3:ELK4:ERF:ERG:ETS1:ETS2:ETV1:ETV2:ETV3:ETV3L:ETV4:ETV5:FEV:FLI1:GABPA	VRCCGGAAGTG	1e-07	7	25	0.0295	4	0.0025	Ets
M03953_2.00:RELA	TGGGTTTTTCCCA	1e-07	7	17	0.02	0.9	0.0006	Rel
M04764_2.00:ELF1:ELF2:ELF4:ELK1:ELK3:ELK4:ERF:ERG:ETS1:ETS2:ETV1:ETV2:ETV3:ETV3L:ETV4:ETV5:FEV:FLI1:GABPA	VACCGGAAGTG	1e-07	7	17	0.02	0.5	0.0003	Ets
M07956_2.00:ELF1:ELF2:ELF4:ELK1:ELK3:ELK4:ERF:ERG:ETS1:ETS2:ETV1:ETV2:ETV3:ETV3L:ETV4:ETV5:FEV:FLI1:GABPA	GGVRCCGGAAGTG	1e-07	7	17	0.02	0	0	Ets
M10258_2.00:SP7:SP8:SP9	CCGCCCCCKVG	1e-07	7	107	0.1262	93.9	0.0598	C2H2 ZF
M08967_2.00:ZBTB17	CCKCCCCTCCCCCDCCSCC	1e-07	7	23	0.0271	3.8	0.0024	C2H2 ZF
M04799_2.00:ELF1:ELF2:ELF4:ELK1:ELK3:ELK4:ERF:ERG:ETS1:ETS2:ETV1:ETV2:ETV3:ETV3L:ETV4:ETV5:FEV:FLI1:GABPA	RACCGGAAGTR	1e-07	7	29	0.0342	7.8	0.0049	Ets
M09062_2.00:ELF1:ELF2:ELF4:ELK1:ELK3:ELK4:ERF:ERG:ETS1:ETS2:ETV1:ETV2:ETV3:ETV3L:ETV4:ETV5:FEV:FLI1:GABPA	VRCAGGAAGKR	1e-07	7	178	0.2099	194.1	0.1237	Ets
M10485_2.00:EHF:ELF1:ELF2:ELF3:ELF4:ELF5:ELK1:ELK3:ELK4:ERF:ERG:ETS1:ETS2:ETV1:ETV2:ETV3:ETV3L:ETV4:ETV5:ETV6:ETV7:FEV:FLI1:GABPA:SPDEF	DVCAGGAAGTGS	1e-07	7	105	0.1238	91.8	0.0585	Ets
M02969_2.00:ELF1:ELF2:ELF4:ELK1:ELK3:ELK4:ERF:ERG:ETS1:ETS2:ETV1:ETV2:ETV3:ETV3L:ETV4:ETV5:FEV:FLI1:GABPA	ACCGGAAGTD	1e-07	7	19	0.0224	1.7	0.0011	Ets
M04744_2.00:EHF:ELF1:ELF2:ELF3:ELF4:ELF5:ELK1:ELK3:ELK4:ERF:ERG:ETS1:ETS2:ETV1:ETV2:ETV3:ETV3L:ETV4:ETV5:ETV6:ETV7:FEV:FLI1:GABPA:SPDEF	WAMCCGGAAGTR	1e-07	7	19	0.0224	1.4	0.0009	Ets
M06189_2.00:ELF1:ELF2:ELF4:ELK1:ELK3:ELK4:ERF:ERG:ETS1:ETS2:ETV1:ETV2:ETV3:ETV3L:ETV4:ETV5:ETV6:FEV:FLI1:GABPA	ACCGGAAGT	1e-07	7	21	0.0248	2.7	0.0017	Ets
M10488_2.00:ELF1:ELF2:ELF4:ELK1:ELK3:ELK4:ERF:ERG:ETS1:ETS2:ETV1:ETV2:ETV3:ETV3L:ETV4:ETV5:FEV:FLI1:GABPA	YSMRCCGGAAGTNM	1e-07	7	21	0.0248	2.7	0.0018	Ets
M10160_2.00:MAZ	CCCTCCCYCCC	1e-07	7	101	0.1191	86.3	0.055	C2H2 ZF
M04780_2.00:ELF1:ELF2:ELF4:ELK1:ELK3:ELK4:ERF:ERG:ETS1:ETS2:ETV1:ETV2:ETV3:ETV3L:ETV4:ETV5:FEV:FLI1:GABPA	NRCCGGAAGYV	1e-07	7	43	0.0507	19.4	0.0123	Ets
M10506_2.00:ELF1:ELF2:ELF4:ELK1:ELK3:ELK4:ERF:ERG:ETS1:ETS2:ETV1:ETV2:ETV3:ETV3L:ETV4:ETV5:FEV:FLI1:GABPA	CTTCCK	1e-07	7	341	0.4021	458.2	0.2919	Ets
M07817_2.00:JUN:JUNB:JUND	RTGASTCATCCYB	1e-07	7	30	0.0354	8.4	0.0053	bZIP
M01000_2.00:JUN:JUNB:JUND	NATGACTCAY	1e-07	7	63	0.0743	40.1	0.0256	bZIP
M08232_2.00:ZNF200	ACTTCC	1e-07	7	212	0.25	248.2	0.1581	C2H2 ZF
M09077_2.00:EHF:ELF1:ELF2:ELF3:ELF4:ELF5:ETV6:ETV7	RCAGGAARK	1e-07	7	248	0.2925	305	0.1943	Ets
M08287_2.00:PATZ1	CCCCKCCC	1e-07	7	189	0.2229	213.1	0.1358	C2H2 ZF
M08837_2.00:JUN:JUNB:JUND	RTGACTCABY	1e-07	7	57	0.0672	34.9	0.0223	bZIP
M08781_2.00:FOSL2	RATGACTCATYM	1e-07	7	39	0.046	16.6	0.0106	bZIP
M04793_2.00:ELF1:ELF2:ELF4:ELK1:ELK3:ELK4:ERF:ERG:ETS1:ETS2:ETV1:ETV2:ETV3:ETV3L:ETV4:ETV5:FEV:FLI1:GABPA	NACCGGAAGTR	1e-07	7	16	0.0189	0.5	0.0003	Ets
M11229_2.00:NFKB1:NFKB2	GGGGACTTTCCA	1e-07	7	16	0.0189	0.8	0.0005	Rel
M02988_2.00:EHF:ELF1:ELF2:ELF3:ELF4:ELF5:ETV6:ETV7:SPI1:SPIC	ACCCGGAAGTD	1e-07	7	55	0.0649	32	0.0204	Ets
M07957_2.00:ELF1:ELF2:ELF4:ELK1:ELK3:ELK4:ERF:ERG:ETS1:ETS2:ETV1:ETV2:ETV3:ETV3L:ETV4:ETV5:FEV:FLI1:GABPA	CCGGAAGTGG	1e-07	7	32	0.0377	10	0.0064	Ets
M09538_2.00:ELF5:SPI1:SPIB:SPIC	AGAGGAAGTG	1e-07	7	40	0.0472	17.1	0.0109	Ets
M09495_2.00:BATF:BATF3	ATGASTCATH	1e-07	7	63	0.0743	41.2	0.0263	bZIP
M10166_2.00:SP1:SP3:SP4:SP8:SP9	GCCCCGCCCCS	1e-07	7	69	0.0814	48.4	0.0308	C2H2 ZF
M04517_2.00:SP1:SP3:SP4:SP5:SP6:SP7:SP8:SP9	RCCACGCCCMCY	1e-07	7	45	0.0531	22.1	0.014	C2H2 ZF
M08326_2.00:SP2	CCCCGCCCC	1e-07	7	73	0.0861	54	0.0344	C2H2 ZF
M09049_2.00:EHF:ELF1:ELF2:ELF3:ELF4:ELF5:ELK1:ELK3:ELK4:ERF:ERG:ETS1:ETS2:ETV1:ETV2:ETV3:ETV3L:ETV4:ETV5:ETV6:ETV7:FEV:FLI1:GABPA:SPDEF	RAVCCGGAAGTGR	1e-07	7	34	0.0401	12.3	0.0078	Ets
M08894_2.00:KLF1:KLF12:KLF2:KLF3:KLF4:KLF5:KLF6:KLF7	GCCMCRCCCW	1e-07	7	105	0.1238	94.6	0.0603	C2H2 ZF
M02968_2.00:ELF1:ELF2:ELF4:ELK1:ELK3:ELK4:ERF:ERG:ETS1:ETS2:ETV1:ETV2:ETV3:ETV3L:ETV4:ETV5:FEV:FLI1:GABPA	ACCGGAAGTR	1e-07	7	18	0.0212	1.8	0.0012	Ets
M04287_2.00:ATF3:JDP2	GATGASTCATC	1e-07	7	18	0.0212	1.7	0.0011	bZIP
M07612_2.00:ZNF202	CCKCSTCC	1e-07	7	70	0.0825	50.1	0.0319	C2H2 ZF
M09530_2.00:ELF1:ELF2:ELF4:SPDEF	AVCAGGAWST	1e-07	7	75	0.0884	56.3	0.0358	Ets
M10520_2.00:ELF1:ELF2:ELF4:ELK1:ELK3:ELK4:ERF:ERG:ETS1:ETS2:ETV1:ETV2:ETV3:ETV3L:ETV4:ETV5:FEV:FLI1:GABPA	CMGGAAGC	1e-07	7	97	0.1144	84.8	0.054	Ets
M07826_2.00:FOS:FOSB:FOSL1:FOSL2	GATGASTCACWSN	1e-07	7	30	0.0354	9.4	0.006	bZIP
M04024_2.00:NFE2:NFE2L1:NFE2L2:NFE2L3	ATGACTCAT	1e-07	7	26	0.0307	6.8	0.0043	bZIP
M07828_2.00:FOS:FOSB:FOSL1:FOSL2	BKRTGACTCATCCYY	1e-07	7	26	0.0307	6.7	0.0043	bZIP
M08188_2.00:ATF3:JDP2	GATGASTCAY	1e-07	7	26	0.0307	6.8	0.0043	bZIP
M09990_2.00:FOS:FOSB:FOSL1:FOSL2	RTGASTCAY	1e-07	7	26	0.0307	6.8	0.0043	bZIP
M11231_2.00:NFKB1:NFKB2	GGRAATTCCCCN	1e-07	7	52	0.0613	30.8	0.0196	Rel
M07952_2.00:ELF1:ELF2:ELF4:ELK1:ELK3:ELK4:ERF:ERG:ETS1:ETS2:ETV1:ETV2:ETV3:ETV3L:ETV4:ETV5:FEV:FLI1:GABPA	VRCCGGAAGTG	1e-06	6	23	0.0271	4	0.0025	Ets
M02989_2.00:EHF:ELF1:ELF2:ELF3:ELF4:ELF5:ETV6:ETV7:SPI1:SPIC	ACCCGGAAGTD	1e-06	6	67	0.079	47.1	0.03	Ets
M10493_2.00:ELF1:ELF2:ELF4:ELK1:ELK3:ELK4:ERF:ERG:ETS1:ETS2:ETV1:ETV2:ETV3:ETV3L:ETV4:ETV5:FEV:FLI1:GABPA	ACCGGAAGYV	1e-06	6	95	0.112	82.4	0.0525	Ets
M08879_2.00:KLF1:KLF12:KLF2:KLF3:KLF4:KLF5:KLF6:KLF7:KLF8	GCCCCGCCCCK	1e-06	6	48	0.0566	26.6	0.0169	C2H2 ZF
M09355_2.00:RELA	GGGAMTTTCCC	1e-06	6	46	0.0542	24.3	0.0155	Rel
M10195_2.00:EGR1:EGR2:EGR3:EGR4	GCGGGGGCGG	1e-06	6	46	0.0542	24.3	0.0155	C2H2 ZF
M07827_2.00:FOS:FOSB:FOSL1:FOSL2	ATGACTCACYC	1e-06	6	43	0.0507	21.3	0.0136	bZIP
M00232_2.00:EGR1:EGR2:EGR3:EGR4	NHMCGCCCHN	1e-06	6	340	0.4009	465	0.2962	C2H2 ZF
M04267_2.00:NFE2:NFE2L1:NFE2L2:NFE2L3	VATGASTCATB	1e-06	6	27	0.0318	7.2	0.0046	bZIP
M10517_2.00:ELF1:ELF2:ELF4:ELK1:ELK3:ELK4:ERF:ERG:ETS1:ETS2:ETV1:ETV2:ETV3:ETV3L:ETV4:ETV5:FEV:FLI1:GABPA	AGGAAGT	1e-06	6	338	0.3986	461.2	0.2938	Ets
M01805_2.00:FOS:FOSB:FOSL1:FOSL2	NNATGACKCAH	1e-06	6	83	0.0979	67.5	0.043	bZIP
M02832_2.00:NFE2:NFE2L1:NFE2L2:NFE2L3	VATGACTCATC	1e-06	6	15	0.0177	0.4	0.0003	bZIP
M03733_2.00:ELF1:ELF2:ELF4:ELK1:ELK3:ELK4:ERF:ERG:ETS1:ETS2:ETV1:ETV2:ETV3:ETV3L:ETV4:ETV5:FEV:FLI1:GABPA	ACCGKAAGTG	1e-06	6	15	0.0177	0.9	0.0006	Ets
M04745_2.00:EHF:ELF1:ELF2:ELF3:ELF4:ELF5:ELK1:ELK3:ELK4:ERF:ERG:ETS1:ETS2:ETV1:ETV2:ETV3:ETV3L:ETV4:ETV5:ETV6:ETV7:FEV:FLI1:GABPA:SPDEF	AATGCGGAAGTR	1e-06	6	15	0.0177	0	0	Ets
M08267_2.00:ZNF71	CAGTTTCRTTTTCC	1e-06	6	15	0.0177	0.8	0.0005	C2H2 ZF
M02964_2.00:ELF1:ELF2:ELF4:ELK1:ELK3:ELK4:ERF:ERG:ETS1:ETS2:ETV1:ETV2:ETV3:ETV3L:ETV4:ETV5:FEV:FLI1:GABPA	ACCGGAAGTR	1e-06	6	21	0.0248	3.6	0.0023	Ets
M04711_2.00:ELF1:ELF2:ELF4:ELK1:ELK3:ELK4:ERF:ERG:ETS1:ETS2:ETV1:ETV2:ETV3:ETV3L:ETV4:ETV5:FEV:FLI1:GABPA	DACCGGAAGTD	1e-06	6	21	0.0248	3.2	0.0021	Ets
M05699_2.00:NFKB1:NFKB2	MGGTRCTTCCCCB	1e-06	6	21	0.0248	3	0.0019	Rel
M10508_2.00:ELF1:ELF2:ELF4:ELK1:ELK3:ELK4:ERF:ERG:ETS1:ETS2:ETV1:ETV2:ETV3:ETV3L:ETV4:ETV5:FEV:FLI1:GABPA	CACTTCCGGYBC	1e-06	6	21	0.0248	3.6	0.0023	Ets
M10516_2.00:EHF:ELF1:ELF2:ELF3:ELF4:ELF5:ETV6:ETV7	CAGGAAAYD	1e-06	6	288	0.3396	377.7	0.2406	Ets
M09347_2.00:NFKB1:RELA:RELB	GGGGGMTTTCCM	1e-06	6	33	0.0389	12.4	0.0079	Rel
M09352_2.00:NFKB1:RELA:RELB	GGGGGMTTTCCM	1e-06	6	33	0.0389	12.4	0.0079	Rel
M10486_2.00:EHF:ELF1:ELF2:ELF3:ELF4:ELF5:ELK1:ELK3:ELK4:ERF:ERG:ETS1:ETS2:ETV1:ETV2:ETV3:ETV3L:ETV4:ETV5:ETV6:ETV7:FEV:FLI1:GABPA:SPDEF	AGGAAG	1e-06	6	327	0.3856	443.5	0.2825	Ets
M11237_2.00:RELA	GGGAATTTCC	1e-06	6	35	0.0413	14.1	0.009	Rel
M08819_2.00:FOS:FOSB:FOSL1:FOSL2	GRTGACTCAYCC	1e-06	6	36	0.0425	15.2	0.0097	bZIP
M10453_2.00:E2F1:E2F2:E2F3:E2F4:E2F5:E2F6	TTTCGCGC	1e-06	6	59	0.0696	39.5	0.0251	E2F
M02970_2.00:ELF1:ELF2:ELF4:ELK1:ELK3:ELK4:ERF:ERG:ETS1:ETS2:ETV1:ETV2:ETV3:ETV3L:ETV4:ETV5:FEV:FLI1:GABPA	ACCGGAAGTG	1e-06	6	17	0.02	1.4	0.0009	Ets
M04740_2.00:EHF:ELF1:ELF2:ELF3:ELF4:ELF5:ELK1:ELK3:ELK4:ERF:ERG:ETS1:ETS2:ETV1:ETV2:ETV3:ETV3L:ETV4:ETV5:ETV6:ETV7:FEV:FLI1:GABPA:SPDEF	WACCCGGAAGTR	1e-06	6	17	0.02	1.4	0.0009	Ets
M09489_2.00:ATF3:JDP2	DATGASTCATHN	1e-06	6	47	0.0554	26.4	0.0168	bZIP
M09532_2.00:ELF1:ELF2:ELF4:ELK1:ELK3:ELK4:ERF:ERG:ETS1:ETS2:ETV1:ETV2:ETV3:ETV3L:ETV4:ETV5:FEV:FLI1:GABPA	ACAGGAAGTG	1e-06	6	46	0.0542	25.6	0.0163	Ets
M10196_2.00:EGR1:EGR2:EGR3:EGR4	GCGGGGGCGG	1e-06	6	39	0.046	18.4	0.0117	C2H2 ZF
M11228_2.00:NFKB1:NFKB2	GGGGATTCCC	1e-06	6	25	0.0295	6.6	0.0042	Rel
M10515_2.00:EHF:ELF1:ELF2:ELF3:ELF4:ELF5:ETV6:ETV7	CCCGGAARTA	1e-06	6	101	0.1191	92.6	0.059	Ets
M00632_2.00:SP1	NYMCGCCCCY	1e-06	6	109	0.1285	103.7	0.0661	C2H2 ZF
M04266_2.00:NFE2:NFE2L1:NFE2L2:NFE2L3	VATGASTCATB	1e-06	6	22	0.0259	4.7	0.003	bZIP
M05700_2.00:NFKB1:NFKB2	AGGTRCTTCCCCT	1e-06	6	22	0.0259	4.7	0.003	Rel
M07812_2.00:FOSL2	DRTGASTCATCCTB	1e-06	6	26	0.0307	7.1	0.0045	bZIP
M04458_2.00:KLF14:KLF16	GCCACGCCCC	1e-06	6	70	0.0825	53.9	0.0343	C2H2 ZF
M08298_2.00:KLF1:KLF12:KLF2:KLF3:KLF4:KLF5:KLF6:KLF7	GGCCCCGCCCH	1e-06	6	95	0.112	85.3	0.0543	C2H2 ZF
M00760_2.00:JUN:JUNB:JUND	TGACKYMW	1e-06	6	366	0.4316	516	0.3287	bZIP
M10263_2.00:SP1:SP3:SP4:SP5:SP6:SP8:SP9	GGGGCGGGGCSG	1e-06	6	74	0.0873	58.9	0.0375	C2H2 ZF
M05887_2.00:NFKB1:NFKB2	VGGGRNTTYCCCB	1e-06	6	88	0.1038	76.2	0.0485	Rel
M02836_2.00:ATF3:JDP2	ATGASTCAT	1e-06	6	20	0.0236	3.8	0.0024	bZIP
M02838_2.00:ATF3:JDP2	ATGACTCAT	1e-06	6	20	0.0236	3.8	0.0024	bZIP
M02861_2.00:ATF3:JDP2	ATGACTCAT	1e-06	6	20	0.0236	3.8	0.0024	bZIP
M04342_2.00:JUN:JUNB:JUND	KATGASTCATM	1e-06	6	20	0.0236	3.8	0.0024	bZIP
M11230_2.00:NFKB1:NFKB2	DGGGGAMTTTCCBN	1e-06	6	14	0.0165	0.5	0.0003	Rel
M02792_2.00:USF1:USF2	RTCACGTGAY	1e-06	6	35	0.0413	15.7	0.01	bHLH
M07835_2.00:JUN:JUNB:JUND	GATGACTCATH	1e-06	6	35	0.0413	15.4	0.0098	bZIP
M04645_2.00:SP1:SP3:SP4:SP5:SP6:SP7:SP8:SP9	RCCACGCCCMCC	1e-06	6	46	0.0542	26.2	0.0167	C2H2 ZF
M08803_2.00:JUN:JUNB:JUND	DVTGACTCABH	1e-06	6	62	0.0731	44.8	0.0285	bZIP
M06018_2.00:JUN:JUNB:JUND	RATGASTCAYC	1e-06	6	38	0.0448	18.6	0.0119	bZIP
M10500_2.00:EHF:ELF1:ELF2:ELF3:ELF4:ELF5:ETV6:ETV7:FEV	BTTCCTGC	1e-06	6	326	0.3844	448.4	0.2856	Ets
M07949_2.00:EHF:ELF1:ELF2:ELF3:ELF4:ELF5:ELK1:ELK3:ELK4:ERF:ERG:ETS1:ETS2:ETV1:ETV2:ETV3:ETV3L:ETV4:ETV5:ETV6:ETV7:FEV:FLI1:GABPA:SPDEF	ACCCGGAAGTG	1e-06	6	16	0.0189	1.2	0.0008	Ets
M01911_2.00:FBXL19:KDM2A:KDM2B	NNNNTACGN	1e-06	6	344	0.4057	480.4	0.306	CxxC
M01808_2.00:ATF2:CREB5	NATGACGTMA	1e-06	6	58	0.0684	40.2	0.0256	bZIP
M02259_2.00:IRF5:IRF6	NAYCGAWACY	1e-06	6	126	0.1486	130.3	0.083	IRF
M04291_2.00:ATF3:JDP2	NRTGASTCAYN	1e-06	6	57	0.0672	40	0.0255	bZIP
M08255_2.00:ZNF519	CWCTTCCGGT	1e-06	6	31	0.0366	13	0.0083	C2H2 ZF
M05546_2.00:IRF1:IRF2	CGAAAGYGAAAS	1e-06	6	32	0.0377	13.7	0.0087	IRF
M10172_2.00:KLF1:KLF12:KLF2:KLF3:KLF4:KLF5:KLF6:KLF7:KLF8	CCCCACCCHG	1e-06	6	183	0.2158	216.5	0.1379	C2H2 ZF
M09061_2.00:EHF:ELF1:ELF2:ELF4:ELK1:ELK3:ELK4:ERF:ERG:ETS1:ETS2:ETV1:ETV2:ETV3:ETV3L:ETV4:ETV5:FEV:FLI1:GABPA	GCVGGAAGYG	1e-06	6	168	0.1981	193.1	0.123	Ets
M09082_2.00:EHF:ELF1:ELF2:ELF4:ELK1:ELK3:ELK4:ERF:ERG:ETS1:ETS2:ETV1:ETV2:ETV3:ETV3L:ETV4:ETV5:FEV:FLI1:GABPA	GCVGGAAGYG	1e-06	6	168	0.1981	193.1	0.123	Ets
M04767_2.00:ELF1:ELF2:ELF4:ELK1:ELK3:ELK4:ERF:ERG:ETS1:ETS2:ETV1:ETV2:ETV3:ETV3L:ETV4:ETV5:FEV:FLI1:GABPA	GACCGGAAGTV	1e-06	6	33	0.0389	14.4	0.0091	Ets
M04724_2.00:EHF:ELF1:ELF2:ELF3:ELF4:ELF5:ELK1:ELK3:ELK4:ERF:ERG:ETS1:ETS2:ETV1:ETV2:ETV3:ETV3L:ETV4:ETV5:ETV6:ETV7:FEV:FLI1:GABPA:SPDEF	AAMCAGGAAGTR	1e-06	6	36	0.0425	17.7	0.0113	Ets
M10455_2.00:E2F1:E2F2:E2F3:E2F4:E2F5:E2F6	GGCGGGV	1e-06	6	208	0.2453	256.5	0.1634	E2F
M08290_2.00:MAZ	CCCCCTCCC	1e-06	6	111	0.1309	110.3	0.0702	C2H2 ZF
M04285_2.00:ATF3:JDP2	SATGASTCATC	1e-06	6	22	0.0259	6	0.0038	bZIP
M07837_2.00:JUN:JUNB:JUND	RRRRRRATGASTCAT	1e-06	6	22	0.0259	5.8	0.0037	bZIP
M10483_2.00:EHF:ELF1:ELF2:ELF3:ELF4:ELF5:ELK1:ELK3:ELK4:ERF:ERG:ETS1:ETS2:ETV1:ETV2:ETV3:ETV3L:ETV4:ETV5:ETV6:ETV7:FEV:FLI1:GABPA:SPDEF	ACTTCCGGG	1e-06	6	22	0.0259	5.5	0.0035	Ets
M11238_2.00:RELA	GGGRATTTC	1e-06	6	52	0.0613	34.5	0.022	Rel
M04772_2.00:ELF1:ELF2:ELF4:ELK1:ELK3:ELK4:ERF:ERG:ETS1:ETS2:ETV1:ETV2:ETV3:ETV3L:ETV4:ETV5:FEV:FLI1:GABPA	VACAGGAARTG	1e-05	5	67	0.079	52.5	0.0335	Ets
M08112_2.00:ELF1:ELF2:ELF4:ELK1:ELK3:ELK4:ERF:ERG:ETS1:ETS2:ETV1:ETV2:ETV3:ETV3L:ETV4:ETV5:FEV:FLI1:GABPA	RCCGGAAGTGG	1e-05	5	27	0.0318	9.9	0.0063	Ets
M01210_2.00:CXXC4:CXXC5:TET3	NNDACGTN	1e-05	5	236	0.2783	302.1	0.1925	CxxC
M08802_2.00:FOS:FOSB:FOSL1:FOSL2	RTGACTCAB	1e-05	5	66	0.0778	51.3	0.0327	bZIP
M04658_2.00:KLF14:KLF16	CRCCACGCCCMCC	1e-05	5	61	0.0719	45	0.0287	C2H2 ZF
M04741_2.00:EHF:ELF1:ELF2:ELF3:ELF4:ELF5:ELK1:ELK3:ELK4:ERF:ERG:ETS1:ETS2:ETV1:ETV2:ETV3:ETV3L:ETV4:ETV5:ETV6:ETV7:FEV:FLI1:GABPA:SPDEF	RAYGCGGAAGTR	1e-05	5	13	0.0153	0	0	Ets
M08880_2.00:KLF13:KLF9	GGCCACGCCCCCTCC	1e-05	5	13	0.0153	0	0	C2H2 ZF
M10159_2.00:CTCF	CCRCNAGGKGGCRSTV	1e-05	5	13	0.0153	0	0	C2H2 ZF
M02991_2.00:ELF1:ERF:ETV6	MGCGGAAGTG	1e-05	5	28	0.033	10.8	0.0069	Ets
M00340_2.00:PAX2:PAX4:PAX6	NNNKNRB	1e-05	5	814	0.9599	1426.4	0.9085	Homeodomain,Paired box
M02711_2.00:RELA	GGGAATTTCC	1e-05	5	30	0.0354	12.6	0.0081	Rel
M04455_2.00:KLF1:KLF12:KLF2:KLF3:KLF4:KLF5:KLF6:KLF7	NRCCACGCCCW	1e-05	5	128	0.1509	136.5	0.087	C2H2 ZF
M04747_2.00:EHF:ELF1:ELF2:ELF3:ELF4:ELF5:ELK1:ELK3:ELK4:ERF:ERG:ETS1:ETS2:ETV1:ETV2:ETV3:ETV3L:ETV4:ETV5:ETV6:ETV7:FEV:FLI1:GABPA:SPDEF	AATGCGGAAGTG	1e-05	5	15	0.0177	1.4	0.0009	Ets
M08019_2.00:STAT2	TTHAGTTTCRKTTTC	1e-05	5	15	0.0177	1.9	0.0012	STAT
M09056_2.00:ELF1:ELF2:ELF4:ELK1:ELK3:ELK4:ERF:ERG:ETS1:ETS2:ETV1:ETV2:ETV3:ETV3L:ETV4:ETV5:FEV:FLI1:GABPA	GVVRCCGGAAGTGV	1e-05	5	15	0.0177	1.6	0.001	Ets
M07833_2.00:FOS:FOSB:FOSL1:FOSL2	GGGTGASTCAT	1e-05	5	31	0.0366	13.1	0.0084	bZIP
M04341_2.00:JUN:JUNB:JUND	KATGACTCATM	1e-05	5	24	0.0283	7.3	0.0046	bZIP
M10477_2.00:ELF5:SPI1:SPIB:SPIC	AGGAAG	1e-05	5	432	0.5094	643.1	0.4096	Ets
M04518_2.00:SP1:SP3:SP4:SP5:SP6:SP7:SP8:SP9	GCCACGCCCMCY	1e-05	5	39	0.046	21.1	0.0134	C2H2 ZF
M09358_2.00:NFKB1:NFKB2	GGGAATTTCCC	1e-05	5	39	0.046	22	0.014	Rel
M05836_2.00:JUN:JUNB:JUND	ATGACTCATH	1e-05	5	38	0.0448	20.5	0.013	bZIP
M10217_2.00:KLF1:KLF12:KLF2:KLF3:KLF4:KLF5:KLF6:KLF7	GCCMCRCCCWBC	1e-05	5	86	0.1014	78.6	0.05	C2H2 ZF
M04033_2.00:ATF3:JDP2	ATGACTCAY	1e-05	5	48	0.0566	31.4	0.02	bZIP
M00176_2.00:IRF5:IRF6	NRNCGAWACY	1e-05	5	254	0.2995	335.4	0.2136	IRF
M08398_2.00:KLF14:KLF16	GGCCCCGCCCMCYB	1e-05	5	26	0.0307	9.3	0.0059	C2H2 ZF
M08791_2.00:ATF1:CREB1:CREM	TGACGTCAYYN	1e-05	5	26	0.0307	10	0.0063	bZIP
M08824_2.00:ATF1:CREB1:CREM	TGACGTCAYYN	1e-05	5	26	0.0307	10	0.0063	bZIP
M04400_2.00:KLF1:KLF12:KLF2:KLF3:KLF4:KLF5:KLF6:KLF7	NRCCACGCCCM	1e-05	5	83	0.0979	75.3	0.0479	C2H2 ZF
M10888_2.00:IRF4:IRF8	KAAAMWGAAAVYA	1e-05	5	82	0.0967	74.2	0.0473	IRF
M00224_2.00:KLF1:KLF12:KLF2:KLF3:KLF4:KLF5:KLF6:KLF7:KLF8	YCCGCCCH	1e-05	5	90	0.1061	85.7	0.0546	C2H2 ZF
M02877_2.00:YY1	NCCGCCATTAH	1e-05	5	75	0.0884	65.5	0.0417	C2H2 ZF
M01147_2.00:ATF2	NATGACGTMN	1e-05	5	68	0.0802	56.7	0.0361	bZIP
M04717_2.00:EHF:ELF1:ELF2:ELF3:ELF4:ELF5:ELK1:ELK3:ELK4:ERF:ERG:ETS1:ETS2:ETV1:ETV2:ETV3:ETV3L:ETV4:ETV5:ETV6:ETV7:FEV:FLI1:GABPA:SPDEF	RAYGCGGAAGTG	1e-05	5	12	0.0142	0	0	Ets
M04723_2.00:EHF:ELF1:ELF2:ELF3:ELF4:ELF5:ELK1:ELK3:ELK4:ERF:ERG:ETS1:ETS2:ETV1:ETV2:ETV3:ETV3L:ETV4:ETV5:ETV6:ETV7:FEV:FLI1:GABPA:SPDEF	RAYGCGGAAGTG	1e-05	5	12	0.0142	0	0	Ets
M04733_2.00:ELF1:ELF2:ELF4:ELK1:ELK3:ELK4:ERF:ERG:ETS1:ETS2:ETV1:ETV2:ETV3:ETV3L:ETV4:ETV5:FEV:FLI1:GABPA	ACCGGAAGTR	1e-05	5	12	0.0142	0.5	0.0003	Ets
M06193_2.00:ELF1:ELF2:ELF4:ELK1:ELK3:ELK4:ERF:ERG:ETS1:ETS2:ETV1:ETV2:ETV3:ETV3L:ETV4:ETV5:FEV:FLI1:GABPA	ACCGGAAGTVV	1e-05	5	12	0.0142	0	0	Ets
M07947_2.00:EHF:ELF1:ELF2:ELF3:ELF4:ELF5:ELK1:ELK3:ELK4:ERF:ERG:ETS1:ETS2:ETV1:ETV2:ETV3:ETV3L:ETV4:ETV5:ETV6:ETV7:FEV:FLI1:GABPA:SPDEF	SGRACCCGGAAGTGG	1e-05	5	12	0.0142	0	0	Ets
M08865_2.00:YY1	GCCGCCATCTTG	1e-05	5	12	0.0142	0.5	0.0003	C2H2 ZF
M09079_2.00:EHF:ELF1:ELF2:ELF3:ELF4:ELF5:ELK1:ELK3:ELK4:ERF:ERG:ETS1:ETS2:ETV1:ETV2:ETV3:ETV3L:ETV4:ETV5:ETV6:ETV7:FEV:FLI1:GABPA:SPDEF	GAACCCGGAAGTGG	1e-05	5	12	0.0142	0.5	0.0003	Ets
M09416_2.00:STAT2	STTTCAGTTTCATTTTCYY	1e-05	5	12	0.0142	0	0	STAT
M09423_2.00:STAT2	STTTCAGTTTCATTTTCYY	1e-05	5	12	0.0142	0	0	STAT
M03446_2.00:NFKB1:NFKB2	AGGGGAWTCCCCT	1e-05	5	16	0.0189	2.3	0.0014	Rel
M04750_2.00:ELF1:ELF2:ELF4:SPDEF	NAMCCGGATGTD	1e-05	5	16	0.0189	2.8	0.0018	Ets
M08996_2.00:EGR1:EGR2:EGR3:EGR4	CCCCGCCCMCGCMC	1e-05	5	16	0.0189	2.8	0.0018	C2H2 ZF
M05885_2.00:ESR1:ESR2:NR1D1:NR1D2:NR1H2:NR1H3:NR1H4:NR2C1:NR2C2:NR2F1:NR2F2:NR2F6:NR4A1:NR4A2:NR4A3:NR5A2:NR6A1:PPARA:PPARD:PPARG:RARA:RARB:RARG:RORA:RORB:RORC:RXRA:RXRB:RXRG	RAGGTCAAAAGGTCA	1e-05	5	37	0.0436	20.1	0.0128	Nuclear receptor
M04037_2.00:JUN:JUNB:JUND	ATGACKCAY	1e-05	5	63	0.0743	50.7	0.0323	bZIP
M00995_2.00:JUN:JUNB:JUND	ATGACKCAW	1e-05	5	97	0.1144	95	0.0605	bZIP
M09505_2.00:MAZ	CCCCCCCC	1e-05	5	153	0.1804	177.9	0.1133	C2H2 ZF
M10190_2.00:EGR1:EGR2:EGR3:EGR4	CCGCCCCCG	1e-05	5	19	0.0224	4.8	0.0031	C2H2 ZF
M08838_2.00:JUN:JUNB:JUND	RTGACTCAB	1e-05	5	70	0.0825	59.3	0.0377	bZIP
M00617_2.00:KLF1:KLF8	HCACGCCCH	1e-05	5	227	0.2677	294.8	0.1878	C2H2 ZF
M08069_2.00:FOS:FOSB:FOSL1:FOSL2	DVTGASTCATB	1e-05	5	52	0.0613	37.1	0.0236	bZIP
M04462_2.00:EGR1:EGR2:EGR3:EGR4	YCCGCCCACGCAC	1e-05	5	14	0.0165	1.5	0.001	C2H2 ZF
M09069_2.00:ELF1:ELF2:ELF4:ELK1:ELK3:ELK4:ERF:ERG:ETS1:ETS2:ETV1:ETV2:ETV3:ETV3L:ETV4:ETV5:FEV:FLI1:GABPA	GGMRCCGGAAGTGV	1e-05	5	14	0.0165	1.6	0.001	Ets
M09444_2.00:NFYB	CAGCCAATCAGAR	1e-05	5	14	0.0165	1.7	0.0011	Unknown
M09445_2.00:NFYB	CAGCCAATCAGAR	1e-05	5	14	0.0165	1.7	0.0011	Unknown
M10544_2.00:FOXA1:FOXA2:FOXA3:FOXB1	AWGTAAACAN	1e-05	5	65	0.0767	53.9	0.0343	Forkhead
M07820_2.00:JUN:JUNB:JUND	KGATGACTCATNCYY	1e-05	5	24	0.0283	8.5	0.0054	bZIP
M08293_2.00:KLF1:KLF12:KLF2:KLF3:KLF4:KLF5:KLF6:KLF7:KLF8	CCCCGGCCMCRCCCH	1e-05	5	51	0.0601	36.7	0.0234	C2H2 ZF
M10481_2.00:ELF1:ELF2:ELF4:ELK1:ELK3:ELK4:ERF:ERG:ETS1:ETS2:ETV1:ETV2:ETV3:ETV3L:ETV4:ETV5:FEV:FLI1:GABPA	CMGGAARTR	1e-05	5	80	0.0943	73.9	0.0471	Ets
M10219_2.00:KLF1:KLF12:KLF2:KLF3:KLF4:KLF5:KLF6:KLF7	VNRGGGRGGGGHSS	1e-05	5	150	0.1769	174.1	0.1109	C2H2 ZF
M00787_2.00:KLF1:KLF12:KLF2:KLF3:KLF4:KLF5:KLF6:KLF7:KLF8	GCCACGCCCW	1e-05	5	202	0.2382	256.7	0.1635	C2H2 ZF
M04646_2.00:SP1:SP3:SP4:SP5:SP6:SP7:SP8:SP9	GCCACGCCCMCC	1e-05	5	38	0.0448	22.5	0.0143	C2H2 ZF
M02781_2.00:MITF:TFEB	RTCACGTGAC	1e-05	5	28	0.033	12.5	0.008	bHLH
M05841_2.00:JUN:JUNB:JUND	GATGACTCATM	1e-05	5	21	0.0248	6.9	0.0044	bZIP
M08095_2.00:ZBTB7A	BSCACTTCCGGSN	1e-05	5	21	0.0248	6.7	0.0043	C2H2 ZF
M05651_2.00:ESR1:ESR2:NR1D1:NR1D2:NR1H2:NR1H3:NR1H4:NR2C1:NR2C2:NR2F1:NR2F2:NR2F6:NR4A1:NR4A2:NR4A3:NR5A2:NR6A1:PPARA:PPARD:PPARG:RARA:RARB:RARG:RORA:RORB:RORC:RXRA:RXRB:RXRG	RAGGTCAAAAGGTCAN	1e-05	5	30	0.0354	14.2	0.009	Nuclear receptor
M04512_2.00:KLF15	GCCACGCCCCCC	1e-05	5	31	0.0366	15.8	0.0101	C2H2 ZF
M10240_2.00:ZNF148	YCCTCCCCCA	1e-05	5	117	0.138	126.1	0.0803	C2H2 ZF
M08814_2.00:FOS:FOSB:FOSL1:FOSL2	VTGACTCAB	1e-05	5	101	0.1191	103.5	0.0659	bZIP
M04537_2.00:KLF13:KLF9	NRCCACGCCCMCY	1e-05	5	43	0.0507	28.4	0.0181	C2H2 ZF
M10475_2.00:ELF5:SPI1:SPIB:SPIC	ACTTCCTCT	1e-05	5	43	0.0507	28.3	0.018	Ets
M04722_2.00:EHF:ELF1:ELF2:ELF3:ELF4:ELF5:ELK1:ELK3:ELK4:ERF:ERG:ETS1:ETS2:ETV1:ETV2:ETV3:ETV3L:ETV4:ETV5:ETV6:ETV7:FEV:FLI1:GABPA:SPDEF	NAMSCGGAAGTR	1e-05	5	18	0.0212	4.5	0.0029	Ets
M05564_2.00:ESR1:ESR2:NR1D1:NR1D2:NR1H2:NR1H3:NR1H4:NR2C1:NR2C2:NR2F1:NR2F2:NR2F6:NR4A1:NR5A2:NR6A1:PPARA:PPARD:PPARG:RARA:RARB:RARG:RORA:RORB:RORC:RXRA:RXRB:RXRG	RAGGTCAAAAGGTCAH	1e-05	5	18	0.0212	4.7	0.003	Nuclear receptor
M04539_2.00:KLF13:KLF9	NRCCACGCCCMCY	1e-05	5	41	0.0483	26.5	0.0169	C2H2 ZF
M04271_2.00:BATF:BATF3	GATGACGTCAYC	1e-05	5	11	0.013	0.8	0.0005	bZIP
M02927_2.00:YY2	NCCGCCATBTT	1e-05	5	71	0.0837	63.3	0.0403	C2H2 ZF
M01916_2.00:FBXL19:KDM2A:KDM2B	NNTACGNN	0.0001	4	359	0.4233	525.5	0.3347	CxxC
M01842_2.00:JUN:JUNB:JUND	ATGACKCAH	0.0001	4	140	0.1651	162.6	0.1035	bZIP
M06008_2.00:ARNT:ARNT2	GTACGTGAC	0.0001	4	13	0.0153	1.4	0.0009	bHLH
M10404_2.00:NFYA	CRGCCAATCAGMRS	0.0001	4	13	0.0153	1.7	0.0011	CBF/NF-Y
M04463_2.00:KLF1:KLF12:KLF2:KLF3:KLF4:KLF5:KLF6:KLF7	SVCCACGCCCM	0.0001	4	115	0.1356	125.1	0.0797	C2H2 ZF
M07958_2.00:ELF1:ELF2:ELF4:ELK1:ELK3:ELK4:ERF:ERG:ETS1:ETS2:ETV1:ETV2:ETV3:ETV3L:ETV4:ETV5:FEV:FLI1:GABPA	GRCCGGAAGTG	0.0001	4	19	0.0224	5.3	0.0034	Ets
M05545_2.00:IRF1:IRF2	CGAAASYGAAAS	0.0001	4	35	0.0413	20.7	0.0132	IRF
M08994_2.00:EGR1:EGR2:EGR3:EGR4	CCCCCRCCCACRCM	0.0001	4	35	0.0413	20.1	0.0128	C2H2 ZF
M05255_2.00:DBX2:NKX3-1:NKX3-2	GTTAAGTGGB	0.0001	4	44	0.0519	30.9	0.0197	Homeodomain
M04719_2.00:EHF:ELF1:ELF2:ELF3:ELF4:ELF5:ELK1:ELK3:ELK4:ERF:ERG:ETS1:ETS2:ETV1:ETV2:ETV3:ETV3L:ETV4:ETV5:ETV6:ETV7:FEV:FLI1:GABPA:SPDEF	RAYGCGGAAGTR	0.0001	4	32	0.0377	17.9	0.0114	Ets
M08349_2.00:EGR1:EGR2:EGR3:EGR4	CGCCCCCDC	0.0001	4	126	0.1486	142.5	0.0907	C2H2 ZF
M01912_2.00:KMT2A	NTNCGSCBNN	0.0001	4	315	0.3715	450.1	0.2867	CxxC
M09046_2.00:ELF1:ELF2:ELF4:ELK1:ELK3:ELK4:ERF:ERG:ETS1:ETS2:ETV1:ETV2:ETV3:ETV3L:ETV4:ETV5:FEV:FLI1:GABPA	GRCCGGAAGTG	0.0001	4	30	0.0354	15.1	0.0096	Ets
M09238_2.00:IRF7	GAAASYGAAA	0.0001	4	109	0.1285	117.8	0.0751	IRF
M09244_2.00:IRF7	GAAASYGAAA	0.0001	4	109	0.1285	117.8	0.0751	IRF
M04330_2.00:JUN:JUNB:JUND	BATGASTCATS	0.0001	4	20	0.0236	6.9	0.0044	bZIP
M05567_2.00:ESR1:ESR2:NR1D1:NR1D2:NR1H2:NR1H3:NR1H4:NR2C1:NR2C2:NR2F1:NR2F2:NR2F6:NR4A1:NR5A2:NR6A1:PPARA:PPARD:PPARG:RARA:RARB:RARG:RORA:RORB:RORC:RXRA:RXRB:RXRG	RAGGTCAAAAGGTCAH	0.0001	4	20	0.0236	6.1	0.0039	Nuclear receptor
M09072_2.00:ELF1:ELF2:ELF4:ELK1:ELK3:ELK4:ERF:ERG:ETS1:ETS2:ETV1:ETV2:ETV3:ETV3L:ETV4:ETV5:FEV:FLI1:GABPA	GGSRCCGGAAGYGG	0.0001	4	20	0.0236	6.4	0.0041	Ets
M02260_2.00:IRF5:IRF6	RCCGAAACYN	0.0001	4	123	0.145	138.2	0.088	IRF
M04456_2.00:KLF1:KLF12:KLF2:KLF3:KLF4:KLF5:KLF6:KLF7	VRCCMCGCCCN	0.0001	4	127	0.1498	144.8	0.0922	C2H2 ZF
M10452_2.00:E2F1:E2F2:E2F3:E2F4:E2F5:E2F6	TTTGGCGG	0.0001	4	40	0.0472	26.7	0.017	E2F
M09988_2.00:FOS:FOSB:FOSL1:FOSL2	NSTGACTCAN	0.0001	4	120	0.1415	134.9	0.0859	bZIP
M03704_2.00:KLF1:KLF12:KLF2:KLF3:KLF4:KLF5:KLF6:KLF7	RCCACGCCCH	0.0001	4	107	0.1262	115.6	0.0736	C2H2 ZF
M08884_2.00:EGR1:EGR2:EGR3:EGR4	CCCCDCCCMCWCCCCCYC	0.0001	4	21	0.0248	7.7	0.0049	C2H2 ZF
M10881_2.00:IRF1:IRF2	NRGAAAGTGAAAST	0.0001	4	62	0.0731	53.6	0.0342	IRF
M04721_2.00:ELF1:ELF2:ELF4:ELK1:ELK3:ELK4:ERF:ERG:ETS1:ETS2:ETV1:ETV2:ETV3:ETV3L:ETV4:ETV5:FEV:FLI1:GABPA	RACAGGAAGTG	0.0001	4	44	0.0519	31.2	0.0199	Ets
M08857_2.00:KLF1:KLF12:KLF2:KLF3:KLF4:KLF5:KLF6:KLF7	CYCCCDGCCCCGCCCYTCC	0.0001	4	22	0.0259	8	0.0051	C2H2 ZF
M08962_2.00:KLF1:KLF12:KLF2:KLF3:KLF4:KLF5:KLF6:KLF7	CYCCCDGCCCCGCCCYTCC	0.0001	4	22	0.0259	8	0.0051	C2H2 ZF
M10161_2.00:MAZ	GGGGGAGGGGAGGG	0.0001	4	36	0.0425	22	0.014	C2H2 ZF
M04432_2.00:KLF1:KLF12:KLF2:KLF3:KLF4:KLF5:KLF6:KLF7:KLF8	KGCCACGCCCA	0.0001	4	57	0.0672	47.3	0.0301	C2H2 ZF
M04229_2.00:ATF1:CREB1:CREM	SRTGACGTCABN	0.0001	4	17	0.02	4.7	0.003	bZIP
M00155_2.00:ELF5:SPI1:SPIB:SPIC	WDRVGGAAST	0.0001	4	290	0.342	410.1	0.2612	Ets
M04252_2.00:ATF2	BRTKACGTCAYN	0.0001	4	23	0.0271	9.4	0.006	bZIP
M03955_2.00:RELA	KGGGAATTCCCM	0.0001	4	14	0.0165	2.6	0.0016	Rel
M11243_2.00:RELA	GGGTTTTTCCV	0.0001	4	14	0.0165	3	0.0019	Rel
M06163_2.00:KLF1:KLF12:KLF2:KLF3:KLF4:KLF5:KLF6:KLF7	GRCHACGCCC	0.0001	4	95	0.112	100	0.0637	C2H2 ZF
M04757_2.00:EHF:ELF1:ELF2:ELF3:ELF4:ELF5:ETV6:ETV7:SPI1:SPIC	AACVAGGAAGTR	0.0001	4	47	0.0554	35.2	0.0224	Ets
M01914_2.00:TET1	NNCRCGYTN	0.0001	4	324	0.3821	470.8	0.2999	CxxC
M09317_2.00:NR2C1:NR2C2:NR2F1:NR2F2:NR2F6:NR4A1:NR4A2:NR4A3:PPARD:PPARG:RARA:RARB:RARG:RORA:RORB:RORC:RXRA:RXRB:RXRG	RAAADGKCA	0.0001	4	302	0.3561	432.2	0.2753	Nuclear receptor
M10189_2.00:EGR1:EGR2:EGR3:EGR4	TGCGTGGGCGK	0.0001	4	26	0.0307	12.7	0.0081	C2H2 ZF
M04718_2.00:EHF:ELF1:ELF2:ELF3:ELF4:ELF5:ELK1:ELK3:ELK4:ERF:ERG:ETS1:ETS2:ETV1:ETV2:ETV3:ETV3L:ETV4:ETV5:ETV6:ETV7:FEV:FLI1:GABPA:SPDEF	AAMCAGGAAGTR	0.0001	4	30	0.0354	16.7	0.0106	Ets
M01480_2.00:ELF5:ETV7:SPI1:SPIB:SPIC	WDVVGGAAG	0.0001	4	450	0.5307	696.1	0.4434	Ets
M05285_2.00:SIX1:SIX2:SIX4:SIX5	NRYGATACGG	0.0001	4	29	0.0342	15.4	0.0098	Homeodomain
M04340_2.00:JUN:JUNB:JUND	GATGACKCATM	0.0001	4	28	0.033	15	0.0095	bZIP
M09667_2.00:EHF:ELF1:ELF2:ELF3:ELF4:ELF5:ELK1:ELK3:ELK4:ERF:ERG:ETS1:ETS2:ETV1:ETV2:ETV3:ETV3L:ETV4:ETV5:ETV6:ETV7:FEV:FLI1:GABPA:SPDEF	AAHCMGGAAGT	0.0001	4	71	0.0837	66.3	0.0423	Ets
M02713_2.00:RELA	GGGGWTTTCC	0.0001	4	40	0.0472	28	0.0178	Rel
M02645_2.00:ELF1:ELF2:ELF4:ELK1:ELK3:ELK4:ERF:ERG:ETS1:ETS2:ETV1:ETV2:ETV3:ETV3L:ETV4:ETV5:FEV:FLI1:GABPA	VCGGATAYH	0.0001	4	89	0.105	91.1	0.058	Ets
M02980_2.00:ELF1:ELF2:ELF4:ELK1:ELK3:ELK4:ERF:ERG:ETS1:ETS2:ETV1:ETV2:ETV3:ETV3L:ETV4:ETV5:FEV:FLI1:GABPA	ACCGGAAGTD	0.0001	4	10	0.0118	0.5	0.0003	Ets
M02982_2.00:ELF1:ELF2:ELF4:ELK1:ELK3:ELK4:ERF:ERG:ETS1:ETS2:ETV1:ETV2:ETV3:ETV3L:ETV4:ETV5:FEV:FLI1:GABPA	ACCGGAAGTR	0.0001	4	10	0.0118	0.5	0.0003	Ets
M03010_2.00:ELF1:ELF2:ELF4:ELK1:ELK3:ELK4:ERF:ERG:ETS1:ETS2:ETV1:ETV2:ETV3:ETV3L:ETV4:ETV5:FEV:FLI1:GABPA	ACCGGAAGTD	0.0001	4	10	0.0118	0.5	0.0003	Ets
M03732_2.00:ELF1:ELF2:ELF4:ELK1:ELK3:ELK4:ERF:ERG:ETS1:ETS2:ETV1:ETV2:ETV3:ETV3L:ETV4:ETV5:ETV6:FEV:FLI1:GABPA	DACCGGAAGTG	0.0001	4	10	0.0118	0.5	0.0003	Ets
M04244_2.00:CREB3:CREB3L1	GRTGACRTCAYC	0.0001	4	10	0.0118	0.8	0.0005	bZIP
M04269_2.00:BATF:BATF3	GATGACGTCATC	0.0001	4	10	0.0118	0.8	0.0005	bZIP
M04296_2.00:CREB3L2:CREB3L4	GRTGACGTCAYC	0.0001	4	10	0.0118	0.8	0.0005	bZIP
M04322_2.00:ATF3:JDP2	GATGACRTCATC	0.0001	4	10	0.0118	0	0	bZIP
M04324_2.00:ATF3:JDP2	GATGACATCATC	0.0001	4	10	0.0118	0	0	bZIP
M04461_2.00:EGR1:EGR2:EGR3:EGR4	CMCGCCCACGCAM	0.0001	4	10	0.0118	0	0	C2H2 ZF
M04752_2.00:ELF1:ELF2:ELF4:ELK1:ELK3:ELK4:ERF:ERG:ETS1:ETS2:ETV1:ETV2:ETV3:ETV3L:ETV4:ETV5:FEV:FLI1:GABPA	NACCGGAAGTG	0.0001	4	10	0.0118	0	0	Ets
M07948_2.00:EHF:ELF1:ELF2:ELF3:ELF4:ELF5:ELK1:ELK3:ELK4:ERF:ERG:ETS1:ETS2:ETV1:ETV2:ETV3:ETV3L:ETV4:ETV5:ETV6:ETV7:FEV:FLI1:GABPA:SPDEF	GAACCCGGAAGTGG	0.0001	4	10	0.0118	0.5	0.0003	Ets
M07955_2.00:ELF1:ELF2:ELF4:ELK1:ELK3:ELK4:ERF:ERG:ETS1:ETS2:ETV1:ETV2:ETV3:ETV3L:ETV4:ETV5:FEV:FLI1:GABPA	CGGVRCCGGAAGTGV	0.0001	4	10	0.0118	0	0	Ets
M08198_2.00:EHF:ELF1:ELF2:ELF3:ELF4:ELF5:ELK1:ELK3:ELK4:ERF:ERG:ETS1:ETS2:ETV1:ETV2:ETV3:ETV3L:ETV4:ETV5:ETV6:ETV7:FEV:FLI1:GABPA:SPDEF	ACCCGGAAGY	0.0001	4	10	0.0118	0	0	Ets
M08911_2.00:SP2	CCCCCGGCCCCGCCCCCYSCCC	0.0001	4	10	0.0118	0	0	C2H2 ZF
M08970_2.00:SP2	CCCCCGGCCCCGCCCCCYSCCC	0.0001	4	10	0.0118	0	0	C2H2 ZF
M09017_2.00:ZFX:ZFY	SVGSGSCSCAGGCCBSGGC	0.0001	4	10	0.0118	0	0	C2H2 ZF
M10513_2.00:ELF1:ELF2:ELF4:ELK1:ELK3:ELK4:ERF:ERG:ETS1:ETS2:ETV1:ETV2:ETV3:ETV3L:ETV4:ETV5:FEV:FLI1:GABPA	VACCGGAAGTV	0.0001	4	10	0.0118	0.5	0.0003	Ets
M09534_2.00:EHF:ELF1:ELF2:ELF3:ELF4:ELF5:ETV6:ETV7:SPI1:SPIC	ACVAGGAAGT	0.0001	4	50	0.059	39.9	0.0254	Ets
M10291_2.00:WT1	CGCCCCCGCS	0.0001	4	54	0.0637	44	0.028	C2H2 ZF
M00805_2.00:IRF1:IRF2	AAANYGAAAS	0.0001	4	287	0.3384	407.8	0.2598	IRF
M10403_2.00:NFYA	YTCTGATTGGCYRR	0.0001	4	12	0.0142	2	0.0012	CBF/NF-Y
M04439_2.00:EGR1:EGR2:EGR3:EGR4	MMCGCCCACGCAC	0.0001	4	19	0.0224	7	0.0044	C2H2 ZF
M08999_2.00:ZNF281	CCCCTCCCCCACCCC	0.0001	4	19	0.0224	7	0.0045	C2H2 ZF
M10165_2.00:SP1:SP3:SP4:SP8:SP9	SCCCCKCCCCCGS	0.0001	4	47	0.0554	36.6	0.0233	C2H2 ZF
M09205_2.00:PBX1:PBX2:PBX3:PBX4	YTYTGATTGGCTGG	0.0001	4	20	0.0236	7.2	0.0046	Homeodomain
M10880_2.00:IRF1:IRF2	CTTTCACTTTCANT	0.0001	4	20	0.0236	7.5	0.0048	IRF
M08825_2.00:ATF3:JDP2	VTGACTCAB	0.0001	4	95	0.112	101.7	0.0648	bZIP
M10250_2.00:SP2	GGGCGGGAC	0.0001	4	33	0.0389	20.1	0.0128	C2H2 ZF
M10563_2.00:FOXO4	MTGTTGTTTACVTK	0.0001	4	21	0.0248	8.6	0.0055	Forkhead
M01001_2.00:JUN:JUNB:JUND	ATGACKCAH	0.0001	4	85	0.1002	87.3	0.0556	bZIP
M02712_2.00:RELA	SGGGTTTTTCCS	0.0001	4	22	0.0259	9.5	0.006	Rel
M09104_2.00:FOXA1:FOXA2:FOXA3:FOXB1:FOXB2	YBTTGTTTACWTW	0.0001	4	39	0.046	27.5	0.0175	Forkhead
M00226_2.00:KLF1:KLF12:KLF2:KLF3:KLF4:KLF5:KLF6:KLF7:KLF8	CCCGCCCA	0.0001	4	161	0.1899	202.6	0.129	C2H2 ZF
M08230_2.00:STAT1	AGTTTCRKTT	0.0001	4	23	0.0271	10.8	0.0069	STAT
M06072_2.00:EGR1:EGR2:EGR3:EGR4	CCMCGCCCACRCAC	0.0001	4	24	0.0283	11.9	0.0076	C2H2 ZF
M03020_2.00:FOXO1:FOXO3:FOXO4:FOXO6:FOXP4	GTAAACAA	0.0001	4	28	0.033	15.5	0.0099	Forkhead
M09043_2.00:E2F1:E2F2:E2F3:E2F4:E2F5:E2F6	NGGGCGGGAAGG	0.0001	4	43	0.0507	32.5	0.0207	E2F
M01986_2.00:FOXC1:FOXC2:FOXD1:FOXD2:FOXD3:FOXD4:FOXD4L1:FOXD4L3:FOXD4L4:FOXD4L5:FOXD4L6:FOXE1:FOXG1:FOXI1:FOXI2:FOXI3:FOXJ3:FOXK2:FOXL1:FOXL2:FOXS1	TGTAAACAAN	0.0001	4	109	0.1285	123.5	0.0787	Forkhead
M06118_2.00:SP1:SP3:SP5:SP6:SP8:SP9	GGCCMCGCCCMCYB	0.0001	4	42	0.0495	31.1	0.0198	C2H2 ZF
M00814_2.00:HNF4A:HNF4G:NR2E1	NRAGTCANNN	0.0001	4	489	0.5767	775.5	0.494	Nuclear receptor
M02733_2.00:EHF:ELF1:ELF2:ELF3:ELF4:ELF5:ETV6:ETV7:FEV	ACCCGGAAGT	0.0001	4	17	0.02	6	0.0038	Ets
M09968_2.00:JUN:JUNB:JUND	TGACTCAN	0.0001	4	139	0.1639	170	0.1083	bZIP
M00779_2.00:KLF1:KLF12:KLF3:KLF5:KLF8	RCCMCRCCCH	0.0001	4	327	0.3856	482.4	0.3072	C2H2 ZF
M08358_2.00:ZNF467	CCCTCCCCCYCC	0.0001	4	34	0.0401	22.7	0.0145	C2H2 ZF
M10268_2.00:ZBTB33	GCCGGGRGCAGG	0.0001	4	68	0.0802	65.6	0.0418	C2H2 ZF
M04558_2.00:SP1:SP3:SP4:SP5:SP6:SP8:SP9	NGCCACGCCCMCY	0.0001	4	33	0.0389	21.1	0.0134	C2H2 ZF
M09257_2.00:MECP2	CCCGGRR	0.0001	4	115	0.1356	133.8	0.0852	MBD
M09259_2.00:MECP2	CCCGGRR	0.0001	4	115	0.1356	133.8	0.0852	MBD
M04250_2.00:ATF2	NRTGACGTCAYN	0.0001	4	18	0.0212	6.8	0.0044	bZIP
M04419_2.00:KLF1:KLF12:KLF2:KLF3:KLF4:KLF5:KLF6:KLF7:KLF8	GRCCACGCCCW	0.0001	4	55	0.0649	48.6	0.0309	C2H2 ZF
M07954_2.00:ELF1:ELF2:ELF4:ELK1:ELK3:ELK4:ERF:ERG:ETS1:ETS2:ETV1:ETV2:ETV3:ETV3L:ETV4:ETV5:FEV:FLI1:GABPA	GVRCCGGAAGTGGN	0.0001	4	11	0.013	2	0.0013	Ets
M02727_2.00:MITF:TFEB	RTCACGTGAY	0.0001	4	9	0.0106	0.5	0.0003	bHLH
M04288_2.00:ATF3:JDP2	GATGACRTCATC	0.0001	4	9	0.0106	0	0	bZIP
M04321_2.00:ATF3:JDP2	GATGACGTCATC	0.0001	4	9	0.0106	0	0	bZIP
M04328_2.00:FOS:FOSB:FOSL1:FOSL2	GATGACRTCATC	0.0001	4	9	0.0106	0.3	0.0002	bZIP
M04378_2.00:ATF6:ATF6B	GRTGACGTCAYC	0.0001	4	9	0.0106	0	0	bZIP
M07928_2.00:EGR1:EGR2:EGR3:EGR4	CYCCGCCCCCGCVCC	0.0001	4	9	0.0106	0	0	C2H2 ZF
M07929_2.00:EGR1:EGR2:EGR3:EGR4	CCCCCSCCCCCGCCCMCGCM	0.0001	4	9	0.0106	0	0	C2H2 ZF
M09812_2.00:USF2	GTCACGTGA	0.0001	4	9	0.0106	0.5	0.0003	bHLH
M10494_2.00:ELF1:ELF2:ELF4:ELK1:ELK3:ELK4:ERF:ERG:ETS1:ETS2:ETV1:ETV2:ETV3:ETV3L:ETV4:ETV5:FEV:FLI1:GABPA	VNACMGGAWRTTN	0.0001	4	102	0.1203	114.2	0.0728	Ets
M00174_2.00:IRF3	RAANGGAAAC	0.0001	4	166	0.1958	213.8	0.1362	IRF
M00776_2.00:EGR1:EGR2:EGR3:EGR4	MCGCCCACGC	0.0001	4	84	0.0991	88.8	0.0566	C2H2 ZF
M00242_2.00:KLF10:KLF11	CCGCCCCC	0.0001	4	93	0.1097	101.1	0.0644	C2H2 ZF
M10518_2.00:ELF1:ELF2:ELF4:ELK1:ELK3:ELK4:ERF:ERG:ETS1:ETS2:ETV1:ETV2:ETV3:ETV3L:ETV4:ETV5:FEV:FLI1:GABPA	ACWTCCT	0.0001	4	249	0.2936	351	0.2236	Ets
M00241_2.00:KLF10:KLF11	CCGCCCCC	0.0001	4	105	0.1238	119.3	0.076	C2H2 ZF
M09868_2.00:USF1:USF2	WDRHCACGTGDYHW	0.0001	4	28	0.033	16.2	0.0103	bHLH
M10253_2.00:SP2	GNGGGGGGCGGGGCS	0.0001	4	28	0.033	16.1	0.0102	C2H2 ZF
M01862_2.00:SP1:SP3:SP4:SP5:SP8:SP9	NCCGCCCCC	0.001	3	75	0.0884	76.8	0.0489	C2H2 ZF
M01816_2.00:JUN:JUNB:JUND	ATGACGYAW	0.001	3	89	0.105	96.6	0.0615	bZIP
M03705_2.00:KLF15	RCCACRCCCMC	0.001	3	51	0.0601	44.7	0.0285	C2H2 ZF
M10482_2.00:ELF1:ELF2:ELF4:ELK1:ELK3:ELK4:ERF:ERG:ETS1:ETS2:ETV1:ETV2:ETV3:ETV3L:ETV4:ETV5:FEV:FLI1:GABPA	CACTTCCKGK	0.001	3	39	0.046	29	0.0185	Ets
M09951_2.00:ATF1:CREB1:CREM	NNTKACGTCASB	0.001	3	33	0.0389	22.7	0.0144	bZIP
M04716_2.00:EHF:ELF1:ELF2:ELF3:ELF4:ELF5:ELK1:ELK3:ELK4:ERF:ERG:ETS1:ETS2:ETV1:ETV2:ETV3:ETV3L:ETV4:ETV5:ETV6:ETV7:FEV:FLI1:GABPA:SPDEF	NAMSCGGAAGTR	0.001	3	16	0.0189	5.7	0.0036	Ets
M04758_2.00:EHF:ELF1:ELF2:ELF3:ELF4:ELF5:ETV6:ETV7:SPI1:SPIC	GACCCGGAAGTD	0.001	3	16	0.0189	5.4	0.0035	Ets
M09442_2.00:NFYC	BYRGCCAATCAGAR	0.001	3	16	0.0189	5.9	0.0037	Unknown
M08709_2.00:MITF:TFE3	TCACGTGACC	0.001	3	12	0.0142	2.9	0.0018	bHLH
M08743_2.00:MITF:TFE3:TFEB:TFEC	TCACGTGACC	0.001	3	12	0.0142	2.9	0.0018	bHLH
M09095_2.00:FOXC1:FOXC2:FOXD1:FOXD2:FOXD3:FOXD4:FOXD4L1:FOXD4L3:FOXD4L4:FOXD4L5:FOXD4L6:FOXE1:FOXF1:FOXG1:FOXI1:FOXI2:FOXI3:FOXJ2:FOXJ3:FOXK1:FOXK2:FOXL1:FOXL2:FOXS1	RRCCAATCAGAG	0.001	3	12	0.0142	2.9	0.0019	Forkhead
M09109_2.00:FOXC1:FOXC2:FOXD1:FOXD2:FOXD3:FOXD4:FOXD4L1:FOXD4L3:FOXD4L4:FOXD4L5:FOXD4L6:FOXE1:FOXF1:FOXG1:FOXI1:FOXI2:FOXI3:FOXJ2:FOXJ3:FOXK1:FOXK2:FOXL1:FOXL2:FOXS1	RRCCAATCAGAG	0.001	3	12	0.0142	2.9	0.0019	Forkhead
M08118_2.00:FOXC1:FOXC2:FOXG1:FOXI1:FOXI3:FOXJ2:FOXJ3:FOXK1:FOXK2:FOXP1:FOXP3:FOXP4	AWGTAAACANV	0.001	3	67	0.079	66.1	0.0421	Forkhead
M09515_2.00:EGR1:EGR2:EGR3:EGR4	YCCGCCCACGCN	0.001	3	37	0.0436	27.2	0.0173	C2H2 ZF
M00343_2.00:PAX2:PAX6	NNNKCCCGTCYBN	0.001	3	124	0.1462	150.5	0.0959	Homeodomain,Paired box
M04692_2.00:DMRT1:DMRT2:DMRT3:DMRTA2:DMRTB1:DMRTC2	AATGTAWCAATT	0.001	3	30	0.0354	19.4	0.0124	DM
M00249_2.00:WT1	NCTCCCCCGCN	0.001	3	69	0.0814	69.8	0.0445	C2H2 ZF
M01728_2.00:MITF:TFEB	CACGTGAC	0.001	3	58	0.0684	54.5	0.0347	bHLH
M11175_2.00:ESR1:ESR2:NR1D1:NR1D2:NR1H2:NR1H3:NR1H4:NR2C1:NR2C2:NR2F1:NR2F2:NR2F6:NR4A1:NR6A1:PPARA:PPARD:PPARG:RARA:RARB:RARG:RORA:RORB:RORC:RXRA:RXRB:RXRG:THRA	CCMGGAA	0.001	3	222	0.2618	309.9	0.1974	Nuclear receptor
M00346_2.00:PAX1:PAX2:PAX3:PAX5:PAX6:PAX7:PAX8:PAX9	SGTCACGSTY	0.001	3	40	0.0472	31.1	0.0198	Homeodomain,Paired box,Paired box
M11240_2.00:RELA	AAATCCCCT	0.001	3	35	0.0413	25.8	0.0164	Rel
M10621_2.00:GTF2I	VAGGAAGTGA	0.001	3	137	0.1616	171.3	0.1091	GTF2I-like
M04514_2.00:KLF15	GCCACGCCCCCH	0.001	3	27	0.0318	16.2	0.0103	C2H2 ZF
M05860_2.00:EGR1:EGR2:EGR3:EGR4	NNCCGCCCACGCA	0.001	3	26	0.0307	15.6	0.01	C2H2 ZF
M10809_2.00:PAX2	VHBAAACHC	0.001	3	616	0.7264	1028.6	0.6552	Homeodomain,Paired box
M02690_2.00:PAX2	HGTCACGB	0.001	3	258	0.3042	371.2	0.2365	Homeodomain,Paired box
M09599_2.00:BORCS8-MEF2B:MEF2A:MEF2B:MEF2C:MEF2D	CYAAAAATAG	0.001	3	110	0.1297	131	0.0834	MADS box
M10512_2.00:ELF1:ELF2:ELF4:ELK1:ELK3:ELK4:ERF:ERG:ETS1:ETS2:ETV1:ETV2:ETV3:ETV3L:ETV4:ETV5:FEV:FLI1:GABPA	CTTCCTG	0.001	3	522	0.6156	847.2	0.5396	Ets
M04283_2.00:JUN:JUNB:JUND	SATGASTCATC	0.001	3	20	0.0236	9.6	0.0061	bZIP
M08099_2.00:KLF1:KLF12:KLF2:KLF3:KLF4:KLF5:KLF6:KLF7	RGCCACACCCW	0.001	3	64	0.0755	63.4	0.0404	C2H2 ZF
M05868_2.00:GCM1:GCM2	ATGCGGGTR	0.001	3	23	0.0271	12	0.0077	GCM
M10002_2.00:FOS:FOSB:FOSL1:FOSL2	TGACTCAB	0.001	3	167	0.1969	220.5	0.1405	bZIP
M08161_2.00:NFKB1:RELA:RELB	GRATTCCCCNN	0.001	3	32	0.0377	22.7	0.0145	Rel
M05586_2.00:HNF4A:HNF4G:NR2E1	ADAAGTCAM	0.001	3	181	0.2134	243.8	0.1553	Nuclear receptor
M04511_2.00:KLF15	VCCACGCCCMCC	0.001	3	80	0.0943	86.7	0.0552	C2H2 ZF
M00665_2.00:FOXB1:FOXB2	NTGTAAACAAA	0.001	3	103	0.1215	120	0.0765	Forkhead
M03341_2.00:SRF	RCCATATATGGT	0.001	3	8	0.0094	0.3	0.0002	MADS box
M04268_2.00:BATF:BATF3	GATGACGTCATC	0.001	3	8	0.0094	0	0	bZIP
M04726_2.00:EHF:ELF1:ELF2:ELF3:ELF4:ELF5:ELK1:ELK3:ELK4:ERF:ERG:ETS1:ETS2:ETV1:ETV2:ETV3:ETV3L:ETV4:ETV5:ETV6:ETV7:FEV:FLI1:GABPA:SPDEF	AACCCGGAAGTR	0.001	3	8	0.0094	0.5	0.0003	Ets
M05649_2.00:ESR1:ESR2:NR1D1:NR1D2:NR1H2:NR1H3:NR1H4:NR2C1:NR2C2:NR2F1:NR2F2:NR2F6:NR4A1:NR4A2:NR4A3:NR5A2:NR6A1:PPARA:PPARD:PPARG:RARA:RARB:RARG:RORA:RORB:RORC:RXRA:RXRB:RXRG	AAGGTCAAAAGGTCAH	0.001	3	8	0.0094	0	0	Nuclear receptor
M07720_2.00:ZNF785	TGTGTGTGTGKGYATGTGTRTGTRYSWGT	0.001	3	8	0.0094	0.7	0.0005	C2H2 ZF
M07819_2.00:JUN:JUNB:JUND	SATGACGTCAYCNH	0.001	3	8	0.0094	0.8	0.0005	bZIP
M07860_2.00:YY1	GCCGCCATCTTGGNK	0.001	3	8	0.0094	0	0	C2H2 ZF
M07990_2.00:ESR1:ESR2:NR1D1:NR1D2:NR1H2:NR1H3:NR1H4:NR2C1:NR2C2:NR2F1:NR2F2:NR2F6:NR4A1:NR6A1:PPARA:PPARD:PPARG:RARA:RARB:RARG:RORA:RORB:RORC:RXRA:RXRB:RXRG:THRA	WBYRCTTCCGGGTCR	0.001	3	8	0.0094	0	0	Nuclear receptor
M07991_2.00:ESR1:ESR2:NR1D1:NR1D2:NR1H2:NR1H3:NR1H4:NR2C1:NR2C2:NR2F1:NR2F2:NR2F6:NR4A1:NR6A1:PPARA:PPARD:PPARG:RARA:RARB:RARG:RORA:RORB:RORC:RXRA:RXRB:RXRG:THRA	DWBYRCTTCCGGGTC	0.001	3	8	0.0094	0	0	Nuclear receptor
M09242_2.00:IRF1:IRF2	RAAANTGAAASTGAAASTRA	0.001	3	8	0.0094	0	0	IRF
M10484_2.00:EHF:ELF1:ELF2:ELF3:ELF4:ELF5:ELK1:ELK3:ELK4:ERF:ERG:ETS1:ETS2:ETV1:ETV2:ETV3:ETV3L:ETV4:ETV5:ETV6:ETV7:FEV:FLI1:GABPA:SPDEF	AACCCGGAAGTR	0.001	3	8	0.0094	0.5	0.0003	Ets
M10948_2.00:SRF	GNCCAWATAAGGMMANNN	0.001	3	8	0.0094	0.3	0.0002	MADS box
M10951_2.00:SRF	GCCATATATGGCCAK	0.001	3	8	0.0094	0	0	MADS box
M11426_2.00:NRF1	YGCGCMTGCGC	0.001	3	8	0.0094	0	0	Unknown
M08590_2.00:MEF2A:MEF2C	CTAWAAATAG	0.001	3	116	0.1368	140.3	0.0893	MADS box
M09542_2.00:FOXA1:FOXA2:FOXA3:FOXB1:FOXB2	WRWGTAAACARG	0.001	3	31	0.0366	21.1	0.0134	Forkhead
M10514_2.00:ELF1:ELF2:ELF4:ELK1:ELK3:ELK4:ERF:ERG:ETS1:ETS2:ETV1:ETV2:ETV3:ETV3L:ETV4:ETV5:FEV:FLI1:GABPA	CWTCCKGT	0.001	3	86	0.1014	95.1	0.0606	Ets
M00560_2.00:NKX3-1:NKX3-2	YTAAGTGBNN	0.001	3	234	0.2759	332.3	0.2116	Homeodomain
M00342_2.00:PAX2:PAX4:PAX6	NNTGCTAATTADTN	0.001	3	30	0.0354	20.1	0.0128	Homeodomain,Paired box
M00175_2.00:IRF4:IRF8	NWNCGAAACY	0.001	3	262	0.309	380.2	0.2422	IRF
M09018_2.00:NFYA	YTCTGATTGGYTRV	0.001	3	14	0.0165	4.6	0.0029	CBF/NF-Y
M09019_2.00:NFYA	YTCTGATTGGYTRV	0.001	3	14	0.0165	4.6	0.0029	CBF/NF-Y
M09035_2.00:TFDP1:TFDP2:TFDP3	RGRRGGCGGGAAAN	0.001	3	14	0.0165	5	0.0032	E2F
M00301_2.00:NKX2-1:NKX2-2:NKX2-3:NKX2-4:NKX2-5:NKX2-6:NKX2-8	HNRAGTGB	0.001	3	736	0.8679	1275.7	0.8126	Homeodomain
M04843_2.00:FOXC1:FOXC2:FOXD1:FOXD2:FOXD3:FOXD4:FOXD4L1:FOXD4L3:FOXD4L4:FOXD4L5:FOXD4L6:FOXE1:FOXF1:FOXF2:FOXG1:FOXI1:FOXI3:FOXJ3:FOXK2:FOXL1:FOXL2:FOXP1:FOXS1	NWACGTAAACAH	0.001	3	103	0.1215	121.8	0.0776	Forkhead
M06164_2.00:KLF1:KLF12:KLF2:KLF3:KLF4:KLF5:KLF6:KLF7	GGCCACGCCCATBN	0.001	3	34	0.0401	25.5	0.0162	C2H2 ZF
M09596_2.00:IRF1:IRF2	GAAASYGAAASY	0.001	3	84	0.0991	93.4	0.0595	IRF
M09036_2.00:E2F1:E2F2:E2F3:E2F4:E2F5:E2F6	GGGGGCGGGAARD	0.001	3	27	0.0318	17.2	0.011	E2F
M08253_2.00:ZNF692	GGYGGGGCCCACC	0.001	3	15	0.0177	5.3	0.0034	C2H2 ZF
M08338_2.00:ZNF692	GGYGGGGCCCACC	0.001	3	15	0.0177	5.3	0.0034	C2H2 ZF
M09050_2.00:EHF:ELF1:ELF2:ELF3:ELF4:ELF5:ELK1:ELK3:ELK4:ERF:ERG:ETS1:ETS2:ETV1:ETV2:ETV3:ETV3L:ETV4:ETV5:ETV6:ETV7:FEV:FLI1:GABPA:SPDEF	GAACCCGGAAGTGS	0.001	3	15	0.0177	5.3	0.0034	Ets
M10949_2.00:SRF	VWCCAWAWAAGGV	0.001	3	15	0.0177	5.6	0.0036	MADS box
M00159_2.00:ELF1:ELF2:ELF4:SPDEF	WNCCGGATNY	0.001	3	138	0.1627	176.3	0.1123	Ets
M10004_2.00:JUN:JUNB:JUND	TGACTC	0.001	3	359	0.4233	552.5	0.352	bZIP
M06170_2.00:KLF1:KLF12:KLF8	GRCCACGCCCA	0.001	3	51	0.0601	47.5	0.0303	C2H2 ZF
M09087_2.00:FOXO1:FOXO3:FOXO4:FOXO6:FOXP4	DGTAAACARS	0.001	3	87	0.1026	98.1	0.0625	Forkhead
M10887_2.00:IRF4:IRF8	MVNRAAANGAAA	0.001	3	312	0.3679	470	0.2993	IRF
M04509_2.00:ZNF281	GCCCCTCCCCCA	0.001	3	25	0.0295	15.9	0.0101	C2H2 ZF
M07604_2.00:ZNF222	GCTGACATB	0.001	3	132	0.1557	167.7	0.1068	C2H2 ZF
M08115_2.00:FOXC2:FOXJ3:FOXK2:FOXP1:FOXP2:FOXP3:FOXP4	NDGTAAACAGDN	0.001	3	32	0.0377	23.8	0.0152	Forkhead
M10472_2.00:ELF5:SPI1:SPIB:SPIC	NNCHTYYACTTCCTCTTTT	0.001	3	16	0.0189	6.7	0.0043	Ets
M09669_2.00:FOXC1:FOXC2:FOXD1:FOXD2:FOXD3:FOXD4:FOXD4L1:FOXD4L3:FOXD4L4:FOXD4L5:FOXD4L6:FOXE1:FOXG1:FOXI1:FOXI2:FOXI3:FOXJ3:FOXK2:FOXL1:FOXL2:FOXS1	ATGTMAACACACC	0.001	3	11	0.013	3	0.0019	Forkhead
M10471_2.00:EHF:ELF1:ELF2:ELF3:ELF4:ELF5:ETV6:ETV7:SPIC	YTACTTCCTG	0.001	3	11	0.013	2.8	0.0018	Ets
M01989_2.00:FOXO1:FOXO3:FOXO4:FOXO6	NNGTAAACAH	0.001	3	330	0.3892	501.1	0.3192	Forkhead
M09078_2.00:ELF1:ELF2:ELF4:ELK1:ELK3:ELK4:ERF:ERG:ETS1:ETS2:ETV1:ETV2:ETV3:ETV3L:ETV4:ETV5:FEV:FLI1:GABPA	GRGRCAGGAAGTGG	0.001	3	24	0.0283	14.5	0.0092	Ets
M07971_2.00:PBX3	GBCRGCCAATCAGRR	0.001	3	17	0.02	7.4	0.0047	Homeodomain
M01822_2.00:JUN:JUNB:JUND	ATGACTCAH	0.001	3	36	0.0425	28.7	0.0183	bZIP
M09989_2.00:FOS:FOSB:FOSL1:FOSL2	TGACTCAD	0.001	3	131	0.1545	166.4	0.106	bZIP
M04170_2.00:ARNT:ARNT2	GTCACGTGMN	0.001	3	21	0.0248	11.1	0.0071	bHLH
M11234_2.00:NFATC1:NFATC2:NFATC3:NFATC4	TTTCCAN	0.001	3	357	0.421	551	0.351	Rel
M08740_2.00:MITF:TFE3:TFEB:TFEC	TCACGTGACC	0.001	3	19	0.0224	9.2	0.0059	bHLH
M10173_2.00:KLF1:KLF12:KLF2:KLF3:KLF4:KLF5:KLF6:KLF7:KLF8	CCCCACCCMG	0.001	3	149	0.1757	195	0.1242	C2H2 ZF
M07727_2.00:ZNF460	CGCCGCCTCCCC	0.001	3	49	0.0578	45.8	0.0292	C2H2 ZF
M10501_2.00:EHF:ELF1:ELF2:ELF3:ELF4:ELF5:ETV6:ETV7:SPI1:SPIC	AWAAGGAAGTW	0.001	3	99	0.1167	117	0.0745	Ets
M09101_2.00:FOXP1:FOXP2:FOXP3:FOXP4	WGTAAACAV	0.001	3	160	0.1887	213.4	0.1359	Forkhead
M04759_2.00:EHF:ELF1:ELF2:ELF3:ELF4:ELF5:ETV6:ETV7:SPI1:SPIC	AASGAGGAAGTR	0.001	3	29	0.0342	20.6	0.0131	Ets
M09054_2.00:EHF:ELF1:ELF2:ELF3:ELF4:ELF5:ETV6:ETV7:SPI1:SPIC	GGAASSAGGAAGTGR	0.001	3	29	0.0342	20.8	0.0132	Ets
M00125_2.00:ATF3:JDP2	DRTGACGYVN	0.001	3	161	0.1899	215.6	0.1373	bZIP
M09251_2.00:BORCS8-MEF2B:MEF2A:MEF2B:MEF2C:MEF2D	CYAAAAATAGMAAC	0.001	3	78	0.092	86.3	0.055	MADS box
M09485_2.00:ATF1:CREB1:CREM	GATGACGTCA	0.001	3	28	0.033	19.3	0.0123	bZIP
M01974_2.00:FOXC1:FOXC2:FOXD1:FOXD2:FOXD3:FOXD4:FOXD4L1:FOXD4L3:FOXD4L4:FOXD4L5:FOXD4L6:FOXE1:FOXG1:FOXI1:FOXI2:FOXI3:FOXJ3:FOXK2:FOXL1:FOXL2:FOXS1	RTAAACAA	0.001	3	111	0.1309	136.8	0.0872	Forkhead
M00997_2.00:CEBPG	NTTACGCAA	0.001	3	41	0.0483	35.5	0.0226	bZIP
M08116_2.00:FOXP1:FOXP2:FOXP3:FOXP4	AWGTAAACARA	0.001	3	53	0.0625	51.4	0.0328	Forkhead
M09057_2.00:ELF1:ELF2:ELF4:ELK1:ELK3:ELK4:ERF:ERG:ETS1:ETS2:ETV1:ETV2:ETV3:ETV3L:ETV4:ETV5:FEV:FLI1:GABPA	RGRCAGGAAGYGG	0.001	3	53	0.0625	51	0.0325	Ets
M05833_2.00:MITF:TFE3:TFEB:TFEC	CACGTGAC	0.001	3	58	0.0684	58.2	0.0371	bHLH
M09691_2.00:RELA	BGGRTTTYCCC	0.001	3	58	0.0684	58.7	0.0374	Rel
M09547_2.00:FOXO1:FOXO3:FOXO4:FOXO6	GTAAACAG	0.001	3	95	0.112	112.8	0.0718	Forkhead
M04729_2.00:EHF:ELF1:ELF2:ELF3:ELF4:ELF5:ELK1:ELK3:ELK4:ERF:ERG:ETS1:ETS2:ETV1:ETV2:ETV3:ETV3L:ETV4:ETV5:ETV6:ETV7:FEV:FLI1:GABPA:SPDEF	AATSCGGAAGTR	0.001	3	9	0.0106	2	0.0013	Ets
M06012_2.00:ARNT:ARNT2	RTACGTGACC	0.001	3	9	0.0106	1.4	0.0009	bHLH
M07816_2.00:JUN:JUNB:JUND	TGATGACTCATNYHY	0.001	3	9	0.0106	1.3	0.0008	bZIP
M09487_2.00:JUN:JUNB:JUND	ATGACGTCATCN	0.001	3	9	0.0106	1.2	0.0008	bZIP
M10890_2.00:IRF4:IRF8	RAARTGAAACTG	0.001	3	9	0.0106	1.9	0.0012	IRF
M10463_2.00:EBF1	TCYCAGGGGAATTB	0.001	3	26	0.0307	17.3	0.011	EBF1
M04410_2.00:KLF1:KLF12:KLF2:KLF3:KLF4:KLF5:KLF6:KLF7:KLF8	VCCACRCCCH	0.001	3	173	0.204	236.4	0.1506	C2H2 ZF
M10162_2.00:MAZ	GGGGAGGG	0.001	3	149	0.1757	198	0.1261	C2H2 ZF
M02432_2.00:LCOR	VAYCGAAACT	0.001	3	67	0.079	71.4	0.0455	Pipsqueak
M05838_2.00:JUN:JUNB:JUND	ATGACTCA	0.001	3	92	0.1085	108.4	0.0691	bZIP
M09980_2.00:ATF3:JDP2	GMTGACGYAATV	0.001	3	25	0.0295	16.6	0.0105	bZIP
M08739_2.00:BHLHA15	GCAGCAGCTGG	0.001	3	31	0.0366	23.7	0.0151	bHLH
M08774_2.00:BHLHA15	GCAGCAGCTGG	0.001	3	31	0.0366	23.7	0.0151	bHLH
M11180_2.00:ESR1:ESR2:HNF4A:HNF4G:NR1D1:NR1D2:NR1H2:NR1H3:NR1H4:NR2C1:NR2C2:NR2F1:NR2F2:NR2F6:NR4A1:NR4A2:NR4A3:NR5A2:NR6A1:PPARA:PPARD:PPARG:RARA:RARB:RARG:RORA:RORB:RORC:RXRA:RXRB:RXRG:THRA:THRB	TGARCCYTTGACCCCW	0.001	3	13	0.0153	4.3	0.0028	Nuclear receptor
M11425_2.00:NRF1	GCGCMTGCGCV	0.001	3	13	0.0153	4.7	0.003	Unknown
M09992_2.00:JUN:JUNB:JUND	TGACTCAN	0.001	3	121	0.1427	153.3	0.0976	bZIP
M02773_2.00:MITF:TFE3	AYCACGTGAC	0.001	3	30	0.0354	22.3	0.0142	bHLH
M04289_2.00:ATF3:JDP2	VATGASTCATS	0.001	3	30	0.0354	22.5	0.0143	bZIP
M04078_2.00:MITF:TFEC	MVCACGTGACV	0.001	3	7	0.0083	0	0	bHLH
M04301_2.00:ATF2:CREB5	NATGACGTCATN	0.001	3	7	0.0083	0.8	0.0005	bZIP
M07703_2.00:ZNF777	CCGACGK	0.001	3	7	0.0083	0	0	C2H2 ZF
M08178_2.00:NFYB	RAAYSRRCCAATCAG	0.001	3	7	0.0083	1	0.0006	Unknown
M09011_2.00:ZIC1:ZIC2:ZIC3:ZIC4	KGCYHCCTGCTGWGM	0.001	3	7	0.0083	1	0.0006	C2H2 ZF
M10526_2.00:FOXC1:FOXC2:FOXD1:FOXD2:FOXD3:FOXD4:FOXD4L1:FOXD4L3:FOXD4L4:FOXD4L5:FOXD4L6:FOXE1:FOXF1:FOXF2:FOXG1:FOXI1:FOXI3:FOXK2:FOXL1:FOXL2:FOXP4:FOXS1	NSNVAGTAAATAAACA	0.001	3	7	0.0083	0	0	Forkhead
M08073_2.00:JUN:JUNB:JUND	ARRRRATGASTCAT	0.001	3	23	0.0271	14.9	0.0095	bZIP
M03648_2.00:ATF3:FOSB:JDP2	SRTGACGTCAYS	0.001	3	14	0.0165	5.1	0.0032	bZIP
M08027_2.00:ELF5:SPI1:SPIB:SPIC	AAAAAGAGGAAGTGR	0.001	3	22	0.0259	14	0.0089	Ets
M08801_2.00:ATF3:JDP2	GGTSACGTGAB	0.001	3	22	0.0259	13.9	0.0088	bZIP
M09252_2.00:BORCS8-MEF2B:MEF2A:MEF2B:MEF2C:MEF2D	DGCTAAAAATAGMH	0.001	3	76	0.0896	85.5	0.0544	MADS box
M01959_2.00:E2F1:E2F2:E2F3:E2F4:E2F5:E2F6	NVGCGCGCCAN	0.001	3	44	0.0519	40.3	0.0257	E2F
M08317_2.00:KLF10:KLF11	GCCMCGCCCCCNSCC	0.001	3	21	0.0248	12.5	0.008	C2H2 ZF
M10885_2.00:IRF4:IRF8	RGGAAGTGA	0.001	3	242	0.2854	354.2	0.2256	IRF
M10499_2.00:ELF1:ELF2:ELF4:ELK1:ELK3:ELK4:ERF:ERG:ETS1:ETS2:ETV1:ETV2:ETV3:ETV3L:ETV4:ETV5:FEV:FLI1:GABPA	RCAGGAAGTGVKTGS	0.001	3	20	0.0236	11.5	0.0073	Ets
M04401_2.00:KLF1:KLF12:KLF2:KLF3:KLF4:KLF5:KLF6:KLF7	BGCCACGCCCH	0.001	3	62	0.0731	65.9	0.042	C2H2 ZF
M09537_2.00:SPI1:SPIB:SPIC	AAAGRGGAAGTG	0.001	3	28	0.033	20.9	0.0133	Ets
M09185_2.00:SIX1:SIX2:SIX4:SIX5	TGAAAYYTGAKMCY	0.001	3	16	0.0189	7.3	0.0047	Homeodomain
M04059_2.00:MITF:TFE3	NGTCACATGBY	0.001	3	19	0.0224	10.5	0.0067	bHLH
M08792_2.00:ATF1:CREB1:CREM	TGACGTCACYK	0.001	3	19	0.0224	10.9	0.0069	bZIP
M10228_2.00:KLF10:KLF11	GGSGGTGBAV	0.001	3	284	0.3349	427.8	0.2725	C2H2 ZF
M04693_2.00:DMRT1:DMRT2:DMRT3:DMRTA2:DMRTB1:DMRTC2	AWTGTAWCAATD	0.001	3	40	0.0472	35.8	0.0228	DM
M10200_2.00:CTCFL	GCGCCCCCT	0.001	3	18	0.0212	9.6	0.0061	C2H2 ZF
M02778_2.00:MITF:TFEC	ATCACGTGAY	0.001	3	43	0.0507	39.2	0.025	bHLH
M10198_2.00:EGR1:EGR2:EGR3:EGR4	HGTGGGHGGG	0.001	3	150	0.1769	201.5	0.1284	C2H2 ZF
M04540_2.00:KLF13:KLF9	NGCCACGCCCCCC	0.001	3	27	0.0318	19.1	0.0122	C2H2 ZF
M09089_2.00:FOXP1:FOXP2:FOXP3:FOXP4	DGTAAACAR	0.001	3	123	0.145	158.3	0.1008	Forkhead
M04302_2.00:ATF2:CREB5	NATGACRTCATY	0.001	3	10	0.0118	2.8	0.0018	bZIP
M01476_2.00:EHF:ELF1:ELF2:ELF3:ELF4:ELF5:ETV6:ETV7	DNVMGGAART	0.001	3	439	0.5177	706.5	0.45	Ets
M00370_2.00:NR2E3	NNNARATATCAAN	0.001	3	63	0.0743	67.8	0.0432	Nuclear receptor
M01802_2.00:XBP1	NHNACGTRD	0.001	3	165	0.1946	226.7	0.1444	bZIP
M10679_2.00:HOXA3:HOXA4:HOXA5:HOXA6:HOXA7:HOXA9:HOXB3:HOXB4:HOXB5:HOXB6:HOXB7:HOXB8:HOXB9:HOXC4:HOXC5:HOXC6:HOXC8:HOXC9:HOXD3:HOXD4:HOXD8:HOXD9:PDX1	YCAATCT	0.001	3	42	0.0495	38.7	0.0246	Homeodomain
M10473_2.00:ELF5:SPI1:SPIB:SPIC	AGAGGAAG	0.001	3	168	0.1981	231.7	0.1476	Ets
M10005_2.00:MAF:MAFA:MAFB:MAFG:MAFK:NRL	TGACT	0.001	3	745	0.8785	1303.2	0.8301	bZIP
M10163_2.00:KLF1:KLF12:KLF2:KLF3:KLF4:KLF5:KLF6:KLF7:KLF8	SCCMCACCCW	0.001	3	99	0.1167	121	0.0771	C2H2 ZF
M08726_2.00:BHLHE40:BHLHE41	RGCACGTGAS	0.001	3	25	0.0295	17.5	0.0111	bHLH
M09157_2.00:SIX1:SIX2:SIX4:SIX5	TGAAAYHTGAKAC	0.001	3	25	0.0295	17.2	0.011	Homeodomain
M11226_2.00:NFAT5	KGKAWTTTTCCAB	0.001	3	25	0.0295	17.4	0.0111	Rel
M09058_2.00:ELF1:ELF2:ELF4:ELK1:ELK3:ELK4:ERF:ERG:ETS1:ETS2:ETV1:ETV2:ETV3:ETV3L:ETV4:ETV5:FEV:FLI1:GABPA	GRVRGGAARMRGA	0.01	2	177	0.2087	247.2	0.1575	Ets
M09074_2.00:ELF1:ELF2:ELF4:ELK1:ELK3:ELK4:ERF:ERG:ETS1:ETS2:ETV1:ETV2:ETV3:ETV3L:ETV4:ETV5:FEV:FLI1:GABPA	GRVRGGAARMRGA	0.01	2	177	0.2087	247.2	0.1575	Ets
M04804_2.00:SPI1:SPIB:SPIC	AAWGRGGAAGTR	0.01	2	24	0.0283	16.9	0.0108	Ets
M08120_2.00:FOXI1:FOXJ3:FOXK1:FOXK2	NRDGTAAACAAGVN	0.01	2	24	0.0283	16.9	0.0108	Forkhead
M00869_2.00:HSF1	GAANSTTCB	0.01	2	487	0.5743	797.3	0.5078	HSF
M11217_2.00:NFATC1:NFATC2:NFATC3:NFATC4	GGAAAA	0.01	2	363	0.4281	571	0.3637	Rel
M11221_2.00:NFATC1:NFATC2:NFATC3:NFATC4	GGAAAA	0.01	2	363	0.4281	571	0.3637	Rel
M11223_2.00:NFATC1:NFATC2:NFATC3:NFATC4	GGAAAA	0.01	2	363	0.4281	571	0.3637	Rel
M10509_2.00:ELF1:ELF2:ELF4:ELK1:ELK3:ELK4:ERF:ERG:ETS1:ETS2:ETV1:ETV2:ETV3:ETV3L:ETV4:ETV5:FEV:FLI1:GABPA	MGVSRGGAAG	0.01	2	212	0.25	306.2	0.195	Ets
M04748_2.00:ELF1:ELF2:ELF4:SPDEF	NAMCCGGATGTN	0.01	2	11	0.013	3.3	0.0021	Ets
M09052_2.00:ELF1:ELF2:ELF4:ELK1:ELK3:ELK4:ERF:ERG:ETS1:ETS2:ETV1:ETV2:ETV3:ETV3L:ETV4:ETV5:FEV:FLI1:GABPA	RGRCAGGAAGTGG	0.01	2	23	0.0271	15.6	0.0099	Ets
M05043_2.00:NKX2-1:NKX2-2:NKX2-3:NKX2-4:NKX2-5:NKX2-6:NKX2-8	GTBAAGTGGN	0.01	2	115	0.1356	147.9	0.0942	Homeodomain
M04908_2.00:ISL1:ISL2:NOTO:SHOX:SHOX2:VSX1	YTAAGTGC	0.01	2	170	0.2005	237	0.1509	Homeodomain
M10239_2.00:ZNF148	CCCCKCCCCCNC	0.01	2	65	0.0767	71.4	0.0455	C2H2 ZF
M11401_2.00:TEAD3:TEAD4	AAAAATAT	0.01	2	295	0.3479	450.4	0.2869	TEA
M09321_2.00:ESR1:ESR2:ESRRA:ESRRB:ESRRG	TCAAGGTCAC	0.01	2	36	0.0425	31.6	0.0201	Nuclear receptor
M05012_2.00:NKX3-1:NKX3-2	GTTAAGTGGK	0.01	2	28	0.033	21.1	0.0134	Homeodomain
M04464_2.00:KLF1:KLF12:KLF2:KLF3:KLF4:KLF5:KLF6:KLF7	CVCCACGCCCW	0.01	2	116	0.1368	149.1	0.095	C2H2 ZF
M05557_2.00:BORCS8-MEF2B:MEF2A:MEF2B:MEF2C:MEF2D	CYAWATWWGG	0.01	2	79	0.0932	92.2	0.0587	MADS box
M04023_2.00:ATF1:CREB1:CREM	RTGACGTAGG	0.01	2	12	0.0142	4.3	0.0027	bZIP
M04270_2.00:BATF:BATF3	SRTGACGTCAYC	0.01	2	12	0.0142	5	0.0032	bZIP
M04286_2.00:ATF3:JDP2	SRTGACGTCAYS	0.01	2	12	0.0142	4.7	0.003	bZIP
M04746_2.00:EHF:ELF1:ELF2:ELF3:ELF4:ELF5:ELK1:ELK3:ELK4:ERF:ERG:ETS1:ETS2:ETV1:ETV2:ETV3:ETV3L:ETV4:ETV5:ETV6:ETV7:FEV:FLI1:GABPA:SPDEF	AACCCGGAAGTR	0.01	2	12	0.0142	4.7	0.003	Ets
M04803_2.00:SPI1:SPIB:SPIC	DAWGCGGAAGTR	0.01	2	27	0.0318	20.4	0.013	Ets
M08106_2.00:E2F1:E2F2:E2F3:E2F4:E2F5:E2F6	TGGCGCCAWR	0.01	2	52	0.0613	53.9	0.0343	E2F
M09076_2.00:EHF:ELF1:ELF2:ELF3:ELF4:ELF5:ETV6:ETV7:SPI1:SPIC	GGAAGRAGGAAGARGRR	0.01	2	20	0.0236	13	0.0083	Ets
M09492_2.00:DDIT3	ATGATGCAAT	0.01	2	20	0.0236	12.8	0.0082	bZIP
M05540_2.00:IRF4:IRF8	NYGAAACTGAAACTR	0.01	2	8	0.0094	1.4	0.0009	IRF
M07836_2.00:JUN:JUNB:JUND	GATGACGTCATYYHN	0.01	2	8	0.0094	1.2	0.0008	bZIP
M10266_2.00:HIC1	BNGGGKTGCCCGCNSGCS	0.01	2	8	0.0094	1.2	0.0008	C2H2 ZF
M10929_2.00:MEF2A	NKTWCCATAWATRGWAAB	0.01	2	8	0.0094	1.2	0.0008	MADS box
M10956_2.00:SRF	GBCCAWATAWGGMC	0.01	2	8	0.0094	1.4	0.0009	MADS box
M10150_2.00:KLF1:KLF12:KLF2:KLF3:KLF4:KLF5:KLF6:KLF7:KLF8	GCAGGGGGYGGGGCSG	0.01	2	19	0.0224	11.4	0.0072	C2H2 ZF
M10278_2.00:ZFP42	AARATGGCKGCC	0.01	2	19	0.0224	11.6	0.0074	C2H2 ZF
M09456_2.00:BHLHE40:BHLHE41	KCACGTGMCN	0.01	2	26	0.0307	19.8	0.0126	bHLH
M10294_2.00:SP1:SP3:SP4:SP5:SP8:SP9	GGGGCGGGGT	0.01	2	144	0.1698	195.4	0.1245	C2H2 ZF
M04685_2.00:DMRT1:DMRT2:DMRT3:DMRTA2:DMRTC2	TGTATCRTTC	0.01	2	13	0.0153	5.2	0.0033	DM
M09048_2.00:ELF1:ELF2:ELF4:ELK1:ELK3:ELK4:ERF:ERG:ETS1:ETS2:ETV1:ETV2:ETV3:ETV3L:ETV4:ETV5:FEV:FLI1:GABPA	RRARACAGGAARTRGS	0.01	2	13	0.0153	5.1	0.0032	Ets
M09053_2.00:EHF:ELF1:ELF2:ELF3:ELF4:ELF5:ETV6:ETV7:FEV	RAACCAGGAAGTRGS	0.01	2	13	0.0153	5.8	0.0037	Ets
M09067_2.00:ELF1:ELF2:ELF4:ELK1:ELK3:ELK4:ERF:ERG:ETS1:ETS2:ETV1:ETV2:ETV3:ETV3L:ETV4:ETV5:FEV:FLI1:GABPA	RRARACAGGAARTRGS	0.01	2	13	0.0153	5.1	0.0032	Ets
M09071_2.00:EHF:ELF1:ELF2:ELF3:ELF4:ELF5:ETV6:ETV7:FEV	RAACCAGGAAGTRGS	0.01	2	13	0.0153	5.8	0.0037	Ets
M08782_2.00:NFE2:NFE2L1:NFE2L2:NFE2L3	NATGACT	0.01	2	338	0.3986	528.1	0.3364	bZIP
M08831_2.00:NFE2:NFE2L1:NFE2L2:NFE2L3	NATGACT	0.01	2	338	0.3986	528.1	0.3364	bZIP
M04290_2.00:ATF3:JDP2	NRTGACGTCAYS	0.01	2	18	0.0212	10.7	0.0068	bZIP
M08881_2.00:BCL11A:BCL11B	YTYTCACTTCCTCTTTY	0.01	2	18	0.0212	10.6	0.0067	C2H2 ZF
M01715_2.00:MITF:TFE3:TFEB:TFEC	BCDCGTGAYN	0.01	2	85	0.1002	102.1	0.0651	bHLH
M09255_2.00:BORCS8-MEF2B:MEF2A:MEF2B:MEF2C:MEF2D	WKCTAAAAATAGMW	0.01	2	85	0.1002	102.1	0.065	MADS box
M02698_2.00:CDC5L	CGCGCTGAGCB	0.01	2	14	0.0165	6.2	0.004	Myb/SANT
M07757_2.00:ZNF783	CSGCGKCC	0.01	2	14	0.0165	6.7	0.0043	C2H2 ZF
M11037_2.00:CDC5L	VGCTCAGCGCG	0.01	2	14	0.0165	6.2	0.004	Myb/SANT
M00994_2.00:CEBPA:CEBPB:CEBPE	TTDCGCAA	0.01	2	40	0.0472	37.7	0.024	bZIP
M04259_2.00:ATF1:CREB1:CREM	NGTGACGTA	0.01	2	17	0.02	9.3	0.0059	bZIP
M09250_2.00:BORCS8-MEF2B:MEF2A:MEF2B:MEF2C:MEF2D	CTAAAAATAGMH	0.01	2	81	0.0955	96	0.0611	MADS box
M04910_2.00:ISL1:ISL2:NOTO:SHOX:SHOX2:VSX1	BTAAGTGC	0.01	2	195	0.23	280.8	0.1789	Homeodomain
M00281_2.00:ALX1:ALX3:ALX4:ARX:BARX1:BARX2:BSX:DLX1:DLX2:DLX3:DLX6:DRGX:EMX1:EMX2:EN1:EN2:ESX1:EVX1:EVX2:GBX1:GBX2:GSX1:GSX2:HESX1:HOXA2:HOXA3:HOXB2:HOXB3:HOXD3:ISX:LBX1:LBX2:LHX1:LHX2:LHX3:LHX4:LHX5:LHX6:LHX8:LHX9:LMX1A:LMX1B:MEOX1:MIXL1:MNX1:MSX1:MSX2:NKX1-1:NKX1-2:NOBOX:NOTO:OTP:PDX1:PHOX2A:PHOX2B:PROP1:PRRX1:PRRX2:RAX:RAX2:SEBOX:SHOX:SHOX2:UNCX:VAX1:VAX2:VSX1:VSX2:ZFHX2:ZFHX3	NNNNNNNWAT	0.01	2	746	0.8797	1309.9	0.8344	#VALUE!
M02768_2.00:TFAP2A:TFAP2B:TFAP2C:TFAP2D:TFAP2E	TGCCYBRGGGCA	0.01	2	15	0.0177	7.7	0.0049	AP-2
M08840_2.00:CEBPG	RGMTGATGCAAT	0.01	2	15	0.0177	7.4	0.0047	bZIP
M09350_2.00:REL:RELA	TGGMATTTCCCTWCH	0.01	2	15	0.0177	7.2	0.0046	Rel
M09353_2.00:REL:RELA	TGGMATTTCCCTWCH	0.01	2	15	0.0177	7.2	0.0046	Rel
M02817_2.00:BHLHE40:BHLHE41	VKCACGTGAC	0.01	2	16	0.0189	8.7	0.0056	bHLH
M04854_2.00:FOXC1:FOXC2:FOXD1:FOXD2:FOXD3:FOXD4:FOXD4L1:FOXD4L3:FOXD4L4:FOXD4L5:FOXD4L6:FOXE1:FOXE3:FOXF1:FOXF2:FOXG1:FOXI1:FOXI3:FOXJ3:FOXL1:FOXL2:FOXS1	GYTAYGTAAACAW	0.01	2	16	0.0189	8.9	0.0057	Forkhead
M10098_2.00:ZFX:ZFY	SSSCAGGCCKCGGCSS	0.01	2	16	0.0189	8.7	0.0055	C2H2 ZF
M09589_2.00:POU2F2	ATATGCAAAT	0.01	2	25	0.0295	18.6	0.0119	Homeodomain,POU
M10001_2.00:FOS:FOSB:FOSL1:FOSL2	TGAGTCAT	0.01	2	101	0.1191	127.8	0.0814	bZIP
M04063_2.00:SREBF1:SREBF2	RTCACGTGAY	0.01	2	36	0.0425	32.8	0.0209	bHLH
M09060_2.00:EHF:ELF1:ELF2:ELF3:ELF4:ELF5:ETV6:ETV7	RAACVAGGAAGTRG	0.01	2	24	0.0283	17.7	0.0113	Ets
M09066_2.00:EHF:ELF1:ELF2:ELF3:ELF4:ELF5:ETV6:ETV7	RAACVAGGAAGTRG	0.01	2	24	0.0283	17.7	0.0113	Ets
M10835_2.00:POU2F1	RDRHATGCAAATYAS	0.01	2	24	0.0283	17.2	0.011	Homeodomain,POU
M00376_2.00:NKX2-1:NKX2-2:NKX2-3:NKX2-4:NKX2-5:NKX2-6:NKX2-8	TYAAGTGSNY	0.01	2	167	0.1969	234.1	0.1491	Homeodomain
M06186_2.00:EHF:ELF1:ELF2:ELF3:ELF4:ELF5:ELK1:ELK3:ELK4:ERF:ERG:ETS1:ETS2:ETV1:ETV2:ETV3:ETV3L:ETV4:ETV5:ETV6:ETV7:FEV:FLI1:GABPA:SPDEF	AACAGGAAGT	0.01	2	76	0.0896	89.1	0.0568	Ets
M00420_2.00:DBX2:NKX3-1:NKX3-2	YTAAGTGSNN	0.01	2	212	0.25	310.5	0.1978	Homeodomain
M08761_2.00:BHLHE40:BHLHE41	GCACGTGAC	0.01	2	28	0.033	22.7	0.0144	bHLH
M03031_2.00:FOXA1:FOXA2:FOXA3:FOXB1:FOXB2	WTGTTTACA	0.01	2	54	0.0637	57.8	0.0368	Forkhead
M09090_2.00:FOXA1:FOXA2:FOXA3:FOXB1	SCWAAGTAAACA	0.01	2	44	0.0519	43.9	0.028	Forkhead
M09926_2.00:NFE2:NFE2L1:NFE2L2:NFE2L3	GTCATBHWDBNNB	0.01	2	166	0.1958	233.4	0.1487	bZIP
M02779_2.00:MLX	ATCACGTGAT	0.01	2	6	0.0071	0	0	bHLH
M02815_2.00:MLX	ATCACGTGAT	0.01	2	6	0.0071	0	0	bHLH
M02885_2.00:EGR1:EGR2:EGR3:EGR4	ACGCCCACGCA	0.01	2	6	0.0071	0	0	C2H2 ZF
M02886_2.00:EGR1:EGR2:EGR3:EGR4	NHMCGCCCACGCAHH	0.01	2	6	0.0071	0	0	C2H2 ZF
M02966_2.00:EHF:ELF1:ELF2:ELF3:ELF4:ELF5:ELK1:ELK3:ELK4:ERF:ERG:ETS1:ETS2:ETV1:ETV2:ETV3:ETV3L:ETV4:ETV5:ETV6:ETV7:FEV:FLI1:GABPA:SPDEF	AACCCGGAAGTR	0.01	2	6	0.0071	0.5	0.0003	Ets
M02971_2.00:EHF:ELF1:ELF2:ELF3:ELF4:ELF5:ELK1:ELK3:ELK4:ERF:ERG:ETS1:ETS2:ETV1:ETV2:ETV3:ETV3L:ETV4:ETV5:ETV6:ETV7:FEV:FLI1:GABPA:SPDEF	AACCCGGAAGTR	0.01	2	6	0.0071	0.5	0.0003	Ets
M02987_2.00:EHF:ELF1:ELF2:ELF3:ELF4:ELF5:ETV6:ETV7:FEV	WACCCGGAAGTA	0.01	2	6	0.0071	0.5	0.0003	Ets
M03070_2.00:GCM1:GCM2	CATGCGGGTAC	0.01	2	6	0.0071	0.9	0.0006	GCM
M03404_2.00:ESR1:ESR2:HNF4A:HNF4G:NR1D1:NR1D2:NR1H2:NR1H3:NR1H4:NR2C1:NR2C2:NR2F1:NR2F2:NR2F6:NR4A1:NR4A2:NR4A3:NR5A2:NR6A1:PPARA:PPARD:PPARG:RARA:RARB:RARG:RORA:RORB:RORC:RXRA:RXRB:RXRG:THRA:THRB	RRGGTCAAAAGGTCAH	0.01	2	6	0.0071	0.4	0.0002	Nuclear receptor
M03520_2.00:SOX1:SOX10:SOX11:SOX12:SOX13:SOX14:SOX15:SOX17:SOX18:SOX2:SOX21:SOX3:SOX30:SOX4:SOX5:SOX6:SOX7:SOX8:SOX9:SRY	ATGAATGKTATTCAK	0.01	2	6	0.0071	0	0	Sox
M03534_2.00:SOX1:SOX10:SOX11:SOX12:SOX13:SOX14:SOX15:SOX17:SOX18:SOX2:SOX21:SOX3:SOX30:SOX4:SOX5:SOX6:SOX7:SOX8:SOX9:SRY	ATGAATWNCATTCAT	0.01	2	6	0.0071	0.7	0.0005	Sox
M03724_2.00:EHF:ELF1:ELF2:ELF3:ELF4:ELF5:ELK1:ELK3:ELK4:ERF:ERG:ETS1:ETS2:ETV1:ETV2:ETV3:ETV3L:ETV4:ETV5:ETV6:ETV7:FEV:FLI1:GABPA:SPDEF	AATGCGGAAGTR	0.01	2	6	0.0071	0	0	Ets
M03726_2.00:ELF1:ELF2:ELF4:ELK1:ELK3:ELK4:ERF:ERG:ETS1:ETS2:ETV1:ETV2:ETV3:ETV3L:ETV4:ETV5:FEV:FLI1:GABPA	GACCGGAAGTS	0.01	2	6	0.0071	0.5	0.0003	Ets
M04273_2.00:FOS:FOSB:FOSL1:FOSL2	GATGACGTCATC	0.01	2	6	0.0071	0	0	bZIP
M04407_2.00:YY1	SGCCGCCATTTTGN	0.01	2	6	0.0071	0	0	C2H2 ZF
M04409_2.00:YY1	GGCGGCCATTTTGD	0.01	2	6	0.0071	0.6	0.0004	C2H2 ZF
M04531_2.00:ZNF597	SGCCGCCATTTTGN	0.01	2	6	0.0071	0	0	C2H2 ZF
M04532_2.00:ZNF597	GGCGGCCATTTTGD	0.01	2	6	0.0071	0	0	C2H2 ZF
M04606_2.00:SP1:SP3:SP4:SP5:SP8:SP9	TARGCCACGCCCMCW	0.01	2	6	0.0071	0	0	C2H2 ZF
M04648_2.00:YY2	GGCCGCCATTTTGA	0.01	2	6	0.0071	0	0	C2H2 ZF
M04727_2.00:EHF:ELF1:ELF2:ELF3:ELF4:ELF5:ELK1:ELK3:ELK4:ERF:ERG:ETS1:ETS2:ETV1:ETV2:ETV3:ETV3L:ETV4:ETV5:ETV6:ETV7:FEV:FLI1:GABPA:SPDEF	AATGCGGAAGTR	0.01	2	6	0.0071	0	0	Ets
M05541_2.00:IRF4:IRF8	NCGAAACCGAAACYR	0.01	2	6	0.0071	0	0	IRF
M05544_2.00:IRF4:IRF8	RYGAAACTGAAACTA	0.01	2	6	0.0071	0	0	IRF
M05549_2.00:IRF9	DCGAAACCGAAACTD	0.01	2	6	0.0071	0	0	IRF
M07823_2.00:ATF3:JDP2	GGTCACGTGAC	0.01	2	6	0.0071	0	0	bZIP
M07824_2.00:ATF3:JDP2	GGTCACGTGAC	0.01	2	6	0.0071	0	0	bZIP
M07982_2.00:SRF	CCATATAAGGMAAD	0.01	2	6	0.0071	0.3	0.0002	MADS box
M07983_2.00:SRF	YATKNCCAWATAAGGMAA	0.01	2	6	0.0071	0	0	MADS box
M07992_2.00:ESR1:ESR2:NR1D1:NR1D2:NR1H2:NR1H3:NR1H4:NR2C1:NR2C2:NR2F1:NR2F2:NR2F6:NR4A1:NR6A1:PPARA:PPARD:PPARG:RARA:RARB:RARG:RORA:RORB:RORC:RXRA:RXRB:RXRG:THRA	WBYRCTTCCGGGTCA	0.01	2	6	0.0071	0	0	Nuclear receptor
M08221_2.00:ESR1:ESR2:NR1D1:NR1D2:NR1H2:NR1H3:NR1H4:NR2C1:NR2C2:NR2F1:NR2F2:NR2F6:NR4A1:NR6A1:PPARA:PPARD:PPARG:RARA:RARB:RARG:RORA:RORB:RORC:RXRA:RXRB:RXRG:THRA	WABYGCTTCCGGGTC	0.01	2	6	0.0071	0	0	Nuclear receptor
M08718_2.00:MITF:TFEB	CACGTGACY	0.01	2	6	0.0071	0	0	bHLH
M08753_2.00:MITF:TFEB	CACGTGACY	0.01	2	6	0.0071	0	0	bHLH
M09491_2.00:MAF:MAFA:MAFB:MAFG:MAFK	TGCTGASTCAGC	0.01	2	6	0.0071	0.6	0.0004	bZIP
M10954_2.00:SRF	CCAWATAWGGMGMTG	0.01	2	6	0.0071	0.5	0.0003	MADS box
M11422_2.00:NFYC	CAGCCAATCAGCGC	0.01	2	6	0.0071	0	0	Unknown
M03015_2.00:FOXC1:FOXC2:FOXD1:FOXD2:FOXD3:FOXD4:FOXD4L1:FOXD4L3:FOXD4L4:FOXD4L5:FOXD4L6:FOXE1:FOXF1:FOXF2:FOXG1:FOXI1:FOXI3:FOXK2:FOXL1:FOXL2:FOXP4:FOXS1	TAWGTAAAYAT	0.01	2	73	0.0861	85.1	0.0542	Forkhead
M11349_2.00:STAT1	CAHTTCCS	0.01	2	159	0.1875	222.6	0.1418	STAT
M06073_2.00:EGR1:EGR2:EGR3:EGR4	NHMCGCCCACGCMM	0.01	2	37	0.0436	34.6	0.022	C2H2 ZF
M01751_2.00:ARNTL	DCACGTGACN	0.01	2	21	0.0248	14.5	0.0092	bHLH
M09524_2.00:E2F1:E2F2:E2F3:E2F4:E2F5:E2F6	GGCGGGAAAH	0.01	2	21	0.0248	14.7	0.0094	E2F
M03306_2.00:POU2F3	TATGCAAAT	0.01	2	57	0.0672	62.6	0.0399	Homeodomain,POU
M11167_2.00:ESR1:ESR2:NR1D1:NR1D2:NR1H2:NR1H3:NR1H4:NR2C1:NR2C2:NR2F1:NR2F2:NR2F6:NR4A1:NR4A2:NR4A3:NR5A2:NR6A1:PPARA:PPARD:PPARG:RARA:RARB:RARG:RORA:RORB:RORC:RXRA:RXRB:RXRG	TGACCTTYNKB	0.01	2	113	0.1333	148.5	0.0946	Nuclear receptor
M00794_2.00:FOXO1:FOXO3:FOXO4:FOXO6	NNRTAAACAN	0.01	2	414	0.4882	670.3	0.427	Forkhead
M05042_2.00:NKX2-1:NKX2-2:NKX2-3:NKX2-4:NKX2-5:NKX2-6:NKX2-8	GTBAAGTGGB	0.01	2	131	0.1545	177.7	0.1132	Homeodomain
M10838_2.00:POU2F1	TNATTTGCATWW	0.01	2	63	0.0743	71.9	0.0458	Homeodomain,POU
M03177_2.00:ISL1:ISL2:NOTO:SHOX:SHOX2:VSX1	TTAAGTGC	0.01	2	165	0.1946	233.8	0.1489	Homeodomain
M10187_2.00:BCL11A:BCL11B	GGAAGTGAA	0.01	2	193	0.2276	280.3	0.1785	C2H2 ZF
M05013_2.00:NKX3-1:NKX3-2	GTTAAGTGGT	0.01	2	36	0.0425	33.4	0.0213	Homeodomain
M10237_2.00:ZNF281	TGGGGGAGGGG	0.01	2	36	0.0425	34	0.0217	C2H2 ZF
M09497_2.00:MAF:MAFA:MAFB:MAFG:MAFK:NRL	TGAGTCAGCA	0.01	2	29	0.0342	24.5	0.0156	bZIP
M05357_2.00:SIX3:SIX6	NRYGATACGB	0.01	2	58	0.0684	64.1	0.0408	Homeodomain
M00989_2.00:CEBPD	NTTRCGCAA	0.01	2	19	0.0224	12.4	0.0079	bZIP
M02788_2.00:BHLHE40:BHLHE41	VKCACGTGMC	0.01	2	19	0.0224	12.5	0.008	bHLH
M02818_2.00:BHLHE40:BHLHE41	VKCACGTGMC	0.01	2	19	0.0224	12.5	0.008	bHLH
M05835_2.00:FOSL2	ATGASTCA	0.01	2	155	0.1828	217.9	0.1388	bZIP
M07787_2.00:USF2	GGTCACGTGRC	0.01	2	10	0.0118	3.7	0.0024	bHLH
M07978_2.00:IRF4:IRF8	ANTSHGGAAMTGAVWCAD	0.01	2	10	0.0118	4	0.0025	IRF
M08833_2.00:ATF4	RGATGATGCAAT	0.01	2	10	0.0118	3.9	0.0025	bZIP
M09598_2.00:SRF	CCATATATGGNM	0.01	2	10	0.0118	3.2	0.002	MADS box
M11439_2.00:NFE4	CHCCCTCGCCAG	0.01	2	51	0.0601	54.9	0.035	Unknown
M02926_2.00:YY2	GWCCGCCATTA	0.01	2	18	0.0212	11.9	0.0076	C2H2 ZF
M08212_2.00:BORCS8-MEF2B:MEF2A:MEF2B:MEF2C:MEF2D	CTATWWATAG	0.01	2	18	0.0212	11.4	0.0072	MADS box
M09541_2.00:FOXC2:FOXJ3:FOXK2:FOXP1:FOXP2:FOXP3:FOXP4	NDGTAAACARRN	0.01	2	43	0.0507	43.6	0.0278	Forkhead
M00257_2.00:FOXC1:FOXC2:FOXD1:FOXD2:FOXD3:FOXD4:FOXD4L1:FOXD4L3:FOXD4L4:FOXD4L5:FOXD4L6:FOXE1:FOXF1:FOXF2:FOXG1:FOXI1:FOXI3:FOXK2:FOXL1:FOXL2:FOXP4:FOXS1	WRNRWAAACA	0.01	2	497	0.5861	826.2	0.5263	Forkhead
M01934_2.00:DMRT3:DMRTC2	NNNWGTHN	0.01	2	810	0.9552	1453	0.9255	DM
M04430_2.00:KLF1:KLF12:KLF2:KLF3:KLF4:KLF5:KLF6:KLF7:KLF8	GRCCACGCCCW	0.01	2	40	0.0472	39.2	0.0249	C2H2 ZF
M05547_2.00:IRF7	HCGAAAVCGAAAVTA	0.01	2	11	0.013	4.3	0.0027	IRF
M06144_2.00:YY1	CGCCATHTTG	0.01	2	11	0.013	4.2	0.0027	C2H2 ZF
M09953_2.00:ATF1:CREB1:CREM	BGTGACGTMABC	0.01	2	11	0.013	4.7	0.003	bZIP
M07938_2.00:E2F1:E2F2:E2F3:E2F4:E2F5:E2F6	VGGVRGSGCGCGCGG	0.01	2	23	0.0271	17.2	0.011	E2F
M09496_2.00:ATF4	MTGATGCAAT	0.01	2	16	0.0189	9	0.0057	bZIP
M10450_2.00:E2F1:E2F2:E2F3:E2F4:E2F5:E2F6	BBGSGCGCGAARN	0.01	2	16	0.0189	9.8	0.0062	E2F
M10685_2.00:SIX1:SIX2:SIX4:SIX5	CTCAGVTTTCT	0.01	2	16	0.0189	9.7	0.0062	Homeodomain
M00170_2.00:DBX2:NKX3-1:NKX3-2	TTAAGTGSNB	0.01	2	133	0.1568	182	0.1159	Homeodomain
M03307_2.00:POU2F3	ATGAATATKCAW	0.01	2	27	0.0318	22.8	0.0145	Homeodomain,POU
M08055_2.00:ASCL1:ASCL2	SSAGCAGCTGGNV	0.01	2	27	0.0318	22.4	0.0143	bHLH
M03865_2.00:ALX1:ALX3:ALX4:ARX:BARX1:BARX2:BSX:DLX2:DLX3:DRGX:EMX1:EMX2:EN1:EN2:ESX1:EVX1:EVX2:GBX1:GBX2:GSX1:GSX2:HESX1:HOXA2:HOXA3:HOXB2:HOXB3:HOXD3:ISX:LBX1:LBX2:LHX1:LHX2:LHX3:LHX4:LHX5:LHX6:LHX8:LHX9:LMX1A:LMX1B:MEOX1:MIXL1:MNX1:MSX1:MSX2:NKX1-1:NKX1-2:NOBOX:NOTO:OTP:PDX1:PHOX2A:PHOX2B:PROP1:PRRX1:PRRX2:RAX:RAX2:SEBOX:SHOX:SHOX2:UNCX:VAX1:VAX2:VSX1:VSX2:ZFHX2	SSTAATTGCG	0.01	2	54	0.0637	59.8	0.0381	#VALUE!
M09097_2.00:FOXO4	ARTAAACAA	0.01	2	156	0.184	221	0.1408	Forkhead
M09107_2.00:FOXO1:FOXO3:FOXO4:FOXO6	ARTAAACAA	0.01	2	156	0.184	221	0.1408	Forkhead
M08784_2.00:ATF1:CREB1:CREM	CRVTGACGTCA	0.01	2	15	0.0177	8.1	0.0052	bZIP
M08845_2.00:ATF1:CREB1:CREM	CRVTGACGTCA	0.01	2	15	0.0177	8.1	0.0052	bZIP
M07856_2.00:YY1	GCCGCCATCTT	0.01	2	12	0.0142	5.4	0.0035	C2H2 ZF
M03298_2.00:POU2F2	WTATGCAAATK	0.01	2	47	0.0554	49.2	0.0313	Homeodomain,POU
M06437_2.00:PAX2:PAX5:PAX6:PAX8	AGCGTGACG	0.01	2	14	0.0165	7.8	0.005	Homeodomain,Paired box,Paired box
M09083_2.00:FOXC1:FOXC2:FOXD1:FOXD2:FOXD3:FOXD4:FOXD4L1:FOXD4L3:FOXD4L4:FOXD4L5:FOXD4L6:FOXE1:FOXF1:FOXF2:FOXG1:FOXI1:FOXI3:FOXK2:FOXL1:FOXL2:FOXP4:FOXS1	CTTAAGTAAACAAHG	0.01	2	13	0.0153	6.4	0.0041	Forkhead
M09111_2.00:FOXC1:FOXC2:FOXD1:FOXD2:FOXD3:FOXD4:FOXD4L1:FOXD4L3:FOXD4L4:FOXD4L5:FOXD4L6:FOXE1:FOXF1:FOXF2:FOXG1:FOXI1:FOXI3:FOXK2:FOXL1:FOXL2:FOXP4:FOXS1	CTTAAGTAAACAAHG	0.01	2	13	0.0153	6.4	0.0041	Forkhead
M09233_2.00:IRF1:IRF2	RAAANWGAAASTGAAAGTAA	0.01	2	13	0.0153	6.5	0.0042	IRF
M04849_2.00:FOXO4	RCGTMAACAN	0.01	2	58	0.0684	65.8	0.0419	Forkhead
M09979_2.00:ATF3:JDP2	ATKRCGTCAGS	0.01	2	60	0.0708	68.9	0.0439	bZIP
M00741_2.00:RBPJ	NNKTTCCCAY	0.01	2	315	0.3715	495.1	0.3154	CSL
M04125_2.00:ARNTL	NKCACRTGAC	0.01	2	64	0.0755	74.6	0.0475	bHLH
M07959_2.00:FOXA1:FOXA2:FOXA3:FOXB1:FOXB2	VCWRWGTAAACANNR	0.01	2	36	0.0425	34.4	0.0219	Forkhead
M06433_2.00:ESR1:ESR2:ESRRA:ESRRB:ESRRG:RXRA:RXRB	CAAGGTCA	0.01	2	51	0.0601	55.1	0.0351	Nuclear receptor
M01741_2.00:MITF:TFE3:TFEB:TFEC	NCACGTGAYN	0.01	2	83	0.0979	103.9	0.0662	bHLH
M00124_2.00:ATF1:CREB1:CREM	NNTKACGNDD	0.01	2	161	0.1899	229.5	0.1462	bZIP
M08184_2.00:BACH1:BACH2	GTCACGTG	0.01	2	53	0.0625	58.7	0.0374	bZIP
M08231_2.00:TBP:TBPL2	TATTTGCATA	0.01	2	46	0.0542	48.6	0.031	TBP
M00737_2.00:RBPJ	NNKTTCCCAY	0.01	2	328	0.3868	519.9	0.3311	CSL
M09253_2.00:BORCS8-MEF2B:MEF2A:MEF2B:MEF2C:MEF2D	DKCTAAAAATAGMAM	0.01	2	73	0.0861	88.1	0.0561	MADS box
M00754_2.00:SREBF1:SREBF2	ATCACGYGAY	0.01	2	131	0.1545	180.7	0.1151	bHLH
M08868_2.00:KLF1:KLF12:KLF2:KLF3:KLF4:KLF5:KLF6:KLF7:KLF8	CCCWGCCMCACCCW	0.01	2	38	0.0448	37.8	0.0241	C2H2 ZF
M04253_2.00:ATF2	SATKACRTCAYS	0.01	2	29	0.0342	25.9	0.0165	bZIP
M05755_2.00:LEF1:TCF7:TCF7L1:TCF7L2	ACATCAAAG	0.01	2	67	0.079	79.3	0.0505	Sox
M06316_2.00:IRX2:IRX4:IRX5	DTAACA	0.01	2	735	0.8667	1293.9	0.8242	Homeodomain
M05620_2.00:NR1I2:NR1I3:VDR	AAAGTTCGY	0.01	2	65	0.0767	76.1	0.0485	Nuclear receptor
M03871_2.00:ALX1:ALX3:ALX4:ARX:BARHL1:BARHL2:BARX1:BARX2:BSX:DLX1:DLX2:DLX3:DLX4:DLX5:DLX6:DRGX:EMX1:EMX2:EN1:EN2:ESX1:EVX1:EVX2:GBX1:GBX2:GSX1:GSX2:HESX1:HMX1:HMX2:HMX3:HOXA1:HOXA2:HOXA3:HOXA4:HOXA5:HOXA6:HOXB1:HOXB2:HOXB3:HOXB4:HOXB5:HOXB6:HOXB8:HOXC4:HOXC5:HOXC6:HOXD1:HOXD3:HOXD4:HOXD8:ISX:LHX1:LHX3:LHX4:LHX5:MEOX1:MEOX2:MIXL1:MNX1:MSX1:MSX2:NANOG:NANOGP8:NKX1-1:NKX1-2:NOTO:OTP:PDX1:PHOX2A:PHO…	HCVBTAATTAGCGY	0.01	2	7	0.0083	1.6	0.001	#VALUE!
M09243_2.00:IRF4:IRF8	RAAAGAGGAASTGAAACH	0.01	2	7	0.0083	1.3	0.0008	IRF
M10909_2.00:MEF2A	ATTHCCAWAWATAGTAAD	0.01	2	7	0.0083	1.8	0.0012	MADS box
M10910_2.00:MEF2A	ATTHCCAWAWATAGTAAD	0.01	2	7	0.0083	1.8	0.0012	MADS box
M02281_2.00:NAIF1	BDRCGTARN	0.01	2	91	0.1073	116.8	0.0744	MADF
M08149_2.00:BORCS8-MEF2B:MEF2A:MEF2B:MEF2C:MEF2D	DDKCYAAAAATAGMA	0.01	2	82	0.0967	102.7	0.0654	MADS box
M11232_2.00:NFATC1:NFATC2:NFATC3:NFATC4	TGGAAAAWN	0.01	2	273	0.3219	422.5	0.2691	Rel
M01973_2.00:EHF:ELF1:ELF2:ELF4:ELK1:ELK3:ELK4:ERF:ERG:ETS1:ETS2:ETV1:ETV2:ETV3:ETV3L:ETV4:ETV5:FEV:FLI1:GABPA	WCCGGAAGH	0.01	2	103	0.1215	135.8	0.0865	Ets
M04338_2.00:FOS:FOSB:FOSL1:FOSL2	AATGACACG	0.01	2	32	0.0377	29.8	0.019	bZIP
M09154_2.00:DBX2:NKX3-1:NKX3-2	NTTAAGTGCTTD	0.01	2	32	0.0377	29.9	0.0191	Homeodomain
M09184_2.00:DBX2:NKX3-1:NKX3-2	NTTAAGTGCTTD	0.01	2	32	0.0377	29.9	0.0191	Homeodomain
M02026_2.00:GCM2	ATGCGGGY	0.01	2	50	0.059	55	0.035	GCM
M04847_2.00:FOXC1:FOXC2:FOXD1:FOXD2:FOXD3:FOXD4:FOXD4L1:FOXD4L3:FOXD4L4:FOXD4L5:FOXD4L6:FOXE1:FOXF1:FOXF2:FOXG1:FOXI1:FOXI3:FOXL1:FOXL2:FOXS1	ARCGTAAACAH	0.01	2	50	0.059	54.1	0.0345	Forkhead
M00194_2.00:HBP1	NWSAATGR	0.01	2	551	0.6498	931.7	0.5935	Sox
M09559_2.00:DBX2:NKX3-1:NKX3-2	TTAAGTGCTT	0.01	2	52	0.0613	57.3	0.0365	Homeodomain
M04825_2.00:FOXI1:FOXJ3:FOXK1:FOXK2	WATGTAAACAA	0.01	2	101	0.1191	132.2	0.0842	Forkhead
M06306_2.00:IRX1:IRX3:IRX6	WTAACA	0.01	2	728	0.8585	1279.4	0.8149	Homeodomain
M09248_2.00:BORCS8-MEF2B:MEF2A:MEF2B:MEF2C:MEF2D	KCYAAAAATAGMH	0.01	2	94	0.1108	121.9	0.0777	MADS box
M07569_2.00:ZNF343	CGCTTCCCC	0.01	2	85	0.1002	107	0.0682	C2H2 ZF
M03034_2.00:FOXC1:FOXC2:FOXD1:FOXD2:FOXD3:FOXD4:FOXD4L1:FOXD4L3:FOXD4L4:FOXD4L5:FOXD4L6:FOXE1:FOXE3:FOXF1:FOXF2:FOXG1:FOXI1:FOXI3:FOXL1:FOXL2:FOXS1	RTAAACA	0.01	2	165	0.1946	237.3	0.1511	Forkhead
M09827_2.00:EPAS1	ACGTGBGN	0.01	2	156	0.184	223	0.142	bHLH
M10941_2.00:BORCS8-MEF2B:MEF2A:MEF2B:MEF2C:MEF2D	GVDYTAAAAATAG	0.01	2	83	0.0979	104.4	0.0665	MADS box
M01988_2.00:FOXC1:FOXI1:FOXI3:FOXJ3:FOXK1:FOXK2:FOXP2:FOXP4	NNRTAAACAH	0.01	2	349	0.4116	558.2	0.3556	Forkhead
M08871_2.00:KLF1:KLF12:KLF2:KLF3:KLF4:KLF5:KLF6:KLF7:KLF8	CCCGGCCMCRCCCH	0.01	2	37	0.0436	36.4	0.0232	C2H2 ZF
M03823_2.00:ALX1:ALX3:ALX4:ARX:BARHL1:BARHL2:DRGX:ESX1:EVX1:EVX2:GBX1:GBX2:HESX1:LBX1:LBX2:MEOX1:MEOX2:MIXL1:MSX1:MSX2:PHOX2A:PHOX2B:PROP1:PRRX1:PRRX2:RAX:RAX2:SHOX:SHOX2:TLX1:TLX3:UNCX:VSX1:VSX2	STAATTGS	0.01	2	230	0.2712	348.8	0.2222	Homeodomain
M01977_2.00:FOXI1:FOXJ3:FOXK1:FOXK2	RYGTAAACAA	0.01	2	205	0.2417	305.5	0.1946	Forkhead
M08783_2.00:CEBPA:CEBPB:CEBPE	RAGATTKCGCAA	0.01	2	31	0.0366	28.1	0.0179	bZIP
M08836_2.00:CEBPA:CEBPB:CEBPE	RAGATTKCGCAA	0.01	2	31	0.0366	28.1	0.0179	bZIP
M08906_2.00:ZNF281	BCCCCTCCCCCACCC	0.01	2	31	0.0366	28	0.0179	C2H2 ZF
M08965_2.00:KLF1:KLF12:KLF2:KLF3:KLF4:KLF5:KLF6:KLF7:KLF8	GCCCCRCCCWGCCCC	0.01	2	31	0.0366	28.4	0.0181	C2H2 ZF
M10529_2.00:FOXC1:FOXC2:FOXD1:FOXD2:FOXD3:FOXD4:FOXD4L1:FOXD4L3:FOXD4L4:FOXD4L5:FOXD4L6:FOXE1:FOXE3:FOXF1:FOXF2:FOXI1:FOXL1:FOXL2:FOXS1	ATGTTTAT	0.01	2	79	0.0932	98.7	0.0629	Forkhead
M00711_2.00:BBX:CIC:SOX10:SOX8:SOX9	NTSAATGD	0.01	2	388	0.4575	630	0.4013	Sox
M04077_2.00:USF2	RCCATGTGACM	0.01	2	19	0.0224	13.4	0.0085	bHLH
M10245_2.00:ZNF219	CRCCCCCCYCCC	0.01	2	19	0.0224	13.5	0.0086	C2H2 ZF
M10476_2.00:ELF5:SPI1:SPIB:SPIC	TTTCACTTC	0.01	2	19	0.0224	13.3	0.0085	Ets
M02254_2.00:IRF5:IRF6	NAYCGAWACT	0.01	2	44	0.0519	46.4	0.0296	IRF
M08321_2.00:ZNF281	BBCCCCTCCCCC	0.01	2	39	0.046	39.7	0.0253	C2H2 ZF
M06305_2.00:IRX1:IRX3:IRX6	AAAWAACA	0.01	2	465	0.5483	771.6	0.4915	Homeodomain
M07960_2.00:FOXA1:FOXA2:FOXA3:FOXB1	NVCWRWGTAAACARV	0.01	2	27	0.0318	23.2	0.0148	Forkhead
M04552_2.00:KLF17	NGCCACGCCCTH	0.01	2	59	0.0696	68.7	0.0438	C2H2 ZF
M09597_2.00:BORCS8-MEF2B:MEF2A:MEF2B:MEF2C:MEF2D	DCYAAAAATAGM	0.01	2	106	0.125	141.6	0.0902	MADS box
M10295_2.00:SP1:SP3:SP4:SP5:SP8:SP9	GGGGCGGGGDS	0.01	2	65	0.0767	78	0.0497	C2H2 ZF
M02459_2.00:GMEB1:GMEB2	TGACGTCVVN	0.01	2	23	0.0271	18.7	0.0119	SAND
M04538_2.00:KLF13:KLF9	CGCCACGCCCCCC	0.01	2	23	0.0271	18.5	0.0118	C2H2 ZF
M03317_2.00:POU3F4	TATGCAAAT	0.01	2	30	0.0354	27.4	0.0174	Homeodomain,POU
M01967_2.00:E2F2:E2F3	NTGGCGGGNH	0.01	2	185	0.2182	272.5	0.1736	E2F
M00838_2.00:FOXP1	ACAATACA	0.01	2	186	0.2193	274.2	0.1747	Forkhead
M04850_2.00:FOXO4	AYGTAAACAN	0.01	2	72	0.0849	88.8	0.0566	Forkhead
M06192_2.00:ELF1:ELF2:ELF4:ELK1:ELK3:ELK4:ERF:ERG:ETS1:ETS2:ETV1:ETV2:ETV3:ETV3L:ETV4:ETV5:ETV6:FEV:FLI1:GABPA	ACCGGAART	0.01	2	17	0.02	11.8	0.0075	Ets
M09273_2.00:NR1D2:NR1H2:NR1H3:NR1H4:NR2C1:NR2C2:NR2F1:NR2F2:NR2F6:NR4A1:NR4A2:NR4A3:NR5A2:NR6A1:PPARA:PPARD:PPARG:RARA:RARB:RARG:RORA:RORB:RORC:RXRA:RXRB:RXRG	GSCCAGAGGTCAB	0.01	2	17	0.02	12	0.0076	Nuclear receptor
M09304_2.00:NR1D2:NR1H2:NR1H3:NR1H4:NR2C1:NR2C2:NR2F1:NR2F2:NR2F6:NR4A1:NR4A2:NR4A3:NR5A2:NR6A1:PPARA:PPARD:PPARG:RARA:RARB:RARG:RORA:RORB:RORC:RXRA:RXRB:RXRG	GSCCAGAGGTCAB	0.01	2	17	0.02	12	0.0076	Nuclear receptor
M09479_2.00:USF2	ACCACGTGAC	0.01	2	66	0.0778	79.9	0.0509	bHLH
M08245_2.00:ZNF41	TGGTGSYTTAYTYCC	0.01	2	8	0.0094	2.3	0.0015	C2H2 ZF
M10596_2.00:GATA1:GATA2:GATA3:GATA4:GATA5:GATA6	AGAGATAAGA	0.01	2	64	0.0755	76.3	0.0486	GATA
M09286_2.00:NR2C1:NR2F1:NR2F2:NR2F6:NR4A1:NR4A2:NR4A3:PPARD:RARG:RORA:RORB:RORC:RXRA:RXRB:RXRG	AAAGGTCAS	0.01	2	58	0.0684	67.8	0.0432	Nuclear receptor
M09323_2.00:NR2C1:NR2F1:NR2F2:NR2F6:NR4A1:NR4A2:NR4A3:PPARD:RARG:RORA:RORB:RORC:RXRA:RXRB:RXRG	AAAGGTCAS	0.01	2	58	0.0684	67.8	0.0432	Nuclear receptor
M02652_2.00:HMGA1:HMGA2	VAASAAATGSAAAAAY	0.01	2	132	0.1557	184.8	0.1177	AT hook
M02664_2.00:MZF1	TTCCCCCTMC	0.01	2	113	0.1333	153.9	0.098	C2H2 ZF
M05256_2.00:DBX2:NKX3-1:NKX3-2	STTAAGTGGB	0.01	2	40	0.0472	41.1	0.0261	Homeodomain
M08257_2.00:ZBTB18	NCGCAGCTGCGB	0.01	2	16	0.0189	10.6	0.0068	C2H2 ZF
M10417_2.00:ONECUT1:ONECUT2:ONECUT3	TCAATA	0.01	2	122	0.1439	168.4	0.1073	CUT,Homeodomain
M04048_2.00:TFAP2A:TFAP2B:TFAP2C:TFAP2D:TFAP2E	HSCCYNMGGSN	0.01	2	232	0.2736	354.3	0.2257	AP-2
M05673_2.00:ESR1:ESR2:ESRRA:ESRRB:ESRRG	SBCAAGGTCAH	0.01	2	37	0.0436	37.6	0.0239	Nuclear receptor
M03484_2.00:SOX1:SOX10:SOX11:SOX12:SOX13:SOX14:SOX15:SOX17:SOX18:SOX2:SOX21:SOX3:SOX30:SOX4:SOX5:SOX6:SOX7:SOX8:SOX9:SRY	ATGAATTKCAGTC	0.01	2	5	0.0059	0	0	Sox
M03489_2.00:SOX1:SOX10:SOX11:SOX12:SOX13:SOX14:SOX15:SOX17:SOX18:SOX2:SOX21:SOX3:SOX30:SOX4:SOX5:SOX6:SOX7:SOX8:SOX9:SRY	ATGAATTGCAGTC	0.01	2	5	0.0059	0	0	Sox
M03500_2.00:SOX1:SOX10:SOX11:SOX12:SOX13:SOX14:SOX15:SOX17:SOX18:SOX2:SOX21:SOX3:SOX30:SOX4:SOX5:SOX6:SOX7:SOX8:SOX9:SRY	TGAATGKTATTCA	0.01	2	5	0.0059	0.4	0.0002	Sox
M03514_2.00:SOX1:SOX10:SOX11:SOX12:SOX13:SOX14:SOX15:SOX17:SOX18:SOX2:SOX21:SOX3:SOX30:SOX4:SOX5:SOX6:SOX7:SOX8:SOX9:SRY	ATGAATAMCATTCAT	0.01	2	5	0.0059	0	0	Sox
M03518_2.00:SOX1:SOX10:SOX11:SOX12:SOX13:SOX14:SOX15:SOX17:SOX18:SOX2:SOX21:SOX3:SOX30:SOX4:SOX5:SOX6:SOX7:SOX8:SOX9:SRY	DATGAATTKCAKTCATD	0.01	2	5	0.0059	0	0	Sox
M03524_2.00:SOX1:SOX10:SOX11:SOX12:SOX13:SOX14:SOX15:SOX17:SOX18:SOX2:SOX21:SOX3:SOX30:SOX4:SOX5:SOX6:SOX7:SOX8:SOX9:SRY	ATGAATAMCATTCAT	0.01	2	5	0.0059	0.4	0.0002	Sox
M03528_2.00:SOX1:SOX10:SOX11:SOX12:SOX13:SOX14:SOX15:SOX17:SOX18:SOX2:SOX21:SOX3:SOX30:SOX4:SOX5:SOX6:SOX7:SOX8:SOX9:SRY	TGAATAMCATTCA	0.01	2	5	0.0059	0.4	0.0002	Sox
M03531_2.00:SOX1:SOX10:SOX11:SOX12:SOX13:SOX14:SOX15:SOX17:SOX18:SOX2:SOX21:SOX3:SOX30:SOX4:SOX5:SOX6:SOX7:SOX8:SOX9:SRY	ATGAATTYCATTCAT	0.01	2	5	0.0059	0	0	Sox
M03540_2.00:SOX1:SOX10:SOX11:SOX12:SOX13:SOX14:SOX15:SOX17:SOX18:SOX2:SOX21:SOX3:SOX30:SOX4:SOX5:SOX6:SOX7:SOX8:SOX9:SRY	KATGAATGSYATTCATR	0.01	2	5	0.0059	0	0	Sox
M03543_2.00:SOX1:SOX10:SOX11:SOX12:SOX13:SOX14:SOX15:SOX17:SOX18:SOX2:SOX21:SOX3:SOX30:SOX4:SOX5:SOX6:SOX7:SOX8:SOX9:SRY	ATGAATAMCATTCAT	0.01	2	5	0.0059	0.4	0.0002	Sox
M04026_2.00:BATF:BATF3	GATGACGTGGC	0.01	2	5	0.0059	0	0	bZIP
M04282_2.00:JUN:JUNB:JUND	SGTGACGTCATS	0.01	2	5	0.0059	0	0	bZIP
M04529_2.00:ZNF444	SCGTCCCCCTCCCCCC	0.01	2	5	0.0059	0.4	0.0003	C2H2 ZF
M04530_2.00:ZNF444	CCGTCCCCCTCCCCCM	0.01	2	5	0.0059	0.4	0.0003	C2H2 ZF
M05458_2.00:POU1F1	WTATGCAAATKAGN	0.01	2	5	0.0059	0	0	Homeodomain,POU
M05481_2.00:POU3F2	TTATGCWAATGAG	0.01	2	5	0.0059	0	0	Homeodomain,POU
M05490_2.00:POU3F1	TTATGCWAATKAG	0.01	2	5	0.0059	0.4	0.0002	Homeodomain,POU
M05500_2.00:POU3F4	TTATGCWAATKAG	0.01	2	5	0.0059	0	0	Homeodomain,POU
M07587_2.00:ZNF304	CCCCCKCCCCRSTCGRGCCYCCVS	0.01	2	5	0.0059	0	0	C2H2 ZF
M07788_2.00:USF2	GGTCACGTGRCSV	0.01	2	5	0.0059	0	0	bHLH
M07822_2.00:ATF3:JDP2	GGTCACGTGRC	0.01	2	5	0.0059	0	0	bZIP
M08340_2.00:ZBTB26	CGCGCRCRCGCRCGCRCGCRC	0.01	2	5	0.0059	0.7	0.0005	C2H2 ZF
M08733_2.00:USF1:USF2	GGTCACGTGRCC	0.01	2	5	0.0059	0.5	0.0003	bHLH
M08756_2.00:USF1:USF2	GGGTCACGTGRCC	0.01	2	5	0.0059	0	0	bHLH
M08873_2.00:SP1:SP3:SP4:SP8:SP9	YCHGGCCCCGCCCCCTTCCC	0.01	2	5	0.0059	0	0	C2H2 ZF
M08975_2.00:SP1:SP3:SP4:SP5:SP8:SP9	YCHGGCCCCGCCCCCTTCCC	0.01	2	5	0.0059	0	0	C2H2 ZF
M09981_2.00:ATF3:JDP2	CBCTGACGTCABCS	0.01	2	5	0.0059	0.8	0.0005	bZIP
M10255_2.00:E4F1	RTGACGTAAC	0.01	2	5	0.0059	0.8	0.0005	C2H2 ZF
M09247_2.00:BORCS8-MEF2B:MEF2A:MEF2B:MEF2C:MEF2D	KCYAAAAATAGMW	0.01	2	87	0.1026	112.6	0.0717	MADS box
M01960_2.00:E2F1:E2F2:E2F3:E2F4:E2F5:E2F6	WDSGCGCSHW	0.01	2	67	0.079	81.6	0.052	E2F
M04725_2.00:EHF:ELF1:ELF2:ELF3:ELF4:ELF5:ELK1:ELK3:ELK4:ERF:ERG:ETS1:ETS2:ETV1:ETV2:ETV3:ETV3L:ETV4:ETV5:ETV6:ETV7:FEV:FLI1:GABPA:SPDEF	RAYGCGGAAGTR	0.01	2	21	0.0248	16.3	0.0104	Ets
M08299_2.00:KLF1:KLF12:KLF2:KLF3:KLF4:KLF5:KLF6:KLF7:KLF8	CCCGGCCCCGCCCCB	0.01	2	21	0.0248	16.2	0.0103	C2H2 ZF
M10618_2.00:GTF2IRD1	CAGCGRNV	0.01	2	253	0.2983	391.4	0.2493	GTF2I-like
M04695_2.00:DMRTA1	AATGTAWCAATT	0.01	2	15	0.0177	9.9	0.0063	DM
M08798_2.00:CEBPG	RKMTGATGCAAT	0.01	2	15	0.0177	9.2	0.0058	bZIP
M08123_2.00:FOXA1:FOXA2:FOXA3	ARWGTAAACA	0.01	2	44	0.0519	47.1	0.03	Forkhead
M07743_2.00:ZNF26	TGATGAC	0.01	2	34	0.0401	33.2	0.0211	C2H2 ZF
M03126_2.00:ALX1:ALX3:ALX4:ARX:BARX1:BARX2:BSX:DLX1:DLX2:DLX3:DLX4:DLX5:DLX6:DRGX:EMX1:EMX2:EN1:EN2:ESX1:EVX1:EVX2:GBX1:GBX2:GSX1:GSX2:HMX1:HMX3:HOXA1:HOXA2:HOXA3:HOXA4:HOXA5:HOXA7:HOXB1:HOXB2:HOXB3:HOXB4:HOXB5:HOXB7:HOXC4:HOXC5:HOXD1:HOXD3:HOXD4:ISX:LHX3:LHX4:MEOX1:MEOX2:MIXL1:MNX1:MSX1:MSX2:NANOG:NANOGP8:NKX1-1:NKX1-2:NOTO:OTP:PDX1:PHOX2A:PHOX2B:PROP1:PRRX1:PRRX2:RAX:RAX2:SEBOX:SHOX:SHOX2:UNCX:…	NYTAATTABH	0.01	2	254	0.2995	393.9	0.2509	#VALUE!
M06314_2.00:IRX2:IRX4:IRX5	ATAACA	0.01	2	642	0.7571	1111.4	0.708	Homeodomain
M02024_2.00:GCM1:GCM2	ATGCGGGT	0.01	2	28	0.033	25.9	0.0165	GCM
M00757_2.00:XBP1	NVTGACGTDN	0.01	2	121	0.1427	167.7	0.1068	bZIP
M09631_2.00:RUNX1:RUNX2:RUNX3	ACCACATCCTGY	0.01	2	9	0.0106	3.7	0.0024	Runt
M05786_2.00:SOX1:SOX10:SOX11:SOX12:SOX13:SOX14:SOX15:SOX17:SOX18:SOX2:SOX21:SOX3:SOX30:SOX4:SOX5:SOX6:SOX7:SOX8:SOX9:SRY	CATTGTTCGG	0.01	2	14	0.0165	8.8	0.0056	Sox
M08971_2.00:YY1	GCCGCCATYTTG	0.01	2	14	0.0165	8.8	0.0056	C2H2 ZF
M00664_2.00:FOXC1:FOXC2:FOXD1:FOXD2:FOXD3:FOXD4:FOXD4L1:FOXD4L3:FOXD4L4:FOXD4L5:FOXD4L6:FOXE1:FOXF1:FOXF2:FOXI1:FOXL1:FOXL2:FOXS1	ATAAACAA	0.01	2	36	0.0425	36.2	0.0231	Forkhead
M04827_2.00:FOXC1:FOXC2:FOXD1:FOXD2:FOXD3:FOXD4:FOXD4L1:FOXD4L3:FOXD4L4:FOXD4L5:FOXD4L6:FOXE1:FOXF1:FOXG1:FOXI1:FOXI2:FOXI3:FOXJ2:FOXJ3:FOXK1:FOXK2:FOXL1:FOXL2:FOXS1	NWARYGTAAACAH	0.01	2	52	0.0613	59.8	0.0381	Forkhead
M04806_2.00:SPI1:SPIB:SPIC	RAAWGRGGAAGTR	0.01	2	20	0.0236	15.3	0.0098	Ets
M04089_2.00:MITF:TFEB	ANCATGTGACN	0.01	2	24	0.0283	20.6	0.0131	bHLH
M10952_2.00:SRF	CCTTATATGGNN	0.01	2	13	0.0153	7.7	0.0049	MADS box
M03337_2.00:IRF7	MCGAAAGCGAAAVT	0.01	2	10	0.0118	4.3	0.0027	IRF
M04681_2.00:DMRT1:DMRT2:DMRT3:DMRTA2:DMRTB1:DMRTC2	AATGTATCAATTT	0.01	2	10	0.0118	4.2	0.0027	DM
M05542_2.00:IRF4:IRF8	NCGAAACYGAAACYR	0.01	2	10	0.0118	4.7	0.003	IRF
M05550_2.00:IRF9	RCGAAACTGAAACTN	0.01	2	10	0.0118	4.7	0.003	IRF
M08796_2.00:ATF4	RGATGATGCAAT	0.01	2	10	0.0118	5	0.0032	bZIP
M09313_2.00:NR1D1:NR1D2:NR2C1:NR2C2:NR2F1:NR2F2:NR2F6:PPARA:PPARD:PPARG:RARA:RARB:RARG:RORA:RORB:RORC	RRRRAAGTGGGTCASWGGR	0.01	2	10	0.0118	4.3	0.0027	Nuclear receptor
M10140_2.00:YY1	GCCGCCATTTTG	0.01	2	10	0.0118	4.5	0.0029	C2H2 ZF
M00119_2.00:BHLHE40:BHLHE41	DCACGTGMC	0.01	2	43	0.0507	46.1	0.0294	bHLH
M07926_2.00:BCL11A:BCL11B	BTTTCASTTCCTCTT	0.01	2	12	0.0142	6.6	0.0042	C2H2 ZF
M04091_2.00:HES1:HES4	CVCACGYRCC	0.01	2	99	0.1167	132.3	0.0842	bHLH
M02445_2.00:NFATC1:NFATC2:NFATC3:NFATC4	ANTTTCCAYH	0.01	2	140	0.1651	199.4	0.127	Rel
M08252_2.00:ZNF415	CYGGCTCCAGCACCC	0.01	2	11	0.013	5.4	0.0035	C2H2 ZF
M09142_2.00:SIX1:SIX2:SIX4:SIX5	TGWAAYYTGATMCY	0.01	2	11	0.013	5.2	0.0033	Homeodomain
M08088_2.00:KLF13:KLF9	VGCCACACCCACY	0.01	2	27	0.0318	24.9	0.0158	C2H2 ZF
M08323_2.00:KLF15	CCCCBGCYCCGCCCC	0.01	2	27	0.0318	24.6	0.0157	C2H2 ZF
M02898_2.00:SP1:SP3:SP4:SP5:SP6:SP7:SP8:SP9	GCCACGCCCMCT	0.01	2	30	0.0354	28.8	0.0183	C2H2 ZF
M11286_2.00:SMAD1:SMAD3:SMAD5:SMAD9	MADAACAAAGGM	0.01	2	188	0.2217	280.7	0.1788	SMAD
M08701_2.00:TFAP2A:TFAP2B:TFAP2C:TFAP2D:TFAP2E	GCCCGVGGGC	0.01	2	78	0.092	99	0.0631	AP-2
M08705_2.00:TFAP2A:TFAP2B:TFAP2C:TFAP2D:TFAP2E	GCCCGVGGGC	0.01	2	78	0.092	99	0.0631	AP-2
M10220_2.00:KLF1:KLF12:KLF2:KLF3:KLF4:KLF5:KLF6:KLF7	CCTCCYY	0.01	2	616	0.7264	1062.1	0.6765	C2H2 ZF
M02718_2.00:SOX1:SOX10:SOX11:SOX12:SOX13:SOX14:SOX15:SOX17:SOX18:SOX2:SOX21:SOX3:SOX30:SOX4:SOX5:SOX6:SOX7:SOX8:SOX9:SRY	GACAATGDN	0.01	2	105	0.1238	143	0.0911	Sox
M05205_2.00:ISL1:ISL2:NOTO:SHOX:SHOX2:VSX1	YTAAGTGC	0.01	2	200	0.2358	301.9	0.1923	Homeodomain
M07724_2.00:ZNF695	TTCCTCY	0.01	2	83	0.0979	107.8	0.0687	C2H2 ZF
M06340_2.00:ALX1:ALX3:ALX4:ARX:BARHL1:BARHL2:BARX1:BARX2:BSX:DLX2:DLX3:DRGX:EMX1:EMX2:EN1:EN2:ESX1:EVX1:EVX2:GBX1:GBX2:GSX1:GSX2:HESX1:HMX2:HOXA2:HOXA3:HOXA4:HOXA5:HOXB1:HOXB2:HOXB3:HOXB4:HOXB5:HOXC4:HOXD3:HOXD4:ISX:MEOX1:MEOX2:MIXL1:MNX1:MSX1:MSX2:NKX1-1:NKX1-2:OTP:PDX1:PHOX2A:PHOX2B:PROP1:PRRX1:PRRX2:RAX:RAX2:SHOX:SHOX2:TLX1:TLX2:TLX3:UNCX:VAX1:VAX2:VENTX:VSX1:VSX2	NTTAATTGSY	0.01	2	160	0.1887	233.5	0.1488	#VALUE!
M00399_2.00:MEIS1:MEIS2:MEIS3:PKNOX1:PKNOX2:TGIF1:TGIF2:TGIF2LX:TGIF2LY	TGACAGNH	0.01	2	348	0.4104	562.5	0.3583	Homeodomain
M10092_2.00:ZEB1:ZEB2	CKGTTTCWD	0.01	2	324	0.3821	519.9	0.3312	C2H2 ZF,Homeodomain
M01682_2.00:HMGA1:HMGA2	NNNNDWAW	0.01	2	775	0.9139	1382.5	0.8806	AT hook
M09008_2.00:KLF1:KLF12:KLF2:KLF3:KLF4:KLF5:KLF6:KLF7	CCCRGCCMCRCCCH	0.01	2	37	0.0436	38.8	0.0247	C2H2 ZF
M01736_2.00:MITF:TFEC	NCACGTGAYN	0.01	2	109	0.1285	149.7	0.0954	bHLH
M10218_2.00:KLF1:KLF12:KLF2:KLF3:KLF4:KLF5:KLF6:KLF7	NSNRGGNGKGGGN	0.01	2	225	0.2653	345.9	0.2203	C2H2 ZF
M10542_2.00:FOXA1:FOXA2:FOXA3:FOXB1	WAAGTAAAC	0.01	2	82	0.0967	106.5	0.0679	Forkhead
M00837_2.00:FOXC2:FOXJ3:FOXK2:FOXP1:FOXP2:FOXP3:FOXP4	TGTAAACAA	0.01	2	39	0.046	41.1	0.0262	Forkhead
M03812_2.00:NKX3-1:NKX3-2	GTTAAGTGGB	0.01	2	39	0.046	41.3	0.0263	Homeodomain
M04510_2.00:ZNF281	GCCCCTCCCCCG	0.01	2	39	0.046	41.5	0.0265	C2H2 ZF
M03239_2.00:POU5F1B	TATGCAAAT	0.01	2	60	0.0708	72.2	0.046	Homeodomain
M05771_2.00:LEF1:TCF7:TCF7L1:TCF7L2	ASATCAAAG	0.01	2	56	0.066	66.4	0.0423	Sox
M09578_2.00:ISL1:ISL2:NOTO:SHOX:SHOX2:VSX1	CTAATKGV	0.01	2	100	0.1179	135.2	0.0861	Homeodomain
M10149_2.00:KLF1:KLF12:KLF2:KLF3:KLF4:KLF5:KLF6:KLF7:KLF8	RGGGMGGGGS	0.01	2	213	0.2512	325.5	0.2074	C2H2 ZF
M00998_2.00:CEBPA:CEBPB:CEBPE	NTTRCGCAA	0.01	2	17	0.02	12.4	0.0079	bZIP
M10537_2.00:FOXO1:FOXO3:FOXO4:FOXO6:FOXP4	TNGTTGTTTACATW	0.01	2	17	0.02	12.1	0.0077	Forkhead
M11225_2.00:NFAT5	AVTGGAAARTTMCM	0.01	2	17	0.02	12.6	0.008	Rel
M03062_2.00:FOXI1:FOXJ3:FOXK1:FOXK2	GTAAACA	0.01	2	288	0.3396	457.4	0.2914	Forkhead
M03323_2.00:POU2F2	TATGCAAAT	0.01	2	21	0.0248	17.1	0.0109	Homeodomain,POU
M04694_2.00:DMRTA1	AATGTAACAATT	0.01	2	21	0.0248	17.4	0.0111	DM
M04940_2.00:SIX1:SIX2:SIX4:SIX5	CCGTATCRTN	0.01	2	21	0.0248	17.7	0.0113	Homeodomain
M07798_2.00:BHLHE40:BHLHE41	GCACGTGACB	0.01	2	21	0.0248	17.3	0.011	bHLH
M09960_2.00:NFE2:NFE2L1:NFE2L2:NFE2L3	ATGACTCAG	0.01	2	33	0.0389	33.3	0.0212	bZIP
M08277_2.00:PRDM6	TTTTTTTBTTTTTTTHCTTTY	0.01	2	99	0.1167	134.9	0.0859	C2H2 ZF
M09550_2.00:GATA1:GATA2:GATA3:GATA4:GATA5:GATA6	SAGATAAGVV	0.01	2	40	0.0472	43.5	0.0277	GATA
M10551_2.00:FOXO1:FOXO3:FOXO4:FOXO6	TGTTGAC	0.01	2	40	0.0472	43.9	0.028	Forkhead
M00499_2.00:DBX1:DBX2:HLX	TWATYRN	0.01	2	578	0.6816	992.5	0.6322	Homeodomain
M01958_2.00:E2F7:E2F8	TTCGCGCGAA	0.01	2	16	0.0189	11.8	0.0075	E2F
M04234_2.00:XBP1	SRTGACRTCAYC	0.01	2	16	0.0189	11.6	0.0074	bZIP
M11093_2.00:ESR1:ESR2:NR1D1:NR1D2:NR1H2:NR1H3:NR1H4:NR2C1:NR2C2:NR2F1:NR2F2:NR2F6:NR4A1:NR4A2:NR4A3:NR5A1:NR5A2:NR6A1:PPARA:PPARD:PPARG:RARA:RARB:RARG:RORA:RORB:RORC:RXRA:RXRB:RXRG:THRA:THRB	TAANTRGGTCA	0.01	2	30	0.0354	29.4	0.0187	Nuclear receptor
M00122_2.00:MAX	NNCACGTGB	0.01	2	142	0.1675	205.1	0.1306	bHLH
M08850_2.00:ZFX:ZFY	CGVGGCCTGS	0.01	2	113	0.1333	157.1	0.1001	C2H2 ZF
M05204_2.00:ISL1:ISL2:NOTO:SHOX:SHOX2:VSX1	BTAAGTGC	0.01	2	202	0.2382	307.1	0.1956	Homeodomain
M01809_2.00:FOS:FOSB:FOSL1:FOSL2	GATGACGY	0.01	2	64	0.0755	79.8	0.0508	bZIP
M09869_2.00:USF1:USF2	CCACGTGH	0.01	2	108	0.1274	149.6	0.0953	bHLH
M00380_2.00:ALX1:ALX3:ALX4:ARX:DRGX:EMX1:EMX2:EN1:EN2:ESX1:GBX1:GBX2:HESX1:ISX:LHX1:LHX2:LHX3:LHX4:LHX5:LHX6:LHX8:LHX9:LMX1A:LMX1B:MIXL1:MSX1:MSX2:NOBOX:NOTO:OTP:PHOX2A:PHOX2B:PROP1:PRRX1:PRRX2:RAX:RAX2:SEBOX:SHOX:SHOX2:UNCX:VAX1:VAX2:VSX1:VSX2:ZFHX2	YTAATTAG	0.01	2	189	0.2229	285.8	0.182	Homeodomain
M05288_2.00:SIX1:SIX2:SIX4:SIX5	VCGTATCRYN	0.01	2	60	0.0708	73.2	0.0467	Homeodomain
M07698_2.00:ZNF681	CCBGCGTCCTTK	0.01	2	20	0.0236	16.7	0.0107	C2H2 ZF
M09938_2.00:BACH1:BACH2	CRTGAGTCATC	0.01	2	20	0.0236	16.1	0.0103	bZIP
M02907_2.00:HINFP	CARCGTCCGCGK	0.01	2	6	0.0071	1.9	0.0012	C2H2 ZF
M04581_2.00:ZFP42	NGGCVGCCATATTGK	0.01	2	6	0.0071	1.5	0.001	C2H2 ZF
M05882_2.00:HNF4G:NR1H4:NR2C1:NR2C2:NR2F1:NR2F2:NR2F6:NR4A1:NR4A2:NR4A3:NR5A1:NR5A2:NR6A1:PPARA:PPARD:PPARG:RARA:RARB:RARG:RORA:RORB:RORC:RXRA:RXRB:RXRG:THRA:THRB	RRGGTCAAAGGTCAH	0.01	2	6	0.0071	1.6	0.001	Nuclear receptor
M05754_2.00:SOX1:SOX10:SOX11:SOX12:SOX13:SOX14:SOX15:SOX17:SOX18:SOX2:SOX21:SOX3:SOX30:SOX4:SOX5:SOX6:SOX7:SOX8:SOX9:SRY	CATTGTYC	0.01	2	117	0.138	164.8	0.105	Sox
M09972_2.00:BATF:BATF3	AAGTTTCA	0.01	2	32	0.0377	32.4	0.0206	bZIP
M02248_2.00:HSF1:HSF2:HSF4	NAATGTTCTATAN	0.01	2	15	0.0177	10.1	0.0064	HSF
M08445_2.00:INSM1	YGCCCCCTGACA	0.01	2	15	0.0177	10.7	0.0068	C2H2 ZF
M11435_2.00:BPTF	RMMCACAACACRHA	0.01	2	74	0.0873	95.1	0.0606	Unknown
M10538_2.00:FOXO1:FOXO3:FOXO4:FOXO6:FOXP4	TRTAAACAARTW	0.01	2	91	0.1073	122.3	0.0779	Forkhead
M02460_2.00:GMEB1:GMEB2	NBACGTMNN	0.01	2	202	0.2382	308.4	0.1965	SAND
M09084_2.00:FOXI1:FOXI2:FOXI3:FOXJ1:FOXJ2:FOXJ3:FOXK2:FOXP3	WAAAYAAACA	0.01	2	151	0.1781	221.9	0.1413	Forkhead
M09100_2.00:FOXI1:FOXI2:FOXI3:FOXJ1:FOXJ2:FOXJ3:FOXK2:FOXP3	WAAAYAAACA	0.01	2	151	0.1781	221.9	0.1413	Forkhead
M08822_2.00:DDIT3	MTGATGMAAT	0.01	2	29	0.0342	28.6	0.0182	bZIP
M00808_2.00:MYPOP	NTTTGCGCCA	0.01	2	23	0.0271	20.8	0.0133	Myb/SANT
M10412_2.00:YBX1:YBX2:YBX3	VCWGCCAATCW	0.01	2	61	0.0719	75.7	0.0482	CSD
M10522_2.00:FOXP3	ATAAACAA	0.01	2	116	0.1368	163.2	0.104	Forkhead
M03058_2.00:FOXC2:FOXD1:FOXD2:FOXD3:FOXG1:FOXI1:FOXI2:FOXI3:FOXJ2:FOXJ3:FOXK1:FOXK2:FOXP1:FOXP3:FOXP4	GTAAACAWAAACA	0.01	2	14	0.0165	9.9	0.0063	Forkhead
M02764_2.00:TFAP2A:TFAP2B:TFAP2C:TFAP2D:TFAP2E	TGCCCYBVGGGCA	0.01	2	19	0.0224	15.9	0.0101	AP-2
M03406_2.00:ESR1:ESR2:HNF4A:HNF4G:NR1D1:NR1D2:NR1H2:NR1H3:NR1H4:NR2C1:NR2C2:NR2F1:NR2F2:NR2F6:NR4A1:NR4A2:NR4A3:NR5A2:NR6A1:PPARA:PPARD:PPARG:RARA:RARB:RARG:RORA:RORB:RORC:RXRA:RXRB:RXRG:THRA:THRB	CARAGGTCAAVNG	0.1	1	45	0.0531	51.7	0.0329	Nuclear receptor
M09815_2.00:USF2	CACGTG	0.1	1	409	0.4823	678.4	0.4321	bHLH
M05159_2.00:SIX3:SIX6	NRTGATACSS	0.1	1	68	0.0802	86.6	0.0552	Homeodomain
M09454_2.00:HIF1A	TACGTGCV	0.1	1	53	0.0625	63.2	0.0403	bHLH
M00795_2.00:FOXO1:FOXO3:FOXO4:FOXO6	NGTAAACAH	0.1	1	287	0.3384	458.7	0.2922	Forkhead
M02257_2.00:IRF9	AACGAAACTA	0.1	1	160	0.1887	237.1	0.151	IRF
M05849_2.00:ZNF282	CMTCCCACACC	0.1	1	38	0.0448	41.9	0.0267	C2H2 ZF
M08866_2.00:SALL4	CCCACCCHCC	0.1	1	202	0.2382	310	0.1974	C2H2 ZF
M08979_2.00:SALL4	CCCACCCHCC	0.1	1	202	0.2382	310	0.1974	C2H2 ZF
M09527_2.00:EBF1:EBF2:EBF3:EBF4	DGTCCCYRGGGA	0.1	1	28	0.033	27.4	0.0174	EBF1
M03706_2.00:KLF15	GCCACGCCCCCYH	0.1	1	22	0.0259	19.8	0.0126	C2H2 ZF
M05837_2.00:JUN:JUNB:JUND	GATKACGTCAT	0.1	1	13	0.0153	8.8	0.0056	bZIP
M02421_2.00:HNF4A:HNF4G:NR2E1	VDGTCANNN	0.1	1	547	0.645	936.4	0.5965	Nuclear receptor
M00364_2.00:POU3F4	WWATKHD	0.1	1	650	0.7665	1134.9	0.7229	Homeodomain,POU
M02127_2.00:POU2F2:POU6F1	CTAATTAT	0.1	1	33	0.0389	34.6	0.022	Homeodomain,Homeodomain,POU
M04079_2.00:MITF:TFEC	AHCATGTGACY	0.1	1	25	0.0295	23.9	0.0152	bHLH
M04881_2.00:GCM1:GCM2	ATGCGGGTR	0.1	1	25	0.0295	23.9	0.0153	GCM
M01510_2.00:POU5F1B	NTAATTR	0.1	1	522	0.6156	889.7	0.5667	Homeodomain
M04336_2.00:FOS:FOSB:FOSL1:FOSL2	GRTGASTCATM	0.1	1	18	0.0212	15	0.0095	bZIP
M08876_2.00:KLF1:KLF12:KLF2:KLF3:KLF4:KLF5:KLF6:KLF7:KLF8	CCCRGCCCCGCCCHBCCCC	0.1	1	18	0.0212	14.5	0.0092	C2H2 ZF
M08982_2.00:KLF1:KLF12:KLF2:KLF3:KLF4:KLF5:KLF6:KLF7:KLF8	CCCRGCCCCGCCCHBCCCC	0.1	1	18	0.0212	14.5	0.0092	C2H2 ZF
M03060_2.00:FOXC1:FOXC2:FOXD1:FOXD2:FOXD3:FOXD4:FOXD4L1:FOXD4L3:FOXD4L4:FOXD4L5:FOXD4L6:FOXE1:FOXF1:FOXF2:FOXG1:FOXI1:FOXI3:FOXK2:FOXL1:FOXL2:FOXP4:FOXS1	ATAAACA	0.1	1	197	0.2323	301.5	0.192	Forkhead
M04139_2.00:HES6	RACACGTGCC	0.1	1	7	0.0083	2.2	0.0014	bHLH
M04440_2.00:EGR1:EGR2:EGR3:EGR4	HMCGCCCACGCAH	0.1	1	7	0.0083	2.9	0.0019	C2H2 ZF
M06009_2.00:ARNT:ARNT2	GTACGTGACC	0.1	1	7	0.0083	2.8	0.0018	bHLH
M08311_2.00:ZNF189	VTGGAACAGAAGSKGCGR	0.1	1	7	0.0083	2.2	0.0014	C2H2 ZF
M10550_2.00:FOXO1:FOXO3:FOXO4:FOXO6	GTBTTGTTTACDTT	0.1	1	7	0.0083	2.8	0.0018	Forkhead
M05358_2.00:SIX3:SIX6	VSGTATCRYN	0.1	1	94	0.1108	128.6	0.0819	Homeodomain
M10492_2.00:ELF1:ELF2:ELF4:ELK1:ELK3:ELK4:ERF:ERG:ETS1:ETS2:ETV1:ETV2:ETV3:ETV3L:ETV4:ETV5:FEV:FLI1:GABPA	GGAAGY	0.1	1	584	0.6887	1007.5	0.6418	Ets
M11392_2.00:TBP:TBPL2	TTTATAC	0.1	1	350	0.4127	572.7	0.3648	TBP
M02104_2.00:ZHX1	TGRCGTRA	0.1	1	35	0.0413	37.3	0.0237	Homeodomain
M11338_2.00:LEF1:TCF7:TCF7L1:TCF7L2	RNANATCAAARSDAND	0.1	1	65	0.0767	82.6	0.0526	Sox
M01806_2.00:ATF1:CREB1:CREM	RTGACGTVN	0.1	1	84	0.0991	112.1	0.0714	bZIP
M00339_2.00:PAX2:PAX6	NNSACGGCGGAKC	0.1	1	12	0.0142	7.1	0.0045	Homeodomain,Paired box
M09047_2.00:ELF5:SPI1:SPIB:SPIC	AAAAAGAGGAAGTGRRR	0.1	1	12	0.0142	7.9	0.005	Ets
M08279_2.00:ZNF37A	YCTCCCTCC	0.1	1	352	0.4151	576.9	0.3675	C2H2 ZF
M10863_2.00:HSF1:HSF2:HSF4	AGAABGTTCG	0.1	1	37	0.0436	40.4	0.0257	HSF
M09108_2.00:FOXO1:FOXO3:FOXO4:FOXO6	GTAAACAGGM	0.1	1	129	0.1521	186.5	0.1188	Forkhead
M02796_2.00:NHLH1:NHLH2	CGCAGCTGCG	0.1	1	21	0.0248	18.7	0.0119	bHLH
M09256_2.00:MBD2	SSGKCCGGAGG	0.1	1	21	0.0248	18.2	0.0116	MBD
M09258_2.00:MBD2	SSGKCCGGAGG	0.1	1	21	0.0248	18.2	0.0116	MBD
M04437_2.00:EGR1:EGR2:EGR3:EGR4	CMCGCCCACGCVC	0.1	1	27	0.0318	26.1	0.0166	C2H2 ZF
M03915_2.00:SRF	NCCATATATGGN	0.1	1	11	0.013	6.4	0.0041	MADS box
M04300_2.00:ATF2:CREB5	NATGACATCAYY	0.1	1	11	0.013	7	0.0045	bZIP
M07591_2.00:ZIM3	RGSTTTCTGTTK	0.1	1	11	0.013	6.6	0.0042	C2H2 ZF
M01499_2.00:CUX2	TKATYGGYW	0.1	1	196	0.2311	300.8	0.1916	CUT,Homeodomain
M03585_2.00:TFAP2A:TFAP2B:TFAP2E	TGCCCBVGGGCA	0.1	1	17	0.02	13.9	0.0089	AP-2
M09579_2.00:SIX1:SIX2:SIX4:SIX5	GWAAYHTGABMC	0.1	1	17	0.02	13.9	0.0089	Homeodomain
M02696_2.00:MEF2A	HWTWCCAWAWATRGAAAK	0.1	1	8	0.0094	3	0.0019	MADS box
M05548_2.00:IRF7	HNGAAAGTGAAAGTR	0.1	1	8	0.0094	3.1	0.002	IRF
M09841_2.00:ARNTL	AGCCACGTGA	0.1	1	8	0.0094	3.2	0.002	bHLH
M10930_2.00:MEF2A	HWTWCCAWAWATRGAAAK	0.1	1	8	0.0094	3	0.0019	MADS box
M11103_2.00:ESR1:ESR2:ESRRA:ESRRB:ESRRG:NR1H2:NR1H3:NR2C2:NR2F1:NR2F2:NR2F6:RARA:RARB:RARG:RORA:RORB:RORC	AGGTCACCNTGACC	0.1	1	8	0.0094	3.3	0.0021	Nuclear receptor
M09136_2.00:ALX1:ALX3:ALX4:ARX:DRGX:EMX1:EMX2:EN1:EN2:ESX1:GBX1:GBX2:HESX1:ISX:LHX1:LHX2:LHX3:LHX4:LHX5:LHX6:LHX8:LHX9:LMX1A:LMX1B:MIXL1:MSX1:MSX2:NOBOX:NOTO:OTP:PHOX2A:PHOX2B:PROP1:PRRX1:PRRX2:RAX:RAX2:SEBOX:SHOX:SHOX2:UNCX:VAX1:VAX2:VSX1:VSX2:ZFHX2	TBYTAATTAGTT	0.1	1	55	0.0649	67.7	0.0431	Homeodomain
M09329_2.00:ESR1:ESR2:NR1D1:NR1D2:NR1H2:NR1H3:NR1H4:NR2C1:NR2C2:NR2F1:NR2F2:NR2F6:NR4A1:NR5A2:NR6A1:PPARA:PPARD:PPARG:RARA:RARB:RARG:RORA:RORB:RORC:RXRA:RXRB:RXRG	GGGTCARRAGTTCAAGGTCA	0.1	1	10	0.0118	5.9	0.0038	Nuclear receptor
M10333_2.00:ZNF658	NTGGGGAAGAGC	0.1	1	10	0.0118	5.2	0.0033	C2H2 ZF
M10355_2.00:ZNF182	NADTCCTAAAGA	0.1	1	10	0.0118	5.1	0.0033	C2H2 ZF
M10717_2.00:ALX1:ALX3:ALX4:ARX:BARHL1:BARHL2:BARX1:BARX2:BSX:DLX1:DLX2:DLX3:DLX4:DLX5:DLX6:DRGX:EMX1:EMX2:EN1:EN2:ESX1:EVX1:EVX2:GBX1:GBX2:GSX1:GSX2:HESX1:HMX1:HMX2:HMX3:HOXA1:HOXA2:HOXA3:HOXB1:HOXB2:HOXB3:HOXD1:HOXD3:ISX:LBX1:LBX2:LHX1:LHX2:LHX3:LHX4:LHX5:LHX9:MEOX1:MEOX2:MIXL1:MNX1:MSX1:MSX2:NANOG:NANOGP8:NKX1-1:NKX1-2:NOBOX:OTP:PDX1:PHOX2A:PHOX2B:PROP1:PRRX1:PRRX2:RAX:RAX2:SEBOX:SHOX:SHOX2:UNC…	AHAAWTGATCCAATTAK	0.1	1	10	0.0118	5.9	0.0038	#VALUE!
M03038_2.00:FOXC1:FOXC2:FOXD1:FOXD2:FOXD3:FOXD4:FOXD4L1:FOXD4L3:FOXD4L4:FOXD4L5:FOXD4L6:FOXE1:FOXF1:FOXF2:FOXG1:FOXI1:FOXI3:FOXJ3:FOXK2:FOXL1:FOXL2:FOXP1:FOXS1	WAWGTAAACAAW	0.1	1	78	0.092	103.7	0.0661	Forkhead
M06526_2.00:SIX3:SIX6	TGATA	0.1	1	173	0.204	261.5	0.1666	Homeodomain
M04411_2.00:KLF1:KLF12:KLF2:KLF3:KLF4:KLF5:KLF6:KLF7:KLF8	GCCACGCCCH	0.1	1	116	0.1368	165.5	0.1054	C2H2 ZF
M04888_2.00:GRHL1	AAACCGGTTT	0.1	1	29	0.0342	29.6	0.0189	Grainyhead
M09169_2.00:ALX1:ALX3:ALX4:ARX:DRGX:EMX1:EMX2:EN1:EN2:ESX1:GBX1:GBX2:HESX1:ISX:LHX1:LHX2:LHX3:LHX4:LHX5:LHX6:LHX8:LHX9:LMX1A:LMX1B:MIXL1:MSX1:MSX2:NOBOX:NOTO:OTP:PHOX2A:PHOX2B:PROP1:PRRX1:PRRX2:RAX:RAX2:SEBOX:SHOX:SHOX2:UNCX:VAX1:VAX2:VSX1:VSX2:ZFHX2	DTTAATTAGB	0.1	1	74	0.0873	97.1	0.0618	Homeodomain
M10566_2.00:FOXC1:FOXC2:FOXD1:FOXD2:FOXD3:FOXD4:FOXD4L1:FOXD4L3:FOXD4L4:FOXD4L5:FOXD4L6:FOXE1:FOXE3:FOXF1:FOXF2:FOXG1:FOXI1:FOXI2:FOXI3:FOXJ3:FOXL1:FOXL2:FOXS1	AAACAAAR	0.1	1	371	0.4375	612.5	0.3902	Forkhead
M00735_2.00:RBPJ	NNKTTCCCAY	0.1	1	324	0.3821	527.6	0.3361	CSL
M05675_2.00:ESR1:ESR2:ESRRA:ESRRB:ESRRG	NNCAAGGTCAH	0.1	1	58	0.0684	72.8	0.0464	Nuclear receptor
M03314_2.00:POU3F2	WTATGCWAATTA	0.1	1	20	0.0236	17.3	0.011	Homeodomain,POU
M04828_2.00:FOXC1:FOXC2:FOXD1:FOXD2:FOXD3:FOXD4:FOXD4L1:FOXD4L3:FOXD4L4:FOXD4L5:FOXD4L6:FOXE1:FOXF1:FOXG1:FOXI1:FOXI2:FOXI3:FOXJ2:FOXJ3:FOXK1:FOXK2:FOXL1:FOXL2:FOXS1	DWAAYGTAAACAA	0.1	1	26	0.0307	25.7	0.0164	Forkhead
M06196_2.00:FOXC1:FOXC2:FOXE1:FOXG1:FOXI1:FOXI2:FOXI3:FOXL1:FOXL2	GTAAACAA	0.1	1	56	0.066	69.4	0.0442	Forkhead
M10805_2.00:ARX:BARHL1:BARHL2:BARX1:BARX2:BSX:EMX1:EMX2:EN1:EN2:ESX1:EVX1:EVX2:GBX1:GBX2:GSX1:GSX2:HESX1:HMX1:HMX2:HMX3:HOXA1:HOXA2:HOXA3:HOXA4:HOXA5:HOXB1:HOXB2:HOXB3:HOXB4:HOXB5:HOXC4:HOXC5:HOXD1:HOXD3:HOXD4:LBX1:LBX2:MEOX1:MEOX2:MIXL1:MNX1:MSX1:MSX2:NANOG:NANOGP8:NKX1-1:NKX1-2:PDX1:PRRX1:PRRX2:RAX:RAX2:SHOX:SHOX2:TLX1:TLX3:VENTX	SBSCTATTTGYCC	0.1	1	16	0.0189	12.1	0.0077	#VALUE!
M09964_2.00:ATF4	SMTTACRTCABC	0.1	1	23	0.0271	21.6	0.0137	bZIP
M07774_2.00:ZNF10	CCCTACCTC	0.1	1	31	0.0366	32.6	0.0207	C2H2 ZF
M09390_2.00:SOX1:SOX10:SOX11:SOX12:SOX13:SOX14:SOX15:SOX17:SOX18:SOX2:SOX21:SOX3:SOX30:SOX4:SOX5:SOX6:SOX7:SOX8:SOX9:SRY	WAACAATR	0.1	1	93	0.1097	128.3	0.0817	Sox
M09404_2.00:SOX1:SOX10:SOX11:SOX12:SOX13:SOX14:SOX15:SOX17:SOX18:SOX2:SOX21:SOX3:SOX30:SOX4:SOX5:SOX6:SOX7:SOX8:SOX9:SRY	WAACAATR	0.1	1	93	0.1097	128.3	0.0817	Sox
M01927_2.00:DMRT1:DMRT2:DMRT3:DMRTA2:DMRTB1:DMRTC2	AATGTATCAAN	0.1	1	28	0.033	28.5	0.0181	DM
M11421_2.00:LTF	GGCACTTGC	0.1	1	96	0.1132	133.8	0.0852	Unknown
M04230_2.00:ATF1:CREB1:CREM	BRTGACATCACN	0.1	1	19	0.0224	16.3	0.0104	bZIP
M05363_2.00:PBX1:PBX2:PBX3:PBX4	DTGATTGACG	0.1	1	19	0.0224	16.5	0.0105	Homeodomain
M08085_2.00:YY1	GCMGCCATYTTG	0.1	1	19	0.0224	16.6	0.0106	C2H2 ZF
M04977_2.00:HOXA13:HOXB13:HOXC13:HOXD13	GTTTTATTGGB	0.1	1	15	0.0177	11.3	0.0072	Homeodomain
M09794_2.00:TCF12:TCF3:TCF4	VSRGCAGGTGTBCSY	0.1	1	15	0.0177	11.6	0.0074	bHLH
M09967_2.00:JUN:JUNB:JUND	AGTCATAHTGAA	0.1	1	15	0.0177	11.9	0.0075	bZIP
M01976_2.00:FOXC2:FOXJ3:FOXK2:FOXP1:FOXP2:FOXP3:FOXP4	GTAAACAA	0.1	1	76	0.0896	101.1	0.0644	Forkhead
M08320_2.00:IKZF1:IKZF2:IKZF3	TTCCCNKSC	0.1	1	224	0.2642	351.3	0.2238	C2H2 ZF
M01907_2.00:KDM2B	THCGCGTAHRCN	0.1	1	4	0.0047	0	0	CxxC
M02731_2.00:PRDM1	CACTTTCACTTT	0.1	1	4	0.0047	0.4	0.0003	C2H2 ZF
M02834_2.00:ATF4	GGATGAYGCAATA	0.1	1	4	0.0047	0.9	0.0006	bZIP
M02879_2.00:SP1:SP3:SP4:SP8:SP9	YWAGCCACGCCCMCTTH	0.1	1	4	0.0047	0	0	C2H2 ZF
M02938_2.00:ZNF652	WTTAACCCTTTVN	0.1	1	4	0.0047	0.7	0.0004	C2H2 ZF
M02973_2.00:ELF1:ELF2:ELF4:SPDEF	AMCCGGATGTA	0.1	1	4	0.0047	0.9	0.0006	Ets
M02976_2.00:ELF1:ELF2:ELF4:SPDEF	ACCCGGATGTR	0.1	1	4	0.0047	0.9	0.0006	Ets
M03322_2.00:POU2F2	TATGAATATKCAWA	0.1	1	4	0.0047	0.4	0.0003	Homeodomain,POU
M03335_2.00:IRF4:IRF8	HCGAAACCGAAACT	0.1	1	4	0.0047	0	0	IRF
M03386_2.00:ESR1:ESR2:HNF4A:HNF4G:NR1D1:NR1D2:NR1H2:NR1H3:NR1H4:NR2C1:NR2C2:NR2F1:NR2F2:NR2F6:NR4A1:NR4A2:NR4A3:NR5A2:NR6A1:PPARA:PPARD:PPARG:RARA:RARB:RARG:RORA:RORB:RORC:RXRA:RXRB:RXRG:THRA:THRB	RRGGTCAAAAGGTCA	0.1	1	4	0.0047	0	0	Nuclear receptor
M03407_2.00:ESR1:ESR2:NR1D1:NR1D2:NR1H2:NR1H3:NR1H4:NR2C1:NR2C2:NR2F1:NR2F2:NR2F6:NR4A1:NR6A1:PPARA:PPARD:PPARG:RARA:RARB:RARG:RORA:RORB:RORC:RXRA:RXRB:RXRG:THRA	RRGGTCAAAGGTCA	0.1	1	4	0.0047	0.4	0.0002	Nuclear receptor
M03416_2.00:ESR1:ESR2:NR1D1:NR1D2:NR1H2:NR1H3:NR1H4:NR2C1:NR2C2:NR2F1:NR2F2:NR2F6:NR4A1:NR4A2:NR4A3:NR5A2:NR6A1:PPARA:PPARD:PPARG:RARA:RARB:RARG:RORA:RORB:RORC:RXRA:RXRB:RXRG	RAGGTCAAAAGGTCAA	0.1	1	4	0.0047	0	0	Nuclear receptor
M03447_2.00:NFAT5	YTGTAATTTTCCAY	0.1	1	4	0.0047	0.8	0.0005	Rel
M03510_2.00:SOX1:SOX10:SOX11:SOX12:SOX13:SOX14:SOX15:SOX17:SOX18:SOX2:SOX21:SOX3:SOX30:SOX4:SOX5:SOX6:SOX7:SOX8:SOX9:SRY	ATGAATAACATTCAT	0.1	1	4	0.0047	0	0	Sox
M04566_2.00:ZIC1:ZIC2:ZIC3:ZIC4	YRCCCCCCGCYGYGC	0.1	1	4	0.0047	0.9	0.0006	C2H2 ZF
M04567_2.00:ZIC1:ZIC2:ZIC3:ZIC4	BACCMCCYGCTGTGM	0.1	1	4	0.0047	0.9	0.0006	C2H2 ZF
M04595_2.00:ZBTB2	DTTTCCGGTAAC	0.1	1	4	0.0047	0.5	0.0003	C2H2 ZF
M04605_2.00:SP1:SP3:SP4:SP5:SP8:SP9	YAAGCCACGCCCMCH	0.1	1	4	0.0047	0	0	C2H2 ZF
M04713_2.00:EHF:ELF1:ELF2:ELF3:ELF4:ELF5:ETV6:ETV7:SPIC	AYTTCCSGGAART	0.1	1	4	0.0047	0	0	Ets
M04809_2.00:FOXI1:FOXI2:FOXI3:FOXJ1:FOXJ2:FOXJ3:FOXK2:FOXP3	NTRTTTACAACAAW	0.1	1	4	0.0047	0.8	0.0005	Forkhead
M05319_2.00:IRX1:IRX3:IRX6	TACATGAWWWWTCATGTA	0.1	1	4	0.0047	0	0	Homeodomain
M05538_2.00:IRF5	VCGAAACCGAAACT	0.1	1	4	0.0047	0.4	0.0003	IRF
M05615_2.00:HNF4A:HNF4G:NR1H4:NR2C1:NR2C2:NR2F1:NR2F2:NR2F6:NR4A1:NR4A2:NR4A3:NR5A1:NR5A2:NR6A1:PPARA:PPARD:PPARG:RARA:RARB:RARG:RORA:RORB:RORC:RXRA:RXRB:RXRG:THRA:THRB	RRGGTCAAAGGTCAN	0.1	1	4	0.0047	0.4	0.0002	Nuclear receptor
M05629_2.00:NR1H3:NR2F1:NR2F2:NR2F6:PPARD:RORA:RORB:RORC:RXRA:RXRG:THRA:THRB	GRGGTCAAAGGTCAN	0.1	1	4	0.0047	0.4	0.0002	Nuclear receptor
M05663_2.00:ESR1:ESR2:HNF4A:HNF4G:NR1D1:NR1D2:NR1H2:NR1H3:NR1H4:NR2C1:NR2C2:NR2F1:NR2F2:NR2F6:NR4A1:NR4A2:NR4A3:NR5A2:NR6A1:PPARA:PPARD:PPARG:RARA:RARB:RARG:RORA:RORB:RORC:RXRA:RXRB:RXRG:THRA:THRB	RAGGTCAAAGGTCAN	0.1	1	4	0.0047	0.4	0.0002	Nuclear receptor
M05667_2.00:ESR1:ESR2:HNF4A:HNF4G:NR1D1:NR1D2:NR1H2:NR1H3:NR1H4:NR2C1:NR2C2:NR2F1:NR2F2:NR2F6:NR4A1:NR4A2:NR4A3:NR5A2:NR6A1:PPARA:PPARD:PPARG:RARA:RARB:RARG:RORA:RORB:RORC:RXRA:RXRB:RXRG:THRA:THRB	RAGGTCAAAGGTCAN	0.1	1	4	0.0047	0.4	0.0002	Nuclear receptor
M06159_2.00:SP1:SP3:SP4:SP5:SP8:SP9	TTGGCCCCGCCCCCH	0.1	1	4	0.0047	0	0	C2H2 ZF
M06187_2.00:EHF:ELF1:ELF2:ELF3:ELF4:ELF5:ELK1:ELK3:ELK4:ERF:ERG:ETS1:ETS2:ETV1:ETV2:ETV3:ETV3L:ETV4:ETV5:ETV6:ETV7:FEV:FLI1:GABPA:SPDEF	ACCCGGAAGT	0.1	1	4	0.0047	0	0	Ets
M07654_2.00:ZNF223	YGCCCCCTDGTGGC	0.1	1	4	0.0047	0	0	C2H2 ZF
M07786_2.00:USF2	GGGTCACGTGRCCSSG	0.1	1	4	0.0047	0	0	bHLH
M07807_2.00:USF1:USF2	GGTCACGTGRCSSSS	0.1	1	4	0.0047	0	0	bHLH
M07808_2.00:USF1:USF2	GGGTCACGTGRCSSS	0.1	1	4	0.0047	0	0	bHLH
M07809_2.00:USF1:USF2	GGTCACGTGRCSVSG	0.1	1	4	0.0047	0	0	bHLH
M07811_2.00:USF1:USF2	SGGTCACGTGRCCV	0.1	1	4	0.0047	0	0	bHLH
M07854_2.00:REST	GGCGCTGTCCRTGGT	0.1	1	4	0.0047	0	0	C2H2 ZF
M07889_2.00:CTCF	CGCCCYCTGGTGGC	0.1	1	4	0.0047	0.7	0.0005	C2H2 ZF
M07898_2.00:CTCF	CGCCCCCTGGTGGC	0.1	1	4	0.0047	0	0	C2H2 ZF
M07942_2.00:E2F1:E2F2:E2F3:E2F4:E2F5:E2F6	GGCGGGAAATTBRAA	0.1	1	4	0.0047	0.9	0.0006	E2F
M07944_2.00:ELF5:SPI1:SPIB:SPIC	VAAAAGAGGAAGTGAAAVH	0.1	1	4	0.0047	0	0	Ets
M08058_2.00:MITF:TFE3:TFEB:TFEC	NNWGGTCACGTGACCWNN	0.1	1	4	0.0047	0.5	0.0003	bHLH
M08427_2.00:SMAD1:SMAD3:SMAD5:SMAD9	SHGGCGCCGVCGCHG	0.1	1	4	0.0047	0	0	SMAD
M09235_2.00:IRF4:IRF8	RAAAGAGGAASTGAAASY	0.1	1	4	0.0047	0.3	0.0002	IRF
M09236_2.00:IRF4:IRF8	RAAAGRGGAAGTGAAASTRR	0.1	1	4	0.0047	0.3	0.0002	IRF
M09237_2.00:IRF1:IRF2	RAAARWGAAAGTGAAAGTRR	0.1	1	4	0.0047	0	0	IRF
M09245_2.00:IRF1:IRF2	RAAARWGAAAGTGAAAGTRR	0.1	1	4	0.0047	0	0	IRF
M09246_2.00:IRF4:IRF8	RAAAGRGGAAGTGAAASTRR	0.1	1	4	0.0047	0.3	0.0002	IRF
M09335_2.00:TP63	RRCAWGYCCAGRCATGYCY	0.1	1	4	0.0047	0	0	p53
M09336_2.00:TP63:TP73	RRRCATGYCCAGACATGYC	0.1	1	4	0.0047	0	0	p53
M09338_2.00:TP63:TP73	RRCAWGYCCAGRCATGYCY	0.1	1	4	0.0047	0	0	p53
M09339_2.00:TP63:TP73	RRRCATGYCCAGACATGYC	0.1	1	4	0.0047	0	0	p53
M09621_2.00:TP53	NRRRCATGYCYRGRCATGYY	0.1	1	4	0.0047	0	0	p53
M09655_2.00:NRF1	GCGCATGCGCAG	0.1	1	4	0.0047	0	0	Unknown
M09864_2.00:ARNT:ARNT2	SVNNDRTCACGTGAYHNNBS	0.1	1	4	0.0047	0	0	bHLH
M09961_2.00:NFE2:NFE2L1:NFE2L2:NFE2L3	CATGACTCAGCAVWCC	0.1	1	4	0.0047	0.5	0.0003	bZIP
M10028_2.00:CEBPA:CEBPB:CEBPE	NGWMTKWBGYAAKGCACA	0.1	1	4	0.0047	0.8	0.0005	bZIP
M10212_2.00:ZSCAN10	TGCGCAKGCGC	0.1	1	4	0.0047	0	0	C2H2 ZF
M10279_2.00:EGR1:EGR2:EGR3:EGR4	VTGCGTGGGCGT	0.1	1	4	0.0047	0	0	C2H2 ZF
M10936_2.00:BORCS8-MEF2B:MEF2A:MEF2B:MEF2C:MEF2D	YBSNGWKCTAAAAATAGMHYHN	0.1	1	4	0.0047	0.8	0.0005	MADS box
M10943_2.00:BORCS8-MEF2B:MEF2A:MEF2B:MEF2C:MEF2D	RDTCTATTTATAGCTT	0.1	1	4	0.0047	0.8	0.0005	MADS box
M10944_2.00:BORCS8-MEF2B:MEF2A:MEF2B:MEF2C:MEF2D	AWGCTAWAAATAGAWYB	0.1	1	4	0.0047	0.8	0.0005	MADS box
M10953_2.00:SRF	SCCATATAAGGAVABGKN	0.1	1	4	0.0047	0	0	MADS box
M11424_2.00:NRF1	CWCTGCGCATGCGC	0.1	1	4	0.0047	0	0	Unknown
M11427_2.00:NRF1	CGCATGCGCR	0.1	1	4	0.0047	0	0	Unknown
M01966_2.00:E2F1:E2F2:E2F3:E2F4:E2F5:E2F6	DDGGCGCGYN	0.1	1	158	0.1863	237.9	0.1515	E2F
M03308_2.00:POU2F1	AWTATGCAAATT	0.1	1	22	0.0259	20.8	0.0133	Homeodomain,POU
M08016_2.00:STAT3	CATTTCCYGGAAD	0.1	1	22	0.0259	20.2	0.0129	STAT
M08025_2.00:ZNF281	CCCCTCCCCCACCYC	0.1	1	22	0.0259	20.7	0.0132	C2H2 ZF
M10819_2.00:POU2F2	NDAWATGCAAATYA	0.1	1	30	0.0354	31.3	0.02	Homeodomain,POU
M05095_2.00:SIX1:SIX2:SIX4:SIX5	NVYGATACGB	0.1	1	84	0.0991	114.3	0.0728	Homeodomain
M08889_2.00:FEZF1:FEZF2	RCTGCYCTTTTY	0.1	1	84	0.0991	114.1	0.0727	C2H2 ZF
M06446_2.00:SMAD1:SMAD3:SMAD5:SMAD9	GCGHCGSCVG	0.1	1	60	0.0708	76.8	0.0489	SMAD
M00739_2.00:RBPJ	NDTTCCCAY	0.1	1	345	0.4068	567.9	0.3617	CSL
M00358_2.00:PAX3:PAX7	VATTANN	0.1	1	734	0.8656	1305.5	0.8316	Homeodomain,Paired box
M08788_2.00:ATF2	ATGACVTCAYY	0.1	1	27	0.0318	27.6	0.0176	bZIP
M08827_2.00:ATF2:CREB5	ATGACVTCAYY	0.1	1	27	0.0318	27.6	0.0176	bZIP
M00996_2.00:CEBPG	NTTRCGCAATN	0.1	1	14	0.0165	10.1	0.0064	bZIP
M01227_2.00:FOXN2:FOXN3	GTAAACAA	0.1	1	14	0.0165	10.8	0.0069	Forkhead
M03467_2.00:RUNX1:RUNX2:RUNX3	AAACCGCAAA	0.1	1	24	0.0283	23.3	0.0149	Runt
M06287_2.00:NKX3-1:NKX3-2	WYTTAAGTGS	0.1	1	24	0.0283	23.3	0.0149	Homeodomain
M05046_2.00:NKX2-1:NKX2-2:NKX2-3:NKX2-4:NKX2-5:NKX2-6:NKX2-8	GTBAAGTGGN	0.1	1	102	0.1203	144.5	0.0921	Homeodomain
M00259_2.00:FOXC1:FOXC2:FOXD1:FOXD2:FOXD3:FOXD4:FOXD4L1:FOXD4L3:FOXD4L4:FOXD4L5:FOXD4L6:FOXE1:FOXF1:FOXF2:FOXG1:FOXI1:FOXI3:FOXK2:FOXL1:FOXL2:FOXP4:FOXS1	ATAAACAA	0.1	1	187	0.2205	288.8	0.184	Forkhead
M01978_2.00:FOXC1:FOXC2:FOXD1:FOXD2:FOXD3:FOXD4:FOXD4L1:FOXD4L3:FOXD4L4:FOXD4L5:FOXD4L6:FOXE1:FOXG1:FOXI1:FOXI2:FOXI3:FOXJ3:FOXK2:FOXL1:FOXL2:FOXS1	GTAAACAA	0.1	1	44	0.0519	52.4	0.0334	Forkhead
M06334_2.00:SIX1:SIX2:SIX4:SIX5	ATTTGAYAC	0.1	1	136	0.1604	201.2	0.1282	Homeodomain
M06237_2.00:ALX1:ALX3:ALX4:ARX:BARX1:BARX2:BSX:DLX1:DLX2:DLX3:DLX4:DLX5:DLX6:DRGX:EMX1:EMX2:EN1:EN2:ESX1:EVX1:EVX2:GBX1:GBX2:GSX1:GSX2:HESX1:HMX1:HMX3:HOXA1:HOXA2:HOXA3:HOXA4:HOXA5:HOXB1:HOXB2:HOXB3:HOXB4:HOXB5:HOXC4:HOXC5:HOXD1:HOXD3:HOXD4:ISX:LHX2:LHX3:LHX4:LHX6:LHX8:LHX9:LMX1A:LMX1B:MEOX1:MIXL1:MNX1:MSX1:MSX2:NKX1-1:NKX1-2:NOBOX:NOTO:OTP:PDX1:PHOX2A:PHOX2B:PROP1:PRRX1:PRRX2:RAX:RAX2:SEBOX:SHOX…	RYTAATTR	0.1	1	231	0.2724	365.8	0.233	#VALUE!
M11280_2.00:NFIA:NFIB:NFIC:NFIX	GCCAGANWH	0.1	1	337	0.3974	554.4	0.3531	SMAD
M05585_2.00:HNF4A:HNF4G:NR2E1	MRAAGTCAM	0.1	1	146	0.1722	218.6	0.1392	Nuclear receptor
M09543_2.00:FOXA1:FOXA2:FOXA3:FOXB1	WAAGTAAACA	0.1	1	55	0.0649	69.3	0.0441	Forkhead
M04265_2.00:ATF1:CREB1:CREM	NRTGACGTCAYN	0.1	1	13	0.0153	9.8	0.0062	bZIP
M07818_2.00:JUN:JUNB:JUND	BGATGACKYMAYCYY	0.1	1	13	0.0153	9.4	0.006	bZIP
M10843_2.00:POU3F2	BYCATBCRWAATRARY	0.1	1	13	0.0153	9.1	0.0058	Homeodomain,POU
M11369_2.00:STAT3	RCTTCCRGGAARNSRR	0.1	1	13	0.0153	9.1	0.0058	STAT
M05555_2.00:BORCS8-MEF2B:MEF2A:MEF2B:MEF2C:MEF2D	CCAWATTTGG	0.1	1	26	0.0307	27	0.0172	MADS box
M00790_2.00:FOXI1:FOXI2:FOXI3:FOXJ1:FOXJ2:FOXJ3:FOXK2:FOXP3	RTAAACAHN	0.1	1	339	0.3998	558.4	0.3557	Forkhead
M06202_2.00:FOXP1:FOXP2:FOXP3:FOXP4	AARABYAAAAAAAT	0.1	1	87	0.1026	120.2	0.0766	Forkhead
M04013_2.00:DBP	RTKACGTAAY	0.1	1	17	0.02	14.9	0.0095	bZIP
M04028_2.00:CEBPG	BRTTRCGCAAYV	0.1	1	17	0.02	14.6	0.0093	bZIP
M04147_2.00:USF1:USF2	ACCATGTGACV	0.1	1	17	0.02	14.6	0.0093	bHLH
M09950_2.00:ATF1:CREB1:CREM	NNVSTGACGTMANNN	0.1	1	17	0.02	14.2	0.009	bZIP
M09545_2.00:FOXA1:FOXA2:FOXA3:FOXB1	WAAGTAAACA	0.1	1	51	0.0601	63.6	0.0405	Forkhead
M06373_2.00:BARHL1:BARHL2:HOXA6:HOXB6:HOXB8:HOXC6:HOXC8:HOXD8:NKX1-1:NKX1-2	TTTAATTG	0.1	1	210	0.2476	329.5	0.2099	Homeodomain
M05757_2.00:LEF1:TCF7:TCF7L1:TCF7L2	ACATCAAAG	0.1	1	47	0.0554	57.4	0.0366	Sox
M09959_2.00:NFE2:NFE2L1:NFE2L2:NFE2L3	TGCTGAGTCAY	0.1	1	20	0.0236	18.3	0.0117	bZIP
M10737_2.00:ALX1:ALX3:ALX4:ARX:BARX1:BARX2:BSX:DLX1:DLX2:DLX3:DLX4:DLX5:DLX6:DRGX:EMX1:EMX2:EN1:EN2:ESX1:EVX1:EVX2:GBX1:GBX2:GSX1:GSX2:HESX1:HOXA1:HOXA2:HOXA3:HOXB1:HOXB2:HOXB3:HOXD3:ISX:LBX1:LBX2:LHX1:LHX2:LHX3:LHX4:LHX5:LHX6:LHX8:LHX9:LMX1A:LMX1B:MEOX1:MIXL1:MNX1:MSX1:MSX2:NKX1-1:NKX1-2:NOBOX:NOTO:OTP:PDX1:PHOX2A:PHOX2B:PROP1:PRRX1:PRRX2:RAX:RAX2:SEBOX:SHOX:SHOX2:UNCX:VAX1:VAX2:VSX1:VSX2:ZFHX2:…	WDCTWATT	0.1	1	338	0.3986	557.8	0.3553	#VALUE!
M03045_2.00:FOXC1:FOXC2:FOXD1:FOXD2:FOXD3:FOXD4:FOXD4L1:FOXD4L3:FOXD4L4:FOXD4L5:FOXD4L6:FOXE1:FOXE3:FOXF1:FOXF2:FOXG1:FOXI1:FOXI2:FOXI3:FOXJ3:FOXL1:FOXL2:FOXS1	GTAAAYA	0.1	1	240	0.283	382.2	0.2434	Forkhead
M02782_2.00:BHLHE40:BHLHE41	VKCACGTGMC	0.1	1	12	0.0142	8.7	0.0056	bHLH
M08288_2.00:YY1	GCCGCCATBTTG	0.1	1	12	0.0142	8.8	0.0056	C2H2 ZF
M00465_2.00:ALX1:ALX3:ALX4:ARX:BARHL1:BARHL2:DRGX:ESX1:GBX1:GBX2:HESX1:HMX1:HMX2:HMX3:ISX:LBX1:LBX2:MEOX1:MEOX2:MIXL1:MSX1:MSX2:PHOX2A:PHOX2B:PROP1:PRRX1:PRRX2:RAX:RAX2:SHOX:SHOX2:TLX2:UNCX:VENTX:VSX1:VSX2	NTAATKRG	0.1	1	389	0.4587	650.4	0.4143	Homeodomain
M00755_2.00:MITF:TFEC	RTCACGTGAY	0.1	1	54	0.0637	68.6	0.0437	bHLH
M03299_2.00:POU2F2	HATGMATATKCAWA	0.1	1	25	0.0295	25.9	0.0165	Homeodomain,POU
M08882_2.00:EGR1:EGR2:EGR3:EGR4	CYYCCGCCCMCGCHCHC	0.1	1	16	0.0189	13.7	0.0087	C2H2 ZF
M05052_2.00:BARX1:BARX2:BSX:EMX1:EMX2:EN1:EN2:EVX1:EVX2:GBX1:GBX2:GSX1:GSX2:HMX1:HMX2:HMX3:HOXA1:HOXA2:HOXA3:HOXA4:HOXA5:HOXA6:HOXA7:HOXA9:HOXB1:HOXB2:HOXB3:HOXB4:HOXB5:HOXB6:HOXB7:HOXB8:HOXB9:HOXC4:HOXC5:HOXC6:HOXC8:HOXC9:HOXD1:HOXD3:HOXD4:HOXD8:HOXD9:ISX:MEOX1:MEOX2:MNX1:NKX1-1:NKX1-2:NOTO:OTP:PDX1:VAX1:VAX2:VENTX	BTAATKRC	0.1	1	222	0.2618	351.6	0.224	#VALUE!
M05556_2.00:BORCS8-MEF2B:MEF2A:MEF2B:MEF2C:MEF2D	CYAAATWTGG	0.1	1	34	0.0401	38.6	0.0246	MADS box
M09797_2.00:SREBF1:SREBF2	SATCACGTGAY	0.1	1	34	0.0401	38.9	0.0248	bHLH
M10833_2.00:POU2F1	TATGCAAATN	0.1	1	34	0.0401	38.2	0.0244	Homeodomain,POU
M01142_2.00:NFE2:NFE2L1:NFE2L2:NFE2L3	NNATGACDN	0.1	1	465	0.5483	791.1	0.5039	bZIP
M00126_2.00:MAF:MAFA:MAFB:MAFG:MAFK:NRL	NVGTCAGCAATNN	0.1	1	22	0.0259	22	0.014	bZIP
M05610_2.00:ESR1:ESR2:NR1D1:NR1D2:NR1H2:NR1H3:NR1H4:NR2C1:NR2C2:NR2F1:NR2F2:NR2F6:NR4A1:NR5A2:NR6A1:PPARA:PPARD:PPARG:RARA:RARB:RARG:RORA:RORB:RORC:RXRA:RXRB:RXRG	RAGGTCAWRRGGTCAN	0.1	1	36	0.0425	41	0.0261	Nuclear receptor
M03005_2.00:ELF5:ETV7:SPI1:SPIB:SPIC	AAAAAGMGGAAGTA	0.1	1	11	0.013	8	0.0051	Ets
M04686_2.00:DMRT1:DMRT2:DMRT3:DMRTA2:DMRTC2	AATGTATCAATT	0.1	1	11	0.013	7.8	0.0049	DM
M07723_2.00:ZNF860	CYBCTGCTCCCTGCT	0.1	1	11	0.013	7.8	0.005	C2H2 ZF
M08037_2.00:TP63:TP73	GCATGTCCMGRCATG	0.1	1	11	0.013	7.1	0.0045	p53
M10646_2.00:SIX1:SIX2:SIX4:SIX5	GGCTCAGGTTTCH	0.1	1	11	0.013	7.8	0.005	Homeodomain
M09966_2.00:JUN:JUNB:JUND	RTGACGTCA	0.1	1	19	0.0224	17.4	0.0111	bZIP
M07825_2.00:ATF3:JDP2	GGTSACGTGA	0.1	1	27	0.0318	28.3	0.018	bZIP
M00736_2.00:RBPJ	NNDTTCCCAC	0.1	1	281	0.3314	456.1	0.2905	CSL
M01815_2.00:CEBPA:CEBPB:CEBPE	TTWCGCAA	0.1	1	102	0.1203	146.8	0.0935	bZIP
M00818_2.00:NR2C1:NR2F1:NR2F2:NR2F6:NR4A1:NR4A2:NR4A3:PPARD:RARG:RORA:RORB:RORC:RXRA:RXRB:RXRG	AAAGGTCA	0.1	1	75	0.0884	103	0.0656	Nuclear receptor
M11413_2.00:THAP1	AACATGGCG	0.1	1	51	0.0601	64.6	0.0412	THAP finger
M11405_2.00:TEAD1:TEAD3:TEAD4	GGAATG	0.1	1	65	0.0767	86	0.0548	TEA
M00200_2.00:LEF1:TCF7:TCF7L1:TCF7L2	ASATCAAAGR	0.1	1	83	0.0979	115.6	0.0736	Sox
M03048_2.00:FOXC2:FOXD1:FOXD2:FOXD3:FOXG1:FOXI1:FOXI2:FOXI3:FOXJ2:FOXJ3:FOXK1:FOXK2:FOXP1:FOXP3	GTAAACATAAACA	0.1	1	5	0.0059	1.7	0.0011	Forkhead
M03344_2.00:BORCS8-MEF2B:MEF2A:MEF2B:MEF2C:MEF2D	RCTAWAAATAGC	0.1	1	5	0.0059	1.6	0.001	MADS box
M05501_2.00:POU5F1	NATTATGCWAATKARG	0.1	1	5	0.0059	1.4	0.0009	Homeodomain,POU
M09280_2.00:HNF4A:HNF4G:NR1H4:NR2C1:NR2C2:NR2F1:NR2F2:NR2F6:NR4A1:NR4A2:NR4A3:NR5A1:NR5A2:NR6A1:PPARA:PPARD:PPARG:RARA:RARB:RARG:RORA:RORB:RORC:RXRA:RXRB:RXRG:THRA:THRB	GGTCAAAGGTCAH	0.1	1	5	0.0059	1.4	0.0009	Nuclear receptor
M09975_2.00:BACH1:BACH2	ANSATGAGTCATGVT	0.1	1	5	0.0059	1.7	0.0011	bZIP
M04989_2.00:BARHL1:BARHL2:BARX1:BARX2:BSX:DLX2:DLX3:EMX1:EMX2:ESX1:EVX1:EVX2:GBX1:GBX2:HESX1:HMX1:HMX2:HMX3:HOXA1:HOXA2:HOXA3:HOXA4:HOXA5:HOXB1:HOXB2:HOXB3:HOXB4:HOXB5:HOXC4:HOXC5:HOXD1:HOXD12:HOXD3:HOXD4:LBX1:LBX2:MEOX1:MEOX2:MNX1:MSX1:MSX2:NANOG:NANOGP8:NKX1-1:NKX1-2:PDX1:RAX:RAX2:TLX1:TLX3:VENTX	STAATTRC	0.1	1	284	0.3349	462.3	0.2944	#VALUE!
M04124_2.00:ARNTL	GTCACGTGMN	0.1	1	24	0.0283	24.7	0.0157	bHLH
M05365_2.00:PBX1:PBX2:PBX3:PBX4	CRTCAATCAM	0.1	1	24	0.0283	24	0.0153	Homeodomain
M10730_2.00:DBX2:NKX3-1:NKX3-2	NWATAAGTATAT	0.1	1	24	0.0283	24.2	0.0154	Homeodomain
M11211_2.00:PAX1:PAX2:PAX3:PAX5:PAX6:PAX7:PAX8:PAX9	GTCACGCTT	0.1	1	24	0.0283	24.5	0.0156	Homeodomain,Paired box,Paired box
M08954_2.00:ZBTB14	GCGCGCTCC	0.1	1	15	0.0177	12.7	0.0081	C2H2 ZF
M02772_2.00:MLXIPL	ATCACGTGAT	0.1	1	10	0.0118	6.5	0.0041	bHLH
M04383_2.00:AC023509.3:ATF2:ATF7	DATGATGTCATN	0.1	1	10	0.0118	7	0.0044	bZIP,bZIP,C2H2 ZF
M07770_2.00:ZNF564	CTTGGACTT	0.1	1	10	0.0118	6.9	0.0044	C2H2 ZF
M09646_2.00:STAT4	NYTTCCWGGAAR	0.1	1	10	0.0118	6.8	0.0043	STAT
M09976_2.00:BACH1:BACH2	GCTGAGTCAYGST	0.1	1	10	0.0118	6.1	0.0039	bZIP
M05311_2.00:HOXA10:HOXA4:HOXA5:HOXA6:HOXA7:HOXA9:HOXB4:HOXB5:HOXB6:HOXB7:HOXB8:HOXB9:HOXC10:HOXC4:HOXC5:HOXC6:HOXC8:HOXC9:HOXD10:HOXD4:HOXD8:HOXD9:MNX1:PDX1	BTAATKGC	0.1	1	207	0.2441	326.6	0.208	Homeodomain
M01920_2.00:TET1	NNNYGMGKDN	0.1	1	529	0.6238	912.2	0.5811	CxxC
M00797_2.00:FOXO1:FOXO3:FOXO4:FOXO6:FOXP4	GTAAACAA	0.1	1	184	0.217	286.8	0.1827	Forkhead
M08795_2.00:FOS:FOSB:FOSL1:FOSL2	VTGACTCAY	0.1	1	81	0.0955	112.9	0.0719	bZIP
M05249_2.00:CDX1:CDX2:CDX4	VTTTATGGC	0.1	1	125	0.1474	185.3	0.1181	Homeodomain
M01725_2.00:SREBF1:SREBF2	TCGCGTGA	0.1	1	76	0.0896	104.7	0.0667	bHLH
M09971_2.00:BATF:BATF3	GWDATGAGTC	0.1	1	61	0.0719	80.2	0.0511	bZIP
M07551_2.00:CTCF	TTTTTATTTTT	0.1	1	259	0.3054	418.4	0.2665	C2H2 ZF
M06425_2.00:HNF4A:HNF4G:NR2E1	AAAAGTCAAA	0.1	1	21	0.0248	20.1	0.0128	Nuclear receptor
M06558_2.00:HNF4A:HNF4G:NR2E1	AAAAGTCAAA	0.1	1	21	0.0248	20.1	0.0128	Nuclear receptor
M01225_2.00:E2F1:E2F2:E2F3:E2F4:E2F5:E2F6	SGCGCCHWWW	0.1	1	66	0.0778	88	0.0561	E2F
M05274_2.00:BARX1:BARX2:BSX:EMX1:EMX2:EN1:EN2:EVX1:EVX2:GBX1:GBX2:GSX1:GSX2:HMX1:HMX2:HMX3:HOXA1:HOXA2:HOXA3:HOXA4:HOXA5:HOXA6:HOXA7:HOXB1:HOXB2:HOXB3:HOXB4:HOXB5:HOXB6:HOXB7:HOXB8:HOXC4:HOXC5:HOXC6:HOXD1:HOXD3:HOXD4:HOXD8:ISX:MEOX1:MEOX2:MNX1:NKX1-1:NKX1-2:NOTO:OTP:PDX1:TLX2:VAX1:VAX2:VENTX	STAATKRV	0.1	1	292	0.3443	477.7	0.3043	#VALUE!
M09484_2.00:BACH1:BACH2	TGACTCAGCA	0.1	1	18	0.0212	16.2	0.0103	bZIP
M08986_2.00:PRDM5	WCCYKGHTCTCCAKB	0.1	1	26	0.0307	27.1	0.0172	C2H2 ZF
M01915_2.00:FBXL19:KDM2A:KDM2B	NNNNCGNNNN	0.1	1	90	0.1061	127.9	0.0815	CxxC
M02758_2.00:TFAP2A:TFAP2B:TFAP2C:TFAP2D:TFAP2E	TGCCCYSRGGGCA	0.1	1	9	0.0106	5.1	0.0032	AP-2
M02767_2.00:TFAP2A:TFAP2B:TFAP2C:TFAP2D:TFAP2E	TGCCCYSRGGGCA	0.1	1	9	0.0106	5.1	0.0032	AP-2
M03343_2.00:BORCS8-MEF2B:MEF2A:MEF2B:MEF2C:MEF2D	DCTAWAAATAGM	0.1	1	9	0.0106	5.8	0.0037	MADS box
M08907_2.00:KLF15	CCCCCCCCHBCYCCTCCCC	0.1	1	9	0.0106	5.1	0.0032	C2H2 ZF
M08987_2.00:KLF15	CCCCCCCCHBCYCCTCCCC	0.1	1	9	0.0106	5.1	0.0032	C2H2 ZF
M09459_2.00:ARNT:ARNT2	GCACGTAY	0.1	1	69	0.0814	93.5	0.0596	bHLH
M03040_2.00:FOXO4	GTAAACA	0.1	1	102	0.1203	147.3	0.0938	Forkhead
M10642_2.00:HOXA10:HOXA11:HOXA5:HOXA6:HOXA7:HOXA9:HOXB5:HOXB6:HOXB8:HOXB9:HOXC10:HOXC11:HOXC5:HOXC6:HOXC8:HOXC9:HOXD10:HOXD11:HOXD8:HOXD9	TTATRHYWT	0.1	1	314	0.3703	517.1	0.3294	Homeodomain
M08100_2.00:ZFX:ZFY	SSSGCCBVGGCCTG	0.1	1	77	0.0908	106.4	0.0677	C2H2 ZF
M02835_2.00:MAF:MAFA:MAFB:NRL	GTCAGCANWWW	0.1	1	57	0.0672	74.8	0.0477	bZIP
M08108_2.00:TFDP1:TFDP2:TFDP3	SSGCGGGAAVN	0.1	1	14	0.0165	12	0.0076	E2F
M10194_2.00:EGR1:EGR2:EGR3:EGR4	TGCGTGCGY	0.1	1	14	0.0165	11.2	0.0072	C2H2 ZF
M05094_2.00:SIX1:SIX2:SIX4:SIX5	NRTGATACGK	0.1	1	55	0.0649	71.2	0.0453	Homeodomain
M00740_2.00:RBPJ	HDGTTCCCAC	0.1	1	173	0.204	268.8	0.1712	CSL
M04798_2.00:ELF1:ELF2:ELF4:ELK1:ELK3:ELK4:ERF:ERG:ETS1:ETS2:ETV1:ETV2:ETV3:ETV3L:ETV4:ETV5:FEV:FLI1:GABPA	ACAGGAAGGAAGTR	0.1	1	6	0.0071	2.2	0.0014	Ets
M08142_2.00:IRF1:IRF2	AAAVWGAAAGTGAAAGTAAAN	0.1	1	6	0.0071	2.2	0.0014	IRF
M08177_2.00:NRF1	GCGCMTGCGCR	0.1	1	6	0.0071	2.5	0.0016	Unknown
M09360_2.00:NFATC1:NFATC2:NFATC3:NFATC4	GASTCABWTTTTCCA	0.1	1	6	0.0071	2.6	0.0017	Rel
M11185_2.00:ESR1:ESR2:ESRRA:ESRRB:ESRRG	MBTCAAGGTCACB	0.1	1	6	0.0071	2.6	0.0016	Nuclear receptor
M10583_2.00:GATA1:GATA2:GATA3:GATA4:GATA5:GATA6	CCTTATCTG	0.1	1	30	0.0354	33.8	0.0215	GATA
M04231_2.00:XBP1	GRTGACGTGKCV	0.1	1	8	0.0094	4.2	0.0026	bZIP
M07843_2.00:ZNF263	CYCCYCCYCBYCCTCCTCCCY	0.1	1	8	0.0094	4.2	0.0027	C2H2 ZF
M09064_2.00:SPI1:SPIB:SPIC	ARAAAGAGGAAGTGAAA	0.1	1	8	0.0094	4	0.0026	Ets
M08157_2.00:ESR1:ESR2:HNF4A:HNF4G:NR1D1:NR1D2:NR1H2:NR1H3:NR1H4:NR2C1:NR2C2:NR2F1:NR2F2:NR2F6:NR4A1:NR4A2:NR4A3:NR5A2:NR6A1:PPARA:PPARD:PPARG:RARA:RARB:RARG:RORA:RORB:RORC:RXRA:RXRB:RXRG:THRA:THRB	NAAAGGTCANR	0.1	1	44	0.0519	54.9	0.035	Nuclear receptor
M10003_2.00:FOS:FOSB:FOSL1:FOSL2	TGAGTCAK	0.1	1	152	0.1792	232.5	0.1481	bZIP
M01917_2.00:TET1	GGGGGGGA	0.1	1	86	0.1014	121.1	0.0771	CxxC
M01984_2.00:FOXC1:FOXC2:FOXD1:FOXD2:FOXD3:FOXD4:FOXD4L1:FOXD4L3:FOXD4L4:FOXD4L5:FOXD4L6:FOXE1:FOXE3:FOXF1:FOXF2:FOXG1:FOXI1:FOXI3:FOXL1:FOXL2:FOXS1	NATRTAAACAHA	0.1	1	70	0.0825	95.1	0.0606	Forkhead
M09117_2.00:GATA1:GATA2:GATA3:GATA4:GATA5:GATA6	RSAGATAAGA	0.1	1	42	0.0495	51.2	0.0326	GATA
M09123_2.00:GATA1:GATA2:GATA3:GATA4:GATA5:GATA6	RSAGATAAGA	0.1	1	42	0.0495	51.2	0.0326	GATA
M00477_2.00:HOXA3:HOXA4:HOXA5:HOXA6:HOXA7:HOXA9:HOXB3:HOXB4:HOXB5:HOXB6:HOXB7:HOXB8:HOXB9:HOXC4:HOXC5:HOXC6:HOXC8:HOXC9:HOXD3:HOXD4:HOXD8:HOXD9:PDX1	YTWATKDBN	0.1	1	344	0.4057	572.2	0.3645	Homeodomain
M02693_2.00:MEF2A	VKTWCCAWATATAGWAAN	0.1	1	7	0.0083	3.4	0.0022	MADS box
M03301_2.00:POU1F1	AWTATGCAAATTAG	0.1	1	7	0.0083	3.4	0.0022	Homeodomain,POU
M04337_2.00:FOS:FOSB:FOSL1:FOSL2	GATGACGTCATC	0.1	1	7	0.0083	3.4	0.0022	bZIP
M05839_2.00:JUN:JUNB:JUND	ATGACGTCAT	0.1	1	7	0.0083	3.7	0.0023	bZIP
M08366_2.00:ZNF490	GTTTGCTGCTTNCMA	0.1	1	7	0.0083	3.1	0.002	C2H2 ZF
M10908_2.00:MEF2A	VKTWCCAWATATAGWAAN	0.1	1	7	0.0083	3.4	0.0022	MADS box
M00254_2.00:FOXC1:FOXC2:FOXD1:FOXD2:FOXD3:FOXD4:FOXD4L1:FOXD4L3:FOXD4L4:FOXD4L5:FOXD4L6:FOXE1:FOXF1:FOXF2:FOXG1:FOXI1:FOXI3:FOXK2:FOXL1:FOXL2:FOXS1	AATAAACANN	0.1	1	149	0.1757	227.5	0.1449	Forkhead
M05753_2.00:SOX1:SOX10:SOX11:SOX12:SOX13:SOX14:SOX15:SOX17:SOX18:SOX2:SOX21:SOX3:SOX30:SOX4:SOX5:SOX6:SOX7:SOX8:SOX9:SRY	SAACAATG	0.1	1	116	0.1368	171.2	0.109	Sox
M01964_2.00:E2F1:E2F2:E2F3:E2F4:E2F5:E2F6	NGCGCGCGCN	0.1	1	38	0.0448	45.2	0.0288	E2F
M08928_2.00:ZBTB18	CMACAKCTGGA	0.1	1	38	0.0448	45.9	0.0293	C2H2 ZF
M02258_2.00:IRF9	ADCGAAACY	0.1	1	113	0.1333	166.3	0.1059	IRF
M10692_2.00:HMBOX1:HNF1A:HNF1B	RGTTAATNATT	0.1	1	101	0.1191	146.3	0.0932	Homeodomain
M01910_2.00:FBXL19:KDM2A:KDM2B	GCGDDHNNN	0.1	1	454	0.5354	774.4	0.4933	CxxC
M07579_2.00:ZNF45	CATCTCCAGGW	0.1	1	17	0.02	15.8	0.0101	C2H2 ZF
M09944_2.00:NFE2:NFE2L1:NFE2L2:NFE2L3	CRTGACTCAGCAR	0.1	1	17	0.02	15.5	0.0099	bZIP
M10277_2.00:ZBTB7A	AAGGGGC	0.1	1	120	0.1415	178.4	0.1137	C2H2 ZF
M10144_2.00:YY1	NCCGCCATYTT	0.1	1	87	0.1026	123.7	0.0788	C2H2 ZF
M00276_2.00:PBX1:PBX2:PBX3:PBX4	NCTAATTAATN	0.1	1	49	0.0578	62.6	0.0399	Homeodomain
M05286_2.00:SIX1:SIX2:SIX4:SIX5	VSGTATCRYN	0.1	1	56	0.066	73.4	0.0468	Homeodomain
M00493_2.00:HOXA10:HOXA11:HOXA9:HOXB9:HOXC10:HOXC11:HOXC12:HOXC9:HOXD10:HOXD11:HOXD12:HOXD9	TTWAYKRB	0.1	1	417	0.4917	706.1	0.4498	Homeodomain
M01319_2.00:LIN54	TTYAAAWN	0.1	1	542	0.6392	939.5	0.5984	TCR/CxC
M01962_2.00:E2F1:E2F2:E2F3:E2F4:E2F5:E2F6	WTGGCGCCAW	0.1	1	61	0.0719	81.5	0.0519	E2F
M00163_2.00:FOXI1:FOXJ3:FOXK1:FOXK2	GTAAACAA	0.1	1	192	0.2264	302.3	0.1925	Forkhead
M04844_2.00:FOXC1:FOXC2:FOXD1:FOXD2:FOXD3:FOXD4:FOXD4L1:FOXD4L3:FOXD4L4:FOXD4L5:FOXD4L6:FOXE1:FOXF1:FOXF2:FOXG1:FOXI1:FOXI3:FOXJ3:FOXK2:FOXL1:FOXL2:FOXP1:FOXS1	RTAAACAAACAH	0.1	1	82	0.0967	115.8	0.0737	Forkhead
M09088_2.00:FOXA1:FOXA2:FOXA3:FOXB1:FOXB2	VCTRWGTAAACA	0.1	1	27	0.0318	29.3	0.0187	Forkhead
M10549_2.00:FOXO1:FOXO3:FOXO4:FOXO6	MATAAACAAN	0.1	1	200	0.2358	316.8	0.2018	Forkhead
M00153_2.00:E2F1:E2F2:E2F3:E2F4:E2F5:E2F6	DWDGGCGCBN	0.1	1	134	0.158	202.7	0.1291	E2F
M02463_2.00:GMEB1:GMEB2	BBACGYH	0.1	1	360	0.4245	602.2	0.3836	SAND
M03169_2.00:BARX1:BARX2:BSX:EMX1:EMX2:EN1:EN2:EVX1:EVX2:GBX1:GBX2:GSX1:GSX2:HMX1:HMX2:HMX3:HOXA1:HOXA2:HOXA3:HOXA4:HOXA5:HOXB1:HOXB2:HOXB3:HOXB4:HOXB5:HOXC4:HOXC5:HOXD1:HOXD3:HOXD4:LBX2:MEOX1:MEOX2:MNX1:NANOG:NANOGP8:NKX1-1:NKX1-2:PDX1:TLX2:VENTX	CTAATCGKT	0.1	1	45	0.0531	56.9	0.0363	Homeodomain
M10286_2.00:PLAG1	GGGGCHNHAGAGGGGG	0.1	1	13	0.0153	10.5	0.0067	C2H2 ZF
M03143_2.00:ALX1:ALX3:ALX4:ARX:BARHL1:BARHL2:BARX1:BARX2:BSX:DLX1:DLX2:DLX3:DLX4:DLX5:DLX6:DRGX:EMX1:EMX2:EN1:EN2:ESX1:EVX1:EVX2:GBX1:GBX2:GSX1:GSX2:HESX1:HMX1:HMX2:HMX3:HOXA1:HOXA2:HOXA3:HOXA4:HOXA5:HOXA6:HOXB1:HOXB2:HOXB3:HOXB4:HOXB5:HOXB6:HOXB8:HOXC4:HOXC5:HOXC6:HOXD1:HOXD3:HOXD4:HOXD8:ISX:LHX1:LHX3:LHX4:LHX5:MEOX1:MEOX2:MIXL1:MNX1:MSX1:MSX2:NANOG:NANOGP8:NKX1-1:NKX1-2:NOTO:OTP:PDX1:PHOX2A:PHO…	TTTAATTANH	0.1	1	115	0.1356	171	0.1089	#VALUE!
M10579_2.00:GATA1:GATA2:GATA3:GATA4:GATA5:GATA6	AKGNDGATTABVGS	0.1	1	22	0.0259	22.2	0.0142	GATA
M09549_2.00:GATA1:GATA2:GATA3:GATA4:GATA5:GATA6	SAGATAAGRV	0.1	1	29	0.0342	32.1	0.0205	GATA
M11052_2.00:MYB:MYBL1	RSNGNCAGTTR	0.1	1	106	0.125	155.6	0.0991	Myb/SANT
M06250_2.00:DBX1:DBX2:HLX	TTAATTA	0.1	1	483	0.5696	829.2	0.5282	Homeodomain
M10421_2.00:SATB1:SATB2	WTTTAT	0.1	1	506	0.5967	872	0.5555	CUT,Homeodomain
M00433_2.00:ARX:BARHL1:BARHL2:BARX1:BARX2:BSX:DLX1:DLX2:DLX3:DLX4:DLX5:DLX6:EMX1:EMX2:ESX1:EVX1:EVX2:GBX1:GBX2:HMX1:HMX2:HMX3:HOXA2:HOXB2:LBX1:LBX2:MEOX1:MEOX2:MNX1:MSX1:MSX2:NANOG:NANOGP8:NKX1-1:NKX1-2:PDX1:RAX:RAX2:TLX1:TLX2:TLX3:UNCX:VAX1:VAX2	NTAAWYGNY	0.1	1	315	0.3715	521.8	0.3324	Homeodomain
M05273_2.00:BARX1:BARX2:BSX:EMX1:EMX2:EN1:EN2:EVX1:EVX2:GBX1:GBX2:GSX1:GSX2:HMX1:HMX2:HMX3:HOXA1:HOXA2:HOXA3:HOXA4:HOXA5:HOXA6:HOXA7:HOXB1:HOXB2:HOXB3:HOXB4:HOXB5:HOXB6:HOXB7:HOXB8:HOXC4:HOXC5:HOXC6:HOXD1:HOXD3:HOXD4:HOXD8:ISX:MEOX1:MEOX2:MNX1:NKX1-1:NKX1-2:NOTO:OTP:PDX1:TLX2:VAX1:VAX2:VENTX	BTAATKRC	0.1	1	253	0.2983	410	0.2612	#VALUE!
M10834_2.00:POU2F1	TNATTTGCATW	0.1	1	57	0.0672	75.9	0.0484	Homeodomain,POU
M00742_2.00:RBPJ	NDTTCCCAC	0.1	1	267	0.3149	435.9	0.2777	CSL
M02017_2.00:TRPS1	NNGATANN	0.1	1	693	0.8172	1230.3	0.7837	GATA
M10576_2.00:FOXI1	AWTATAAACATWSA	0.1	1	33	0.0389	38.9	0.0248	Forkhead
M00778_2.00:EGR1:EGR2:EGR3:EGR4	CGCCCACGCA	0.1	1	37	0.0436	44.4	0.0283	C2H2 ZF
M06538_2.00:ALX1:ALX3:ALX4:ARX:DRGX:EN1:EN2:ESX1:HESX1:ISX:LHX2:LHX3:LHX4:LHX6:LHX8:LHX9:LMX1A:LMX1B:MIXL1:NOBOX:OTP:PHOX2A:PHOX2B:PROP1:PRRX1:PRRX2:RAX:RAX2:SEBOX:SHOX:SHOX2:UNCX:VSX1:VSX2:ZFHX2	WTWATTR	0.1	1	406	0.4788	687.3	0.4378	Homeodomain
M10454_2.00:E2F1:E2F2:E2F3:E2F4:E2F5:E2F6	DTTTCGCGCC	0.1	1	19	0.0224	18.7	0.0119	E2F
M09125_2.00:GRHL1:GRHL2	AACCKGTTTGDC	0.1	1	16	0.0189	14.2	0.009	Grainyhead
M05551_2.00:BORCS8-MEF2B:MEF2A:MEF2B:MEF2C:MEF2D	CCAAATWTGG	0.1	1	24	0.0283	25.2	0.0161	MADS box
M08325_2.00:ZNF22	TTTTTTTTT	0.1	1	147	0.1733	225.6	0.1437	C2H2 ZF
M01503_2.00:DLX3	HTAATTAB	0.1	1	293	0.3455	482.7	0.3075	Homeodomain
M00198_2.00:LEF1:TCF7:TCF7L1:TCF7L2	ASATCAAAGR	0.1	1	84	0.0991	119.2	0.0759	Sox
M06200_2.00:FOXD1:FOXD2:FOXD3:FOXD4:FOXD4L1:FOXD4L3:FOXD4L4:FOXD4L5:FOXD4L6:FOXE1:FOXF1:FOXF2:FOXL1	RTAAACA	0.1	1	84	0.0991	119.8	0.0763	Forkhead
M01965_2.00:E2F1:E2F2:E2F3:E2F4:E2F5:E2F6	DKGGCGCGB	0.1	1	162	0.191	252	0.1605	E2F
M07605_2.00:ZNF235	THWTTTTTTTYATYTTTTTTTTTTTTTTTT	0.1	1	53	0.0625	69.8	0.0444	C2H2 ZF
M10729_2.00:DBX2:NKX3-1:NKX3-2	TTTKTTTTTAAY	0.1	1	185	0.2182	291	0.1854	Homeodomain
M11054_2.00:MYB:MYBL1	VYYAACTGSC	0.1	1	105	0.1238	154.3	0.0983	Myb/SANT
M03427_2.00:HNF4A:HNF4G:NR2E1	AAAAGTCAA	0.1	1	58	0.0684	77.2	0.0492	Nuclear receptor
M10587_2.00:GATA1:GATA2:GATA3:GATA4:GATA5:GATA6	AGAGATAAKA	0.1	1	58	0.0684	77.2	0.0492	GATA
M02256_2.00:IRF5	AHCGAAACTR	0.1	1	12	0.0142	9.2	0.0059	IRF
M04262_2.00:ATF1:CREB1:CREM	BRTGACATCACV	0.1	1	12	0.0142	9.3	0.0059	bZIP
M08927_2.00:ZFP42	GGCAGCCATTTT	0.1	1	12	0.0142	9.4	0.006	C2H2 ZF
M00150_2.00:ZIC1:ZIC2:ZIC3:ZIC4	MCCCSCTGNG	0.1	1	206	0.2429	328	0.209	C2H2 ZF
M01497_2.00:MAX	NCACATGBH	0.1	1	202	0.2382	321.1	0.2045	bHLH
M10479_2.00:ELF1:ELF2:ELF4:ELK1:ELK3:ELK4:ERF:ERG:ETS1:ETS2:ETV1:ETV2:ETV3:ETV3L:ETV4:ETV5:FEV:FLI1:GABPA	CTTCCTGT	0.1	1	142	0.1675	217.5	0.1385	Ets
M00406_2.00:ALX1:ALX3:ALX4:ARX:DRGX:EMX1:EMX2:EN1:EN2:ESX1:GBX1:GBX2:HESX1:ISX:LHX1:LHX2:LHX3:LHX4:LHX5:LHX6:LHX8:LHX9:LMX1A:LMX1B:MIXL1:MSX1:MSX2:NOBOX:NOTO:OTP:PHOX2A:PHOX2B:PROP1:PRRX1:PRRX2:RAX:RAX2:SEBOX:SHOX:SHOX2:UNCX:VAX1:VAX2:VSX1:VSX2:ZFHX2	HTAATTAS	0.1	1	219	0.2583	351.7	0.224	Homeodomain
M11171_2.00:ESR1:ESR2:ESRRA:ESRRB:ESRRG	GTGACCTTGRSC	0.1	1	21	0.0248	21.3	0.0135	Nuclear receptor
M06090_2.00:OSR2	GCTWCTGG	0.1	1	97	0.1144	141.9	0.0904	C2H2 ZF
M01171_2.00:PLAGL2	NGGGCCCCCT	0.1	1	36	0.0425	43.8	0.0279	C2H2 ZF
M00183_2.00:ESR1:ESR2:ESRRA:ESRRB:ESRRG	CAAGGTCAH	0.1	1	113	0.1333	168.6	0.1074	Nuclear receptor
M01980_2.00:FOXI1:FOXI2:FOXI3:FOXJ1:FOXJ2:FOXJ3:FOXK2:FOXP3	RTAAACAA	0.1	1	72	0.0849	101	0.0643	Forkhead
M00230_2.00:EGR2	MCRCCCMCCC	0.1	1	217	0.2559	348.8	0.2222	C2H2 ZF
M05494_2.00:POU3F4	RYGCATAAATTAN	0.1	1	18	0.0212	17.6	0.0112	Homeodomain,POU
M00218_2.00:ZNF200	DGTMTCCNHN	0.1	1	266	0.3137	435.5	0.2774	C2H2 ZF
M09113_2.00:FOXI1:FOXJ3:FOXK1:FOXK2	RNGTAAACAVS	0.1	1	104	0.1226	153.6	0.0979	Forkhead
M04284_2.00:JUN:JUNB:JUND	SATGACTCATS	0.1	1	15	0.0177	13.6	0.0086	bZIP
M10016_2.00:MAF:MAFA:MAFB:MAFG:MAFK	TGASTCAGCDY	0.1	1	15	0.0177	13.6	0.0087	bZIP
M05894_2.00:SOX1:SOX10:SOX11:SOX12:SOX13:SOX14:SOX15:SOX17:SOX18:SOX2:SOX21:SOX3:SOX30:SOX4:SOX5:SOX6:SOX7:SOX8:SOX9:SRY	WAACAATRGN	0.1	1	95	0.112	138.8	0.0884	Sox
M00793_2.00:FOXC2:FOXJ3:FOXK2:FOXP1:FOXP2:FOXP3:FOXP4	NGTAAACAA	0.1	1	155	0.1828	240.2	0.153	Forkhead
M01685_2.00:HMGA1:HMGA2	NNRDWAAT	0.1	1	737	0.8691	1319.2	0.8403	AT hook
M02169_2.00:ALX1:ALX3:ALX4:ARX:DRGX:EN1:EN2:ESX1:GBX1:GBX2:HESX1:ISX:LHX2:LHX3:LHX4:LHX6:LHX8:LHX9:LMX1A:LMX1B:MIXL1:MSX1:MSX2:NOTO:OTP:PHOX2A:PHOX2B:PROP1:PRRX1:PRRX2:RAX:RAX2:SEBOX:SHOX:SHOX2:UNCX:VSX1:VSX2:ZFHX2	VBTAATTAD	0.1	1	240	0.283	389.7	0.2482	Homeodomain
M06497_2.00:SIX1:SIX2:SIX4:SIX5	TGATAC	0.1	1	78	0.092	110.7	0.0705	Homeodomain
M00796_2.00:FOXC1:FOXC2:FOXD1:FOXD2:FOXD3:FOXD4:FOXD4L1:FOXD4L3:FOXD4L4:FOXD4L5:FOXD4L6:FOXE1:FOXF1:FOXF2:FOXG1:FOXI1:FOXI3:FOXJ3:FOXK2:FOXL1:FOXL2:FOXP1:FOXS1	WANRTAAACA	0.1	1	282	0.3325	464.2	0.2957	Forkhead
M00197_2.00:SOX1:SOX10:SOX11:SOX12:SOX13:SOX14:SOX15:SOX17:SOX18:SOX2:SOX21:SOX3:SOX30:SOX4:SOX5:SOX6:SOX7:SOX8:SOX9:SRY	NDAACAAT	0.1	1	527	0.6215	914.3	0.5824	Sox
M10168_2.00:GLI1:GLI2:GLI3	GTGGGTGGT	0.1	1	81	0.0955	115.8	0.0738	C2H2 ZF
M05257_2.00:DBX2:NKX3-1:NKX3-2	TTAACGAG	0.1	1	70	0.0825	97.5	0.0621	Homeodomain
M08185_2.00:BACH1:BACH2	TGACTCAGCA	0.1	1	11	0.013	8.3	0.0053	bZIP
M09030_2.00:E2F1:E2F2:E2F3:E2F4:E2F5:E2F6	RGNGGGCGGGAARR	0.1	1	11	0.013	8.2	0.0052	E2F
M01689_2.00:HMGA1:HMGA2	RCRRDWWWDD	0.1	1	546	0.6439	950.3	0.6053	AT hook
M00622_2.00:EGR1:EGR2:EGR3:EGR4	CGCCCACG	0.1	1	96	0.1132	140.5	0.0895	C2H2 ZF
M00290_2.00:ALX1:ALX3:ALX4:ARX:BARHL1:BARHL2:BARX1:BARX2:BSX:DLX1:DLX2:DLX3:DLX4:DLX5:DLX6:DRGX:EMX1:EMX2:EN1:EN2:ESX1:EVX1:EVX2:GBX1:GBX2:GSX1:GSX2:HESX1:HMX1:HMX2:HMX3:HOXA1:HOXA2:HOXA3:HOXB1:HOXB2:HOXB3:HOXD1:HOXD3:ISX:LBX1:LBX2:LHX1:LHX2:LHX3:LHX4:LHX5:LHX9:MEOX1:MEOX2:MIXL1:MNX1:MSX1:MSX2:NANOG:NANOGP8:NKX1-1:NKX1-2:NOBOX:OTP:PDX1:PHOX2A:PHOX2B:PROP1:PRRX1:PRRX2:RAX:RAX2:SEBOX:SHOX:SHOX2:UNC…	TAATTRNN	0.1	1	379	0.4469	640.8	0.4082	#VALUE!
M00219_2.00:ZNF200	DGTMTCCNNN	0.1	1	351	0.4139	589.6	0.3755	C2H2 ZF
M04991_2.00:BARHL1:BARHL2:BARX1:BARX2:BSX:DLX2:DLX3:EMX1:EMX2:ESX1:EVX1:EVX2:GBX1:GBX2:HESX1:HMX1:HMX2:HMX3:HOXA1:HOXA2:HOXA3:HOXA4:HOXA5:HOXB1:HOXB2:HOXB3:HOXB4:HOXB5:HOXC4:HOXC5:HOXD1:HOXD12:HOXD3:HOXD4:LBX1:LBX2:MEOX1:MEOX2:MNX1:MSX1:MSX2:NANOG:NANOGP8:NKX1-1:NKX1-2:PDX1:RAX:RAX2:TLX1:TLX3:VENTX	BTAATTRV	0.1	1	314	0.3703	522.2	0.3326	#VALUE!
M11051_2.00:MYB:MYBL1	CCCAACTGVCN	0.1	1	76	0.0896	107.5	0.0685	Myb/SANT
M11299_2.00:HBP1	TTCAATSAA	0.1	1	68	0.0802	94.7	0.0603	Sox
M06504_2.00:NKX3-1:NKX3-2	TTAAGTG	0.1	1	27	0.0318	30.3	0.0193	Homeodomain
M05165_2.00:ARX:BARHL1:BARHL2:BARX1:BARX2:BSX:DLX1:DLX2:DLX3:DLX4:DLX5:DLX6:EMX1:EMX2:ESX1:EVX1:EVX2:GBX1:GBX2:HMX1:HMX2:HMX3:HOXA2:HOXB2:LBX1:LBX2:MEOX1:MEOX2:MNX1:MSX1:MSX2:NANOG:NANOGP8:NKX1-1:NKX1-2:PDX1:RAX:RAX2:TLX1:TLX2:TLX3:UNCX:VAX1:VAX2	CTAATTGSY	0.1	1	79	0.0932	112.2	0.0714	Homeodomain
M04906_2.00:ARX:BARHL1:BARHL2:BARX1:BARX2:BSX:DLX1:DLX2:DLX3:DLX4:DLX5:DLX6:EMX2:EN1:EN2:GBX1:GBX2:GSX1:GSX2:HOXA1:HOXA2:HOXA3:HOXB1:HOXB2:HOXB3:HOXD1:HOXD3:ISX:LHX1:LHX5:MEOX1:MNX1:MSX1:MSX2:NANOG:NANOGP8:NKX1-1:NKX1-2:PDX1:PHOX2A:PHOX2B:PROP1:SHOX:SHOX2:UNCX:VAX1:VAX2:VSX2	NTAAYGAB	0.1	1	234	0.2759	379.8	0.2419	#VALUE!
M10865_2.00:HSF1:HSF2:HSF4	TCYAGAANNTTC	0.1	1	29	0.0342	33.4	0.0213	HSF
M08226_2.00:NR5A1:NR5A2:RXRA:RXRB:RXRG	CAAGGTCA	0.1	1	100	0.1179	147.3	0.0938	Nuclear receptor
M07590_2.00:ZNF287	TTTTTKTYTTYYWTKTYTTTTTTTTTTTTTTTT	0.1	1	31	0.0366	36.5	0.0233	C2H2 ZF
M09943_2.00:NFE2:NFE2L1:NFE2L2:NFE2L3	YTGCTGAGTCASB	0.1	1	31	0.0366	36.8	0.0235	bZIP
M04016_2.00:HLF:TEF	RTKACGTAAB	0.1	1	33	0.0389	39.1	0.0249	bZIP
M05558_2.00:BORCS8-MEF2B:MEF2A:MEF2B:MEF2C:MEF2D	CYAWATWTGG	0.1	1	66	0.0778	91.1	0.058	MADS box
M04932_2.00:HOXA10:HOXA11:HOXA5:HOXA6:HOXA7:HOXA9:HOXB5:HOXB6:HOXB8:HOXB9:HOXC10:HOXC11:HOXC5:HOXC6:HOXC8:HOXC9:HOXD10:HOXD11:HOXD8:HOXD9	NNKTWATKGC	0.1	1	166	0.1958	260.2	0.1657	Homeodomain
M02255_2.00:IRF7	GAARCGAAAR	0.1	1	198	0.2335	316	0.2013	IRF
M03736_2.00:FOXC1:FOXC2:FOXD1:FOXD2:FOXD3:FOXD4:FOXD4L1:FOXD4L3:FOXD4L4:FOXD4L5:FOXD4L6:FOXE1:FOXG1:FOXI1:FOXI2:FOXI3:FOXJ3:FOXK2:FOXL1:FOXL2:FOXS1	WATRTAAACAAA	0.1	1	56	0.066	75.6	0.0481	Forkhead
M05287_2.00:SIX1:SIX2:SIX4:SIX5	MCGTATCRYY	0.1	1	17	0.02	16.3	0.0104	Homeodomain
M03146_2.00:CRX:DMBX1:DPRX:GSC:GSC2:OTX1:OTX2:PITX1:PITX2:PITX3:TPRX1	VCTAATCCSY	0.1	1	69	0.0814	96.8	0.0617	Homeodomain
M00993_2.00:CEBPA:CEBPB:CEBPE	NTTGCGCAA	0.1	1	14	0.0165	12.4	0.0079	bZIP
M07735_2.00:ZNF273	GTAGCTCCT	0.1	1	14	0.0165	12.1	0.0077	C2H2 ZF
M00506_2.00:NKX3-1:NKX3-2	HTAAGTGBN	0.1	1	346	0.408	581.3	0.3703	Homeodomain
M03340_2.00:BORCS8-MEF2B:MEF2A:MEF2B:MEF2C:MEF2D	KCTAWAAATAGA	0.1	1	10	0.0118	7.5	0.0048	MADS box
M05122_2.00:HOXA13:HOXB13:HOXC13:HOXD13	GTTTTATTGSS	0.1	1	10	0.0118	8	0.0051	Homeodomain
M04335_2.00:FOS:FOSB:FOSL1:FOSL2	AATGACACG	0.1	1	40	0.0472	51	0.0325	bZIP
M10465_2.00:EBF1	CCCNGGGGNGCW	0.1	1	204	0.2406	327.7	0.2087	EBF1
M01238_2.00:MEIS3	NTGACRKNN	0.1	1	459	0.5413	790	0.5032	Homeodomain
M08199_2.00:FOXA1:FOXA2:FOXA3:FOXB1	CTRAGTAAACAVV	0.1	1	24	0.0283	26.8	0.0171	Forkhead
M01512_2.00:NFATC2	WTTTTCCATT	0.1	1	96	0.1132	141.5	0.0901	Rel
M02441_2.00:NFATC1:NFATC2:NFATC3:NFATC4	WTTTTCCATD	0.1	1	112	0.1321	168.2	0.1071	Rel
M04876_2.00:GATA1:GATA2:GATA3:GATA4:GATA5:GATA6	NWGATAASRN	0.1	1	109	0.1285	163.2	0.1039	GATA
M00302_2.00:NKX2-1:NKX2-2:NKX2-3:NKX2-4:NKX2-5:NKX2-6:NKX2-8	WNRAGTGB	0.1	1	671	0.7913	1191.1	0.7587	Homeodomain
M10598_2.00:GATA1:GATA2:GATA3:GATA4:GATA5:GATA6	TATCTN	0.1	1	448	0.5283	769.5	0.4902	GATA
M00519_2.00:ALX1:ALX3:ALX4:ARX:BARX1:BARX2:BSX:DLX1:DLX2:DLX3:DLX4:DLX5:DLX6:DRGX:EMX1:EMX2:EN1:EN2:ESX1:EVX1:EVX2:GBX1:GBX2:GSX1:GSX2:HESX1:HMX1:HMX3:HOXA1:HOXA2:HOXA3:HOXA4:HOXA5:HOXB1:HOXB2:HOXB3:HOXB4:HOXB5:HOXC4:HOXC5:HOXD1:HOXD3:HOXD4:ISX:LHX2:LHX3:LHX4:LHX6:LHX8:LHX9:LMX1A:LMX1B:MEOX1:MIXL1:MNX1:MSX1:MSX2:NKX1-1:NKX1-2:NOBOX:NOTO:OTP:PDX1:PHOX2A:PHOX2B:PROP1:PRRX1:PRRX2:RAX:RAX2:SEBOX:SHOX…	TRATTRN	0.1	1	522	0.6156	907.4	0.578	#VALUE!
M09414_2.00:STAT6	YTTCCTGAGAA	0.1	1	34	0.0401	41	0.0261	STAT
M10464_2.00:EBF1	TCCCHDGGG	0.1	1	76	0.0896	108.1	0.0688	EBF1
M04263_2.00:ATF1:CREB1:CREM	BGTGACGTA	0.1	1	28	0.033	32.8	0.0209	bZIP
M01804_2.00:ATF1:CREB1:CREM	RTGACGTA	0.1	1	19	0.0224	19.4	0.0124	bZIP
M04805_2.00:SPI1:SPIB:SPIC	RAAWGMGGAAGTD	0.1	1	30	0.0354	35.9	0.0229	Ets
M10667_2.00:BARHL1:BARHL2:BARX1:BARX2:BSX:DLX1:DLX2:DLX3:DLX4:DLX5:DLX6:EVX1:EVX2:GBX1:GBX2:HMX1:HMX2:HMX3:HOXA1:HOXA2:HOXA3:HOXB1:HOXB2:HOXB3:HOXD1:HOXD3:MEOX1:MEOX2:MNX1:MSX1:MSX2:NANOG:NANOGP8:PDX1:VENTX	TGCATATCA	0.1	1	91	0.1073	133.9	0.0853	Homeodomain
M05602_2.00:NR2C1:NR2C2:NR2F1:NR2F2:NR2F6:NR4A1:NR4A2:NR4A3:PPARD:PPARG:RARA:RARB:RARG:RORA:RORB:RORC:RXRA:RXRB:RXRG	NAAAGGTCAN	0.1	1	55	0.0649	74.9	0.0477	Nuclear receptor
M05640_2.00:NR2C1:NR2F1:NR2F2:NR2F6:NR4A1:NR4A2:NR4A3:PPARD:RARG:RORA:RORB:RORC:RXRA:RXRB:RXRG	BAAAGGTCAN	0.1	1	55	0.0649	74.6	0.0475	Nuclear receptor
M03057_2.00:FOXC2:FOXD1:FOXD2:FOXD3:FOXG1:FOXI1:FOXI2:FOXI3:FOXJ2:FOXJ3:FOXK1:FOXK2:FOXP1:FOXP3:FOXP4	RTAAACAA	0.1	1	141	0.1663	218.9	0.1394	Forkhead
M00544_2.00:POU2F2	YTMATTAD	0.1	1	412	0.4858	703.3	0.448	Homeodomain,POU
M06336_2.00:SIX1:SIX2:SIX4:SIX5	WWDTGATA	0.1	1	382	0.4505	648.3	0.413	Homeodomain
M05656_2.00:ESR1:ESR2:ESRRA:ESRRB:ESRRG	BYCAAGGTCAH	0.1	1	41	0.0483	52.6	0.0335	Nuclear receptor
M00345_2.00:PAX1:PAX2:PAX3:PAX5:PAX6:PAX7:PAX8:PAX9	NCGTCACGST	0.1	1	16	0.0189	15.2	0.0097	Homeodomain,Paired box,Paired box
M10950_2.00:SRF	CCWTATAWG	0.1	1	13	0.0153	11.8	0.0075	MADS box
M08932_2.00:ZNF467	CCCCCCCCCCCYYCCCCTCCCC	0.1	1	9	0.0106	6.7	0.0043	C2H2 ZF
M09032_2.00:E2F5	SGCGCSAAAM	0.1	1	9	0.0106	6.3	0.004	E2F
M09042_2.00:E2F1:E2F2:E2F3:E2F4:E2F5:E2F6	SGCGCSAAAM	0.1	1	9	0.0106	6.3	0.004	E2F
M09952_2.00:ATF1:CREB1:CREM	GSTGACGTAABS	0.1	1	9	0.0106	6.6	0.0042	bZIP
M10132_2.00:MECOM	AATGACAAGATAA	0.1	1	9	0.0106	6.6	0.0042	C2H2 ZF
M08201_2.00:FOXA1:FOXA2:FOXA3	GTAAACAG	0.1	1	121	0.1427	184.4	0.1175	Forkhead
M03050_2.00:FOXO1:FOXO3:FOXO4:FOXO6:FOXP4	GTAAACA	0.1	1	66	0.0778	92.7	0.059	Forkhead
M00991_2.00:ATF1:CREB1:CREM	NSGTGACGTCR	0.1	1	21	0.0248	22.5	0.0143	bZIP
M11178_2.00:ESR1:ESR2:NR1D1:NR1D2:NR1H2:NR1H3:NR1H4:NR2C1:NR2C2:NR2F1:NR2F2:NR2F6:NR4A1:NR6A1:PPARA:PPARD:PPARG:RARA:RARB:RARG:RORA:RORB:RORC:RXRA:RXRB:RXRG:THRA	CCTGACCTTTG	0.1	1	21	0.0248	22.2	0.0141	Nuclear receptor
M02646_2.00:LEF1:TCF7:TCF7L1:TCF7L2	SATCAAAGN	0.1	1	92	0.1085	135.8	0.0865	Sox
M09398_2.00:SOX1:SOX10:SOX11:SOX12:SOX13:SOX14:SOX15:SOX17:SOX18:SOX2:SOX21:SOX3:SOX30:SOX4:SOX5:SOX6:SOX7:SOX8:SOX9:SRY	TTTTGTTTW	0.1	1	313	0.3691	523.1	0.3332	Sox
M09408_2.00:SOX1:SOX10:SOX11:SOX12:SOX13:SOX14:SOX15:SOX17:SOX18:SOX2:SOX21:SOX3:SOX30:SOX4:SOX5:SOX6:SOX7:SOX8:SOX9:SRY	TTTTGTTTW	0.1	1	313	0.3691	523.1	0.3332	Sox
M00136_2.00:MTF1	CGTGYGCAM	0.1	1	3	0.0035	0	0	C2H2 ZF
M02906_2.00:ZNF524	CTCGAACCCKTGMC	0.1	1	3	0.0035	0	0	C2H2 ZF
M03388_2.00:ESR1:ESR2:HNF4A:HNF4G:NR1D1:NR1D2:NR1H2:NR1H3:NR1H4:NR2C1:NR2C2:NR2F1:NR2F2:NR2F6:NR4A1:NR4A2:NR4A3:NR5A2:NR6A1:PPARA:PPARD:PPARG:RARA:RARB:RARG:RORA:RORB:RORC:RXRA:RXRB:RXRG:THRA:THRB	RRGGTCAAAGGTCA	0.1	1	3	0.0035	0.4	0.0002	Nuclear receptor
M03421_2.00:HNF4G:NR1H4:NR2C1:NR2C2:NR2F1:NR2F2:NR2F6:NR4A1:NR4A2:NR4A3:NR5A1:NR5A2:NR6A1:PPARA:PPARD:PPARG:RARA:RARB:RARG:RORA:RORB:RORC:RXRA:RXRB:RXRG:THRA:THRB	GGGGTCAAAGGTCA	0.1	1	3	0.0035	0.4	0.0002	Nuclear receptor
M03897_2.00:PAX6	MTAATCGAATTAR	0.1	1	3	0.0035	0.8	0.0005	Homeodomain,Paired box
M04833_2.00:FOXA1:FOXA2:FOXA3:FOXB1:FOXS1	CCTTAAGTAAACAAAC	0.1	1	3	0.0035	0	0	Forkhead
M05430_2.00:PAX4	NAATTASNVNNNVCTAATTD	0.1	1	3	0.0035	0	0	Homeodomain,Paired box
M05665_2.00:ESR1:ESR2:HNF4A:HNF4G:NR1D1:NR1D2:NR1H2:NR1H3:NR1H4:NR2C1:NR2C2:NR2F1:NR2F2:NR2F6:NR4A1:NR4A2:NR4A3:NR5A2:NR6A1:PPARA:PPARD:PPARG:RARA:RARB:RARG:RORA:RORB:RORC:RXRA:RXRB:RXRG:THRA:THRB	RAGGTCAAAGGTCAN	0.1	1	3	0.0035	0	0	Nuclear receptor
M07666_2.00:ZNF662	ATCTAGCCCCBKCCTACC	0.1	1	3	0.0035	0	0	C2H2 ZF
M07668_2.00:ZNF530	BSCYGCCCCTYTCCTTKC	0.1	1	3	0.0035	0	0	C2H2 ZF
M07945_2.00:ELF5:SPI1:SPIB:SPIC	AAAGAGGAAGTGAAACYND	0.1	1	3	0.0035	0.3	0.0002	Ets
M08715_2.00:USF2	GGGTCACGTGRCSVSSSSS	0.1	1	3	0.0035	0	0	bHLH
M08777_2.00:USF2	GGGTCACGTGRCSVSSSSS	0.1	1	3	0.0035	0	0	bHLH
M08938_2.00:SP1:SP3:SP4:SP5:SP8:SP9	CCCCCCCCCGGCCCCGCCCCCB	0.1	1	3	0.0035	0	0	C2H2 ZF
M09314_2.00:NR1D1:NR1D2:NR2C1:NR2C2:NR2F1:NR2F2:NR2F6:NR6A1:PPARA:PPARD:PPARG:RARA:RARB:RARG:RORA:RORB:RORC:RXRA:RXRB:RXRG	AASTRGGKCAAAGGTCA	0.1	1	3	0.0035	0.4	0.0002	Nuclear receptor
M10324_2.00:ZNF727	DGGTCCAAATGC	0.1	1	3	0.0035	0.9	0.0006	C2H2 ZF
M10926_2.00:MEF2A	ATTTTCCWTTTTTGGWA	0.1	1	3	0.0035	0.4	0.0002	MADS box
M10955_2.00:SRF	CMKBTCCTTATATGGBMWK	0.1	1	3	0.0035	0	0	MADS box
M11188_2.00:NR2E3	RAGGTCAAAGGTCA	0.1	1	3	0.0035	0.4	0.0003	Nuclear receptor
M11432_2.00:CARF	YCARAACGAGGC	0.1	1	3	0.0035	0	0	Unknown
M10175_2.00:ZBTB16	ACTGTATYTD	0.1	1	105	0.1238	157.2	0.1001	C2H2 ZF
M09632_2.00:RUNX1:RUNX2:RUNX3	AAACCACARM	0.1	1	46	0.0542	60.6	0.0386	Runt
M11186_2.00:ESR1:ESR2:ESRRA:ESRRB:ESRRG	CAAGGTCA	0.1	1	102	0.1203	152.1	0.0969	Nuclear receptor
M05160_2.00:SIX3:SIX6	NDYGATACGY	0.1	1	72	0.0849	102.4	0.0652	Homeodomain
M03465_2.00:RUNX1:RUNX2:RUNX3	AAACCGCAAA	0.1	1	23	0.0271	25.5	0.0162	Runt
M07974_2.00:POU2F2	ATATGCAAATNAR	0.1	1	23	0.0271	25	0.016	Homeodomain,POU
M07975_2.00:POU2F2	ATATGCAAATNAR	0.1	1	23	0.0271	25	0.016	Homeodomain,POU
M00672_2.00:SIX1:SIX2:SIX4:SIX5	NNRGTATMRN	0.1	1	211	0.2488	341.5	0.2175	Homeodomain
M05446_2.00:POU2F2	DTATGCWAATB	0.1	1	35	0.0413	44	0.028	Homeodomain,POU
M10831_2.00:POU2F1	CAWAATKACATGYW	0.1	1	44	0.0519	57.8	0.0368	Homeodomain,POU
M06197_2.00:FOXA2:FOXC1:FOXC2:FOXD1:FOXD2:FOXD3:FOXD4:FOXD4L1:FOXD4L3:FOXD4L4:FOXD4L5:FOXD4L6:FOXE1:FOXE3:FOXF1:FOXF2:FOXG1:FOXI1:FOXI3:FOXL1:FOXL2:FOXS1	TVTAAACA	0.1	1	220	0.2594	357.6	0.2278	Forkhead
M03022_2.00:FOXO1:FOXO3:FOXO4:FOXO6	GTAAACAA	0.1	1	106	0.125	159.9	0.1019	Forkhead
M01963_2.00:E2F1:E2F2:E2F3:E2F4:E2F5:E2F6	WTGGCGCCAW	0.1	1	33	0.0389	40.1	0.0256	E2F
M05607_2.00:ESR1:ESR2:NR1D1:NR1D2:NR1H2:NR1H3:NR1H4:NR2C1:NR2C2:NR2F1:NR2F2:NR2F6:NR4A1:NR5A2:NR6A1:PPARA:PPARD:PPARG:RARA:RARB:RARG:RORA:RORB:RORC:RXRA:RXRB:RXRG	RRGGTCANRRGGTCAN	0.1	1	33	0.0389	40.4	0.0257	Nuclear receptor
M00369_2.00:NR2E3	MGGGATCAAN	0.1	1	31	0.0366	37.3	0.0238	Nuclear receptor
M03303_2.00:POU6F2	AGCTCATTAW	0.1	1	31	0.0366	37.3	0.0238	Homeodomain,POU
M10281_2.00:EGR1:EGR2:EGR3:EGR4	DCMCGCCCACTBMH	0.1	1	27	0.0318	31	0.0198	C2H2 ZF
M07664_2.00:ZNF716	AATNTTNMTATTTCC	0.1	1	29	0.0342	34.7	0.0221	C2H2 ZF
M01913_2.00:DNMT1	NNBNGCGGNN	0.1	1	367	0.4328	622.4	0.3964	CxxC
M05041_2.00:ALX1:ALX3:ALX4:ARX:BARX1:BARX2:BSX:DLX1:DLX2:DLX3:DLX4:DLX5:DLX6:DRGX:EMX1:EMX2:EN1:EN2:ESX1:EVX1:EVX2:GBX1:GBX2:GSX1:GSX2:HESX1:HOXA2:HOXA3:HOXB2:HOXB3:HOXD3:ISX:LBX1:LBX2:LHX1:LHX2:LHX3:LHX4:LHX5:LHX6:LHX8:LHX9:LMX1A:LMX1B:MEOX1:MIXL1:MNX1:MSX1:MSX2:NKX1-1:NKX1-2:NOBOX:NOTO:OTP:PDX1:PHOX2A:PHOX2B:PROP1:PRRX1:PRRX2:RAX:RAX2:SEBOX:SHOX:SHOX2:UNCX:VAX1:VAX2:VSX1:VSX2:ZFHX2:ZFHX3	GCTAATTAC	0.1	1	127	0.1498	195.5	0.1245	#VALUE!
M03784_2.00:BARX1:BARX2:BSX:EMX1:EMX2:EN1:EN2:EVX1:EVX2:GBX1:GBX2:GSX1:GSX2:HESX1:HMX1:HMX2:HMX3:HOXA1:HOXA2:HOXA3:HOXA4:HOXA5:HOXA6:HOXA7:HOXB1:HOXB2:HOXB3:HOXB4:HOXB5:HOXB6:HOXB7:HOXB8:HOXC4:HOXC5:HOXC6:HOXD1:HOXD3:HOXD4:HOXD8:ISX:MEOX1:MEOX2:MNX1:NKX1-1:NKX1-2:NOTO:OTP:PDX1:TLX1:TLX3:VAX1:VAX2:VENTX	SBTAATGAYG	0.1	1	76	0.0896	109.2	0.0695	#VALUE!
M04909_2.00:ISL1:ISL2:NOTO:SHOX:SHOX2:VSX1	TTAAGTGC	0.1	1	91	0.1073	134.6	0.0857	Homeodomain
M04115_2.00:MAX	AKCACATGGY	0.1	1	85	0.1002	124.9	0.0795	bHLH
M08937_2.00:WT1	CYCCYCCYCCTCCCCCBCCC	0.1	1	8	0.0094	5	0.0032	C2H2 ZF
M08968_2.00:WT1	CYCCYCCYCCTCCCCCBCCC	0.1	1	8	0.0094	5	0.0032	C2H2 ZF
M10214_2.00:ZNF236	CGTAATATTRA	0.1	1	8	0.0094	6	0.0038	C2H2 ZF
M04373_2.00:MAF:MAFA:MAFB:MAFG:MAFK	YAHGTCAGCA	0.1	1	52	0.0613	70.6	0.045	bZIP
M08163_2.00:RUNX1:RUNX2:RUNX3	AAACCACAGAV	0.1	1	52	0.0613	70.1	0.0446	Runt
M04972_2.00:BARX1:BARX2:BSX:EMX1:EMX2:EN1:EN2:EVX1:EVX2:GBX1:GBX2:GSX1:GSX2:HMX1:HMX2:HMX3:HOXA1:HOXA2:HOXA3:HOXA4:HOXA5:HOXA6:HOXA7:HOXA9:HOXB1:HOXB2:HOXB3:HOXB4:HOXB5:HOXB6:HOXB7:HOXB8:HOXB9:HOXC4:HOXC5:HOXC6:HOXC8:HOXC9:HOXD1:HOXD3:HOXD4:HOXD8:HOXD9:ISX:MEOX1:MEOX2:MNX1:NKX1-1:NKX1-2:NOTO:OTP:PDX1:VAX1:VAX2:VENTX	STAATKAC	0.1	1	219	0.2583	356.7	0.2272	#VALUE!
M04213_2.00:MESP2	CAMCATATGKCG	0.1	1	12	0.0142	11	0.007	bHLH
M04304_2.00:CEBPG	NRTTACGCAAYN	0.1	1	12	0.0142	10.7	0.0068	bZIP
M11153_2.00:ESR1:ESR2:HNF4A:HNF4G:NR1D1:NR1D2:NR1H2:NR1H3:NR1H4:NR2C1:NR2C2:NR2F1:NR2F2:NR2F6:NR4A1:NR4A2:NR4A3:NR5A2:NR6A1:PPARA:PPARD:PPARG:RARA:RARB:RARG:RORA:RORB:RORC:RXRA:RXRB:RXRG:THRA:THRB	TGACCTTTGCCCTK	0.1	1	12	0.0142	10.2	0.0065	Nuclear receptor
M04915_2.00:ALX1:ALX3:ALX4:ARX:BARHL1:BARHL2:BARX1:BARX2:BSX:DLX1:DLX2:DLX3:DLX4:DLX5:DLX6:DRGX:EMX1:EMX2:EN1:EN2:ESX1:EVX1:EVX2:GBX1:GBX2:GSX1:GSX2:HOXA1:HOXA2:HOXA3:HOXA4:HOXA5:HOXB1:HOXB2:HOXB3:HOXB4:HOXB5:HOXC4:HOXC5:HOXD1:HOXD3:HOXD4:ISX:MEOX1:MEOX2:MIXL1:MNX1:MSX1:MSX2:NANOG:NANOGP8:NKX1-1:NKX1-2:OTP:PDX1:PHOX2A:PHOX2B:PROP1:PRRX1:PRRX2:RAX:RAX2:SEBOX:SHOX:SHOX2:UNCX:VAX1:VAX2:VENTX:VSX1:VS…	NTAATGGTTTTN	0.1	1	74	0.0873	106.3	0.0677	#VALUE!
M07780_2.00:ZNF2	AGCGCCCCC	0.1	1	45	0.0531	59.2	0.0377	C2H2 ZF
M09293_2.00:ESR1:ESR2:HNF4A:HNF4G:NR1D1:NR1D2:NR1H2:NR1H3:NR1H4:NR2C1:NR2C2:NR2F1:NR2F2:NR2F6:NR4A1:NR4A2:NR4A3:NR5A2:NR6A1:PPARA:PPARD:PPARG:RARA:RARB:RARG:RORA:RORB:RORC:RXRA:RXRB:RXRG:THRA:THRB	CAAAGGTCARRGD	0.1	1	45	0.0531	59.4	0.0379	Nuclear receptor
M04333_2.00:FOS:FOSB:FOSL1:FOSL2	SATGAWTCATC	0.1	1	20	0.0236	21.2	0.0135	bZIP
M05070_2.00:HOXA3:HOXA4:HOXA5:HOXA6:HOXA7:HOXA9:HOXB3:HOXB4:HOXB5:HOXB6:HOXB7:HOXB8:HOXB9:HOXC4:HOXC5:HOXC6:HOXC8:HOXC9:HOXD3:HOXD4:HOXD8:HOXD9:PDX1	BTAATTRC	0.1	1	207	0.2441	335.3	0.2136	Homeodomain
M02681_2.00:FOXC1:FOXC2:FOXD1:FOXD2:FOXD3:FOXD4:FOXD4L1:FOXD4L3:FOXD4L4:FOXD4L5:FOXD4L6:FOXE1:FOXE3:FOXF1:FOXF2:FOXG1:FOXI1:FOXI3:FOXJ3:FOXL1:FOXL2:FOXS1	GTAAACAW	0.1	1	63	0.0743	88.5	0.0564	Forkhead
M05869_2.00:CRX:DLX1:DLX2:DLX4:DLX5:EMX1:LHX2:LHX9:PITX1:PITX2:VAX1:VSX1	RGCTAATTAN	0.1	1	105	0.1238	158	0.1007	Homeodomain
M10812_2.00:PAX4	GAAWAATTACC	0.1	1	129	0.1521	199	0.1268	Homeodomain,Paired box
M05390_2.00:ALX1:ALX3:ALX4:ARX:DRGX:EMX1:EMX2:EN1:EN2:ESX1:GBX1:GBX2:GSX1:GSX2:HOXA2:HOXA3:HOXA4:HOXA5:HOXB2:HOXB3:HOXB4:HOXB5:HOXC4:HOXC5:HOXD3:HOXD4:ISL1:ISL2:ISX:LHX2:LHX3:LHX4:LHX9:MIXL1:MNX1:NKX1-1:NKX1-2:NOTO:OTP:PDX1:PHOX2A:PHOX2B:PROP1:PRRX1:PRRX2:RAX:RAX2:SEBOX:SHOX:SHOX2:UNCX:VAX1:VAX2:VSX1:VSX2	CTAATTRG	0.1	1	151	0.1781	237.5	0.1513	#VALUE!
M00245_2.00:WT1	NNNNNNN	0.1	1	848	1	1562.6	0.9954	C2H2 ZF
M07962_2.00:FOXA1:FOXA2:FOXA3:FOXB1	CWRWGTAAACA	0.1	1	36	0.0425	45.7	0.0291	Forkhead
M00807_2.00:MYBL2	TAACGGTYN	0.1	1	43	0.0507	56.5	0.036	Myb/SANT
M06507_2.00:ALX1:ALX3:ALX4:ARX:BARHL1:BARHL2:BARX1:BARX2:BSX:DRGX:EMX1:EMX2:EN1:EN2:ESX1:EVX1:EVX2:GBX1:GBX2:GSX1:GSX2:HESX1:HMX1:HMX2:HMX3:HOXA1:HOXA2:HOXA3:HOXA4:HOXA5:HOXB1:HOXB2:HOXB3:HOXB4:HOXB5:HOXC4:HOXC5:HOXD3:HOXD4:ISX:LHX2:LHX3:LHX4:LHX9:MEOX1:MEOX2:MIXL1:MNX1:MSX1:MSX2:NKX1-1:NKX1-2:NOTO:OTP:PDX1:PHOX2A:PHOX2B:PROP1:PRRX1:PRRX2:RAX:RAX2:SEBOX:SHOX:SHOX2:TLX1:TLX2:TLX3:UNCX:VAX1:VAX2:VE…	YTAATKA	0.1	1	175	0.2064	279.5	0.178	#VALUE!
M00501_2.00:ALX1:ALX3:ALX4:ARX:BARHL1:BARHL2:BARX1:BARX2:BSX:DLX1:DLX2:DLX3:DLX4:DLX5:DLX6:DRGX:EMX1:EMX2:EN1:EN2:ESX1:EVX1:EVX2:GBX1:GBX2:GSX1:GSX2:HESX1:HMX1:HMX2:HMX3:HOXA1:HOXA2:HOXA3:HOXB1:HOXB2:HOXB3:HOXD1:HOXD3:ISX:LBX1:LBX2:LHX1:LHX2:LHX3:LHX4:LHX5:LHX9:MEOX1:MEOX2:MIXL1:MNX1:MSX1:MSX2:NANOG:NANOGP8:NKX1-1:NKX1-2:NOBOX:OTP:PDX1:PHOX2A:PHOX2B:PROP1:PRRX1:PRRX2:RAX:RAX2:SEBOX:SHOX:SHOX2:UNC…	NTAATTR	0.1	1	470	0.5542	814	0.5185	#VALUE!
M00317_2.00:ALX1:ALX3:ALX4:ARX:BARX1:BARX2:BSX:DLX1:DLX2:DLX3:DLX4:DLX5:DLX6:DRGX:EMX1:EMX2:EN1:EN2:ESX1:EVX1:EVX2:GBX1:GBX2:GSX1:GSX2:HESX1:HOXA1:HOXA2:HOXA3:HOXB1:HOXB2:HOXB3:HOXD3:ISX:LBX1:LBX2:LHX1:LHX2:LHX3:LHX4:LHX5:LHX6:LHX8:LHX9:LMX1A:LMX1B:MEOX1:MIXL1:MNX1:MSX1:MSX2:NKX1-1:NKX1-2:NOBOX:NOTO:OTP:PDX1:PHOX2A:PHOX2B:PROP1:PRRX1:PRRX2:RAX:RAX2:SEBOX:SHOX:SHOX2:UNCX:VAX1:VAX2:VSX1:VSX2:ZFHX2:…	TAATTNVNTH	0.1	1	235	0.2771	385.8	0.2457	#VALUE!
M10207_2.00:OVOL2	GYGGGGG	0.1	1	380	0.4481	647.2	0.4123	C2H2 ZF
M03745_2.00:FOXN2:FOXN3	ATGTAAACAAA	0.1	1	22	0.0259	24.4	0.0156	Forkhead
M09956_2.00:ATF1:CREB1:CREM	NVRTGACGTSMV	0.1	1	22	0.0259	24.9	0.0159	bZIP
M00429_2.00:ALX1:ALX3:ALX4:ARX:BARHL1:BARHL2:BARX1:BARX2:BSX:DLX1:DLX2:DLX3:DLX4:DLX5:DLX6:DRGX:EMX1:EMX2:EN1:EN2:ESX1:EVX1:EVX2:GBX1:GBX2:GSX1:GSX2:HESX1:HMX1:HMX2:HMX3:HOXA1:HOXA2:HOXA3:HOXB1:HOXB2:HOXB3:HOXD1:HOXD3:ISX:LBX1:LBX2:LHX1:LHX2:LHX3:LHX4:LHX5:LHX9:MEOX1:MEOX2:MIXL1:MNX1:MSX1:MSX2:NANOG:NANOGP8:NKX1-1:NKX1-2:NOBOX:OTP:PDX1:PHOX2A:PHOX2B:PROP1:PRRX1:PRRX2:RAX:RAX2:SEBOX:SHOX:SHOX2:UNC…	TAATTRNN	0.1	1	346	0.408	585.8	0.3732	#VALUE!
M01298_2.00:NR4A1:NR4A2:NR4A3:RXRA:RXRB:RXRG	AAAGGTCA	0.1	1	24	0.0283	27.3	0.0174	Nuclear receptor
M09103_2.00:FOXA1:FOXA2:FOXA3:FOXB1	TGTTTACWYW	0.1	1	41	0.0483	53.3	0.034	Forkhead
M09957_2.00:ATF1:CREB1:CREM	TBACGTCAC	0.1	1	41	0.0483	53.1	0.0338	bZIP
M10449_2.00:E2F1:E2F2:E2F3:E2F4:E2F5:E2F6	YTTSGCGC	0.1	1	214	0.2524	348.5	0.222	E2F
M02102_2.00:SIX3:SIX6	NTGATMCBYN	0.1	1	255	0.3007	421.9	0.2688	Homeodomain
M07972_2.00:POU2F2	ATATGCAAAT	0.1	1	30	0.0354	36.4	0.0232	Homeodomain,POU
M07973_2.00:POU2F2	ATATGCAAAT	0.1	1	30	0.0354	36.4	0.0232	Homeodomain,POU
M10828_2.00:POU2F1	NDSRTAATSABDW	0.1	1	64	0.0755	90.9	0.0579	Homeodomain,POU
M00706_2.00:PAX2:PAX5:PAX6:PAX8	ACGCGTGACG	0.1	1	7	0.0083	4.8	0.003	Homeodomain,Paired box,Paired box
M04232_2.00:XBP1	SRTGACGTCAYS	0.1	1	7	0.0083	4.2	0.0027	bZIP
M09044_2.00:EBF1	DGTCCCTGGGGACYT	0.1	1	7	0.0083	4.2	0.0027	EBF1
M09229_2.00:HSF1:HSF2:HSF4	VGAABRTTCTAGAA	0.1	1	7	0.0083	4.2	0.0027	HSF
M09231_2.00:HSF1:HSF2:HSF4	VGAABRTTCTAGAA	0.1	1	7	0.0083	4.2	0.0027	HSF
M09288_2.00:AR:NR3C1:NR3C2:PGR	AGYAAACAAAAAAGAACA	0.1	1	7	0.0083	4.5	0.0029	Nuclear receptor
M10844_2.00:POU3F2	ATGMATTWATTCAT	0.1	1	7	0.0083	4.5	0.0029	Homeodomain,POU
M11227_2.00:NFKB1:RELA:RELB	GGAAAGTCCCYTBYGC	0.1	1	7	0.0083	4.2	0.0027	Rel
M02892_2.00:ZNF740	CCCCCCCCAC	0.1	1	26	0.0307	30.3	0.0193	C2H2 ZF
M03605_2.00:TWIST1:TWIST2	AACACATGTT	0.1	1	26	0.0307	30.1	0.0192	bHLH
M10009_2.00:MAF:MAFA:MAFB:MAFG:MAFK:NRL	TCTGCTGASCYB	0.1	1	26	0.0307	30.4	0.0194	bZIP
M01143_2.00:CREB3L1:CREB3L2:CREB3L4	KACGTGGC	0.1	1	56	0.066	77.7	0.0495	bZIP
M03739_2.00:FOXC1:FOXC2:FOXD1:FOXD2:FOXD3:FOXD4:FOXD4L1:FOXD4L3:FOXD4L4:FOXD4L5:FOXD4L6:FOXE1:FOXE3:FOXF1:FOXF2:FOXG1:FOXI1:FOXI2:FOXI3:FOXJ3:FOXL1:FOXL2:FOXS1	TWAARTAAACAAW	0.1	1	56	0.066	77.7	0.0495	Forkhead
M04842_2.00:FOXC1:FOXC2:FOXD1:FOXD2:FOXD3:FOXD4:FOXD4L1:FOXD4L3:FOXD4L4:FOXD4L5:FOXD4L6:FOXE1:FOXF1:FOXF2:FOXG1:FOXI1:FOXI3:FOXJ3:FOXK2:FOXL1:FOXL2:FOXP1:FOXS1	RYAAACAAACAM	0.1	1	56	0.066	77.9	0.0496	Forkhead
M10789_2.00:HOXA3:HOXA4:HOXA5:HOXA6:HOXA7:HOXA9:HOXB3:HOXB4:HOXB5:HOXB6:HOXB7:HOXB8:HOXB9:HOXC4:HOXC5:HOXC6:HOXC8:HOXC9:HOXD3:HOXD4:HOXD8:HOXD9:PDX1	AAWAAMMATAAH	0.1	1	131	0.1545	203.2	0.1294	Homeodomain
M09880_2.00:MITF:TFE3:TFEB:TFEC	RKCACATGAYN	0.1	1	97	0.1144	145.2	0.0925	bHLH
M01500_2.00:CUX2	TKATCGRYW	0.1	1	135	0.1592	210.6	0.1342	CUT,Homeodomain
M03878_2.00:ALX1:ALX3:ALX4:ARX:BARX1:BARX2:BSX:DLX1:DLX2:DLX3:DLX4:DLX5:DLX6:DRGX:EMX1:EMX2:EN1:EN2:ESX1:EVX1:EVX2:GBX1:GBX2:GSX1:GSX2:HESX1:HOXA1:HOXA2:HOXA3:HOXB1:HOXB2:HOXB3:HOXD3:ISL1:ISL2:ISX:LBX1:LBX2:LHX1:LHX2:LHX3:LHX4:LHX5:LHX6:LHX8:LHX9:LMX1A:LMX1B:MEOX1:MIXL1:MNX1:MSX1:MSX2:NKX1-1:NKX1-2:NOBOX:NOTO:OTP:PDX1:PHOX2A:PHOX2B:PROP1:PRRX1:PRRX2:RAX:RAX2:SEBOX:SHOX:SHOX2:UNCX:VAX1:VAX2:VSX1:V…	TAATTAAATTA	0.1	1	17	0.02	18	0.0115	#VALUE!
M08908_2.00:OSR2	GYYSCWGCTNCTGCDG	0.1	1	17	0.02	17.8	0.0114	C2H2 ZF
M01064_2.00:MEIS3	TGACRTCT	0.1	1	59	0.0696	82.1	0.0523	Homeodomain
M03364_2.00:HNF4A:HNF4G:NR2E1	AAAAGTCAA	0.1	1	59	0.0696	82.6	0.0526	Nuclear receptor
M02663_2.00:MZF1	TCCCCA	0.1	1	276	0.3255	459.8	0.2929	C2H2 ZF
M10837_2.00:POU2F1	ATTTGCATW	0.1	1	104	0.1226	157.6	0.1004	Homeodomain,POU
M03857_2.00:ALX1:ALX3:ALX4:ARX:BARHL1:BARHL2:BARX1:BARX2:BSX:DLX2:DLX3:DRGX:EMX1:EMX2:EN1:EN2:ESX1:EVX1:EVX2:GBX1:GBX2:GSX1:GSX2:HESX1:HMX2:HOXA2:HOXA3:HOXA4:HOXA5:HOXB1:HOXB2:HOXB3:HOXB4:HOXB5:HOXC4:HOXD3:HOXD4:ISX:MEOX1:MEOX2:MIXL1:MNX1:MSX1:MSX2:NKX1-1:NKX1-2:OTP:PDX1:PHOX2A:PHOX2B:PROP1:PRRX1:PRRX2:RAX:RAX2:SHOX:SHOX2:TLX1:TLX2:TLX3:UNCX:VAX1:VAX2:VENTX:VSX1:VSX2	CTAATTGC	0.1	1	121	0.1427	186.7	0.1189	#VALUE!
M09637_2.00:SMAD1:SMAD3:SMAD9	BCAGACWA	0.1	1	522	0.6156	912	0.5809	SMAD
M01013_2.00:FOXN2:FOXN3	NNRACRCNNN	0.1	1	323	0.3809	544.9	0.3471	Forkhead
M00199_2.00:SOX1:SOX10:SOX11:SOX12:SOX13:SOX14:SOX15:SOX17:SOX18:SOX2:SOX21:SOX3:SOX30:SOX4:SOX5:SOX6:SOX7:SOX8:SOX9:SRY	NNNAWSAAT	0.1	1	531	0.6262	929	0.5917	Sox
M09110_2.00:FOXO1:FOXO3:FOXO4:FOXO6:FOXP4	WGTAAACARS	0.1	1	62	0.0731	87.4	0.0557	Forkhead
M10595_2.00:GATA1:GATA2:GATA3:GATA4:GATA5:GATA6	AVAGATAAGA	0.1	1	54	0.0637	74.5	0.0475	GATA
M03012_2.00:FOXP3	GTAAACA	0.1	1	239	0.2818	393.4	0.2506	Forkhead
M03259_2.00:ARX:BARHL1:BARHL2:BARX1:BARX2:BSX:DLX1:DLX2:DLX3:DLX4:DLX5:DLX6:EMX1:EMX2:ESX1:EVX1:EVX2:GBX1:GBX2:HMX1:HMX2:HMX3:HOXA2:HOXB2:LBX1:LBX2:MEOX1:MEOX2:MNX1:MSX1:MSX2:NANOG:NANOGP8:NKX1-1:NKX1-2:PDX1:RAX:RAX2:TLX1:TLX2:TLX3:UNCX:VAX1:VAX2	NYTAATTGNY	0.1	1	144	0.1698	226.4	0.1442	Homeodomain
M02770_2.00:TFAP2A:TFAP2B:TFAP2C:TFAP2D:TFAP2E	TGCCCYSRGGGCA	0.1	1	11	0.013	9	0.0057	AP-2
M06010_2.00:ARNT:ARNT2	TGCGTGAC	0.1	1	11	0.013	9.5	0.006	bHLH
M01008_2.00:FOXR1	NDCAAACA	0.1	1	376	0.4434	641.4	0.4086	Forkhead
M09925_2.00:NFE2:NFE2L1:NFE2L2:NFE2L3	TGYYDAGTCATT	0.1	1	35	0.0413	44.5	0.0283	bZIP
M00442_2.00:ALX1:ALX3:ALX4:ARX:BARHL1:BARHL2:BARX1:BARX2:BSX:DLX1:DLX2:DLX3:DLX4:DLX5:DLX6:DRGX:EMX1:EMX2:EN1:EN2:ESX1:EVX1:EVX2:GBX1:GBX2:GSX1:GSX2:HESX1:HMX1:HMX3:HOXA1:HOXA2:HOXA3:HOXA4:HOXA5:HOXB1:HOXB2:HOXB3:HOXB4:HOXB5:HOXC4:HOXC5:HOXD1:HOXD3:HOXD4:ISX:MEOX1:MEOX2:MIXL1:MNX1:MSX1:MSX2:NKX1-1:NKX1-2:NOTO:OTP:PDX1:PHOX2A:PHOX2B:PROP1:PRRX1:PRRX2:RAX:RAX2:SEBOX:SHOX:SHOX2:TLX1:TLX2:TLX3:UNCX:V…	NHTAATTRNN	0.1	1	274	0.3231	456.2	0.2906	#VALUE!
M00771_2.00:ZKSCAN1	DNNYRYRNNH	0.1	1	126	0.1486	195.6	0.1246	C2H2 ZF
M04689_2.00:DMRT1:DMRT2:DMRT3:DMRTA2:DMRTC2	AATGTAKCAATT	0.1	1	14	0.0165	13.5	0.0086	DM
M04239_2.00:CREB3:CREB3L1	GGTGACGTGGCR	0.1	1	6	0.0071	3.3	0.0021	bZIP
M04690_2.00:DMRT1:DMRT2:DMRT3:DMRTA2:DMRTC2	TGTATCGTTY	0.1	1	6	0.0071	3.9	0.0025	DM
M09947_2.00:ATF6:ATF6B	TGACGTGG	0.1	1	6	0.0071	3.1	0.002	bZIP
M10256_2.00:E4F1	GYTACGTCAC	0.1	1	6	0.0071	3.3	0.0021	C2H2 ZF
M00464_2.00:ALX1:ALX3:ALX4:ARX:BARHL1:BARHL2:BARX1:BARX2:BSX:DLX1:DLX2:DLX3:DLX4:DLX5:DLX6:DRGX:EMX1:EMX2:EN1:EN2:ESX1:EVX1:EVX2:GBX1:GBX2:GSX1:GSX2:HMX1:HMX2:HMX3:HOXA1:HOXA2:HOXA3:HOXA4:HOXA5:HOXB1:HOXB2:HOXB3:HOXB4:HOXB5:HOXC4:HOXC5:HOXD1:HOXD3:HOXD4:ISX:LHX2:LHX3:LHX4:LHX9:MEOX1:MIXL1:MNX1:MSX1:MSX2:NKX1-1:NKX1-2:NOBOX:NOTO:OTP:PDX1:PHOX2A:PHOX2B:PROP1:PRRX1:PRRX2:RAX:RAX2:SEBOX:SHOX:SHOX2:TL…	NTAATKRNN	0.1	1	389	0.4587	665.4	0.4239	#VALUE!
M03077_2.00:ALX1:ALX3:ALX4:ARX:BARHL1:BARHL2:BARX1:BARX2:BSX:DLX1:DLX2:DLX3:DLX4:DLX5:DLX6:DRGX:EMX1:EMX2:EN1:EN2:ESX1:EVX1:EVX2:GBX1:GBX2:GSX1:GSX2:HMX1:HMX2:HMX3:HOXA1:HOXA2:HOXA3:HOXA4:HOXA5:HOXB1:HOXB2:HOXB3:HOXB4:HOXB5:HOXC12:HOXC4:HOXC5:HOXD1:HOXD3:HOXD4:ISX:LBX1:LBX2:LHX1:LHX5:MEOX1:MEOX2:MIXL1:MNX1:MSX1:MSX2:NANOG:NANOGP8:NKX1-1:NKX1-2:OTP:PDX1:PHOX2A:PHOX2B:PROP1:PRRX1:PRRX2:RAX:RAX2:SEB…	GDTAATTASB	0.1	1	52	0.0613	71	0.0452	#VALUE!
M10524_2.00:FOXP3	BHKAAAACAVAD	0.1	1	223	0.263	365.1	0.2325	Forkhead
M00209_2.00:SOX1:SOX10:SOX11:SOX12:SOX13:SOX14:SOX15:SOX17:SOX18:SOX2:SOX21:SOX3:SOX30:SOX4:SOX5:SOX6:SOX7:SOX8:SOX9:SRY	NNDACAAT	0.1	1	504	0.5943	878.5	0.5596	Sox
M02745_2.00:BORCS8-MEF2B:MEF2A:MEF2B:MEF2C:MEF2D	TACTAAAAATAG	0.1	1	4	0.0047	1.2	0.0007	MADS box
M02809_2.00:HES5	CGGCACGTGCCR	0.1	1	4	0.0047	1.1	0.0007	bHLH
M03242_2.00:HOMEZ	TATAATCGTTTT	0.1	1	4	0.0047	1.7	0.0011	Homeodomain
M03365_2.00:HNF4A:HNF4G:NR2E1	AAGTCAAWAAGTCA	0.1	1	4	0.0047	1	0.0006	Nuclear receptor
M04106_2.00:BHLHE40:BHLHE41	GTCACGTGAC	0.1	1	4	0.0047	1.1	0.0007	bHLH
M04107_2.00:BHLHE40:BHLHE41	GTCACGTGAC	0.1	1	4	0.0047	1.1	0.0007	bHLH
M04127_2.00:BHLHE40:BHLHE41	GTCACGTGAC	0.1	1	4	0.0047	1.1	0.0007	bHLH
M05352_2.00:POU6F1	TATGCDHNGCATA	0.1	1	4	0.0047	1.7	0.0011	Homeodomain
M05415_2.00:PAX2:PAX4:PAX6	TCACGCHTCACYGCACN	0.1	1	4	0.0047	1.2	0.0008	Homeodomain,Paired box
M05503_2.00:POU5F1	NATTATGCWAATKARG	0.1	1	4	0.0047	1	0.0007	Homeodomain,POU
M05645_2.00:ESR1:ESR2:HNF4A:HNF4G:NR1D1:NR1D2:NR1H2:NR1H3:NR1H4:NR2C1:NR2C2:NR2F1:NR2F2:NR2F6:NR4A1:NR4A2:NR4A3:NR5A2:NR6A1:PPARA:PPARD:PPARG:RARA:RARB:RARG:RORA:RORB:RORC:RXRA:RXRB:RXRG:THRA:THRB	GRGGTCAAAGGTCAN	0.1	1	4	0.0047	1.6	0.001	Nuclear receptor
M05661_2.00:ESR1:ESR2:HNF4A:HNF4G:NR1D1:NR1D2:NR1H2:NR1H3:NR1H4:NR2C1:NR2C2:NR2F1:NR2F2:NR2F6:NR4A1:NR4A2:NR4A3:NR5A2:NR6A1:PPARA:PPARD:PPARG:RARA:RARB:RARG:RORA:RORB:RORC:RXRA:RXRB:RXRG:THRA:THRB	GRGGTCAAAGGTCAN	0.1	1	4	0.0047	1.6	0.001	Nuclear receptor
M09119_2.00:GATA1:GATA2:GATA3:GATA4:GATA5:GATA6	CTGGNNRNNDSAGATAAGR	0.1	1	4	0.0047	1.8	0.0012	GATA
M09611_2.00:ESR1:ESR2:NR1D1:NR1D2:NR1H2:NR1H3:NR1H4:NR2C1:NR2C2:NR2F1:NR2F2:NR2F6:NR4A1:NR6A1:PPARA:PPARD:PPARG:RARA:RARB:RARG:RORA:RORB:RORC:RXRA:RXRB:RXRG:THRA	GAGGTCAAAGGTCA	0.1	1	4	0.0047	1.2	0.0008	Nuclear receptor
M10312_2.00:ZFP92	NCGATAAAATGC	0.1	1	4	0.0047	1	0.0007	C2H2 ZF
M10344_2.00:SALL1	CCTTTTATCAGC	0.1	1	4	0.0047	1.9	0.0012	C2H2 ZF
M10430_2.00:DMRT1:DMRT2:DMRT3:DMRTA2:DMRTB1:DMRTC2	RAWTTGWTACATTKT	0.1	1	4	0.0047	1.3	0.0008	DM
M10741_2.00:ALX1:ALX3:ALX4:ARX:BARX1:BARX2:BSX:DLX2:DLX3:DLX5:DRGX:EMX1:EMX2:EN1:EN2:ESX1:EVX1:EVX2:GBX1:GBX2:GSX1:GSX2:HESX1:HOXA2:HOXA3:HOXB2:HOXB3:HOXD3:ISX:LBX1:LBX2:LHX1:LHX2:LHX3:LHX4:LHX5:LHX6:LHX8:LHX9:LMX1A:LMX1B:MEOX1:MIXL1:MNX1:MSX1:MSX2:NKX1-1:NKX1-2:NOBOX:NOTO:OTP:PDX1:PHOX2A:PHOX2B:PROP1:PRRX1:PRRX2:RAX:RAX2:SEBOX:SHOX:SHOX2:UNCX:VAX1:VAX2:VSX1:VSX2:ZFHX2:ZFHX3	MVCTAATTMNCATTABCD	0.1	1	4	0.0047	1.5	0.001	#VALUE!
M11115_2.00:HNF4A:HNF4G:NR2E1:NR2F1:NR2F2:NR2F6:NR6A1:RXRB:RXRG	BNNNVVRGGBCAAAGKTCAN	0.1	1	4	0.0047	1.7	0.0011	Nuclear receptor
M09385_2.00:NFIA:NFIB:NFIC:NFIX	TCTTGGCAS	0.1	1	219	0.2583	358.5	0.2283	SMAD
M06299_2.00:ALX1:ALX3:ALX4:ARX:BARHL1:BARHL2:DRGX:ESX1:EVX1:EVX2:GBX1:GBX2:HESX1:LBX1:LBX2:MEOX1:MEOX2:MIXL1:MSX1:MSX2:PHOX2A:PHOX2B:PROP1:PRRX1:PRRX2:RAX:RAX2:SHOX:SHOX2:TLX1:TLX3:UNCX:VSX1:VSX2	GTTAAYTA	0.1	1	206	0.2429	335.7	0.2138	Homeodomain
M04971_2.00:BARX1:BARX2:BSX:EMX1:EMX2:EN1:EN2:EVX1:EVX2:GBX1:GBX2:GSX1:GSX2:HMX1:HMX2:HMX3:HOXA1:HOXA2:HOXA3:HOXA4:HOXA5:HOXA6:HOXA7:HOXA9:HOXB1:HOXB2:HOXB3:HOXB4:HOXB5:HOXB6:HOXB7:HOXB8:HOXB9:HOXC4:HOXC5:HOXC6:HOXC8:HOXC9:HOXD1:HOXD3:HOXD4:HOXD8:HOXD9:ISX:MEOX1:MEOX2:MNX1:NKX1-1:NKX1-2:NOTO:OTP:PDX1:VAX1:VAX2:VENTX	STAATKAC	0.1	1	189	0.2229	305.8	0.1948	#VALUE!
M01985_2.00:FOXC1:FOXC2:FOXD1:FOXD2:FOXD3:FOXD4:FOXD4L1:FOXD4L3:FOXD4L4:FOXD4L5:FOXD4L6:FOXE1:FOXG1:FOXI1:FOXI2:FOXI3:FOXJ3:FOXK2:FOXL1:FOXL2:FOXS1	GTAAACAA	0.1	1	63	0.0743	89.5	0.057	Forkhead
M01675_2.00:HMGA1:HMGA2	NNNNRHWDD	0.1	1	784	0.9245	1419.2	0.904	AT hook
M00836_2.00:FOXC2:FOXJ3:FOXK2:FOXP1:FOXP2:FOXP3:FOXP4	NGTAAACAAN	0.1	1	120	0.1415	185.2	0.118	Forkhead
M03939_2.00:NR4A1:NR4A2:NR4A3:RXRA:RXRB:RXRG	YAAAGGTCA	0.1	1	55	0.0649	76.7	0.0489	Nuclear receptor
M01488_2.00:ELF1:ELF2:ELF4:SPDEF	NAVCCGGATN	0.1	1	173	0.204	278	0.1771	Ets
M04299_2.00:ATF2:CREB5	NRTGACGTCAYN	0.1	1	21	0.0248	23.1	0.0147	bZIP
M09809_2.00:HIF1A	GCACGT	0.1	1	198	0.2335	321.9	0.205	bHLH
M06384_2.00:ALX1:ALX3:ALX4:ARX:BARX1:BARX2:BSX:DLX1:DLX2:DLX3:DLX4:DLX5:DLX6:DRGX:EN1:EN2:ESX1:GBX1:GBX2:HESX1:HOXA2:HOXB2:ISX:LBX1:LBX2:LHX1:LHX2:LHX3:LHX4:LHX5:LHX6:LHX8:LHX9:LMX1A:LMX1B:MEOX1:MIXL1:MNX1:MSX1:MSX2:NKX1-1:NKX1-2:NOBOX:NOTO:OTP:PDX1:PHOX2A:PHOX2B:PROP1:PRRX1:PRRX2:RAX:RAX2:SEBOX:SHOX:SHOX2:UNCX:VAX1:VAX2:VSX1:VSX2:ZFHX2:ZFHX3	NHTAATTAR	0.1	1	307	0.362	516.3	0.3289	#VALUE!
M06215_2.00:ALX1:ALX3:ALX4:ARX:DRGX:EMX1:EMX2:EN1:EN2:ESX1:GBX1:GBX2:HESX1:ISX:LHX1:LHX2:LHX3:LHX4:LHX5:LHX6:LHX8:LHX9:LMX1A:LMX1B:MIXL1:MSX1:MSX2:NOBOX:NOTO:OTP:PDX1:PHOX2A:PHOX2B:PROP1:PRRX1:PRRX2:RAX:RAX2:SEBOX:SHOX:SHOX2:UNCX:VAX1:VAX2:VSX1:VSX2:ZFHX2	YAATHA	0.1	1	565	0.6663	993.1	0.6326	Homeodomain
M02801_2.00:MSC:TCF21	AACAGCTGTT	0.1	1	5	0.0059	2.6	0.0017	bHLH
M03024_2.00:FOXO1:FOXO3:FOXO4:FOXO6	TTTCCCCACACG	0.1	1	5	0.0059	2.8	0.0018	Forkhead
M04728_2.00:EHF:ELF1:ELF2:ELF3:ELF4:ELF5:ELK1:ELK3:ELK4:ERF:ERG:ETS1:ETS2:ETV1:ETV2:ETV3:ETV3L:ETV4:ETV5:ETV6:ETV7:FEV:FLI1:GABPA:SPDEF	AACCAGGAAGTR	0.1	1	5	0.0059	2.6	0.0016	Ets
M05847_2.00:ZKSCAN1	NGMCCTACTAHGC	0.1	1	5	0.0059	2.4	0.0015	C2H2 ZF
M09115_2.00:GATA1:GATA2:GATA3:GATA4:GATA5:GATA6	CTGKNNRDNVSAGATAAGR	0.1	1	5	0.0059	2	0.0013	GATA
M09612_2.00:NR1D2:NR2C1:NR2C2:NR2F1:NR2F2:NR2F6:NR4A1:PPARA:PPARD:PPARG:RARA:RARB:RARG:RORA:RORB:RORC:RXRA:RXRB:RXRG:THRA	TGGGGCAAAGGTCA	0.1	1	5	0.0059	2.1	0.0013	Nuclear receptor
M10213_2.00:PRDM12	YGACAGKTKACC	0.1	1	5	0.0059	2.7	0.0017	C2H2 ZF
M08387_2.00:ZBTB14	GCGCGCSCC	0.1	1	23	0.0271	26.9	0.0172	C2H2 ZF
M09836_2.00:MAX	AACACGT	0.1	1	23	0.0271	26.4	0.0168	bHLH
M05486_2.00:POU3F1	DTATGCWAATKAS	0.1	1	27	0.0318	32.4	0.0206	Homeodomain,POU
M04619_2.00:ZNF250	CTAGGCCYAC	0.1	1	38	0.0448	49.1	0.0313	C2H2 ZF
M05051_2.00:BARX1:BARX2:BSX:EMX1:EMX2:EN1:EN2:EVX1:EVX2:GBX1:GBX2:GSX1:GSX2:HMX1:HMX2:HMX3:HOXA1:HOXA2:HOXA3:HOXA4:HOXA5:HOXA6:HOXA7:HOXA9:HOXB1:HOXB2:HOXB3:HOXB4:HOXB5:HOXB6:HOXB7:HOXB8:HOXB9:HOXC4:HOXC5:HOXC6:HOXC8:HOXC9:HOXD1:HOXD3:HOXD4:HOXD8:HOXD9:ISX:MEOX1:MEOX2:MNX1:NKX1-1:NKX1-2:NOTO:OTP:PDX1:VAX1:VAX2:VENTX	BTAATTRC	0.1	1	217	0.2559	355.2	0.2262	#VALUE!
M00267_2.00:ALX1:ALX3:ALX4:ARX:BARX1:BARX2:BSX:DRGX:EMX1:EMX2:EN1:EN2:ESX1:GBX1:GBX2:GSX1:GSX2:HESX1:HOXA2:HOXA3:HOXB2:HOXB3:HOXD3:ISX:LBX2:LHX1:LHX2:LHX3:LHX4:LHX5:LHX6:LHX8:LHX9:LMX1A:LMX1B:MEOX1:MIXL1:MNX1:MSX1:MSX2:NKX1-1:NKX1-2:NOBOX:NOTO:OTP:PDX1:PHOX2A:PHOX2B:PROP1:PRRX1:PRRX2:RAX:RAX2:SEBOX:SHOX:SHOX2:UNCX:VAX1:VAX2:VSX1:VSX2:ZFHX2	NNTAATKRV	0.1	1	388	0.4575	664.7	0.4234	#VALUE!
M10825_2.00:POU4F3	CTAATTW	0.1	1	439	0.5177	758.5	0.4831	Homeodomain,POU
M03017_2.00:FOXI1:FOXI2:FOXI3:FOXJ1:FOXJ2:FOXJ3:FOXK2:FOXP3	RTAAACAA	0.1	1	151	0.1781	239.2	0.1524	Forkhead
M10562_2.00:FOXO4	ATAAACAANYH	0.1	1	151	0.1781	239.5	0.1526	Forkhead
M00495_2.00:ALX1:ALX3:ALX4:ARX:BARHL1:BARHL2:BARX1:BARX2:BSX:DLX1:DLX2:DLX3:DLX6:DRGX:EMX1:EMX2:EN1:EN2:ESX1:EVX1:EVX2:GBX1:GBX2:GSX1:GSX2:HESX1:HMX1:HMX2:HMX3:HOXA1:HOXA2:HOXA3:HOXA4:HOXA5:HOXB1:HOXB2:HOXB3:HOXB4:HOXB5:HOXC4:HOXC5:HOXD3:HOXD4:LHX2:LHX3:LHX4:LHX9:MEOX1:MEOX2:MIXL1:MNX1:MSX1:MSX2:NKX1-1:NKX1-2:NOTO:OTP:PDX1:PHOX2A:PHOX2B:PROP1:PRRX1:PRRX2:RAX:RAX2:SEBOX:SHOX:SHOX2:TLX1:TLX2:TLX3:U…	YTAATKRNN	0.1	1	354	0.4175	602.2	0.3836	#VALUE!
M09373_2.00:RUNX1:RUNX2:RUNX3	VAAACCACAGRV	0.1	1	43	0.0507	57.7	0.0368	Runt
M09500_2.00:PRDM1	ACTTTCACTTTC	0.1	1	16	0.0189	17	0.0108	C2H2 ZF
M09842_2.00:BHLHE40:BHLHE41	TCACGTGAC	0.1	1	16	0.0189	16.8	0.0107	bHLH
M08214_2.00:BORCS8-MEF2B:MEF2A:MEF2B:MEF2C:MEF2D	YTAWWWWTAR	0.1	1	36	0.0425	46.2	0.0295	MADS box
M10008_2.00:MAF:MAFA:MAFB:MAFG:MAFK:NRL	GGTCAGCAG	0.1	1	36	0.0425	46.7	0.0298	bZIP
M10852_2.00:POU5F1	NATGCAADNN	0.1	1	122	0.1439	189.2	0.1205	Homeodomain,POU
M00823_2.00:RFX5:RFX7	GTTGCTANGB	0.1	1	79	0.0932	116.5	0.0742	RFX
M03026_2.00:FOXC1:FOXC2:FOXD1:FOXD2:FOXD3:FOXD4:FOXD4L1:FOXD4L3:FOXD4L4:FOXD4L5:FOXD4L6:FOXE1:FOXF1:FOXG1:FOXI1:FOXI2:FOXI3:FOXJ2:FOXJ3:FOXK1:FOXK2:FOXL1:FOXL2:FOXS1	GTAAACA	0.1	1	79	0.0932	116.5	0.0742	Forkhead
M03054_2.00:FOXC1:FOXC2:FOXD1:FOXD2:FOXD3:FOXD4:FOXD4L1:FOXD4L3:FOXD4L4:FOXD4L5:FOXD4L6:FOXE1:FOXG1:FOXI1:FOXI2:FOXI3:FOXJ3:FOXK2:FOXL1:FOXL2:FOXS1	GTAAACA	0.1	1	79	0.0932	116.5	0.0742	Forkhead
M03161_2.00:ARX:BARHL1:BARHL2:BARX1:BARX2:BSX:DLX1:DLX2:DLX3:DLX4:DLX5:DLX6:EMX1:EMX2:ESX1:EVX1:EVX2:GBX1:GBX2:HMX1:HMX2:HMX3:HOXA2:HOXB2:LBX1:LBX2:MEOX1:MEOX2:MNX1:MSX1:MSX2:NANOG:NANOGP8:NKX1-1:NKX1-2:PDX1:RAX:RAX2:TLX1:TLX2:TLX3:UNCX:VAX1:VAX2	SYTAATTGNY	0.1	1	115	0.1356	177.4	0.113	Homeodomain
M03064_2.00:GATA1:GATA2:GATA3:GATA4:GATA5:GATA6	AGATAASV	0.1	1	168	0.1981	269.7	0.1718	GATA
M10554_2.00:FOXO1:FOXO3:FOXO4:FOXO6	AAACAA	0.1	1	499	0.5884	871	0.5548	Forkhead
M08370_2.00:ZNF250	CCTTGCAGB	0.1	1	105	0.1238	160.7	0.1024	C2H2 ZF
M05034_2.00:MEIS1:MEIS2:MEIS3:PKNOX1:PKNOX2:TGIF1:TGIF2:TGIF2LX:TGIF2LY	DTGACAGB	0.1	1	215	0.2535	352.7	0.2247	Homeodomain
M05035_2.00:MEIS1:MEIS2:MEIS3:PKNOX1:PKNOX2:TGIF1:TGIF2:TGIF2LX:TGIF2LY	DTGACAGB	0.1	1	215	0.2535	352.7	0.2247	Homeodomain
M08028_2.00:FOXA1:FOXA2:FOXA3:FOXB1	WAAGYAAACA	0.1	1	130	0.1533	203.2	0.1294	Forkhead
M04371_2.00:MAF:MAFA:MAFB:MAFG:MAFK	YACGTCAGCA	0.1	1	41	0.0483	55	0.035	bZIP
M06518_2.00:IRX2:IRX4:IRX5	WAACA	0.1	1	696	0.8208	1245.6	0.7934	Homeodomain
M02841_2.00:CEBPG	ATTRCGCAAT	0.1	1	10	0.0118	8.6	0.0055	bZIP
M05840_2.00:CEBPA:CEBPB:CEBPE	ATTGCGCAATM	0.1	1	10	0.0118	8.6	0.0055	bZIP
M07985_2.00:ESR1:ESR2:ESRRA:ESRRB:ESRRG:NR1H2:NR1H3:NR2C2:NR2F1:NR2F2:NR2F6:RARA:RARB:RARG:RORA:RORB:RORC	DGSCCAAGGTCACN	0.1	1	10	0.0118	8.7	0.0056	Nuclear receptor
M08742_2.00:OLIG2:OLIG3	VAGVARGRAARCAGMTGG	0.1	1	10	0.0118	8.9	0.0057	bHLH
M08771_2.00:OLIG2:OLIG3	VAGVARGRAARCAGMTGG	0.1	1	10	0.0118	8.9	0.0057	bHLH
M09080_2.00:EHF:ELF1:ELF2:ELF3:ELF4:ELF5:ELK1:ELK3:ELK4:ERF:ERG:ETS1:ETS2:ETV1:ETV2:ETV3:ETV3L:ETV4:ETV5:ETV6:ETV7:FEV:FLI1:GABPA:SPDEF	TRNCAGGAAGTRRVT	0.1	1	10	0.0118	8.7	0.0056	Ets
M03741_2.00:FOXC1:FOXC2:FOXD1:FOXD2:FOXD3:FOXD4:FOXD4L1:FOXD4L3:FOXD4L4:FOXD4L5:FOXD4L6:FOXE1:FOXE3:FOXF1:FOXF2:FOXG1:FOXI1:FOXI2:FOXI3:FOXJ3:FOXL1:FOXL2:FOXS1	TTAWGTAAACAWT	0.1	1	18	0.0212	20	0.0127	Forkhead
M10680_2.00:HOXA13:HOXB13:HOXC13:HOXD13	CTCATTAAAGWGKT	0.1	1	18	0.0212	19.9	0.0126	Homeodomain
M02282_2.00:NAIF1	NTTRCGTAA	0.1	1	32	0.0377	40.5	0.0258	MADF
M08136_2.00:NKX2-1:NKX2-2:NKX2-3:NKX2-4:NKX2-5:NKX2-6:NKX2-8	CTTGAGTGSYT	0.1	1	32	0.0377	40.1	0.0256	Homeodomain
M00372_2.00:NR2E3	AAAGATCA	0.1	1	13	0.0153	12.8	0.0082	Nuclear receptor
M08878_2.00:ZBTB17	CYTCCCCTCCCCCWCCCYC	0.1	1	13	0.0153	12.2	0.0078	C2H2 ZF
M09751_2.00:TFAP2A:TFAP2B:TFAP2C:TFAP2D:TFAP2E	GCCYSRGGS	0.1	1	150	0.1769	238.6	0.152	AP-2
M05069_2.00:HOXA3:HOXA4:HOXA5:HOXA6:HOXA7:HOXA9:HOXB3:HOXB4:HOXB5:HOXB6:HOXB7:HOXB8:HOXB9:HOXC4:HOXC5:HOXC6:HOXC8:HOXC9:HOXD3:HOXD4:HOXD8:HOXD9:PDX1	GTAATKRC	0.1	1	158	0.1863	253	0.1611	Homeodomain
M10241_2.00:KLF15	GAGBNGGGGMGTDG	0.1	1	30	0.0354	37.4	0.0238	C2H2 ZF
M02154_2.00:ALX1:ALX3:ALX4:ARX:BARHL1:BARHL2:BARX1:BARX2:BSX:DLX1:DLX2:DLX3:DLX4:DLX5:DLX6:DRGX:EMX1:EMX2:EN1:EN2:ESX1:EVX1:EVX2:GBX1:GBX2:GSX1:GSX2:HESX1:HMX1:HMX3:HOXA1:HOXA2:HOXA3:HOXA4:HOXA5:HOXB1:HOXB2:HOXB3:HOXB4:HOXB5:HOXC4:HOXC5:HOXD1:HOXD3:HOXD4:ISX:MEOX1:MEOX2:MIXL1:MNX1:MSX1:MSX2:NKX1-1:NKX1-2:NOTO:OTP:PDX1:PHOX2A:PHOX2B:PROP1:PRRX1:PRRX2:RAX:RAX2:SEBOX:SHOX:SHOX2:UNCX:VAX1:VAX2:VSX1:V…	NTAATKANNN	0.1	1	200	0.2358	326.7	0.2081	#VALUE!
M00154_2.00:E2F1:E2F2:E2F3:E2F4:E2F5:E2F6	DWDGGCGCBN	0.1	1	136	0.1604	214.6	0.1367	E2F
M05881_2.00:NR2C1:NR2F1:NR2F2:NR2F6:NR4A1:NR4A2:NR4A3:PPARD:RARG:RORA:RORB:RORC:RXRA:RXRB:RXRG	WAAAGGTCA	0.1	1	81	0.0955	120.1	0.0765	Nuclear receptor
M00227_2.00:BCL6	NTAATTAATN	0.1	1	78	0.092	115.7	0.0737	C2H2 ZF
M03719_2.00:DMRT1:DMRT2:DMRT3:DMRTA2:DMRTC2	NATGTATCRWW	0.1	1	47	0.0554	64.5	0.0411	DM
M05329_2.00:ALX1:ALX3:ALX4:ARX:BARX1:BARX2:BSX:DLX1:DLX2:DLX3:DLX4:DLX5:DLX6:DRGX:EMX1:EMX2:EN1:EN2:ESX1:EVX1:EVX2:GBX1:GBX2:GSX1:GSX2:HMX1:HMX3:HOXA1:HOXA2:HOXA3:HOXA4:HOXA5:HOXB1:HOXB2:HOXB3:HOXB4:HOXB5:HOXC4:HOXC5:HOXD1:HOXD3:HOXD4:ISX:LHX3:LHX4:MEOX1:MIXL1:MNX1:MSX1:MSX2:NKX1-1:NKX1-2:NOTO:OTP:PDX1:PHOX2A:PHOX2B:PROP1:PRRX1:PRRX2:RAX:RAX2:SEBOX:SHOX:SHOX2:UNCX:VAX1:VAX2:VENTX:VSX1:VSX2	YTAATKAS	0.1	1	152	0.1792	242.2	0.1543	#VALUE!
M08187_2.00:ATF3:JDP2	GTCACGTG	0.1	1	35	0.0413	45.9	0.0292	bZIP
M06293_2.00:ALX1:ALX3:ALX4:ARX:BARHL1:BARHL2:BARX1:BARX2:BSX:DRGX:EMX1:EMX2:EN1:EN2:ESX1:EVX1:EVX2:GBX1:GBX2:GSX1:GSX2:HESX1:HMX1:HMX2:HMX3:HOXA1:HOXA2:HOXA3:HOXA4:HOXA5:HOXB1:HOXB2:HOXB3:HOXB4:HOXB5:HOXC4:HOXC5:HOXD3:HOXD4:ISX:LHX2:LHX3:LHX4:LHX9:MEOX1:MEOX2:MIXL1:MNX1:MSX1:MSX2:NKX1-1:NKX1-2:NOTO:OTP:PDX1:PHOX2A:PHOX2B:PROP1:PRRX1:PRRX2:RAX:RAX2:SEBOX:SHOX:SHOX2:TLX1:TLX2:TLX3:UNCX:VAX1:VAX2:VE…	NYTAATKA	0.1	1	173	0.204	279.5	0.178	#VALUE!
M11233_2.00:NFATC1:NFATC2:NFATC3:NFATC4	WNMNWTTTTCCW	0.1	1	203	0.2394	332.7	0.2119	Rel
M10285_2.00:ZBTB2	AAMAGCYCAGB	0.1	1	82	0.0967	122.8	0.0782	C2H2 ZF
M00469_2.00:ALX1:ALX3:ALX4:ARX:BARX1:BARX2:BSX:DLX1:DLX2:DLX3:DLX4:DLX5:DLX6:DRGX:EMX1:EMX2:EN1:EN2:ESX1:EVX1:EVX2:GBX1:GBX2:GSX1:GSX2:HMX1:HMX3:HOXA1:HOXA2:HOXA3:HOXA4:HOXA5:HOXB1:HOXB2:HOXB3:HOXB4:HOXB5:HOXC4:HOXC5:HOXD1:HOXD3:HOXD4:ISX:LHX3:LHX4:MEOX1:MIXL1:MNX1:MSX1:MSX2:NKX1-1:NKX1-2:NOTO:OTP:PDX1:PHOX2A:PHOX2B:PROP1:PRRX1:PRRX2:RAX:RAX2:SEBOX:SHOX:SHOX2:UNCX:VAX1:VAX2:VENTX:VSX1:VSX2	HTAATTANB	0.1	1	289	0.3408	486.1	0.3096	#VALUE!
M01979_2.00:FOXM1	AAAAACAA	0.1	1	434	0.5118	751.7	0.4788	Forkhead
M02634_2.00:CEBPA:CEBPB:CEBPE	TTDCGCAATN	0.1	1	40	0.0472	53.2	0.0339	bZIP
M05563_2.00:ESR1:ESR2:NR1D1:NR1D2:NR1H2:NR1H3:NR1H4:NR2C1:NR2C2:NR2F1:NR2F2:NR2F6:NR4A1:NR5A2:NR6A1:PPARA:PPARD:PPARG:RARA:RARB:RARG:RORA:RORB:RORC:RXRA:RXRB:RXRG	AAAAGGTCAH	0.1	1	53	0.0625	74.5	0.0474	Nuclear receptor
M03043_2.00:FOXC1:FOXC2:FOXD1:FOXD2:FOXD3:FOXD4:FOXD4L1:FOXD4L3:FOXD4L4:FOXD4L5:FOXD4L6:FOXE1:FOXE3:FOXF1:FOXF2:FOXG1:FOXI1:FOXI3:FOXJ3:FOXL1:FOXL2:FOXS1	GTAAACA	0.1	1	222	0.2618	366.5	0.2334	Forkhead
M00967_2.00:PHF1	NNDTCGGRNN	0.1	1	270	0.3184	452.6	0.2883	Unknown
M06344_2.00:MEIS1:MEIS2:MEIS3:PKNOX1:PKNOX2:TGIF1:TGIF2:TGIF2LX:TGIF2LY	TGTCAA	0.1	1	270	0.3184	452.7	0.2884	Homeodomain
M09635_2.00:NFIA:NFIB:NFIC:NFIX	CTTGGCAR	0.1	1	131	0.1545	206.1	0.1313	SMAD
M11295_2.00:LEF1:TCF7:TCF7L1:TCF7L2	CTTTGW	0.1	1	398	0.4693	685.7	0.4368	Sox
M04911_2.00:ISL1:ISL2:NOTO:SHOX:SHOX2:VSX1	YTAAGTGS	0.1	1	135	0.1592	213.1	0.1358	Homeodomain
M10541_2.00:FOXA1:FOXA2:FOXA3:FOXB1:FOXB2	TTGTTTRCT	0.1	1	251	0.296	418.9	0.2668	Forkhead
M03833_2.00:ALX1:ALX3:ALX4:ARX:BARHL1:BARHL2:BARX1:BARX2:BSX:DLX1:DLX2:DLX3:DLX4:DLX5:DLX6:DRGX:EMX1:EMX2:EN1:EN2:ESX1:EVX1:EVX2:GBX1:GBX2:GSX1:GSX2:HMX1:HMX2:HMX3:HOXA1:HOXA2:HOXA3:HOXA4:HOXA5:HOXB1:HOXB2:HOXB3:HOXB4:HOXB5:HOXC12:HOXC4:HOXC5:HOXD1:HOXD3:HOXD4:LBX1:LBX2:LHX1:LHX5:MEOX1:MEOX2:MIXL1:MNX1:MSX1:MSX2:NANOG:NANOGP8:NKX1-1:NKX1-2:PDX1:PHOX2A:PHOX2B:PROP1:PRRX1:PRRX2:RAX:RAX2:SHOX:SHOX2:…	SSTAATTACS	0.1	1	38	0.0448	50.9	0.0324	#VALUE!
M11136_2.00:NR1D1:NR1D2:NR2C2:NR2F1:NR2F2:NR2F6:PPARA:PPARD:RARA:RARB:RARG:RORA:RORB:RORC	HYTGACCTAYTTA	0.1	1	9	0.0106	7.2	0.0046	Nuclear receptor
M08302_2.00:EGR1:EGR2:EGR3:EGR4	CGCCCCCGC	0.1	1	62	0.0731	89.4	0.0569	C2H2 ZF
M09566_2.00:ALX1:ALX3:ALX4:ARX:BARHL1:BARHL2:BARX1:BARX2:BSX:DLX1:DLX2:DLX3:DLX4:DLX5:DLX6:DRGX:EMX1:EMX2:EN1:EN2:ESX1:EVX1:EVX2:GBX1:GBX2:GSX1:GSX2:HESX1:HOXA1:HOXA2:HOXA3:HOXA4:HOXA5:HOXB1:HOXB2:HOXB3:HOXB4:HOXB5:HOXC4:HOXC5:HOXD1:HOXD3:HOXD4:ISX:LHX1:LHX3:LHX4:LHX5:MEOX1:MEOX2:MIXL1:MNX1:MSX1:MSX2:NANOG:NANOGP8:NKX1-1:NKX1-2:NOTO:OTP:PDX1:PHOX2A:PHOX2B:PROP1:PRRX1:PRRX2:RAX:RAX2:SEBOX:SHOX:SHO…	ATGATKGATGRC	0.1	1	17	0.02	18.6	0.0118	#VALUE!
M10089_2.00:ZEB1:ZEB2	HAYTTACCTGTGT	0.1	1	17	0.02	18.6	0.0118	C2H2 ZF,Homeodomain
M02484_2.00:SMAD4	NBCCAGACANN	0.1	1	51	0.0601	71.1	0.0453	SMAD
M03896_2.00:PAX6	CKAATTAR	0.1	1	51	0.0601	71.6	0.0456	Homeodomain,Paired box
M10569_2.00:FOXM1	WRAVCAYMAWAACAACWMHNNH	0.1	1	29	0.0342	36.9	0.0235	Forkhead
M03309_2.00:POU2F1	HATGMATATKCAWA	0.1	1	12	0.0142	11.8	0.0075	Homeodomain,POU
M05484_2.00:POU3F1	NTAATGAGATGCRN	0.1	1	12	0.0142	11.2	0.0072	Homeodomain,POU
M08903_2.00:ZNF394	MTTCCWTTCNATTCCATTYN	0.1	1	12	0.0142	11.6	0.0074	C2H2 ZF
M10478_2.00:ELF1:ELF2:ELF4:ELK1:ELK3:ELK4:ERF:ERG:ETS1:ETS2:ETV1:ETV2:ETV3:ETV3L:ETV4:ETV5:FEV:FLI1:GABPA	AAHAACAGGAAGTG	0.1	1	12	0.0142	11.1	0.007	Ets
M11332_2.00:SOX1:SOX10:SOX11:SOX12:SOX13:SOX14:SOX15:SOX17:SOX18:SOX2:SOX21:SOX3:SOX30:SOX4:SOX5:SOX6:SOX7:SOX8:SOX9:SRY	NWWAACAATAGR	0.1	1	107	0.1262	165.2	0.1052	Sox
M00516_2.00:ALX1:ALX3:ALX4:ARX:BARHL1:BARHL2:BARX1:BARX2:BSX:DLX1:DLX2:DLX3:DLX4:DLX5:DLX6:DRGX:EMX1:EMX2:EN1:EN2:ESX1:EVX1:EVX2:GBX1:GBX2:GSX1:GSX2:HMX1:HMX2:HMX3:HOXA1:HOXA2:HOXA3:HOXA4:HOXA5:HOXB1:HOXB2:HOXB3:HOXB4:HOXB5:HOXC4:HOXC5:HOXD1:HOXD3:HOXD4:ISX:MEOX1:MEOX2:MIXL1:MNX1:MSX1:MSX2:NANOG:NANOGP8:NKX1-1:NKX1-2:PDX1:PHOX2A:PHOX2B:PROP1:PRRX1:PRRX2:RAX:RAX2:SEBOX:SHOX:SHOX2:UNCX:VAX1:VAX2:VE…	NTAATBRNY	0.1	1	365	0.4304	626	0.3987	#VALUE!
M06225_2.00:CDX1:CDX2:CDX4:HOXA13:HOXC13	DTTWATTA	0.1	1	225	0.2653	372.3	0.2371	Homeodomain
M01721_2.00:MLX	NCACGTGMHH	0.1	1	87	0.1026	131.4	0.0837	bHLH
M01505_2.00:LHX9	HTAATDARB	0.1	1	207	0.2441	340.5	0.2169	Homeodomain
M10610_2.00:TFCP2:UBP1	GCHCDACCCAG	0.1	1	36	0.0425	47.5	0.0302	Grainyhead
M09965_2.00:ATF4	KACGTCAKS	0.1	1	54	0.0637	76.2	0.0485	bZIP
M04879_2.00:GATA1:GATA2:GATA3:GATA4:GATA5:GATA6	RYGATAASR	0.1	1	84	0.0991	126	0.0803	GATA
M09986_2.00:HLF:TEF	GTTACRTAAT	0.1	1	19	0.0224	21.1	0.0134	bZIP
M03836_2.00:ALX1:ALX3:ALX4:ARX:BARHL1:BARHL2:BARX1:BARX2:BSX:DLX1:DLX2:DLX3:DLX4:DLX5:DLX6:DRGX:EMX1:EMX2:EN1:EN2:ESX1:EVX1:EVX2:GBX1:GBX2:GSX1:GSX2:HESX1:HMX1:HMX2:HMX3:HOXA1:HOXA2:HOXA3:HOXA4:HOXA5:HOXB1:HOXB2:HOXB3:HOXB4:HOXB5:HOXC4:HOXC5:HOXD1:HOXD3:HOXD4:ISX:LBX1:LBX2:LHX2:LHX3:LHX4:LHX9:MEOX1:MEOX2:MIXL1:MNX1:MSX1:MSX2:NANOG:NANOGP8:NKX1-1:NKX1-2:NOBOX:NOTO:OTP:PDX1:PHOX2A:PHOX2B:PROP1:PRRX…	SSTAATTGCN	0.1	1	57	0.0672	81.8	0.0521	#VALUE!
M00192_2.00:SMAD1:SMAD3:SMAD9	NNNYYAGACR	0.1	1	456	0.5377	793.8	0.5056	SMAD
M00738_2.00:RBPJ	KTTCCCAY	0.1	1	339	0.3998	578.8	0.3687	CSL
M11053_2.00:MYB:MYBL1	NNGNCAGTTGSN	0.1	1	91	0.1073	138	0.0879	Myb/SANT
M03278_2.00:ALX1:ALX3:ALX4:ARX:BARX1:BARX2:BSX:DLX2:DLX3:DLX5:DRGX:EMX1:EMX2:EN1:EN2:ESX1:EVX1:EVX2:GBX1:GBX2:GSX1:GSX2:HESX1:HOXA2:HOXA3:HOXB2:HOXB3:HOXD3:ISX:LBX1:LBX2:LHX1:LHX2:LHX3:LHX4:LHX5:LHX6:LHX8:LHX9:LMX1A:LMX1B:MEOX1:MIXL1:MNX1:MSX1:MSX2:NKX1-1:NKX1-2:NOBOX:NOTO:OTP:PDX1:PHOX2A:PHOX2B:PROP1:PRRX1:PRRX2:RAX:RAX2:SEBOX:SHOX:SHOX2:UNCX:VAX1:VAX2:VSX1:VSX2:ZFHX2:ZFHX3	DTAATTDAATTAN	0.1	1	21	0.0248	24.7	0.0157	#VALUE!
M02214_2.00:HOXA10:HOXA6:HOXA7:HOXA9:HOXB6:HOXB7:HOXB8:HOXB9:HOXC10:HOXC6:HOXC8:HOXC9:HOXD10:HOXD8:HOXD9	NATAATWATR	0.1	1	130	0.1533	205.3	0.1308	Homeodomain
M05596_2.00:ESR1:ESR2:ESRRA:ESRRB:ESRRG	BTCAAGGTCAH	0.1	1	23	0.0271	27.8	0.0177	Nuclear receptor
M09985_2.00:HLF:TEF	ATGTTWAYATAA	0.1	1	23	0.0271	27.2	0.0173	bZIP
M10271_2.00:ZBTB33	AACCTCG	0.1	1	49	0.0578	68.7	0.0437	C2H2 ZF
M09683_2.00:NKX2-1:NKX2-2:NKX2-3:NKX2-4:NKX2-5:NKX2-6:NKX2-8	TCAAGTGS	0.1	1	72	0.0849	106.8	0.068	Homeodomain
M06195_2.00:FOXC1:FOXC2:FOXD1:FOXD2:FOXD3:FOXD4:FOXD4L1:FOXD4L3:FOXD4L4:FOXD4L5:FOXD4L6:FOXE1:FOXG1:FOXI1:FOXI2:FOXI3:FOXJ3:FOXK2:FOXL1:FOXL2:FOXS1	WAYGTAAACAM	0.1	1	69	0.0814	101.5	0.0646	Forkhead
M06474_2.00:FOXC1:FOXC2:FOXD1:FOXD2:FOXD3:FOXD4:FOXD4L1:FOXD4L3:FOXD4L4:FOXD4L5:FOXD4L6:FOXE1:FOXG1:FOXI1:FOXI2:FOXI3:FOXJ3:FOXK2:FOXL1:FOXL2:FOXS1	WAYGTAAACAM	0.1	1	69	0.0814	101.5	0.0646	Forkhead
M05380_2.00:ALX1:ALX3:ALX4:ARX:BARHL1:BARHL2:BARX1:BARX2:BSX:DLX1:DLX2:DLX3:DLX4:DLX5:DLX6:DRGX:EMX1:EMX2:EN1:EN2:ESX1:EVX1:EVX2:GBX1:GBX2:GSX1:GSX2:HMX1:HMX2:HMX3:HOXA1:HOXA2:HOXA3:HOXA4:HOXA5:HOXB1:HOXB2:HOXB3:HOXB4:HOXB5:HOXC4:HOXC5:HOXD1:HOXD3:HOXD4:ISX:MEOX1:MEOX2:MIXL1:MNX1:MSX1:MSX2:NANOG:NANOGP8:NKX1-1:NKX1-2:PDX1:PHOX2A:PHOX2B:PROP1:PRRX1:PRRX2:RAX:RAX2:SEBOX:SHOX:SHOX2:UNCX:VAX1:VAX2:VE…	NTAATTGV	0.1	1	200	0.2358	328.1	0.209	#VALUE!
M09406_2.00:LEF1:TCF7:TCF7L1:TCF7L2	BCCTTTGATST	0.1	1	39	0.046	52.7	0.0336	Sox
M06280_2.00:ALX1:ALX3:ALX4:ARX:BARX1:BARX2:BSX:DLX1:DLX2:DLX3:DLX4:DLX5:DLX6:DRGX:EMX1:EMX2:EN1:EN2:ESX1:EVX1:EVX2:GBX1:GBX2:GSX1:GSX2:HESX1:HMX1:HMX3:HOXA1:HOXA2:HOXA3:HOXA4:HOXA5:HOXA7:HOXB1:HOXB2:HOXB3:HOXB4:HOXB5:HOXB7:HOXC4:HOXC5:HOXD1:HOXD3:HOXD4:ISX:LHX3:LHX4:MEOX1:MEOX2:MNX1:MSX1:MSX2:NANOG:NANOGP8:NKX1-1:NKX1-2:NOTO:OTP:PDX1:PHOX2A:PHOX2B:PROP1:PRRX1:PRRX2:SHOX:SHOX2:UNCX:VAX1:VAX2:VENTX…	NNYTAATKAS	0.1	1	171	0.2017	277.2	0.1766	#VALUE!
M03761_2.00:TRPS1	GCGATAAS	0.1	1	47	0.0554	65.5	0.0417	GATA
M04201_2.00:NEUROG1	RVCATATGBY	0.1	1	14	0.0165	14.6	0.0093	bHLH
M08307_2.00:FEZF1:FEZF2	NDCTGCYCTTTTBHB	0.1	1	64	0.0755	93.2	0.0594	C2H2 ZF
M04880_2.00:GATA1:GATA2:GATA3:GATA4:GATA5:GATA6	NWGATAASR	0.1	1	172	0.2028	279.4	0.178	GATA
M09371_2.00:RUNX1:RUNX2:RUNX3	VAAACCACARM	0.1	1	37	0.0436	49.2	0.0313	Runt
M09633_2.00:RUNX1:RUNX2:RUNX3	SAAACCACAG	0.1	1	37	0.0436	49.2	0.0313	Runt
M01753_2.00:MAX	VCACGTGGN	0.1	1	164	0.1934	265.3	0.169	bHLH
M06240_2.00:ALX1:ALX3:ALX4:ARX:BARHL1:BARHL2:BARX1:BARX2:BSX:DLX1:DLX2:DLX3:DLX4:DLX5:DLX6:DRGX:EMX1:EMX2:EN1:EN2:ESX1:EVX1:EVX2:GBX1:GBX2:GSX1:GSX2:HESX1:HOXA1:HOXA2:HOXA3:HOXA4:HOXA5:HOXB1:HOXB2:HOXB3:HOXB4:HOXB5:HOXC4:HOXC5:HOXD1:HOXD3:HOXD4:ISX:LHX1:LHX3:LHX4:LHX5:MEOX1:MEOX2:MIXL1:MNX1:MSX1:MSX2:NANOG:NANOGP8:NKX1-1:NKX1-2:NOTO:OTP:PDX1:PHOX2A:PHOX2B:PROP1:PRRX1:PRRX2:RAX:RAX2:SEBOX:SHOX:SHO…	DYTAATKA	0.1	1	140	0.1651	223.3	0.1423	#VALUE!
M10316_2.00:ZBTB14	GSGCGCGR	0.1	1	125	0.1474	197.1	0.1255	C2H2 ZF
M04988_2.00:BARHL1:BARHL2:BARX1:BARX2:BSX:DLX2:DLX3:EMX1:EMX2:ESX1:EVX1:EVX2:GBX1:GBX2:HESX1:HMX1:HMX2:HMX3:HOXA1:HOXA2:HOXA3:HOXA4:HOXA5:HOXB1:HOXB2:HOXB3:HOXB4:HOXB5:HOXC4:HOXC5:HOXD1:HOXD12:HOXD3:HOXD4:LBX1:LBX2:MEOX1:MEOX2:MNX1:MSX1:MSX2:NANOG:NANOGP8:NKX1-1:NKX1-2:PDX1:RAX:RAX2:TLX1:TLX3:VENTX	WTAATGAB	0.1	1	226	0.2665	375.8	0.2394	#VALUE!
M10846_2.00:POU3F2	TWAAYAAA	0.1	1	540	0.6368	951.8	0.6063	Homeodomain,POU
M09878_2.00:NHLH1:NHLH2	CATYTGTGC	0.1	1	236	0.2783	393.2	0.2505	bHLH
M01501_2.00:CUX1	TKATYGRTD	0.1	1	213	0.2512	352.1	0.2243	CUT,Homeodomain
M04264_2.00:ATF1:CREB1:CREM	NRTGACGTCAYN	0.1	1	8	0.0094	6.3	0.004	bZIP
M05554_2.00:SRF	CCATACATGG	0.1	1	8	0.0094	6.4	0.0041	MADS box
M07755_2.00:ZNF616	TCRCGCTCACCYNYN	0.1	1	8	0.0094	6.9	0.0044	C2H2 ZF
M11376_2.00:EOMES:TBX2:TBX20:TBX3:TBX4:TBX5	YMTTCTCACACCTGH	0.1	1	8	0.0094	6.1	0.0039	T-box
M08306_2.00:ZNF384	CTTTTTTTT	0.1	1	153	0.1804	246.9	0.1573	C2H2 ZF
M05364_2.00:PBX1:PBX2:PBX3:PBX4	TTGATTGATG	0.1	1	28	0.033	35.4	0.0226	Homeodomain
M00208_2.00:SOX1:SOX10:SOX11:SOX12:SOX13:SOX14:SOX15:SOX17:SOX18:SOX2:SOX21:SOX3:SOX30:SOX4:SOX5:SOX6:SOX7:SOX8:SOX9:SRY	ATTGTNNNN	0.1	1	586	0.691	1038.7	0.6616	Sox
M00361_2.00:POU4F3	WTATTAAT	0.1	1	330	0.3892	563.6	0.359	Homeodomain,POU
M00555_2.00:ALX1:ALX3:ALX4:ARX:BARHL1:BARHL2:BARX1:BARX2:BSX:DLX1:DLX2:DLX3:DLX4:DLX5:DLX6:DRGX:EMX1:EMX2:EN1:EN2:ESX1:EVX1:EVX2:GBX1:GBX2:GSX1:GSX2:HESX1:HMX1:HMX2:HMX3:HOXA1:HOXA2:HOXA3:HOXB1:HOXB2:HOXB3:HOXD1:HOXD3:ISX:LBX1:LBX2:LHX1:LHX2:LHX3:LHX4:LHX5:LHX9:MEOX1:MEOX2:MIXL1:MNX1:MSX1:MSX2:NANOG:NANOGP8:NKX1-1:NKX1-2:NOBOX:OTP:PDX1:PHOX2A:PHOX2B:PROP1:PRRX1:PRRX2:RAX:RAX2:SEBOX:SHOX:SHOX2:UNC…	TAATTGNN	0.1	1	242	0.2854	404.8	0.2578	#VALUE!
M05000_2.00:HOXA10:HOXA4:HOXA5:HOXA6:HOXA7:HOXA9:HOXB4:HOXB5:HOXB6:HOXB7:HOXB8:HOXB9:HOXC10:HOXC4:HOXC5:HOXC6:HOXC8:HOXC9:HOXD10:HOXD4:HOXD8:HOXD9:MNX1:PDX1	WTAACGAC	0.1	1	65	0.0767	95.2	0.0606	Homeodomain
M06315_2.00:IRX2:IRX4:IRX5	CWWTAACA	0.1	1	298	0.3514	505.8	0.3222	Homeodomain
M09675_2.00:BARX1:BARX2:BSX:EMX1:EMX2:EN1:EN2:EVX1:EVX2:GBX1:GBX2:GSX1:GSX2:HESX1:HMX1:HMX2:HMX3:HOXA1:HOXA2:HOXA3:HOXA4:HOXA5:HOXA6:HOXA7:HOXB1:HOXB2:HOXB3:HOXB4:HOXB5:HOXB6:HOXB7:HOXB8:HOXC4:HOXC5:HOXC6:HOXD1:HOXD3:HOXD4:HOXD8:ISX:MEOX1:MEOX2:MNX1:NKX1-1:NKX1-2:NOTO:OTP:PDX1:TLX1:TLX3:VAX1:VAX2:VENTX	TTAATGAY	0.1	1	138	0.1627	220.2	0.1403	#VALUE!
M10851_2.00:POU5F1	TKWWATGCAAATK	0.1	1	26	0.0307	32.2	0.0205	Homeodomain,POU
M02085_2.00:ALX1:ALX3:ALX4:ARX:DRGX:EMX1:EMX2:EN1:EN2:ESX1:GBX1:GBX2:HESX1:ISX:LHX1:LHX2:LHX3:LHX4:LHX5:LHX6:LHX8:LHX9:LMX1A:LMX1B:MIXL1:MSX1:MSX2:NOBOX:NOTO:OTP:PHOX2A:PHOX2B:PROP1:PRRX1:PRRX2:RAX:RAX2:SEBOX:SHOX:SHOX2:UNCX:VAX1:VAX2:VSX1:VSX2:ZFHX2	NNNTAATTAR	0.1	1	154	0.1816	248.2	0.1581	Homeodomain
M03014_2.00:FOXC1:FOXC2:FOXD1:FOXD2:FOXD3:FOXD4:FOXD4L1:FOXD4L3:FOXD4L4:FOXD4L5:FOXD4L6:FOXE1:FOXF1:FOXF2:FOXG1:FOXI1:FOXI3:FOXK2:FOXL1:FOXL2:FOXP4:FOXS1	TGTMAATATTKACW	0.1	1	11	0.013	10.9	0.0069	Forkhead
M04541_2.00:ZNF282	NTTCCCACAACACG	0.1	1	11	0.013	11	0.007	C2H2 ZF
M09668_2.00:FOXA1:FOXA2:FOXA3:FOXB1:FOXB2	TATTTACAAAAG	0.1	1	11	0.013	10.9	0.007	Forkhead
M10204_2.00:RREB1	GRGWGGGGTTGGGGGG	0.1	1	11	0.013	10.5	0.0067	C2H2 ZF
M03800_2.00:SIX1:SIX2:SIX4:SIX5	RTGATACS	0.1	1	98	0.1156	151.3	0.0964	Homeodomain
M05655_2.00:ESR1:ESR2:ESRRA:ESRRB:ESRRG	NTCAAGGTCAH	0.1	1	24	0.0283	29.6	0.0189	Nuclear receptor
M04443_2.00:SNAI1	TGCACCTGYT	0.1	1	33	0.0389	43.5	0.0277	C2H2 ZF
M09155_2.00:PBX3	TGABTGACAGS	0.1	1	33	0.0389	43.3	0.0276	Homeodomain
M11222_2.00:NFATC1:NFATC2:NFATC3:NFATC4	GGAAAAWNTN	0.1	1	239	0.2818	399.9	0.2547	Rel
M03213_2.00:ALX1:ALX3:ALX4:ARX:BARHL1:BARHL2:BARX1:BARX2:BSX:DLX1:DLX2:DLX3:DLX4:DLX5:DLX6:DRGX:EMX1:EMX2:EN1:EN2:ESX1:EVX1:EVX2:GBX1:GBX2:GSX1:GSX2:HESX1:HOXA1:HOXA2:HOXA3:HOXA4:HOXA5:HOXB1:HOXB2:HOXB3:HOXB4:HOXB5:HOXC4:HOXC5:HOXD1:HOXD3:HOXD4:ISX:LHX1:LHX3:LHX4:LHX5:MEOX1:MEOX2:MIXL1:MNX1:MSX1:MSX2:NANOG:NANOGP8:NKX1-1:NKX1-2:NOTO:OTP:PDX1:PHOX2A:PHOX2B:PROP1:PRRX1:PRRX2:RAX:RAX2:SEBOX:SHOX:SHO…	NBTAATTABN	0.1	1	264	0.3113	444.8	0.2833	#VALUE!
M09788_2.00:MLXIPL	CACGTGMCHYCB	0.1	1	22	0.0259	26.3	0.0168	bHLH
M04871_2.00:GATA1:GATA2:GATA3:GATA4:GATA5:GATA6	CWGATAASRV	0.1	1	38	0.0448	51.9	0.0331	GATA
M08351_2.00:ZBTB42	CACAKCTGG	0.1	1	57	0.0672	82.2	0.0524	C2H2 ZF
M00487_2.00:ALX1:ALX3:ALX4:ARX:BARX1:BARX2:BSX:DLX2:DLX3:DLX5:DRGX:EMX1:EMX2:EN1:EN2:ESX1:EVX1:EVX2:GBX1:GBX2:GSX1:GSX2:HESX1:HOXA2:HOXA3:HOXB2:HOXB3:HOXD3:ISX:LBX1:LBX2:LHX1:LHX2:LHX3:LHX4:LHX5:LHX6:LHX8:LHX9:LMX1A:LMX1B:MEOX1:MIXL1:MNX1:MSX1:MSX2:NKX1-1:NKX1-2:NOBOX:NOTO:OTP:PDX1:PHOX2A:PHOX2B:PROP1:PRRX1:PRRX2:RAX:RAX2:SEBOX:SHOX:SHOX2:UNCX:VAX1:VAX2:VSX1:VSX2:ZFHX2:ZFHX3	NTAATTRV	0.1	1	345	0.4068	591.9	0.377	#VALUE!
M07966_2.00:GATA1:GATA2:GATA3:GATA4:GATA5:GATA6	DSAGATAAGAA	0.1	1	63	0.0743	92.2	0.0587	GATA
M08141_2.00:POU5F1	WWATGCAAATN	0.1	1	63	0.0743	92	0.0586	Homeodomain,POU
M08716_2.00:AHR	GCACGCAAH	0.1	1	63	0.0743	92.3	0.0588	bHLH
M08747_2.00:AHR	GCACGCAAH	0.1	1	63	0.0743	92.3	0.0588	bHLH
M03754_2.00:GATA1:GATA2:GATA3:GATA4:GATA5:GATA6	WGATAAGR	0.1	1	46	0.0542	64.5	0.0411	GATA
M03065_2.00:GATA1:GATA2:GATA3:GATA4:GATA5:GATA6	WGATAASR	0.1	1	160	0.1887	259.7	0.1654	GATA
M01680_2.00:HMGA1:HMGA2	AAAATAAA	0.1	1	222	0.2618	369.2	0.2352	AT hook
M04904_2.00:ALX1:ALX3:ALX4:ARX:BARHL1:BARHL2:BARX1:BARX2:BSX:DLX1:DLX2:DLX3:DLX4:DLX5:DLX6:DRGX:EMX1:EMX2:EN1:EN2:ESX1:EVX1:EVX2:GBX1:GBX2:GSX1:GSX2:HMX1:HMX2:HMX3:HOXA1:HOXA2:HOXA3:HOXA4:HOXA5:HOXB1:HOXB2:HOXB3:HOXB4:HOXB5:HOXC12:HOXC4:HOXC5:HOXD1:HOXD3:HOXD4:ISX:LBX1:LBX2:LHX1:LHX5:MEOX1:MEOX2:MIXL1:MNX1:MSX1:MSX2:NANOG:NANOGP8:NKX1-1:NKX1-2:OTP:PDX1:PHOX2A:PHOX2B:PROP1:PRRX1:PRRX2:RAX:RAX2:SEB…	NTAATTAV	0.1	1	204	0.2406	337.6	0.2151	#VALUE!
M06323_2.00:BARHL1:BARHL2:BSX:EMX1:EMX2:EN1:EN2:GSX1:GSX2:HMX1:HMX2:HMX3:HOXA3:HOXA4:HOXA5:HOXB3:HOXB4:HOXB5:HOXC4:HOXC5:HOXD3:HOXD4:MEOX2:NKX1-1:NKX1-2:NKX6-1:NKX6-2:NKX6-3:NOBOX:PDX1:TLX1:TLX2:TLX3:VAX1:VAX2	HTTAATTG	0.1	1	169	0.1993	275.4	0.1754	Homeodomain
M00468_2.00:MEIS1:MEIS2:MEIS3:PKNOX1:PKNOX2:TGIF1:TGIF2:TGIF2LX:TGIF2LY	NNTGACAGNN	0.1	1	377	0.4446	650.2	0.4141	Homeodomain
M03118_2.00:ALX1:ALX3:ALX4:ARX:BARHL1:BARHL2:BARX1:BARX2:BSX:DLX1:DLX2:DLX3:DLX4:DLX5:DLX6:DRGX:EMX1:EMX2:EN1:EN2:GBX1:GBX2:GSX1:GSX2:HMX1:HMX3:HOXA1:HOXA2:HOXA3:HOXB1:HOXB2:HOXB3:HOXD1:HOXD3:ISX:LHX1:LHX5:MEOX1:MEOX2:MNX1:MSX1:MSX2:NANOG:NANOGP8:NKX1-1:NKX1-2:PDX1:PHOX2A:PHOX2B:PROP1:PRRX1:PRRX2:SHOX:SHOX2:UNCX:VAX1:VAX2:VSX1:VSX2	NTAATTGB	0.1	1	174	0.2052	284.1	0.1809	#VALUE!
M01749_2.00:BHLHA15	ACATATGG	0.1	1	70	0.0825	104.7	0.0667	bHLH
M10882_2.00:IRF1:IRF2	TTCACTT	0.1	1	273	0.3219	461.9	0.2942	IRF
M08117_2.00:FOXA1:FOXA2:FOXA3:FOXB1	TNSHTGTTTACWTWG	0.1	1	13	0.0153	13.5	0.0086	Forkhead
M02098_2.00:BARHL1:BARHL2:BARX1:BARX2:BSX:DLX1:DLX2:DLX3:DLX4:DLX5:DLX6:EVX1:EVX2:GBX1:GBX2:HMX2:HOXA1:HOXA2:HOXA3:HOXB1:HOXB2:HOXB3:HOXD1:HOXD3:MEOX1:MEOX2:MNX1:MSX1:MSX2:NANOG:NANOGP8:PDX1:VENTX	YTAATNGNY	0.1	1	356	0.4198	612.8	0.3903	Homeodomain
M09094_2.00:FOXI1:FOXJ3:FOXK1:FOXK2	AADGTAAACA	0.1	1	142	0.1675	228.1	0.1453	Forkhead
M00204_2.00:SOX1:SOX10:SOX11:SOX12:SOX13:SOX14:SOX15:SOX17:SOX18:SOX2:SOX21:SOX3:SOX30:SOX4:SOX5:SOX6:SOX7:SOX8:SOX9:SRY	NNDACAAT	0.1	1	573	0.6757	1015	0.6466	Sox
M00283_2.00:ALX1:ALX3:ALX4:ARX:BARHL1:BARHL2:BARX1:BARX2:BSX:DLX1:DLX2:DLX3:DLX4:DLX5:DLX6:DRGX:EMX1:EMX2:EN1:EN2:ESX1:EVX1:EVX2:GBX1:GBX2:GSX1:GSX2:HMX1:HMX2:HMX3:HOXA1:HOXA2:HOXA3:HOXA4:HOXA5:HOXB1:HOXB2:HOXB3:HOXB4:HOXB5:HOXC4:HOXC5:HOXD1:HOXD3:HOXD4:ISX:LHX2:LHX3:LHX4:LHX9:MEOX1:MIXL1:MNX1:MSX1:MSX2:NKX1-1:NKX1-2:NOBOX:NOTO:OTP:PDX1:PHOX2A:PHOX2B:PROP1:PRRX1:PRRX2:RAX:RAX2:SEBOX:SHOX:SHOX2:TL…	NNTAATDRNN	0.1	1	362	0.4269	623.8	0.3974	#VALUE!
M00404_2.00:NKX2-1:NKX2-2:NKX2-3:NKX2-4:NKX2-5:NKX2-6:NKX2-8	NHYAAGTGBN	0.1	1	451	0.5318	787.6	0.5017	Homeodomain
M03228_2.00:HOXA10:HOXA11:HOXA6:HOXA9:HOXB6:HOXB8:HOXB9:HOXC10:HOXC11:HOXC12:HOXC6:HOXC8:HOXC9:HOXD10:HOXD11:HOXD12:HOXD8:HOXD9	TTTTTATGGS	0.1	1	167	0.1969	272.4	0.1735	Homeodomain
M05750_2.00:SOX1:SOX10:SOX11:SOX12:SOX13:SOX14:SOX15:SOX17:SOX18:SOX2:SOX21:SOX3:SOX30:SOX4:SOX5:SOX6:SOX7:SOX8:SOX9:SRY	BYATTGTTCT	0.1	1	101	0.1191	157.8	0.1005	Sox
M05455_2.00:POU1F1	DTATGCAAATKAGB	0.1	1	7	0.0083	5.1	0.0032	Homeodomain,POU
M07753_2.00:ZNF805	KGYRTTCCTTGGCTTGTG	0.1	1	7	0.0083	5.6	0.0036	C2H2 ZF
M08820_2.00:ATF1:CREB1:CREM	VTGACGTCAS	0.1	1	7	0.0083	5	0.0032	bZIP
M08893_2.00:VEZF1	CCCCTCCCCCTCCCCCCTCCCC	0.1	1	7	0.0083	5.6	0.0036	C2H2 ZF
M02115_2.00:ALX1:ALX3:ALX4:ARX:BARHL1:BARHL2:BARX1:BARX2:BSX:DLX1:DLX2:DLX3:DLX4:DLX5:DLX6:DRGX:EMX1:EMX2:EN1:EN2:ESX1:EVX1:EVX2:GBX1:GBX2:GSX1:GSX2:HESX1:HOXA1:HOXA2:HOXA3:HOXA4:HOXA5:HOXB1:HOXB2:HOXB3:HOXB4:HOXB5:HOXC4:HOXC5:HOXD1:HOXD3:HOXD4:ISX:LHX1:LHX3:LHX4:LHX5:MEOX1:MEOX2:MIXL1:MNX1:MSX1:MSX2:NANOG:NANOGP8:NKX1-1:NKX1-2:NOTO:OTP:PDX1:PHOX2A:PHOX2B:PROP1:PRRX1:PRRX2:RAX:RAX2:SEBOX:SHOX:SHO…	YTAATKRNN	0.1	1	382	0.4505	660.3	0.4206	#VALUE!
M06294_2.00:ALX1:ALX3:ALX4:ARX:BARHL1:BARHL2:BARX1:BARX2:BSX:DRGX:EMX1:EMX2:EN1:EN2:ESX1:EVX1:EVX2:GBX1:GBX2:GSX1:GSX2:HESX1:HMX1:HMX2:HMX3:HOXA1:HOXA2:HOXA3:HOXA4:HOXA5:HOXB1:HOXB2:HOXB3:HOXB4:HOXB5:HOXC4:HOXC5:HOXD3:HOXD4:ISX:LHX2:LHX3:LHX4:LHX9:MEOX1:MEOX2:MIXL1:MNX1:MSX1:MSX2:NKX1-1:NKX1-2:NOTO:OTP:PDX1:PHOX2A:PHOX2B:PROP1:PRRX1:PRRX2:RAX:RAX2:SEBOX:SHOX:SHOX2:TLX1:TLX2:TLX3:UNCX:VAX1:VAX2:VE…	YTAATTA	0.1	1	341	0.4021	585.5	0.373	#VALUE!
M01987_2.00:FOXC2:FOXD1:FOXD2:FOXD3:FOXG1:FOXI1:FOXI2:FOXI3:FOXJ2:FOXJ3:FOXK1:FOXK2:FOXP1:FOXP3	VNMAACANN	0.1	1	595	0.7017	1057.7	0.6737	Forkhead
M09188_2.00:ALX1:ALX3:ALX4:ARX:DRGX:EMX1:EMX2:EN1:EN2:ESX1:GBX1:GBX2:GSX1:GSX2:HESX1:HOXA2:HOXA3:HOXB2:HOXB3:HOXD3:ISX:LHX1:LHX2:LHX3:LHX4:LHX5:LHX6:LHX8:LHX9:LMX1A:LMX1B:MIXL1:MNX1:MSX1:MSX2:NOBOX:NOTO:OTP:PDX1:PHOX2A:PHOX2B:PROP1:PRRX1:PRRX2:RAX:RAX2:SEBOX:SHOX:SHOX2:UNCX:VAX1:VAX2:VSX1:VSX2:ZFHX2	NCTAATKRM	0.1	1	222	0.2618	370.2	0.2358	#VALUE!
M06514_2.00:IRX1:IRX3:IRX6	WAACA	0.1	1	647	0.763	1156.1	0.7364	Homeodomain
M03737_2.00:FOXC1:FOXC2:FOXD1:FOXD2:FOXD3:FOXD4:FOXD4L1:FOXD4L3:FOXD4L4:FOXD4L5:FOXD4L6:FOXE1:FOXG1:FOXI1:FOXI2:FOXI3:FOXJ3:FOXK2:FOXL1:FOXL2:FOXS1	ATRTAAACAAACAAH	0.1	1	15	0.0177	16.9	0.0107	Forkhead
M04840_2.00:FOXC1:FOXC2:FOXD1:FOXD2:FOXD3:FOXD4:FOXD4L1:FOXD4L3:FOXD4L4:FOXD4L5:FOXD4L6:FOXE1:FOXG1:FOXI1:FOXI2:FOXI3:FOXJ3:FOXK2:FOXL1:FOXL2:FOXS1	WACGTAAACAH	0.1	1	15	0.0177	16.5	0.0105	Forkhead
M09548_2.00:FOXA1:FOXA2:FOXA3	GCAAACAM	0.1	1	242	0.2854	407	0.2592	Forkhead
M01206_2.00:JRKL:TIGD2	NNCRCGGATA	0.1	1	37	0.0436	50.1	0.0319	CENPB
M06413_2.00:NR1D1:NR1D2:NR1H2:NR1H3:NR1H4:NR2C1:NR2C2:NR2F1:NR2F2:NR2F6:NR4A1:NR4A2:NR4A3:NR5A1:NR5A2:NR6A1:PPARA:PPARD:PPARG:RARA:RARB:RARG:RORA:RORB:RORC:RXRA:RXRB:RXRG:THRA:THRB	AWNTAGGTCA	0.1	1	78	0.092	118.1	0.0752	Nuclear receptor
M10123_2.00:REST	AAGGTGCT	0.1	1	113	0.1333	178.7	0.1138	C2H2 ZF
M10820_2.00:POU2F2	ATTTGCA	0.1	1	113	0.1333	178.3	0.1136	Homeodomain,POU
M02867_2.00:CEBPA:CEBPB:CEBPE	ATTRCGCAAT	0.1	1	10	0.0118	9.7	0.0062	bZIP
M04228_2.00:CEBPA:CEBPB:CEBPE	NRTTRCGCAAYV	0.1	1	10	0.0118	9.2	0.0059	bZIP
M04332_2.00:CEBPA:CEBPB:CEBPE	NRTTRCGCAAYN	0.1	1	10	0.0118	9.2	0.0059	bZIP
M06007_2.00:ARNT:ARNT2	KCACGTGAC	0.1	1	10	0.0118	9.2	0.0059	bHLH
M10025_2.00:CEBPA:CEBPB:CEBPE	ATTGCGTAAT	0.1	1	10	0.0118	9.5	0.0061	bZIP
M00761_2.00:CEBPA:CEBPB:CEBPE	RTKDYGCAAY	0.1	1	174	0.2052	285.1	0.1816	bZIP
M03102_2.00:ALX1:ALX3:ALX4:ARX:BARHL1:BARHL2:BARX1:BARX2:BSX:DRGX:EMX1:EMX2:EN1:EN2:ESX1:EVX1:EVX2:GBX1:GBX2:GSX1:GSX2:HESX1:HOXA1:HOXA2:HOXA3:HOXA4:HOXA5:HOXB1:HOXB2:HOXB3:HOXB4:HOXB5:HOXC4:HOXC5:HOXD1:HOXD3:HOXD4:LBX1:MEOX1:MEOX2:MIXL1:MNX1:MSX1:MSX2:NANOG:NANOGP8:NKX1-1:NKX1-2:PDX1:PHOX2A:PHOX2B:PROP1:PRRX1:PRRX2:RAX:RAX2:SHOX:SHOX2:TLX1:TLX3:UNCX:VAX1:VAX2:VENTX:VSX1:VSX2	GVTAATTABY	0.1	1	92	0.1085	142.6	0.0909	#VALUE!
M10893_2.00:IRF1:IRF2	DNGAAAGTGAAAGYRA	0.1	1	21	0.0248	25.3	0.0161	IRF
M09924_2.00:FOSL2	TGASTCAYCN	0.1	1	129	0.1521	206.6	0.1316	bZIP
M00417_2.00:ALX1:ALX3:ALX4:ARX:BARX1:BARX2:DRGX:EMX1:EMX2:EN1:EN2:ESX1:GBX1:GBX2:GSX1:GSX2:HESX1:HOXA2:HOXA3:HOXA4:HOXA5:HOXB2:HOXB3:HOXB4:HOXB5:HOXC4:HOXC5:HOXD3:HOXD4:ISX:LHX2:LHX3:LHX4:LHX6:LHX8:LHX9:LMX1A:LMX1B:MEOX1:MIXL1:MNX1:MSX1:MSX2:NKX1-1:NKX1-2:NOBOX:NOTO:OTP:PDX1:PHOX2A:PHOX2B:PROP1:PRRX1:PRRX2:RAX:RAX2:SEBOX:SHOX:SHOX2:UNCX:VAX1:VAX2:VSX1:VSX2:ZFHX2	NYTAATTA	0.1	1	322	0.3797	551.5	0.3513	#VALUE!
M04167_2.00:ATOH1	AVCATATGKC	0.1	1	19	0.0224	22.5	0.0143	bHLH
M08104_2.00:NFYA	KCTGATTGGYY	0.1	1	19	0.0224	22.3	0.0142	CBF/NF-Y
M07831_2.00:CEBPA:CEBPB:CEBPE	RTTGTGCAATM	0.1	1	30	0.0354	40	0.0255	bZIP
M06235_2.00:ALX1:ALX3:ALX4:ARX:BARHL1:BARHL2:BARX1:BARX2:BSX:DRGX:EMX1:EMX2:EN1:EN2:ESX1:EVX1:EVX2:GBX1:GBX2:GSX1:GSX2:HESX1:HMX1:HMX2:HMX3:HOXA1:HOXA2:HOXA3:HOXA4:HOXA5:HOXB1:HOXB2:HOXB3:HOXB4:HOXB5:HOXC4:HOXC5:HOXD3:HOXD4:LHX2:LHX3:LHX4:LHX9:MEOX1:MEOX2:MIXL1:MNX1:MSX1:MSX2:NKX1-1:NKX1-2:NOTO:OTP:PDX1:PHOX2A:PHOX2B:PROP1:PRRX1:PRRX2:RAX:RAX2:SEBOX:SHOX:SHOX2:TLX1:TLX2:TLX3:UNCX:VAX1:VAX2:VENTX:…	YTAATTA	0.1	1	162	0.191	264.9	0.1688	#VALUE!
M04873_2.00:GATA1:GATA2:GATA3:GATA4:GATA5:GATA6	NWGATAAGRN	0.1	1	54	0.0637	78.8	0.0502	GATA
M05096_2.00:SIX1:SIX2:SIX4:SIX5	NNTGATACGB	0.1	1	54	0.0637	78.1	0.0497	Homeodomain
M08765_2.00:MITF:TFE3:TFEB:TFEC	YCACGTGACY	0.1	1	63	0.0743	93.5	0.0595	bHLH
M05674_2.00:ESR1:ESR2:ESRRA:ESRRB:ESRRG	STCAAGGTCAH	0.1	1	35	0.0413	47.1	0.03	Nuclear receptor
M06206_2.00:GATA1:GATA2:GATA3:GATA4:GATA5:GATA6	WGATAAGR	0.1	1	35	0.0413	47.2	0.0301	GATA
M04195_2.00:BHLHA15	AVCAGCTGTY	0.1	1	57	0.0672	83.6	0.0532	bHLH
M10651_2.00:ALX1:ALX3:ALX4:ARX:BARX1:BARX2:BSX:DLX1:DLX2:DLX3:DLX4:DLX5:DLX6:DRGX:EMX1:EMX2:EN1:EN2:ESX1:EVX1:EVX2:GBX1:GBX2:GSX1:GSX2:HMX1:HMX3:HOXA1:HOXA2:HOXA3:HOXA4:HOXA5:HOXA7:HOXB1:HOXB2:HOXB3:HOXB4:HOXB5:HOXB7:HOXC4:HOXC5:HOXD1:HOXD3:HOXD4:ISX:LHX3:LHX4:MEOX1:MEOX2:MIXL1:MNX1:MSX1:MSX2:NANOG:NANOGP8:NKX1-1:NKX1-2:NOTO:OTP:PDX1:PHOX2A:PHOX2B:PROP1:PRRX1:PRRX2:RAX:RAX2:SEBOX:SHOX:SHOX2:UNCX:…	CVTAWTDKB	0.1	1	255	0.3007	430.8	0.2744	#VALUE!
M09091_2.00:FOXO1:FOXO3:FOXO4:FOXO6	DGWAAACAGGVM	0.1	1	146	0.1722	236.5	0.1506	Forkhead
M01961_2.00:E2F1:E2F2:E2F3:E2F4:E2F5:E2F6	WDGGCGCCHW	0.1	1	43	0.0507	60	0.0382	E2F
M05271_2.00:ALX1:ALX3:ALX4:ARX:BARX1:BARX2:BSX:DLX1:DLX2:DLX3:DLX4:DLX5:DLX6:DRGX:EMX1:EMX2:EN1:EN2:ESX1:EVX1:EVX2:GBX1:GBX2:GSX1:GSX2:HMX1:HMX3:HOXA1:HOXA2:HOXA3:HOXA4:HOXA5:HOXB1:HOXB2:HOXB3:HOXB4:HOXB5:HOXC4:HOXC5:HOXD1:HOXD3:HOXD4:ISX:LHX3:LHX4:MEOX1:MIXL1:MNX1:MSX1:MSX2:NKX1-1:NKX1-2:NOTO:OTP:PDX1:PHOX2A:PHOX2B:PROP1:PRRX1:PRRX2:RAX:RAX2:SEBOX:SHOX:SHOX2:UNCX:VAX1:VAX2:VENTX:VSX1:VSX2	YTAATKAM	0.1	1	281	0.3314	477.8	0.3043	#VALUE!
M05146_2.00:ALX1:ALX3:ALX4:ARX:BARHL1:BARHL2:BARX1:BARX2:BSX:DLX2:DRGX:EMX1:EMX2:EN1:EN2:ESX1:EVX1:EVX2:GBX1:GBX2:GSX1:GSX2:HESX1:HMX1:HMX2:HMX3:HOXA1:HOXA2:HOXA3:HOXA4:HOXA5:HOXB1:HOXB2:HOXB3:HOXB4:HOXB5:HOXC4:HOXC5:HOXD3:HOXD4:LHX2:LHX3:LHX4:LHX9:MEOX1:MEOX2:MIXL1:MNX1:MSX1:MSX2:NKX1-1:NKX1-2:NOTO:OTP:PDX1:PHOX2A:PHOX2B:PROP1:PRRX1:PRRX2:RAX:RAX2:SEBOX:SHOX:SHOX2:TLX1:TLX2:TLX3:UNCX:VAX1:VAX2:V…	CTAATTAV	0.1	1	151	0.1781	245.4	0.1563	#VALUE!
M08350_2.00:ZBTB18	CACAKCTGG	0.1	1	46	0.0542	65.5	0.0417	C2H2 ZF
M05189_2.00:BARX1:BARX2:BSX:EMX1:EMX2:EN1:EN2:EVX1:EVX2:GBX1:GBX2:GSX1:GSX2:HMX1:HMX2:HMX3:HOXA1:HOXA2:HOXA3:HOXA4:HOXA5:HOXB1:HOXB2:HOXB3:HOXB4:HOXB5:HOXC4:HOXC5:HOXD1:HOXD3:HOXD4:LBX2:MEOX1:MEOX2:MNX1:NANOG:NANOGP8:NKX1-1:NKX1-2:PDX1:TLX2:VENTX	GCTAATTRCN	0.1	1	70	0.0825	105.9	0.0675	Homeodomain
M00412_2.00:SIX3:SIX6	NRRTGATATCN	0.1	1	38	0.0448	52.9	0.0337	Homeodomain
M09372_2.00:RUNX1:RUNX2:RUNX3	VAAACCACARRV	0.1	1	38	0.0448	53	0.0337	Runt
M02126_2.00:BARHL1:BARHL2:HOXA6:HOXB6:HOXB8:HOXC6:HOXC8:HOXD8:NKX1-1:NKX1-2	BTAAWTGN	0.1	1	304	0.3585	519.5	0.3309	Homeodomain
M09325_2.00:ESR1:ESR2:HNF4A:HNF4G:NR1D1:NR1D2:NR1H2:NR1H3:NR1H4:NR2C1:NR2C2:NR2F1:NR2F2:NR2F6:NR4A1:NR4A2:NR4A3:NR5A2:NR6A1:PPARA:PPARD:PPARG:RARA:RARB:RARG:RORA:RORB:RORC:RXRA:RXRB:RXRG:THRA:THRB	BCARAGGTCARRR	0.1	1	80	0.0943	122.1	0.0778	Nuclear receptor
M01981_2.00:FOXC2:FOXD1:FOXD2:FOXD3:FOXG1:FOXI1:FOXI2:FOXI3:FOXJ2:FOXJ3:FOXK1:FOXK2:FOXP1:FOXP3:FOXP4	RTAAACANN	0.1	1	436	0.5142	761.9	0.4853	Forkhead
M00284_2.00:ALX1:ALX3:ALX4:ARX:BARHL1:BARHL2:BARX1:BARX2:BSX:DLX1:DLX2:DLX3:DLX4:DLX5:DLX6:DRGX:EMX1:EMX2:EN1:EN2:ESX1:EVX1:EVX2:GBX1:GBX2:GSX1:GSX2:HMX1:HMX2:HMX3:HOXA1:HOXA2:HOXA3:HOXA4:HOXA5:HOXB1:HOXB2:HOXB3:HOXB4:HOXB5:HOXC4:HOXC5:HOXD1:HOXD3:HOXD4:ISX:LHX2:LHX3:LHX4:LHX9:MEOX1:MIXL1:MNX1:MSX1:MSX2:NKX1-1:NKX1-2:NOBOX:NOTO:OTP:PDX1:PHOX2A:PHOX2B:PROP1:PRRX1:PRRX2:RAX:RAX2:SEBOX:SHOX:SHOX2:TL…	NBTAATDR	0.1	1	410	0.4835	713.6	0.4546	#VALUE!
M01983_2.00:FOXA1:FOXA2:FOXA3:FOXB1:FOXB2	TGTTTACATA	0.1	1	87	0.1026	134	0.0854	Forkhead
M06515_2.00:ALX1:ALX3:ALX4:ARX:BARHL1:BARHL2:BARX1:BARX2:BSX:DLX1:DLX2:DLX3:DLX4:DLX5:DLX6:DRGX:EMX1:EMX2:EN1:EN2:ESX1:EVX1:EVX2:GBX1:GBX2:GSX1:GSX2:HMX1:HMX2:HMX3:HOXA1:HOXA2:HOXA3:HOXA4:HOXA5:HOXB1:HOXB2:HOXB3:HOXB4:HOXB5:HOXC12:HOXC4:HOXC5:HOXD1:HOXD3:HOXD4:LBX1:LBX2:LHX1:LHX5:MEOX1:MEOX2:MIXL1:MNX1:MSX1:MSX2:NANOG:NANOGP8:NKX1-1:NKX1-2:PDX1:PHOX2A:PHOX2B:PROP1:PRRX1:PRRX2:RAX:RAX2:SHOX:SHOX2:…	TTAATGA	0.1	1	120	0.1415	191.2	0.1218	#VALUE!
M00146_2.00:ZBTB12	NGTTCTAGAY	0.1	1	58	0.0684	85.6	0.0545	C2H2 ZF
M00258_2.00:FOXC1:FOXC2:FOXD1:FOXD2:FOXD3:FOXD4:FOXD4L1:FOXD4L3:FOXD4L4:FOXD4L5:FOXD4L6:FOXE1:FOXF1:FOXF2:FOXG1:FOXI1:FOXI3:FOXK2:FOXL1:FOXL2:FOXP4:FOXS1	NATAAAACAAN	0.1	1	243	0.2866	409.8	0.261	Forkhead
M05181_2.00:HMBOX1:HNF1A:HNF1B	BTAACTAGK	0.1	1	26	0.0307	33.6	0.0214	Homeodomain
M06128_2.00:FEZF1:FEZF2	GTTGCKCWTTT	0.1	1	26	0.0307	33.7	0.0215	C2H2 ZF
M08842_2.00:NFIL3	DRTTATGTAAY	0.1	1	26	0.0307	34	0.0216	bZIP
M00758_2.00:ATF3:JDP2	BGATGACGN	0.1	1	136	0.1604	219.1	0.1396	bZIP
M02824_2.00:CEBPA:CEBPB:CEBPE	ATTRCGCAAY	0.1	1	12	0.0142	12.4	0.0079	bZIP
M09941_2.00:ATF2	TTACGTAA	0.1	1	12	0.0142	12.1	0.0077	bZIP
M00798_2.00:FOXO1:FOXO3:FOXO4:FOXO6:FOXP4	NNRWMAACAN	0.1	1	473	0.5578	830.8	0.5292	Forkhead
M03261_2.00:MEIS1:MEIS2:MEIS3:PKNOX1:PKNOX2:TGIF1:TGIF2	WTGACAG	0.1	1	259	0.3054	438.4	0.2793	Homeodomain
M03859_2.00:MEIS1:MEIS2:MEIS3:PKNOX1:PKNOX2:TGIF1:TGIF2:TGIF2LX:TGIF2LY	TGACAG	0.1	1	259	0.3054	438.4	0.2793	Homeodomain
M03860_2.00:MEIS1:MEIS2:MEIS3:PKNOX1:PKNOX2:TGIF1:TGIF2:TGIF2LX:TGIF2LY	TGACAG	0.1	1	259	0.3054	438.4	0.2793	Homeodomain
M06343_2.00:MEIS1:MEIS2:MEIS3:PKNOX1:PKNOX2:TGIF1:TGIF2:TGIF2LX:TGIF2LY	TGTCA	0.1	1	259	0.3054	438.4	0.2793	Homeodomain
M06346_2.00:MEIS1:MEIS2:MEIS3:PKNOX1:PKNOX2:TGIF1:TGIF2:TGIF2LX:TGIF2LY	TTGACA	0.1	1	259	0.3054	438.4	0.2793	Homeodomain
M06534_2.00:MEIS1:MEIS2:MEIS3:PKNOX1:PKNOX2:TGIF1:TGIF2:TGIF2LX:TGIF2LY	TGACAG	0.1	1	259	0.3054	438.4	0.2793	Homeodomain
M05867_2.00:GATA1:GATA2:GATA3:GATA4:GATA5:GATA6	GATAAS	0.1	1	352	0.4151	607.8	0.3872	GATA
M05045_2.00:NKX2-1:NKX2-2:NKX2-3:NKX2-4:NKX2-5:NKX2-6:NKX2-8	GTYAAGTGGN	0.1	1	81	0.0955	124.1	0.079	Homeodomain
M02760_2.00:TFAP2A:TFAP2B:TFAP2C:TFAP2D:TFAP2E	TGCCCTSRGGGCA	0.1	1	6	0.0071	4.6	0.0029	AP-2
M03041_2.00:FOXO4	TTTCCCCACACG	0.1	1	6	0.0071	4.8	0.0031	Forkhead
M08065_2.00:BACH1:BACH2	SATGACTCAGCANW	0.1	1	6	0.0071	4.3	0.0027	bZIP
M09029_2.00:E2F1:E2F2:E2F3:E2F4:E2F5:E2F6	GGCGCGAAAC	0.1	1	6	0.0071	4.8	0.0031	E2F
M09039_2.00:E2F1:E2F2:E2F3:E2F4:E2F5:E2F6	GGCGCGAAAC	0.1	1	6	0.0071	4.8	0.0031	E2F
M05375_2.00:BARHL1:BARHL2:BSX:EMX1:EMX2:GBX1:GBX2:HMX1:HMX2:HMX3:HOXA4:HOXA5:HOXB4:HOXB5:HOXC4:HOXC5:HOXD4:LBX2:MEOX1:MEOX2:MNX1:MSX1:MSX2:NANOG:NANOGP8:PDX1:TLX1:TLX2:TLX3:VAX1:VAX2:VENTX	DTTAAGTGGT	0.1	1	31	0.0366	41.9	0.0267	Homeodomain
M04292_2.00:ATF3:JDP2	NRTGACRTCAYN	0.1	1	24	0.0283	30.3	0.0193	bZIP
M11335_2.00:SOX1:SOX10:SOX11:SOX12:SOX13:SOX14:SOX15:SOX17:SOX18:SOX2:SOX21:SOX3:SOX30:SOX4:SOX5:SOX6:SOX7:SOX8:SOX9:SRY	CAAWGBB	0.1	1	365	0.4304	631.1	0.402	Sox
M05825_2.00:TEAD1:TEAD3:TEAD4	YGGWATGYG	0.1	1	65	0.0767	97.2	0.0619	TEA
M04883_2.00:GCM1:GCM2	RTGCGGGTG	0.1	1	92	0.1085	144	0.0917	GCM
M06426_2.00:HNF4A:HNF4G:NR1H4:NR2C1:NR2C2:NR2F1:NR2F2:NR2F6:NR4A1:NR4A2:NR4A3:NR5A1:NR5A2:NR6A1:PPARA:PPARD:PPARG:RARA:RARB:RARG:RORA:RORB:RORC:RXRA:RXRB:RXRG:THRA:THRB	ARAGGTCAM	0.1	1	56	0.066	83	0.0528	Nuclear receptor
M05050_2.00:HOXA10:HOXA4:HOXA5:HOXA6:HOXA7:HOXA9:HOXB4:HOXB5:HOXB6:HOXB7:HOXB8:HOXB9:HOXC10:HOXC4:HOXC5:HOXC6:HOXC8:HOXC9:HOXD10:HOXD4:HOXD8:HOXD9:MNX1:PDX1	WTAACGAC	0.1	1	75	0.0884	114.3	0.0728	Homeodomain
M11169_2.00:ESR1:ESR2:ESRRA:ESRRB:ESRRG	WBNTMAAGGTCAYA	0.1	1	22	0.0259	27.1	0.0173	Nuclear receptor
M00172_2.00:ALX1:ALX3:ALX4:ARX:BARX1:BARX2:BSX:DLX1:DLX2:DLX3:DLX4:DLX5:DLX6:DRGX:EMX1:EMX2:EN1:EN2:ESX1:EVX1:EVX2:GBX1:GBX2:GSX1:GSX2:HMX1:HMX3:HOXA1:HOXA2:HOXA3:HOXA4:HOXA5:HOXA7:HOXB1:HOXB2:HOXB3:HOXB4:HOXB5:HOXB7:HOXC4:HOXC5:HOXD1:HOXD3:HOXD4:ISX:LHX3:LHX4:MEOX1:MEOX2:MIXL1:MNX1:MSX1:MSX2:NANOG:NANOGP8:NKX1-1:NKX1-2:NOTO:OTP:PDX1:PHOX2A:PHOX2B:PROP1:PRRX1:PRRX2:RAX:RAX2:SEBOX:SHOX:SHOX2:UNCX:…	YTAATKRNNN	0.1	1	262	0.309	444.8	0.2834	#VALUE!
M02791_2.00:HEY1:HEY2:HEYL	GRCACGTGYC	0.1	1	14	0.0165	15.4	0.0098	bHLH
M03240_2.00:POU5F1B	WTGCATATTCAT	0.1	1	14	0.0165	15.8	0.0101	Homeodomain
M08066_2.00:ATF1:CREB1:CREM	NVTGACGTCABN	0.1	1	14	0.0165	15.8	0.01	bZIP
M09086_2.00:FOXC2:FOXJ3:FOXK2:FOXP1:FOXP2:FOXP3:FOXP4	RTAAACAVA	0.1	1	242	0.2854	408.2	0.26	Forkhead
M08719_2.00:EPAS1	GTACGTGMC	0.1	1	29	0.0342	38.5	0.0245	bHLH
M10099_2.00:ZNF263	GRGGGAGGAGGR	0.1	1	29	0.0342	38.2	0.0243	C2H2 ZF
M04548_2.00:ZBTB26	NTTTTCTRGAKB	0.1	1	34	0.0401	46.6	0.0297	C2H2 ZF
M03943_2.00:NR5A1:NR5A2	CAAGGTCAT	0.1	1	42	0.0495	59.9	0.0382	Nuclear receptor
M00449_2.00:ALX1:ALX3:ALX4:ARX:BARHL1:BARHL2:BARX1:BARX2:BSX:DLX1:DLX2:DLX3:DLX4:DLX5:DLX6:EN1:EN2:GBX1:GBX2:GSX1:GSX2:HOXA1:HOXA2:HOXA3:HOXB1:HOXB2:HOXB3:HOXD1:HOXD3:ISX:LHX1:LHX5:MEOX1:MNX1:MSX1:MSX2:NANOG:NANOGP8:NKX1-1:NKX1-2:PDX1:PROP1:SHOX:SHOX2:UNCX:VAX1:VAX2:VSX2	TAATTRN	0.1	1	438	0.5165	766	0.4879	#VALUE!
M00448_2.00:ALX1:ALX3:ALX4:ARX:DRGX:EN1:EN2:ESX1:GBX1:GBX2:ISX:LHX2:LHX3:LHX4:LHX6:LHX9:LMX1A:LMX1B:MIXL1:MSX1:MSX2:NOBOX:OTP:PDX1:PHOX2A:PHOX2B:PROP1:PRRX1:PRRX2:RAX:RAX2:SEBOX:SHOX:SHOX2:UNCX:VAX1:VAX2:VSX1:VSX2	HTAATTRRN	0.1	1	253	0.2983	428.1	0.2727	Homeodomain
M05161_2.00:ALX1:ALX3:ALX4:ARX:BARHL1:BARHL2:BARX1:BARX2:BSX:DLX1:DLX2:DLX3:DLX4:DLX5:DLX6:DRGX:EMX1:EMX2:EN1:EN2:ESX1:EVX1:EVX2:GBX1:GBX2:GSX1:GSX2:HMX1:HMX2:HMX3:HOXA1:HOXA2:HOXA3:HOXA4:HOXA5:HOXA6:HOXA7:HOXB1:HOXB2:HOXB3:HOXB4:HOXB5:HOXB6:HOXB7:HOXB8:HOXC4:HOXC5:HOXC6:HOXD1:HOXD3:HOXD4:HOXD8:ISX:LHX3:LHX4:MEOX1:MEOX2:MIXL1:MNX1:MSX1:MSX2:NANOG:NANOGP8:NKX1-1:NKX1-2:NOBOX:NOTO:OTP:PDX1:PHOX2A:P…	CTAATTAC	0.1	1	123	0.145	198	0.1261	#VALUE!
M03718_2.00:DMRT1:DMRT2:DMRT3:DMRTA2:DMRTC2	RATGTATCAWT	0.1	1	18	0.0212	21.3	0.0136	DM
M04034_2.00:NFIL3	ATKACGTAAT	0.1	1	18	0.0212	21.6	0.0137	bZIP
M04397_2.00:PRDM1	YCACTTTCACTY	0.1	1	18	0.0212	21.1	0.0134	C2H2 ZF
M08049_2.00:HIF1A	GBACGTGCNB	0.1	1	18	0.0212	21.6	0.0137	bHLH
M10015_2.00:MAF:MAFA:MAFB:MAFG:MAFK	TGCTGASTC	0.1	1	18	0.0212	21.4	0.0136	bZIP
M11433_2.00:SPZ1	DBMGGRGGGTWTGSS	0.1	1	18	0.0212	21.7	0.0138	Unknown
M05792_2.00:SOX1:SOX10:SOX11:SOX12:SOX13:SOX14:SOX15:SOX17:SOX18:SOX2:SOX21:SOX3:SOX30:SOX4:SOX5:SOX6:SOX7:SOX8:SOX9:SRY	SCATTGTB	0.1	1	104	0.1226	164.3	0.1047	Sox
M05449_2.00:POU2F2	WTATGCAAATK	0.1	1	9	0.0106	8.2	0.0052	Homeodomain,POU
M06432_2.00:NR2E3	AAAAATCAAAGGT	0.1	1	9	0.0106	8.8	0.0056	Nuclear receptor
M09948_2.00:ATF1:CREB1:CREM	TGACGTMA	0.1	1	9	0.0106	8.4	0.0053	bZIP
M03013_2.00:FOXC1:FOXC2:FOXD1:FOXD2:FOXD3:FOXD4:FOXD4L1:FOXD4L3:FOXD4L4:FOXD4L5:FOXD4L6:FOXE1:FOXF1:FOXF2:FOXG1:FOXI1:FOXI3:FOXK2:FOXL1:FOXL2:FOXP4:FOXS1	AARTAAATAAACA	1	0	45	0.0531	64.9	0.0413	Forkhead
M00474_2.00:HOXA10:HOXA11:HOXA9:HOXB9:HOXC10:HOXC11:HOXC12:HOXC9:HOXD10:HOXD11:HOXD12:HOXD9	TTTAYKRBN	1	0	285	0.3361	486.3	0.3098	Homeodomain
M00240_2.00:GFI1:GFI1B	NBAAATCTGRN	1	0	76	0.0896	116.6	0.0743	C2H2 ZF
M00472_2.00:ALX1:ALX3:ALX4:ARX:BARX1:BARX2:BSX:DLX2:DLX3:DLX5:DRGX:EMX1:EMX2:EN1:EN2:ESX1:EVX1:EVX2:GBX1:GBX2:GSX1:GSX2:HESX1:HOXA2:HOXA3:HOXB2:HOXB3:HOXD3:ISX:LBX1:LBX2:LHX1:LHX2:LHX3:LHX4:LHX5:LHX6:LHX8:LHX9:LMX1A:LMX1B:MEOX1:MIXL1:MNX1:MSX1:MSX2:NKX1-1:NKX1-2:NOBOX:NOTO:OTP:PDX1:PHOX2A:PHOX2B:PROP1:PRRX1:PRRX2:RAX:RAX2:SEBOX:SHOX:SHOX2:UNCX:VAX1:VAX2:VSX1:VSX2:ZFHX2:ZFHX3	NTAATTRV	1	0	370	0.4363	641	0.4083	#VALUE!
M10686_2.00:HOXA10:HOXA11:HOXA5:HOXA6:HOXA7:HOXA9:HOXB5:HOXB6:HOXB8:HOXB9:HOXC10:HOXC11:HOXC5:HOXC6:HOXC8:HOXC9:HOXD10:HOXD11:HOXD8:HOXD9	ACNCATAAAA	1	0	116	0.1368	185.7	0.1183	Homeodomain
M10634_2.00:ISL1:ISL2:NOTO:SHOX:SHOX2:VSX1	GGYTAATG	1	0	281	0.3314	479.1	0.3052	Homeodomain
M06519_2.00:IRX2:IRX4:IRX5	TAACA	1	0	645	0.7606	1156	0.7363	Homeodomain
M06352_2.00:ALX1:ALX3:ALX4:ARX:DRGX:EN1:EN2:ESX1:HESX1:ISX:LHX2:LHX3:LHX4:LHX6:LHX8:LHX9:LMX1A:LMX1B:MIXL1:NOBOX:OTP:PHOX2A:PHOX2B:PROP1:PRRX1:PRRX2:RAX:RAX2:SEBOX:SHOX:SHOX2:UNCX:VSX1:VSX2:ZFHX2	WWTWATTR	1	0	366	0.4316	634.8	0.4043	Homeodomain
M05183_2.00:CRX:DLX1:DLX2:DLX4:DLX5:EMX1:LHX2:LHX9:PITX1:PITX2:VAX1:VSX1	STAATTRV	1	0	202	0.2382	337.3	0.2149	Homeodomain
M03066_2.00:GATA1:GATA2:GATA3:GATA4:GATA5:GATA6	AGATAASR	1	0	166	0.1958	273.5	0.1742	GATA
M01016_2.00:FOXN2:FOXN3	NNGACRCNNN	1	0	287	0.3384	490.7	0.3126	Forkhead
M06290_2.00:BARHL1:BARHL2:EMX1:EMX2:HMX1:HMX2:HMX3:HOXA4:HOXB4:HOXC4:HOXD4:LBX2:NKX1-1:NKX1-2:TLX1:TLX2:TLX3:VAX1:VAX2:VENTX	BTTAATKA	1	0	226	0.2665	380.3	0.2422	Homeodomain
M02051_2.00:MEIS3	NNTGACAGBT	1	0	246	0.2901	416.1	0.265	Homeodomain
M11365_2.00:STAT6	GMYTTCCY	1	0	571	0.6733	1015	0.6466	STAT
M00462_2.00:ALX1:ALX3:ALX4:ARX:BARHL1:BARHL2:BARX1:BARX2:BSX:DLX1:DLX2:DLX3:DLX4:DLX5:DLX6:DRGX:EMX1:EMX2:EN1:EN2:ESX1:EVX1:EVX2:GBX1:GBX2:GSX1:GSX2:HESX1:HMX1:HMX2:HMX3:HOXA1:HOXA2:HOXA3:HOXA4:HOXA5:HOXB1:HOXB2:HOXB3:HOXB4:HOXB5:HOXC4:HOXC5:HOXD1:HOXD3:HOXD4:ISX:LBX1:LBX2:LHX2:LHX3:LHX4:LHX9:MEOX1:MEOX2:MIXL1:MNX1:MSX1:MSX2:NANOG:NANOGP8:NKX1-1:NKX1-2:NOBOX:NOTO:OTP:PDX1:PHOX2A:PHOX2B:PROP1:PRRX…	NTAATTR	1	0	411	0.4847	717.7	0.4571	#VALUE!
M00044_2.00:FOXP3	NRTAAACAA	1	0	262	0.309	445.2	0.2836	Forkhead
M05292_2.00:ALX1:ALX3:ALX4:ARX:BARHL1:BARHL2:BARX1:BARX2:BSX:DLX1:DLX2:DLX3:DLX4:DLX5:DLX6:DRGX:EMX1:EMX2:EN1:EN2:ESX1:EVX1:EVX2:GBX1:GBX2:GSX1:GSX2:HESX1:HOXA1:HOXA2:HOXA3:HOXA4:HOXA5:HOXB1:HOXB2:HOXB3:HOXB4:HOXB5:HOXC4:HOXC5:HOXD1:HOXD3:HOXD4:ISX:LHX1:LHX3:LHX4:LHX5:MEOX1:MEOX2:MIXL1:MNX1:MSX1:MSX2:NANOG:NANOGP8:NKX1-1:NKX1-2:NOTO:OTP:PDX1:PHOX2A:PHOX2B:PROP1:PRRX1:PRRX2:RAX:RAX2:SEBOX:SHOX:SHO…	STAATTAS	1	0	154	0.1816	252.2	0.1606	#VALUE!
M09210_2.00:ALX1:ALX3:ALX4:ARX:BARX1:BARX2:BSX:DLX1:DLX2:DLX3:DLX4:DLX5:DLX6:DRGX:EMX1:EMX2:EN1:EN2:ESX1:EVX1:EVX2:GBX1:GBX2:GSX1:GSX2:HESX1:HOXA1:HOXA2:HOXA3:HOXB1:HOXB2:HOXB3:HOXD3:ISX:LBX1:LBX2:LHX1:LHX2:LHX3:LHX4:LHX5:LHX6:LHX8:LHX9:LMX1A:LMX1B:MEOX1:MIXL1:MNX1:MSX1:MSX2:NKX1-1:NKX1-2:NOBOX:NOTO:OTP:PDX1:PHOX2A:PHOX2B:PROP1:PRRX1:PRRX2:RAX:RAX2:SEBOX:SHOX:SHOX2:UNCX:VAX1:VAX2:VSX1:VSX2:ZFHX2:…	TAATTRAATTA	1	0	25	0.0295	32.4	0.0206	#VALUE!
M00463_2.00:HDX	TGATYBY	1	0	660	0.7783	1184.5	0.7545	Homeodomain
M04901_2.00:ALX1:ALX3:ALX4:ARX:BARHL1:BARHL2:BARX1:BARX2:BSX:DLX1:DLX2:DLX3:DLX4:DLX5:DLX6:DRGX:EMX1:EMX2:EN1:EN2:ESX1:EVX1:EVX2:GBX1:GBX2:GSX1:GSX2:HMX1:HMX2:HMX3:HOXA1:HOXA2:HOXA3:HOXA4:HOXA5:HOXB1:HOXB2:HOXB3:HOXB4:HOXB5:HOXC12:HOXC4:HOXC5:HOXD1:HOXD3:HOXD4:ISX:LBX1:LBX2:LHX1:LHX5:MEOX1:MEOX2:MIXL1:MNX1:MSX1:MSX2:NANOG:NANOGP8:NKX1-1:NKX1-2:OTP:PDX1:PHOX2A:PHOX2B:PROP1:PRRX1:PRRX2:RAX:RAX2:SEB…	NTAATGAB	1	0	242	0.2854	409.3	0.2607	#VALUE!
M03870_2.00:NKX6-1:NKX6-2:NKX6-3	TTAATKAC	1	0	150	0.1769	245.8	0.1565	Homeodomain
M04875_2.00:GATA1:GATA2:GATA3:GATA4:GATA5:GATA6	SHGATAACRN	1	0	46	0.0542	66.1	0.0421	GATA
M00202_2.00:SOX1:SOX10:SOX11:SOX12:SOX13:SOX14:SOX15:SOX17:SOX18:SOX2:SOX21:SOX3:SOX30:SOX4:SOX5:SOX6:SOX7:SOX8:SOX9:SRY	ATTGTNNNN	1	0	674	0.7948	1211.7	0.7718	Sox
M11219_2.00:NFATC1:NFATC2:NFATC3:NFATC4	DGGAAAAN	1	0	269	0.3172	458.9	0.2923	Rel
M03165_2.00:MEIS1:MEIS2:MEIS3:PKNOX1:PKNOX2:TGIF1:TGIF2	HTGACAG	1	0	259	0.3054	440.2	0.2804	Homeodomain
M03279_2.00:MEIS1:MEIS2:MEIS3:PKNOX1:PKNOX2:TGIF1:TGIF2	WTGACAG	1	0	259	0.3054	440.2	0.2804	Homeodomain
M02099_2.00:HESX1:MIXL1:PROP1	HTGATTRNN	1	0	224	0.2642	377.4	0.2404	Homeodomain
M05770_2.00:SOX1:SOX10:SOX11:SOX12:SOX13:SOX14:SOX15:SOX17:SOX18:SOX2:SOX21:SOX3:SOX30:SOX4:SOX5:SOX6:SOX7:SOX8:SOX9:SRY	CCATTGTTMN	1	0	85	0.1002	132.1	0.0841	Sox
M02780_2.00:MYF5:MYF6:MYOG	AACAGCTGTT	1	0	5	0.0059	3.5	0.0022	bHLH
M02967_2.00:ELF1:ELF2:ELF4:ELK1:ELK3:ELK4:ERF:ERG:ETS1:ETS2:ETV1:ETV2:ETV3:ETV3L:ETV4:ETV5:FEV:FLI1:GABPA	AACCGGAAATA	1	0	5	0.0059	3.8	0.0024	Ets
M04044_2.00:ATF6:ATF6B	ACCACGATGT	1	0	5	0.0059	3.2	0.0021	bZIP
M05236_2.00:BARHL1:BARHL2:EMX1:EMX2:EVX1:EVX2:HMX1:HMX2:HMX3:LBX1:MEOX2:NKX1-1:NKX1-2:TLX1:TLX2:TLX3:VAX1:VAX2	TAATTGNWNNNNNNNCAATTR	1	0	5	0.0059	3.8	0.0024	Homeodomain
M05879_2.00:HNF4A:HNF4G:NR1H4:NR2C1:NR2C2:NR2F1:NR2F2:NR2F6:NR4A1:NR4A2:NR4A3:NR5A1:NR5A2:NR6A1:PPARA:PPARD:PPARG:RARA:RARB:RARG:RORA:RORB:RORC:RXRA:RXRB:RXRG:THRA:THRB	RGGTCAAAGGTCANR	1	0	5	0.0059	3.2	0.0021	Nuclear receptor
M08264_2.00:ZNF250	YSTTGCAATTTTTNB	1	0	5	0.0059	3.5	0.0022	C2H2 ZF
M09309_2.00:ESR1:ESR2:ESRRA:ESRRB:ESRRG:NR1H2:NR1H3:NR2C2:NR2F1:NR2F2:NR2F6:RARA:RARB:RARG:RORA:RORB:RORC	RGGTCAGKGTGACCT	1	0	5	0.0059	3.3	0.0021	Nuclear receptor
M09756_2.00:TFAP2A:TFAP2B:TFAP2C:TFAP2D:TFAP2E	AHCGCCTBAGGSGAT	1	0	5	0.0059	3.1	0.002	AP-2
M00288_2.00:ALX1:ALX3:ALX4:ARX:BARHL1:BARHL2:BARX1:BARX2:BSX:DLX1:DLX2:DLX3:DLX4:DLX5:DLX6:DRGX:EMX1:EMX2:EN1:EN2:ESX1:EVX1:EVX2:GBX1:GBX2:GSX1:GSX2:HESX1:HMX1:HMX2:HMX3:HOXA1:HOXA2:HOXA3:HOXB1:HOXB2:HOXB3:HOXD1:HOXD3:ISX:LBX1:LBX2:LHX1:LHX2:LHX3:LHX4:LHX5:LHX9:MEOX1:MEOX2:MIXL1:MNX1:MSX1:MSX2:NANOG:NANOGP8:NKX1-1:NKX1-2:NOBOX:OTP:PDX1:PHOX2A:PHOX2B:PROP1:PRRX1:PRRX2:RAX:RAX2:SEBOX:SHOX:SHOX2:UNC…	NTAATTRV	1	0	402	0.4741	702	0.4471	#VALUE!
M05491_2.00:POU3F1	TAATKANNNBNTAATTA	1	0	11	0.013	11	0.007	Homeodomain,POU
M08035_2.00:TP63:TP73	ACAWGCYCAGACATG	1	0	11	0.013	11.1	0.0071	p53
M09510_2.00:ZNF143:ZNF76	ATTTCCCAGVAKSCY	1	0	11	0.013	11.2	0.0071	C2H2 ZF
M11111_2.00:HNF4A:HNF4G:NR2E1:NR2F1:NR2F2:NR2F6:NR6A1:RXRB:RXRG	GGBCAAAGKYCANNN	1	0	11	0.013	11.3	0.0072	Nuclear receptor
M03166_2.00:ARX:BARHL1:BARHL2:BARX1:BARX2:BSX:DLX1:DLX2:DLX3:DLX4:DLX5:DLX6:EMX2:EN1:EN2:GBX1:GBX2:GSX1:GSX2:HOXA1:HOXA2:HOXA3:HOXB1:HOXB2:HOXB3:HOXD1:HOXD3:ISX:LHX1:LHX5:MEOX1:MNX1:MSX1:MSX2:NANOG:NANOGP8:NKX1-1:NKX1-2:PDX1:PHOX2A:PHOX2B:PROP1:SHOX:SHOX2:UNCX:VAX1:VAX2:VSX2	SNTAATTABB	1	0	235	0.2771	397.4	0.2531	#VALUE!
M01320_2.00:LIN54	NNTTCAAAN	1	0	456	0.5377	801.6	0.5106	TCR/CxC
M06324_2.00:BARHL1:BARHL2:BSX:EMX1:EMX2:EN1:EN2:GSX1:GSX2:HMX1:HMX2:HMX3:HOXA3:HOXA4:HOXA5:HOXB3:HOXB4:HOXB5:HOXC4:HOXC5:HOXD3:HOXD4:MEOX2:NKX1-1:NKX1-2:NKX6-1:NKX6-2:NKX6-3:NOBOX:PDX1:TLX1:TLX2:TLX3:VAX1:VAX2	TTAATTG	1	0	174	0.2052	288.5	0.1838	Homeodomain
M00231_2.00:EGR1:EGR2:EGR3	CCCMCGCA	1	0	104	0.1226	165.9	0.1057	C2H2 ZF
M04222_2.00:SREBF1:SREBF2	ATCACCTGAT	1	0	33	0.0389	45.8	0.0291	bHLH
M00990_2.00:CEBPD	TTRCGCAA	1	0	21	0.0248	26.4	0.0168	bZIP
M01807_2.00:ATF3:JDP2	GATGACGT	1	0	21	0.0248	26.4	0.0168	bZIP
M09629_2.00:RFX5:RFX7	CTGTTGCTAGGS	1	0	21	0.0248	26.8	0.0171	RFX
M04065_2.00:SREBF1:SREBF2	ATCACCTGAT	1	0	28	0.033	37.9	0.0241	bHLH
M04916_2.00:ALX1:ALX3:ALX4:ARX:BARHL1:BARHL2:BARX1:BARX2:BSX:DLX1:DLX2:DLX3:DLX4:DLX5:DLX6:DRGX:EMX1:EMX2:EN1:EN2:ESX1:EVX1:EVX2:GBX1:GBX2:GSX1:GSX2:HOXA1:HOXA2:HOXA3:HOXA4:HOXA5:HOXB1:HOXB2:HOXB3:HOXB4:HOXB5:HOXC4:HOXC5:HOXD1:HOXD3:HOXD4:ISX:MEOX1:MEOX2:MIXL1:MNX1:MSX1:MSX2:NANOG:NANOGP8:NKX1-1:NKX1-2:OTP:PDX1:PHOX2A:PHOX2B:PROP1:PRRX1:PRRX2:RAX:RAX2:SEBOX:SHOX:SHOX2:UNCX:VAX1:VAX2:VENTX:VSX1:VS…	NTAATGRTTTWN	1	0	59	0.0696	88.9	0.0566	#VALUE!
M08061_2.00:MYF5:MYF6:MYOD1:MYOG	RACAGCTGSNS	1	0	44	0.0519	63.6	0.0405	bHLH
M06368_2.00:ALX1:ALX3:ALX4:ARX:DRGX:EN1:EN2:ESX1:HESX1:ISX:LHX2:LHX3:LHX4:LHX6:LHX8:LHX9:LMX1A:LMX1B:MIXL1:NOBOX:OTP:PHOX2A:PHOX2B:PROP1:PRRX1:PRRX2:RAX:RAX2:SEBOX:SHOX:SHOX2:UNCX:VSX1:VSX2:ZFHX2	WTTAATTAG	1	0	79	0.0932	122.8	0.0782	Homeodomain
M08713_2.00:HIF1A	GKACGTGC	1	0	79	0.0932	122.6	0.0781	bHLH
M08750_2.00:HIF1A	GKACGTGC	1	0	79	0.0932	122.6	0.0781	bHLH
M00121_2.00:MAX	SCACGTGNN	1	0	128	0.1509	208	0.1325	bHLH
M09556_2.00:GATA1:GATA2:GATA3:GATA4:GATA5:GATA6	NBWGATAAGR	1	0	69	0.0814	105.2	0.067	GATA
M06535_2.00:MEIS1:MEIS2:MEIS3:PKNOX1:PKNOX2:TGIF1:TGIF2:TGIF2LX:TGIF2LY	TGACAG	1	0	222	0.2618	374.6	0.2386	Homeodomain
M08554_2.00:FOXP3	ATAAACAA	1	0	252	0.2972	429	0.2732	Forkhead
M02440_2.00:NFATC1:NFATC2:NFATC3:NFATC4	WTTTTCCATT	1	0	101	0.1191	160.1	0.102	Rel
M05657_2.00:ESR1:ESR2:ESRRA:ESRRB:ESRRG	GTCAAGGTCAH	1	0	19	0.0224	23.6	0.0151	Nuclear receptor
M08017_2.00:STAT3	CATTTCCYGGAANNB	1	0	19	0.0224	23.7	0.0151	STAT
M08018_2.00:STAT3	CATTTCCYGGAANNB	1	0	19	0.0224	23.7	0.0151	STAT
M02229_2.00:IRX1:IRX3:IRX6	NKTACATGTTY	1	0	36	0.0425	50.8	0.0324	Homeodomain
M00671_2.00:BSX:DLX1:DLX2:DLX3:DLX4:DLX5:DLX6:LBX2:LHX1:LHX5:MSX1:MSX2	TTAATTAVBY	1	0	83	0.0979	129.1	0.0822	Homeodomain
M04829_2.00:FOXC1:FOXC2:FOXD1:FOXD2:FOXD3:FOXD4:FOXD4L1:FOXD4L3:FOXD4L4:FOXD4L5:FOXD4L6:FOXE1:FOXF1:FOXG1:FOXI1:FOXI2:FOXI3:FOXJ2:FOXJ3:FOXK1:FOXK2:FOXL1:FOXL2:FOXS1	AATGTAAACAAT	1	0	13	0.0153	14.3	0.0091	Forkhead
M05873_2.00:CRX:DMBX1:DPRX:GSC:GSC2:OTX1:OTX2:PITX1:PITX2:PITX3:TPRX1	TAATCCGHTWA	1	0	13	0.0153	14.8	0.0094	Homeodomain
M09055_2.00:ELF1:ELF2:ELF4:ELK1:ELK3:ELK4:ERF:ERG:ETS1:ETS2:ETV1:ETV2:ETV3:ETV3L:ETV4:ETV5:FEV:FLI1:GABPA	GRRGGMAGGAAGGRRGGR	1	0	13	0.0153	15	0.0095	Ets
M10604_2.00:GCM1:GCM2	CMNRCCCGCATD	1	0	13	0.0153	14.9	0.0095	GCM
M06472_2.00:ONECUT1:ONECUT2:ONECUT3	HAATCAA	1	0	137	0.1616	223.9	0.1426	CUT,Homeodomain
M00164_2.00:FOXC1:FOXC2:FOXD1:FOXD2:FOXD3:FOXD4:FOXD4L1:FOXD4L3:FOXD4L4:FOXD4L5:FOXD4L6:FOXE1:FOXE3:FOXF1:FOXF2:FOXG1:FOXI1:FOXI3:FOXL1:FOXL2:FOXS1	WDWRTAAACA	1	0	238	0.2807	403.4	0.257	Forkhead
M05593_2.00:NR2C1:NR2F1:NR2F2:NR2F6:NR5A1:NR5A2:PPARD:RARA:RARB:RARG:RORA:RORB:RORC:RXRA:RXRB:RXRG	NTCAAGGTCAY	1	0	17	0.02	21	0.0134	Nuclear receptor
M09553_2.00:GATA1:GATA2:GATA3:GATA4:GATA5:GATA6	NNNNNBAGATAWYATCTVHN	1	0	17	0.02	20.3	0.0129	GATA
M02749_2.00:NFATC1:NFATC2:NFATC3:NFATC4	WTTTTCCAT	1	0	87	0.1026	136.2	0.0868	Rel
M05601_2.00:NR2C1:NR2C2:NR2F1:NR2F2:NR2F6:NR4A1:NR4A2:NR4A3:PPARD:PPARG:RARA:RARB:RARG:RORA:RORB:RORC:RXRA:RXRB:RXRG	TAAAGGTCAH	1	0	15	0.0177	17.4	0.0111	Nuclear receptor
M09045_2.00:EBF1:EBF2:EBF3:EBF4	RGTCCCWGGGGAS	1	0	15	0.0177	17.2	0.0109	EBF1
M04081_2.00:MLX	TCACRTGM	1	0	98	0.1156	155.6	0.0991	bHLH
M00323_2.00:NKX2-1:NKX2-2:NKX2-3:NKX2-4:NKX2-5:NKX2-6:NKX2-8	YTTAAGTGGYN	1	0	26	0.0307	34.3	0.0218	Homeodomain
M00291_2.00:ALX1:ALX3:ALX4:ARX:DRGX:EMX1:EMX2:EN1:EN2:ESX1:GBX1:GBX2:HESX1:HOXA2:HOXB2:ISX:LBX2:LHX2:LHX3:LHX4:LHX6:LHX8:LHX9:MEOX1:MIXL1:MNX1:MSX1:MSX2:NKX1-1:NKX1-2:OTP:PHOX2A:PHOX2B:PROP1:PRRX1:PRRX2:RAX:RAX2:SEBOX:SHOX:SHOX2:UNCX:VSX1:VSX2:ZFHX2	VNTAATTRV	1	0	209	0.2465	351.7	0.224	Homeodomain
M00070_2.00:CIC:SOX1:SOX10:SOX11:SOX12:SOX13:SOX14:SOX15:SOX17:SOX18:SOX2:SOX21:SOX3:SOX4:SOX5:SOX6:SOX7:SOX8:SOX9:SRY	NAAACAATADT	1	0	70	0.0825	107.6	0.0685	Sox
M00992_2.00:ATF1:CREB1:CREM	NRTGACGTCA	1	0	8	0.0094	7.1	0.0045	bZIP
M05474_2.00:POU3F2	RTGCATAAATTAN	1	0	8	0.0094	7.6	0.0048	Homeodomain,POU
M06412_2.00:NR1D1:NR1D2:NR1H2:NR1H3:NR1H4:NR2C1:NR2C2:NR2F1:NR2F2:NR2F6:NR4A1:NR4A2:NR4A3:NR5A1:NR5A2:NR6A1:PPARA:PPARD:PPARG:RARA:RARB:RARG:RORA:RORB:RORC:RXRA:RXRB:RXRG:THRA:THRB	AATTGGGTCA	1	0	8	0.0094	7.4	0.0047	Nuclear receptor
M08260_2.00:ZNF467	CCYCCCCCCCYBCCCCTCCCC	1	0	8	0.0094	7.2	0.0046	C2H2 ZF
M10348_2.00:ZNF697	NTGGGCGAGGGM	1	0	8	0.0094	7	0.0045	C2H2 ZF
M10902_2.00:MEF2A	TTCCMAAAATGGMAA	1	0	8	0.0094	7.9	0.005	MADS box
M02737_2.00:FOXC2:FOXD1:FOXD2:FOXD3:FOXG1:FOXI1:FOXI2:FOXI3:FOXJ2:FOXJ3:FOXK1:FOXK2:FOXP1:FOXP3	ATAAACAA	1	0	114	0.1344	183.3	0.1168	Forkhead
M03805_2.00:ALX1:ALX3:ALX4:ARX:BARX1:BARX2:BSX:DLX1:DLX2:DLX3:DLX4:DLX5:DLX6:DRGX:EMX1:EMX2:EN1:EN2:ESX1:EVX1:EVX2:GBX1:GBX2:GSX1:GSX2:HMX1:HMX3:HOXA1:HOXA2:HOXA3:HOXA4:HOXA5:HOXA7:HOXB1:HOXB2:HOXB3:HOXB4:HOXB5:HOXB7:HOXC4:HOXC5:HOXD1:HOXD3:HOXD4:ISX:LHX2:LHX3:LHX4:LHX9:MEOX1:MEOX2:MIXL1:MNX1:MSX1:MSX2:NANOG:NANOGP8:NKX1-1:NKX1-2:NOTO:OTP:PDX1:PHOX2A:PHOX2B:PROP1:PRRX1:PRRX2:RAX:RAX2:SEBOX:SHOX:S…	STAATGAC	1	0	126	0.1486	204.4	0.1302	#VALUE!
M06524_2.00:BARHL1:BARHL2:BSX:EMX1:EMX2:EN1:EN2:GSX1:GSX2:HMX1:HMX2:HMX3:HOXA3:HOXA4:HOXA5:HOXB3:HOXB4:HOXB5:HOXC4:HOXC5:HOXD3:HOXD4:MEOX2:NKX1-1:NKX1-2:NKX6-1:NKX6-2:NKX6-3:NOBOX:PDX1:TLX1:TLX2:TLX3:VAX1:VAX2	TTAATTG	1	0	196	0.2311	329	0.2096	Homeodomain
M07709_2.00:ZKSCAN5	TCACCTCCY	1	0	45	0.0531	65.6	0.0418	C2H2 ZF
M05097_2.00:SIX1:SIX2:SIX4:SIX5	NNYGATACGB	1	0	48	0.0566	70.5	0.0449	Homeodomain
M06194_2.00:FOXA1:FOXA2:FOXA3:FOXB1:FOXB2	TTRRGYAAACA	1	0	48	0.0566	70.6	0.045	Forkhead
M06473_2.00:FOXA1:FOXA2:FOXA3:FOXB1:FOXB2	TTRRGYAAACA	1	0	48	0.0566	70.6	0.045	Forkhead
M08200_2.00:FOXA1:FOXA2:FOXA3:FOXB1:FOXB2	TTRRGYAAACA	1	0	48	0.0566	70.6	0.045	Forkhead
M00712_2.00:LEF1:TCF7:TCF7L1:TCF7L2	YYTTTGHNNN	1	0	606	0.7146	1083.2	0.69	Sox
M00216_2.00:TBP:TBPL2	HWTATAT	1	0	493	0.5814	871.4	0.5551	TBP
M06313_2.00:IRX2:IRX4:IRX5	TGTTWTTH	1	0	486	0.5731	858.4	0.5467	Homeodomain
M01849_2.00:ALX1:ALX3:ALX4:ARX:DRGX:PHOX2A:PHOX2B:PROP1:SHOX:SHOX2:UNCX:VSX1:VSX2:ZFHX3	NNTAATKAV	1	0	380	0.4481	662.7	0.4221	C2H2 ZF,Homeodomain,Homeodomain
M01114_2.00:MLX	NDTCACGTGN	1	0	24	0.0283	31.5	0.0201	bHLH
M01743_2.00:MLXIP	ACACGTGC	1	0	24	0.0283	31.5	0.0201	bHLH
M02774_2.00:MNT	AVCACGTGCH	1	0	24	0.0283	31.5	0.0201	bHLH
M04080_2.00:MLX	BCACGTGN	1	0	24	0.0283	31.5	0.0201	bHLH
M06203_2.00:FOXP1:FOXP2:FOXP3:FOXP4	VVNNAAAAAAAAWSM	1	0	237	0.2795	402.4	0.2563	Forkhead
M03431_2.00:ESR1:ESR2:ESRRA:ESRRB:ESRRG	TTCAAGGTCAT	1	0	4	0.0047	2.8	0.0018	Nuclear receptor
M04794_2.00:ELF1:ELF2:ELF4:ELK1:ELK3:ELK4:ERF:ERG:ETS1:ETS2:ETV1:ETV2:ETV3:ETV3L:ETV4:ETV5:FEV:FLI1:GABPA	ACAGGAAGGAAGTR	1	0	4	0.0047	2.2	0.0014	Ets
M05482_2.00:POU3F2	TAATKAGNTGNTAATKA	1	0	4	0.0047	2.7	0.0017	Homeodomain,POU
M07789_2.00:USF2	GGTCACGTGRCCV	1	0	4	0.0047	2.1	0.0013	bHLH
M07968_2.00:GATA1:GATA2:GATA3:GATA4:GATA5:GATA6	CTGGNNNNNNSAGATAAG	1	0	4	0.0047	2.4	0.0015	GATA
M08270_2.00:ZSCAN31	DWVTTAATTGGTTTTT	1	0	4	0.0047	2.6	0.0017	C2H2 ZF
M08275_2.00:ZFP64	SGBTCCCGGGCCCCS	1	0	4	0.0047	2.8	0.0018	C2H2 ZF
M09023_2.00:CUX1:CUX2	RKGGBDATCGATGK	1	0	4	0.0047	2.3	0.0014	CUT,Homeodomain
M09024_2.00:CUX1:CUX2	RKGGBDATCGATGK	1	0	4	0.0047	2.3	0.0014	CUT,Homeodomain
M09230_2.00:HSF1:HSF2:HSF4	TRGAANSTTCTAGAA	1	0	4	0.0047	2.9	0.0019	HSF
M09232_2.00:HSF1:HSF2:HSF4	YAGAANSTTCTAGAA	1	0	4	0.0047	2.9	0.0019	HSF
M09593_2.00:HSF1:HSF2:HSF4	TAGAANVTTCTAGAA	1	0	4	0.0047	2.9	0.0019	HSF
M10287_2.00:PLAG1	CCCCCTWHDRGGSCCC	1	0	4	0.0047	2.1	0.0013	C2H2 ZF
M10605_2.00:GCM2	VDACCCGCATATW	1	0	4	0.0047	3	0.0019	GCM
M09322_2.00:NR5A1:NR5A2:RORA:RORB:RORC:RXRA:RXRB:RXRG	GYYCAAGGYCA	1	0	40	0.0472	57.2	0.0365	Nuclear receptor
M05049_2.00:HOXA10:HOXA4:HOXA5:HOXA6:HOXA7:HOXA9:HOXB4:HOXB5:HOXB6:HOXB7:HOXB8:HOXB9:HOXC10:HOXC4:HOXC5:HOXC6:HOXC8:HOXC9:HOXD10:HOXD4:HOXD8:HOXD9:MNX1:PDX1	BTAATKGC	1	0	194	0.2288	325.8	0.2075	Homeodomain
M05293_2.00:ALX1:ALX3:ALX4:ARX:BARHL1:BARHL2:BARX1:BARX2:BSX:DLX1:DLX2:DLX3:DLX4:DLX5:DLX6:DRGX:EMX1:EMX2:EN1:EN2:ESX1:EVX1:EVX2:GBX1:GBX2:GSX1:GSX2:HESX1:HOXA1:HOXA2:HOXA3:HOXA4:HOXA5:HOXB1:HOXB2:HOXB3:HOXB4:HOXB5:HOXC4:HOXC5:HOXD1:HOXD3:HOXD4:ISX:LHX1:LHX3:LHX4:LHX5:MEOX1:MEOX2:MIXL1:MNX1:MSX1:MSX2:NANOG:NANOGP8:NKX1-1:NKX1-2:NOTO:OTP:PDX1:PHOX2A:PHOX2B:PROP1:PRRX1:PRRX2:RAX:RAX2:SEBOX:SHOX:SHO…	CTAATTAS	1	0	149	0.1757	245.7	0.1565	#VALUE!
M06424_2.00:HNF4A:HNF4G:NR2E1	AAAGTYA	1	0	365	0.4304	635.4	0.4048	Nuclear receptor
M01557_2.00:MEF2A	TTAATAAA	1	0	22	0.0259	28.6	0.0182	MADS box
M03321_2.00:POU3F3	ATRAATAWKCAW	1	0	93	0.1097	147.9	0.0942	Homeodomain,POU
M06490_2.00:MEIS1:MEIS2:MEIS3:PKNOX1:PKNOX2:TGIF1:TGIF2	TGACAG	1	0	204	0.2406	343.9	0.2191	Homeodomain
M00266_2.00:ALX1:ALX3:ALX4:ARX:BARX1:BARX2:BSX:DLX2:DLX3:DRGX:EMX1:EMX2:EN1:EN2:ESX1:EVX1:EVX2:GBX1:GBX2:GSX1:GSX2:HESX1:HOXA2:HOXA3:HOXB2:HOXB3:HOXD3:ISL1:ISL2:ISX:LBX1:LBX2:LHX1:LHX2:LHX3:LHX4:LHX5:LHX6:LHX8:LHX9:LMX1A:LMX1B:MEOX1:MIXL1:MNX1:MSX1:MSX2:NKX1-1:NKX1-2:NOBOX:NOTO:OTP:PDX1:PHOX2A:PHOX2B:PROP1:PRRX1:PRRX2:RAX:RAX2:SEBOX:SHOX:SHOX2:UNCX:VAX1:VAX2:VSX1:VSX2:ZFHX2:ZFHX3	NNTAATKRN	1	0	409	0.4823	716.5	0.4564	#VALUE!
M06353_2.00:ALX1:ALX3:ALX4:ARX:DRGX:EN1:EN2:ESX1:HESX1:ISX:LHX2:LHX3:LHX4:LHX6:LHX8:LHX9:LMX1A:LMX1B:MIXL1:NOBOX:OTP:PHOX2A:PHOX2B:PROP1:PRRX1:PRRX2:RAX:RAX2:SEBOX:SHOX:SHOX2:UNCX:VSX1:VSX2:ZFHX2	TAATWAAD	1	0	319	0.3762	551.4	0.3512	Homeodomain
M10199_2.00:EGR1:EGR2:EGR3:EGR4	CCCMCACN	1	0	360	0.4245	626.6	0.3991	C2H2 ZF
M03160_2.00:ARX:BARHL1:BARHL2:BARX1:BARX2:BSX:DLX1:DLX2:DLX3:DLX4:DLX5:DLX6:EMX1:EMX2:ESX1:EVX1:EVX2:GBX1:GBX2:HMX1:HMX2:HMX3:HOXA2:HOXB2:LBX1:LBX2:MEOX1:MEOX2:MNX1:MSX1:MSX2:NANOG:NANOGP8:NKX1-1:NKX1-2:PDX1:RAX:RAX2:TLX1:TLX2:TLX3:UNCX:VAX1:VAX2	VHTAAACGRT	1	0	86	0.1014	135.7	0.0864	Homeodomain
M00752_2.00:MLX	CACGTGNHN	1	0	101	0.1191	161.3	0.1027	bHLH
M00438_2.00:NKX2-1:NKX2-2:NKX2-3:NKX2-4:NKX2-5:NKX2-6:NKX2-8	NTNRAGTGB	1	0	553	0.6521	984.7	0.6272	Homeodomain
M06355_2.00:ALX1:ALX3:ALX4:ARX:BARX1:BARX2:BSX:DLX1:DLX2:DLX3:DLX4:DLX5:DLX6:DRGX:EMX1:EMX2:EN1:EN2:ESX1:EVX1:EVX2:GBX1:GBX2:GSX1:GSX2:HMX1:HMX2:HMX3:HOXA1:HOXA2:HOXA3:HOXA4:HOXA5:HOXB1:HOXB2:HOXB3:HOXB4:HOXB5:HOXC4:HOXC5:HOXD1:HOXD3:HOXD4:ISX:LHX2:LHX3:LHX4:LHX9:LMX1A:LMX1B:MEOX1:MIXL1:MNX1:MSX1:MSX2:NKX1-1:NKX1-2:NOBOX:NOTO:OTP:PDX1:PHOX2A:PHOX2B:PROP1:PRRX1:PRRX2:RAX:RAX2:SEBOX:SHOX:SHOX2:UNCX…	YTAATKA	1	0	133	0.1568	217.6	0.1386	#VALUE!
M03217_2.00:ALX1:ALX3:ALX4:ARX:BARX1:BARX2:BSX:DLX1:DLX2:DLX3:DLX4:DLX5:DLX6:DRGX:EMX1:EMX2:EN1:EN2:ESX1:EVX1:EVX2:GBX1:GBX2:GSX1:GSX2:HESX1:HOXA1:HOXA2:HOXA3:HOXB1:HOXB2:HOXB3:HOXD3:ISX:LBX1:LBX2:LHX1:LHX2:LHX3:LHX4:LHX5:LHX6:LHX8:LHX9:LMX1A:LMX1B:MEOX1:MIXL1:MNX1:MSX1:MSX2:NKX1-1:NKX1-2:NOBOX:NOTO:OTP:PDX1:PHOX2A:PHOX2B:PROP1:PRRX1:PRRX2:RAX:RAX2:SEBOX:SHOX:SHOX2:UNCX:VAX1:VAX2:VSX1:VSX2:ZFHX2:…	TAATTRRATTA	1	0	27	0.0318	37	0.0236	#VALUE!
M00269_2.00:ALX1:ALX3:ALX4:ARX:BARX1:BARX2:BSX:DLX2:DLX3:DRGX:EMX1:EMX2:EN1:EN2:ESX1:EVX1:EVX2:GBX1:GBX2:GSX1:GSX2:HESX1:HOXA2:HOXA3:HOXB2:HOXB3:HOXD3:ISL1:ISL2:ISX:LBX1:LBX2:LHX1:LHX2:LHX3:LHX4:LHX5:LHX6:LHX8:LHX9:LMX1A:LMX1B:MEOX1:MIXL1:MNX1:MSX1:MSX2:NKX1-1:NKX1-2:NOBOX:NOTO:OTP:PDX1:PHOX2A:PHOX2B:PROP1:PRRX1:PRRX2:RAX:RAX2:SEBOX:SHOX:SHOX2:UNCX:VAX1:VAX2:VSX1:VSX2:ZFHX2:ZFHX3	NNTAATKRN	1	0	404	0.4764	707.7	0.4508	#VALUE!
M03806_2.00:ALX1:ALX3:ALX4:ARX:BARX1:BARX2:BSX:DLX1:DLX2:DLX3:DLX4:DLX5:DLX6:DRGX:EMX1:EMX2:EN1:EN2:ESX1:EVX1:EVX2:GBX1:GBX2:GSX1:GSX2:HESX1:HMX1:HMX3:HOXA1:HOXA2:HOXA3:HOXA4:HOXA5:HOXA7:HOXB1:HOXB2:HOXB3:HOXB4:HOXB5:HOXB7:HOXC4:HOXC5:HOXD1:HOXD3:HOXD4:ISX:LHX3:LHX4:MEOX1:MEOX2:MNX1:MSX1:MSX2:NANOG:NANOGP8:NKX1-1:NKX1-2:NOTO:OTP:PDX1:PHOX2A:PHOX2B:PROP1:PRRX1:PRRX2:SHOX:SHOX2:UNCX:VAX1:VAX2:VENTX…	STAATKAC	1	0	105	0.1238	168.7	0.1074	#VALUE!
M00387_2.00:ALX1:ALX3:ALX4:ARX:BARHL1:BARHL2:BARX1:BARX2:BSX:DLX1:DLX2:DLX3:DLX4:DLX5:DLX6:DRGX:EMX2:EN1:EN2:GBX1:GBX2:GSX1:GSX2:HOXA1:HOXA2:HOXA3:HOXB1:HOXB2:HOXB3:HOXD1:HOXD3:ISX:LHX1:LHX5:MEOX1:MEOX2:MNX1:MSX1:MSX2:NANOG:NANOGP8:NKX1-1:NKX1-2:PDX1:PHOX2A:PHOX2B:PROP1:PRRX1:PRRX2:SHOX:SHOX2:UNCX:VAX1:VAX2:VSX1:VSX2	NTAATTRNN	1	0	355	0.4186	617.2	0.3932	#VALUE!
M05270_2.00:ALX1:ALX3:ALX4:ARX:BARHL1:BARHL2:BARX1:BARX2:BSX:DLX1:DLX2:DLX3:DLX4:DLX5:DLX6:DRGX:EMX1:EMX2:EN1:EN2:ESX1:EVX1:EVX2:GBX1:GBX2:GSX1:GSX2:HESX1:HMX1:HMX2:HMX3:HOXA1:HOXA2:HOXA3:HOXA4:HOXA5:HOXB1:HOXB2:HOXB3:HOXB4:HOXB5:HOXC4:HOXC5:HOXD1:HOXD3:HOXD4:ISX:LBX1:LBX2:LHX2:LHX3:LHX4:LHX9:MEOX1:MEOX2:MIXL1:MNX1:MSX1:MSX2:NANOG:NANOGP8:NKX1-1:NKX1-2:NOBOX:NOTO:OTP:PDX1:PHOX2A:PHOX2B:PROP1:PRRX…	NTAAYGAB	1	0	109	0.1285	175.6	0.1119	#VALUE!
[truncated: 5,705 more rows]
