# Supplementary material for: Global discovery of lupus genetic risk variant allelic enhancer activity
Source: Nat Commun. 2021 Mar 12;12:1611. doi: 10.1038/s41467-021-21854-5 (PMC7955039; doi:10.1038/s41467-021-21854-5)
Supplement: Supplementary file 13 — Supplementary Data 11 [file 41467_2021_21854_MOESM13_ESM.xlsx]

## Sheet: README
Supplementary Data 11. Student's t-test results for enhancer variants (enVars)
Raw output for Student's t-test results for enhancer variants (enVars).
Sheet_Name	Comment
GM12878 Student's t-test	Student's t-test results for enhancer variants (enVars) in GM12878
Jurkat Student's t-test	Student's t-test results for enhancer variants (enVars) in Jurkat cell
Jurkat TNFa Student's t-test	Student's t-test results for enhancer variants (enVars) in Jurkat cell with TNFa stimulation
Column_Header	Comment
Variant	RSID of the variant
Compare_nr-vs-r	Comparison of non-reference allele vs reference allele. It consists of RSID, non-reference allele and reference allele
Rep1_NR/R_Ratio	Ratio of non-reference vs reference in the MPRA experimental replicate 1
Rep2_NR/R_Ratio	Ratio of non-reference vs reference in the MPRA experimental replicate 2
Rep3_NR/R_Ratio	Ratio of non-reference vs reference in the MPRA experimental replicate 3
Rep4_NR/R_Ratio	Ratio of non-reference vs reference in the MPRA experimental replicate 4, only in Jurkat cell and Jurkat cell with TNFa stimulation
Rep5_NR/R_Ratio	Ratio of non-reference vs reference in the MPRA experimental replicate 5, only in Jurkat cell and Jurkat cell with TNFa stimulation
Rep1_NR/R_Ratio_Log2	Log2 transformation of Rep1_NR/R_Ratio
Rep2_NR/R_Ratio_Log2	Log2 transformation of Rep2_NR/R_Ratio
Rep3_NR/R_Ratio_Log2	Log2 transformation of Rep3_NR/R_Ratio
Rep4_NR/R_Ratio_Log2	Log2 transformation of Rep4_NR/R_Ratio
Rep5_NR/R_Ratio_Log2	Log2 transformation of Rep5_NR/R_Ratio
Log2_Average	Average of Rep1_NR/R_Ratio_Log2, Rep2_NR/R_Ratio_Log2, Rep3_NR/R_Ratio_Log2, Rep4_NR/R_Ratio_Log2 and Rep5_NR/R_Ratio_Log2
Allelic_Fold_Change	Averaged fold change of non-reference over reference allele
p_value	p-value from two-sided Student's t-test
pFDR	Benjamini-Hochberg FDR adjusted p-value
Significance	pFDR<0.05 is needed for claiming significance

## Sheet: GM12878 Student's t-test
Variant	Compare_nr-vs-r	Rep1_NR/R_Ratio	Rep2_NR/R_Ratio	Rep3_NR/R_Ratio	Rep1_NR/R_Ratio_Log2	Rep2_NR/R_Ratio_Log2	Rep3_NR/R_Ratio_Log2	Log2_Average	Allelic_Fold_Change	P_value	pFDR	Significance
rs117447227	rs117447227_T_C	0.620013	0.618614	0.623936	-0.68963	-0.692888	-0.68053	-0.687683	0.62085	2.89132e-05	0.0123564	Sig
rs9938063	rs9938063_G_A	1.15995	1.15654	1.15457	0.21406	0.209821	0.207355	0.210412	1.15702	8.65661e-05	0.0123564	Sig
rs13385731	rs13385731_C_T	4.30868	4.3751	4.17116	2.10725	2.12932	2.06045	2.099	4.28413	9.35491e-05	0.0123564	Sig
rs13335265	rs13335265_C_G	0.468384	0.472538	0.481621	0.0942364	0.0814975	0.0540304	0.0765881	0.474149	0.000121402	0.0123564	Sig
rs10036748	rs10036748_T_C	0.561956	0.572683	0.572958	-0.83147	-0.804192	-0.803499	-0.813054	0.569176	0.000128306	0.0123564	Sig
rs340626	rs340626_T_C	0.521505	0.534874	0.532473	-0.939246	-0.90273	-0.90922	-0.917065	0.529585	0.000150382	0.0123564	Sig
rs200820567	rs200820567_A_T	0.256108	0.244709	0.237704	0.965175	0.03086	0.072761	0.0229321	0.246058	0.000239456	0.0162412	Sig
rs148314165	rs148314165_-_T	0.236618	0.243713	0.256157	0.0793671	0.0367478	0.964899	0.0270045	0.245364	0.000271421	0.0162412	Sig
rs11797562	rs11797562_A_C	0.452345	0.43843	0.429939	0.144505	0.189581	0.217798	0.183961	0.440141	0.000324826	0.0162412	Sig
rs2936303	rs2936303_A_G	1.84737	1.78261	1.83432	0.885474	0.833988	0.875245	0.864902	1.82122	0.000330883	0.0162412	Sig
rs463426	rs463426_C_T	1.13341	1.14213	1.14202	0.180668	0.191729	0.191588	0.187995	1.13918	0.000379617	0.0162412	Sig
rs6643807	rs6643807_C_G	1.57176	1.62478	1.59542	0.652384	0.700244	0.673937	0.675522	1.59717	0.000419414	0.0162412	Sig
rs1883832	rs1883832_C_T	1.07239	1.06839	1.07339	0.100829	0.0954387	0.102181	0.0994829	1.07139	0.000428267	0.0162412	Sig
rs2532873	rs2532873_C_G	0.899513	0.893054	0.899873	-0.152784	-0.163181	-0.152207	-0.156057	0.897474	0.000521613	0.0183682	Sig
rs944916	rs944916_C_T	1.70323	1.64116	1.64405	0.768273	0.714718	0.717253	0.733415	1.66257	0.000565261	0.0185783	Sig
rs2431697	rs2431697_C_T	1.43534	1.48454	1.45154	0.521393	0.570018	0.537588	0.543	1.457	0.00069235	0.021333	Sig
rs7574865	rs7574865_G_T	1.36072	1.32262	1.34474	0.444375	0.403395	0.427326	0.425032	1.3426	0.000781031	0.022169	Sig
rs1801274	rs1801274_G_A	1.14241	1.15583	1.15706	0.192085	0.208926	0.210465	0.203825	1.15175	0.000833069	0.022169	Sig
rs80208125	rs80208125_G_A	1.34732	1.38869	1.38309	0.430091	0.47372	0.467891	0.457234	1.37291	0.000893353	0.022169	Sig
rs762653	rs762653_A_G	1.23059	1.25545	1.23147	0.299354	0.328202	0.300377	0.309311	1.23912	0.000932155	0.022169	Sig
rs4711411	rs4711411_G_A	1.7247	1.63264	1.68902	0.786346	0.707204	0.756189	0.749913	1.68169	0.000944318	0.022169	Sig
rs28626750	rs28626750_G_A	1.34038	1.29797	1.32163	0.422643	0.376259	0.402314	0.400405	1.31988	0.00112206	0.0251444	Sig
rs2071132	rs2071132_A_G	0.929851	0.937787	0.934725	-0.104929	-0.0926685	-0.097386	-0.0983278	0.934115	0.00131594	0.0282068	Sig
rs3101018	rs3101018_T_C	0.583092	0.619951	0.614528	-0.778204	-0.689775	-0.70245	-0.723476	0.605636	0.00145296	0.028315	Sig
rs5913948	rs5913948_T_C	0.552029	0.557448	0.591967	-0.857185	-0.84309	-0.756412	-0.818895	0.566876	0.00147693	0.028315	Sig
rs4146203	rs4146203_G_C	1.20796	1.19252	1.17971	0.272567	0.254011	0.238436	0.255005	1.19334	0.00149329	0.028315	Sig
rs1059702	rs1059702_G_A	0.671338	0.697444	0.66079	-0.57489	-0.51985	-0.597736	-0.564158	0.67635	0.00167455	0.0301331	Sig
rs9267574	rs9267574_A_C	0.302313	0.309304	0.2626	0.725883	0.692901	0.929063	0.782616	0.290656	0.00171141	0.0301331	Sig
rs2069235	rs2069235_A_G	1.49045	1.56716	1.47906	0.575745	0.648153	0.564676	0.596191	1.51172	0.00192218	0.0307698	Sig
rs6938946	rs6938946_T_C	0.681185	0.638465	0.656361	-0.55388	-0.647321	-0.607438	-0.60288	0.658438	0.00201004	0.0307698	Sig
rs1884738	rs1884738_G_C	0.392707	0.38529	0.439371	0.348476	0.375983	0.186489	0.303649	0.4051	0.00204999	0.0307698	Sig
rs6643653	rs6643653_G_A	1.43737	1.37788	1.36981	0.523431	0.462452	0.453977	0.479953	1.3947	0.00207102	0.0307698	Sig
rs2148947	rs2148947_G_A	1.31871	1.27334	1.32381	0.399129	0.348623	0.404692	0.384148	1.30509	0.00214857	0.0307698	Sig
rs61400421	rs61400421_C_A	0.740489	0.77261	0.765199	-0.43345	-0.372188	-0.386093	-0.397244	0.759308	0.00217183	0.0307698	Sig
rs56309244	rs56309244_A_G	1.27961	1.27384	1.23583	0.355706	0.349188	0.305484	0.336793	1.26295	0.00218447	0.0307698	Sig
rs78199774	rs78199774_G_A	1.27125	1.29612	1.32997	0.346251	0.374202	0.411394	0.377282	1.29889	0.00249173	0.0334864	Sig
rs6612707	rs6612707_C_G	0.822357	0.835712	0.807129	-0.282163	-0.258923	-0.30913	-0.283405	0.821649	0.00260992	0.0334864	Sig
rs4889542	rs4889542_C_A	0.686205	0.729514	0.710962	-0.543288	-0.454992	-0.492156	-0.496812	0.708671	0.00264359	0.0334864	Sig
rs876037	rs876037_A_T	0.86816	0.863006	0.883657	-0.203967	-0.212557	-0.178442	-0.198322	0.871564	0.00265774	0.0334864	Sig
rs5914728	rs5914728_G_A	0.44592	0.483818	0.508856	0.165144	0.0474624	-0.974672	0.0624262	0.478826	0.00271695	0.0334864	Sig
rs77904818	rs77904818_A_C	0.731573	0.770886	0.756418	-0.450926	-0.37541	-0.402745	-0.409694	0.752783	0.00289059	0.0347576	Sig
rs9936079	rs9936079_A_G	0.801622	0.788386	0.765828	-0.319007	-0.343026	-0.384907	-0.34898	0.785139	0.00303054	0.0355727	Sig
rs5914733	rs5914733_A_T	1.14082	1.16774	1.17344	0.190076	0.223725	0.230746	0.214849	1.16058	0.00339533	0.0389279	Sig
rs732934	rs732934_A_G	0.685541	0.731289	0.726426	-0.544686	-0.451487	-0.461113	-0.485762	0.71412	0.00369077	0.0395668	Sig
rs3027878	rs3027878_A_C	1.69644	1.92199	1.83538	0.76251	0.9426	0.876077	0.860396	1.81554	0.00371319	0.0395668	Sig
rs6940375	rs6940375_G_C	1.26705	1.30802	1.34035	0.341468	0.38738	0.422614	0.383821	1.30479	0.00372528	0.0395668	Sig
rs57668933	rs57668933_C_T	0.632508	0.647891	0.689988	-0.660844	-0.626176	-0.535357	-0.607459	0.656352	0.00377208	0.0395668	Sig
rs1489965	rs1489965_T_C	0.709418	0.759168	0.736583	-0.495293	-0.397508	-0.44108	-0.444627	0.734774	0.00402212	0.0397179	Sig
rs4717901	rs4717901_C_A	0.707513	0.741239	0.75791	-0.499172	-0.431988	-0.399901	-0.443687	0.735253	0.00431736	0.0397179	Sig
rs6985109	rs6985109_A_G	0.724743	0.750806	0.774148	-0.464459	-0.413488	-0.369318	-0.415755	0.749627	0.0043429	0.0397179	Sig
rs116007403	rs116007403_C_A	0.819578	0.809264	0.844854	-0.287047	-0.305317	-0.243225	-0.27853	0.824431	0.00434663	0.0397179	Sig
rs3129950	rs3129950_C_G	0.595365	0.587104	0.651558	-0.748155	-0.768313	-0.618034	-0.711501	0.610685	0.00435254	0.0397179	Sig
rs12576753	rs12576753_A_C	0.541477	0.599144	0.606853	-0.885029	-0.739026	-0.72058	-0.781545	0.581743	0.00440027	0.0397179	Sig
rs111423246	rs111423246_A_G	0.847554	0.812736	0.835456	-0.238623	-0.299142	-0.259364	-0.265709	0.83179	0.00443591	0.0397179	Sig
rs57095329	rs57095329_G_A	0.825684	0.85943	0.839647	-0.276339	-0.218547	-0.252145	-0.249011	0.841473	0.00449774	0.0397179	Sig
rs79315018	rs79315018_A_G	0.92285	0.906513	0.904733	-0.115832	-0.141601	-0.144435	-0.133956	0.911329	0.0045819	0.0397179	Sig
rs12792306	rs12792306_C_T	1.34179	1.39718	1.30221	0.424159	0.482521	0.380961	0.429214	1.3465	0.00466757	0.0397179	Sig
rs34288126	rs34288126_A_G	0.745998	0.782841	0.789891	-0.422756	-0.353209	-0.340275	-0.37208	0.772668	0.00470461	0.0397179	Sig
rs71538255	rs71538255_-_G	1.2469	1.21449	1.28094	0.318342	0.280348	0.357202	0.31863	1.24715	0.00481347	0.0397179	Sig
rs9267574	rs9267574_T_C	0.49378	0.566703	0.493365	0.0180604	-0.819334	0.0192726	-0.952222	0.516836	0.00483383	0.0397179	Sig
rs1930975	rs1930975_C_A	1.05259	1.06756	1.0585	0.0739443	0.0943239	0.082016	0.0834281	1.05953	0.00500637	0.0404614	Sig
rs112569955	rs112569955_G_A	1.41681	1.33154	1.32244	0.502645	0.413101	0.403199	0.439648	1.35627	0.00513532	0.0408341	Sig
rs5960754	rs5960754_A_G	1.47721	1.47832	1.35608	0.562879	0.56396	0.439443	0.522094	1.43604	0.00620735	0.048575	Sig
rs6740462	rs6740462_A_C	0.745305	0.680385	0.725333	-0.424098	-0.555576	-0.463284	-0.480986	0.716488	0.00650145	0.0488006	Sig
rs9267544	rs9267544_A_C	0.603399	0.66267	0.677467	-0.728817	-0.593637	-0.561778	-0.628077	0.647038	0.00658043	0.0488006	Sig
rs5960771	rs5960771_G_T	1.33541	1.32476	1.43493	0.417278	0.405733	0.520978	0.447997	1.36414	0.00662362	0.0488006	Sig
rs2277920	rs2277920_C_T	0.762464	0.811651	0.802751	-0.39126	-0.301068	-0.316975	-0.336434	0.791996	0.00675625	0.0488006	Sig
rs7766531	rs7766531_C_T	0.904582	0.875795	0.896023	-0.144676	-0.191335	-0.158392	-0.164801	0.892051	0.00698395	0.0488006	Sig
rs1804182	rs1804182_A_G	2.077	2.40811	1.9386	1.0545	1.2679	0.955015	1.09247	2.13239	0.00706195	0.0488006	Sig
rs9933520	rs9933520_G_A	0.791724	0.797192	0.838281	-0.33693	-0.327001	-0.254494	-0.306141	0.808802	0.00712617	0.0488006	Sig
rs3800392	rs3800392_G_T	1.42108	1.33857	1.30143	0.506987	0.420693	0.380102	0.435928	1.35278	0.007285	0.0488006	Sig
rs2736335	rs2736335_G_A	0.852325	0.84934	0.883969	-0.230525	-0.235587	-0.177933	-0.214682	0.861736	0.0072913	0.0488006	Sig
rs118126443	rs118126443_C_T	0.977833	0.971722	0.970536	-0.0323404	-0.0413839	-0.0431458	-0.0389567	0.973359	0.00730088	0.0488006	Sig
rs3130288	rs3130288_A_C	0.877838	0.875403	0.904418	-0.187973	-0.19198	-0.144938	-0.174964	0.88579	0.00732504	0.0488006	Sig
rs144651668	rs144651668_A_G	1.8604	1.75827	1.57676	0.895613	0.814155	0.656966	0.788912	1.72777	0.00778963	0.0512038	Non_sig
rs2282621	rs2282621_T_C	1.47545	1.59268	1.40855	0.561152	0.671457	0.494215	0.575608	1.49031	0.00796282	0.0513145	Non_sig
rs1564267	rs1564267_C_T	0.647434	0.591972	0.679493	-0.627196	-0.756399	-0.55747	-0.647022	0.638597	0.00801463	0.0513145	Non_sig
rs12123181	rs12123181_A_G	1.09588	1.10671	1.13249	0.13209	0.146282	0.179495	0.152622	1.11159	0.00836469	0.0515764	Non_sig
rs901886	rs901886_C_T	1.30214	1.29364	1.40515	0.380889	0.371431	0.490728	0.414349	1.3327	0.00843035	0.0515764	Non_sig
rs3214973	rs3214973_-_G	1.16175	1.15827	1.11698	0.216301	0.211975	0.159603	0.19596	1.14549	0.00853568	0.0515764	Non_sig
rs144361842	rs144361842_T_C	1.12163	1.1065	1.08627	0.165591	0.146007	0.119384	0.143661	1.1047	0.00857599	0.0515764	Non_sig
rs5960804	rs5960804_C_G	0.495047	0.392859	0.483919	0.0143618	0.347916	0.0471615	0.13648	0.454868	0.00861012	0.0515764	Non_sig
rs6521418	rs6521418_T_C	1.044	1.03488	1.04887	0.0621213	0.0494669	0.0688332	0.0601405	1.04257	0.00879513	0.0515764	Non_sig
rs10761602	rs10761602_T_G	0.737169	0.771553	0.697491	-0.439932	-0.374162	-0.519753	-0.444616	0.73478	0.00884451	0.0515764	Non_sig
rs1602191	rs1602191_G_T	0.852536	0.877553	0.89069	-0.230168	-0.188441	-0.167004	-0.195204	0.873449	0.00890496	0.0515764	Non_sig
rs1967448	rs1967448_C_G	1.40795	1.27726	1.36119	0.493593	0.353055	0.444872	0.430506	1.34771	0.00903508	0.0515764	Non_sig
rs7834059	rs7834059_G_A	0.562799	0.642752	0.540709	-0.829307	-0.637665	-0.887076	-0.784683	0.58048	0.00910172	0.0515764	Non_sig
rs2618480	rs2618480_C_T	1.17209	1.12053	1.13835	0.229084	0.164184	0.186949	0.193406	1.14346	0.00952457	0.0532199	Non_sig
rs35103554	rs35103554_A_G	0.879114	0.888648	0.849523	-0.185878	-0.170315	-0.235274	-0.197156	0.872268	0.00972082	0.0532199	Non_sig
rs2667971	rs2667971_C_T	1.79388	1.50921	1.67831	0.843082	0.593796	0.74701	0.727963	1.6563	0.00979753	0.0532199	Non_sig
rs9462027	rs9462027_A_G	0.779689	0.837759	0.786776	-0.35903	-0.255393	-0.345975	-0.320133	0.800996	0.0102042	0.0532199	Non_sig
rs7203793	rs7203793_G_C	0.512989	0.441629	0.561456	-0.963	0.179093	-0.832754	-0.991616	0.502914	0.0102151	0.0532199	Non_sig
rs4713841	rs4713841_C_T	0.900453	0.89566	0.925114	-0.151277	-0.158977	-0.112297	-0.14085	0.906985	0.0103597	0.0532199	Non_sig
rs7193670	rs7193670_C_T	1.27259	1.21195	1.31793	0.347771	0.277325	0.398273	0.341123	1.26674	0.0104062	0.0532199	Non_sig
rs2002063	rs2002063_C_T	0.826318	0.788098	0.845233	-0.27523	-0.343554	-0.242579	-0.287121	0.819536	0.0105656	0.0532199	Non_sig
rs11698676	rs11698676_T_G	0.874933	0.901316	0.908712	-0.192755	-0.149896	-0.138104	-0.160252	0.894869	0.010566	0.0532199	Non_sig
rs12807718	rs12807718_C_T	1.46193	1.40299	1.30137	0.54787	0.488507	0.380035	0.472137	1.38716	0.0106581	0.0532199	Non_sig
rs13338069	rs13338069_G_A	1.22169	1.17763	1.15039	0.28888	0.235881	0.202126	0.242296	1.18287	0.010685	0.0532199	Non_sig
rs4840525	rs4840525_A_C	0.731806	0.711165	0.789103	-0.450467	-0.491743	-0.341714	-0.427975	0.743304	0.0107552	0.0532199	Non_sig
rs17212236	rs17212236_C_G	0.695054	0.776806	0.739396	-0.524802	-0.364373	-0.435581	-0.441586	0.736325	0.0108656	0.0532199	Non_sig
rs12841797	rs12841797_C_T	0.933473	0.949551	0.951139	-0.0993205	-0.0746822	-0.0722714	-0.0820914	0.944687	0.0109031	0.0532199	Non_sig
rs763737	rs763737_A_G	0.861067	0.804575	0.825331	-0.215803	-0.313701	-0.276955	-0.26882	0.829998	0.0110936	0.0536193	Non_sig
rs13213604	rs13213604_C_G	0.966831	0.954305	0.952627	-0.0486642	-0.0674779	-0.0700164	-0.0620529	0.9579	0.0115737	0.0553966	Non_sig
rs62130687	rs62130687_A_G	0.774592	0.743964	0.817789	-0.368491	-0.426695	-0.290199	-0.361795	0.778196	0.011737	0.055638	Non_sig
rs868587758	rs868587758_T_G	1.42206	1.68128	1.53553	0.507977	0.749557	0.618737	0.625424	1.54266	0.0122337	0.0571868	Non_sig
rs9469852	rs9469852_G_T	0.881873	0.839019	0.878815	-0.181358	-0.253225	-0.186368	-0.206984	0.866347	0.0122957	0.0571868	Non_sig
rs77508372	rs77508372_G_T	1.11493	1.132	1.17225	0.156949	0.17888	0.22928	0.18837	1.13948	0.0126763	0.0580518	Non_sig
rs12574073	rs12574073_T_C	0.799143	0.715495	0.756896	-0.323475	-0.482987	-0.401833	-0.402765	0.756407	0.0128213	0.0580518	Non_sig
rs2618481	rs2618481_T_C	0.869008	0.823955	0.870451	-0.202559	-0.279362	-0.200166	-0.227362	0.854195	0.012835	0.0580518	Non_sig
rs111734595	rs111734595_T_C	0.604873	0.70491	0.69051	-0.725296	-0.504489	-0.534265	-0.588016	0.665257	0.0135589	0.0605415	Non_sig
rs1143678	rs1143678_T_C	1.83538	1.53017	1.55642	0.876079	0.613688	0.638229	0.709332	1.63505	0.013631	0.0605415	Non_sig
rs62130686	rs62130686_C_A	3.2775	5.54656	3.47246	1.71259	2.47159	1.79596	1.99338	3.98169	0.0142243	0.0622803	Non_sig
rs6658353	rs6658353_C_G	1.16771	1.11986	1.18916	0.223678	0.163323	0.249943	0.212315	1.15855	0.0142752	0.0622803	Non_sig
rs28580691	rs28580691_C_T	1.10412	1.06854	1.10268	0.142894	0.0956372	0.141009	0.126513	1.09165	0.0145838	0.0630685	Non_sig
rs34767000	rs34767000_T_A	0.942092	0.95707	0.960276	-0.0860595	-0.0633044	-0.0584793	-0.069281	0.953113	0.0147347	0.0631672	Non_sig
rs1265947	rs1265947_T_C	0.917376	0.945888	0.93365	-0.124414	-0.0802592	-0.0990456	-0.10124	0.932232	0.0155967	0.066286	Non_sig
rs4826326	rs4826326_T_A	0.710162	0.802605	0.72905	-0.493779	-0.317239	-0.455911	-0.42231	0.746229	0.0157648	0.0664276	Non_sig
rs1576223	rs1576223_A_T	0.839152	0.894272	0.871344	-0.252996	-0.161215	-0.198686	-0.204299	0.86796	0.0165855	0.0692936	Non_sig
rs2058531	rs2058531_C_T	0.799859	0.706574	0.772442	-0.322183	-0.501088	-0.372502	-0.398591	0.758599	0.0173948	0.0715549	Non_sig
rs146963441	rs146963441_T_C	0.585731	0.714625	0.657979	-0.77169	-0.484743	-0.603887	-0.620107	0.650623	0.0175423	0.0715549	Non_sig
rs2205960	rs2205960_T_G	0.898514	0.923427	0.87933	-0.154386	-0.11493	-0.185523	-0.151613	0.900243	0.0176704	0.0715549	Non_sig
rs11600355	rs11600355_C_T	1.35553	1.3789	1.22398	0.438862	0.463515	0.291584	0.397987	1.31767	0.0177073	0.0715549	Non_sig
rs6611550	rs6611550_T_C	0.875883	0.866545	0.915618	-0.19119	-0.206654	-0.127182	-0.175008	0.885762	0.0187789	0.0752682	Non_sig
rs7211998	rs7211998_G_A	0.802908	0.87307	0.846027	-0.316694	-0.195831	-0.241225	-0.25125	0.840168	0.0191193	0.0753526	Non_sig
rs4826512	rs4826512_T_G	1.40088	1.24085	1.2704	0.486338	0.311327	0.345277	0.380981	1.30223	0.0192126	0.0753526	Non_sig
rs4826512	rs4826512_C_G	1.38137	1.2411	1.24256	0.466098	0.311624	0.313314	0.363678	1.2867	0.0192585	0.0753526	Non_sig
rs62130688	rs62130688_C_T	1.161	1.24968	1.28009	0.215373	0.321564	0.35625	0.297729	1.22921	0.0196644	0.0759942	Non_sig
rs6835745	rs6835745_T_G	0.773	0.778679	0.853014	-0.37146	-0.3609	-0.229359	-0.320573	0.800752	0.0197307	0.0759942	Non_sig
rs5914749	rs5914749_C_A	1.32838	1.22806	1.40923	0.40967	0.296381	0.494905	0.400319	1.3198	0.0200135	0.0762798	Non_sig
rs2071920	rs2071920_T_C	0.976557	0.961259	0.968772	-0.0342232	-0.0570029	-0.0457706	-0.0456656	0.968843	0.0201144	0.0762798	Non_sig
rs5914011	rs5914011_C_G	0.852613	0.761187	0.792912	-0.230038	-0.393676	-0.334768	-0.319494	0.801351	0.0217044	0.0816816	Non_sig
rs79411652	rs79411652_C_T	1.04909	1.06333	1.0368	0.0691402	0.0885877	0.05214	0.069956	1.04968	0.021913	0.0818419	Non_sig
rs11716424	rs11716424_G_A	0.975287	0.966092	0.957947	-0.0361006	-0.0497668	-0.0619819	-0.0492831	0.966416	0.0222418	0.0824453	Non_sig
rs13256690	rs13256690_C_G	0.866269	0.822134	0.781272	-0.207113	-0.282554	-0.356103	-0.281924	0.822494	0.0224929	0.0827537	Non_sig
rs4713853	rs4713853_C_T	1.17554	1.12367	1.10157	0.233324	0.168219	0.139567	0.18037	1.13317	0.0228439	0.0834226	Non_sig
rs5860052	rs5860052_-_T	0.912887	0.942558	0.902214	-0.131491	-0.0853474	-0.148458	-0.121765	0.919062	0.0231511	0.0839228	Non_sig
rs13215208	rs13215208_T_C	1.18577	1.24857	1.13486	0.245821	0.320281	0.182517	0.24954	1.18883	0.024522	0.0871659	Non_sig
rs6658406	rs6658406_C_T	0.837967	0.885108	0.89997	-0.255035	-0.176075	-0.152051	-0.194387	0.873944	0.0246647	0.0871659	Non_sig
rs12510382	rs12510382_G_A	0.865943	0.832766	0.901708	-0.207656	-0.264016	-0.149267	-0.20698	0.866349	0.0246717	0.0871659	Non_sig
rs3210880	rs3210880_G_A	1.09904	1.13459	1.075	0.136244	0.182177	0.104334	0.140918	1.10261	0.024753	0.0871659	Non_sig
rs7200615	rs7200615_A_G	1.29889	1.28063	1.49385	0.377278	0.356859	0.579034	0.437723	1.35447	0.0252469	0.0882746	Non_sig
rs72846198	rs72846198_A_G	0.811699	0.761672	0.691335	-0.300983	-0.392757	-0.532543	-0.408761	0.75327	0.0260699	0.0903639	Non_sig
rs4826327	rs4826327_A_G	1.95941	1.47339	1.96592	0.970416	0.559137	0.975201	0.834918	1.78376	0.026211	0.0903639	Non_sig
rs13106926	rs13106926_G_A	0.813984	0.768043	0.694691	-0.296927	-0.380741	-0.525556	-0.401075	0.757294	0.0266194	0.0909274	Non_sig
rs9902621	rs9902621_A_G	0.921877	0.87074	0.86451	-0.117354	-0.199686	-0.210045	-0.175695	0.885341	0.0267434	0.0909274	Non_sig
rs6611577	rs6611577_C_T	1.26961	1.24579	1.14075	0.34439	0.317058	0.189983	0.28381	1.21741	0.0269653	0.091054	Non_sig
rs11606612	rs11606612_A_C	0.920512	0.905037	0.865536	-0.119491	-0.143951	-0.208334	-0.157259	0.896727	0.0272333	0.0913336	Non_sig
rs6907364	rs6907364_G_A	0.913835	0.889248	0.850144	-0.129995	-0.169343	-0.234221	-0.177853	0.884018	0.027972	0.093177	Non_sig
rs5914765	rs5914765_C_G	0.922465	0.866467	0.905705	-0.116434	-0.206783	-0.142887	-0.155368	0.897903	0.0285252	0.0940461	Non_sig
rs2940730	rs2940730_C_T	0.959488	0.975752	0.974	-0.0596633	-0.0354141	-0.0380069	-0.0443615	0.969719	0.0287415	0.0940461	Non_sig
rs35369977	rs35369977_G_A	0.912044	0.880383	0.932488	-0.132825	-0.183796	-0.100844	-0.139155	0.908051	0.0288335	0.0940461	Non_sig
rs6611574	rs6611574_C_T	0.921667	0.858688	0.888476	-0.117682	-0.219793	-0.170596	-0.169357	0.889239	0.0289959	0.0940461	Non_sig
rs141764869	rs141764869_C_T	1.13283	1.06837	1.12072	0.179937	0.0954135	0.164427	0.146592	1.10695	0.0299987	0.0966624	Non_sig
rs111845187	rs111845187_T_C	1.13846	1.10353	1.19952	0.187083	0.14212	0.262458	0.19722	1.14649	0.0302554	0.0968565	Non_sig
rs5914727	rs5914727_T_G	1.08412	1.11799	1.06096	0.116518	0.16091	0.0853713	0.120933	1.08744	0.0313123	0.0991603	Non_sig
rs9907291	rs9907291_G_A	1.25565	1.35684	1.17364	0.328433	0.440253	0.230984	0.333223	1.25982	0.0313773	0.0991603	Non_sig
rs199553914	rs199553914_-_AGG	0.923523	0.878687	0.855871	-0.11478	-0.186578	-0.224534	-0.175297	0.885585	0.0320891	0.100764	Non_sig
rs28578492	rs28578492_G_A	1.33952	1.18078	1.38448	0.421714	0.239734	0.469339	0.376929	1.29858	0.0327669	0.102241	Non_sig
rs3214179	rs3214179_-_G	1.13922	1.0692	1.13101	0.188045	0.0965336	0.177617	0.154065	1.1127	0.033483	0.103818	Non_sig
rs200553010	rs200553010_-_G	1.40867	1.2651	1.19561	0.494329	0.339257	0.257741	0.363776	1.28679	0.0345112	0.106076	Non_sig
rs10853837	rs10853837_A_G	1.07066	1.08835	1.1369	0.098494	0.122136	0.18511	0.135247	1.09828	0.0346415	0.106076	Non_sig
rs1912818	rs1912818_G_T	1.30401	1.16464	1.17067	0.382956	0.219878	0.227336	0.276724	1.21144	0.0349794	0.106211	Non_sig
rs199807934	rs199807934_T_A	0.822311	0.800656	0.895827	-0.282244	-0.320745	-0.158708	-0.253899	0.838627	0.0351164	0.106211	Non_sig
rs41272536	rs41272536_G_A	0.82988	0.693591	0.773418	-0.269025	-0.527842	-0.370679	-0.389182	0.763562	0.035443	0.106214	Non_sig
rs3834310	rs3834310_-_G	0.80978	0.896511	0.86733	-0.304399	-0.157606	-0.205347	-0.222451	0.857108	0.0357525	0.106214	Non_sig
rs6612533	rs6612533_G_T	0.980453	0.98155	0.967517	-0.0284793	-0.0268665	-0.0476413	-0.034329	0.976486	0.0357639	0.106214	Non_sig
rs280497	rs280497_G_A	1.02963	1.05937	1.04076	0.042123	0.0832066	0.0576423	0.0609906	1.04318	0.0364688	0.107536	Non_sig
rs78076494	rs78076494_A_G	0.867599	0.836466	0.917068	-0.204901	-0.257621	-0.1249	-0.195807	0.873084	0.0367011	0.107536	Non_sig
rs9933937	rs9933937_C_T	1.22256	1.25061	1.11493	0.289909	0.322632	0.156959	0.2565	1.19458	0.0368634	0.107536	Non_sig
rs28420939	rs28420939_T_A	0.860197	0.804907	0.89703	-0.21726	-0.313107	-0.156772	-0.229046	0.853199	0.0372897	0.10814	Non_sig
rs35144535	rs35144535_G_A	2.15763	1.77992	1.45164	1.10944	0.831815	0.537687	0.826316	1.77315	0.0376685	0.1086	Non_sig
rs3130476	rs3130476_T_C	0.864703	0.929339	0.908869	-0.209724	-0.105723	-0.137855	-0.151101	0.900563	0.0389944	0.111368	Non_sig
rs3117582	rs3117582_G_T	0.881744	0.874347	0.937661	-0.181568	-0.193722	-0.0928616	-0.156051	0.897479	0.0390805	0.111368	Non_sig
rs6611584	rs6611584_G_A	0.802088	0.865964	0.739652	-0.318168	-0.207621	-0.435081	-0.32029	0.800909	0.0395615	0.112091	Non_sig
rs4449583	rs4449583_T_C	1.39321	1.57976	1.24284	0.478415	0.659706	0.31364	0.483921	1.39854	0.0401018	0.112158	Non_sig
rs10208256	rs10208256_G_A	1.17757	1.0828	1.11838	0.235815	0.114773	0.161406	0.170665	1.12558	0.0401055	0.112158	Non_sig
rs7206312	rs7206312_A_G	0.901568	0.874233	0.812701	-0.149493	-0.193911	-0.299204	-0.214203	0.862022	0.0403686	0.112158	Non_sig
rs12384552	rs12384552_G_A	0.625733	0.57901	0.776422	-0.676381	-0.788339	-0.365087	-0.609936	0.655226	0.0404953	0.112158	Non_sig
rs6681162	rs6681162_T_A	1.06432	1.03688	1.08272	0.0899326	0.0522441	0.11466	0.0856124	1.06114	0.0421126	0.115986	Non_sig
rs11600860	rs11600860_C_T	1.37415	1.16075	1.24273	0.458542	0.215057	0.313511	0.329037	1.25617	0.0432167	0.118366	Non_sig
rs7640862	rs7640862_T_G	0.855815	0.903812	0.928651	-0.224629	-0.145905	-0.106792	-0.159109	0.895578	0.0443016	0.120667	Non_sig
rs1377586	rs1377586_A_G	0.724529	0.623926	0.804688	-0.464884	-0.680553	-0.313499	-0.486312	0.713848	0.0447631	0.121254	Non_sig
rs114593541	rs114593541_T_G	1.15771	1.08279	1.08224	0.21128	0.114758	0.114026	0.146688	1.10703	0.0452128	0.121801	Non_sig
rs11250094	rs11250094_C_G	0.907471	0.851478	0.80363	-0.140077	-0.23196	-0.315398	-0.229145	0.853141	0.0455135	0.121801	Non_sig
rs10197238	rs10197238_C_T	1.14054	1.05988	1.12932	0.189715	0.0839041	0.17545	0.14969	1.10933	0.0457063	0.121801	Non_sig
rs199590607	rs199590607_G_A	1.17967	1.07792	1.17947	0.238388	0.108248	0.238137	0.194924	1.14466	0.0460447	0.122043	Non_sig
rs7202472	rs7202472_T_G	1.2543	1.18776	1.10368	0.326883	0.24824	0.142325	0.23915	1.1803	0.04653	0.12267	Non_sig
rs4657041	rs4657041_C_T	0.867757	0.751729	0.847342	-0.204638	-0.411716	-0.238984	-0.285113	0.820678	0.0469739	0.123181	Non_sig
rs17266594	rs17266594_C_T	0.961956	0.931513	0.913056	-0.0559574	-0.102352	-0.131225	-0.0965114	0.935292	0.0479212	0.125001	Non_sig
rs12790558	rs12790558_C_T	1.11964	1.14597	1.26306	0.163035	0.196568	0.336922	0.232175	1.1746	0.0488036	0.126632	Non_sig
rs6907324	rs6907324_C_A	1.06447	1.06645	1.12784	0.0901342	0.0928121	0.173567	0.118838	1.08586	0.0491836	0.12695	Non_sig
rs113233720	rs113233720_T_C	0.803419	0.81736	0.912675	-0.315775	-0.290957	-0.131826	-0.246186	0.843122	0.050665	0.130093	Non_sig
rs3115671	rs3115671_T_G	1.04402	1.0582	1.09842	0.0621495	0.081609	0.135434	0.0930641	1.06663	0.051237	0.13088	Non_sig
rs9380500	rs9380500_C_G	0.794498	0.695702	0.851766	-0.331885	-0.523458	-0.231471	-0.362271	0.777939	0.0516054	0.131141	Non_sig
rs204140	rs204140_G_A	0.849102	0.710697	0.661589	-0.23599	-0.492694	-0.595993	-0.441559	0.736339	0.0540289	0.136554	Non_sig
rs7763989	rs7763989_A_G	0.975782	0.98149	0.990324	-0.0353691	-0.0269551	-0.0140273	-0.0254505	0.982514	0.0546434	0.136554	Non_sig
rs4240671	rs4240671_A_G	0.967743	0.979247	0.95113	-0.0473044	-0.030255	-0.072285	-0.0499482	0.965971	0.0548413	0.136554	Non_sig
rs117436392	rs117436392_A_G	1.15971	1.16656	1.06419	0.213767	0.222263	0.0897496	0.17526	1.12917	0.054843	0.136554	Non_sig
rs4632147	rs4632147_T_C	0.915417	0.811485	0.881632	-0.1275	-0.301364	-0.181752	-0.203538	0.868418	0.0581704	0.144111	Non_sig
rs12935413	rs12935413_A_G	1.06533	1.06131	1.02428	0.0913061	0.0858459	0.0346037	0.0705852	1.05014	0.059664	0.147072	Non_sig
rs111567516	rs111567516_T_G	1.02001	1.03774	1.05425	0.0285802	0.0534451	0.0762186	0.052748	1.03724	0.0617786	0.150487	Non_sig
rs28392589	rs28392589_G_A	0.951246	0.884549	0.929271	-0.0721092	-0.176985	-0.105829	-0.118308	0.921268	0.0619872	0.150487	Non_sig
rs340651	rs340651_T_C	0.933512	0.927646	0.8622	-0.09926	-0.108353	-0.213906	-0.140506	0.907201	0.0622396	0.150487	Non_sig
rs5914025	rs5914025_T_A	1.30401	1.11313	1.34314	0.38296	0.154616	0.42561	0.321062	1.24925	0.0623123	0.150487	Non_sig
rs4826493	rs4826493_C_G	1.0646	1.10078	1.03758	0.0903125	0.138532	0.0532291	0.0940246	1.06734	0.0625756	0.150487	Non_sig
rs34741518	rs34741518_C_A	1.20603	1.07839	1.11777	0.270261	0.108876	0.16063	0.179922	1.13282	0.063349	0.151278	Non_sig
rs5889350	rs5889350_-_T	0.927849	0.852454	0.924364	-0.108037	-0.230306	-0.113467	-0.150604	0.900873	0.0635183	0.151278	Non_sig
rs150241951	rs150241951_T_C	1.06941	1.15145	1.07053	0.0968092	0.203451	0.0983192	0.13286	1.09646	0.0638951	0.151444	Non_sig
rs12298615	rs12298615_A_G	1.06274	1.09441	1.16533	0.0877865	0.130151	0.220736	0.146224	1.10667	0.0649798	0.152623	Non_sig
rs12405577	rs12405577_T_C	1.3156	1.26816	1.10077	0.395724	0.342742	0.138515	0.292327	1.22461	0.0650117	0.152623	Non_sig
rs2395603	rs2395603_A_G	0.881601	0.9573	0.900018	-0.181802	-0.0629566	-0.151975	-0.132244	0.912411	0.0657607	0.153351	Non_sig
rs1551559	rs1551559_T_C	1.06502	1.04727	1.11943	0.0908849	0.0666333	0.162763	0.106761	1.07681	0.0659442	0.153351	Non_sig
rs1712512	rs1712512_T_A	1.17829	1.3574	1.13654	0.236696	0.440843	0.184649	0.287396	1.22044	0.0666846	0.154345	Non_sig
rs1143679	rs1143679_A_G	1.03481	1.03245	1.07286	0.0493638	0.0460727	0.101456	0.0656307	1.04654	0.0672513	0.154929	Non_sig
rs6612694	rs6612694_A_G	0.836932	0.772524	0.635408	-0.256817	-0.372348	-0.654245	-0.427803	0.743393	0.0684023	0.156848	Non_sig
rs11861236	rs11861236_C_T	1.21618	1.08878	1.10289	0.282354	0.122717	0.141293	0.182122	1.13455	0.0687828	0.15699	Non_sig
rs12919083	rs12919083_C_A	1.11639	1.04585	1.05975	0.158843	0.0646723	0.0837176	0.102411	1.07357	0.0705543	0.160292	Non_sig
rs4402013	rs4402013_T_A	1.17082	1.0519	1.13941	0.227522	0.0729969	0.188286	0.162935	1.11956	0.0723266	0.163262	Non_sig
rs56136409	rs56136409_G_C	1.06897	1.05399	1.13824	0.0962154	0.0758566	0.186801	0.119624	1.08645	0.0725239	0.163262	Non_sig
rs6032664	rs6032664_T_A	1.06382	1.07013	1.022	0.0892592	0.0977877	0.0313922	0.072813	1.05177	0.0731561	0.163936	Non_sig
rs9806906	rs9806906_A_G	1.02971	1.0945	1.06605	0.0422333	0.130274	0.0922783	0.088262	1.06309	0.0742599	0.165657	Non_sig
rs4826492	rs4826492_C_T	1.07443	1.20549	1.10339	0.103575	0.269622	0.141941	0.171713	1.12639	0.0758469	0.168005	Non_sig
rs1967450	rs1967450_T_C	0.911096	0.738862	0.763288	-0.134326	-0.436623	-0.389701	-0.320217	0.80095	0.0763197	0.168005	Non_sig
rs2087507	rs2087507_T_G	0.519002	0.705094	0.780263	-0.946188	-0.504112	-0.357968	-0.602756	0.658495	0.0763348	0.168005	Non_sig
rs2224092	rs2224092_A_G	0.840189	0.949417	0.863445	-0.251215	-0.0748855	-0.211824	-0.179308	0.883126	0.0784945	0.1713	Non_sig
rs113665284	rs113665284_A_G	1.03632	1.09389	1.04475	0.0514687	0.129472	0.0631522	0.0813643	1.05802	0.0787353	0.1713	Non_sig
rs201897302	rs201897302_-_TG	0.741636	0.866569	0.886404	-0.431216	-0.206613	-0.173963	-0.270598	0.828976	0.0788745	0.1713	Non_sig
rs2873174	rs2873174_G_A	0.883106	0.963253	0.88659	-0.179342	-0.0540135	-0.173661	-0.135672	0.910246	0.07998	0.171467	Non_sig
rs112141468	rs112141468_T_C	0.923982	0.928136	0.838439	-0.114063	-0.107591	-0.254222	-0.158626	0.895878	0.0801554	0.171467	Non_sig
rs12790010	rs12790010_C_T	0.959798	0.872166	0.876181	-0.0591977	-0.197325	-0.190699	-0.149074	0.901829	0.0802323	0.171467	Non_sig
rs56327845	rs56327845_T_C	0.92207	0.974335	0.9501	-0.117052	-0.0375108	-0.0738489	-0.0761372	0.948594	0.0803425	0.171467	Non_sig
rs1143683	rs1143683_T_C	0.682805	0.893927	0.693668	-0.550455	-0.161771	-0.527683	-0.413303	0.750902	0.0816393	0.173484	Non_sig
rs35039135	rs35039135_-_ATTT	1.30065	1.19093	1.08276	0.379237	0.252091	0.114707	0.248678	1.18812	0.0827951	0.174551	Non_sig
rs4660116	rs4660116_C_T	0.877709	0.770989	0.908121	-0.188185	-0.375217	-0.139044	-0.234149	0.850187	0.08285	0.174551	Non_sig
rs9909432	rs9909432_C_T	0.906058	0.815227	0.927408	-0.142325	-0.294726	-0.108724	-0.181925	0.881526	0.0863335	0.181117	Non_sig
rs12793224	rs12793224_A_G	0.953767	0.938876	0.878102	-0.068291	-0.090994	-0.18754	-0.115608	0.922993	0.0871268	0.182006	Non_sig
rs11353498	rs11353498_-_T	1.03226	1.09963	1.12742	0.0458055	0.137018	0.173021	0.118615	1.08569	0.0885516	0.183583	Non_sig
rs5914731	rs5914731_C_T	0.832235	0.946905	0.894739	-0.264937	-0.0787084	-0.160461	-0.168035	0.890054	0.0892995	0.183583	Non_sig
rs112020444	rs112020444_T_C	0.919867	0.978381	0.927757	-0.120503	-0.0315312	-0.108181	-0.0867383	0.941649	0.0893712	0.183583	Non_sig
rs77642050	rs77642050_A_G	0.466178	0.600228	0.808958	0.101048	-0.736419	-0.305864	-0.714444	0.60944	0.089757	0.183583	Non_sig
rs9782955	rs9782955_C_T	1.01961	1.07733	1.05952	0.0280112	0.107456	0.0834147	0.0729606	1.05187	0.0901087	0.183583	Non_sig
rs922483	rs922483_T_C	0.960297	0.973632	0.923726	-0.058448	-0.0385513	-0.114463	-0.0704874	0.952316	0.0901156	0.183583	Non_sig
rs2250788	rs2250788_G_A	0.967755	0.968455	0.991623	-0.0472868	-0.0462431	-0.0121362	-0.035222	0.975882	0.0927614	0.188195	Non_sig
rs61823879	rs61823879_C_A	1.04433	1.19739	1.14076	0.0625715	0.259891	0.19	0.170821	1.1257	0.0978496	0.197293	Non_sig
rs67600807	rs67600807_G_A	1.17153	1.07974	1.05254	0.228393	0.11068	0.0738718	0.137648	1.10011	0.098046	0.197293	Non_sig
rs2873173	rs2873173_A_G	1.03626	1.15316	1.0996	0.0513911	0.205593	0.136981	0.131322	1.0953	0.0985983	0.197597	Non_sig
rs2075596	rs2075596_G_A	0.931483	0.952937	0.861689	-0.102399	-0.0695472	-0.21476	-0.128902	0.914527	0.0993008	0.1982	Non_sig
rs111826178	rs111826178_T_C	0.941909	0.970842	0.981616	-0.0863408	-0.0426923	-0.0267701	-0.0519344	0.964642	0.1002	0.199	Non_sig
rs66650460	rs66650460_T_C	0.895717	0.925467	0.789158	-0.158885	-0.111747	-0.341614	-0.204082	0.868091	0.100509	0.199	Non_sig
rs6643656	rs6643656_G_C	1.27157	1.20917	1.05252	0.346609	0.274014	0.0738419	0.231488	1.17405	0.104957	0.206974	Non_sig
rs13137144	rs13137144_A_G	0.984854	0.976823	0.994578	-0.0220189	-0.0338307	-0.00784388	-0.0212311	0.985391	0.105709	0.207628	Non_sig
rs4826512	rs4826512_A_G	1.30243	1.07679	1.1438	0.381207	0.106731	0.193831	0.227256	1.17061	0.106979	0.208984	Non_sig
rs9941107	rs9941107_A_G	0.672886	0.809343	0.899659	-0.571566	-0.305177	-0.152549	-0.343097	0.788347	0.107248	0.208984	Non_sig
rs7776439	rs7776439_G_T	1.04167	1.0181	1.01312	0.0589	0.0258722	0.0187996	0.0345239	1.02422	0.107803	0.209198	Non_sig
rs3800392	rs3800392_C_T	1.07904	1.22009	1.07521	0.10975	0.286988	0.10462	0.167119	1.12281	0.108206	0.209198	Non_sig
rs16922472	rs16922472_T_A	1.53216	1.09831	1.31801	0.615567	0.13528	0.398366	0.383071	1.30412	0.110114	0.212056	Non_sig
rs13208149	rs13208149_G_A	1.12944	1.0899	1.02518	0.175602	0.124191	0.0358788	0.11189	1.08064	0.111221	0.213354	Non_sig
rs112797570	rs112797570_A_G	1.05663	1.01336	1.07247	0.0794738	0.0191517	0.100932	0.0665193	1.04719	0.11295	0.215831	Non_sig
rs34749007	rs34749007_A_G	0.992228	0.9591	0.969901	-0.0112564	-0.0602463	-0.0440907	-0.0385311	0.973646	0.11606	0.220916	Non_sig
rs204139	rs204139_T_A	1.04309	1.14399	1.05598	0.0608632	0.19407	0.0785785	0.11117	1.0801	0.116897	0.221654	Non_sig
rs12531540	rs12531540_T_C	1.14623	1.02369	1.10974	0.196891	0.0337829	0.150226	0.126967	1.092	0.120175	0.226996	Non_sig
rs367701385	rs367701385_-_A	0.851991	0.899583	0.970973	-0.23109	-0.152671	-0.0424968	-0.142086	0.906208	0.121726	0.22905	Non_sig
rs7486387	rs7486387_A_G	0.950865	0.731586	0.781067	-0.0726872	-0.450901	-0.356481	-0.293356	0.816001	0.123004	0.230575	Non_sig
rs114332784	rs114332784_T_C	1.1551	1.08888	1.027	0.208024	0.122851	0.0384426	0.123106	1.08908	0.128378	0.239735	Non_sig
rs9469843	rs9469843_A_G	1.00959	1.05668	1.0349	0.013764	0.0795451	0.0494879	0.047599	1.03354	0.129315	0.240575	Non_sig
rs3024493	rs3024493_A_C	1.29273	1.05428	1.13993	0.370419	0.07626	0.188941	0.211873	1.15819	0.13195	0.243383	Non_sig
rs35393613	rs35393613_T_C	1.17651	1.9883	1.36148	0.234513	0.991537	0.445175	0.557075	1.47128	0.132222	0.243383	Non_sig
rs74928591	rs74928591_C_A	1.04955	1.02443	1.11076	0.0697763	0.0348224	0.151552	0.0853835	1.06097	0.132305	0.243383	Non_sig
rs13195029	rs13195029_T_C	1.26022	1.11234	1.05299	0.333677	0.153593	0.0744855	0.187252	1.13859	0.134672	0.246816	Non_sig
rs9380502	rs9380502_A_G	0.799677	0.833548	0.972497	-0.32251	-0.262663	-0.040235	-0.208469	0.865455	0.135925	0.248189	Non_sig
rs35260419	rs35260419_-_T	1.21679	1.04672	1.0875	0.283081	0.0658731	0.121017	0.156657	1.1147	0.13815	0.251321	Non_sig
rs5960763	rs5960763_G_A	0.897909	0.869828	0.983264	-0.155359	-0.201199	-0.0243494	-0.126969	0.915753	0.138807	0.251587	Non_sig
rs11716451	rs11716451_G_A	0.880956	0.821929	0.974511	-0.182858	-0.282915	-0.0372502	-0.167674	0.890277	0.143095	0.25841	Non_sig
rs5960239	rs5960239_T_G	1.04312	1.05036	1.00498	0.0609053	0.0708898	0.00717395	0.046323	1.03263	0.144037	0.259162	Non_sig
rs3794060	rs3794060_T_C	1.17505	1.1431	1.01604	0.232724	0.192957	0.0229533	0.149545	1.10922	0.145666	0.26114	Non_sig
rs200893385	rs200893385_-_A	0.949871	0.954974	0.851425	-0.0741963	-0.0664667	-0.232049	-0.124237	0.917489	0.14787	0.26413	Non_sig
rs4438945	rs4438945_T_C	0.787552	0.905938	0.952397	-0.344553	-0.142515	-0.0703654	-0.185811	0.879155	0.151829	0.270223	Non_sig
rs17057846	rs17057846_A_G	0.933719	0.951896	0.82066	-0.09894	-0.0711236	-0.285143	-0.151736	0.900167	0.152453	0.270358	Non_sig
rs12806844	rs12806844_A_G	1.3056	1.14524	1.041	0.384716	0.195645	0.0579711	0.212777	1.15892	0.153715	0.271619	Non_sig
rs145107403	rs145107403_-_ATATC	0.955377	0.974244	0.994293	-0.0658577	-0.0376455	-0.00825737	-0.0372535	0.974508	0.154392	0.271839	Non_sig
rs4239702	rs4239702_C_T	0.955952	0.977525	0.993445	-0.0649898	-0.0327939	-0.00948838	-0.0357574	0.97552	0.156343	0.273901	Non_sig
rs28648398	rs28648398_C_G	0.937755	0.849455	0.967412	-0.0927171	-0.235391	-0.047797	-0.125302	0.916812	0.157065	0.273901	Non_sig
rs9380501	rs9380501_C_T	0.992709	0.925884	0.950646	-0.0105569	-0.111096	-0.0730198	-0.0648909	0.956018	0.157229	0.273901	Non_sig
rs12536719	rs12536719_T_C	0.987618	0.923151	0.963722	-0.0179747	-0.115361	-0.0533118	-0.0622158	0.957792	0.160405	0.278449	Non_sig
rs4826476	rs4826476_G_A	1.03008	1.16753	1.06139	0.0427561	0.223464	0.0859549	0.117392	1.08477	0.16399	0.283674	Non_sig
rs11865746	rs11865746_G_T	1.01011	1.1042	1.05648	0.0145169	0.142995	0.07926	0.0789241	1.05623	0.16715	0.288129	Non_sig
rs3800393	rs3800393_T_C	0.98856	0.941945	0.893884	-0.016599	-0.0862853	-0.16184	-0.0882413	0.940669	0.170052	0.29211	Non_sig
rs2281218	rs2281218_G_T	1.2784	1.06655	1.06875	0.354336	0.0929469	0.0959222	0.181068	1.13372	0.171796	0.294081	Non_sig
rs2284196	rs2284196_C_T	0.787721	0.990721	0.834855	-0.344243	-0.01345	-0.260403	-0.206032	0.866918	0.173652	0.29623	Non_sig
rs10936599	rs10936599_T_C	1.04396	1.23527	1.07198	0.0620651	0.304831	0.100283	0.155726	1.11398	0.174771	0.29711	Non_sig
rs10581116	rs10581116_-_TTT	1.06535	1.27055	1.06359	0.091321	0.345452	0.0889478	0.17524	1.12915	0.175704	0.29767	Non_sig
rs35203657	rs35203657_C_G	1.0644	1.12301	1.00987	0.0900388	0.167372	0.0141706	0.0905272	1.06476	0.177266	0.297872	Non_sig
rs885743	rs885743_A_T	1.00866	1.04977	1.09826	0.0124396	0.0700753	0.135219	0.0725779	1.05159	0.177327	0.297872	Non_sig
rs960709	rs960709_G_A	1.05587	1.1836	1.03445	0.0784312	0.243178	0.0488618	0.12349	1.08937	0.177793	0.297872	Non_sig
rs7882218	rs7882218_G_A	0.953707	0.75782	0.904382	-0.0683826	-0.400073	-0.144995	-0.204483	0.867849	0.17824	0.297872	Non_sig
rs17421	rs17421_C_G	1.16011	1.11373	1.00479	0.214268	0.155406	0.00689348	0.125522	1.0909	0.178903	0.297971	Non_sig
rs12400188	rs12400188_A_G	1.29099	1.01431	1.16561	0.368481	0.0204959	0.221089	0.203355	1.15137	0.181275	0.300904	Non_sig
rs1453560	rs1453560_G_T	1.15122	1.00479	1.10069	0.203162	0.00689325	0.138411	0.116155	1.08384	0.181922	0.300966	Non_sig
rs113466546	rs113466546_A_G	1.09684	1.00539	1.05441	0.13335	0.00775347	0.0764404	0.0725147	1.05155	0.183897	0.301928	Non_sig
rs12384714	rs12384714_C_T	0.910903	0.887519	0.998545	-0.134631	-0.172149	-0.00210126	-0.102961	0.93112	0.184028	0.301928	Non_sig
rs8068894	rs8068894_G_A	1.02296	1.16782	1.06043	0.0327453	0.223817	0.0846459	0.113736	1.08203	0.184342	0.301928	Non_sig
rs9931397	rs9931397_C_G	0.659206	1.00252	0.686649	-0.601199	0.00362859	-0.542355	-0.379975	0.768451	0.187178	0.305558	Non_sig
rs148744983	rs148744983_A_G	1.10964	1.2186	1.01273	0.150087	0.285231	0.0182564	0.151191	1.11049	0.188814	0.307211	Non_sig
rs5914780	rs5914780_T_C	1.09206	1.01146	1.0344	0.127046	0.0164387	0.0487902	0.0640918	1.04543	0.190192	0.308436	Non_sig
rs9894898	rs9894898_C_T	1.0011	0.917726	0.929004	0.00158291	-0.123864	-0.106243	-0.0761748	0.948569	0.191525	0.309013	Non_sig
rs35405174	rs35405174_G_A	1.03107	1.00676	1.07293	0.0441417	0.0097257	0.101558	0.0518084	1.03656	0.192759	0.309013	Non_sig
rs17676923	rs17676923_T_C	0.790559	0.848626	0.998397	-0.339054	-0.2368	-0.00231379	-0.192723	0.874953	0.192862	0.309013	Non_sig
rs4921502	rs4921502_A_G	1.09065	1.14076	1.00198	0.125183	0.18999	0.00285493	0.106009	1.07625	0.193055	0.309013	Non_sig
rs4944946	rs4944946_C_G	1.03378	1.04145	0.999309	0.0479326	0.0586	-0.000996628	0.0351787	1.02468	0.195236	0.311135	Non_sig
rs6612692	rs6612692_C_G	0.95822	0.901823	0.740873	-0.0615708	-0.149084	-0.432701	-0.214452	0.861874	0.195643	0.311135	Non_sig
rs144077726	rs144077726_-_CAAAAA	1.22738	1.14454	1.00148	0.29558	0.194764	0.0021269	0.164157	1.12051	0.196778	0.311934	Non_sig
rs4843323	rs4843323_T_C	0.863002	0.801449	0.999474	-0.212564	-0.319317	-0.000759308	-0.177547	0.884205	0.198327	0.313383	Non_sig
rs9469847	rs9469847_C_T	1.2239	0.998796	1.13386	0.291488	-0.00173875	0.181245	0.156998	1.11496	0.207774	0.327048	Non_sig
rs36017297	rs36017297_-_T	0.980815	0.937064	0.990492	-0.027947	-0.0937806	-0.0137834	-0.0451703	0.969175	0.208302	0.327048	Non_sig
rs6655268	rs6655268_C_A	0.699465	0.974545	0.862489	-0.515677	-0.0371989	-0.213422	-0.255433	0.837736	0.209021	0.327134	Non_sig
rs11606611	rs11606611_G_C	0.874774	0.951719	0.98733	-0.193017	-0.071393	-0.0183964	-0.0942689	0.936747	0.209757	0.327247	Non_sig
rs9462002	rs9462002_G_A	1.34118	1.10592	1.03266	0.423499	0.14525	0.0463585	0.205036	1.15272	0.211008	0.328161	Non_sig
rs2668010	rs2668010_T_C	0.977953	1.00099	0.967435	-0.032163	0.0014341	-0.0477631	-0.026164	0.982028	0.213248	0.330602	Non_sig
rs55992502	rs55992502_T_C	0.806132	0.993483	0.903395	-0.310912	-0.0094333	-0.146572	-0.155639	0.897735	0.21603	0.333864	Non_sig
rs13200792	rs13200792_T_C	0.934621	1.00429	0.949275	-0.0975463	0.00617086	-0.0751018	-0.0554924	0.962266	0.220236	0.339301	Non_sig
rs5753607	rs5753607_A_G	0.956414	0.835815	0.97447	-0.0642931	-0.258744	-0.037311	-0.120116	0.920114	0.227195	0.347861	Non_sig
rs201395507	rs201395507_-_TCTG	1.24747	1.49398	0.99106	0.319001	0.579164	-0.0129562	0.295069	1.22694	0.227203	0.347861	Non_sig
rs2075742	rs2075742_C_G	0.988622	1.11997	1.10374	-0.0165094	0.163454	0.142402	0.0964488	1.06914	0.231624	0.353375	Non_sig
rs5914839	rs5914839_C_T	1.00458	1.05594	1.14622	0.00659626	0.0785303	0.19688	0.0940021	1.06733	0.232239	0.353375	Non_sig
rs4944946	rs4944946_T_G	0.917764	0.882217	1.00926	-0.123805	-0.180794	0.0132986	-0.0971003	0.93491	0.233879	0.354482	Non_sig
rs9380497	rs9380497_A_G	1.01301	0.866577	0.896793	0.018652	-0.206599	-0.157153	-0.115033	0.923361	0.234404	0.354482	Non_sig
rs1056538	rs1056538_A_G	0.929998	0.816808	0.990222	-0.104701	-0.291931	-0.0141767	-0.136936	0.909448	0.236041	0.355866	Non_sig
rs200793875	rs200793875_A_C	0.849625	1.01373	0.892069	-0.235103	0.0196675	-0.164772	-0.126736	0.915901	0.237186	0.356502	Non_sig
rs5960210	rs5960210_G_A	0.993651	1.05538	1.04788	-0.00918815	0.0777562	0.067469	0.0453457	1.03193	0.240094	0.35839	Non_sig
rs5875511	rs5875511_-_AT	1.04183	1.09345	0.999011	0.0591165	0.128885	-0.00142686	0.0621914	1.04405	0.240363	0.35839	Non_sig
rs6521434	rs6521434_G_A	1.02124	1.00304	1.06334	0.0303159	0.00438609	0.0886009	0.041101	1.0289	0.240623	0.35839	Non_sig
rs5987212	rs5987212_C_T	1.17883	1.04351	1.01708	0.237354	0.061439	0.02443	0.107741	1.07754	0.242615	0.360153	Non_sig
rs35414340	rs35414340_T_C	0.979133	1.18309	1.30052	-0.0304233	0.242558	0.379091	0.197075	1.14637	0.243267	0.360153	Non_sig
rs8068125	rs8068125_C_T	1.00508	0.950866	0.96736	0.00731024	-0.0726855	-0.0478753	-0.0377502	0.974173	0.25139	0.371064	Non_sig
rs112771646	rs112771646_C_A	0.712642	1.03607	0.799569	-0.48875	0.05112	-0.322706	-0.253445	0.838891	0.253311	0.372783	Non_sig
rs67898294	rs67898294_T_C	0.946056	0.995957	0.98569	-0.080003	-0.00584436	-0.0207939	-0.0355471	0.975662	0.257014	0.377108	Non_sig
rs2421050	rs2421050_C_T	0.94404	0.998598	0.981427	-0.0830805	-0.00202407	-0.0270464	-0.0373837	0.97442	0.259111	0.379055	Non_sig
rs180769054	rs180769054_A_G	1.02147	1.01326	0.997571	0.0306407	0.0190028	-0.00350926	0.0153781	1.01072	0.264724	0.385658	Non_sig
rs34767000	rs34767000_G_A	0.947057	0.992163	0.991535	-0.0784769	-0.011351	-0.0122644	-0.0340307	0.976688	0.265383	0.385658	Non_sig
rs7621631	rs7621631_A_C	0.845787	0.986191	0.963273	-0.241634	-0.0200606	-0.053983	-0.105226	0.929659	0.266284	0.385658	Non_sig
rs11864503	rs11864503_C_T	1.01334	0.835077	0.915145	0.0191198	-0.260019	-0.127927	-0.122942	0.918313	0.266766	0.385658	Non_sig
rs4944946	rs4944946_A_G	0.89113	0.953109	1.00491	-0.166293	-0.0692866	0.00707189	-0.0761692	0.948573	0.268235	0.385658	Non_sig
rs3132443	rs3132443_A_G	0.941218	0.78225	0.985156	-0.0873988	-0.354299	-0.0215763	-0.154425	0.898491	0.268318	0.385658	Non_sig
rs6839933	rs6839933_G_T	1.12466	1.05671	0.99176	0.169493	0.0795782	-0.0119375	0.0790446	1.05632	0.270303	0.386782	Non_sig
rs12408736	rs12408736_C_T	1.09585	0.984749	1.07549	0.132047	-0.0221716	0.104988	0.0716211	1.0509	0.270922	0.386782	Non_sig
rs2569693	rs2569693_T_C	1.01195	1.01638	1.10242	0.0171386	0.0234451	0.140677	0.0604201	1.04277	0.271453	0.386782	Non_sig
rs11191667	rs11191667_A_G	1.00182	1.0623	1.22941	0.0026167	0.0871869	0.297962	0.129255	1.09373	0.278904	0.394831	Non_sig
rs12422045	rs12422045_A_G	1.0207	1.00011	1.06994	0.0295598	0.000157798	0.097535	0.0424175	1.02984	0.279119	0.394831	Non_sig
rs10821946	rs10821946_T_C	0.948144	1.00663	0.871816	-0.0768214	0.00953305	-0.197904	-0.0883975	0.940567	0.279505	0.394831	Non_sig
rs2041670	rs2041670_A_G	1.05052	0.802698	0.807838	0.0710977	-0.31707	-0.307862	-0.184612	0.879886	0.285658	0.40237	Non_sig
rs111379006	rs111379006_A_G	1.0856	1.01032	1.01063	0.118495	0.0148054	0.0152535	0.0495179	1.03492	0.287565	0.403902	Non_sig
rs2266886	rs2266886_C_T	1.04986	1.02684	0.993499	0.0701954	0.0382106	-0.00940908	0.032999	1.02314	0.289754	0.405141	Non_sig
rs13199775	rs13199775_T_A	0.98951	0.991843	0.927451	-0.015214	-0.011817	-0.108657	-0.0452294	0.969136	0.290091	0.405141	Non_sig
rs2007132	rs2007132_T_G	0.895315	0.915462	1.02347	-0.159532	-0.127429	0.0334709	-0.0844967	0.943113	0.292652	0.407408	Non_sig
rs5914766	rs5914766_C_T	1.02198	0.914533	0.833272	0.03136	-0.128893	-0.263141	-0.120225	0.920044	0.293367	0.407408	Non_sig
rs12211943	rs12211943_A_G	1.66154	0.960872	1.22279	0.732517	-0.0575841	0.290181	0.321704	1.24981	0.294674	0.408073	Non_sig
rs67388064	rs67388064_T_C	1.22875	0.937829	1.25409	0.297195	-0.0926027	0.326641	0.177078	1.13059	0.320262	0.442266	Non_sig
rs538291566	rs538291566_A_G	0.988383	1.03413	1.07013	-0.0168575	0.0484161	0.0977839	0.0431142	1.03034	0.323638	0.445083	Non_sig
rs4944955	rs4944955_T_C	0.7527	1.03102	0.903575	-0.409853	0.0440775	-0.146284	-0.170687	0.88842	0.324107	0.445083	Non_sig
rs2849018	rs2849018_C_T	1.24827	0.982994	1.06834	0.319925	-0.0247452	0.0953747	0.130185	1.09443	0.326412	0.447003	Non_sig
rs3117577	rs3117577_G_A	1.24355	0.951216	1.13721	0.314467	-0.0721557	0.185493	0.142601	1.10389	0.336327	0.459306	Non_sig
rs573905	rs573905_G_A	0.814383	0.944349	1.02094	-0.29622	-0.0826079	0.029893	-0.116312	0.922543	0.347975	0.472799	Non_sig
rs12384878	rs12384878_G_C	1.09684	1.01863	0.995657	0.133357	0.0266286	-0.006279	0.0512355	1.03615	0.348126	0.472799	Non_sig
rs7612923	rs7612923_G_A	1.13487	0.959958	1.10611	0.182525	-0.0589572	0.145497	0.089688	1.06414	0.354748	0.48047	Non_sig
rs35552623	rs35552623_-_A	1.06446	0.863168	0.822048	0.0901153	-0.212287	-0.282706	-0.134959	0.910696	0.359294	0.485293	Non_sig
rs9652582	rs9652582_A_G	0.854523	0.893396	1.05187	-0.226809	-0.162628	0.0729497	-0.105496	0.929486	0.366563	0.493391	Non_sig
rs112599791	rs112599791_A_G	0.959948	1.13173	1.09621	-0.0589715	0.178534	0.132528	0.0840303	1.05998	0.367291	0.493391	Non_sig
rs35285078	rs35285078_-_C	1.00549	1.02572	0.997614	0.00789651	0.0366314	-0.00344676	0.0136937	1.00954	0.369717	0.4953	Non_sig
rs11697848	rs11697848_T_C	1.04417	0.991481	1.01614	0.0623599	-0.0123425	0.0230926	0.02437	1.01704	0.375905	0.502226	Non_sig
rs4948496	rs4948496_C_T	0.972303	1.01463	0.88905	-0.0405216	0.0209608	-0.169663	-0.0630747	0.957222	0.378174	0.502564	Non_sig
rs114496587	rs114496587_G_A	1.1965	0.913813	1.34361	0.258821	-0.130028	0.426115	0.184969	1.13679	0.378197	0.502564	Non_sig
rs72910167	rs72910167_A_G	1.17032	1.22281	0.929438	0.226904	0.290199	-0.10557	0.137178	1.09975	0.37997	0.503562	Non_sig
rs12923054	rs12923054_T_C	1.12841	1.3219	0.934527	0.174288	0.402616	-0.0976923	0.159737	1.11708	0.384441	0.508122	Non_sig
rs3765107	rs3765107_G_A	0.931497	1.03914	0.879686	-0.102376	0.0553968	-0.18494	-0.0773063	0.947826	0.387257	0.510282	Non_sig
rs11577537	rs11577537_A_G	0.916497	0.910045	1.03996	-0.125798	-0.13599	0.0565281	-0.0684201	0.953682	0.388146	0.510282	Non_sig
rs55760657	rs55760657_T_C	1.037	1.74846	0.988516	0.0524188	0.806082	-0.0166644	0.280612	1.21471	0.39844	0.522422	Non_sig
rs7198004	rs7198004_G_A	0.985312	1.13482	1.02161	-0.0213479	0.182462	0.0308426	0.0639855	1.04535	0.405048	0.529679	Non_sig
rs2943255	rs2943255_C_A	0.931063	0.989062	1.00804	-0.103049	-0.0158677	0.0115462	-0.0357903	0.975497	0.409058	0.533507	Non_sig
rs374398211	rs374398211_G_A	0.976928	0.62609	1.01364	-0.0336764	-0.675557	0.0195384	-0.229898	0.852695	0.411544	0.534359	Non_sig
rs57892632	rs57892632_T_C	0.914788	1.03516	0.94092	-0.128491	0.0498536	-0.0878556	-0.0554976	0.962263	0.411879	0.534359	Non_sig
rs5913943	rs5913943_T_G	0.842988	1.06864	0.893038	-0.246415	0.0957825	-0.163206	-0.104613	0.930054	0.416807	0.538722	Non_sig
rs3210879	rs3210879_C_T	1.01631	0.974147	0.956428	0.0233432	-0.0377881	-0.0642717	-0.0262389	0.981977	0.418286	0.538722	Non_sig
rs3800392	rs3800392_A_T	1.00568	0.996103	1.01357	0.00817792	-0.00563278	0.0194432	0.00732945	1.00509	0.41852	0.538722	Non_sig
rs11191683	rs11191683_T_G	1.17377	0.951082	1.07633	0.231151	-0.0723583	0.106114	0.0883023	1.06312	0.421623	0.541302	Non_sig
rs526734	rs526734_T_C	0.994736	0.961242	1.00484	-0.00761396	-0.0570282	0.00697064	-0.0192239	0.986763	0.425473	0.544827	Non_sig
rs9901483	rs9901483_A_T	1.09277	0.960987	1.07097	0.12799	-0.0574109	0.0989161	0.0564983	1.03994	0.429879	0.54801	Non_sig
rs11968954	rs11968954_T_C	1.04621	1.00432	0.995527	0.0651721	0.00622423	-0.00646731	0.021643	1.01511	0.430182	0.54801	Non_sig
rs113894104	rs113894104_T_C	1.05021	1.04437	0.97644	0.0706761	0.0626312	-0.034397	0.0329701	1.02312	0.431802	0.548655	Non_sig
rs5914725	rs5914725_T_G	1.00464	0.99426	1.05806	0.00668462	-0.00830437	0.0814262	0.0266022	1.01861	0.438923	0.55627	Non_sig
rs523886	rs523886_A_G	0.941843	1.02354	0.967397	-0.0864416	0.0335718	-0.0478202	-0.0335633	0.977004	0.442825	0.55906	Non_sig
rs12794668	rs12794668_T_C	0.711191	0.992598	1.01959	-0.491692	-0.0107182	0.027993	-0.158139	0.89618	0.443966	0.55906	Non_sig
rs12920597	rs12920597_T_C	0.997652	1.12457	0.997944	-0.00339124	0.169368	-0.00296868	0.054336	1.03838	0.444526	0.55906	Non_sig
rs4660117	rs4660117_G_C	1.04514	0.926231	0.918654	0.063703	-0.110555	-0.122406	-0.0564195	0.961648	0.447326	0.559731	Non_sig
rs11802759	rs11802759_G_A	0.961305	1.03758	0.860287	-0.0569334	0.0532286	-0.217111	-0.0736052	0.95026	0.447331	0.559731	Non_sig
rs910051	rs910051_G_T	1.11703	1.05442	0.959696	0.15967	0.0764447	-0.0593499	0.0589217	1.04169	0.453403	0.565893	Non_sig
rs9746695	rs9746695_C_T	0.941076	1.10275	1.12441	-0.0876173	0.141109	0.169171	0.0742212	1.05279	0.457761	0.569889	Non_sig
rs34933034	rs34933034_A_G	0.707956	1.14577	0.839615	-0.498268	0.19632	-0.2522	-0.184716	0.879822	0.459529	0.57065	Non_sig
rs200906779	rs200906779_G_T	1.02235	0.980984	1.05749	0.0318921	-0.0276986	0.080645	0.0282795	1.0198	0.461967	0.572236	Non_sig
rs10773578	rs10773578_C_G	1.03441	0.86037	0.971858	0.0488052	-0.216971	-0.041182	-0.0697825	0.952782	0.4656	0.57529	Non_sig
rs13124747	rs13124747_G_A	0.737693	0.699865	1.21688	-0.438908	-0.514852	0.283192	-0.223523	0.856472	0.47213	0.58107	Non_sig
rs12841797	rs12841797_G_T	1.02212	0.85307	0.99029	0.0315601	-0.229264	-0.0140767	-0.0705936	0.952246	0.472635	0.58107	Non_sig
rs2719235	rs2719235_G_T	1.04669	0.996607	0.999268	0.0658316	-0.00490278	-0.00105706	0.0199573	1.01393	0.476435	0.584229	Non_sig
rs7086333	rs7086333_T_C	0.980922	0.995733	1.2868	-0.027789	-0.00616976	0.36379	0.109944	1.07919	0.478139	0.584229	Non_sig
rs6611520	rs6611520_T_C	0.960682	1.02875	0.947043	-0.057869	0.0408944	-0.0784985	-0.0318244	0.978183	0.47876	0.584229	Non_sig
rs17425212	rs17425212_T_C	1.10024	1.16726	0.928225	0.137816	0.223124	-0.107454	0.0844954	1.06032	0.483617	0.5887	Non_sig
rs34767000	rs34767000_C_A	0.953255	1.02867	0.957689	-0.0690663	0.040787	-0.0623702	-0.0302165	0.979273	0.484907	0.588816	Non_sig
rs4236040	rs4236040_C_T	0.999474	1.18183	0.982345	-0.000759207	0.24102	-0.025698	0.071521	1.05082	0.488926	0.592237	Non_sig
rs5914800	rs5914800_A_G	0.973865	0.966257	1.01927	-0.0382066	-0.049521	0.0275414	-0.0200621	0.98619	0.491548	0.592631	Non_sig
rs10422359	rs10422359_A_G	0.76635	1.0816	0.939151	-0.383924	0.113168	-0.0905707	-0.120442	0.919906	0.491655	0.592631	Non_sig
rs7190807	rs7190807_C_G	1.01199	1.10407	0.978415	0.0171914	0.142831	-0.0314818	0.0428469	1.03014	0.496062	0.595214	Non_sig
rs111238440	rs111238440_-_A	1.23463	1.06129	0.932668	0.304074	0.0858129	-0.100565	0.0964409	1.06913	0.496213	0.595214	Non_sig
rs6651996	rs6651996_C_T	1.10895	0.919058	1.17779	0.149193	-0.121772	0.236085	0.0878352	1.06277	0.500654	0.598783	Non_sig
rs13240595	rs13240595_A_C	1.1121	1.04924	0.954968	0.153283	0.0693473	-0.0664756	0.0520514	1.03674	0.501618	0.598783	Non_sig
rs10847695	rs10847695_T_C	1.08805	0.928485	1.16357	0.121749	-0.107049	0.218563	0.0777542	1.05537	0.505101	0.601485	Non_sig
rs13334305	rs13334305_T_C	1.00986	0.916209	1.00272	0.0141574	-0.126252	0.0039209	-0.0360578	0.975316	0.508637	0.604236	Non_sig
rs13207848	rs13207848_G_A	1.07409	1.08633	0.949075	0.103114	0.119461	-0.0754053	0.0490564	1.03459	0.514184	0.609358	Non_sig
rs9937645	rs9937645_A_G	1.00175	0.980763	1.115	0.00251582	-0.0280228	0.157048	0.0438469	1.03086	0.523999	0.6195	Non_sig
rs6498160	rs6498160_C_T	0.995671	0.962307	1.01033	-0.00625877	-0.0554308	0.014826	-0.0156212	0.989231	0.531239	0.626558	Non_sig
rs2251056	rs2251056_A_C	0.821468	0.981348	1.05547	-0.283723	-0.0271632	0.0778868	-0.0776666	0.947589	0.544719	0.640922	Non_sig
rs9940397	rs9940397_C_T	0.937021	1.02946	0.977597	-0.093846	0.0418835	-0.0326884	-0.028217	0.980632	0.546806	0.641846	Non_sig
rs56136409	rs56136409_T_C	0.990063	0.956042	1.0172	-0.0144074	-0.0648547	0.0246037	-0.0182195	0.987451	0.554564	0.649406	Non_sig
rs115814834	rs115814834_C_G	1.13992	0.922646	1.08803	0.188933	-0.11615	0.12172	0.0648342	1.04596	0.556119	0.649684	Non_sig
rs9494895	rs9494895_T_C	1.03181	0.979171	0.929569	0.0451746	-0.0303676	-0.105366	-0.0301862	0.979294	0.559139	0.651668	Non_sig
rs9930524	rs9930524_C_T	1.02845	0.96506	0.965042	0.0404738	-0.0513092	-0.0513365	-0.020724	0.985738	0.56807	0.660515	Non_sig
rs5914675	rs5914675_A_G	0.941043	1.07921	1.07732	-0.087668	0.109981	0.107441	0.0432513	1.03043	0.576733	0.669011	Non_sig
rs10803116	rs10803116_T_G	1.01714	0.843671	1.02962	0.024516	-0.245247	0.042107	-0.0595415	0.959569	0.587552	0.67996	Non_sig
rs2736345	rs2736345_G_A	1.01029	1.00257	0.958686	0.0147673	0.00369916	-0.06087	-0.0141345	0.990251	0.609822	0.70408	Non_sig
rs60622779	rs60622779_C_T	1.0303	0.978552	1.02031	0.0430595	-0.0312802	0.0290139	0.0135978	1.00947	0.61146	0.704322	Non_sig
rs189778766	rs189778766_T_G	0.724385	0.717639	1.33519	-0.465171	-0.478669	0.417041	-0.1756	0.885399	0.613555	0.705087	Non_sig
rs3777744	rs3777744_G_A	0.988416	0.952568	1.02384	-0.01681	-0.0701061	0.0339844	-0.0176439	0.987845	0.616569	0.706903	Non_sig
rs2168637	rs2168637_C_T	0.977325	1.04791	1.01109	-0.0330898	0.0675097	0.0159184	0.0167794	1.0117	0.621823	0.711273	Non_sig
rs7341667	rs7341667_A_C	1.15968	1.01971	0.939701	0.213732	0.0281545	-0.0897257	0.0507202	1.03578	0.623777	0.711857	Non_sig
rs7044	rs7044_A_G	0.646483	0.769411	1.37715	-0.629315	-0.378173	0.461686	-0.181934	0.88152	0.636665	0.724887	Non_sig
rs55713402	rs55713402_C_A	1.02715	0.956897	0.983696	0.0386499	-0.063564	-0.023715	-0.0162097	0.988827	0.640423	0.727485	Non_sig
rs113339491	rs113339491_A_G	0.905821	1.13029	1.0924	-0.142702	0.176698	0.1275	0.053832	1.03802	0.642027	0.727631	Non_sig
rs41283584	rs41283584_A_G	0.85971	1.05605	0.999016	-0.218078	0.0786748	-0.00142063	-0.0469414	0.967986	0.649306	0.734193	Non_sig
rs67664566	rs67664566_T_G	1.06314	1.0363	0.95452	0.0883289	0.0514449	-0.0671527	0.0242071	1.01692	0.657181	0.740142	Non_sig
rs2395621	rs2395621_G_A	1.09738	1.04083	0.939476	0.134062	0.05774	-0.0900719	0.03391	1.02378	0.65757	0.740142	Non_sig
rs6457784	rs6457784_T_C	0.948416	0.969545	1.04183	-0.0764088	-0.0446207	0.0591224	-0.0206357	0.985798	0.664134	0.745828	Non_sig
rs1051115	rs1051115_C_G	1.08166	1.04634	0.940177	0.113245	0.0653522	-0.0889962	0.029867	1.02092	0.672926	0.753983	Non_sig
rs7769906	rs7769906_T_C	0.977335	1.03633	0.952061	-0.0330747	0.0514803	-0.0708745	-0.0174896	0.98795	0.676476	0.756242	Non_sig
rs79482832	rs79482832_C_G	0.985192	0.977776	1.01922	-0.0215235	-0.0324243	0.0274676	-0.00882672	0.9939	0.67905	0.757402	Non_sig
rs5960810	rs5960810_T_A	1.04409	0.996886	0.90449	0.062244	-0.0044992	-0.144823	-0.0290262	0.980082	0.681193	0.758077	Non_sig
rs12357548	rs12357548_A_G	0.970604	1.04223	1.01817	-0.0430458	0.0596737	0.0259758	0.0142012	1.00989	0.68477	0.759533	Non_sig
rs280519	rs280519_G_A	1.00215	0.98793	1.02565	0.00309659	-0.0175188	0.0365374	0.00737172	1.00512	0.68581	0.759533	Non_sig
rs6612674	rs6612674_T_C	1.01374	0.978372	1.02985	0.0196807	-0.0315447	0.0424412	0.0101924	1.00709	0.687123	0.759533	Non_sig
rs5960811	rs5960811_A_G	0.918606	1.0024	1.0361	-0.122481	0.00345855	0.05116	-0.0226209	0.984443	0.704925	0.777467	Non_sig
rs11859349	rs11859349_T_C	0.932052	1.12475	0.860892	-0.101518	0.169608	-0.216096	-0.0493351	0.966382	0.708225	0.778447	Non_sig
rs4944956	rs4944956_T_C	1.08564	0.946237	1.02482	0.118549	-0.0797271	0.0353665	0.0247295	1.01729	0.708971	0.778447	Non_sig
rs60087681	rs60087681_G_A	1.47521	0.763337	1.13032	0.56092	-0.389608	0.176727	0.116013	1.08374	0.71516	0.783498	Non_sig
rs58408589	rs58408589_G_A	0.876417	1.11496	0.938562	-0.190311	0.15699	-0.0914761	-0.0415991	0.971577	0.726164	0.792958	Non_sig
rs151025263	rs151025263_-_ATTTATTT	1.00198	0.914479	1.04177	0.00285421	-0.128979	0.0590403	-0.0223613	0.98462	0.727012	0.792958	Non_sig
rs149819751	rs149819751_A_G	1.1343	0.854722	0.933678	0.181805	-0.226474	-0.0990031	-0.0478904	0.96735	0.72966	0.794089	Non_sig
rs11606631	rs11606631_A_C	0.983952	0.991721	1.01406	-0.0233404	-0.0119939	0.0201418	-0.00506421	0.996496	0.734845	0.79797	Non_sig
rs62489069	rs62489069_G_A	0.943995	1.01104	1.01908	-0.0831482	0.0158439	0.0272713	-0.0133443	0.990793	0.740096	0.801906	Non_sig
rs3129956	rs3129956_A_G	1.04341	1.0869	0.929747	0.0613094	0.120224	-0.10509	0.0254812	1.01782	0.74197	0.802174	Non_sig
rs3131383	rs3131383_T_G	1.05722	0.972023	0.999819	0.0802813	-0.0409382	-0.000261481	0.0130272	1.00907	0.749617	0.807499	Non_sig
rs9898031	rs9898031_G_C	0.949223	1.05431	0.96407	-0.0751814	0.0762983	-0.0527907	-0.0172246	0.988132	0.750172	0.807499	Non_sig
rs4921506	rs4921506_A_T	0.993702	1.0875	0.867951	-0.00911555	0.12101	-0.204315	-0.0308068	0.978873	0.775459	0.832901	Non_sig
rs7193268	rs7193268_T_C	1.0269	0.975846	1.01188	0.0382929	-0.0352749	0.0170451	0.00668772	1.00465	0.788558	0.845128	Non_sig
rs3130484	rs3130484_C_T	0.740217	0.691415	1.5481	-0.43398	-0.532376	0.630502	-0.111952	0.925336	0.792027	0.847005	Non_sig
rs5914759	rs5914759_G_A	1.04099	0.943965	0.992738	0.0579587	-0.0831952	-0.0105156	-0.0119174	0.991774	0.797508	0.85102	Non_sig
rs1616369	rs1616369_G_A	0.985975	0.970136	1.03058	-0.0203768	-0.0437413	0.04346	-0.00688604	0.995238	0.81634	0.869235	Non_sig
rs5914835	rs5914835_A_C	1.03484	0.979839	0.971869	0.0494098	-0.0293832	-0.0411665	-0.00704665	0.995128	0.827382	0.879094	Non_sig
rs753859	rs753859_C_G	0.871376	1.04555	1.05054	-0.198633	0.0642641	0.071128	-0.0210804	0.985494	0.834452	0.884699	Non_sig
rs7192287	rs7192287_T_A	0.956311	1.02907	1.00139	-0.0644486	0.041335	0.00200352	-0.00703669	0.995134	0.840871	0.889591	Non_sig
rs3832683	rs3832683_-_A	1.07016	0.931798	1.03061	0.0978249	-0.101911	0.0435024	0.0131386	1.00915	0.846042	0.893145	Non_sig
rs112260932	rs112260932_C_T	0.974984	1.24237	0.880043	-0.0365496	0.313099	-0.184354	0.030732	1.02153	0.854236	0.897479	Non_sig
rs2316885	rs2316885_C_T	0.989299	1.03281	0.967001	-0.0155218	0.0465709	-0.0484106	-0.00578718	0.995997	0.854613	0.897479	Non_sig
rs3024505	rs3024505_A_G	1.08425	0.862421	1.02566	0.116699	-0.213536	0.0365457	-0.020097	0.986166	0.858542	0.897479	Non_sig
rs4810485	rs4810485_G_T	1.13094	0.987645	0.927267	0.177516	-0.0179362	-0.108943	0.0168788	1.01177	0.860154	0.897479	Non_sig
rs13107612	rs13107612_T_C	0.871086	1.16328	0.937279	-0.199113	0.218202	-0.0934491	-0.0247866	0.982966	0.861432	0.897479	Non_sig
rs11059929	rs11059929_A_G	0.997556	1.03192	0.959508	-0.00353032	0.045335	-0.0596327	-0.00594266	0.995889	0.862745	0.897479	Non_sig
rs12972990	rs12972990_G_T	0.996374	0.93732	1.05028	-0.00524099	-0.0933871	0.0707735	-0.00928488	0.993585	0.862891	0.897479	Non_sig
rs3831674	rs3831674_-_T	0.923035	0.977622	1.08265	-0.115542	-0.0326517	0.11456	-0.0112113	0.992259	0.882988	0.916448	Non_sig
rs12800438	rs12800438_A_G	0.974433	0.97789	1.06384	-0.0373655	-0.0322561	0.0892764	0.00655162	1.00455	0.888763	0.920505	Non_sig
rs12220267	rs12220267_T_C	0.993336	0.947428	1.0492	-0.00964647	-0.0779112	0.0692925	-0.0060884	0.995789	0.899291	0.927526	Non_sig
rs912717	rs912717_C_T	1.05861	0.935551	0.994359	0.0821725	-0.0961116	-0.00816092	-0.00736668	0.994907	0.899305	0.927526	Non_sig
rs4029980	rs4029980_C_T	1.01305	0.921633	1.0537	0.0187053	-0.117736	0.0754707	-0.00785325	0.994571	0.903594	0.930004	Non_sig
rs34313362	rs34313362_C_T	0.652537	0.947537	1.47269	-0.615869	-0.0777454	0.558456	-0.0450527	0.969254	0.906546	0.9302	Non_sig
rs150652998	rs150652998_-_T	1.1703	0.936462	0.939366	0.226881	-0.0947072	-0.0902414	0.0139775	1.00974	0.907558	0.9302	Non_sig
rs35789143	rs35789143_A_G	1.04197	0.873446	1.0761	0.0593157	-0.19521	0.105807	-0.0100293	0.993072	0.924416	0.945513	Non_sig
rs6521537	rs6521537_T_G	1.07954	0.985695	0.95016	0.110412	-0.0207863	-0.0737581	0.00528934	1.00367	0.931835	0.949996	Non_sig
rs9467600	rs9467600_T_C	0.945936	1.04195	1.02317	-0.0801858	0.0592885	0.0330486	0.00405046	1.00281	0.933221	0.949996	Non_sig
rs73682127	rs73682127_G_A	0.915585	1.07021	1.03407	-0.127234	0.0979003	0.048331	0.0063324	1.0044	0.93458	0.949996	Non_sig
rs4826507	rs4826507_T_A	0.979092	0.862161	1.16152	-0.0304836	-0.213971	0.216016	-0.00947974	0.993451	0.946267	0.959896	Non_sig
rs11708713	rs11708713_A_G	1.01676	0.974751	1.00627	0.0239747	-0.0368944	0.00902151	-0.00129937	0.9991	0.949893	0.961585	Non_sig
rs11309810	rs11309810_-_G	0.929618	1.21947	0.899684	-0.10529	0.28625	-0.15251	0.00948317	1.00659	0.951833	0.961585	Non_sig
rs12695386	rs12695386_C_T	1.12026	0.940069	0.959247	0.163838	-0.0891614	-0.0600254	0.00488385	1.00339	0.95683	0.964657	Non_sig
rs6673121	rs6673121_G_C	0.898612	1.07117	1.0478	-0.154229	0.0991816	0.0673629	0.00410507	1.00285	0.963603	0.969502	Non_sig
rs4802800	rs4802800_G_C	1.13911	0.998742	0.872069	0.187912	-0.00181567	-0.197486	-0.00379672	0.997372	0.975877	0.979852	Non_sig
rs4826514	rs4826514_G_T	1.05498	0.987008	0.962137	0.0772136	-0.0188669	-0.0556863	0.000886818	1.00061	0.984173	0.986173	Non_sig
rs1854332	rs1854332_C_T	0.970644	1.14377	0.897358	-0.042986	0.193801	-0.156245	-0.00180977	0.998746	0.987592	0.987592	Non_sig

## Sheet: Jurkat Student's t-test
Variant	Compare_nr-vs-r	Rep1_NR/R_ratio	Rep2_NR/R_ratio	Rep3_NR/R_ratio	Rep4_NR/R_ratio	Rep5_NR/R_ratio	Rep1_NR/R_Ratio_Log2	Rep2_NR/R_Ratio_Log2	Rep3_NR/R_Ratio_Log2	Rep4_NR/R_Ratio_Log2	Rep5_NR/R_Ratio_Log2	Log2_Average	Allelic_Fold_Change	P_value	pFDR	Significance
rs10048743	rs10048743_T_G_Non-Ref	1.92936	2.05953	2.41928	2.02298	1.77646	0.94812	1.04231	1.27458	1.01648	0.829005	1.0221	2.03087	0.000151966	0.00325122	Sig
rs10197238	rs10197238_C_T_Non-Ref	1.2371	1.42076	1.43663	1.38714	1.5399	0.306963	0.506663	0.52269	0.472113	0.622836	0.486253	1.4008	0.000694006	0.00891855	Sig
rs10207954	rs10207954_T_A_Non-Ref	0.757373	0.766789	0.93886	0.788575	0.649991	-0.400924	-0.383098	-0.0910178	-0.34268	-0.621509	-0.367846	0.774939	0.012146	0.0556418	Non_sig
rs10208256	rs10208256_G_A_Non-Ref	1.81262	1.80614	1.92308	1.17565	1.90616	0.858076	0.852909	0.943416	0.233458	0.930668	0.763706	1.69785	0.00466202	0.0279721	Sig
rs10409713	rs10409713_T_G_Non-Ref	0.897781	1.27466	0.761787	0.905585	1.16862	-0.155564	0.350113	-0.392541	-0.143078	0.224807	-0.0232528	0.984012	0.872416	0.922754	Non_sig
rs10419617	rs10419617_G_A_Non-Ref	0.150097	0.567528	0.890675	0.73264	0.288055	-2.73604	-0.817238	-0.167029	-0.448825	-1.79559	-1.19294	0.43741	0.0655471	0.158153	Non_sig
rs10499197	rs10499197_G_T_Non-Ref	0.374196	0.715143	1.11588	0.695665	0.669808	-1.41813	-0.483696	0.158187	-0.523536	-0.578181	-0.569072	0.67405	0.0859262	0.183779	Non_sig
rs1051115	rs1051115_C_G_Non-Ref	0.949279	0.69545	0.622879	0.960188	1.0551	-0.0750954	-0.523981	-0.682977	-0.0586112	0.0773757	-0.252658	0.839349	0.162544	0.287448	Non_sig
rs1056538	rs1056538_A_G_Non-Ref	0.962018	1.3887	1.34535	1.06538	1.31586	-0.0558637	0.473735	0.427981	0.0913675	0.396004	0.266645	1.20301	0.063971	0.156682	Non_sig
rs1059702	rs1059702_G_A_Non-Ref	0.354913	0.343967	0.320746	0.401145	0.305176	-1.49446	-1.53966	-1.6405	-1.3178	-1.71229	-1.54094	0.343661	2.18581e-05	0.00105856	Sig
rs10748841	rs10748841_A_G_Non-Ref	0.85888	1.08522	0.785563	0.844499	0.822062	-0.219471	0.117987	-0.348201	-0.243833	-0.282681	-0.19524	0.873428	0.0741707	0.169777	Non_sig
rs10773578	rs10773578_C_G_Non-Ref	0.76436	0.900016	1.00432	1.00689	0.817045	-0.387676	-0.151978	0.00622459	0.00990067	-0.291513	-0.163008	0.893161	0.108873	0.219691	Non_sig
rs10803116	rs10803116_T_G_Non-Ref	1.17307	1.31826	0.786597	1.18451	1.12752	0.230291	0.398631	-0.346303	0.244288	0.173156	0.140012	1.10191	0.332744	0.484121	Non_sig
rs10821946	rs10821946_T_C_Non-Ref	1.06841	0.94227	1.02962	1.21837	0.845724	0.095468	-0.085788	0.0421105	0.284958	-0.241741	0.0190015	1.01326	0.840216	0.9058	Non_sig
rs10845615	rs10845615_A_G_Non-Ref	0.95595	0.970203	1.00294	1.04371	0.994161	-0.0649926	-0.0436407	0.00423708	0.0617262	-0.00844928	-0.0102239	0.992938	0.66351	0.77899	Non_sig
rs10853837	rs10853837_A_G_Non-Ref	1.27319	1.31922	1.0354	1.19325	1.19512	0.348448	0.399686	0.0501948	0.254897	0.257158	0.262077	1.1992	0.0118074	0.0554939	Non_sig
rs10912600	rs10912600_C_T_Non-Ref	0.909533	0.931762	0.600653	0.893954	0.956964	-0.136801	-0.101966	-0.735397	-0.161727	-0.063464	-0.239871	0.846821	0.127384	0.244663	Non_sig
rs10936599	rs10936599_T_C_Non-Ref	0.934006	1.22207	1.18645	0.937938	0.691161	-0.0984958	0.289327	0.246647	-0.0924352	-0.532906	-0.0375728	0.974293	0.812453	0.888457	Non_sig
rs11055024	rs11055024_G_A_Non-Ref	1.10173	0.682629	0.989081	1.11529	0.784458	0.139776	-0.550826	-0.0158398	0.157415	-0.350232	-0.123941	0.917677	0.426999	0.575557	Non_sig
rs11059929	rs11059929_A_G_Non-Ref	0.90461	0.937481	0.967746	0.9773	0.983103	-0.144632	-0.0931379	-0.047299	-0.0331266	-0.0245856	-0.0685563	0.953592	0.0376223	0.111537	Non_sig
rs11091578	rs11091578_C_G_Non-Ref	0.959535	0.854405	0.746132	0.683838	0.982655	-0.0595923	-0.227008	-0.422497	-0.548273	-0.0252433	-0.256523	0.837103	0.0647494	0.157348	Non_sig
rs11130633	rs11130633_C_T_Non-Ref	1.01914	1.11564	1.06401	0.974834	1.22829	0.0273549	0.157878	0.0895096	-0.0367718	0.296653	0.106925	1.07693	0.135917	0.258854	Non_sig
rs111379006	rs111379006_A_G_Non-Ref	0.812194	0.984428	0.860643	0.991252	0.880679	-0.300104	-0.0226417	-0.216514	-0.0126759	-0.183313	-0.14705	0.903095	0.0589243	0.150191	Non_sig
rs111567516	rs111567516_T_G_Non-Ref	0.94487	0.972745	1.07027	1.03121	1.06768	-0.081812	-0.0398665	0.0979751	0.0443441	0.094474	0.0230229	1.01609	0.558736	0.697649	Non_sig
rs111845187	rs111845187_T_C_Non-Ref	1.12949	1.15644	1.05306	1.13861	1.12457	0.175669	0.209693	0.0745911	0.187271	0.169373	0.16332	1.11986	0.00215417	0.0176972	Sig
rs11185603	rs11185603_G_C_Non-Ref	0.800935	0.942112	0.835935	0.9093	0.894447	-0.320243	-0.0860294	-0.258538	-0.137172	-0.160932	-0.192583	0.875038	0.0105401	0.0533298	Non_sig
rs111940435	rs111940435_T_C_Non-Ref	1.26483	0.599755	0.997129	1.0333	1.15742	0.338938	-0.737554	-0.00414816	0.0472531	0.210916	-0.0289189	0.980155	0.884756	0.931466	Non_sig
rs11221307	rs11221307_A_G_Non-Ref	1.40326	1.57115	1.16421	1.20922	1.37727	0.488782	0.651825	0.219352	0.274079	0.461814	0.419171	1.33716	0.00579966	0.0337785	Sig
rs112260932	rs112260932_C_T_Non-Ref	0.880277	1.53351	1.33678	1.86777	0.300932	-0.18397	0.616834	0.418763	0.901316	-1.73249	0.00409025	1.00284	0.993462	0.993462	Non_sig
rs112301322	rs112301322_G_C_Non-Ref	1.12497	0.810012	0.892096	0.878437	0.870401	0.169882	-0.303985	-0.164729	-0.18699	-0.200247	-0.137214	0.909273	0.163138	0.287448	Non_sig
rs11248061	rs11248061_A_C_Non-Ref	1.9238	1.17085	2.08746	1.96933	0.904488	0.943955	0.227555	1.06175	0.977705	-0.144826	0.613228	1.52968	0.0640575	0.156682	Non_sig
rs112563958	rs112563958_T_C_Non-Ref	0.877988	0.848695	1.03641	0.995942	1.02858	-0.187727	-0.236682	0.0515947	-0.00586595	0.0406556	-0.0676048	0.954221	0.325087	0.480195	Non_sig
rs112569955	rs112569955_G_A_Non-Ref	1.93138	1.93226	1.87205	2.034	1.9048	0.949633	0.950288	0.90462	1.02432	0.929637	0.9517	1.93415	1.16204e-06	0.000149409	Sig
rs112599791	rs112599791_A_G_Non-Ref	0.921246	0.976121	0.963431	1.03994	0.996101	-0.118341	-0.0348682	-0.0537474	0.0565034	-0.00563575	-0.0312178	0.978594	0.3377	0.486115	Non_sig
rs112750995	rs112750995_T_A_Non-Ref	0.980118	0.916625	1.15829	0.733626	1.01043	-0.0289728	-0.125596	0.211993	-0.446883	0.0149705	-0.0748977	0.949409	0.526293	0.667164	Non_sig
rs112783232	rs112783232_A_G_Non-Ref	0.75787	0.806863	0.847517	0.923719	0.909441	-0.399978	-0.309605	-0.238686	-0.114474	-0.136949	-0.239938	0.846781	0.0108082	0.053882	Non_sig
rs112797570	rs112797570_A_G_Non-Ref	1.28054	1.21848	1.34771	1.17928	1.12374	0.356755	0.285085	0.430512	0.237903	0.16831	0.295713	1.22749	0.00291449	0.0212476	Sig
rs113233720	rs113233720_T_C_Non-Ref	0.911	1.02403	0.797334	1.59467	0.569719	-0.134477	0.0342583	-0.326744	0.673261	-0.811678	-0.113076	0.924615	0.665015	0.77899	Non_sig
rs113339491	rs113339491_A_G_Non-Ref	0.831224	1.0209	0.789909	0.849666	0.659047	-0.26669	0.0298459	-0.340241	-0.235033	-0.601547	-0.282733	0.822032	0.0492437	0.13572	Non_sig
rs113466546	rs113466546_A_G_Non-Ref	0.979058	1.02422	1.05054	1.03174	1.13048	-0.030534	0.03453	0.0711298	0.0450793	0.176938	0.0594285	1.04205	0.153639	0.278523	Non_sig
rs113479772	rs113479772_A_G_Non-Ref	0.840887	0.767169	1.12597	0.770558	0.901589	-0.250015	-0.382384	0.171168	-0.376025	-0.149458	-0.197343	0.872155	0.124433	0.239675	Non_sig
rs113665284	rs113665284_A_G_Non-Ref	0.969556	0.993372	1.10124	1.05461	0.952843	-0.044604	-0.00959412	0.139134	0.0767141	-0.0696895	0.0183921	1.01283	0.662146	0.77899	Non_sig
rs113953388	rs113953388_G_A_Non-Ref	1.07338	0.906998	1.09649	1.24772	1.09194	0.102157	-0.140829	0.132893	0.319293	0.12689	0.108081	1.07779	0.214561	0.351382	Non_sig
rs114053509	rs114053509_T_A_Non-Ref	1.1159	0.951413	0.934875	1.17604	1.10701	0.158206	-0.071857	-0.0971552	0.233932	0.146669	0.0739589	1.0526	0.328577	0.481156	Non_sig
rs114332784	rs114332784_T_C_Non-Ref	1.20836	1.048	1.06973	1.03427	1.11088	0.27305	0.0676345	0.097252	0.0486171	0.1517	0.127651	1.09251	0.0339543	0.105276	Non_sig
rs1143683	rs1143683_T_C_Non-Ref	0.715773	0.670969	0.979995	0.586897	1.0459	-0.482426	-0.575682	-0.0291537	-0.76882	0.064745	-0.358267	0.780101	0.0900995	0.190304	Non_sig
rs114496587	rs114496587_G_A_Non-Ref	1.56217	1.19888	0.906154	1.78394	1.19344	0.643553	0.261682	-0.142171	0.83507	0.255127	0.370652	1.29294	0.0947853	0.198961	Non_sig
rs1150752	rs1150752_C_T_Non-Ref	1.30577	1.06707	1.26397	0.775659	1.05975	0.384898	0.0936505	0.337959	-0.366505	0.0837236	0.106745	1.0768	0.468188	0.610061	Non_sig
rs115168423	rs115168423_T_G_Non-Ref	1.09101	1.05269	1.32643	0.856023	0.960129	0.125666	0.0740781	0.407544	-0.224279	-0.0587002	0.0648618	1.04598	0.569836	0.705017	Non_sig
rs115548805	rs115548805_G_A_Non-Ref	1.06745	0.869163	1.21633	1.31041	0.846445	0.0941745	-0.202302	0.282534	0.390022	-0.240512	0.0647832	1.04593	0.634804	0.75641	Non_sig
rs11577537	rs11577537_A_G_Non-Ref	1.01026	1.23253	1.02798	1.15086	1.10396	0.0147196	0.301627	0.0398099	0.202709	0.142683	0.14031	1.10214	0.056599	0.147027	Non_sig
rs115799319	rs115799319_A_G_Non-Ref	1.08733	0.723562	0.982832	1.20075	0.860385	0.120788	-0.466811	-0.0249834	0.263934	-0.216946	-0.0648036	0.956075	0.639873	0.759779	Non_sig
rs115814834	rs115814834_C_G_Non-Ref	1.2023	1.20211	0.916491	1.18067	1.45249	0.265798	0.265564	-0.125808	0.239606	0.538528	0.236738	1.17833	0.0890202	0.189482	Non_sig
rs11600355	rs11600355_C_T_Non-Ref	1.10325	0.928443	1.08241	1.43962	0.859007	0.141754	-0.107115	0.114241	0.525688	-0.219258	0.0910621	1.06515	0.516051	0.65644	Non_sig
rs116007403	rs116007403_C_A_Non-Ref	0.728856	0.648517	0.637381	0.785709	0.605909	-0.456294	-0.624785	-0.649771	-0.347933	-0.722827	-0.560322	0.678151	0.00123254	0.0124726	Sig
rs11600860	rs11600860_C_T_Non-Ref	1.30732	1.13612	1.28722	1.24729	1.3031	0.386612	0.184113	0.364264	0.318798	0.381946	0.327147	1.25453	0.000971863	0.0104591	Sig
rs11606611	rs11606611_G_C_Non-Ref	1.20512	1.12741	1.11402	1.06371	1.1309	0.26918	0.173018	0.155774	0.0891076	0.177473	0.172911	1.12733	0.00388049	0.0252978	Sig
rs11606612	rs11606612_A_C_Non-Ref	1.02122	0.93968	1.02672	0.927666	0.902386	0.0302887	-0.0897581	0.0380443	-0.108323	-0.148183	-0.0555862	0.962203	0.215943	0.351945	Non_sig
rs11606631	rs11606631_A_C_Non-Ref	1.07519	1.11016	0.978382	0.921511	1.02893	0.104593	0.150761	-0.0315306	-0.117926	0.0411426	0.029408	1.02059	0.572649	0.705143	Non_sig
rs116523939	rs116523939_C_A_Non-Ref	0.872898	0.623166	0.860702	0.614468	1.00071	-0.196115	-0.682311	-0.216414	-0.702591	0.00102398	-0.359282	0.779553	0.0637448	0.156682	Non_sig
rs11698676	rs11698676_T_G_Non-Ref	0.948369	0.957139	0.910455	0.995018	0.858914	-0.0764792	-0.0631999	-0.13534	-0.00720576	-0.219415	-0.100328	0.932821	0.0497585	0.136231	Non_sig
rs117026326	rs117026326_A_C_Non-Ref-1	0.974033	1.04407	1.03022	1.02483	1.07992	-0.0379568	0.0622134	0.0429589	0.0353825	0.110924	0.0427043	1.03004	0.150799	0.27633	Non_sig
rs117026326	rs117026326_G_C_Non-Ref-2	1.28612	1.64236	1.25494	1.30235	1.60698	0.36303	0.715767	0.327624	0.381119	0.684349	0.494378	1.40871	0.00426756	0.0270412	Sig
rs117026326	rs117026326_T_C_Non-Ref-3	1.1297	0.819439	1.26886	1.26851	1.36227	0.175935	-0.287291	0.343535	0.343139	0.44601	0.204266	1.1521	0.192027	0.325487	Non_sig
rs117436392	rs117436392_A_G_Non-Ref	1.18246	1.08679	0.984196	0.83498	0.839778	0.241789	0.12007	-0.0229825	-0.260186	-0.25192	-0.0346459	0.976271	0.745586	0.846746	Non_sig
rs11796955	rs11796955_G_C_Non-Ref	0.547056	0.741575	0.319518	1.26477	0.949382	-0.870238	-0.431335	-1.64603	0.33887	-0.0749399	-0.536735	0.689329	0.191147	0.324806	Non_sig
rs11797562	rs11797562_A_C_Non-Ref	0.401688	0.396115	0.408445	0.42617	0.3964	-1.31585	-1.33601	-1.29179	-1.2305	-1.33497	-1.30182	0.405613	3.05323e-07	6.9003e-05	Sig
rs118126443	rs118126443_C_T_Non-Ref	1.06149	0.985687	0.985796	0.962359	0.993198	0.0860854	-0.0207986	-0.0206389	-0.0553533	-0.00984604	-0.00411028	0.997155	0.871368	0.922754	Non_sig
rs11844621	rs11844621_G_A_Non-Ref	0.905058	0.903643	0.908841	0.962566	0.985799	-0.143919	-0.146175	-0.1379	-0.0550421	-0.0206343	-0.100734	0.932558	0.0185732	0.071549	Non_sig
rs11844622	rs11844622_C_A_Non-Ref	1.07978	1.04201	1.04119	1.28192	1.14602	0.110739	0.0593716	0.0582304	0.358304	0.196638	0.156657	1.1147	0.0498309	0.136231	Non_sig
rs11845777	rs11845777_A_G_Non-Ref	1.0341	0.726036	0.740862	0.573307	0.76847	0.048371	-0.461888	-0.432723	-0.802619	-0.379939	-0.40576	0.754839	0.0403311	0.116857	Non_sig
rs11846573	rs11846573_C_T_Non-Ref	0.978154	0.991872	0.661449	0.887517	0.845596	-0.0318668	-0.0117742	-0.596298	-0.172154	-0.241959	-0.21081	0.864052	0.116412	0.228215	Non_sig
rs11851869	rs11851869_G_A_Non-Ref	0.767882	0.822666	0.937905	1.0175	0.789753	-0.381044	-0.281621	-0.0924868	0.0250278	-0.340527	-0.21413	0.862066	0.0508504	0.137357	Non_sig
rs11859349	rs11859349_T_C_Non-Ref	0.8941	0.977581	0.95544	1.0643	1.08301	-0.161491	-0.0327117	-0.0657627	0.0899095	0.115043	-0.0110026	0.992403	0.84	0.9058	Non_sig
rs11864503	rs11864503_C_T_Non-Ref	0.870064	1.07971	0.922097	0.957342	1.11838	-0.200807	0.11065	-0.11701	-0.0628944	0.161412	-0.0217299	0.985051	0.767015	0.853954	Non_sig
rs11865746	rs11865746_G_T_Non-Ref	1.00803	0.86577	0.817562	0.901236	0.92823	0.0115426	-0.207944	-0.2906	-0.150023	-0.107446	-0.148894	0.901942	0.0420623	0.120271	Non_sig
rs11968954	rs11968954_T_C_Non-Ref	0.942209	0.842706	0.873827	1.00903	0.948899	-0.0858803	-0.246899	-0.19458	0.0129729	-0.075674	-0.118012	0.921457	0.0625484	0.156486	Non_sig
rs11968972	rs11968972_A_G_Non-Ref	0.63014	0.766966	0.499351	0.52567	0.630894	-0.666255	-0.382765	-1.00187	-0.927771	-0.664531	-0.728639	0.603473	0.00269285	0.0200632	Sig
rs12094196	rs12094196_T_G_Non-Ref	1.29547	1.38876	1.443	1.49351	1.4194	0.373478	0.473797	0.529076	0.578706	0.505278	0.492067	1.40646	0.000136237	0.00325122	Sig
rs12111129	rs12111129_A_C_Non-Ref	0.905589	1.18739	0.973554	0.897275	1.20434	-0.143071	0.247797	-0.0386667	-0.156377	0.268245	0.0355854	1.02497	0.721803	0.828786	Non_sig
rs12220267	rs12220267_T_C_Non-Ref	1.19992	1.09439	1.20866	0.976165	0.875404	0.262939	0.130123	0.273403	-0.034803	-0.191979	0.0879367	1.06285	0.381488	0.53445	Non_sig
rs12298615	rs12298615_A_G_Non-Ref	0.772122	0.855602	1.38493	1.18549	1.359	-0.373099	-0.224988	0.46981	0.245484	0.442543	0.11195	1.08069	0.554522	0.693664	Non_sig
rs12357548	rs12357548_A_G_Non-Ref	0.998463	0.821756	0.918223	1.00456	1.04514	-0.00221901	-0.283218	-0.123084	0.00656118	0.0636965	-0.0676525	0.954189	0.335694	0.486115	Non_sig
rs12384552	rs12384552_G_A_Non-Ref	0.572248	0.649213	0.468442	0.590404	0.6347	-0.805288	-0.623236	-1.09406	-0.760226	-0.655853	-0.787732	0.579254	0.000703015	0.00891855	Sig
rs12384694	rs12384694_C_T_Non-Ref	0.63906	0.586127	0.61855	0.794518	0.805176	-0.645977	-0.770715	-0.693037	-0.331849	-0.312624	-0.55084	0.682622	0.00448044	0.0273739	Sig
rs12384714	rs12384714_C_T_Non-Ref	1.03237	0.922922	1.07414	0.978253	0.844139	0.0459595	-0.115719	0.103177	-0.0317204	-0.244447	-0.04855	0.966908	0.472595	0.61383	Non_sig
rs12384878	rs12384878_G_C_Non-Ref	1.04842	1.09659	0.986319	1.18722	1.00149	0.0682187	0.133031	-0.0198734	0.24759	0.00214619	0.0862224	1.06159	0.149525	0.275484	Non_sig
rs12394047	rs12394047_G_A_Non-Ref	0.918738	0.849422	1.09257	1.05357	0.968009	-0.122274	-0.235447	0.127719	0.075292	-0.0469079	-0.0403237	0.972437	0.572794	0.705143	Non_sig
rs12408736	rs12408736_C_T_Non-Ref	1.03351	1.17464	0.977005	1.77802	0.927987	0.0475554	0.232217	-0.0335621	0.830268	-0.107823	0.193731	1.14372	0.315349	0.471979	Non_sig
rs12438109	rs12438109_G_T_Non-Ref	1.04626	2.02385	0.929307	1.73383	1.39519	0.0652439	1.0171	-0.105773	0.79396	0.480458	0.450198	1.36623	0.100785	0.205919	Non_sig
rs12510382	rs12510382_G_A_Non-Ref	0.868481	0.845914	0.918007	1.25193	0.723125	-0.203433	-0.241418	-0.123423	0.324153	-0.467684	-0.142361	0.906035	0.334596	0.485773	Non_sig
rs12531540	rs12531540_T_C_Non-Ref	1.77938	1.10314	0.627863	1.28782	0.97846	0.831372	0.141619	-0.671479	0.364931	-0.0314151	0.127006	1.09202	0.633606	0.756312	Non_sig
rs12536719	rs12536719_T_C_Non-Ref	1.10075	0.912209	0.815298	0.932283	0.945159	0.138488	-0.132564	-0.294601	-0.101161	-0.0813712	-0.0942418	0.936764	0.245335	0.388638	Non_sig
rs12537264	rs12537264_A_C_Non-Ref	0.859583	0.903733	0.941703	0.925925	0.970425	-0.218292	-0.146031	-0.0866556	-0.111033	-0.0433108	-0.121065	0.919509	0.0148084	0.0627507	Non_sig
rs12537284	rs12537284_A_G_Non-Ref	0.54487	0.9209	0.673075	0.65441	0.655866	-0.876016	-0.118883	-0.571162	-0.611732	-0.608528	-0.557264	0.67959	0.0103914	0.0533298	Non_sig
rs12576753	rs12576753_A_C_Non-Ref	0.485647	0.672956	0.487608	0.616543	0.496675	-1.04202	-0.571416	-1.03621	-0.697727	-1.00963	-0.871399	0.546617	0.00091468	0.0101664	Sig
rs12695386	rs12695386_C_T_Non-Ref	0.322693	0.703737	2.63988	1.12497	0.470334	-1.63177	-0.506891	1.40047	0.169882	-1.08824	-0.331308	0.794815	0.563365	0.702135	Non_sig
rs1270942	rs1270942_G_A_Non-Ref	1.40152	1.25473	1.45418	1.34027	1.2761	0.486989	0.327382	0.540205	0.422521	0.351744	0.425768	1.34329	0.000441496	0.007127	Sig
rs12790010	rs12790010_C_T_Non-Ref	1.04881	1.05126	0.975456	0.914264	0.969999	0.0687498	0.0721166	-0.035852	-0.129317	-0.0439445	-0.0136494	0.990584	0.737845	0.840771	Non_sig
rs12791871	rs12791871_C_A_Non-Ref	0.938399	0.983764	1.00536	0.955112	1.24101	-0.0917267	-0.0236159	0.00770924	-0.0662574	0.311519	0.0275256	1.01926	0.725396	0.828786	Non_sig
rs12793224	rs12793224_A_G_Non-Ref	0.796812	0.762586	0.977825	0.731221	0.986944	-0.327689	-0.391028	-0.0323513	-0.451622	-0.01896	-0.24433	0.844208	0.0556607	0.145146	Non_sig
rs12794668	rs12794668_T_C_Non-Ref	1.00538	1.12946	0.751724	0.882934	1.60945	0.00774454	0.175636	-0.411725	-0.179622	0.686571	0.055721	1.03938	0.778903	0.860091	Non_sig
rs12800438	rs12800438_A_G_Non-Ref	1.1732	1.28579	1.10867	1.17802	1.10942	0.230448	0.362658	0.148824	0.236369	0.1498	0.22562	1.16928	0.00447444	0.0273739	Sig
rs12806844	rs12806844_A_G_Non-Ref	1.42768	1.40681	1.22433	1.09404	1.02033	0.51367	0.492427	0.291987	0.129671	0.0290289	0.291356	1.22379	0.0387452	0.114214	Non_sig
rs12807718	rs12807718_C_T_Non-Ref	1.56504	1.55805	1.05956	1.11608	1.71637	0.646197	0.63974	0.083472	0.158444	0.779361	0.461443	1.37692	0.0311949	0.0983512	Non_sig
rs12807827	rs12807827_C_A_Non-Ref	0.829248	1.18189	0.918574	1.13765	0.912056	-0.270124	0.241097	-0.122532	0.186057	-0.132806	-0.0196614	0.986464	0.852413	0.913011	Non_sig
rs12841797	rs12841797_C_T_Non-Ref-1	1.08885	1.21982	0.87441	1.28262	1.86503	0.122808	0.286668	-0.193619	0.359096	0.899199	0.29483	1.22674	0.17404	0.30334	Non_sig
rs12841797	rs12841797_G_T_Non-Ref-2	0.911315	1.20476	0.970141	0.524818	0.86074	-0.133978	0.268749	-0.043734	-0.93011	-0.216351	-0.211085	0.863887	0.345675	0.494447	Non_sig
rs12917716	rs12917716_C_G_Non-Ref	0.889137	1.24028	1.11699	1.14625	0.98542	-0.169523	0.310664	0.159617	0.196919	-0.0211897	0.0952975	1.06829	0.32505	0.480195	Non_sig
rs12919083	rs12919083_C_A_Non-Ref	1.24139	1.25594	1.18091	1.22846	1.34723	0.31196	0.328767	0.239897	0.296846	0.430001	0.321494	1.24962	0.000486225	0.00749228	Sig
rs12920597	rs12920597_T_C_Non-Ref	1.36569	0.793969	0.997402	1.32104	1.1165	0.449625	-0.332845	-0.00375283	0.401673	0.15898	0.134736	1.09789	0.399344	0.546838	Non_sig
rs12928810	rs12928810_A_G_Non-Ref	1.05479	0.928809	1.07234	1.04339	0.948092	0.0769555	-0.106545	0.100762	0.0612794	-0.0769006	0.0111102	1.00773	0.807594	0.885917	Non_sig
rs12940616	rs12940616_G_A_Non-Ref	0.89033	1.00823	0.993297	1.20205	1.2205	-0.167588	0.0118236	-0.00970361	0.265498	0.287477	0.0775013	1.05519	0.423422	0.571872	Non_sig
rs12943012	rs12943012_C_T_Non-Ref	0.942914	1.15164	1.08049	1.30298	0.956615	-0.0848014	0.203687	0.111689	0.381819	-0.0639899	0.109681	1.07899	0.275272	0.421366	Non_sig
rs12946040	rs12946040_A_C_Non-Ref	1.21382	0.898136	1.26522	1.11374	1.33636	0.279553	-0.154994	0.339388	0.155419	0.418304	0.207534	1.15471	0.107296	0.217155	Non_sig
rs12972990	rs12972990_G_T_Non-Ref	0.887294	0.903366	1.12245	1.30761	1.2459	-0.172515	-0.146617	0.166649	0.386928	0.317184	0.110326	1.07947	0.394917	0.543111	Non_sig
rs13107612	rs13107612_T_C_Non-Ref	0.749961	1.44326	1.49128	1.05271	1.19174	-0.415113	0.529331	0.576551	0.0741108	0.25307	0.20359	1.15156	0.320993	0.477266	Non_sig
rs13137144	rs13137144_A_G_Non-Ref	0.950588	0.919318	0.944106	1.01219	1.02164	-0.0731073	-0.121365	-0.0829792	0.0174796	0.0308835	-0.0458176	0.968741	0.1986	0.333294	Non_sig
rs13193526	rs13193526_A_G_Non-Ref	1.39961	1.34585	1.77439	1.24303	0.954017	0.485025	0.428516	0.827321	0.313862	-0.0679133	0.397362	1.3171	0.0512693	0.137706	Non_sig
rs13195029	rs13195029_T_C_Non-Ref	0.736373	0.982749	1.2659	1.711	1.35317	-0.441491	-0.0251046	0.340162	0.774844	0.43634	0.21695	1.16227	0.356173	0.505199	Non_sig
rs13196367	rs13196367_C_G_Non-Ref	1.09821	0.993432	1.13972	1.33684	0.918899	0.13516	-0.0095063	0.188675	0.418828	-0.122022	0.122227	1.08841	0.255058	0.401228	Non_sig
rs13196785	rs13196785_C_G_Non-Ref	1.32433	1.18888	1.12238	1.14557	1.03335	0.405258	0.249608	0.166565	0.196063	0.0473235	0.212963	1.15907	0.0218279	0.0781814	Non_sig
rs13199775	rs13199775_T_A_Non-Ref	0.93408	0.92366	0.885974	0.917419	0.925024	-0.098382	-0.114566	-0.174664	-0.124347	-0.112437	-0.124879	0.917081	0.000679957	0.00891855	Sig
rs13200792	rs13200792_T_C_Non-Ref	0.87742	0.680663	0.730823	0.602381	0.553036	-0.188661	-0.554988	-0.452406	-0.731251	-0.854554	-0.556372	0.68001	0.00846903	0.0463065	Sig
rs13200921	rs13200921_C_T_Non-Ref	1.44542	0.853946	1.04304	0.942946	0.817053	0.531486	-0.227783	0.0607906	-0.084753	-0.291499	-0.00235158	0.998371	0.987975	0.990898	Non_sig
rs13207848	rs13207848_G_A_Non-Ref	1.073	0.942974	1.02715	0.930932	0.951945	0.101646	-0.0847097	0.0386473	-0.103252	-0.0710501	-0.0237437	0.983677	0.584113	0.716146	Non_sig
rs13208149	rs13208149_G_A_Non-Ref	1.1253	0.969666	1.14843	0.784501	1.0295	0.170314	-0.0444406	0.199658	-0.350153	0.0419469	0.00346506	1.0024	0.973698	0.983856	Non_sig
rs13213604	rs13213604_C_G_Non-Ref	1.08461	0.972696	1.036	0.890656	1.02341	0.117178	-0.0399397	0.0510245	-0.167061	0.033388	-0.00108191	0.99925	0.983254	0.987624	Non_sig
rs13215208	rs13215208_T_C_Non-Ref	1.36989	1.32628	1.48316	1.34335	1.31804	0.45406	0.40738	0.568678	0.42584	0.398389	0.450869	1.36686	0.000129182	0.00325122	Sig
rs13240595	rs13240595_A_C_Non-Ref	1.03855	1.00753	1.07693	1.12836	1.0172	0.0545763	0.0108245	0.106927	0.174221	0.0246077	0.0742314	1.0528	0.068301	0.159683	Non_sig
rs13334305	rs13334305_T_C_Non-Ref	1.01242	0.932027	1.06319	0.985656	1.06415	0.0178064	-0.101556	0.088399	-0.020844	0.0897043	0.0147019	1.01024	0.703509	0.813958	Non_sig
rs13335265	rs13335265_C_G_Non-Ref	0.330348	0.327561	0.314025	0.328927	0.323711	-1.59794	-1.61016	-1.67105	-1.60416	-1.62722	-1.62211	0.324861	2.60777e-08	1.76807e-05	Sig
rs13338069	rs13338069_G_A_Non-Ref	1.21621	1.07508	1.04795	1.1064	1.22641	0.282395	0.104446	0.0675726	0.145869	0.294443	0.178945	1.13206	0.0182214	0.070595	Non_sig
rs13385731	rs13385731_C_T_Non-Ref	1.28273	1.19906	1.34704	1.56823	1.08147	0.359212	0.261905	0.429792	0.649138	0.112989	0.362607	1.28575	0.0152751	0.0635369	Non_sig
rs13397	rs13397_A_G_Non-Ref	0.931986	0.588018	0.651094	0.761672	0.547781	-0.101621	-0.766068	-0.619063	-0.392759	-0.868329	-0.549568	0.683225	0.016203	0.0648725	Non_sig
rs1341666	rs1341666_G_C_Non-Ref	1.20187	1.0336	1.30871	1.21563	1.186	0.265286	0.0476743	0.388147	0.281701	0.246106	0.245783	1.18574	0.0113017	0.0551263	Non_sig
rs13425999	rs13425999_T_C_Non-Ref	1.33543	1.19907	1.99537	2.38866	1.2189	0.417306	0.261917	0.996656	1.2562	0.285583	0.643533	1.56215	0.033905	0.105276	Non_sig
rs13433386	rs13433386_G_A_Non-Ref	0.578923	0.988206	1.03799	0.484551	1.0226	-0.788556	-0.017116	0.0537894	-1.04528	0.0322412	-0.352984	0.782963	0.206018	0.343332	Non_sig
rs1377586	rs1377586_A_G_Non-Ref	0.637204	0.869487	0.697569	0.882992	0.604411	-0.650172	-0.201764	-0.519592	-0.179528	-0.726399	-0.455491	0.729262	0.0157788	0.0639733	Non_sig
rs140074062	rs140074062_T_C_Non-Ref	0.812086	0.951422	1.23473	0.925219	1.00963	-0.300296	-0.0718431	0.304199	-0.112133	0.0138286	-0.0332488	0.977217	0.753319	0.848813	Non_sig
rs142335893	rs142335893_C_T_Non-Ref	0.782262	0.723238	0.890077	0.898759	0.95627	-0.354276	-0.467457	-0.167998	-0.153994	-0.0645098	-0.241647	0.845779	0.0303304	0.0965446	Non_sig
rs142373084	rs142373084_C_A_Non-Ref	0.890091	0.793313	0.888534	0.816984	0.820032	-0.167975	-0.334039	-0.170501	-0.291619	-0.286248	-0.250076	0.840852	0.00182545	0.0158529	Sig
rs143846731	rs143846731_C_G_Non-Ref	0.924769	0.993479	0.983491	0.972148	0.991093	-0.112835	-0.00943798	-0.024017	-0.0407528	-0.0129076	-0.0399901	0.972662	0.103253	0.209596	Non_sig
rs144642710	rs144642710_C_T_Non-Ref	0.861353	0.793519	0.856129	0.638544	0.992065	-0.215324	-0.333663	-0.2241	-0.647141	-0.011493	-0.286344	0.819977	0.0513859	0.137706	Non_sig
rs1453560	rs1453560_G_T_Non-Ref	0.987372	0.819421	1.00291	1.02012	1.30115	-0.0183338	-0.287324	0.00418826	0.0287329	0.379782	0.0214091	1.01495	0.850108	0.911982	Non_sig
rs146192187	rs146192187_T_C_Non-Ref	1.35431	1.13347	1.51827	0.883717	1.07318	0.437559	0.18075	0.602427	-0.178344	0.101895	0.228857	1.17191	0.16656	0.292558	Non_sig
rs1471778	rs1471778_A_G_Non-Ref	1.06393	0.980014	0.959943	0.855546	1.05274	0.0893994	-0.0291256	-0.0589791	-0.225083	0.0741464	-0.0299284	0.979469	0.624761	0.753715	Non_sig
rs1478900	rs1478900_T_C_Non-Ref	0.804004	0.901993	1.39019	0.999291	1.45959	-0.314725	-0.148812	0.475279	-0.00102371	0.545563	0.111256	1.08017	0.550128	0.68944	Non_sig
rs149169329	rs149169329_T_C_Non-Ref	0.935037	1.00675	1.50455	1.29026	1.04908	-0.0969047	0.00970002	0.589334	0.367659	0.0691304	0.187784	1.13901	0.212084	0.349861	Non_sig
rs149819751	rs149819751_A_G_Non-Ref	1.3745	0.99168	1.76615	1.25821	1.45878	0.45891	-0.0120536	0.820604	0.331376	0.544761	0.428719	1.34604	0.0346884	0.10594	Non_sig
rs149965743	rs149965743_A_G_Non-Ref	1.36096	1.131	0.92448	0.96639	0.971052	0.444628	0.177595	-0.113286	-0.0493227	-0.0423792	0.0834468	1.05955	0.462603	0.605492	Non_sig
rs150241951	rs150241951_T_C_Non-Ref	1.069	1.16594	1.17863	1.24931	1.34755	0.0962623	0.221495	0.237107	0.321136	0.430338	0.261268	1.19853	0.00924523	0.0493564	Sig
rs150803188	rs150803188_A_G_Non-Ref	0.672113	1.14184	0.607405	0.784371	0.636284	-0.573224	0.191358	-0.719269	-0.350392	-0.652257	-0.420757	0.747033	0.0634732	0.156682	Non_sig
rs1545445	rs1545445_A_T_Non-Ref	0.75364	0.776618	0.436298	0.419017	0.86215	-0.408052	-0.364724	-1.19661	-1.25492	-0.21399	-0.68766	0.62086	0.0364157	0.108766	Non_sig
rs1551559	rs1551559_T_C_Non-Ref	1.10034	1.08018	1.27334	1.10203	0.898561	0.137949	0.111273	0.348617	0.140166	-0.154312	0.116739	1.08428	0.218656	0.355513	Non_sig
rs1602191	rs1602191_G_T_Non-Ref	0.707977	0.889119	1.00761	0.992648	0.893918	-0.498225	-0.169551	0.0109434	-0.0106454	-0.161786	-0.165853	0.891402	0.14266	0.267933	Non_sig
rs1616369	rs1616369_G_A_Non-Ref	1.02087	0.998678	0.970219	1.05394	1.02361	0.0298021	-0.00190849	-0.0436176	0.0757991	0.0336698	0.018749	1.01308	0.399338	0.546838	Non_sig
rs16922400	rs16922400_T_C_Non-Ref	0.945374	0.563257	0.532969	0.545666	0.70504	-0.0810423	-0.828135	-0.907876	-0.87391	-0.504223	-0.639037	0.642141	0.0152063	0.0635369	Non_sig
rs16922458	rs16922458_T_G_Non-Ref	0.623696	0.675665	0.71996	0.471497	0.720907	-0.681085	-0.565621	-0.474011	-1.08468	-0.472115	-0.655502	0.634854	0.00452194	0.0273739	Sig
rs16922461	rs16922461_A_G_Non-Ref	0.973478	0.964159	0.854267	1.01883	1.01847	-0.03878	-0.0526563	-0.22724	0.0269066	0.0264081	-0.0530724	0.963881	0.317454	0.474083	Non_sig
rs16922472	rs16922472_T_A_Non-Ref	1.56897	2.46018	1.67542	1.72528	1.64809	0.649816	1.29876	0.744525	0.786831	0.720799	0.840147	1.79023	0.00197851	0.0165608	Sig
rs17057846	rs17057846_A_G_Non-Ref	0.786322	0.719184	0.806537	0.874124	0.697505	-0.346807	-0.475568	-0.310188	-0.19409	-0.519725	-0.369275	0.774171	0.00323619	0.02262	Sig
rs1712512	rs1712512_T_A_Non-Ref	0.947443	1.5038	1.15924	1.126	1.66795	-0.0778893	0.588615	0.213175	0.171211	0.738073	0.326637	1.25409	0.0920621	0.193845	Non_sig
rs17212236	rs17212236_C_G_Non-Ref	1.29667	1.04542	0.986387	1.13601	1.26803	0.374814	0.0640787	-0.0197741	0.183969	0.342589	0.189135	1.14008	0.0689974	0.160757	Non_sig
rs17266594	rs17266594_C_T_Non-Ref	0.924411	0.87745	0.991264	0.912219	0.889275	-0.113394	-0.188612	-0.0126587	-0.132548	-0.169299	-0.123302	0.918084	0.0158518	0.0639733	Non_sig
rs17277503	rs17277503_A_G_Non-Ref	1.53748	0.843168	1.16252	1.19606	1.0985	0.620564	-0.246108	0.21726	0.25829	0.135532	0.197108	1.1464	0.227803	0.365997	Non_sig
rs17346550	rs17346550_C_T_Non-Ref	2.40424	1.95566	1.8272	2.35415	2.04497	1.26558	0.967657	0.869634	1.23521	1.03208	1.07403	2.10531	0.000150541	0.00325122	Sig
rs17421	rs17421_C_G_Non-Ref	0.71778	0.813246	0.814754	0.699482	0.727368	-0.478386	-0.298236	-0.295563	-0.515642	-0.459243	-0.409414	0.752929	0.000942695	0.0103088	Sig
rs17422	rs17422_T_A_Non-Ref-1	0.917595	1.1509	1.322	1.22031	1.43316	-0.12407	0.202757	0.40272	0.287251	0.519199	0.257571	1.19546	0.0780071	0.173976	Non_sig
rs17422	rs17422_G_A_Non-Ref-2	0.778759	1.09668	1.17358	0.956815	1.00163	-0.360751	0.133136	0.230914	-0.0636877	0.00235242	-0.0116073	0.991987	0.91416	0.951705	Non_sig
rs17422	rs17422_C_A_Non-Ref-3	0.371757	0.514014	0.588111	0.52739	0.735757	-1.42757	-0.960122	-0.76584	-0.923057	-0.442698	-0.903857	0.534456	0.00479434	0.0285137	Sig
rs17425212	rs17425212_T_C_Non-Ref	1.38431	1.35975	1.18519	1.0883	0.939973	0.469164	0.443342	0.245116	0.12208	-0.089309	0.238079	1.17942	0.0838813	0.180589	Non_sig
rs17435	rs17435_A_T_Non-Ref	1.04605	1.15915	1.0355	1.1014	0.956857	0.0649548	0.213067	0.0503324	0.139332	-0.0636254	0.0808121	1.05761	0.156165	0.280848	Non_sig
rs17676923	rs17676923_T_C_Non-Ref	0.822736	0.915064	0.80789	0.602888	0.605568	-0.281499	-0.128055	-0.307768	-0.730037	-0.723639	-0.4342	0.740104	0.0244508	0.0830599	Non_sig
rs17849501	rs17849501_T_C_Non-Ref	0.969938	0.915978	0.756219	1.21238	1.16929	-0.0440353	-0.126614	-0.403124	0.277846	0.225637	-0.0140582	0.990303	0.915209	0.951705	Non_sig
rs1804182	rs1804182_A_G_Non-Ref	2.03961	2.45965	1.92599	2.25601	2.39155	1.02829	1.29845	0.945602	1.17377	1.25795	1.14081	2.20505	7.07642e-05	0.00252516	Sig
rs1806356	rs1806356_A_G_Non-Ref	1.49075	1.06485	0.909371	1.06157	0.842457	0.576037	0.0906541	-0.137059	0.0862028	-0.247325	0.073702	1.05241	0.629891	0.75587	Non_sig
rs1807560	rs1807560_A_G_Non-Ref	0.915446	1.02306	0.940562	0.933805	0.94728	-0.127454	0.0328867	-0.0884051	-0.0988065	-0.0781367	-0.071983	0.951329	0.0588251	0.150191	Non_sig
rs180769054	rs180769054_A_G_Non-Ref	0.901024	0.949533	1.01887	0.94313	0.998896	-0.150362	-0.0747105	0.0269676	-0.0844716	-0.00159431	-0.0568342	0.961371	0.145977	0.271158	Non_sig
rs1883832	rs1883832_C_T_Non-Ref	1.0704	1.03588	1.19991	1.19255	1.14191	0.0981501	0.0508563	0.262921	0.254048	0.191454	0.171486	1.12622	0.0152226	0.0635369	Non_sig
rs1884738	rs1884738_G_C_Non-Ref	0.395586	0.601862	0.558247	0.657881	0.614791	-1.33794	-0.732495	-0.841025	-0.604101	-0.701831	-0.843478	0.557299	0.00284865	0.0209933	Sig
rs1894650	rs1894650_A_C_Non-Ref-1	1.22141	1.49621	0.954745	1.04216	1.09959	0.288546	0.581313	-0.0668125	0.0595722	0.136964	0.199917	1.14863	0.147116	0.272526	Non_sig
rs1894650	rs1894650_G_C_Non-Ref-2	1.20391	1.08321	1.22115	1.07655	1.33375	0.267723	0.115318	0.288236	0.106422	0.415487	0.238637	1.17988	0.0146755	0.0625784	Non_sig
rs189778766	rs189778766_T_G_Non-Ref	1.245	0.77439	1.70112	2.25139	2.93207	0.31614	-0.368868	0.766485	1.17082	1.55192	0.687299	1.61027	0.109281	0.219858	Non_sig
rs1930975	rs1930975_C_A_Non-Ref	1.03602	1.04202	1.02486	1.07165	1.11681	0.0510482	0.0593835	0.0354222	0.0998277	0.159381	0.0810126	1.05776	0.0220826	0.0781814	Non_sig
rs1930980	rs1930980_G_C_Non-Ref	1.17356	1.07263	1.10294	1.09551	1.13876	0.230894	0.101158	0.141353	0.131601	0.18746	0.158493	1.11612	0.0022454	0.0179104	Sig
rs1930991	rs1930991_C_G_Non-Ref	1.01285	0.832511	1.00236	0.73753	0.886199	0.0184209	-0.264459	0.00340041	-0.439227	-0.174297	-0.171233	0.888084	0.116464	0.228215	Non_sig
rs1930992	rs1930992_G_T_Non-Ref	0.922408	1.05025	0.862025	0.903465	1.11306	-0.116523	0.0707334	-0.214198	-0.146459	0.154533	-0.0503828	0.96568	0.509649	0.650898	Non_sig
rs1967450	rs1967450_T_C_Non-Ref	0.715295	0.815145	0.529511	0.591019	0.88846	-0.48339	-0.294872	-0.917268	-0.758722	-0.170621	-0.524975	0.694971	0.0196837	0.0733271	Non_sig
rs2002063	rs2002063_C_T_Non-Ref	0.773685	0.830406	0.820678	0.848906	0.780961	-0.370182	-0.268112	-0.285112	-0.236322	-0.356677	-0.303281	0.810407	0.000302472	0.00537113	Sig
rs2007132	rs2007132_T_G_Non-Ref	0.911059	0.8078	0.707264	0.844876	0.666587	-0.134384	-0.30793	-0.499679	-0.243189	-0.585135	-0.354064	0.782377	0.012913	0.0577407	Non_sig
rs200906779	rs200906779_G_T_Non-Ref	1.048	1.56198	0.718433	1.2562	1.46223	0.0676378	0.643373	-0.477075	0.329068	0.548167	0.222234	1.16654	0.330883	0.482448	Non_sig
rs2011390	rs2011390_G_A_Non-Ref	1.08885	0.898366	0.829198	0.939622	0.909517	0.122809	-0.154625	-0.270212	-0.0898478	-0.136828	-0.105741	0.929328	0.175839	0.304908	Non_sig
rs2026623	rs2026623_A_G_Non-Ref	1.00034	1.13651	1.10618	0.887737	1.09751	0.000497103	0.184607	0.145589	-0.171796	0.134233	0.058626	1.04147	0.4209	0.569602	Non_sig
rs204138	rs204138_A_G_Non-Ref	1.24148	0.744943	0.99265	0.757558	0.856728	0.312064	-0.424798	-0.0106426	-0.400571	-0.223091	-0.149408	0.901621	0.337428	0.486115	Non_sig
rs204139	rs204139_T_A_Non-Ref	0.990818	0.927995	0.920114	1.09735	1.06279	-0.013308	-0.107811	-0.120116	0.134023	0.087862	-0.00386999	0.997321	0.943056	0.96731	Non_sig
rs204140	rs204140_G_A_Non-Ref	0.853875	0.678121	0.746808	0.355028	0.837462	-0.227903	-0.560386	-0.421191	-1.494	-0.255905	-0.591876	0.663479	0.0642442	0.156682	Non_sig
rs204153	rs204153_T_C_Non-Ref	1.08122	1.13008	0.96524	1.26815	1.20304	0.112663	0.176428	-0.05104	0.342724	0.26668	0.169491	1.12466	0.0662229	0.158769	Non_sig
rs2041670	rs2041670_A_G_Non-Ref	1.14541	0.773453	0.901952	1.77646	1.09127	0.195864	-0.370614	-0.148877	0.829004	0.126008	0.126277	1.09147	0.566954	0.704198	Non_sig
rs2052445	rs2052445_G_A_Non-Ref	0.67252	1.17539	0.978022	1.15876	0.700525	-0.57235	0.233139	-0.0320618	0.212585	-0.513492	-0.134436	0.911026	0.481489	0.621808	Non_sig
rs205264	rs205264_G_A_Non-Ref	0.603726	0.418978	0.502246	0.61206	0.479205	-0.728034	-1.25505	-0.993533	-0.708255	-1.06128	-0.949232	0.517908	0.000790446	0.00974405	Sig
rs205267	rs205267_T_C_Non-Ref	0.729598	0.976439	0.964418	0.832722	0.953851	-0.454826	-0.0343976	-0.0522692	-0.264094	-0.0681647	-0.17475	0.885921	0.0983031	0.2032	Non_sig
rs2058531	rs2058531_C_T_Non-Ref	1.06646	1.05878	0.774583	1.15283	0.876144	0.0928312	0.082399	-0.368508	0.205179	-0.190759	-0.0357715	0.97551	0.751979	0.848813	Non_sig
rs2069235	rs2069235_A_G_Non-Ref	1.12161	1.39648	1.30773	1.56007	1.1432	0.165577	0.481796	0.387069	0.641615	0.193075	0.373826	1.29579	0.0138626	0.060249	Non_sig
rs2071132	rs2071132_A_G_Non-Ref	0.801912	0.804255	0.895333	0.974041	0.850903	-0.318484	-0.314274	-0.159504	-0.0379453	-0.232933	-0.212628	0.862964	0.0155505	0.0638984	Non_sig
rs2071133	rs2071133_T_C_Non-Ref	1.17165	1.17876	1.57449	0.819404	1.19264	0.228544	0.237273	0.654885	-0.287354	0.254153	0.2175	1.16272	0.219837	0.356578	Non_sig
rs2071920	rs2071920_T_C_Non-Ref	1.2546	1.34641	1.14287	1.11256	1.07162	0.327229	0.429117	0.192663	0.153885	0.0997898	0.240537	1.18143	0.016266	0.0648725	Non_sig
rs2075742	rs2075742_C_G_Non-Ref	0.713883	0.992312	0.934853	1.21325	1.17491	-0.48624	-0.0111339	-0.0971889	0.278872	0.232546	-0.0166289	0.98854	0.909374	0.951475	Non_sig
rs2087507	rs2087507_T_G_Non-Ref	0.415395	0.63594	0.430726	0.461159	0.486482	-1.26745	-0.653038	-1.21516	-1.11666	-1.03954	-1.05837	0.480174	0.000623274	0.00891855	Sig
rs2124907	rs2124907_A_T_Non-Ref	0.988145	0.861941	0.963099	0.927198	0.910634	-0.0172059	-0.214338	-0.0542441	-0.109051	-0.135057	-0.105979	0.929174	0.0357073	0.107606	Non_sig
rs2124909	rs2124909_A_C_Non-Ref	1.28137	0.946901	1.06966	0.733654	1.00958	0.357685	-0.0787147	0.0971556	-0.446828	0.0137486	-0.0113907	0.992136	0.934846	0.960421	Non_sig
rs2145786	rs2145786_A_G_Non-Ref	1.04846	0.958329	1.19066	1.06888	0.94118	0.0682721	-0.0614066	0.251756	0.0960957	-0.0874579	0.0534519	1.03774	0.430333	0.576952	Non_sig
rs2148947	rs2148947_G_A_Non-Ref	1.36397	1.32903	1.46997	1.17495	1.4742	0.44781	0.410376	0.555788	0.232604	0.559937	0.441303	1.35783	0.00180749	0.0158529	Sig
rs2168637	rs2168637_C_T_Non-Ref	1.16486	0.992921	0.988079	0.934706	0.966806	0.220156	-0.0102498	-0.0173015	-0.0974148	-0.0487013	0.0092977	1.00647	0.873758	0.922754	Non_sig
rs2183834	rs2183834_G_A_Non-Ref	0.868291	0.902162	0.734376	0.88689	0.767123	-0.203749	-0.148542	-0.445409	-0.173172	-0.382471	-0.270669	0.828935	0.0107133	0.0538046	Non_sig
rs2200893	rs2200893_T_C_Non-Ref	0.908424	0.73967	0.737694	0.816642	0.727129	-0.138562	-0.435047	-0.438906	-0.292225	-0.459718	-0.352891	0.783013	0.00451853	0.0273739	Sig
rs2224092	rs2224092_A_G_Non-Ref	1.04962	0.949465	1.03325	1.12963	0.881863	0.0698727	-0.0748129	0.0471878	0.175855	-0.181374	0.00734583	1.0051	0.911039	0.951705	Non_sig
rs2250788	rs2250788_G_A_Non-Ref	0.936018	0.904873	0.918	0.882214	0.939524	-0.0953912	-0.144213	-0.123433	-0.180799	-0.0899978	-0.126767	0.915882	0.00161213	0.0145736	Sig
rs2251056	rs2251056_A_C_Non-Ref	2.68734	1.41086	1.4825	1.22982	2.31879	1.42618	0.496579	0.568035	0.298445	1.21337	0.800522	1.74173	0.0217121	0.0781814	Non_sig
rs2254546	rs2254546_G_A_Non-Ref	0.791674	0.703463	0.887212	0.908651	0.729535	-0.337022	-0.507453	-0.172649	-0.138202	-0.454952	-0.322056	0.799929	0.0119224	0.0554939	Non_sig
rs2254891	rs2254891_C_G_Non-Ref	1.18358	0.975428	1.20626	1.03287	1.01494	0.243152	-0.0358932	0.270537	0.0466602	0.0213978	0.109171	1.07861	0.15259	0.278107	Non_sig
rs2266886	rs2266886_C_T_Non-Ref	0.845314	0.912048	1.0041	0.806607	1.04005	-0.242441	-0.132818	0.00589828	-0.310062	0.0566469	-0.124555	0.917287	0.150161	0.275906	Non_sig
rs2268325	rs2268325_A_G_Non-Ref	1.22783	1.50366	1.89131	1.44017	0.996032	0.296107	0.588475	0.919385	0.526243	-0.00573639	0.464895	1.38022	0.0393642	0.115058	Non_sig
rs2276362	rs2276362_G_A_Non-Ref	0.840312	0.892709	1.13695	0.747326	1.22843	-0.251003	-0.163738	0.185165	-0.420191	0.296821	-0.0705892	0.952249	0.628384	0.755397	Non_sig
rs2277920	rs2277920_C_T_Non-Ref	0.823181	0.847634	1.03444	0.969306	0.934232	-0.280719	-0.238486	0.0488511	-0.0449759	-0.0981465	-0.122695	0.91847	0.114669	0.226688	Non_sig
rs2282620	rs2282620_T_C_Non-Ref	1.33863	1.29983	1.46603	1.36323	1.20115	0.420753	0.378319	0.551918	0.447034	0.264417	0.412488	1.33098	0.000913954	0.0101664	Sig
rs2282621	rs2282621_T_C_Non-Ref	2.50604	2.75666	2.42473	2.37649	2.60472	1.32541	1.46292	1.27782	1.24883	1.38113	1.33922	2.53015	3.95145e-06	0.000382726	Sig
rs2284649	rs2284649_A_G_Non-Ref	1.15094	0.910446	0.944804	0.880171	1.11974	0.202813	-0.135354	-0.0819137	-0.184144	0.163167	-0.00708634	0.9951	0.933269	0.960421	Non_sig
rs2293370	rs2293370_A_G_Non-Ref	1.06684	0.875034	0.841095	0.818172	0.768828	0.0933401	-0.192589	-0.249659	-0.289523	-0.379268	-0.20354	0.868417	0.0641352	0.156682	Non_sig
rs2293607	rs2293607_C_T_Non-Ref	0.897164	1.46171	1.16853	1.18238	1.32396	-0.156557	0.547659	0.224694	0.2417	0.404855	0.25247	1.19124	0.0991639	0.204356	Non_sig
rs2305249	rs2305249_A_G_Non-Ref	0.971666	0.889573	1.00267	1.20236	1.03416	-0.0414678	-0.168816	0.00384745	0.265866	0.048453	0.0215766	1.01507	0.776485	0.858821	Non_sig
rs2316891	rs2316891_T_C_Non-Ref	1.19602	1.16071	1.02192	0.980786	0.728105	0.258236	0.215011	0.0312838	-0.0279894	-0.457782	0.0037521	1.0026	0.9779	0.986014	Non_sig
rs2385028	rs2385028_C_T_Non-Ref	1.27894	1.21159	1.28076	0.98413	1.01455	0.354952	0.276901	0.357005	-0.0230794	0.0208439	0.197324	1.14657	0.0752168	0.169777	Non_sig
rs2395603	rs2395603_A_G_Non-Ref	0.757481	0.733647	0.837634	0.869824	0.816379	-0.400718	-0.446842	-0.255608	-0.201204	-0.292688	-0.319412	0.801396	0.00218865	0.0176972	Sig
rs2395614	rs2395614_T_C_Non-Ref	0.734912	0.759973	0.733109	0.775291	0.832802	-0.444356	-0.39598	-0.4479	-0.367191	-0.263954	-0.383876	0.766376	0.000334407	0.00566821	Sig
rs2395621	rs2395621_G_A_Non-Ref	1.2717	1.0056	1.17047	1.10219	1.01599	0.346763	0.00805174	0.22709	0.140377	0.02289	0.149034	1.10883	0.0792841	0.175669	Non_sig
rs2421050	rs2421050_C_T_Non-Ref	1.10686	1.0237	0.949245	0.970179	1.08892	0.146468	0.0337881	-0.075148	-0.0436767	0.122894	0.036865	1.02588	0.447834	0.591874	Non_sig
rs2469434	rs2469434_C_T_Non-Ref	1.18419	1.39598	1.45905	1.52127	1.08084	0.243905	0.481276	0.545028	0.605273	0.112148	0.397526	1.31725	0.0134128	0.058849	Non_sig
rs2569693	rs2569693_T_C_Non-Ref	1.10587	1.05578	0.955736	0.926872	1.07681	0.145176	0.0783052	-0.0653165	-0.109558	0.106757	0.0310728	1.02177	0.568136	0.704198	Non_sig
rs2607014	rs2607014_A_G_Non-Ref	0.371744	0.322325	0.339287	0.323638	0.264973	-1.42762	-1.63341	-1.55942	-1.62755	-1.91608	-1.63282	0.322458	3.39026e-05	0.0015324	Sig
rs2667971	rs2667971_C_T_Non-Ref	2.64715	2.21518	1.52241	1.5649	1.77076	1.40444	1.14742	0.606355	0.646074	0.82437	0.925733	1.89965	0.00377399	0.0250859	Sig
rs2667976	rs2667976_A_C_Non-Ref	0.72551	0.792198	0.624371	0.526718	0.587157	-0.462934	-0.336068	-0.679524	-0.924897	-0.768182	-0.634321	0.644244	0.0038568	0.0252978	Sig
rs2667990	rs2667990_G_C_Non-Ref	0.88433	1.10267	0.903806	1.01193	0.885617	-0.177343	0.141006	-0.145915	0.017104	-0.175245	-0.0680789	0.953907	0.343542	0.492434	Non_sig
rs268124	rs268124_T_C_Non-Ref	0.916747	1.00616	0.694365	1.01079	0.989505	-0.125404	0.00885816	-0.526233	0.0154768	-0.0152208	-0.128505	0.914779	0.278717	0.425609	Non_sig
rs2719235	rs2719235_G_T_Non-Ref	1.00297	0.976135	0.993968	0.978951	0.967004	0.00427357	-0.0348478	-0.00872898	-0.0306919	-0.0484056	-0.0236801	0.98372	0.0665568	0.158769	Non_sig
rs2719236	rs2719236_C_T_Non-Ref	0.944082	0.942583	1.19524	1.49013	1.18437	-0.0830167	-0.085308	0.257304	0.575438	0.244117	0.181707	1.13422	0.215765	0.351945	Non_sig
rs2719243	rs2719243_C_T_Non-Ref	1.23882	1.24396	1.12279	1.18267	1.32043	0.308963	0.314945	0.167088	0.242045	0.401005	0.286809	1.21994	0.00184817	0.0158529	Sig
rs2732567	rs2732567_G_A_Non-Ref	1.09979	1.07257	0.954588	1.01698	1.34202	0.137225	0.101067	-0.0670495	0.0242892	0.424407	0.123988	1.08974	0.208995	0.346452	Non_sig
rs2736345	rs2736345_G_A_Non-Ref	0.784469	0.897212	0.892849	0.897959	1.01847	-0.350213	-0.156479	-0.163512	-0.155279	0.0264078	-0.159815	0.89514	0.0550718	0.144165	Non_sig
rs280497	rs280497_G_A_Non-Ref	0.932491	1.03183	1.02773	1.09671	1.02757	-0.100838	0.0452037	0.0394669	0.133184	0.039241	0.0312515	1.0219	0.451793	0.593635	Non_sig
rs280519	rs280519_G_A_Non-Ref	1.02673	1.07534	1.03219	0.95758	1.03708	0.0380553	0.104799	0.045702	-0.0625355	0.0525275	0.0357096	1.02506	0.259715	0.407608	Non_sig
rs28360525	rs28360525_A_G_Non-Ref	0.89219	0.824857	1.01208	0.924037	0.871771	-0.164577	-0.277785	0.0173232	-0.113977	-0.197979	-0.147399	0.902877	0.0397258	0.115597	Non_sig
rs28364617	rs28364617_G_T_Non-Ref-1	0.984819	1.13798	0.93321	1.38816	1.29717	-0.0220701	0.186473	-0.099726	0.473172	0.375363	0.182642	1.13496	0.173007	0.302317	Non_sig
rs28364617	rs28364617_C_T_Non-Ref-2	1.0348	1.27305	0.793779	0.929778	0.77315	0.0493495	0.348286	-0.33319	-0.105041	-0.371179	-0.082355	0.944515	0.567131	0.704198	Non_sig
rs28364617	rs28364617_A_T_Non-Ref-3	1.05025	1.15302	0.755118	1.05209	0.980405	0.0707395	0.205418	-0.405225	0.0732637	-0.0285504	-0.016871	0.988374	0.878954	0.926798	Non_sig
rs28392589	rs28392589_G_A_Non-Ref	0.930394	1.043	1.06593	1.04642	1.13531	-0.104087	0.0607418	0.0921189	0.0654666	0.183085	0.0594651	1.04208	0.269595	0.41448	Non_sig
rs28420939	rs28420939_T_A_Non-Ref	0.922262	0.835488	0.934355	0.764525	0.830359	-0.116751	-0.25931	-0.0979574	-0.387365	-0.268194	-0.225915	0.855052	0.0134537	0.058849	Non_sig
rs2849018	rs2849018_C_T_Non-Ref	0.888766	1.1277	1.09282	0.97578	1.01357	-0.170124	0.173381	0.128059	-0.0353724	0.0194428	0.0230773	1.01612	0.724328	0.828786	Non_sig
rs28537796	rs28537796_T_C_Non-Ref	1.25667	1.15617	1.21406	1.16658	0.960931	0.329604	0.20936	0.279841	0.222285	-0.0574956	0.196719	1.14609	0.042711	0.120271	Non_sig
rs28580691	rs28580691_C_T_Non-Ref	0.740374	0.785347	0.691074	0.778473	0.955434	-0.433674	-0.348598	-0.533088	-0.361281	-0.0657712	-0.348483	0.78541	0.0110544	0.0543105	Non_sig
rs28626750	rs28626750_G_A_Non-Ref	2.37691	1.97684	1.99399	2.33541	1.53955	1.24909	0.983196	0.99566	1.22368	0.622506	1.01483	2.02066	0.000840594	0.00997934	Sig
rs28648398	rs28648398_C_G_Non-Ref	1.05361	0.87494	0.931122	0.935727	1.01503	0.0753457	-0.192745	-0.102957	-0.0958412	0.0215232	-0.0589348	0.959973	0.285161	0.434382	Non_sig
rs2873173	rs2873173_A_G_Non-Ref	1.0707	1.00057	1.02243	1.01098	1.04108	0.0985608	0.000827787	0.0320043	0.0157585	0.058079	0.0410461	1.02886	0.075793	0.169777	Non_sig
rs2873174	rs2873174_G_A_Non-Ref	0.955244	0.919682	0.870571	1.16594	1.15284	-0.0660583	-0.120793	-0.199966	0.221499	0.205194	0.0079752	1.00554	0.931006	0.960421	Non_sig
rs2940730	rs2940730_C_T_Non-Ref	1.22709	0.836157	1.27093	0.884019	0.952579	0.295241	-0.258154	0.345885	-0.17785	-0.0700896	0.0270065	1.0189	0.837944	0.9058	Non_sig
rs2943245	rs2943245_T_C_Non-Ref	0.769511	0.8249	0.858781	1.18824	1.08681	-0.377986	-0.27771	-0.219638	0.248824	0.120101	-0.101282	0.932204	0.449997	0.593576	Non_sig
rs2943255	rs2943255_C_A_Non-Ref	1.02168	0.921278	1.11847	1.04426	0.911853	0.0309425	-0.118291	0.161522	0.0624846	-0.133127	0.000706291	1.00049	0.990537	0.992	Non_sig
rs3027878	rs3027878_A_C_Non-Ref	3.03277	3.33847	2.30539	2.89966	2.17443	1.60064	1.73919	1.20501	1.53588	1.12064	1.44027	2.71372	0.000264578	0.00498289	Sig
rs3101018	rs3101018_T_C_Non-Ref	0.807353	0.8259	0.828543	0.839835	0.783098	-0.308729	-0.275961	-0.271351	-0.251823	-0.352736	-0.29212	0.816701	7.89485e-05	0.00253477	Sig
rs3115671	rs3115671_T_G_Non-Ref	1.30652	1.11112	1.01478	1.06163	1.26057	0.385734	0.152011	0.0211717	0.0862791	0.334078	0.195855	1.1454	0.0500577	0.136302	Non_sig
rs3117575	rs3117575_C_T_Non-Ref	0.961609	0.965427	0.94204	1.02379	0.853279	-0.0564775	-0.050761	-0.0861392	0.0339154	-0.22891	-0.0776744	0.947584	0.143462	0.267953	Non_sig
rs3117577	rs3117577_G_A_Non-Ref	1.0696	1.08728	0.993844	0.953734	1.1285	0.097073	0.120721	-0.00890938	-0.0683414	0.174412	0.0629909	1.04463	0.228488	0.366229	Non_sig
rs3117582	rs3117582_G_T_Non-Ref	0.869308	0.83157	0.942943	0.855651	0.878623	-0.202061	-0.266091	-0.0847579	-0.224906	-0.186684	-0.1929	0.874845	0.00307013	0.021911	Sig
rs3129927	rs3129927_C_A_Non-Ref	0.772722	0.88914	0.99408	0.939115	0.921704	-0.371979	-0.169518	-0.00856582	-0.0906258	-0.117625	-0.151663	0.900212	0.0675103	0.15893	Non_sig
rs3129950	rs3129950_C_G_Non-Ref	0.553898	0.427719	0.421641	0.46049	0.486044	-0.852309	-1.22526	-1.24591	-1.11876	-1.04084	-1.09662	0.467612	0.000105187	0.00310072	Sig
rs3130288	rs3130288_A_C_Non-Ref	0.917349	0.905703	0.993576	0.884305	0.94981	-0.124457	-0.14289	-0.00929716	-0.177384	-0.0742894	-0.105664	0.929377	0.0225975	0.0785697	Non_sig
rs3130490	rs3130490_T_G_Non-Ref	0.913194	0.897026	0.7963	0.97493	0.805876	-0.131006	-0.156778	-0.328617	-0.0366294	-0.311371	-0.19288	0.874857	0.0257253	0.0863452	Non_sig
rs3131383	rs3131383_T_G_Non-Ref	1.11025	1.01026	0.875305	1.01979	1.04203	0.150879	0.0147332	-0.192143	0.0282748	0.0594007	0.012229	1.00851	0.838781	0.9058	Non_sig
rs3210879	rs3210879_C_T_Non-Ref	0.973353	0.90029	0.979745	0.950142	0.974081	-0.0389645	-0.151539	-0.0295224	-0.0737847	-0.0378869	-0.0663394	0.955058	0.0426678	0.120271	Non_sig
rs34016964	rs34016964_T_G_Non-Ref	1.28101	1.27122	1.18974	1.24796	1.14348	0.357287	0.346218	0.250649	0.319575	0.193431	0.293432	1.22555	0.00070595	0.00891855	Sig
rs340638	rs340638_T_C_Non-Ref	1.17223	1.07978	1.24207	1.3883	1.21554	0.229257	0.110731	0.31275	0.473316	0.281598	0.28153	1.21548	0.00883818	0.0475578	Sig
rs340642	rs340642_T_C_Non-Ref	1.03653	1.80769	1.64409	1.1534	1.013	0.0517573	0.854147	0.717287	0.205893	0.0186344	0.369544	1.29194	0.101137	0.205919	Non_sig
rs340651	rs340651_T_C_Non-Ref	0.688552	0.696007	0.718877	0.650328	0.590106	-0.538363	-0.522826	-0.476183	-0.62076	-0.760954	-0.583817	0.667196	0.000308959	0.00537113	Sig
rs34169613	rs34169613_T_C_Non-Ref	0.959132	1.08644	1.05829	0.904032	1.05483	-0.0601983	0.11961	0.0817389	-0.145554	0.0770065	0.0145205	1.01012	0.787315	0.867966	Non_sig
rs34288126	rs34288126_A_G_Non-Ref	0.984337	1.04937	1.18125	0.907325	0.895067	-0.0227754	0.0695194	0.240309	-0.140309	-0.159933	-0.00263783	0.998173	0.973126	0.983856	Non_sig
rs34350562	rs34350562_G_A_Non-Ref	0.96294	1.37202	1.01747	0.752599	0.956031	-0.0544821	0.456301	0.0249812	-0.410046	-0.0648709	-0.00962341	0.993352	0.947943	0.970854	Non_sig
rs34499196	rs34499196_A_G_Non-Ref	0.828731	0.974501	0.742353	0.858491	0.896988	-0.271024	-0.0372639	-0.429823	-0.220125	-0.156839	-0.223015	0.856773	0.0262481	0.0875847	Non_sig
rs34516015	rs34516015_A_T_Non-Ref	0.913023	1.1211	1.97534	0.772925	1.38377	-0.131277	0.164915	0.982099	-0.3716	0.468602	0.222548	1.16679	0.400047	0.546838	Non_sig
rs34591253	rs34591253_T_C_Non-Ref	2.29593	0.754569	0.851288	2.25048	1.36649	1.19908	-0.406275	-0.23228	1.17023	0.45047	0.436244	1.35308	0.265723	0.410562	Non_sig
rs34741518	rs34741518_C_A_Non-Ref	1.11602	1.15764	0.995524	0.953443	1.07748	0.158357	0.211185	-0.00647201	-0.0687816	0.107655	0.0803887	1.0573	0.195841	0.331122	Non_sig
rs34749007	rs34749007_A_G_Non-Ref	0.956305	1.02196	0.953312	0.99082	0.965462	-0.0644566	0.0313335	-0.0689791	-0.0133047	-0.0507081	-0.033223	0.977235	0.15316	0.278399	Non_sig
rs34767000	rs34767000_T_A_Non-Ref-1	0.913659	0.979302	0.942322	0.983529	0.937146	-0.130272	-0.0301746	-0.085708	-0.0239601	-0.093655	-0.0727539	0.950821	0.0224835	0.0785697	Non_sig
rs34767000	rs34767000_G_A_Non-Ref-2	0.976156	0.991737	1.04954	0.910692	1.0014	-0.0348159	-0.0119701	0.0697527	-0.134964	0.00202349	-0.0219948	0.98487	0.543675	0.684792	Non_sig
rs34767000	rs34767000_C_A_Non-Ref-3	1.07736	0.86506	0.93959	0.903176	1.01214	0.107501	-0.209129	-0.0898963	-0.146922	0.0174022	-0.0642088	0.95647	0.321885	0.477545	Non_sig
rs34767118	rs34767118_G_A_Non-Ref	1.38276	1.28345	1.03939	1.37034	1.31291	0.467551	0.360028	0.0557436	0.454536	0.392765	0.346125	1.27114	0.0100236	0.052277	Non_sig
rs34888374	rs34888374_A_G_Non-Ref	0.921581	0.820588	0.696925	0.927104	0.95597	-0.117817	-0.28527	-0.520925	-0.109198	-0.0649623	-0.219634	0.858783	0.059387	0.15024	Non_sig
rs35088469	rs35088469_T_C_Non-Ref	0.927812	0.709676	0.724352	0.824286	0.656527	-0.108096	-0.494768	-0.465238	-0.278782	-0.607073	-0.390791	0.762711	0.0114166	0.0552889	Non_sig
rs35103554	rs35103554_A_G_Non-Ref	0.631176	0.455859	0.513001	0.783962	0.527598	-0.663885	-1.13334	-0.962966	-0.351143	-0.922488	-0.806764	0.571662	0.00409849	0.0262149	Sig
rs35144535	rs35144535_G_A_Non-Ref	1.56696	1.15264	1.65342	1.04359	1.50405	0.647966	0.20494	0.725451	0.0615522	0.588852	0.445752	1.36202	0.027456	0.090272	Non_sig
rs35203657	rs35203657_C_G_Non-Ref	1.09031	1.0308	1.14931	1.02826	0.955975	0.124738	0.0437591	0.200771	0.0402026	-0.0649559	0.068903	1.04892	0.197697	0.333294	Non_sig
rs35284336	rs35284336_C_G_Non-Ref	0.978184	1.22778	1.41001	1.05436	1.5166	-0.0318216	0.296054	0.495701	0.0763666	0.600845	0.287429	1.22046	0.0747916	0.169777	Non_sig
rs35285054	rs35285054_A_G_Non-Ref	0.919044	0.873982	0.894771	0.87033	0.910823	-0.121795	-0.194325	-0.16041	-0.200365	-0.134758	-0.162331	0.89358	0.000483645	0.00749228	Sig
rs35314490	rs35314490_A_G_Non-Ref	1.14729	1.00099	0.738866	1.0268	0.885012	0.198225	0.00142166	-0.436616	0.0381604	-0.176231	-0.0750081	0.949337	0.52645	0.667164	Non_sig
rs35354193	rs35354193_A_G_Non-Ref	1.00114	1.34679	0.495982	0.912388	0.718807	0.00164377	0.429521	-1.01164	-0.132281	-0.476323	-0.237816	0.848028	0.381063	0.53445	Non_sig
rs35369977	rs35369977_G_A_Non-Ref	0.889037	0.963392	0.886516	0.998927	0.896825	-0.169685	-0.0538056	-0.173781	-0.00154912	-0.157101	-0.111184	0.925828	0.0341875	0.105276	Non_sig
rs35393613	rs35393613_T_C_Non-Ref	1.11633	1.4214	1.81969	0.957322	1.4685	0.158767	0.507315	0.86369	-0.0629235	0.554344	0.404239	1.32339	0.0667394	0.158769	Non_sig
rs35414340	rs35414340_T_C_Non-Ref	1.86173	0.743111	1.12142	1.23898	2.01208	0.896645	-0.42835	0.165329	0.309147	1.00869	0.390292	1.31066	0.209649	0.346688	Non_sig
rs35429892	rs35429892_A_G_Non-Ref	0.941597	1.05093	1.1191	0.861732	1.09574	-0.0868185	0.071667	0.162345	-0.214689	0.13191	0.012883	1.00897	0.86541	0.919668	Non_sig
rs35598880	rs35598880_G_A_Non-Ref	1.05671	0.869615	1.05385	1.1477	0.911674	0.0795732	-0.201551	0.0756662	0.198742	-0.13341	0.00380404	1.00264	0.961534	0.977391	Non_sig
rs35789143	rs35789143_A_G_Non-Ref	1.03945	1.00477	1.07807	1.21757	1.11956	0.0558214	0.00686624	0.10845	0.284007	0.162937	0.123616	1.08946	0.0609898	0.153152	Non_sig
rs35940001	rs35940001_T_C_Non-Ref	1.53298	1.13208	0.896535	0.909214	1.0123	0.616336	0.17898	-0.157568	-0.137308	0.0176317	0.103614	1.07446	0.50549	0.649095	Non_sig
rs36097841	rs36097841_A_G_Non-Ref	1.48636	0.768783	1.4261	1.00838	1.73298	0.571783	-0.379352	0.512078	0.0120338	0.793253	0.301959	1.23282	0.229094	0.366335	Non_sig
rs367665303	rs367665303_A_G_Non-Ref	1.0334	1.64736	1.4455	1.26329	1.41742	0.047396	0.720155	0.531565	0.337189	0.503269	0.427915	1.34529	0.0192559	0.0724935	Non_sig
rs374888	rs374888_A_G_Non-Ref	1.13149	1.00246	1.16358	1.034	1.01337	0.178228	0.00354452	0.218575	0.0482367	0.0191541	0.0935477	1.06699	0.0999369	0.205325	Non_sig
rs375795	rs375795_T_C_Non-Ref	1.0385	0.994704	0.962863	0.911701	1.12552	0.0544991	-0.00766048	-0.0545976	-0.133368	0.170588	0.00589211	1.00409	0.914167	0.951705	Non_sig
rs3765107	rs3765107_G_A_Non-Ref	1.11802	0.994539	0.98158	0.954206	1.09453	0.16094	-0.0079004	-0.026822	-0.0676267	0.130314	0.0377811	1.02653	0.451486	0.593635	Non_sig
rs3777744	rs3777744_G_A_Non-Ref	0.676375	0.643361	0.649076	0.628369	0.577974	-0.564106	-0.6363	-0.623541	-0.670317	-0.790923	-0.657037	0.634179	6.30336e-05	0.00246479	Sig
rs3786042	rs3786042_T_C_Non-Ref	1.20786	1.25592	1.23962	0.882104	1.27101	0.272458	0.328748	0.309893	-0.180979	0.345974	0.215219	1.16088	0.097268	0.202294	Non_sig
rs3787330	rs3787330_G_T_Non-Ref	1.17505	0.629293	0.786528	0.96536	1.15794	0.232717	-0.668196	-0.34643	-0.0508612	0.211564	-0.124241	0.917487	0.509774	0.650898	Non_sig
rs3800385	rs3800385_T_G_Non-Ref	1.08968	1.10503	0.968269	0.95559	0.950933	0.123906	0.144087	-0.0465209	-0.0655369	-0.0725846	0.0166701	1.01162	0.746844	0.846757	Non_sig
rs3800396	rs3800396_A_C_Non-Ref	0.977497	0.949683	0.37985	0.690117	0.446758	-0.0328353	-0.0744823	-1.3965	-0.535088	-1.16243	-0.640267	0.641594	0.0825879	0.179886	Non_sig
rs3893661	rs3893661_G_C_Non-Ref	0.629711	0.723664	0.827845	0.726075	0.97053	-0.667238	-0.466608	-0.272568	-0.46181	-0.0431553	-0.382276	0.767226	0.0221399	0.0781814	Non_sig
rs4029980	rs4029980_C_T_Non-Ref	1.10303	1.15793	1.14633	1.05285	1.29945	0.141473	0.211554	0.197022	0.0742984	0.377906	0.200451	1.14906	0.0165553	0.0656401	Non_sig
rs404977	rs404977_G_A_Non-Ref	0.897511	1.07615	0.766892	1.21785	0.98079	-0.155999	0.105878	-0.382904	0.284341	-0.0279838	-0.0353335	0.975806	0.771076	0.857032	Non_sig
rs41272536	rs41272536_G_A_Non-Ref	0.879388	0.799351	0.508309	0.734368	0.774709	-0.185428	-0.323099	-0.976221	-0.445424	-0.368273	-0.459689	0.727143	0.0277042	0.0903051	Non_sig
rs41283584	rs41283584_A_G_Non-Ref	0.895961	1.06693	0.84769	0.86157	0.944291	-0.158492	0.0934699	-0.238391	-0.21496	-0.0826973	-0.120214	0.920051	0.114682	0.226688	Non_sig
rs4146203	rs4146203_G_C_Non-Ref	1.16119	1.23131	1.11943	0.923932	1.0393	0.2156	0.300197	0.162761	-0.114141	0.0556085	0.124005	1.08976	0.158008	0.282664	Non_sig
rs4239702	rs4239702_C_T_Non-Ref	0.953235	0.972081	0.957435	0.971221	0.937699	-0.0690963	-0.0408518	-0.0627534	-0.0421281	-0.0928034	-0.0615266	0.95825	0.00303766	0.0219099	Sig
rs4273966	rs4273966_T_C_Non-Ref	1.07163	1.14507	1.00186	1.0229	1.34096	0.0998079	0.195438	0.00268711	0.0326692	0.423268	0.150774	1.11016	0.117351	0.229192	Non_sig
rs4438945	rs4438945_T_C_Non-Ref	0.859644	0.822716	0.737088	1.0446	1.02008	-0.218189	-0.281533	-0.440092	0.062946	0.0286849	-0.169636	0.889067	0.149516	0.275484	Non_sig
rs4449583	rs4449583_T_C_Non-Ref	1.98082	1.25667	1.06537	0.937457	1.09091	0.986101	0.329609	0.0913597	-0.0931757	0.125539	0.287887	1.22085	0.198533	0.333294	Non_sig
rs4521894	rs4521894_C_T_Non-Ref	1.13417	0.930485	1.22583	1.05665	1.07926	0.181636	-0.103945	0.293759	0.079491	0.11004	0.112196	1.08087	0.161457	0.286566	Non_sig
rs458361	rs458361_C_G_Non-Ref	0.930831	1.35378	1.3664	1.29883	1.49962	-0.103409	0.436998	0.450379	0.37721	0.584594	0.349154	1.27381	0.0417114	0.119832	Non_sig
rs4632147	rs4632147_T_C_Non-Ref	0.730988	1.0874	0.826084	0.755452	2.48185	-0.45208	0.120883	-0.275639	-0.404588	1.31142	0.0599981	1.04246	0.864031	0.919668	Non_sig
rs463426	rs463426_C_T_Non-Ref	0.960341	0.863357	0.953181	0.820078	0.968902	-0.0583816	-0.21197	-0.0691777	-0.286167	-0.0455774	-0.134255	0.91114	0.0503168	0.136459	Non_sig
rs4637409	rs4637409_G_A_Non-Ref	0.868256	0.965664	1.10207	1.44813	1.14266	-0.203807	-0.0504071	0.140213	0.534195	0.192393	0.122517	1.08863	0.381524	0.53445	Non_sig
rs4657041	rs4657041_C_T_Non-Ref	0.889775	0.932754	0.934928	0.952379	0.821607	-0.168488	-0.100432	-0.0970729	-0.0703922	-0.283479	-0.143973	0.905023	0.020049	0.0742798	Non_sig
rs4660116	rs4660116_C_T_Non-Ref	0.719585	0.819825	0.888298	0.938051	0.81975	-0.474762	-0.286611	-0.170885	-0.0922617	-0.286745	-0.262253	0.833785	0.0153949	0.0636447	Non_sig
rs4680539	rs4680539_G_A_Non-Ref	1.1276	0.97582	1.0163	1.01726	0.964971	0.173253	-0.035313	0.023324	0.0246839	-0.051443	0.0269009	1.01882	0.534719	0.676379	Non_sig
rs4690229	rs4690229_T_A_Non-Ref	1.2844	0.756485	2.95777	0.900506	0.80865	0.3611	-0.402616	1.56451	-0.151192	-0.306412	0.213078	1.15916	0.58837	0.718766	Non_sig
rs4693796	rs4693796_T_C_Non-Ref	1.21567	0.591494	0.950534	0.855366	0.579694	0.281757	-0.757565	-0.07319	-0.225386	-0.786638	-0.312204	0.80541	0.202521	0.339036	Non_sig
rs4693800	rs4693800_G_C_Non-Ref	1.20439	0.797482	0.868262	0.705233	0.945005	0.268305	-0.326476	-0.203798	-0.503829	-0.0816064	-0.169481	0.889163	0.261702	0.409778	Non_sig
rs4711411	rs4711411_G_A_Non-Ref	1.33502	1.4447	1.29124	1.41059	1.32804	0.41686	0.530773	0.368753	0.496303	0.409298	0.444397	1.36075	0.000119162	0.00325122	Sig
rs4713841	rs4713841_C_T_Non-Ref	1.03195	0.996693	1.12576	0.964953	1.03212	0.0453709	-0.0047793	0.170904	-0.0514689	0.0456143	0.0411282	1.02892	0.330034	0.482249	Non_sig
rs4717901	rs4717901_C_A_Non-Ref	1.00206	0.796263	1.07536	1.07559	0.738614	0.00296646	-0.328684	0.104818	0.105125	-0.437108	-0.110577	0.926218	0.38706	0.539507	Non_sig
rs4802800	rs4802800_G_C_Non-Ref	1.03773	0.686862	1.0267	1.07425	1.00458	0.0534359	-0.541907	0.0380113	0.103334	0.00659591	-0.068106	0.953889	0.599144	0.729299	Non_sig
rs4802801	rs4802801_C_G_Non-Ref	0.87005	0.891844	1.06459	0.983322	0.855545	-0.20083	-0.165137	0.0902986	-0.0242644	-0.225085	-0.105004	0.929803	0.154742	0.279773	Non_sig
rs4826318	rs4826318_G_T_Non-Ref	1.05839	1.0687	1.02458	0.887022	1.19306	0.0818744	0.0958583	0.0350394	-0.172959	0.254661	0.0588948	1.04167	0.439953	0.583734	Non_sig
rs4826325	rs4826325_T_C_Non-Ref	1.04417	1.1372	0.990627	0.988062	1.00445	0.0623625	0.185492	-0.0135862	-0.0173259	0.00639942	0.0446683	1.03145	0.304743	0.458128	Non_sig
rs4826335	rs4826335_G_A_Non-Ref	1.04887	1.44551	1.1722	1.08283	1.17465	0.0688324	0.531578	0.229215	0.11481	0.232236	0.235334	1.17718	0.0433158	0.121356	Non_sig
rs4826336	rs4826336_T_C_Non-Ref	0.784152	0.854598	1.0251	0.889575	0.64308	-0.350794	-0.226682	0.0357663	-0.168812	-0.636929	-0.26949	0.829613	0.0722842	0.166696	Non_sig
rs4826476	rs4826476_G_A_Non-Ref	1.17517	1.22049	1.06692	1.04715	1.03935	0.232875	0.287462	0.0934468	0.066469	0.0556883	0.147188	1.10741	0.0358687	0.107606	Non_sig
rs4826492	rs4826492_C_T_Non-Ref	1.23974	0.927464	1.10557	0.907367	1.08072	0.310036	-0.108637	0.144786	-0.140242	0.111989	0.0635862	1.04506	0.490858	0.632703	Non_sig
rs4826493	rs4826493_C_G_Non-Ref	0.899499	0.826842	0.670071	0.871028	0.731686	-0.152806	-0.274316	-0.577615	-0.199209	-0.450703	-0.33093	0.795024	0.0143182	0.0617068	Non_sig
rs4826494	rs4826494_G_T_Non-Ref	1.16903	0.943623	0.862275	1.01648	1.05022	0.225308	-0.083718	-0.213781	0.0235827	0.070686	0.00441546	1.00307	0.955161	0.973833	Non_sig
rs4826497	rs4826497_C_T_Non-Ref	0.854254	0.888526	0.85207	0.740365	0.992759	-0.227263	-0.170514	-0.230956	-0.433691	-0.0104839	-0.214581	0.861796	0.0340786	0.105276	Non_sig
rs4826507	rs4826507_T_A_Non-Ref	0.916767	1.08899	1.15363	0.791536	0.921912	-0.125373	0.122987	0.20618	-0.337273	-0.117299	-0.0501555	0.965832	0.632481	0.756312	Non_sig
rs4826508	rs4826508_T_C_Non-Ref	1.17851	1.05225	1.08046	0.969552	1.22655	0.236966	0.0734827	0.111646	-0.0446091	0.294605	0.134418	1.09765	0.0892926	0.189482	Non_sig
rs4826511	rs4826511_A_G_Non-Ref	1.02393	1.35266	1.08828	1.37874	1.09879	0.0341152	0.435798	0.122048	0.463352	0.13592	0.238247	1.17956	0.0539084	0.142218	Non_sig
rs4826512	rs4826512_A_G_Non-Ref-1	0.793385	1.09136	1.04081	1.13834	1.17508	-0.333906	0.126121	0.0577059	0.186931	0.232762	0.0539227	1.03808	0.622772	0.752655	Non_sig
rs4826512	rs4826512_C_G_Non-Ref-2	1.07294	1.22583	1.21862	1.38526	1.40333	0.101572	0.293764	0.285244	0.470152	0.488855	0.327917	1.2552	0.00981219	0.0517904	Non_sig
rs4826512	rs4826512_T_G_Non-Ref-3	0.984888	1.25337	1.268	1.29021	1.43591	-0.0219682	0.325815	0.342557	0.367608	0.521964	0.307195	1.2373	0.0263529	0.0875847	Non_sig
rs4826513	rs4826513_G_A_Non-Ref	0.636783	0.812308	0.567701	0.66353	0.568417	-0.651127	-0.299901	-0.816796	-0.591767	-0.814977	-0.634913	0.643979	0.00258901	0.0197846	Sig
rs4826514	rs4826514_G_T_Non-Ref	1.22885	1.01093	1.03603	1.11829	1.08867	0.297311	0.0156792	0.0510615	0.161295	0.122569	0.129583	1.09398	0.0578139	0.149041	Non_sig
rs4840525	rs4840525_A_C_Non-Ref	0.685301	0.659556	0.687498	0.583592	0.709938	-0.545191	-0.600432	-0.540573	-0.776969	-0.494236	-0.59148	0.663662	0.000277393	0.00508303	Sig
rs4841457	rs4841457_G_T_Non-Ref	0.922015	0.785684	0.91172	0.957215	0.977892	-0.117138	-0.347979	-0.133337	-0.0630857	-0.0322526	-0.138758	0.908301	0.0663723	0.158769	Non_sig
rs4843323	rs4843323_T_C_Non-Ref	1.05842	0.825181	1.17102	0.73954	0.848226	0.0819138	-0.277217	0.227771	-0.4353	-0.23748	-0.128063	0.915059	0.354271	0.503555	Non_sig
rs4889542	rs4889542_C_A_Non-Ref	0.484896	0.705452	0.717715	0.623944	0.615327	-1.04425	-0.503379	-0.478516	-0.680512	-0.700574	-0.681447	0.62354	0.00253548	0.0197593	Sig
rs4921502	rs4921502_A_G_Non-Ref	0.985436	0.989233	1.0723	1.10507	1.22382	-0.021166	-0.0156179	0.10071	0.144133	0.291388	0.0998895	1.07169	0.15856	0.282905	Non_sig
rs4921506	rs4921506_A_T_Non-Ref	0.841675	1.00627	0.908108	0.82353	0.988266	-0.248665	0.00901206	-0.139064	-0.280107	-0.017029	-0.13517	0.910562	0.0822872	0.179886	Non_sig
rs4944946	rs4944946_A_G_Non-Ref-1	0.962855	0.771208	1.02546	0.856189	0.82409	-0.054609	-0.374807	0.0362688	-0.223999	-0.279126	-0.179255	0.883159	0.0749062	0.169777	Non_sig
rs4944946	rs4944946_C_G_Non-Ref-2	1.11457	1.14494	1.18043	1.03571	0.967887	0.15649	0.195272	0.239315	0.050624	-0.0470899	0.118922	1.08592	0.083902	0.180589	Non_sig
rs4944946	rs4944946_T_G_Non-Ref-3	1.00986	1.06869	1.13971	1.02571	1.01352	0.0141575	0.0958383	0.188661	0.0366198	0.019369	0.0709291	1.05039	0.0967462	0.202294	Non_sig
rs4944949	rs4944949_C_G_Non-Ref	0.871494	0.575767	0.957179	0.898061	0.725147	-0.198438	-0.796442	-0.0631392	-0.155115	-0.463655	-0.335358	0.792588	0.065406	0.158153	Non_sig
rs4944956	rs4944956_T_C_Non-Ref	1.05265	1.30727	1.14446	0.990252	1.79463	0.0740214	0.38656	0.194672	-0.0141318	0.843683	0.296961	1.22855	0.122971	0.237534	Non_sig
rs4948496	rs4948496_C_T_Non-Ref	0.785053	0.843788	1.05323	0.839175	0.940441	-0.349139	-0.245047	0.0748196	-0.252957	-0.0885901	-0.172183	0.887499	0.0820574	0.179886	Non_sig
rs4989014	rs4989014_A_T_Non-Ref	0.94288	1.02767	1.11994	0.826376	1.24083	-0.084854	0.039377	0.163416	-0.27513	0.311311	0.030824	1.0216	0.775071	0.858821	Non_sig
rs5029924	rs5029924_T_C_Non-Ref	0.80245	0.918493	0.884093	0.827071	0.877325	-0.317517	-0.122659	-0.177731	-0.273918	-0.188816	-0.216128	0.860873	0.00351322	0.0243057	Sig
rs5029928	rs5029928_T_C_Non-Ref	1.11641	0.98047	0.954051	1.21689	0.932168	0.158861	-0.0284541	-0.0678618	0.283198	-0.101339	0.0488807	1.03446	0.5444	0.684792	Non_sig
rs526734	rs526734_T_C_Non-Ref	0.95083	0.975751	1.12065	0.835447	1.04323	-0.0727401	-0.0354151	0.164341	-0.259381	0.0610597	-0.0284271	0.980489	0.708931	0.817846	Non_sig
rs530839	rs530839_G_A_Non-Ref	1.19265	0.773357	1.09687	1.1634	0.839672	0.254168	-0.370794	0.133396	0.218344	-0.252102	-0.00339761	0.997648	0.980197	0.986014	Non_sig
rs538291566	rs538291566_A_G_Non-Ref	1.01803	1.04213	1.02708	0.901236	1.05891	0.0257845	0.0595415	0.0385492	-0.150022	0.082581	0.0112868	1.00785	0.798937	0.87935	Non_sig
rs545143	rs545143_T_C_Non-Ref	0.983237	0.807975	1.04518	0.716495	0.951255	-0.0243895	-0.307617	0.0637518	-0.480971	-0.0720954	-0.164264	0.892383	0.176569	0.305392	Non_sig
rs555019061	rs555019061_C_A_Non-Ref	0.908764	0.929617	1.02466	1.00327	0.99157	-0.138023	-0.105292	0.0351426	0.00471016	-0.0122131	-0.0431351	0.970544	0.265468	0.410562	Non_sig
rs55713402	rs55713402_C_A_Non-Ref	0.999525	1.01768	1.22584	1.12358	1.03947	-0.000685687	0.0252816	0.29377	0.168107	0.0558429	0.108463	1.07808	0.117639	0.229192	Non_sig
rs55760657	rs55760657_T_C_Non-Ref	1.1021	0.834153	1.15372	1.45459	0.971933	0.140251	-0.261617	0.206292	0.540615	-0.0410705	0.116894	1.0844	0.430586	0.576952	Non_sig
rs55992502	rs55992502_T_C_Non-Ref	1.01569	0.937781	1.05111	0.881922	1.06789	0.0224572	-0.0926764	0.0719142	-0.181278	0.0947648	-0.0169635	0.988311	0.761847	0.851955	Non_sig
rs56309244	rs56309244_A_G_Non-Ref	1.95181	1.72628	1.71772	1.77864	1.59812	0.964812	0.787669	0.780491	0.830776	0.676378	0.808025	1.75081	6.5437e-05	0.00246479	Sig
rs56327845	rs56327845_T_C_Non-Ref	1.03959	1.00022	1.05013	1.01746	0.974422	0.0560104	0.000313522	0.0705741	0.0249653	-0.0373809	0.0228965	1.016	0.303025	0.456558	Non_sig
rs56741490	rs56741490_C_T_Non-Ref	0.875199	1.02861	0.984171	1.08701	1.1152	-0.192316	0.040691	-0.023019	0.120361	0.157307	0.0206048	1.01438	0.755409	0.849115	Non_sig
rs568438938	rs568438938_C_G_Non-Ref	1.26664	1.26959	1.0968	1.08005	1.08938	0.341011	0.34436	0.133302	0.111101	0.123514	0.210658	1.15722	0.0175444	0.0683625	Non_sig
rs56909954	rs56909954_G_A_Non-Ref	0.806793	1.36758	0.749567	0.987777	0.564945	-0.30973	0.45162	-0.41587	-0.0177426	-0.823818	-0.223108	0.856718	0.352958	0.503195	Non_sig
rs57095329	rs57095329_G_A_Non-Ref	0.971961	0.905572	0.855944	0.726173	0.828347	-0.041029	-0.143099	-0.224412	-0.461614	-0.271692	-0.228369	0.853599	0.0313331	0.0983512	Non_sig
rs573905	rs573905_G_A_Non-Ref	0.914304	0.895156	0.952977	0.901334	0.98036	-0.129255	-0.159788	-0.0694862	-0.149867	-0.0286162	-0.107403	0.928258	0.0129791	0.0577407	Non_sig
rs5753607	rs5753607_A_G_Non-Ref	0.872115	0.961691	1.10991	1.20314	0.962325	-0.19741	-0.0563552	0.150447	0.26681	-0.0554034	0.0216179	1.0151	0.806633	0.885917	Non_sig
rs57668933	rs57668933_C_T_Non-Ref	1.25177	1.24489	1.64125	1.27182	1.41161	0.323968	0.316017	0.714792	0.346897	0.497346	0.439804	1.35642	0.00448581	0.0273739	Sig
rs57844307	rs57844307_A_G_Non-Ref	1.04837	0.692342	0.898868	0.945861	0.725835	0.0681544	-0.530443	-0.153819	-0.0803001	-0.462287	-0.231739	0.851608	0.112551	0.225768	Non_sig
rs57892632	rs57892632_T_C_Non-Ref	0.876366	0.912244	1.12351	1.34025	1.04773	-0.190395	-0.132508	0.168013	0.4225	0.0672718	0.0669764	1.04752	0.575973	0.707446	Non_sig
rs58408589	rs58408589_G_A_Non-Ref	1.09328	0.925272	0.901411	1.3954	0.909557	0.128669	-0.112051	-0.149742	0.480684	-0.136764	0.042159	1.02965	0.744918	0.846746	Non_sig
rs5913939	rs5913939_C_T_Non-Ref	0.909652	0.857649	1.16285	1.24528	0.863144	-0.136613	-0.221541	0.217668	0.316468	-0.212328	-0.00726904	0.994974	0.952234	0.972311	Non_sig
rs5913947	rs5913947_A_T_Non-Ref	0.833122	0.727379	0.730501	0.680057	0.78574	-0.263401	-0.459221	-0.453041	-0.556272	-0.347876	-0.415962	0.749519	0.00117751	0.0120963	Sig
rs5913948	rs5913948_T_C_Non-Ref	0.15901	0.185281	0.191435	0.172603	0.194345	-2.65281	-2.43221	-2.38508	-2.53447	-2.36331	-2.47358	0.180044	1.3222e-06	0.000149409	Sig
rs5913984	rs5913984_T_C_Non-Ref	0.865311	0.924335	0.790679	1.00947	0.660659	-0.208709	-0.113512	-0.338836	0.0135997	-0.598022	-0.249096	0.841424	0.0758738	0.169777	Non_sig
rs5914011	rs5914011_C_G_Non-Ref	0.473262	0.5243	0.543304	0.510455	0.510214	-1.07929	-0.931536	-0.880168	-0.970144	-0.970827	-0.966393	0.511784	7.83714e-06	0.00048982	Sig
rs5914025	rs5914025_T_A_Non-Ref	1.54279	1.40693	1.60891	1.39116	1.46207	0.625542	0.492548	0.686082	0.476284	0.548016	0.565694	1.4801	0.000142738	0.00325122	Sig
rs5914026	rs5914026_C_T_Non-Ref	0.858068	0.957457	0.814569	0.919703	0.815947	-0.220836	-0.0627199	-0.29589	-0.12076	-0.293452	-0.198732	0.871316	0.01303	0.0577407	Non_sig
rs5914627	rs5914627_A_G_Non-Ref	0.948804	1.17194	0.898108	0.874702	0.878347	-0.0758173	0.2289	-0.155039	-0.193136	-0.187137	-0.0764457	0.948391	0.388801	0.539507	Non_sig
rs5914630	rs5914630_T_A_Non-Ref	0.97186	0.825447	0.870281	0.79813	0.799569	-0.0411792	-0.276753	-0.200447	-0.325304	-0.322706	-0.233278	0.8507	0.0117334	0.0554939	Non_sig
rs5914638	rs5914638_C_T_Non-Ref	1.0427	0.919089	0.876155	1.05814	0.820313	0.0603196	-0.121723	-0.190743	0.0815349	-0.285754	-0.091273	0.938694	0.269324	0.41448	Non_sig
rs5914642	rs5914642_G_A_Non-Ref	0.920569	0.891816	0.907391	0.852705	0.871359	-0.119402	-0.165183	-0.140204	-0.229881	-0.198661	-0.170666	0.888432	0.00100453	0.010478	Sig
rs5914656	rs5914656_A_T_Non-Ref	1.30124	0.917071	0.940763	1.01995	1.25206	0.37989	-0.124894	-0.0880967	0.0285021	0.324305	0.103941	1.07471	0.377416	0.5331	Non_sig
rs5914675	rs5914675_A_G_Non-Ref	0.96882	0.945724	0.855202	0.956871	0.918077	-0.0456987	-0.0805089	-0.225663	-0.0636031	-0.123312	-0.107757	0.92803	0.0285549	0.0913219	Non_sig
rs5914720	rs5914720_T_C_Non-Ref	1.11924	0.879844	1.07966	0.951388	1.22998	0.16252	-0.18468	0.110571	-0.0718946	0.298634	0.0630299	1.04466	0.503316	0.64753	Non_sig
rs5914725	rs5914725_T_G_Non-Ref	1.10306	0.952329	0.968313	1.01116	0.983322	0.141508	-0.0704687	-0.0464554	0.0160153	-0.0242642	0.00326705	1.00227	0.934548	0.960421	Non_sig
rs5914727	rs5914727_T_G_Non-Ref	1.10126	1.26789	0.972733	1.13443	1.47562	0.139162	0.342433	-0.0398845	0.181966	0.561324	0.237	1.17854	0.0795799	0.17575	Non_sig
rs5914728	rs5914728_G_A_Non-Ref	0.487216	0.492303	0.52947	0.500004	0.50319	-1.03737	-1.02238	-0.91738	-0.999989	-0.990825	-0.993589	0.502227	1.13556e-06	0.000149409	Sig
rs5914731	rs5914731_C_T_Non-Ref	0.626602	0.63052	1.00983	0.779446	0.731812	-0.674379	-0.665386	0.014113	-0.35948	-0.450454	-0.427117	0.743746	0.0275609	0.090272	Non_sig
rs5914736	rs5914736_A_G_Non-Ref	1.22999	1.24745	1.25847	1.23033	1.61161	0.298647	0.318976	0.331669	0.299046	0.688504	0.387368	1.30801	0.00684905	0.039353	Sig
rs5914748	rs5914748_T_A_Non-Ref	0.695187	0.857152	0.819164	0.882007	0.876756	-0.524527	-0.222377	-0.287775	-0.181138	-0.189753	-0.281114	0.822955	0.0115563	0.0554939	Non_sig
rs5914765	rs5914765_C_G_Non-Ref	1.17762	0.865435	0.567138	0.986065	1.1264	0.235877	-0.208503	-0.818228	-0.0202458	0.171725	-0.127875	0.915178	0.536403	0.677246	Non_sig
rs5914766	rs5914766_C_T_Non-Ref	0.761991	0.858374	0.742643	0.737997	0.770786	-0.392154	-0.220321	-0.42926	-0.438313	-0.375597	-0.371129	0.773177	0.000710327	0.00891855	Sig
rs5914776	rs5914776_G_T_Non-Ref	0.995204	1.09692	1.1625	1.01297	1.13529	-0.00693632	0.133457	0.217236	0.0185911	0.183059	0.109081	1.07854	0.0698992	0.1623	Non_sig
rs5914780	rs5914780_T_C_Non-Ref	1.0118	1.10795	1.04496	1.03333	1.13542	0.0169189	0.147892	0.0634437	0.0473041	0.183227	0.091757	1.06567	0.0437146	0.121969	Non_sig
rs5914785	rs5914785_C_T_Non-Ref	1.27507	1.23077	1.3149	1.31481	0.895939	0.350579	0.299564	0.394957	0.394858	-0.158527	0.256286	1.1944	0.0714704	0.165382	Non_sig
rs5914796	rs5914796_T_A_Non-Ref	0.784104	0.856107	0.996083	0.894696	0.736397	-0.350884	-0.224138	-0.00566144	-0.160531	-0.441445	-0.236532	0.848783	0.0352237	0.107093	Non_sig
rs5914800	rs5914800_A_G_Non-Ref	0.987902	0.988064	0.88313	0.839042	0.91533	-0.0175608	-0.0173242	-0.179303	-0.253186	-0.127637	-0.119002	0.920824	0.0609246	0.153152	Non_sig
rs5914813	rs5914813_T_A_Non-Ref	0.803779	1.10113	1.02843	1.06681	1.35671	-0.31513	0.138983	0.0404379	0.0932997	0.440108	0.0795397	1.05668	0.545683	0.685135	Non_sig
rs5914834	rs5914834_G_A_Non-Ref	0.969638	1.00885	1.31684	0.950979	1.21521	-0.0444822	0.0127138	0.397075	-0.0725149	0.281208	0.1148	1.08282	0.290829	0.439159	Non_sig
rs5914839	rs5914839_C_T_Non-Ref	0.868752	1.01359	1.24914	0.902793	1.12859	-0.202983	0.0194696	0.32094	-0.147533	0.174518	0.0328823	1.02305	0.753666	0.848813	Non_sig
rs5914857	rs5914857_A_G_Non-Ref	0.736765	0.7908	1.2824	1.08358	0.959016	-0.440724	-0.338614	0.358845	0.11581	-0.060373	-0.0730113	0.950652	0.64394	0.763272	Non_sig
rs5914861	rs5914861_A_G_Non-Ref	0.730836	0.81973	0.862366	0.814128	0.785826	-0.45238	-0.28678	-0.213628	-0.296673	-0.347718	-0.319436	0.801383	0.00127433	0.0127058	Sig
rs59347366	rs59347366_G_C_Non-Ref	0.840223	1.39552	1.18379	1.10697	1.54715	-0.251156	0.480802	0.243409	0.146623	0.62961	0.249858	1.18909	0.174526	0.303407	Non_sig
rs5960190	rs5960190_T_C_Non-Ref	0.941405	0.984818	0.869019	0.73157	1.01589	-0.087112	-0.0220713	-0.20254	-0.450932	0.0227405	-0.147983	0.902511	0.155511	0.280415	Non_sig
rs5960205	rs5960205_C_A_Non-Ref	1.02341	0.735178	1.1473	1.23415	1.2552	0.0333885	-0.443835	0.198248	0.303522	0.327919	0.0838485	1.05984	0.586003	0.717166	Non_sig
rs5960210	rs5960210_G_A_Non-Ref	1.17393	1.11284	1.11032	1.17918	1.18997	0.231342	0.154246	0.150975	0.237787	0.25093	0.205056	1.15273	0.000693056	0.00891855	Sig
rs5960211	rs5960211_T_A_Non-Ref	1.05979	0.967932	0.795115	0.828856	0.987321	0.0837807	-0.0470231	-0.330764	-0.270806	-0.0184093	-0.116644	0.92233	0.213047	0.350597	Non_sig
rs5960239	rs5960239_T_G_Non-Ref	1.02017	1.09163	1.01036	0.957995	1.06349	0.0288075	0.126489	0.0148714	-0.0619096	0.0888051	0.0394127	1.0277	0.290762	0.439159	Non_sig
rs59607260	rs59607260_A_G_Non-Ref	0.971562	0.791171	0.810098	1.09092	1.10696	-0.0416226	-0.337939	-0.303832	0.125541	0.146605	-0.0822496	0.944584	0.468793	0.610061	Non_sig
rs5960732	rs5960732_G_A_Non-Ref	1.34312	1.341	1.03267	1.22984	1.25855	0.425591	0.423309	0.0463788	0.29847	0.331765	0.305103	1.23551	0.0116949	0.0554939	Non_sig
rs5960754	rs5960754_A_G_Non-Ref	1.72827	1.49974	1.86215	1.39193	1.40806	0.789326	0.584709	0.896968	0.477082	0.493705	0.648358	1.56738	0.00147349	0.0137936	Sig
rs5960763	rs5960763_G_A_Non-Ref	1.03587	0.97891	1.00112	1.01844	1.00659	0.050848	-0.0307516	0.00161919	0.0263648	0.00947431	0.0115109	1.00801	0.442537	0.586016	Non_sig
rs5960766	rs5960766_C_T_Non-Ref	1.08127	1.11342	1.0412	0.84575	0.974979	0.112732	0.155004	0.0582452	-0.241697	-0.0365563	0.00954543	1.00664	0.898849	0.941916	Non_sig
rs5960771	rs5960771_G_T_Non-Ref	2.21124	2.46708	2.30218	2.13001	2.23464	1.14486	1.30281	1.203	1.09086	1.16004	1.18031	2.26626	4.87456e-06	0.000389479	Sig
rs5960788	rs5960788_G_A_Non-Ref	0.928454	1.06385	1.10963	1.01936	1.18847	-0.107097	0.0892984	0.150082	0.0276664	0.24911	0.0818118	1.05835	0.242557	0.385137	Non_sig
rs5960804	rs5960804_C_G_Non-Ref	0.260865	0.314385	0.253406	0.312093	0.299163	-1.93862	-1.66939	-1.98048	-1.67995	-1.741	-1.80189	0.286799	1.06066e-05	0.000553175	Sig
rs5960806	rs5960806_G_C_Non-Ref	1.36988	1.44412	1.15935	1.23245	1.39401	0.454044	0.530193	0.213317	0.301525	0.479245	0.395665	1.31555	0.00264135	0.0198981	Sig
rs5960817	rs5960817_C_T_Non-Ref	0.865758	0.780997	0.726617	0.849048	0.72111	-0.207964	-0.356611	-0.460733	-0.236082	-0.471709	-0.34662	0.786425	0.003212	0.02262	Sig
rs5960818	rs5960818_C_A_Non-Ref	1.37363	1.29422	1.29505	1.1622	1.2617	0.457995	0.372083	0.373012	0.216858	0.335365	0.351063	1.2755	0.00085369	0.00997934	Sig
rs5960834	rs5960834_T_G_Non-Ref	0.576464	0.537556	0.600804	0.673993	0.567834	-0.794699	-0.895514	-0.735034	-0.569194	-0.816459	-0.76218	0.589605	0.00015345	0.00325122	Sig
rs60087681	rs60087681_G_A_Non-Ref	0.57349	0.759913	0.674696	0.391327	0.684172	-0.80216	-0.396094	-0.56769	-1.35355	-0.547568	-0.733413	0.601479	0.0120319	0.0554939	Non_sig
rs6032660	rs6032660_A_G_Non-Ref	0.812835	1.03078	0.893166	1.27118	1.14691	-0.298966	0.0437424	-0.162999	0.346171	0.197753	0.0251403	1.01758	0.840336	0.9058	Non_sig
rs6032662	rs6032662_T_C_Non-Ref	0.987001	0.982379	0.938325	0.990201	0.981601	-0.0188765	-0.0256476	-0.0918409	-0.0142065	-0.0267911	-0.0354725	0.975712	0.0678831	0.159255	Non_sig
rs6032664	rs6032664_T_A_Non-Ref	1.13274	1.12728	1.11352	1.10911	1.19996	0.179813	0.172848	0.155124	0.149406	0.262981	0.184035	1.13606	0.000853121	0.00997934	Sig
rs60622779	rs60622779_C_T_Non-Ref	0.95677	1.08189	1.10204	1.07777	1.01887	-0.0637564	0.113557	0.140176	0.108054	0.0269748	0.0650012	1.04609	0.156701	0.281068	Non_sig
rs6074022	rs6074022_T_C_Non-Ref	1.03413	1.02644	1.11719	1.03965	1.13966	0.0484201	0.0376453	0.159878	0.0560944	0.188607	0.0981289	1.07038	0.0358281	0.107606	Non_sig
rs61539692	rs61539692_A_G_Non-Ref	0.733938	0.871373	0.733454	1.04486	0.623799	-0.44627	-0.198638	-0.447221	0.0633121	-0.680846	-0.341932	0.788984	0.0542898	0.142669	Non_sig
rs61823870	rs61823870_G_C_Non-Ref	0.298473	1.27777	0.778298	0.458531	1.19968	-1.74433	0.353632	-0.361605	-1.12491	0.262651	-0.522912	0.695966	0.265304	0.410562	Non_sig
rs61823871	rs61823871_T_G_Non-Ref	0.569476	0.999781	1.38393	1.3055	1.02241	-0.812293	-0.000315595	0.468768	0.384603	0.0319686	0.0145463	1.01013	0.951908	0.972311	Non_sig
rs61823873	rs61823873_G_A_Non-Ref	0.747867	0.779664	1.27356	1.1454	1.34075	-0.419147	-0.359075	0.348864	0.195855	0.42304	0.0379075	1.02662	0.842109	0.90627	Non_sig
rs61823879	rs61823879_C_A_Non-Ref	0.964732	1.19829	0.888213	0.82869	1.09623	-0.0518005	0.260982	-0.171023	-0.271095	0.132547	-0.0200779	0.986179	0.846493	0.909543	Non_sig
rs61823885	rs61823885_A_C_Non-Ref	0.565775	0.586735	0.67204	0.601897	0.63293	-0.8217	-0.769219	-0.573381	-0.732411	-0.659881	-0.711318	0.610762	8.10517e-05	0.00253477	Sig
rs61909063	rs61909063_T_C_Non-Ref	1.1183	1.10447	0.774888	0.933494	1.06268	0.161302	0.143357	-0.367941	-0.0992877	0.0877023	-0.0149736	0.989675	0.887768	0.933189	Non_sig
rs62489069	rs62489069_G_A_Non-Ref	1.02578	0.950086	1.06932	1.16854	1.02287	0.0367216	-0.0738695	0.0966881	0.224712	0.0326168	0.0633738	1.04491	0.263887	0.410562	Non_sig
rs6417944	rs6417944_C_T_Non-Ref	0.539598	0.316621	0.398754	0.618337	2.68341	-0.890044	-1.65917	-1.32643	-0.693535	1.42407	-0.629023	0.646614	0.30892	0.463379	Non_sig
rs6457784	rs6457784_T_C_Non-Ref	0.959548	0.932245	0.947587	0.936122	0.881482	-0.059573	-0.10122	-0.0776692	-0.0952323	-0.181996	-0.103138	0.931006	0.00799694	0.0448758	Sig
rs6457786	rs6457786_C_T_Non-Ref	0.773791	0.911917	0.602282	0.924198	0.81624	-0.369984	-0.133025	-0.731488	-0.113726	-0.292935	-0.328232	0.796512	0.0424982	0.120271	Non_sig
rs6457809	rs6457809_T_G_Non-Ref	1.38545	0.92057	0.970975	1.16116	0.867698	0.470359	-0.119401	-0.0424934	0.21557	-0.204735	0.0638601	1.04526	0.63251	0.756312	Non_sig
rs6498160	rs6498160_C_T_Non-Ref	0.94421	0.787331	0.85442	0.775603	1.04117	-0.0828204	-0.344958	-0.226983	-0.366611	0.0582083	-0.192633	0.875007	0.0749467	0.169777	Non_sig
rs6521418	rs6521418_T_C_Non-Ref	1.04937	1.03003	1.14886	1.08527	1.10512	0.0695284	0.0426906	0.200197	0.118058	0.144201	0.114935	1.08293	0.01438	0.0617068	Non_sig
rs6521434	rs6521434_G_A_Non-Ref	0.952081	1.03341	0.942235	1.00404	0.994016	-0.0708439	0.0474154	-0.0858406	0.00581005	-0.00865904	-0.0224236	0.984577	0.415809	0.566102	Non_sig
rs6521537	rs6521537_T_G_Non-Ref	0.860136	1.11527	1.25038	0.843872	1.00615	-0.217364	0.157399	0.322362	-0.244904	0.00885015	0.00526861	1.00366	0.963631	0.978056	Non_sig
rs6521549	rs6521549_A_G_Non-Ref	1.14725	0.873039	1.06403	1.0201	1.01059	0.198177	-0.195881	0.0895338	0.0287129	0.0151907	0.0271465	1.01899	0.695177	0.807071	Non_sig
rs6521550	rs6521550_G_A_Non-Ref	0.967952	0.918772	0.929396	1.14134	0.843635	-0.0469928	-0.122221	-0.105635	0.190724	-0.245309	-0.0658868	0.955358	0.410826	0.560443	Non_sig
rs6531941	rs6531941_T_C_Non-Ref	0.899913	1.04272	1.2037	1.1319	0.950714	-0.152143	0.0603513	0.267477	0.178744	-0.0729162	0.0563027	1.0398	0.507149	0.649994	Non_sig
rs6565228	rs6565228_A_G_Non-Ref	1.00852	1.03766	0.834384	0.952809	1.06363	0.0122463	0.0533376	-0.261217	-0.0697403	0.0889915	-0.0352764	0.975845	0.601863	0.731296	Non_sig
rs6584542	rs6584542_G_A_Non-Ref	1.32291	1.033	0.805296	0.918991	0.858599	0.403711	0.046847	-0.312409	-0.121878	-0.219944	-0.0407346	0.97216	0.762739	0.851955	Non_sig
rs6590330	rs6590330_A_G_Non-Ref	0.633389	0.838532	0.890907	0.830162	1.01575	-0.658835	-0.254063	-0.166654	-0.268535	0.0225493	-0.265107	0.832137	0.075768	0.169777	Non_sig
rs6591183	rs6591183_G_A_Non-Ref	0.93332	1.16093	0.83172	1.44583	1.42085	-0.0995567	0.215277	-0.26583	0.531895	0.506752	0.177707	1.13109	0.327611	0.481156	Non_sig
rs6611499	rs6611499_T_C_Non-Ref	0.866394	1.11825	0.817215	1.06497	1.3244	-0.206905	0.161238	-0.291212	0.0908082	0.405338	0.0318535	1.02232	0.813893	0.888598	Non_sig
rs6611520	rs6611520_T_C_Non-Ref	0.919843	0.845516	1.0015	0.840037	0.891083	-0.12054	-0.242096	0.00216662	-0.251476	-0.166369	-0.155663	0.89772	0.0282875	0.0908954	Non_sig
rs6611550	rs6611550_T_C_Non-Ref	0.638983	0.761637	0.652962	0.724369	0.586114	-0.646151	-0.392824	-0.614929	-0.465204	-0.770747	-0.577971	0.669905	0.0010012	0.010478	Sig
rs6611574	rs6611574_C_T_Non-Ref	0.756521	0.794896	0.76642	0.821422	0.922421	-0.402549	-0.331161	-0.383793	-0.283805	-0.116503	-0.303562	0.810249	0.00404852	0.0261419	Sig
rs6611577	rs6611577_C_T_Non-Ref	0.921419	0.866046	0.992293	1.05852	1.01544	-0.11807	-0.207484	-0.0111621	0.0820427	0.0221062	-0.0465135	0.968273	0.419392	0.569091	Non_sig
rs6611584	rs6611584_G_A_Non-Ref	0.571143	1.03747	0.845169	0.709968	0.915089	-0.808076	0.0530636	-0.242689	-0.494175	-0.128015	-0.323978	0.798864	0.0970318	0.202294	Non_sig
rs6612533	rs6612533_G_T_Non-Ref	1.02121	1.09138	1.07024	1.12331	1.05308	0.0302793	0.126151	0.0979353	0.167752	0.0746199	0.0993474	1.07129	0.0128587	0.0577407	Non_sig
rs6612534	rs6612534_A_G_Non-Ref	1.30505	1.27221	1.2327	1.08182	1.291	0.384101	0.347338	0.301821	0.113464	0.368493	0.303043	1.23374	0.0035724	0.0244655	Sig
rs6612539	rs6612539_A_T_Non-Ref	0.919781	0.842565	0.806938	0.985727	1.01267	-0.120638	-0.24714	-0.309471	-0.0207397	0.0181653	-0.135965	0.910061	0.0976087	0.202381	Non_sig
rs6612577	rs6612577_T_C_Non-Ref	1.12851	1.52564	1.56227	1.39627	1.18717	0.174419	0.609411	0.643646	0.481583	0.247525	0.431317	1.34846	0.0103557	0.0533298	Non_sig
rs6612605	rs6612605_T_C_Non-Ref	0.890481	1.01858	1.00254	0.859081	0.915777	-0.167343	0.0265544	0.0036556	-0.219134	-0.126931	-0.0966398	0.935209	0.114585	0.226688	Non_sig
rs6612663	rs6612663_A_G_Non-Ref	1.05411	1.09318	0.997998	1.08571	1.07116	0.0760284	0.128525	-0.00289114	0.118637	0.0991781	0.0838956	1.05988	0.0233116	0.0802299	Non_sig
rs6612674	rs6612674_T_C_Non-Ref	1.05943	1.02615	0.883897	1.1181	1.19015	0.0832854	0.0372481	-0.178051	0.161045	0.251145	0.0709345	1.0504	0.380708	0.53445	Non_sig
rs6612692	rs6612692_C_G_Non-Ref	1.02525	1.05074	0.68264	0.973073	0.733812	0.0359822	0.0714	-0.550803	-0.03938	-0.446518	-0.185864	0.879123	0.226006	0.363971	Non_sig
rs6612694	rs6612694_A_G_Non-Ref	0.721824	0.315102	0.285607	0.614068	0.436864	-0.470281	-1.66611	-1.8079	-0.70353	-1.19474	-1.16851	0.44488	0.0109927	0.0543105	Non_sig
rs6643653	rs6643653_G_A_Non-Ref	1.252	1.2968	1.29719	1.30366	1.32172	0.324237	0.374957	0.37539	0.382572	0.40242	0.371915	1.29407	8.66938e-06	0.00048982	Sig
rs6643656	rs6643656_G_C_Non-Ref	1.48928	1.20486	1.69693	1.44419	0.869285	0.574614	0.268864	0.76293	0.530264	-0.2021	0.386915	1.30759	0.0814659	0.179331	Non_sig
rs6651996	rs6651996_C_T_Non-Ref	1.3261	1.12391	1.13157	1.10353	1.27451	0.407193	0.168526	0.178327	0.142123	0.349942	0.249222	1.18857	0.00985392	0.0517904	Non_sig
rs6655268	rs6655268_C_A_Non-Ref	1.04781	1.15647	1.42869	0.877508	0.837058	0.0673716	0.209732	0.514697	-0.188516	-0.2566	0.0693369	1.04923	0.645889	0.764246	Non_sig
rs6658353	rs6658353_C_G_Non-Ref	1.20197	1.48985	1.11574	1.45186	1.4611	0.265398	0.575162	0.158005	0.537899	0.547054	0.416704	1.33487	0.00823729	0.0456014	Sig
rs66650460	rs66650460_T_C_Non-Ref	0.87215	0.703661	0.934426	0.854185	0.704712	-0.197352	-0.507048	-0.0978473	-0.227379	-0.504895	-0.306904	0.808375	0.0217438	0.0781814	Non_sig
rs6681162	rs6681162_T_A_Non-Ref	1.00595	1.17617	1.08812	1.04952	1.03943	0.00855788	0.2341	0.121842	0.0697299	0.0557987	0.0980056	1.07029	0.0636787	0.156682	Non_sig
rs6705628	rs6705628_T_C_Non-Ref	0.925116	1.12039	1.14657	0.936389	0.966432	-0.112294	0.164004	0.197327	-0.0948204	-0.0492595	0.0209916	1.01466	0.767047	0.853954	Non_sig
rs67243437	rs67243437_C_T_Non-Ref	0.79358	0.870223	0.996417	1.06	0.753668	-0.333552	-0.200542	-0.00517898	0.0840604	-0.407999	-0.172642	0.887216	0.139541	0.263534	Non_sig
rs67388064	rs67388064_T_C_Non-Ref	0.874773	0.786546	0.979146	1.23187	1.16168	-0.19302	-0.346397	-0.0304038	0.300848	0.216211	-0.0105524	0.992712	0.934923	0.960421	Non_sig
rs6740462	rs6740462_A_C_Non-Ref	0.619475	0.679047	0.552933	0.658275	0.596415	-0.690881	-0.558417	-0.854822	-0.603237	-0.745611	-0.690594	0.619599	0.000192734	0.00384335	Sig
rs67664566	rs67664566_T_G_Non-Ref	1.22071	1.1537	1.09181	1.04733	1.06388	0.287725	0.206267	0.126719	0.0667168	0.0893407	0.155354	1.11369	0.0188433	0.0721793	Non_sig
rs67898294	rs67898294_T_C_Non-Ref	0.852149	1.05627	1.02746	1.01087	0.983582	-0.230822	0.0789845	0.0390757	0.0155983	-0.0238825	-0.0242092	0.983359	0.678674	0.793346	Non_sig
rs6808498	rs6808498_A_T_Non-Ref	0.943243	0.940485	0.620132	0.875191	1.1315	-0.0842982	-0.088523	-0.689353	-0.192331	0.178239	-0.175253	0.885612	0.285744	0.434382	Non_sig
rs68118263	rs68118263_A_T_Non-Ref	0.979024	0.996186	0.937506	0.973744	0.851428	-0.0305838	-0.00551345	-0.0931008	-0.0383855	-0.232044	-0.0799256	0.946106	0.120542	0.234175	Non_sig
rs6835457	rs6835457_G_A_Non-Ref	1.00259	0.711664	0.706655	0.807446	0.905528	0.00373679	-0.490731	-0.500921	-0.308562	-0.143169	-0.287929	0.819077	0.0427513	0.120271	Non_sig
rs6835745	rs6835745_T_G_Non-Ref	0.949564	1.07208	0.759569	0.964312	0.809246	-0.074663	0.100416	-0.396747	-0.052428	-0.30535	-0.145754	0.903907	0.181537	0.3116	Non_sig
rs6839933	rs6839933_G_T_Non-Ref	0.942462	1.23328	1.05933	0.879122	0.951846	-0.0854942	0.302498	0.0831455	-0.185865	-0.0711997	0.00861681	1.00599	0.924255	0.958172	Non_sig
rs6869688	rs6869688_G_A_Non-Ref	0.950061	0.910125	0.849968	0.812482	0.844173	-0.0739081	-0.135863	-0.23452	-0.299592	-0.24439	-0.197655	0.871967	0.00827283	0.0456014	Sig
rs6902523	rs6902523_A_G_Non-Ref	0.587178	1.04645	0.997687	0.946759	0.692278	-0.76813	0.0654997	-0.00334015	-0.0789305	-0.530576	-0.263095	0.833298	0.183298	0.313828	Non_sig
rs6907324	rs6907324_C_A_Non-Ref	0.968304	0.910285	0.858549	0.829553	0.904591	-0.0464683	-0.13561	-0.220027	-0.269594	-0.144662	-0.163272	0.892997	0.0129792	0.0577407	Non_sig
rs6907364	rs6907364_G_A_Non-Ref	0.713716	0.696467	0.622176	0.711236	0.637177	-0.486577	-0.521873	-0.684605	-0.491601	-0.650233	-0.566978	0.675029	0.00017104	0.0035141	Sig
rs6913795	rs6913795_C_T_Non-Ref	1.02558	1.02675	1.23278	0.948602	1.15582	0.0364457	0.0380858	0.301917	-0.076125	0.208913	0.101847	1.07315	0.206607	0.343332	Non_sig
rs6938946	rs6938946_T_C_Non-Ref	0.648722	0.948597	0.605703	0.831831	0.588669	-0.624327	-0.0761324	-0.723318	-0.265637	-0.764472	-0.490777	0.711642	0.0225364	0.0785697	Non_sig
rs6940375	rs6940375_G_C_Non-Ref	1.06767	1.06819	1.14385	1.14402	1.30554	0.0944681	0.0951633	0.193896	0.194117	0.384651	0.192459	1.14271	0.0220275	0.0781814	Non_sig
rs6985109	rs6985109_A_G_Non-Ref	0.798918	0.707722	1.00784	0.733322	0.729962	-0.323881	-0.498745	0.0112699	-0.447481	-0.454106	-0.342588	0.788625	0.0212152	0.0777507	Non_sig
rs6997839	rs6997839_C_T_Non-Ref	1.39825	1.15982	0.74663	1.21587	0.8273	0.483623	0.213906	-0.421534	0.281988	-0.273517	0.0568932	1.04022	0.758158	0.849638	Non_sig
rs7005884	rs7005884_G_A_Non-Ref	0.921678	0.953516	1.02493	1.12975	0.926916	-0.117665	-0.0686705	0.0355311	0.176005	-0.109489	-0.0168577	0.988383	0.776052	0.858821	Non_sig
rs7052201	rs7052201_A_G_Non-Ref	0.72143	0.367802	0.738902	0.698395	0.700807	-0.471068	-1.443	-0.436546	-0.517885	-0.51291	-0.676282	0.625776	0.0245014	0.0830599	Non_sig
rs7061789	rs7061789_A_G_Non-Ref	0.685507	0.669308	0.693495	0.701177	0.657644	-0.544756	-0.579259	-0.528043	-0.51215	-0.604621	-0.553766	0.68124	5.17008e-06	0.000389479	Sig
rs7086333	rs7086333_T_C_Non-Ref	1.53001	0.819329	0.835795	1.03695	1.02624	0.613538	-0.287486	-0.258779	0.0523425	0.0373722	0.0313975	1.022	0.855818	0.913771	Non_sig
rs7184615	rs7184615_C_G_Non-Ref	0.722743	0.950039	0.71161	0.732066	0.714677	-0.468446	-0.0739418	-0.490841	-0.449955	-0.484636	-0.393564	0.761247	0.0080088	0.0448758	Sig
rs7192287	rs7192287_T_A_Non-Ref	0.980077	1.31416	1.08097	1.17636	1.20381	-0.0290332	0.394139	0.112321	0.234328	0.267608	0.195872	1.14542	0.0528315	0.139921	Non_sig
rs7193268	rs7193268_T_C_Non-Ref	1.05246	0.972672	1.06952	1.00073	0.797993	0.0737662	-0.0399743	0.09696	0.00105292	-0.325551	-0.0387493	0.973499	0.63614	0.756671	Non_sig
rs7203793	rs7203793_G_C_Non-Ref	0.304484	0.279642	0.309238	0.282376	0.206547	-1.71556	-1.83835	-1.69321	-1.82431	-2.27545	-1.86938	0.273691	5.95845e-05	0.00246479	Sig
rs7206312	rs7206312_A_G_Non-Ref	0.829559	0.72135	0.751572	0.777968	0.650684	-0.269584	-0.471229	-0.412017	-0.362216	-0.61997	-0.427003	0.743805	0.00187055	0.0158529	Sig
rs7211998	rs7211998_G_A_Non-Ref	0.576376	0.56118	0.556542	0.576221	0.576468	-0.794919	-0.833463	-0.845437	-0.795306	-0.794689	-0.812763	0.569291	2.05396e-07	6.9003e-05	Sig
rs7274117	rs7274117_T_C_Non-Ref	1.11452	0.836592	0.712577	0.921002	0.895357	0.156421	-0.257404	-0.488882	-0.118724	-0.159466	-0.173611	0.886621	0.172091	0.301493	Non_sig
rs72910167	rs72910167_A_G_Non-Ref	0.877334	0.818608	0.658821	0.643297	1.02795	-0.188802	-0.288755	-0.602041	-0.636443	0.0397744	-0.335253	0.792645	0.0584725	0.150168	Non_sig
rs73022773	rs73022773_T_C_Non-Ref	1.30343	1.39037	1.12554	1.58729	1.01317	0.382313	0.475467	0.170611	0.666563	0.0188776	0.342766	1.26819	0.0393708	0.115058	Non_sig
rs73022786	rs73022786_A_C_Non-Ref	0.45311	0.553203	0.598534	0.628517	0.469961	-1.14207	-0.85412	-0.740496	-0.669976	-1.08939	-0.899209	0.53618	0.000654088	0.00891855	Sig
rs731708	rs731708_A_C_Non-Ref	1.02593	0.738174	0.775633	1.13082	2.32224	0.0369328	-0.437967	-0.366553	0.177375	1.21552	0.125061	1.09055	0.694862	0.807071	Non_sig
rs732934	rs732934_A_G_Non-Ref	0.780762	0.748668	0.866052	0.713763	0.786234	-0.357045	-0.417603	-0.207474	-0.486484	-0.34697	-0.363115	0.777484	0.00141737	0.0136482	Sig
rs73682127	rs73682127_G_A_Non-Ref	1.08929	1.16692	1.27346	1.83226	1.15534	0.123393	0.222702	0.348753	0.873627	0.208312	0.355358	1.2793	0.0574277	0.148611	Non_sig
rs74674762	rs74674762_C_T_Non-Ref	1.45159	1.24144	1.8795	0.916908	1.26236	0.537637	0.312009	0.910348	-0.125151	0.336127	0.394194	1.31421	0.0792473	0.175669	Non_sig
rs7473891	rs7473891_A_G_Non-Ref	1.05724	0.745202	1.0438	0.820563	0.926024	0.0803075	-0.424297	0.0618436	-0.285313	-0.110879	-0.135668	0.910248	0.238357	0.379358	Non_sig
rs7486387	rs7486387_A_G_Non-Ref	1.10493	0.982337	0.89761	0.968714	0.730886	0.14395	-0.0257107	-0.155839	-0.0458574	-0.452282	-0.107148	0.928422	0.338809	0.48668	Non_sig
rs74904997	rs74904997_C_T_Non-Ref	1.10019	1.08637	1.19044	1.24137	1.12357	0.137752	0.119519	0.251491	0.311936	0.168085	0.197757	1.14691	0.00557955	0.0328951	Sig
rs74928591	rs74928591_C_A_Non-Ref	1.10105	1.04542	0.95839	1.04478	1.14514	0.138881	0.0640846	-0.0613155	0.0631998	0.19553	0.080076	1.05707	0.137393	0.260932	Non_sig
rs74942545	rs74942545_T_C_Non-Ref	0.581052	0.299864	0.226735	0.330736	0.470587	-0.78326	-1.73762	-2.14092	-1.59625	-1.08747	-1.4691	0.361207	0.00362851	0.0245385	Sig
rs7503018	rs7503018_G_A_Non-Ref	0.45398	0.441061	0.417475	0.486666	0.473566	-1.1393	-1.18095	-1.26024	-1.039	-1.07836	-1.13957	0.453895	8.01475e-06	0.00048982	Sig
rs753859	rs753859_C_G_Non-Ref	1.22142	1.30934	1.19922	0.748112	1.12648	0.288564	0.388845	0.262099	-0.418673	0.171826	0.138532	1.10078	0.389113	0.539507	Non_sig
rs75621680	rs75621680_A_G_Non-Ref	0.888735	0.708487	0.832754	0.835762	0.829177	-0.170175	-0.497187	-0.264037	-0.258836	-0.270248	-0.292097	0.816714	0.00582903	0.0337785	Sig
rs7574865	rs7574865_G_T_Non-Ref	0.955821	0.985463	1.02306	1.04061	1.12566	-0.0651879	-0.0211257	0.0328942	0.0574241	0.170774	0.0349558	1.02453	0.43236	0.577831	Non_sig
rs7621631	rs7621631_A_C_Non-Ref	0.951609	1.04097	0.953861	0.928306	0.965993	-0.0715591	0.0579315	-0.0681488	-0.107328	-0.0499151	-0.0478038	0.967408	0.163226	0.287448	Non_sig
rs762653	rs762653_A_G_Non-Ref	0.941228	0.970741	0.97714	0.905928	0.950657	-0.0873844	-0.0428412	-0.0333633	-0.142531	-0.0730036	-0.0758248	0.9488	0.0172445	0.0675825	Non_sig
rs763737	rs763737_A_G_Non-Ref	0.695618	0.784467	0.65523	0.703172	0.812337	-0.523633	-0.350215	-0.609928	-0.508051	-0.299849	-0.458335	0.727826	0.00135769	0.0133408	Sig
rs7653734	rs7653734_C_T_Non-Ref	0.866566	0.803263	0.920328	0.913933	1.14741	-0.206619	-0.316056	-0.11978	-0.12984	0.19838	-0.114783	0.923521	0.252004	0.398272	Non_sig
rs7669697	rs7669697_T_A_Non-Ref	1.09942	1.03104	1.18007	0.94912	1.02394	0.136738	0.0441033	0.238868	-0.0753383	0.0341287	0.0756999	1.05387	0.225404	0.363866	Non_sig
rs7705526	rs7705526_A_C_Non-Ref	0.95726	1.29184	1.20717	1.68025	0.762808	-0.0630168	0.369426	0.271629	0.748676	-0.390609	0.187221	1.13857	0.388978	0.539507	Non_sig
rs7720046	rs7720046_G_A_Non-Ref	1.14096	0.79354	1.11911	1.2978	1.42614	0.19025	-0.333626	0.162353	0.376066	0.512117	0.181432	1.13401	0.275317	0.421366	Non_sig
rs7726414	rs7726414_T_C_Non-Ref	1.75803	1.0902	1.51277	1.45976	0.771187	0.813958	0.124599	0.597196	0.545736	-0.374847	0.341328	1.26692	0.18106	0.31157	Non_sig
rs7743949	rs7743949_C_T_Non-Ref	1.1749	0.876909	0.771489	0.940455	0.878384	0.232532	-0.189501	-0.374283	-0.0885698	-0.187076	-0.12138	0.919308	0.290807	0.439159	Non_sig
rs77508372	rs77508372_G_T_Non-Ref	1.2099	1.15728	1.34126	0.903309	0.856264	0.274888	0.210735	0.423594	-0.146709	-0.223873	0.107727	1.07753	0.437741	0.581939	Non_sig
rs7751715	rs7751715_A_G_Non-Ref	0.629187	1.19156	1.11455	1.27145	1.3972	-0.66844	0.252849	0.156457	0.346474	0.48254	0.113976	1.08221	0.604236	0.732865	Non_sig
rs7752903	rs7752903_G_T_Non-Ref	0.863775	0.644694	1.78204	1.35545	1.28861	-0.211273	-0.633313	0.833526	0.438772	0.365815	0.158705	1.11629	0.573059	0.705143	Non_sig
rs77642050	rs77642050_A_G_Non-Ref	0.442445	1.9964	0.486212	1.64331	1.00177	-1.17643	0.997401	-1.04034	0.716606	0.00254693	-0.100044	0.933005	0.832393	0.9058	Non_sig
rs7769906	rs7769906_T_C_Non-Ref	0.904731	0.920325	1.0523	1.25901	1.08092	-0.14444	-0.119784	0.0735505	0.332289	0.112261	0.0507754	1.03582	0.590051	0.719523	Non_sig
rs7775397	rs7775397_G_T_Non-Ref	1.34877	1.30046	1.11458	1.01565	1.26069	0.431643	0.379025	0.156497	0.0224067	0.334215	0.264757	1.20143	0.0254989	0.0860113	Non_sig
rs7776439	rs7776439_G_T_Non-Ref	0.904303	0.851531	0.857528	0.927457	0.883386	-0.145121	-0.231868	-0.221745	-0.108647	-0.178884	-0.177253	0.884385	0.00155972	0.0142904	Sig
rs78199774	rs78199774_G_A_Non-Ref	0.807147	1.38131	0.773513	1.53897	1.6939	-0.309097	0.466034	-0.370502	0.621966	0.760351	0.23375	1.17589	0.383314	0.53585	Non_sig
rs78237385	rs78237385_A_C_Non-Ref	1.27964	1.03016	1.13493	1.10594	1.00672	0.355743	0.0428738	0.182609	0.145271	0.00966142	0.147232	1.10744	0.073431	0.168767	Non_sig
rs7832713	rs7832713_G_A_Non-Ref	1.20008	1.05461	0.891359	0.916037	1.0804	0.26313	0.0767152	-0.165922	-0.126522	0.11156	0.0317924	1.02228	0.709282	0.817846	Non_sig
rs7834059	rs7834059_G_A_Non-Ref	0.582761	0.622603	0.582648	0.526481	0.678895	-0.779025	-0.683616	-0.779302	-0.925546	-0.558741	-0.745246	0.596566	0.00025078	0.00485797	Sig
rs7882218	rs7882218_G_A_Non-Ref	0.729086	0.818935	0.721364	0.868681	0.742064	-0.455839	-0.288179	-0.471201	-0.203102	-0.430384	-0.369741	0.773922	0.00219258	0.0176972	Sig
rs78903789	rs78903789_T_G_Non-Ref	0.792141	0.834038	0.973204	1.26658	0.890493	-0.33617	-0.261815	-0.0391863	0.340933	-0.167325	-0.0927127	0.937758	0.480256	0.6214	Non_sig
rs7935125	rs7935125_A_C_Non-Ref	1.0658	0.827403	0.941907	0.954618	1.13625	0.0919397	-0.273338	-0.0863428	-0.0670052	0.184276	-0.030094	0.979357	0.722326	0.828786	Non_sig
rs79484479	rs79484479_C_T_Non-Ref	0.884785	0.698975	0.81324	0.491614	0.565386	-0.176601	-0.516687	-0.298246	-1.0244	-0.822693	-0.567726	0.674679	0.023079	0.0798345	Non_sig
rs79547786	rs79547786_T_C_Non-Ref	1.15735	0.702692	1.17509	1.11748	0.73867	0.210827	-0.509035	0.232774	0.160245	-0.436998	-0.0684376	0.95367	0.70124	0.812719	Non_sig
rs80208125	rs80208125_G_A_Non-Ref	1.52186	1.35791	1.42019	1.51639	1.52563	0.605835	0.441388	0.506089	0.600645	0.609405	0.552672	1.4668	8.2249e-05	0.00253477	Sig
rs8056276	rs8056276_T_A_Non-Ref	1.27645	1.24562	1.2792	1.136	1.22365	0.352133	0.316865	0.355246	0.183964	0.291188	0.299879	1.23104	0.000663364	0.00891855	Sig
rs8068125	rs8068125_C_T_Non-Ref	1.00022	0.906643	0.8403	0.897961	0.831225	0.000323949	-0.141394	-0.251023	-0.155275	-0.266689	-0.162811	0.893283	0.0271281	0.0897212	Non_sig
rs8068894	rs8068894_G_A_Non-Ref	1.46801	1.65907	1.1329	0.96386	1.23767	0.553858	0.730373	0.180024	-0.053104	0.307628	0.343756	1.26906	0.0670234	0.158888	Non_sig
rs8069893	rs8069893_T_C_Non-Ref	0.946047	0.957261	0.937569	0.890586	0.8424	-0.0800155	-0.0630151	-0.0930033	-0.167173	-0.247422	-0.130126	0.913752	0.0191988	0.0724935	Non_sig
rs868587758	rs868587758_T_G_Non-Ref	0.793035	1.37627	1.00677	1.33861	1.10272	-0.334543	0.460768	0.00973219	0.420737	0.141066	0.139552	1.10156	0.392045	0.540799	Non_sig
rs885743	rs885743_A_T_Non-Ref	1.06521	0.826454	1.04549	1.09287	0.929226	0.0911368	-0.274993	0.0641757	0.128118	-0.105898	-0.0194921	0.98658	0.808824	0.885917	Non_sig
rs901886	rs901886_C_T_Non-Ref	0.930112	1.31633	1.22655	1.08376	1.24753	-0.104524	0.396523	0.294611	0.116052	0.319073	0.204347	1.15216	0.0853061	0.18303	Non_sig
rs909217	rs909217_A_G_Non-Ref	1.0074	1.13915	0.919333	0.88554	0.967011	0.0106415	0.187955	-0.121341	-0.175371	-0.048396	-0.0293024	0.979894	0.665244	0.77899	Non_sig
rs910051	rs910051_G_T_Non-Ref	1.04805	1.04815	0.895054	0.729126	1.01971	0.0677042	0.0678487	-0.159953	-0.45576	0.0281636	-0.0903993	0.939263	0.419684	0.569091	Non_sig
rs912717	rs912717_C_T_Non-Ref	1.05741	1.18879	1.05156	0.917108	1.12826	0.0805376	0.249494	0.0725373	-0.124837	0.174099	0.0903661	1.06464	0.224005	0.362471	Non_sig
rs91755	rs91755_G_T_Non-Ref	1.03665	1.1495	1.09259	1.24894	1.27347	0.0519327	0.201002	0.127758	0.320701	0.348761	0.210031	1.15671	0.0202586	0.0746485	Non_sig
rs922483	rs922483_T_C_Non-Ref	0.948382	0.848673	0.886782	1.06765	0.827528	-0.0764605	-0.236719	-0.173349	0.0944357	-0.273119	-0.133042	0.911906	0.113777	0.226688	Non_sig
rs923077	rs923077_A_C_Non-Ref	1.29693	1.3111	1.27271	0.937864	1.2799	0.375095	0.390781	0.347902	-0.0925492	0.356032	0.275452	1.21037	0.0405692	0.117047	Non_sig
rs923366	rs923366_T_C_Non-Ref	0.944966	1.16378	1.36771	1.47022	1.56073	-0.0816662	0.218816	0.451765	0.556036	0.64222	0.357434	1.28115	0.0521468	0.139195	Non_sig
rs9268144	rs9268144_C_T_Non-Ref	0.876551	0.871275	0.834329	0.9262	0.848468	-0.19009	-0.1988	-0.261312	-0.110604	-0.237068	-0.199575	0.870807	0.00148515	0.0137936	Sig
rs9268178	rs9268178_T_C_Non-Ref	1.44858	0.749441	1.15601	0.815645	1.06296	0.534635	-0.416112	0.209149	-0.293987	0.088081	0.0243532	1.01702	0.89445	0.938758	Non_sig
rs9368854	rs9368854_T_G_Non-Ref	1.04956	1.29619	1.26554	1.01024	0.809841	0.0697898	0.374276	0.339754	0.0146957	-0.30429	0.0988453	1.07092	0.46786	0.610061	Non_sig
rs9380500	rs9380500_C_G_Non-Ref	0.87276	0.582939	0.899145	0.796417	0.747139	-0.196343	-0.778582	-0.153374	-0.328404	-0.420552	-0.375451	0.770864	0.0280292	0.0906685	Non_sig
rs9380501	rs9380501_C_T_Non-Ref	1.25125	0.84504	0.882428	1.19247	1.0412	0.323367	-0.242909	-0.18045	0.253948	0.0582508	0.0424414	1.02986	0.726105	0.828786	Non_sig
rs944915	rs944915_C_A_Non-Ref	0.944584	1.31037	1.07277	1.13022	1.03338	-0.0822497	0.389978	0.101338	0.176604	0.0473678	0.126608	1.09172	0.180892	0.31157	Non_sig
rs944916	rs944916_C_T_Non-Ref	0.993926	0.979469	0.861793	0.981931	0.93137	-0.00878963	-0.0299278	-0.214587	-0.0263066	-0.102573	-0.0764368	0.948397	0.115244	0.227137	Non_sig
rs9462002	rs9462002_G_A_Non-Ref	1.48042	2.15306	0.867261	1.57131	1.03517	0.566009	1.10639	-0.205461	0.651972	0.0498629	0.433754	1.35074	0.134487	0.256851	Non_sig
rs9462027	rs9462027_A_G_Non-Ref	0.906217	0.901008	0.662888	0.747293	0.852606	-0.142071	-0.150388	-0.593163	-0.420255	-0.230049	-0.307185	0.808217	0.0244629	0.0830599	Non_sig
rs9467600	rs9467600_T_C_Non-Ref	1.38441	1.5888	1.62753	1.5801	1.64207	0.469268	0.667935	0.702683	0.660013	0.715516	0.643083	1.56166	0.000135345	0.00325122	Sig
rs9467622	rs9467622_A_C_Non-Ref	0.957108	0.892094	1.17824	0.919142	0.994828	-0.063246	-0.164733	0.236632	-0.121641	-0.00748097	-0.0240938	0.983438	0.749345	0.848174	Non_sig
rs9469843	rs9469843_A_G_Non-Ref	0.871446	1.19998	1.0146	1.01196	1.65701	-0.198517	0.263013	0.0209153	0.0171547	0.728583	0.16623	1.12212	0.353275	0.503195	Non_sig
rs9469958	rs9469958_A_T_Non-Ref	1.40782	1.17522	0.981949	1.1436	1.36726	0.493468	0.232933	-0.02628	0.193588	0.451287	0.268999	1.20497	0.0462531	0.128523	Non_sig
rs9469975	rs9469975_A_G_Non-Ref	2.62085	0.946276	0.894918	2.36131	1.45194	1.39004	-0.0796671	-0.160172	1.23958	0.537977	0.585552	1.50061	0.143286	0.267953	Non_sig
rs9469979	rs9469979_C_T_Non-Ref	0.640367	0.473981	0.463658	0.434316	0.635045	-0.643028	-1.0771	-1.10887	-1.20318	-0.65507	-0.937449	0.522155	0.00142924	0.0136482	Sig
rs9469982	rs9469982_A_G_Non-Ref	1.03568	0.999289	1.12926	1.47818	1.07322	0.0505836	-0.00102683	0.175381	0.56382	0.101939	0.17814	1.13142	0.15171	0.27725	Non_sig
rs960709	rs960709_G_A_Non-Ref	0.940161	1.24789	0.882897	1.23183	0.845292	-0.0890199	0.319491	-0.179682	0.300808	-0.242479	0.0218236	1.01524	0.864808	0.919668	Non_sig
rs9652582	rs9652582_A_G_Non-Ref	1.05872	0.966416	0.763576	0.937079	1.20548	0.0823161	-0.0492835	-0.389156	-0.0937569	0.269609	-0.0360542	0.975319	0.756439	0.849115	Non_sig
rs9652840	rs9652840_T_A_Non-Ref	0.503784	0.528743	0.608304	0.419223	0.600163	-0.989122	-0.91936	-0.717137	-1.25421	-0.736574	-0.92328	0.527309	0.000701495	0.00891855	Sig
rs9724470	rs9724470_A_C_Non-Ref	1.37303	1.00925	1.17782	0.999603	1.08592	0.457365	0.0132844	0.236125	-0.000572637	0.118923	0.165025	1.12119	0.122815	0.237534	Non_sig
rs9745421	rs9745421_A_G_Non-Ref	0.981762	0.956755	1.042	0.801178	0.959727	-0.0265541	-0.063778	0.0593576	-0.319805	-0.059304	-0.0820167	0.944736	0.265595	0.410562	Non_sig
rs9746695	rs9746695_C_T_Non-Ref	0.998824	0.849469	1.15429	1.08589	0.895085	-0.00169707	-0.235367	0.207003	0.118878	-0.159904	-0.0142173	0.990194	0.871924	0.922754	Non_sig
rs9782955	rs9782955_C_T_Non-Ref	0.817051	1.0409	0.924688	1.03088	0.993938	-0.291501	0.0578287	-0.112962	0.0438833	-0.00877202	-0.0623047	0.957733	0.389961	0.539578	Non_sig
rs9806906	rs9806906_A_G_Non-Ref	0.916955	0.785205	0.714793	0.733393	0.8418	-0.125077	-0.348858	-0.484402	-0.447342	-0.248451	-0.330826	0.795081	0.007347	0.0418594	Sig
rs9843355	rs9843355_A_G_Non-Ref	0.703253	1.55197	1.12166	1.1075	0.973907	-0.507884	0.6341	0.16564	0.147306	-0.0381438	0.0802036	1.05717	0.685696	0.800176	Non_sig
rs9888879	rs9888879_C_T_Non-Ref	1.11149	1.0881	0.747507	0.942667	1.07096	0.152489	0.121817	-0.419841	-0.0851804	0.0988981	-0.0263634	0.981892	0.817097	0.890662	Non_sig
rs9898031	rs9898031_G_C_Non-Ref	0.849908	0.93671	0.819288	0.978037	0.965699	-0.234622	-0.0943249	-0.287558	-0.0320397	-0.0503538	-0.13978	0.907658	0.0525457	0.13971	Non_sig
rs9899345	rs9899345_A_G_Non-Ref	0.850464	0.936305	0.723091	1.09255	0.856704	-0.233678	-0.0949492	-0.467751	0.127695	-0.223131	-0.178363	0.883705	0.14079	0.265154	Non_sig
rs9900019	rs9900019_C_T_Non-Ref	0.811954	0.995485	1.08573	0.824807	1.27175	-0.30053	-0.00652906	0.118659	-0.277872	0.346812	-0.023892	0.983576	0.854621	0.913771	Non_sig
rs9902621	rs9902621_A_G_Non-Ref	0.962531	0.954595	0.925425	1.06281	0.865325	-0.0550958	-0.0670399	-0.111812	0.0878808	-0.208686	-0.0709504	0.952011	0.213666	0.350764	Non_sig
rs9905881	rs9905881_A_G_Non-Ref	1.19105	1.56531	0.797201	1.11068	0.917353	0.252234	0.646445	-0.326985	0.151443	-0.124451	0.119737	1.08654	0.512086	0.65262	Non_sig
rs9914665	rs9914665_C_T_Non-Ref	0.931699	1.15824	0.905575	1.01934	1.32095	-0.102064	0.211934	-0.143094	0.0276322	0.401573	0.0791959	1.05643	0.479258	0.621294	Non_sig
rs9925985	rs9925985_C_A_Non-Ref	0.943943	0.905687	0.799706	1.20758	0.868664	-0.0832279	-0.142915	-0.322459	0.272114	-0.203129	-0.0959233	0.935673	0.392438	0.540799	Non_sig
rs9926078	rs9926078_C_G_Non-Ref	0.672332	0.566049	0.723757	0.500969	0.834742	-0.572754	-0.821002	-0.466423	-0.997207	-0.260598	-0.623597	0.649051	0.00865025	0.046919	Sig
rs9931397	rs9931397_C_G_Non-Ref	0.418299	0.489582	0.536738	0.507138	0.552804	-1.25739	-1.03038	-0.897709	-0.97955	-0.855161	-1.00404	0.498602	0.000139917	0.00325122	Sig
rs9933507	rs9933507_C_T_Non-Ref	0.80826	0.834756	0.931988	0.943238	0.744551	-0.307109	-0.260574	-0.101617	-0.0843064	-0.425558	-0.235833	0.849195	0.0214231	0.0780905	Non_sig
rs9933520	rs9933520_G_A_Non-Ref	0.940855	0.893278	0.931152	0.744814	0.881865	-0.0879556	-0.162819	-0.102911	-0.425047	-0.18137	-0.192021	0.875379	0.0343157	0.105276	Non_sig
rs9933937	rs9933937_C_T_Non-Ref	1.66731	1.39259	1.50194	1.20534	1.54209	0.737522	0.477772	0.586826	0.269441	0.624891	0.53929	1.45326	0.00243206	0.0191737	Sig
rs9934969	rs9934969_A_G_Non-Ref	0.8852	1.13244	1.22612	1.02651	1.06546	-0.175924	0.179437	0.294102	0.0377482	0.0914732	0.0853673	1.06096	0.337536	0.486115	Non_sig
rs9940397	rs9940397_C_T_Non-Ref	1.01122	1.04797	1.00422	1.00227	1.03935	0.0160924	0.0675996	0.00607994	0.00327533	0.0556839	0.0297462	1.02083	0.089431	0.189482	Non_sig
rs9941107	rs9941107_A_G_Non-Ref	0.794905	0.671019	0.790431	0.490771	0.767549	-0.331146	-0.575575	-0.339288	-1.02688	-0.38167	-0.530912	0.692117	0.0157161	0.0639733	Non_sig
rs111238440	rs111238440_-_A_Non-Ref	1.05996	1.05821	1.11614	1.00011	1.0761	0.0840085	0.0816267	0.158519	0.000155985	0.105813	0.0860247	1.06144	0.0280832	0.0906685	Non_sig
rs11309810	rs11309810_-_G_Non-Ref	1.13083	0.968517	0.824856	0.934615	0.881335	0.177376	-0.0461507	-0.277787	-0.0975564	-0.182237	-0.085271	0.942607	0.327605	0.481156	Non_sig
rs11344572	rs11344572_-_T_Non-Ref	0.423939	0.493718	1.24647	0.750254	1.34953	-1.23807	-1.01824	0.317852	-0.41455	0.432453	-0.384111	0.766251	0.319887	0.476666	Non_sig
rs11353498	rs11353498_-_T_Non-Ref	1.05271	1.05657	1.30367	0.991294	1.00837	0.0741015	0.0793862	0.382578	-0.012615	0.0120283	0.107096	1.07706	0.206485	0.343332	Non_sig
rs139773323	rs139773323_-_T_Non-Ref	0.863639	0.926896	0.920123	0.858738	0.889069	-0.211499	-0.109521	-0.120101	-0.21971	-0.169632	-0.166093	0.891253	0.00184222	0.0158529	Sig
rs141477002	rs141477002_-_T_Non-Ref	0.885302	1.53082	1.53921	0.825944	0.830646	-0.175758	0.614307	0.622193	-0.275885	-0.267695	0.103433	1.07433	0.64953	0.767214	Non_sig
rs143341568	rs143341568_-_CA_Non-Ref	0.968456	0.999126	0.985975	1.23864	0.856285	-0.0462416	-0.00126132	-0.0203765	0.308758	-0.223836	0.00340845	1.00237	0.970286	0.983339	Non_sig
rs144077726	rs144077726_-_CAAAAA_Non-Ref	0.856071	0.771839	0.890126	1.35637	0.961385	-0.224198	-0.373627	-0.167919	0.439753	-0.056814	-0.0765611	0.948315	0.610615	0.73928	Non_sig
rs145107403	rs145107403_-_ATATC_Non-Ref	1.10564	0.872018	0.735959	0.761606	1.20425	0.14488	-0.197571	-0.442303	-0.392883	0.268135	-0.123949	0.917673	0.432947	0.577831	Non_sig
rs146576271	rs146576271_-_G_Non-Ref	0.660727	0.998142	0.879128	0.785274	1.02033	-0.597874	-0.00268258	-0.185855	-0.348732	0.029032	-0.221222	0.857838	0.129518	0.248059	Non_sig
rs148487374	rs148487374_-_T_Non-Ref	0.966075	1.11602	1.21569	1.08802	1.17877	-0.0497932	0.158365	0.281776	0.121705	0.237278	0.149866	1.10947	0.059209	0.15024	Non_sig
rs150652998	rs150652998_-_T_Non-Ref	1.23372	1.43174	1.0049	1.25203	1.11593	0.303017	0.517766	0.00705786	0.324268	0.15825	0.262072	1.1992	0.0376725	0.111537	Non_sig
rs151025263	rs151025263_-_ATTTATTT_Non-Ref	1.19853	1.07722	1.08945	0.933197	1.04831	0.261261	0.10732	0.123594	-0.0997459	0.0680641	0.0920986	1.06592	0.18735	0.319222	Non_sig
rs200553010	rs200553010_-_G_Non-Ref	1.01081	1.04449	1.2215	0.974895	1.08153	0.0155089	0.0627969	0.288656	-0.0366817	0.113073	0.0886705	1.06339	0.18739	0.319222	Non_sig
rs200893385	rs200893385_-_A_Non-Ref	0.741245	1.05565	0.76316	1.09961	0.864035	-0.431977	0.0781275	-0.389943	0.136993	-0.210838	-0.163528	0.892839	0.235098	0.37505	Non_sig
rs200898512	rs200898512_-_TTG_Non-Ref	0.783043	0.756274	0.664866	0.717111	0.690403	-0.352836	-0.403019	-0.588864	-0.479732	-0.534489	-0.471788	0.72107	0.000383853	0.00634761	Sig
rs201119297	rs201119297_-_A_Non-Ref	1.08052	0.984733	1.22813	0.885231	1.09742	0.111724	-0.022196	0.296466	-0.175874	0.134113	0.0688465	1.04888	0.434811	0.579179	Non_sig
rs201139655	rs201139655_-_C_Non-Ref	0.958848	1.12184	0.962011	1.0919	1.11309	-0.0606263	0.165872	-0.0558754	0.12684	0.154569	0.0661559	1.04692	0.265836	0.410562	Non_sig
rs201395507	rs201395507_-_TCTG_Non-Ref	1.3731	1.14481	1.09863	0.833513	0.881729	0.457437	0.195104	0.135701	-0.262724	-0.181593	0.068785	1.04883	0.627701	0.755397	Non_sig
rs201671261	rs201671261_-_T_Non-Ref	0.863146	2.07341	0.762488	1.09056	0.737694	-0.212324	1.052	-0.391213	0.125068	-0.438906	0.0269256	1.01884	0.92664	0.959179	Non_sig
rs201758705	rs201758705_-_T_Non-Ref	0.767384	1.07648	1.02716	0.956324	1.28999	-0.38198	0.106325	0.0386655	-0.0644286	0.367357	0.0131878	1.00918	0.919024	0.954209	Non_sig
rs201897302	rs201897302_-_TG_Non-Ref	1.17304	1.13535	1.06269	0.97024	1.0277	0.230247	0.18314	0.0877251	-0.0435862	0.0394196	0.0993891	1.07132	0.113213	0.226427	Non_sig
rs3214179	rs3214179_-_G_Non-Ref	1.12165	0.840263	1.05068	1.0082	1.05778	0.165623	-0.251087	0.0713239	0.0117887	0.0810427	0.0157384	1.01097	0.835598	0.9058	Non_sig
rs3214973	rs3214973_-_G_Non-Ref	1.32405	1.12537	0.960324	1.15996	1.13863	0.40496	0.170406	-0.0584072	0.21407	0.187299	0.183666	1.13577	0.0673767	0.15893	Non_sig
rs34637414	rs34637414_-_G_Non-Ref	0.661842	0.812519	0.924178	0.916122	0.819341	-0.595441	-0.299526	-0.113758	-0.126388	-0.287464	-0.284515	0.821017	0.030684	0.0972139	Non_sig
rs34692786	rs34692786_-_A_Non-Ref	0.561953	0.831852	0.442159	0.738274	0.369371	-0.831479	-0.2656	-1.17736	-0.437772	-1.43686	-0.829814	0.562602	0.019353	0.0724935	Non_sig
rs35039135	rs35039135_-_ATTT_Non-Ref	0.753623	0.812644	0.719283	0.730802	0.955134	-0.408085	-0.299304	-0.475369	-0.452447	-0.0662256	-0.340286	0.789885	0.0104736	0.0533298	Non_sig
rs35158165	rs35158165_-_TT_Non-Ref	1.24055	1.08161	1.11923	0.919892	1.13805	0.310974	0.113182	0.16251	-0.120463	0.18656	0.130553	1.09471	0.138614	0.262515	Non_sig
rs35260419	rs35260419_-_T_Non-Ref	1.19718	1.11769	1.1599	1.23369	1.0792	0.259643	0.160523	0.214003	0.302977	0.109967	0.209423	1.15623	0.00365544	0.0245385	Sig
rs35285078	rs35285078_-_C_Non-Ref	0.871586	1.0047	1.14442	1.0847	1.01449	-0.198284	0.00675797	0.194617	0.11729	0.0207527	0.0282267	1.01976	0.691434	0.805485	Non_sig
rs35552623	rs35552623_-_A_Non-Ref	0.992066	0.832807	0.88571	0.899565	1.14175	-0.0114917	-0.263946	-0.175093	-0.1527	0.191251	-0.0823961	0.944488	0.358546	0.507503	Non_sig
rs35739911	rs35739911_-_C_Non-Ref	0.921123	0.987616	1.08381	0.774271	1.12269	-0.118534	-0.0179773	0.116114	-0.36909	0.166963	-0.0445048	0.969623	0.665155	0.77899	Non_sig
rs35857395	rs35857395_-_AT_Non-Ref	0.967574	0.952406	1.00597	0.956505	1.04671	-0.0475554	-0.070351	0.00858271	-0.0641554	0.0658678	-0.0215223	0.985193	0.452815	0.593828	Non_sig
rs36017297	rs36017297_-_T_Non-Ref	1.07248	1.05335	0.941836	0.939487	0.99655	0.100947	0.0749883	-0.0864527	-0.0900542	-0.00498613	-0.00111153	0.99923	0.978969	0.986014	Non_sig
rs367701385	rs367701385_-_A_Non-Ref	0.8319	1.06249	0.709568	0.896341	0.978895	-0.265517	0.0874551	-0.494986	-0.157881	-0.0307741	-0.172341	0.887402	0.160335	0.285321	Non_sig
rs3830649	rs3830649_-_G_Non-Ref	1.54612	0.590221	1.02589	0.86426	1.81248	0.62865	-0.760674	0.0368765	-0.210463	0.857968	0.110472	1.07958	0.72359	0.828786	Non_sig
rs3830781	rs3830781_-_TCC_Non-Ref	0.933319	0.909605	0.561428	0.892584	0.796953	-0.0995582	-0.136688	-0.832826	-0.163941	-0.327434	-0.312089	0.805474	0.0832364	0.180301	Non_sig
rs3831674	rs3831674_-_T_Non-Ref	1.11698	0.980162	0.945444	1.24326	1.02225	0.159602	-0.0289077	-0.0809355	0.314127	0.0317495	0.0791271	1.05638	0.328401	0.481156	Non_sig
rs3832683	rs3832683_-_A_Non-Ref	1.42463	0.926513	1.26505	1.03595	0.989043	0.510591	-0.110116	0.339189	0.0509516	-0.0158942	0.154944	1.11338	0.253732	0.40007	Non_sig
rs386725645	rs386725645_CCTA_AGT_Non-Ref	1.10559	0.778425	0.930454	1.06895	0.881732	0.144821	-0.36137	-0.103993	0.0961992	-0.181588	-0.0811863	0.94528	0.430315	0.576952	Non_sig
rs5860052	rs5860052_-_T_Non-Ref	0.876914	0.99876	0.741296	0.975649	0.854899	-0.189493	-0.00178976	-0.431879	-0.0355659	-0.226174	-0.17698	0.884553	0.0827796	0.179886	Non_sig
rs5875511	rs5875511_-_AT_Non-Ref	0.855744	0.917746	0.91313	1.04271	0.949284	-0.224749	-0.123833	-0.131107	0.0603327	-0.075089	-0.098889	0.933752	0.101071	0.205919	Non_sig
rs5889350	rs5889350_-_T_Non-Ref	0.857119	0.960508	0.936491	0.807938	0.892154	-0.222432	-0.0581304	-0.0946633	-0.307683	-0.164635	-0.169509	0.889145	0.0192034	0.0724935	Non_sig
rs66724277	rs66724277_-_T_Non-Ref	0.821557	0.744285	0.922073	0.854466	0.929129	-0.283567	-0.426072	-0.117048	-0.226905	-0.106048	-0.231928	0.851496	0.0170106	0.0670532	Non_sig
rs67919009	rs67919009_-_CTT_Non-Ref	0.930415	0.919542	0.835162	0.946025	0.917809	-0.104054	-0.121012	-0.259873	-0.0800499	-0.123734	-0.137745	0.908939	0.011952	0.0554939	Non_sig
rs68089032	rs68089032_-_CTGT_Non-Ref	1.4286	1.30264	1.37274	1.3754	1.18729	0.514601	0.381443	0.457056	0.459852	0.247669	0.412124	1.33064	0.00087691	0.010077	Sig
rs71538255	rs71538255_-_G_Non-Ref	1.2126	1.31845	1.2002	1.49457	1.38587	0.278105	0.398848	0.26328	0.579728	0.470795	0.398151	1.31782	0.00259709	0.0197846	Sig
rs71781748	rs71781748_-_TGCCTGCCTGCCTGCC_Non-Ref	0.765862	0.940836	0.701775	0.936293	0.582756	-0.384844	-0.0879841	-0.510919	-0.0949673	-0.779036	-0.37155	0.772951	0.0469141	0.129828	Non_sig
rs72278083	rs72278083_-_TAAA_Non-Ref	0.800478	0.861118	0.886448	1.03584	1.6343	-0.321066	-0.215717	-0.173893	0.050807	0.708672	0.00976075	1.00679	0.960443	0.977391	Non_sig
rs76944004	rs76944004_-_T_Non-Ref	0.971548	0.862979	0.99306	0.998713	0.944544	-0.0416427	-0.212603	-0.0100477	-0.0018585	-0.0823103	-0.0696924	0.952841	0.143916	0.268063	Non_sig

## Sheet: Jurkat TNFa Student's t-test
Variant	Compare_nr-vs-r	Rep1_NR/R_ratio	Rep2_NR/R_ratio	Rep3_NR/R_ratio	Rep4_NR/R_ratio	Rep5_NR/R_ratio	Rep1_NR/R_Ratio_Log2	Rep2_NR/R_Ratio_Log2	Rep3_NR/R_Ratio_Log2	Rep4_NR/R_Ratio_Log2	Rep5_NR/R_Ratio_Log2	Log2_Average	Allelic_Fold_Change	P_value	pFDR	Significance
rs10048743	rs10048743_T_G_Non-Ref	1.71604	1.68355	2.21106	2.11424	1.81275	0.779086	0.751509	1.14474	1.08014	0.858178	0.92273	1.8957	0.000323566	0.00585825	Sig
rs10197238	rs10197238_C_T_Non-Ref	1.48005	1.53495	1.31777	1.37549	1.46551	0.565649	0.618187	0.398103	0.459941	0.551406	0.518657	1.43262	0.000193819	0.00462411	Sig
rs10207954	rs10207954_T_A_Non-Ref	1.19668	0.807999	1.09045	0.804369	0.821671	0.259036	-0.307575	0.124919	-0.314071	-0.283367	-0.104212	0.930313	0.444131	0.599142	Non_sig
rs10208256	rs10208256_G_A_Non-Ref	2.00201	1.8558	2.11383	1.73972	1.58901	1.00145	0.892044	1.07986	0.798851	0.668125	0.888066	1.85069	0.000259198	0.00524494	Sig
rs10419617	rs10419617_G_A_Non-Ref	0.453061	0.136212	1.29186	0.479758	0.19646	-1.14222	-2.87608	0.369448	-1.05962	-2.34769	-1.41123	0.37599	0.0669974	0.174599	Non_sig
rs1051115	rs1051115_C_G_Non-Ref	0.893138	1.31909	0.860533	0.785588	1.20137	-0.163045	0.399539	-0.216698	-0.348156	0.264683	-0.0127352	0.991211	0.934477	0.952474	Non_sig
rs1056538	rs1056538_A_G_Non-Ref	1.15783	1.17567	0.98269	1.12152	1.10118	0.21143	0.233487	-0.0251919	0.165461	0.139049	0.144847	1.10561	0.033741	0.106976	Non_sig
rs1059702	rs1059702_G_A_Non-Ref	0.38799	0.44684	0.507671	0.327787	0.308821	-1.36591	-1.16217	-0.978033	-1.60917	-1.69516	-1.36209	0.389019	0.000528499	0.00808016	Sig
rs10748841	rs10748841_A_G_Non-Ref	0.928634	0.701626	1.10647	1.20698	0.982676	-0.106819	-0.511226	0.145965	0.2714	-0.0252126	-0.0451786	0.96917	0.752633	0.827637	Non_sig
rs10761602	rs10761602_T_G_Non-Ref	0.552994	0.588019	0.534701	0.609152	0.489468	-0.854664	-0.766064	-0.903196	-0.715126	-1.03071	-0.853953	0.553267	0.000101	0.00347438	Sig
rs10776652	rs10776652_T_A_Non-Ref	0.806706	0.976412	1.04395	1.62345	1.40971	-0.309885	-0.0344382	0.0620473	0.699063	0.495394	0.182436	1.1348	0.374897	0.532911	Non_sig
rs10803116	rs10803116_T_G_Non-Ref	1.09342	1.3856	1.07344	1.35376	0.921102	0.12885	0.470509	0.102245	0.43697	-0.118567	0.204001	1.15189	0.1393	0.276446	Non_sig
rs10821946	rs10821946_T_C_Non-Ref	0.982702	1.13742	1.24217	0.887511	0.715145	-0.0251742	0.185767	0.312865	-0.172164	-0.483692	-0.0364794	0.975031	0.806804	0.860591	Non_sig
rs10845615	rs10845615_A_G_Non-Ref	0.989609	1.15216	0.877435	0.848269	1.02909	-0.0150695	0.204338	-0.188635	-0.237405	0.0413685	-0.0390807	0.973275	0.650763	0.762733	Non_sig
rs10847691	rs10847691_A_G_Non-Ref	0.825835	0.790415	0.681095	0.750448	0.836895	-0.276074	-0.339317	-0.554072	-0.414176	-0.256881	-0.368104	0.7748	0.00242517	0.0199514	Sig
rs10853837	rs10853837_A_G_Non-Ref	1.34203	1.26623	1.38531	1.06026	1.35462	0.424422	0.34054	0.470208	0.0844195	0.437891	0.351496	1.27588	0.00742152	0.0418451	Sig
rs10911637	rs10911637_A_C_Non-Ref	1.01613	0.679804	0.827445	1.1973	1.01534	0.0230829	-0.556808	-0.273265	0.259781	0.02197	-0.105048	0.929774	0.497864	0.648006	Non_sig
rs10912600	rs10912600_C_T_Non-Ref	1.04704	0.758291	1.13926	1.363	1.0109	0.0663223	-0.399177	0.188095	0.44679	0.015644	0.0635349	1.04502	0.668317	0.772776	Non_sig
rs10936599	rs10936599_T_C_Non-Ref	1.16787	1.16925	0.743644	0.860343	1.10421	0.223884	0.225588	-0.427316	-0.217017	0.143015	-0.0103691	0.992838	0.94134	0.95805	Non_sig
rs11059929	rs11059929_A_G_Non-Ref	0.961638	1.00935	0.883841	0.981996	0.919476	-0.0564344	0.0134325	-0.178141	-0.0262102	-0.121116	-0.0736939	0.950202	0.0969977	0.224695	Non_sig
rs11091578	rs11091578_C_G_Non-Ref	0.630227	0.632702	1.12687	0.836195	0.756561	-0.666056	-0.660401	0.172326	-0.258088	-0.402471	-0.362938	0.777579	0.0790191	0.195558	Non_sig
rs11130633	rs11130633_C_T_Non-Ref	1.00166	0.948222	0.915687	1.04875	0.837647	0.00239008	-0.0767032	-0.127073	0.0686729	-0.255586	-0.0776599	0.947593	0.235295	0.39292	Non_sig
rs111379006	rs111379006_A_G_Non-Ref	0.93023	0.820377	0.82353	1.13867	0.934017	-0.104341	-0.285641	-0.280107	0.18735	-0.0984793	-0.116244	0.922587	0.248199	0.407544	Non_sig
rs111567516	rs111567516_T_G_Non-Ref	0.970226	1.1776	0.981251	1.03608	1.03764	-0.043607	0.235851	-0.0273052	0.0511383	0.0533018	0.0538758	1.03805	0.338522	0.497656	Non_sig
rs111845187	rs111845187_T_C_Non-Ref	1.25238	1.04412	1.21453	1.08326	1.10115	0.324677	0.0622884	0.280396	0.115377	0.139017	0.184351	1.13631	0.0215026	0.0812846	Non_sig
rs11185603	rs11185603_G_C_Non-Ref	0.971841	0.982227	0.79985	0.970558	0.782536	-0.0412076	-0.0258719	-0.322199	-0.0431135	-0.353771	-0.157233	0.896744	0.100868	0.229792	Non_sig
rs111880687	rs111880687_C_G_Non-Ref	1.04015	0.742349	0.624156	0.66801	0.683744	0.0567979	-0.429831	-0.68002	-0.582058	-0.548472	-0.436717	0.738814	0.0281148	0.0953109	Non_sig
rs111940435	rs111940435_T_C_Non-Ref	0.87602	1.12251	0.846232	0.83522	0.773409	-0.190964	0.166726	-0.240876	-0.259771	-0.370697	-0.179116	0.883244	0.121344	0.254241	Non_sig
rs112020444	rs112020444_T_C_Non-Ref	1.16062	0.849585	1.3043	1.07121	1.02748	0.214899	-0.23517	0.383276	0.0992468	0.0391076	0.100272	1.07198	0.38269	0.540638	Non_sig
rs11221307	rs11221307_A_G_Non-Ref	1.5927	1.29176	1.34299	1.33188	1.45148	0.671476	0.369342	0.425448	0.413465	0.537528	0.483452	1.39808	0.000896566	0.0104532	Sig
rs112260932	rs112260932_C_T_Non-Ref	1.57982	0.885294	0.886632	0.924336	2.18424	0.65976	-0.175771	-0.173593	-0.113511	1.12713	0.264803	1.20147	0.377935	0.536123	Non_sig
rs112301322	rs112301322_G_C_Non-Ref	0.684424	0.884696	1.15768	0.755614	1.03939	-0.547037	-0.176746	0.211237	-0.404279	0.0557351	-0.172218	0.887477	0.286766	0.445361	Non_sig
rs11235604	rs11235604_T_C_Non-Ref	0.455538	0.607224	0.739619	0.660178	0.71558	-1.13436	-0.719698	-0.435146	-0.599074	-0.482815	-0.674218	0.626672	0.00574009	0.0355782	Sig
rs11248061	rs11248061_A_C_Non-Ref	1.98332	1.58466	1.69001	0.646265	1.76788	0.987914	0.664175	0.757033	-0.629802	0.822023	0.520269	1.43422	0.149735	0.289375	Non_sig
rs112563958	rs112563958_T_C_Non-Ref	1.05352	0.940559	0.879342	1.30727	0.949473	0.0752224	-0.0884102	-0.185504	0.386554	-0.0748006	0.0226123	1.0158	0.832334	0.878291	Non_sig
rs112569955	rs112569955_G_A_Non-Ref	1.62611	1.94335	1.94534	1.76081	1.87685	0.701422	0.958547	0.960025	0.816236	0.908311	0.868908	1.82628	6.11301e-05	0.00344846	Sig
rs112599791	rs112599791_A_G_Non-Ref	1.02522	1.02341	1.00443	1.00091	1.04583	0.0359319	0.0333788	0.00637438	0.0013081	0.0646497	0.0283286	1.01983	0.0683855	0.175557	Non_sig
rs112750995	rs112750995_T_A_Non-Ref	1.07683	0.881981	1.05476	0.877509	0.827495	0.106788	-0.181181	0.0769139	-0.188514	-0.273178	-0.0918343	0.938329	0.298143	0.456843	Non_sig
rs112783232	rs112783232_A_G_Non-Ref	1.0306	0.755058	0.92367	1.09268	0.912139	0.0434786	-0.405342	-0.11455	0.127868	-0.132674	-0.0962439	0.935465	0.351583	0.511973	Non_sig
rs112797570	rs112797570_A_G_Non-Ref	1.15016	1.30566	0.990683	1.26756	1.21218	0.201831	0.384779	-0.0135041	0.342056	0.277602	0.238553	1.17981	0.027297	0.0949125	Non_sig
rs113233720	rs113233720_T_C_Non-Ref	1.24877	0.704323	0.730413	1.74338	0.732878	0.320505	-0.50569	-0.453217	0.801889	-0.448355	-0.0569734	0.961279	0.839568	0.881867	Non_sig
rs113339491	rs113339491_A_G_Non-Ref	0.858337	0.97706	0.848698	1.08461	0.747586	-0.220384	-0.0334811	-0.236677	0.117172	-0.419688	-0.158612	0.895887	0.160273	0.299324	Non_sig
rs113466546	rs113466546_A_G_Non-Ref	0.973996	0.798598	0.887736	1.06599	0.956802	-0.0380126	-0.324458	-0.171797	0.0922002	-0.0637074	-0.101155	0.932286	0.221236	0.373981	Non_sig
rs113479772	rs113479772_A_G_Non-Ref	1.04871	0.953618	0.913874	0.853649	1.14792	0.0686181	-0.0685166	-0.129933	-0.228286	0.19902	-0.0318195	0.978186	0.693763	0.787135	Non_sig
rs113665284	rs113665284_A_G_Non-Ref	0.972521	0.969888	1.05498	1.11179	0.989509	-0.0401985	-0.0441103	0.0772202	0.152885	-0.0152149	0.0261163	1.01827	0.535255	0.671999	Non_sig
rs113953388	rs113953388_G_A_Non-Ref	1.08109	0.823167	0.794459	0.972697	1.8937	0.112487	-0.280743	-0.331956	-0.0399372	0.921211	0.0762123	1.05425	0.753055	0.827637	Non_sig
rs114053509	rs114053509_T_A_Non-Ref	0.926924	0.96215	0.907187	1.04085	0.970685	-0.109477	-0.0556657	-0.140529	0.0577662	-0.0429248	-0.0581661	0.960484	0.162121	0.299837	Non_sig
rs114332784	rs114332784_T_C_Non-Ref	1.03515	1.10559	0.952424	1.0209	1.01079	0.0498409	0.144822	-0.0703241	0.0298453	0.0154821	0.0339332	1.0238	0.380752	0.539007	Non_sig
rs1143679	rs1143679_A_G_Non-Ref	1.33092	1.38721	1.26501	1.193	1.19753	0.412429	0.472183	0.339144	0.254593	0.260067	0.347683	1.27252	0.00121481	0.0126635	Sig
rs1143683	rs1143683_T_C_Non-Ref	0.94391	0.870524	0.895597	0.965525	1.04734	-0.0832789	-0.200044	-0.159079	-0.0506148	0.0667289	-0.0852576	0.942616	0.139562	0.276446	Non_sig
rs114496587	rs114496587_G_A_Non-Ref	0.768229	1.21719	1.26869	1.91696	2.35581	-0.380392	0.283552	0.343344	0.938822	1.23622	0.48431	1.39892	0.159953	0.299324	Non_sig
rs1150752	rs1150752_C_T_Non-Ref	1.50108	1.04165	0.667986	0.900424	1.72321	0.586003	0.0588754	-0.582111	-0.151324	0.785097	0.139308	1.10138	0.603984	0.735471	Non_sig
rs1150756	rs1150756_T_C_Non-Ref	1.91241	1.16077	1.17218	0.751601	0.900532	0.935393	0.215077	0.229195	-0.411962	-0.15115	0.163311	1.11985	0.512125	0.652896	Non_sig
rs115168423	rs115168423_T_G_Non-Ref	0.946025	0.929794	1.12281	1.07733	0.811236	-0.080049	-0.105017	0.167114	0.107459	-0.301807	-0.0424599	0.970998	0.637324	0.752108	Non_sig
rs11577537	rs11577537_A_G_Non-Ref	1.24882	1.27154	1.10451	1.12232	1.20487	0.320563	0.346573	0.143413	0.166488	0.268879	0.249183	1.18853	0.00357786	0.0254195	Sig
rs115799319	rs115799319_A_G_Non-Ref	1.06322	0.876504	1.30889	0.840773	0.782808	0.0884349	-0.190168	0.388349	-0.250212	-0.35327	-0.0633733	0.957024	0.662199	0.768285	Non_sig
rs115814834	rs115814834_C_G_Non-Ref	1.16265	1.07751	1.22302	1.21405	1.15331	0.217414	0.107697	0.290449	0.279823	0.205783	0.220233	1.16492	0.00252719	0.0204554	Sig
rs11600355	rs11600355_C_T_Non-Ref	1.14864	1.12922	0.960822	1.19208	0.978013	0.199921	0.175332	-0.0576586	0.253482	-0.0320738	0.1078	1.07758	0.165959	0.304479	Non_sig
rs116007403	rs116007403_C_A_Non-Ref	0.781296	0.803427	0.730815	0.864411	0.666559	-0.356058	-0.31576	-0.452422	-0.210211	-0.585195	-0.38393	0.766347	0.00378842	0.0265566	Sig
rs11600860	rs11600860_C_T_Non-Ref	1.22784	1.2566	1.23382	1.32784	1.23742	0.296128	0.329529	0.303128	0.409082	0.307339	0.329041	1.25618	9.28773e-05	0.00347438	Sig
rs11606611	rs11606611_G_C_Non-Ref	1.2138	1.10554	1.14133	1.15205	1.12359	0.27953	0.144757	0.190722	0.204199	0.168112	0.197464	1.14668	0.000990258	0.0110118	Sig
rs11606612	rs11606612_A_C_Non-Ref	0.989232	0.984364	0.977736	0.98117	0.919372	-0.0156198	-0.0227362	-0.0324838	-0.0274248	-0.121279	-0.0439087	0.970023	0.0879353	0.211537	Non_sig
rs11606631	rs11606631_A_C_Non-Ref	1.01216	1.00085	0.946252	0.94211	1.11168	0.0174384	0.00123095	-0.079704	-0.0860319	0.152737	0.00113405	1.00079	0.980329	0.987506	Non_sig
rs116523939	rs116523939_C_A_Non-Ref	0.722334	1.09046	0.917451	0.935387	0.815893	-0.469261	0.124936	-0.124297	-0.0963646	-0.293548	-0.171707	0.887792	0.160539	0.299324	Non_sig
rs11698676	rs11698676_T_G_Non-Ref	0.845122	0.943496	0.950273	0.847461	1.02244	-0.242768	-0.083911	-0.0735853	-0.238781	0.0320212	-0.121405	0.919292	0.0829649	0.201733	Non_sig
rs117026326	rs117026326_A_C_Non-Ref-1	0.87823	0.981697	0.992027	1.08587	1.26377	-0.187328	-0.0266509	-0.0115482	0.118848	0.337739	0.046212	1.03255	0.625702	0.746071	Non_sig
rs117026326	rs117026326_G_C_Non-Ref-2	1.07757	1.35704	1.45516	1.07294	1.19977	0.107783	0.440468	0.541176	0.101574	0.262752	0.290751	1.22328	0.0299105	0.0994126	Non_sig
rs117026326	rs117026326_T_C_Non-Ref-3	0.956385	1.03307	1.00942	0.986643	0.903373	-0.0643366	0.0469393	0.013528	-0.0194006	-0.146607	-0.0339753	0.976725	0.369556	0.527652	Non_sig
rs117436392	rs117436392_A_G_Non-Ref	0.961256	1.07003	1.06075	1.1586	1.17109	-0.0570072	0.0976575	0.0850822	0.212387	0.227847	0.113193	1.08162	0.0927376	0.216283	Non_sig
rs11796955	rs11796955_G_C_Non-Ref	1.38329	0.925921	0.931322	1.18588	0.434002	0.468102	-0.11104	-0.102649	0.245959	-1.20423	-0.140771	0.907034	0.650071	0.762733	Non_sig
rs11797562	rs11797562_A_C_Non-Ref	0.437159	0.425324	0.420517	0.415809	0.324342	-1.19377	-1.23337	-1.24976	-1.26601	-1.62441	-1.31346	0.402354	7.53589e-05	0.00344846	Sig
rs118126443	rs118126443_C_T_Non-Ref	0.960112	1.05873	0.966432	0.967863	1.00134	-0.0587256	0.0823321	-0.0492592	-0.0471249	0.00192873	-0.0141698	0.990226	0.619124	0.740679	Non_sig
rs11844621	rs11844621_G_A_Non-Ref	0.987048	0.902793	0.966886	0.9931	0.923716	-0.0188085	-0.147533	-0.0485828	-0.00998973	-0.114479	-0.0678784	0.95404	0.066184	0.173796	Non_sig
rs11844622	rs11844622_C_A_Non-Ref	1.28045	0.978841	1.24198	1.10408	1.26562	0.356646	-0.0308529	0.312641	0.142839	0.33984	0.224223	1.16815	0.039247	0.118951	Non_sig
rs11845777	rs11845777_A_G_Non-Ref	0.499781	0.841595	1.0522	0.760004	0.859928	-1.00063	-0.248802	0.0734135	-0.395921	-0.217712	-0.357931	0.780283	0.114368	0.245125	Non_sig
rs11846573	rs11846573_C_T_Non-Ref	0.842823	0.926777	0.939461	1.00293	1.00337	-0.246699	-0.109705	-0.0900951	0.00421534	0.00485674	-0.0874854	0.941162	0.131525	0.26693	Non_sig
rs11851869	rs11851869_G_A_Non-Ref	0.84538	1.2251	0.703284	0.824728	0.979438	-0.242328	0.292903	-0.50782	-0.27801	-0.0299741	-0.153046	0.89935	0.319671	0.476046	Non_sig
rs11859349	rs11859349_T_C_Non-Ref	0.827472	0.878436	1.17894	0.787585	1.20092	-0.273217	-0.186991	0.237496	-0.344493	0.264145	-0.0606119	0.958857	0.664433	0.769579	Non_sig
rs11864503	rs11864503_C_T_Non-Ref	1.05868	1.03089	1.04207	1.08661	0.941753	0.0822603	0.0438959	0.059451	0.119831	-0.0865797	0.0437717	1.03081	0.279267	0.438666	Non_sig
rs11865746	rs11865746_G_T_Non-Ref	0.927178	0.898083	0.908304	0.91421	1.01773	-0.109082	-0.15508	-0.138753	-0.129402	0.0253601	-0.101391	0.932134	0.0356956	0.11214	Non_sig
rs11968954	rs11968954_T_C_Non-Ref	0.927612	1.01471	0.868615	1.01314	0.771024	-0.108407	0.0210736	-0.203211	0.0188283	-0.375152	-0.129374	0.914228	0.157314	0.297939	Non_sig
rs11968972	rs11968972_A_G_Non-Ref	0.880075	0.657511	0.583383	0.577449	0.550152	-0.184302	-0.604913	-0.777485	-0.792234	-0.862098	-0.644206	0.639845	0.00626258	0.0374666	Sig
rs12094196	rs12094196_T_G_Non-Ref	1.41387	1.34371	1.21815	1.61839	1.6004	0.499653	0.426217	0.284688	0.694561	0.678433	0.51671	1.43069	0.00262855	0.0207867	Sig
rs12111129	rs12111129_A_C_Non-Ref	0.958768	0.96282	0.910705	0.952791	1.10842	-0.0607466	-0.0546619	-0.134945	-0.0697681	0.148507	-0.0343229	0.97649	0.513396	0.652896	Non_sig
rs12220267	rs12220267_T_C_Non-Ref	1.06509	1.30593	1.05515	1.17213	1.12272	0.0909812	0.385081	0.0774433	0.229132	0.167	0.189928	1.14071	0.0274017	0.0949125	Non_sig
rs12298615	rs12298615_A_G_Non-Ref	0.963031	1.01439	0.819033	0.678703	0.997724	-0.0543465	0.0206135	-0.288006	-0.559148	-0.00328744	-0.176835	0.884642	0.183655	0.326288	Non_sig
rs12357548	rs12357548_A_G_Non-Ref	0.811282	1.03411	0.846563	1.05331	1.09757	-0.301725	0.0483915	-0.24031	0.0749365	0.134308	-0.0568799	0.961341	0.557742	0.692679	Non_sig
rs12384552	rs12384552_G_A_Non-Ref	1.05294	0.819189	0.56075	0.748701	0.626419	0.0744167	-0.287732	-0.834571	-0.417538	-0.6748	-0.428045	0.743268	0.053455	0.15011	Non_sig
rs12384694	rs12384694_C_T_Non-Ref	0.951725	0.795834	0.602718	0.690845	0.788425	-0.0713835	-0.329461	-0.730444	-0.533566	-0.342954	-0.401562	0.757038	0.0219405	0.0824867	Non_sig
rs12384714	rs12384714_C_T_Non-Ref	0.982827	1.08679	0.998793	1.02507	1.03355	-0.024991	0.120079	-0.00174283	0.0357204	0.0476141	0.035336	1.0248	0.228037	0.382657	Non_sig
rs12384878	rs12384878_G_C_Non-Ref	0.986726	1.04855	1.09445	0.998912	1.10491	-0.0192789	0.0683946	0.130206	-0.00157049	0.143924	0.064335	1.0456	0.124565	0.258135	Non_sig
rs12394047	rs12394047_G_A_Non-Ref	0.942375	0.990983	1.08782	1.07074	1.04363	-0.0856264	-0.0130683	0.121445	0.0986121	0.0616131	0.0365952	1.02569	0.391519	0.549724	Non_sig
rs12408736	rs12408736_C_T_Non-Ref	1.39846	1.08834	1.11418	1.07604	1.08918	0.483842	0.122134	0.155976	0.105733	0.123238	0.198184	1.14725	0.0509948	0.144977	Non_sig
rs12510382	rs12510382_G_A_Non-Ref	1.00776	1.02155	1.10256	1.07119	0.816505	0.011145	0.0307588	0.14086	0.0992104	-0.292467	-0.00209841	0.998547	0.979362	0.987506	Non_sig
rs12531540	rs12531540_T_C_Non-Ref	0.672553	1.13115	1.04818	0.972014	1.77041	-0.57228	0.177786	0.0678804	-0.0409514	0.824082	0.0913035	1.06533	0.70434	0.79558	Non_sig
rs12536719	rs12536719_T_C_Non-Ref	0.826306	0.902887	1.21218	0.947391	0.928766	-0.275252	-0.147383	0.277605	-0.0779683	-0.106614	-0.0659224	0.955334	0.514418	0.652988	Non_sig
rs12537264	rs12537264_A_C_Non-Ref	0.949994	0.914145	0.925729	0.816739	0.877068	-0.0740103	-0.129504	-0.111338	-0.292053	-0.18924	-0.159229	0.895503	0.0138864	0.0641197	Non_sig
rs12537284	rs12537284_A_G_Non-Ref	0.824671	0.551788	0.693395	0.88027	0.624444	-0.27811	-0.857815	-0.52825	-0.183983	-0.679356	-0.505503	0.704415	0.0153408	0.0676567	Non_sig
rs12576753	rs12576753_A_C_Non-Ref	0.722489	0.495646	0.563516	0.556496	0.551174	-0.468953	-1.01262	-0.827472	-0.845557	-0.85942	-0.802804	0.573234	0.000864173	0.0104532	Sig
rs12695386	rs12695386_C_T_Non-Ref	0.9553	0.957095	1.27265	0.862428	1.74906	-0.0659736	-0.0632654	0.34784	-0.213524	0.806578	0.162331	1.11909	0.43262	0.587066	Non_sig
rs1270942	rs1270942_G_A_Non-Ref	1.08317	1.41272	1.2497	1.44747	1.40179	0.115259	0.498472	0.321587	0.53353	0.487269	0.391223	1.31151	0.00744065	0.0418451	Sig
rs12790010	rs12790010_C_T_Non-Ref	0.997411	1.02478	0.938349	1.13693	0.972776	-0.00373993	0.0353207	-0.0918029	0.185142	-0.039821	0.0170198	1.01187	0.735365	0.816018	Non_sig
rs12791871	rs12791871_C_A_Non-Ref	0.770913	1.20515	0.948554	1.15267	1.12619	-0.375361	0.269215	-0.0761975	0.204982	0.171444	0.0388167	1.02727	0.760567	0.831907	Non_sig
rs12793224	rs12793224_A_G_Non-Ref	0.747043	0.932314	0.90205	0.879665	0.826973	-0.420737	-0.101112	-0.148721	-0.184974	-0.274089	-0.225927	0.855046	0.015997	0.069658	Non_sig
rs12794668	rs12794668_T_C_Non-Ref	0.894748	1.30963	0.845577	0.491389	0.876282	-0.160447	0.38916	-0.241992	-1.02506	-0.190532	-0.245775	0.843363	0.337803	0.497656	Non_sig
rs12800438	rs12800438_A_G_Non-Ref	1.16778	1.18031	1.10747	1.23608	1.27117	0.223762	0.239167	0.14727	0.305771	0.346152	0.252425	1.19121	0.00183885	0.0168684	Sig
rs12806844	rs12806844_A_G_Non-Ref	1.1048	1.2177	1.12549	1.04361	1.08192	0.143781	0.284162	0.170559	0.0615762	0.113597	0.154735	1.11322	0.013992	0.0641767	Non_sig
rs12807718	rs12807718_C_T_Non-Ref	1.31301	1.10986	1.04492	0.646905	1.13719	0.392877	0.150376	0.0633981	-0.628375	0.18547	0.0327494	1.02296	0.859798	0.901739	Non_sig
rs12841797	rs12841797_C_T_Non-Ref-1	0.817748	0.616614	1.0198	0.738027	0.990354	-0.290272	-0.697561	0.0282843	-0.438254	-0.0139843	-0.282358	0.822246	0.104914	0.234354	Non_sig
rs12841797	rs12841797_G_T_Non-Ref-2	1.22479	0.474601	0.744739	0.513788	0.690519	0.29254	-1.07521	-0.425193	-0.960756	-0.534247	-0.540573	0.687498	0.0890985	0.213394	Non_sig
rs12848222	rs12848222_C_T_Non-Ref	1.04993	1.34823	1.38694	1.1631	1.37715	0.0702916	0.431063	0.471904	0.217971	0.461691	0.330584	1.25752	0.014408	0.0647083	Non_sig
rs12917716	rs12917716_C_G_Non-Ref	1.0886	1.08474	0.981535	1.05945	0.881292	0.122479	0.117348	-0.0268882	0.0833208	-0.182308	0.0227903	1.01592	0.714002	0.802669	Non_sig
rs12919083	rs12919083_C_A_Non-Ref	1.28565	1.25956	1.34393	1.32482	1.29398	0.362494	0.332922	0.426463	0.405794	0.371817	0.379898	1.30125	2.08463e-05	0.00189771	Sig
rs12920597	rs12920597_T_C_Non-Ref	1.16337	1.35916	1.08558	1.47441	1.32632	0.218307	0.442717	0.118468	0.560141	0.407433	0.349413	1.27404	0.0118307	0.0571299	Non_sig
rs12928810	rs12928810_A_G_Non-Ref	1.10299	0.905865	1.02491	1.01882	1.04831	0.141419	-0.142632	0.0354922	0.0268947	0.0680612	0.0258471	1.01808	0.609422	0.736875	Non_sig
rs12940616	rs12940616_G_A_Non-Ref	1.02999	1.33946	0.835442	1.25631	1.65328	0.0426357	0.42165	-0.259388	0.329194	0.725333	0.251885	1.19076	0.208056	0.357856	Non_sig
rs12943012	rs12943012_C_T_Non-Ref	1.14654	1.12112	1.2398	1.30093	1.22654	0.197288	0.164935	0.310111	0.379541	0.294599	0.269295	1.20522	0.00232378	0.019497	Sig
rs12946040	rs12946040_A_C_Non-Ref	0.873587	0.86347	0.945465	0.879038	1.02473	-0.194977	-0.211783	-0.0809035	-0.186003	0.0352452	-0.127684	0.915299	0.0524199	0.148415	Non_sig
rs12972990	rs12972990_G_T_Non-Ref	1.02527	0.955612	1.01011	1.4645	1.08824	0.0360023	-0.0655036	0.0145146	0.550406	0.122001	0.131484	1.09542	0.293798	0.452199	Non_sig
rs13107612	rs13107612_T_C_Non-Ref	1.05877	1.15177	1.07497	1.08035	1.08249	0.0823903	0.20385	0.104298	0.111494	0.11435	0.123277	1.08921	0.00413845	0.0284725	Sig
rs13137144	rs13137144_A_G_Non-Ref	0.985279	0.986741	0.960766	0.951633	0.976598	-0.0213956	-0.0192573	-0.0577437	-0.071523	-0.0341634	-0.0408166	0.972105	0.0165591	0.0716518	Non_sig
rs13193526	rs13193526_A_G_Non-Ref	1.03892	0.737441	0.989155	0.638068	0.438926	0.0550845	-0.4394	-0.0157322	-0.648218	-1.18795	-0.447243	0.733443	0.11975	0.252723	Non_sig
rs13195029	rs13195029_T_C_Non-Ref	1.26676	1.01726	0.849423	0.653246	1.02337	0.34114	0.0246895	-0.235445	-0.614302	0.0333226	-0.0901191	0.939445	0.60276	0.735281	Non_sig
rs13196785	rs13196785_C_G_Non-Ref	1.20152	1.13983	1.09575	0.964929	0.811156	0.264858	0.188814	0.131921	-0.0515046	-0.301949	0.0464282	1.0327	0.671263	0.773583	Non_sig
rs13199775	rs13199775_T_A_Non-Ref	0.911261	0.936517	0.939892	0.966215	0.928783	-0.134064	-0.0946226	-0.0894335	-0.0495832	-0.106586	-0.094858	0.936364	0.00228387	0.019497	Sig
rs13200792	rs13200792_T_C_Non-Ref	0.559241	0.752713	0.678855	0.797372	0.739856	-0.838457	-0.409829	-0.558825	-0.326675	-0.434683	-0.513694	0.700427	0.00452967	0.0299655	Sig
rs13200921	rs13200921_C_T_Non-Ref	1.0503	1.45591	0.98799	0.652185	1.56854	0.0708006	0.541916	-0.0174324	-0.616646	0.649424	0.125612	1.09097	0.608062	0.736526	Non_sig
rs13207848	rs13207848_G_A_Non-Ref	0.890735	1.05949	0.913318	1.08842	0.92665	-0.166932	0.0833726	-0.13081	0.12223	-0.109904	-0.0404088	0.972379	0.534255	0.67197	Non_sig
rs13208149	rs13208149_G_A_Non-Ref	1.02402	1.16777	0.961502	0.927396	1.01227	0.0342468	0.223753	-0.0566379	-0.108743	0.017589	0.0220416	1.0154	0.71697	0.80338	Non_sig
rs13213604	rs13213604_C_G_Non-Ref	1.02996	0.993913	1.0751	0.967961	1.07837	0.0425815	-0.00880861	0.104477	-0.046979	0.108849	0.0400239	1.02813	0.262321	0.417771	Non_sig
rs13215208	rs13215208_T_C_Non-Ref	1.17606	1.1273	1.64144	1.25238	1.5568	0.233957	0.172871	0.714964	0.324675	0.638583	0.41701	1.33516	0.0189294	0.0761604	Non_sig
rs13240595	rs13240595_A_C_Non-Ref	1.0148	1.0443	1.16793	0.977086	1.05605	0.0211985	0.062537	0.223955	-0.0334428	0.0786794	0.0705854	1.05014	0.175728	0.316619	Non_sig
rs13332649	rs13332649_G_A_Non-Ref	1.81202	1.2923	1.9036	1.17301	0.902198	0.8576	0.369936	0.92873	0.23021	-0.148484	0.447598	1.36377	0.0899479	0.213394	Non_sig
rs13334305	rs13334305_T_C_Non-Ref	0.987611	1.07477	1.04229	1.04587	0.954448	-0.0179851	0.10403	0.0597592	0.0647056	-0.0672618	0.0286495	1.02006	0.408849	0.563506	Non_sig
rs13335265	rs13335265_C_G_Non-Ref	0.335915	0.244303	0.313182	0.293398	0.374513	-1.57383	-2.03326	-1.67493	-1.76907	-1.41691	-1.6936	0.309155	8.01967e-05	0.00344846	Sig
rs13338069	rs13338069_G_A_Non-Ref	1.26762	1.19086	1.14709	1.07642	1.22621	0.342126	0.252004	0.197975	0.106236	0.294204	0.238509	1.17977	0.00423923	0.028594	Sig
rs13385731	rs13385731_C_T_Non-Ref	1.42811	1.4486	1.01299	1.14789	1.02323	0.514109	0.534655	0.0186199	0.198979	0.0331298	0.259899	1.19739	0.082153	0.201143	Non_sig
rs13397	rs13397_A_G_Non-Ref	0.793917	0.997732	1.06163	0.601584	0.476571	-0.332941	-0.00327574	0.0862802	-0.733163	-1.06924	-0.410467	0.75238	0.133781	0.268342	Non_sig
rs1341666	rs1341666_G_C_Non-Ref	1.14367	0.933558	1.03802	1.04793	1.14776	0.193677	-0.0991885	0.0538284	0.0675384	0.198817	0.0829344	1.05917	0.204382	0.352417	Non_sig
rs1377586	rs1377586_A_G_Non-Ref	0.748036	0.663859	0.640083	0.762239	0.709706	-0.418821	-0.591051	-0.64367	-0.391685	-0.494707	-0.507987	0.703203	0.000468044	0.00745645	Sig
rs140026975	rs140026975_C_A_Non-Ref	1.14693	1.08156	1.14335	1.04123	2.07751	0.197773	0.11311	0.193262	0.0582846	1.05485	0.323457	1.25133	0.154782	0.294986	Non_sig
rs140074062	rs140074062_T_C_Non-Ref	0.979129	1.015	1.03911	1.00285	0.870743	-0.0304287	0.0214841	0.0553442	0.00410339	-0.199681	-0.0298356	0.979532	0.54066	0.676316	Non_sig
rs142335893	rs142335893_C_T_Non-Ref	0.682894	0.796199	0.929864	0.809947	0.985042	-0.550266	-0.328798	-0.104908	-0.304101	-0.0217428	-0.261963	0.833952	0.0474885	0.139043	Non_sig
rs142373084	rs142373084_C_A_Non-Ref	0.778895	0.816472	0.835657	0.874991	0.934504	-0.360499	-0.292525	-0.259018	-0.19266	-0.0977275	-0.240486	0.84646	0.00581025	0.0356916	Sig
rs143846731	rs143846731_C_G_Non-Ref	1.20718	1.47973	1.06294	0.960111	0.671493	0.271645	0.56533	0.088066	-0.058727	-0.574555	0.0583516	1.04128	0.773429	0.839243	Non_sig
rs144642710	rs144642710_C_T_Non-Ref	0.928826	1.00161	0.80736	0.794679	0.92668	-0.10652	0.00232293	-0.308716	-0.331556	-0.109858	-0.170865	0.88831	0.0565399	0.157501	Non_sig
rs1453560	rs1453560_G_T_Non-Ref	1.41052	1.11959	1.16546	1.27131	0.821595	0.496225	0.162973	0.220905	0.346316	-0.283501	0.188584	1.13964	0.22388	0.377524	Non_sig
rs146266417	rs146266417_T_C_Non-Ref	0.622507	0.768375	0.584256	0.941017	0.549404	-0.683839	-0.380118	-0.775328	-0.0877067	-0.864062	-0.558211	0.679144	0.0175294	0.0735379	Non_sig
rs1471778	rs1471778_A_G_Non-Ref	0.975495	1.01697	0.810882	1.12945	0.816133	-0.0357932	0.0242706	-0.302436	0.17562	-0.293123	-0.0862924	0.94194	0.405856	0.561828	Non_sig
rs1478900	rs1478900_T_C_Non-Ref	1.17284	1.19225	0.87243	0.829494	0.847907	0.230004	0.253688	-0.196888	-0.269697	-0.238023	-0.0441833	0.969839	0.725769	0.811918	Non_sig
rs148024643	rs148024643_A_G_Non-Ref	0.795868	1.21692	1.80512	0.75445	1.01438	-0.329399	0.283229	0.852096	-0.406503	0.0206014	0.0840048	1.05996	0.731884	0.815607	Non_sig
rs149169329	rs149169329_T_C_Non-Ref	1.37347	1.30172	1.07324	1.40055	0.891057	0.457821	0.38042	0.101974	0.485996	-0.166411	0.25196	1.19082	0.113506	0.244037	Non_sig
rs149819751	rs149819751_A_G_Non-Ref	0.997526	1.52326	1.14551	1.29777	0.888849	-0.00357345	0.607164	0.195992	0.37604	-0.16999	0.201127	1.1496	0.215866	0.366706	Non_sig
rs149965743	rs149965743_A_G_Non-Ref	1.25518	0.992588	0.83379	0.962845	0.994504	0.327898	-0.0107336	-0.262244	-0.0546243	-0.0079505	-0.00153089	0.998939	0.987879	0.990759	Non_sig
rs150241951	rs150241951_T_C_Non-Ref	1.21948	1.21557	1.12284	1.18852	1.00954	0.286269	0.281638	0.167148	0.249171	0.0136929	0.199584	1.14837	0.0175058	0.0735379	Non_sig
rs150803188	rs150803188_A_G_Non-Ref	1.25917	0.693253	0.593117	0.736948	0.919729	0.332469	-0.528546	-0.75361	-0.440366	-0.12072	-0.302154	0.81104	0.184011	0.326288	Non_sig
rs1545445	rs1545445_A_T_Non-Ref	0.622322	0.429714	0.233167	0.797276	0.880434	-0.684266	-1.21855	-2.10057	-0.326848	-0.183713	-0.902789	0.534852	0.0607155	0.163813	Non_sig
rs1551559	rs1551559_T_C_Non-Ref	1.17545	1.04404	1.10383	0.983668	1.24813	0.233214	0.0621829	0.142518	-0.0237563	0.319773	0.146786	1.1071	0.0728575	0.184287	Non_sig
rs1602191	rs1602191_G_T_Non-Ref	0.81976	0.736167	0.938732	0.897507	0.775312	-0.286726	-0.441895	-0.0912145	-0.156005	-0.367151	-0.268598	0.830126	0.0143851	0.0647083	Non_sig
rs1616369	rs1616369_G_A_Non-Ref	1.04679	0.917266	0.924032	0.98506	0.940912	0.0659729	-0.124588	-0.113985	-0.0217158	-0.0878682	-0.0564367	0.961636	0.186597	0.329966	Non_sig
rs16922461	rs16922461_A_G_Non-Ref	0.772148	0.943712	0.827086	1.04633	1.2807	-0.37305	-0.0835809	-0.273891	0.0653368	0.35693	-0.0616512	0.958167	0.658128	0.764852	Non_sig
rs16922472	rs16922472_T_A_Non-Ref	2.94101	1.74214	1.59275	1.28294	1.98627	1.55631	0.800857	0.671515	0.359456	0.990064	0.875641	1.83482	0.0116411	0.0571299	Non_sig
rs17057846	rs17057846_A_G_Non-Ref	0.671929	0.890279	0.658713	0.946759	0.788966	-0.57362	-0.16767	-0.602278	-0.0789307	-0.341965	-0.352893	0.783013	0.0282608	0.0953109	Non_sig
rs1712512	rs1712512_T_A_Non-Ref	1.68748	1.22751	1.58283	1.63424	2.04198	0.754873	0.295739	0.662506	0.708619	1.02997	0.690341	1.61367	0.0041985	0.028594	Sig
rs17212236	rs17212236_C_G_Non-Ref	1.1044	0.921999	1.38474	1.08739	1.13695	0.143257	-0.117163	0.469616	0.120871	0.185173	0.160351	1.11756	0.161757	0.299837	Non_sig
rs17266594	rs17266594_C_T_Non-Ref	1.06212	0.919696	0.924669	0.936144	0.872168	0.0869502	-0.120772	-0.112991	-0.0951971	-0.197321	-0.0878663	0.940913	0.135336	0.270671	Non_sig
rs17277503	rs17277503_A_G_Non-Ref	0.96134	1.1509	1.31286	1.1533	0.940994	-0.0568806	0.202757	0.392714	0.205769	-0.087743	0.131323	1.0953	0.218731	0.370658	Non_sig
rs17346550	rs17346550_C_T_Non-Ref	2.02128	1.90042	2.22937	2.04332	2.03979	1.01527	0.92632	1.15663	1.03092	1.02842	1.03151	2.04417	9.57394e-06	0.0016328	Sig
rs1734789	rs1734789_A_G_Non-Ref	1.33046	0.993073	0.912156	0.925982	1.14966	0.41193	-0.0100286	-0.132648	-0.110944	0.201211	0.0719039	1.0511	0.525544	0.663943	Non_sig
rs17421	rs17421_C_G_Non-Ref	0.853244	0.686105	0.751442	0.796013	0.696672	-0.228969	-0.543499	-0.412267	-0.329135	-0.521449	-0.407064	0.754157	0.0023078	0.019497	Sig
rs17422	rs17422_T_A_Non-Ref-1	1.23573	0.798392	1.15011	1.03645	1.14546	0.305365	-0.324831	0.201767	0.0516561	0.195927	0.085977	1.06141	0.479447	0.627978	Non_sig
rs17422	rs17422_G_A_Non-Ref-2	1.05296	1.00674	1.2071	1.14348	0.84549	0.074445	0.00969737	0.271543	0.193427	-0.24214	0.0613944	1.04347	0.525943	0.663943	Non_sig
rs17422	rs17422_C_A_Non-Ref-3	0.478273	0.450286	0.653628	0.498723	0.411681	-1.0641	-1.15109	-0.613459	-1.00369	-1.2804	-1.02255	0.492247	0.000808223	0.0102974	Sig
rs17425212	rs17425212_T_C_Non-Ref	1.44082	1.14824	1.05954	0.627661	1.00727	0.52689	0.199428	0.0834432	-0.671942	0.0104491	0.0296537	1.02077	0.887303	0.919374	Non_sig
rs17676923	rs17676923_T_C_Non-Ref	1.48507	1.42236	1.09255	1.45838	1.69841	0.570534	0.508287	0.127699	0.54437	0.764182	0.503014	1.41717	0.00835537	0.0452637	Sig
rs17778581	rs17778581_T_C_Non-Ref	0.781459	1.09671	0.888862	1.06923	0.818821	-0.355759	0.133186	-0.169969	0.0965668	-0.28838	-0.116871	0.922186	0.304657	0.461683	Non_sig
rs17849501	rs17849501_T_C_Non-Ref	1.01459	0.833986	1.07806	0.835863	1.13751	0.0208934	-0.261905	0.108443	-0.258661	0.185873	-0.0410713	0.971933	0.682287	0.77959	Non_sig
rs1804182	rs1804182_A_G_Non-Ref	1.85206	1.84581	1.8691	2.66132	2.55726	0.889133	0.884251	0.902343	1.41214	1.3546	1.08849	2.12652	0.000838985	0.0104532	Sig
rs1806356	rs1806356_A_G_Non-Ref	0.967141	1.01109	0.878937	1.22695	1.04323	-0.0482016	0.0159103	-0.186169	0.295077	0.0610569	0.0275348	1.01927	0.744443	0.822114	Non_sig
rs1807560	rs1807560_A_G_Non-Ref	0.925721	1.04506	1.01151	1.13848	0.74665	-0.11135	0.0635834	0.0165147	0.187108	-0.421495	-0.0531278	0.963844	0.635566	0.751322	Non_sig
rs180769054	rs180769054_A_G_Non-Ref	0.975247	0.900048	0.958567	0.933414	0.898615	-0.036161	-0.151926	-0.0610482	-0.0994106	-0.154224	-0.100554	0.932675	0.0132226	0.0623091	Non_sig
rs1883832	rs1883832_C_T_Non-Ref	1.00943	0.992301	0.896953	1.01256	1.30194	0.0135348	-0.0111504	-0.156895	0.0180076	0.380659	0.0488313	1.03443	0.612212	0.73895	Non_sig
rs1884738	rs1884738_G_C_Non-Ref	0.496288	0.635903	0.525717	0.501871	0.77594	-1.01075	-0.653122	-0.927642	-0.99461	-0.365984	-0.790422	0.578175	0.00311696	0.0230588	Sig
rs1894650	rs1894650_A_C_Non-Ref-1	1.42571	1.1089	0.844377	2.03552	0.877932	0.511677	0.14913	-0.244041	1.0254	-0.187819	0.250869	1.18992	0.348028	0.509048	Non_sig
rs1894650	rs1894650_G_C_Non-Ref-2	1.43604	1.56094	1.17151	1.94547	0.767953	0.522098	0.642414	0.228373	0.960118	-0.38091	0.394419	1.31441	0.156663	0.297746	Non_sig
rs189778766	rs189778766_T_G_Non-Ref	1.19121	2.04112	1.02377	0.656891	1.38373	0.252433	1.02936	0.0338926	-0.606274	0.468563	0.235595	1.17739	0.428635	0.582808	Non_sig
rs1930975	rs1930975_C_A_Non-Ref	1.09012	1.13159	1.01977	0.926013	1.07866	0.124492	0.178353	0.0282487	-0.110895	0.109236	0.0658868	1.04673	0.260514	0.415856	Non_sig
rs1930980	rs1930980_G_C_Non-Ref	1.0988	0.93179	1.12239	1.10027	1.37182	0.135925	-0.101923	0.166576	0.137853	0.45609	0.158904	1.11644	0.147722	0.287098	Non_sig
rs1930991	rs1930991_C_G_Non-Ref	0.960066	0.821577	0.792748	0.605617	0.781268	-0.0587939	-0.283532	-0.335066	-0.723522	-0.356111	-0.351405	0.78382	0.0303834	0.100018	Non_sig
rs1930992	rs1930992_G_T_Non-Ref	0.9298	1.01835	0.902361	0.809063	0.950477	-0.105008	0.0262345	-0.148224	-0.305676	-0.0732757	-0.12119	0.919429	0.0895913	0.213394	Non_sig
rs1967450	rs1967450_T_C_Non-Ref	0.754408	0.726799	0.814768	0.723235	0.721848	-0.406584	-0.460371	-0.295538	-0.467464	-0.470233	-0.420038	0.747405	0.000225376	0.00484559	Sig
rs2002063	rs2002063_C_T_Non-Ref	0.791154	0.706123	0.87532	0.826149	0.804478	-0.337969	-0.502009	-0.192117	-0.275526	-0.313875	-0.324299	0.798686	0.00310241	0.0230588	Sig
rs2007132	rs2007132_T_G_Non-Ref	1.09627	0.976001	0.782876	0.630093	0.996467	0.132607	-0.0350453	-0.353143	-0.666363	-0.00510602	-0.18541	0.879399	0.267823	0.424567	Non_sig
rs200906779	rs200906779_G_T_Non-Ref	1.03119	1.35176	1.05825	1.04105	1.04704	0.0443111	0.434842	0.0816772	0.0580439	0.0663179	0.137038	1.09965	0.140476	0.276446	Non_sig
rs2011390	rs2011390_G_A_Non-Ref	0.852237	0.80745	1.01117	0.96183	1.1363	-0.230673	-0.308555	0.016026	-0.0561456	0.184339	-0.0790018	0.946712	0.419687	0.574045	Non_sig
rs2026623	rs2026623_A_G_Non-Ref	1.19701	0.878054	0.978459	1.24225	1.06253	0.259438	-0.187619	-0.0314169	0.312957	0.0875094	0.0881736	1.06302	0.393321	0.550593	Non_sig
rs204136	rs204136_C_T_Non-Ref	1.51103	1.14869	1.0582	1.19975	0.779471	0.595529	0.199984	0.0816086	0.262729	-0.359433	0.156084	1.11426	0.369663	0.527652	Non_sig
rs204138	rs204138_A_G_Non-Ref	1.03491	0.904348	0.98074	0.926026	0.889697	0.0495	-0.14505	-0.0280573	-0.110875	-0.168615	-0.0806193	0.945652	0.116142	0.247386	Non_sig
rs204139	rs204139_T_A_Non-Ref	1.00561	0.844684	1.06227	1.11468	1.08659	0.00807033	-0.243517	0.0871523	0.156634	0.119804	0.0256287	1.01792	0.738516	0.818195	Non_sig
rs204140	rs204140_G_A_Non-Ref	1.25162	0.53429	0.512961	0.875345	0.903863	0.323799	-0.904306	-0.96308	-0.192076	-0.145824	-0.376298	0.770412	0.199333	0.346315	Non_sig
rs204153	rs204153_T_C_Non-Ref	1.02903	1.07049	1.09774	0.881071	1.12599	0.04129	0.0982752	0.134533	-0.182669	0.171198	0.0525254	1.03708	0.448569	0.603944	Non_sig
rs2041670	rs2041670_A_G_Non-Ref	1.27445	1.10008	0.821977	1.61207	1.27317	0.349877	0.137607	-0.28283	0.688916	0.34843	0.2484	1.18789	0.194389	0.340304	Non_sig
rs2052445	rs2052445_G_A_Non-Ref	1.0284	0.971572	1.23366	1.28174	1.19233	0.0404006	-0.0416077	0.302941	0.358109	0.253783	0.182725	1.13503	0.0784521	0.195558	Non_sig
rs205264	rs205264_G_A_Non-Ref	0.498899	0.569667	0.595846	0.800095	0.53122	-1.00318	-0.81181	-0.746988	-0.321756	-0.912618	-0.75927	0.590795	0.00297785	0.022764	Sig
rs205267	rs205267_T_C_Non-Ref	1.18134	1.63072	0.953214	1.05127	0.988661	0.240425	0.705507	-0.0691281	0.072133	-0.0164521	0.186497	1.138	0.253596	0.411495	Non_sig
rs2058531	rs2058531_C_T_Non-Ref	0.893112	1.11336	1.19602	0.957065	0.945868	-0.163087	0.154923	0.258247	-0.0633111	-0.0802886	0.0212967	1.01487	0.801326	0.856075	Non_sig
rs2061831	rs2061831_C_T_Non-Ref	1.01157	0.918885	1.10728	1.07198	0.839363	0.0165908	-0.122044	0.147024	0.100277	-0.252634	-0.0221571	0.984759	0.778251	0.839243	Non_sig
rs2069235	rs2069235_A_G_Non-Ref	1.57892	1.2966	1.30075	1.56423	1.43676	0.658937	0.374737	0.379345	0.645454	0.522816	0.516258	1.43024	0.00110813	0.0121014	Sig
rs2071132	rs2071132_A_G_Non-Ref	0.921501	0.788205	0.917843	0.750499	0.752749	-0.117943	-0.343357	-0.12368	-0.414078	-0.40976	-0.281763	0.822585	0.0135673	0.0634987	Non_sig
rs2071133	rs2071133_T_C_Non-Ref	0.855842	0.775752	1.11264	1.08247	0.988933	-0.224583	-0.366333	0.153992	0.114324	-0.0160556	-0.0677309	0.954137	0.534137	0.67197	Non_sig
rs2071920	rs2071920_T_C_Non-Ref	1.08071	1.28266	0.855702	1.3788	0.966593	0.111974	0.359144	-0.22482	0.463414	-0.0490195	0.132139	1.09592	0.35644	0.516416	Non_sig
rs2075742	rs2075742_C_G_Non-Ref	1.51446	1.50713	1.21024	1.35981	1.16734	0.598802	0.591803	0.275291	0.443406	0.223227	0.426506	1.34397	0.00542547	0.0345623	Sig
rs2087507	rs2087507_T_G_Non-Ref	0.414681	0.615486	0.608722	0.296609	0.446664	-1.26993	-0.700201	-0.716144	-1.75337	-1.16274	-1.12048	0.459942	0.00459357	0.0300988	Sig
rs2124907	rs2124907_A_T_Non-Ref	0.870579	1.01751	1.04055	0.946622	1.06467	-0.199952	0.0250461	0.0573505	-0.0791389	0.0904117	-0.0212566	0.985374	0.708617	0.797919	Non_sig
rs2145786	rs2145786_A_G_Non-Ref	1.02436	1.11053	0.864253	1.18857	1.03867	0.0347159	0.15125	-0.210474	0.24923	0.0547432	0.0558932	1.0395	0.506909	0.648956	Non_sig
rs2148947	rs2148947_G_A_Non-Ref	1.30379	1.39003	1.45931	1.22426	1.30948	0.382717	0.475115	0.545288	0.291912	0.388994	0.416805	1.33497	0.000649367	0.00922205	Sig
rs2168637	rs2168637_C_T_Non-Ref	0.950944	1.14737	1.08991	0.920454	0.980081	-0.0725677	0.19833	0.12421	-0.119582	-0.0290276	0.0202726	1.01415	0.754256	0.827637	Non_sig
rs2183834	rs2183834_G_A_Non-Ref	0.865584	0.782067	0.739549	0.734846	0.687869	-0.208255	-0.354636	-0.435283	-0.444485	-0.539794	-0.396491	0.759704	0.00202618	0.0178719	Sig
rs2200893	rs2200893_T_C_Non-Ref	0.73071	0.831625	0.734457	0.759502	0.74346	-0.452629	-0.265995	-0.445249	-0.396874	-0.427673	-0.397684	0.759076	0.000316011	0.00585825	Sig
rs2224092	rs2224092_A_G_Non-Ref	1.0771	1.10736	1.08917	1.03123	0.863351	0.107155	0.147129	0.123223	0.0443717	-0.21198	0.0419798	1.02953	0.557768	0.692679	Non_sig
rs223881	rs223881_C_T_Non-Ref	0.898547	0.914058	0.998423	0.499866	0.62252	-0.154334	-0.129643	-0.00227661	-1.00039	-0.683809	-0.39409	0.760969	0.108541	0.239401	Non_sig
rs2250788	rs2250788_G_A_Non-Ref	0.958958	0.981901	0.96179	0.930485	0.95746	-0.0604604	-0.026351	-0.0562056	-0.103944	-0.0627164	-0.0619356	0.957978	0.00748102	0.0418451	Sig
rs2251056	rs2251056_A_C_Non-Ref	2.15715	1.39511	1.76043	1.41192	1.04733	1.10913	0.480379	0.815931	0.497655	0.066711	0.593961	1.50938	0.0275908	0.0949125	Non_sig
rs2254546	rs2254546_G_A_Non-Ref	0.690282	0.579523	0.7555	1.10959	1.06307	-0.534743	-0.787063	-0.404496	0.150022	0.088243	-0.297607	0.813601	0.175797	0.316619	Non_sig
rs2254891	rs2254891_C_G_Non-Ref	0.839357	0.939978	0.813806	1.01497	0.910392	-0.252644	-0.0893013	-0.297244	0.0214377	-0.13544	-0.150638	0.900852	0.0580502	0.159754	Non_sig
rs2266886	rs2266886_C_T_Non-Ref	1.25867	0.796803	0.56288	0.875569	0.703804	0.331898	-0.327705	-0.829102	-0.191708	-0.506755	-0.304674	0.809625	0.187045	0.329966	Non_sig
rs2268325	rs2268325_A_G_Non-Ref	1.77713	1.55508	1.23519	1.57587	1.0277	0.829549	0.636993	0.304737	0.656148	0.0394136	0.493368	1.40773	0.0253331	0.0903066	Non_sig
rs2276362	rs2276362_G_A_Non-Ref	1.26966	0.942129	1.27215	1.07415	0.844293	0.344437	-0.086003	0.347266	0.103201	-0.244184	0.0929432	1.06654	0.471387	0.622077	Non_sig
rs2277920	rs2277920_C_T_Non-Ref	0.852515	0.816167	0.847674	1.03418	0.727782	-0.230203	-0.293064	-0.238418	0.0484928	-0.458422	-0.234323	0.850084	0.0456507	0.135964	Non_sig
rs2282620	rs2282620_T_C_Non-Ref	1.4002	1.37473	1.41243	1.36929	1.12338	0.485633	0.459152	0.498176	0.45343	0.167841	0.412846	1.33131	0.00261124	0.0207867	Sig
rs2282621	rs2282621_T_C_Non-Ref	2.27819	2.82232	2.42404	1.9194	2.5134	1.18789	1.49688	1.27742	0.940656	1.32964	1.2465	2.37264	0.0001683	0.00445348	Sig
rs2284649	rs2284649_A_G_Non-Ref	1.06062	1.00914	1.05745	0.984017	1.0913	0.0849134	0.0131248	0.0805958	-0.0232451	0.126052	0.0562883	1.03979	0.104481	0.234147	Non_sig
rs2305249	rs2305249_A_G_Non-Ref	0.728478	0.836566	0.870102	0.730906	0.870534	-0.457042	-0.25745	-0.200744	-0.452243	-0.200027	-0.313501	0.804687	0.00587186	0.0357508	Sig
rs2316891	rs2316891_T_C_Non-Ref	0.980524	1.21606	1.23186	1.4107	1.02892	-0.0283752	0.28222	0.300835	0.496408	0.0411332	0.218444	1.16348	0.0829803	0.201733	Non_sig
rs2385028	rs2385028_C_T_Non-Ref	1.10762	1.20241	1.2147	1.36523	1.09022	0.147461	0.26593	0.280599	0.449144	0.124622	0.253551	1.19214	0.0118744	0.0571299	Non_sig
rs2395603	rs2395603_A_G_Non-Ref	0.968174	0.905138	0.765251	0.860097	0.885266	-0.046662	-0.14379	-0.385995	-0.217429	-0.175817	-0.193939	0.874216	0.0252589	0.0903066	Non_sig
rs2395614	rs2395614_T_C_Non-Ref	0.712083	0.759971	0.822237	0.688671	0.792487	-0.489883	-0.395984	-0.282373	-0.538113	-0.335541	-0.408379	0.75347	0.000992345	0.0110118	Sig
rs2395621	rs2395621_G_A_Non-Ref	1.01993	1.11855	0.967928	1.32631	1.31309	0.0284707	0.16163	-0.0470289	0.407414	0.392971	0.188691	1.13973	0.111265	0.242046	Non_sig
rs2421050	rs2421050_C_T_Non-Ref	1.11457	1.00209	1.19561	1.13074	1.22672	0.156483	0.00300502	0.257748	0.177272	0.294805	0.177863	1.13121	0.0244698	0.0890753	Non_sig
rs2469434	rs2469434_C_T_Non-Ref	0.925568	1.08541	1.42558	0.902858	0.827606	-0.111589	0.11824	0.511546	-0.147428	-0.272984	0.019557	1.01365	0.894371	0.925304	Non_sig
rs2532873	rs2532873_C_G_Non-Ref	0.733688	0.688907	1.27122	1.05073	0.83457	-0.446762	-0.537619	0.346216	0.0713919	-0.260896	-0.165534	0.891599	0.372575	0.530707	Non_sig
rs2569693	rs2569693_T_C_Non-Ref	1.01355	1.08831	1.02991	1.03077	1.11517	0.0194132	0.122095	0.0425252	0.0437178	0.157265	0.0770034	1.05482	0.0440609	0.131799	Non_sig
rs2607014	rs2607014_A_G_Non-Ref	0.34578	0.268903	0.352723	0.294844	0.263443	-1.53208	-1.89484	-1.50339	-1.76198	-1.92444	-1.72334	0.302846	4.08295e-05	0.0025537	Sig
rs2667971	rs2667971_C_T_Non-Ref	1.34629	2.68721	1.8484	1.59484	1.54055	0.428994	1.42611	0.886279	0.673411	0.623445	0.807648	1.75036	0.00912849	0.0475788	Sig
rs2667976	rs2667976_A_C_Non-Ref	0.755812	0.493905	0.734386	0.813824	0.608801	-0.4039	-1.01769	-0.445389	-0.297211	-0.715958	-0.576031	0.670807	0.0114759	0.0571299	Non_sig
rs2667990	rs2667990_G_C_Non-Ref	1.12282	1.29382	0.889245	1.09304	0.872421	0.167123	0.371638	-0.169346	0.12835	-0.196903	0.0601724	1.04259	0.606071	0.735882	Non_sig
rs2719235	rs2719235_G_T_Non-Ref	1.07463	0.983547	0.977103	1.02607	1.11336	0.103841	-0.023934	-0.0334171	0.0371327	0.154917	0.047708	1.03362	0.259941	0.415856	Non_sig
rs2719236	rs2719236_C_T_Non-Ref	1.19195	1.35736	1.08766	1.03744	1.15933	0.253319	0.440799	0.121229	0.0530251	0.21329	0.216333	1.16178	0.0307579	0.100291	Non_sig
rs2719243	rs2719243_C_T_Non-Ref	1.11483	0.813733	0.988213	1.21543	0.953757	0.156825	-0.297372	-0.0171066	0.281462	-0.0683064	0.0111003	1.00772	0.916247	0.935278	Non_sig
rs2732567	rs2732567_G_A_Non-Ref	0.959231	1.08643	1.08547	1.17328	1.22369	-0.06005	0.119591	0.118315	0.230547	0.291233	0.139927	1.10185	0.080033	0.196653	Non_sig
rs2736335	rs2736335_G_A_Non-Ref	0.666566	0.771366	0.758782	0.530037	0.68512	-0.585181	-0.374512	-0.398243	-0.915834	-0.545572	-0.563868	0.676486	0.00434931	0.0290517	Sig
rs2736345	rs2736345_G_A_Non-Ref	0.972982	0.856248	1.3406	0.726318	0.809136	-0.0395153	-0.223899	0.422881	-0.461326	-0.305546	-0.121481	0.919243	0.469304	0.621463	Non_sig
rs280497	rs280497_G_A_Non-Ref	1.08509	1.11142	1.10367	1.10593	1.18464	0.117811	0.152405	0.142314	0.145263	0.244451	0.160449	1.11763	0.00181324	0.0168582	Sig
rs280519	rs280519_G_A_Non-Ref	1.02091	1.04133	1.03168	0.98632	0.983572	0.0298544	0.0584227	0.0450008	-0.0198719	-0.0238979	0.0179016	1.01249	0.348491	0.509048	Non_sig
rs28360525	rs28360525_A_G_Non-Ref	0.922444	0.896708	0.897976	1.06778	0.949153	-0.116467	-0.157289	-0.155251	0.0946111	-0.0752874	-0.0819366	0.944789	0.153621	0.293597	Non_sig
rs28392589	rs28392589_G_A_Non-Ref	0.939692	1.02845	1.18568	1.14879	1.11755	-0.0897398	0.0404723	0.245719	0.20011	0.160338	0.11138	1.08026	0.140634	0.276446	Non_sig
rs28420939	rs28420939_T_A_Non-Ref	0.885547	0.913665	0.803821	0.764748	1.10494	-0.17536	-0.130263	-0.315054	-0.386944	0.143973	-0.17273	0.887163	0.132788	0.26713	Non_sig
rs2849018	rs2849018_C_T_Non-Ref	0.923466	0.98352	1.15111	0.967119	1.10197	-0.114869	-0.0239743	0.203031	-0.0482344	0.140091	0.031209	1.02187	0.630589	0.749301	Non_sig
rs28537796	rs28537796_T_C_Non-Ref	0.950311	0.967307	1.04314	1.16891	1.01509	-0.0735281	-0.0479538	0.060937	0.225164	0.0216033	0.0372446	1.02615	0.519097	0.657714	Non_sig
rs28626750	rs28626750_G_A_Non-Ref	1.56032	1.73162	1.72472	2.33168	1.91384	0.641845	0.792122	0.78636	1.22137	0.936468	0.875633	1.83481	0.000874205	0.0104532	Sig
rs28648398	rs28648398_C_G_Non-Ref	0.946782	0.908975	0.988092	0.994596	0.834016	-0.0788954	-0.137687	-0.0172827	-0.00781744	-0.261854	-0.100707	0.932576	0.0966845	0.224695	Non_sig
rs2873173	rs2873173_A_G_Non-Ref	1.11339	0.81905	0.830544	0.816341	0.917998	0.154956	-0.287977	-0.267872	-0.292755	-0.123438	-0.163417	0.892908	0.128464	0.263044	Non_sig
rs2873174	rs2873174_G_A_Non-Ref	0.82081	1.04178	0.841493	1.4487	1.19875	-0.284879	0.0590494	-0.248976	0.534758	0.261537	0.0642977	1.04558	0.699504	0.791544	Non_sig
rs2940730	rs2940730_C_T_Non-Ref	0.858775	0.948941	1.03798	1.18545	0.890851	-0.219648	-0.0756099	0.0537731	0.245432	-0.166743	-0.0325594	0.977684	0.716601	0.80338	Non_sig
rs2943245	rs2943245_T_C_Non-Ref	1.06062	1.13329	0.82925	0.958143	0.962906	0.0849101	0.180519	-0.270121	-0.0616874	-0.0545336	-0.0241826	0.983378	0.767317	0.837959	Non_sig
rs2943255	rs2943255_C_A_Non-Ref	1.00714	0.935494	0.971233	1.03894	0.872671	0.0102616	-0.0961992	-0.0421104	0.0551112	-0.19649	-0.0538854	0.963338	0.285418	0.444375	Non_sig
rs3027878	rs3027878_A_C_Non-Ref	2.89489	2.5757	2.96172	3.04639	2.65958	1.53351	1.36497	1.56644	1.6071	1.4112	1.49664	2.82185	5.51044e-06	0.00126373	Sig
rs3101018	rs3101018_T_C_Non-Ref	0.800803	0.86732	0.826476	0.823639	0.852185	-0.320482	-0.205363	-0.274955	-0.279915	-0.230761	-0.262295	0.83376	0.000199621	0.00462411	Sig
rs3115671	rs3115671_T_G_Non-Ref	1.19191	1.26609	1.28402	1.15158	1.35897	0.253271	0.340378	0.360671	0.203612	0.442509	0.320088	1.24841	0.00157416	0.015042	Sig
rs3117575	rs3117575_C_T_Non-Ref	0.947304	1.05754	0.922156	1.12942	0.774881	-0.0781003	0.0807186	-0.116917	0.175581	-0.367953	-0.0613343	0.958377	0.546392	0.682247	Non_sig
rs3117577	rs3117577_G_A_Non-Ref	0.927991	0.79102	1.30109	1.53518	0.796758	-0.107818	-0.338215	0.379723	0.618412	-0.327786	0.0448634	1.03159	0.828163	0.875232	Non_sig
rs3117582	rs3117582_G_T_Non-Ref	0.889267	0.899032	0.902343	0.881774	1.01666	-0.169311	-0.153556	-0.148252	-0.18152	0.0238378	-0.12576	0.916521	0.0293255	0.0979416	Non_sig
rs3129927	rs3129927_C_A_Non-Ref	1.00223	0.896473	0.962366	0.95608	0.947915	0.00321208	-0.157669	-0.0553424	-0.0647962	-0.0771707	-0.0703532	0.952405	0.0527556	0.148754	Non_sig
rs3129950	rs3129950_C_G_Non-Ref	0.435561	0.484472	0.389621	0.437286	0.482825	-1.19905	-1.04551	-1.35986	-1.19335	-1.05043	-1.16964	0.444532	3.56372e-05	0.0025537	Sig
rs3130288	rs3130288_A_C_Non-Ref	0.917652	0.970703	0.949975	0.937467	0.885685	-0.123981	-0.0428983	-0.0740385	-0.0931607	-0.175134	-0.101842	0.931842	0.010715	0.0546067	Non_sig
rs3130490	rs3130490_T_G_Non-Ref	0.952634	0.983684	0.861959	0.868453	0.992866	-0.0700054	-0.0237331	-0.214309	-0.20348	-0.010329	-0.104371	0.93021	0.0759221	0.190637	Non_sig
rs3131383	rs3131383_T_G_Non-Ref	0.955754	1.0358	1.04164	1.06465	1.0786	-0.0652889	0.050752	0.0588635	0.0903765	0.109166	0.0487738	1.03439	0.183995	0.326288	Non_sig
rs3210879	rs3210879_C_T_Non-Ref	0.890655	1.05569	1.0175	0.938182	0.928861	-0.167062	0.0781876	0.0250357	-0.092061	-0.106466	-0.052473	0.964282	0.309372	0.465751	Non_sig
rs34016964	rs34016964_T_G_Non-Ref	1.19687	1.16331	1.28804	1.39742	1.23427	0.259267	0.21823	0.365176	0.482764	0.303652	0.325818	1.25337	0.00213062	0.0185553	Sig
rs340638	rs340638_T_C_Non-Ref	1.18222	1.23435	1.21329	1.07581	1.31359	0.241495	0.303753	0.278925	0.105417	0.39351	0.26462	1.20132	0.00490562	0.0318402	Sig
rs340642	rs340642_T_C_Non-Ref	1.19013	1.29478	1.19649	1.25503	2.30419	0.25112	0.372705	0.258814	0.327727	1.20426	0.482925	1.39757	0.0565448	0.157501	Non_sig
rs340651	rs340651_T_C_Non-Ref	0.602016	0.572169	0.632817	0.645963	0.682223	-0.732127	-0.805487	-0.660139	-0.630477	-0.551684	-0.675983	0.625906	9.93294e-05	0.00347438	Sig
rs34156110	rs34156110_T_C_Non-Ref	0.928212	0.998756	0.675639	1.34541	1.28922	-0.107473	-0.00179576	-0.565675	0.428049	0.366499	0.0239208	1.01672	0.90056	0.930308	Non_sig
rs34169613	rs34169613_T_C_Non-Ref	1.07806	1.22804	1.30449	1.01996	1.05277	0.108439	0.29636	0.383489	0.0285114	0.0741911	0.178198	1.13147	0.0602649	0.163813	Non_sig
rs34288126	rs34288126_A_G_Non-Ref	1.0843	0.844215	0.754515	0.898772	1.16213	0.11677	-0.244318	-0.406378	-0.153974	0.216775	-0.0942248	0.936775	0.458818	0.612945	Non_sig
rs34350562	rs34350562_G_A_Non-Ref	0.627339	0.967193	0.769074	0.901852	0.975967	-0.672683	-0.0481247	-0.378806	-0.149038	-0.0350962	-0.256749	0.836972	0.100851	0.229792	Non_sig
rs34499196	rs34499196_A_G_Non-Ref	0.854625	1.07524	0.893226	1.15814	1.06822	-0.226637	0.104659	-0.162902	0.211806	0.0952155	0.00442828	1.00307	0.960702	0.974871	Non_sig
rs34516015	rs34516015_A_T_Non-Ref	2.96412	1.67437	1.42242	0.786899	1.16897	1.5676	0.743618	0.508343	-0.345749	0.225237	0.539811	1.45378	0.161542	0.299837	Non_sig
rs34591253	rs34591253_T_C_Non-Ref	1.18501	0.665283	0.832992	0.800879	0.586715	0.244903	-0.587959	-0.263625	-0.320343	-0.769268	-0.339259	0.790447	0.120385	0.253286	Non_sig
rs34741518	rs34741518_C_A_Non-Ref	1.08997	1.05295	1.02154	0.984516	1.20067	0.124291	0.0744397	0.0307469	-0.0225129	0.263842	0.0941612	1.06744	0.126157	0.259869	Non_sig
rs34749007	rs34749007_A_G_Non-Ref	0.929314	0.930558	0.973759	0.983668	0.940975	-0.105763	-0.103832	-0.0383631	-0.0237559	-0.0877713	-0.0718969	0.951386	0.013696	0.0636678	Non_sig
rs34767000	rs34767000_T_A_Non-Ref-1	0.975158	1.04501	0.945904	0.977481	0.865686	-0.0362923	0.063511	-0.080235	-0.0328594	-0.208085	-0.0587921	0.960068	0.253284	0.411495	Non_sig
rs34767000	rs34767000_G_A_Non-Ref-2	0.984998	1.10341	1.03445	0.975249	0.963416	-0.0218071	0.141969	0.0488706	-0.0361576	-0.0537689	0.0158212	1.01103	0.683275	0.77959	Non_sig
rs34767000	rs34767000_C_A_Non-Ref-3	1.05283	0.89687	0.960586	0.876563	0.915862	0.0742708	-0.15703	-0.0580137	-0.19007	-0.126797	-0.091528	0.938528	0.122316	0.254241	Non_sig
rs34767118	rs34767118_G_A_Non-Ref	1.14145	1.83509	1.04575	1.31378	1.33927	0.19087	0.875847	0.0645322	0.39372	0.421448	0.389283	1.30974	0.0480993	0.139043	Non_sig
rs34888374	rs34888374_A_G_Non-Ref	0.873587	0.865822	0.820604	0.773085	0.962572	-0.194977	-0.207858	-0.285242	-0.371301	-0.0550343	-0.222882	0.856852	0.0131942	0.0623091	Non_sig
rs35088469	rs35088469_T_C_Non-Ref	0.892983	0.796127	1.10384	0.684708	0.706908	-0.163295	-0.32893	0.14253	-0.546439	-0.500406	-0.279308	0.823986	0.0897379	0.213394	Non_sig
rs35103554	rs35103554_A_G_Non-Ref	0.727882	0.677019	0.472387	0.660716	0.755892	-0.458224	-0.562732	-1.08196	-0.597899	-0.403748	-0.620912	0.65026	0.00671907	0.0391756	Sig
rs35144535	rs35144535_G_A_Non-Ref	1.21207	1.8955	1.07652	1.30396	1.31964	0.277468	0.922582	0.106377	0.382895	0.400146	0.417894	1.33598	0.037659	0.115667	Non_sig
rs35203657	rs35203657_C_G_Non-Ref	1.02464	1.05369	1.00562	1.10345	0.954869	0.0351194	0.0754498	0.0080894	0.142026	-0.0666254	0.0388118	1.02727	0.325885	0.484252	Non_sig
rs35285054	rs35285054_A_G_Non-Ref	0.816412	0.78039	0.837164	0.803334	0.827175	-0.29263	-0.357733	-0.256417	-0.315928	-0.273736	-0.299289	0.812653	7.08603e-05	0.00344846	Sig
rs35314490	rs35314490_A_G_Non-Ref	0.761259	1.0645	1.25827	1.28214	1.16988	-0.393541	0.09018	0.331437	0.358559	0.226363	0.122599	1.08869	0.422632	0.576926	Non_sig
rs35354193	rs35354193_A_G_Non-Ref	1.13378	0.603381	0.655	0.739507	0.953403	0.181138	-0.728858	-0.610433	-0.435364	-0.0688419	-0.332472	0.794175	0.122217	0.254241	Non_sig
rs35369977	rs35369977_G_A_Non-Ref	0.798636	0.853152	0.874364	0.861903	0.961962	-0.32439	-0.229125	-0.193694	-0.214402	-0.0559489	-0.203512	0.868434	0.00920426	0.047613	Sig
rs35393613	rs35393613_T_C_Non-Ref	2.35072	1.12919	1.43569	1.6024	1.34737	1.2331	0.175283	0.521744	0.680232	0.43015	0.608103	1.52425	0.0261155	0.0924789	Non_sig
rs35414340	rs35414340_T_C_Non-Ref	0.814019	0.876157	0.928103	1.22523	1.84844	-0.296865	-0.190739	-0.107642	0.293053	0.886311	0.116824	1.08434	0.618441	0.740679	Non_sig
rs35429892	rs35429892_A_G_Non-Ref	0.952469	1.10173	1.01178	1.11286	1.15701	-0.0702557	0.139777	0.016894	0.154271	0.210403	0.090218	1.06453	0.151955	0.292844	Non_sig
rs35598880	rs35598880_G_A_Non-Ref	1.05026	1.25627	1.28555	1.36069	1.09408	0.0707409	0.329147	0.362388	0.444333	0.129716	0.267265	1.20352	0.0200054	0.0797977	Non_sig
rs35789143	rs35789143_A_G_Non-Ref	1.00336	1.12202	1.0956	1.0811	1.02999	0.00483713	0.1661	0.131724	0.112495	0.0426346	0.0915581	1.06552	0.0364584	0.1135	Non_sig
rs35940001	rs35940001_T_C_Non-Ref	0.965084	0.817806	1.50743	1.363	0.640321	-0.051274	-0.29017	0.592088	0.446783	-0.643132	0.010859	1.00756	0.964473	0.977257	Non_sig
rs367665303	rs367665303_A_G_Non-Ref	0.902993	0.737396	1.27361	0.938571	1.38179	-0.147213	-0.439489	0.348919	-0.0914618	0.466533	0.0274578	1.01921	0.877489	0.912405	Non_sig
rs374398211	rs374398211_G_A_Non-Ref	1.23616	0.613768	0.871151	0.283105	0.483349	0.305863	-0.704234	-0.199005	-1.82059	-1.04886	-0.693366	0.61841	0.128979	0.263315	Non_sig
rs374888	rs374888_A_G_Non-Ref	0.853393	0.981299	1.10573	0.979004	0.998396	-0.228718	-0.0272354	0.144998	-0.030613	-0.00231597	-0.0287769	0.980251	0.654088	0.762733	Non_sig
rs375795	rs375795_T_C_Non-Ref	0.881924	1.0388	1.00104	1.03969	1.08388	-0.181273	0.0549162	0.00149534	0.0561597	0.116199	0.00949939	1.00661	0.861386	0.90203	Non_sig
rs3765107	rs3765107_G_A_Non-Ref	0.664484	1.0332	0.99103	0.84893	0.933285	-0.589693	0.0471213	-0.0129996	-0.236283	-0.0996111	-0.178293	0.883748	0.19082	0.33525	Non_sig
rs3777744	rs3777744_G_A_Non-Ref	0.550859	0.555274	0.598722	0.600869	0.604492	-0.860246	-0.848729	-0.740042	-0.734878	-0.726206	-0.78202	0.581552	1.24017e-05	0.0016328	Sig
rs3786042	rs3786042_T_C_Non-Ref	1.04681	1.16672	0.843377	0.93141	1.07682	0.0659948	0.222459	-0.245751	-0.102512	0.106772	0.00939266	1.00653	0.914711	0.935278	Non_sig
rs3787330	rs3787330_G_T_Non-Ref	0.624115	0.960316	0.8026	1.77421	1.19382	-0.680115	-0.0584184	-0.317247	0.827178	0.255588	0.00539707	1.00375	0.984222	0.989977	Non_sig
rs3800385	rs3800385_T_G_Non-Ref	1.08785	0.915527	1.05898	1.1114	0.983841	0.121474	-0.127326	0.0826736	0.152376	-0.023503	0.041139	1.02893	0.469401	0.621463	Non_sig
rs3800392	rs3800392_G_T_Non-Ref-1	1.82299	1.75243	1.42481	1.12058	1.03672	0.866307	0.809359	0.510769	0.164239	0.0520331	0.480541	1.39527	0.0432268	0.129869	Non_sig
rs3800392	rs3800392_C_T_Non-Ref-2	1.01072	0.876027	1.22906	0.93875	0.426035	0.0153833	-0.190953	0.297551	-0.0911873	-1.23095	-0.240032	0.846726	0.409525	0.563506	Non_sig
rs3800392	rs3800392_A_T_Non-Ref-3	0.924833	0.907342	1.08656	0.777058	0.599347	-0.112734	-0.140282	0.119763	-0.363906	-0.738536	-0.247139	0.842566	0.163005	0.300516	Non_sig
rs3800393	rs3800393_T_C_Non-Ref	0.944122	1.33253	1.07525	0.923436	0.896383	-0.0829547	0.414168	0.104672	-0.114917	-0.157813	0.0326312	1.02288	0.772316	0.839243	Non_sig
rs3800396	rs3800396_A_C_Non-Ref	0.843904	0.516272	0.824721	0.99804	0.450559	-0.244849	-0.953797	-0.278023	-0.00283007	-1.15021	-0.525942	0.694506	0.0770179	0.192685	Non_sig
rs3893661	rs3893661_G_C_Non-Ref	1.19967	1.12951	0.767893	0.706945	0.669455	0.262636	0.175698	-0.381022	-0.50033	-0.578941	-0.204392	0.867905	0.310814	0.4669	Non_sig
rs4029980	rs4029980_C_T_Non-Ref	1.31848	1.29531	1.13031	1.12904	0.954497	0.398879	0.373302	0.176718	0.1751	-0.0671879	0.211362	1.15778	0.0658531	0.17359	Non_sig
rs404977	rs404977_G_A_Non-Ref	1.12337	1.14502	0.863332	0.936001	1.40227	0.16783	0.195373	-0.212012	-0.095418	0.487761	0.108707	1.07826	0.424355	0.578131	Non_sig
rs41272536	rs41272536_G_A_Non-Ref	0.577459	0.617352	0.564428	0.521535	0.471735	-0.792209	-0.695834	-0.825137	-0.939164	-1.08395	-0.867259	0.548187	0.000201633	0.00462411	Sig
rs41283584	rs41283584_A_G_Non-Ref	1.03345	0.920344	0.952753	1.03301	0.934869	0.0474684	-0.119755	-0.0698266	0.0468607	-0.0971641	-0.0384834	0.973678	0.343493	0.503887	Non_sig
rs4146203	rs4146203_G_C_Non-Ref	1.0144	1.10614	1.05104	1.33225	1.14373	0.020621	0.145535	0.0718135	0.413862	0.193749	0.169116	1.12437	0.067801	0.175351	Non_sig
rs4239702	rs4239702_C_T_Non-Ref	0.894128	0.997814	0.849575	0.91266	0.985213	-0.161446	-0.00315675	-0.235187	-0.13185	-0.0214928	-0.110627	0.926186	0.0642184	0.170588	Non_sig
rs4273966	rs4273966_T_C_Non-Ref	1.1033	1.11333	1.22338	1.0928	1.22527	0.141828	0.154887	0.290875	0.128029	0.293103	0.201745	1.15009	0.00554438	0.0349232	Sig
rs4287066	rs4287066_C_T_Non-Ref	0.939068	1.06525	0.801233	0.938861	0.9068	-0.090698	0.0911873	-0.319707	-0.0910161	-0.141144	-0.110276	0.926411	0.168222	0.307811	Non_sig
rs4438945	rs4438945_T_C_Non-Ref	0.967881	0.892558	0.889736	0.947277	0.794514	-0.0470982	-0.163982	-0.168551	-0.0781424	-0.331856	-0.157926	0.896313	0.0332486	0.106396	Non_sig
rs4449583	rs4449583_T_C_Non-Ref	1.01398	1.49812	1.61935	1.3511	0.854702	0.0200354	0.583151	0.695412	0.434138	-0.226506	0.301246	1.23221	0.159653	0.299324	Non_sig
rs4521894	rs4521894_C_T_Non-Ref	1.03799	1.07817	1.14931	1.08187	1.00669	0.0537971	0.108581	0.200765	0.113532	0.00961647	0.0972583	1.06974	0.0389774	0.118657	Non_sig
rs458361	rs458361_C_G_Non-Ref	1.02464	1.33367	1.28033	0.997925	1.2758	0.0351233	0.4154	0.356515	-0.00299663	0.3514	0.231089	1.17372	0.0597269	0.163714	Non_sig
rs4604597	rs4604597_T_G_Non-Ref	1.13229	0.855943	0.851915	0.946698	0.935856	0.179249	-0.224413	-0.231218	-0.0790245	-0.0956415	-0.0902096	0.939386	0.291942	0.45035	Non_sig
rs4615736	rs4615736_A_G_Non-Ref-1	1.00023	0.908293	0.673257	0.690204	0.805784	0.000327369	-0.13877	-0.570771	-0.534906	-0.311535	-0.311131	0.80601	0.0480387	0.139043	Non_sig
rs4615736	rs4615736_C_G_Non-Ref-2	0.783788	0.756359	0.778291	0.566919	0.928043	-0.351464	-0.402858	-0.361618	-0.818784	-0.107736	-0.408492	0.75341	0.0237215	0.0872746	Non_sig
rs4632147	rs4632147_T_C_Non-Ref	1.16444	0.828999	0.729911	0.727442	0.558705	0.21964	-0.270558	-0.454208	-0.459096	-0.83984	-0.360813	0.778726	0.104175	0.234147	Non_sig
rs463426	rs463426_C_T_Non-Ref	1.0113	0.922048	0.868863	1.07954	1.04237	0.0162098	-0.117086	-0.202799	0.110411	0.0598689	-0.0266792	0.981677	0.669499	0.772845	Non_sig
rs4657041	rs4657041_C_T_Non-Ref	0.928764	0.944092	0.938301	0.918722	0.807963	-0.106615	-0.0830013	-0.0918779	-0.1223	-0.307638	-0.142287	0.906082	0.0273288	0.0949125	Non_sig
rs4660116	rs4660116_C_T_Non-Ref	0.837388	0.902928	0.797062	0.782907	0.69524	-0.256032	-0.147318	-0.327236	-0.353087	-0.524416	-0.321618	0.800172	0.00656539	0.0386068	Sig
rs4660117	rs4660117_G_C_Non-Ref	0.464622	0.751303	1.25314	0.492642	0.717402	-1.10587	-0.412532	0.325552	-1.02139	-0.479146	-0.538677	0.688402	0.104128	0.234147	Non_sig
rs4680539	rs4680539_G_A_Non-Ref	1.00432	1.22879	1.15686	1.11762	1.15654	0.00621859	0.297235	0.21021	0.160434	0.209809	0.176781	1.13036	0.0211464	0.0812692	Non_sig
rs4690220	rs4690220_G_A_Non-Ref	1.13611	1.26706	0.976512	0.817511	0.997536	0.184104	0.341488	-0.0342896	-0.29069	-0.00355863	0.0394108	1.02769	0.73099	0.815607	Non_sig
rs4690229	rs4690229_T_A_Non-Ref	0.784925	1.22447	1.16178	0.785777	1.24336	-0.349374	0.292161	0.216333	-0.347808	0.314247	0.0251119	1.01756	0.877924	0.912405	Non_sig
rs4693800	rs4693800_G_C_Non-Ref	1.13375	0.876643	1.03114	1.34531	0.831114	0.181106	-0.189939	0.044234	0.427938	-0.266881	0.0392915	1.02761	0.770725	0.839017	Non_sig
rs4711411	rs4711411_G_A_Non-Ref	1.38769	1.31865	1.74242	1.39425	1.36294	0.472686	0.399059	0.801094	0.479485	0.446726	0.51981	1.43377	0.00192418	0.0173315	Sig
rs4713841	rs4713841_C_T_Non-Ref	0.94074	1.2115	0.971921	1.15879	1.05211	-0.0881314	0.276789	-0.0410894	0.212618	0.0732824	0.0866938	1.06193	0.285485	0.444375	Non_sig
rs4717901	rs4717901_C_A_Non-Ref	0.859109	1.21177	1.27649	1.08166	0.797319	-0.219087	0.27712	0.352186	0.113245	-0.326771	0.0393385	1.02764	0.784144	0.842955	Non_sig
rs4802800	rs4802800_G_C_Non-Ref	1.38899	1.45157	0.875171	1.04738	0.865613	0.474038	0.53761	-0.192363	0.0667795	-0.208206	0.135572	1.09853	0.442327	0.59788	Non_sig
rs4802801	rs4802801_C_G_Non-Ref	0.860295	0.854542	1.07263	0.978443	0.859498	-0.217097	-0.226777	0.101153	-0.03144	-0.218433	-0.118519	0.921133	0.14721	0.286914	Non_sig
rs4826318	rs4826318_G_T_Non-Ref	1.15114	1.26168	1.31228	1.40108	1.09577	0.203062	0.33535	0.392079	0.486542	0.131946	0.309796	1.23953	0.00835451	0.0452637	Sig
rs4826325	rs4826325_T_C_Non-Ref	1.01083	1.02049	0.997475	0.932092	1.24845	0.0155423	0.0292658	-0.00364725	-0.101455	0.320141	0.0519694	1.03668	0.503912	0.648956	Non_sig
rs4826335	rs4826335_G_A_Non-Ref	1.07048	1.50948	1.04669	1.43992	1.11149	0.0982639	0.594049	0.0658297	0.52599	0.1525	0.287326	1.22038	0.0633391	0.168904	Non_sig
rs4826476	rs4826476_G_A_Non-Ref	1.01319	0.962313	1.02012	1.08109	1.06292	0.018902	-0.0554226	0.0287406	0.112482	0.0880365	0.0385477	1.02708	0.25932	0.415856	Non_sig
rs4826492	rs4826492_C_T_Non-Ref	0.976741	1.00931	1.17769	0.860738	0.839093	-0.0339515	0.0133677	0.235961	-0.216354	-0.253098	-0.0508149	0.965391	0.594684	0.72931	Non_sig
rs4826493	rs4826493_C_G_Non-Ref	0.706208	0.898224	0.814552	0.965244	1.04263	-0.501836	-0.154853	-0.295921	-0.0510338	0.0602278	-0.188683	0.877406	0.126151	0.259869	Non_sig
rs4826494	rs4826494_G_T_Non-Ref	0.956415	1.04778	1.0837	1.00556	0.951411	-0.0642912	0.067341	0.115963	0.00799818	-0.0718592	0.0110304	1.00767	0.777921	0.839243	Non_sig
rs4826497	rs4826497_C_T_Non-Ref	0.859782	0.788054	0.798122	0.833656	0.902905	-0.217957	-0.343634	-0.325318	-0.262476	-0.147354	-0.259348	0.835466	0.00193971	0.0173315	Sig
rs4826507	rs4826507_T_A_Non-Ref	1.00807	1.26979	0.811279	0.914385	0.940977	0.0116015	0.344587	-0.30173	-0.129127	-0.0877691	-0.0324875	0.977733	0.776571	0.839243	Non_sig
rs4826508	rs4826508_T_C_Non-Ref	0.913104	1.40201	0.900533	1.73438	1.38304	-0.131149	0.487494	-0.151149	0.794421	0.467839	0.293491	1.2256	0.191015	0.33525	Non_sig
rs4826511	rs4826511_A_G_Non-Ref	0.60763	1.93339	1.64583	1.39983	1.56073	-0.718734	0.951131	0.718817	0.485252	0.642223	0.415738	1.33398	0.22945	0.384092	Non_sig
rs4826512	rs4826512_A_G_Non-Ref-1	0.798975	0.915551	0.997209	1.23095	1.31768	-0.323777	-0.127288	-0.00403185	0.299769	0.397998	0.048534	1.03421	0.734977	0.816018	Non_sig
rs4826512	rs4826512_C_G_Non-Ref-2	1.05048	1.16941	1.28561	1.28841	1.43352	0.0710456	0.225784	0.362457	0.365591	0.519564	0.308888	1.23875	0.0149467	0.0663439	Non_sig
rs4826512	rs4826512_T_G_Non-Ref-3	1.17779	1.1834	1.25708	1.42404	1.41884	0.236087	0.242935	0.330079	0.509992	0.504712	0.364761	1.28767	0.00382138	0.0265566	Sig
rs4826513	rs4826513_G_A_Non-Ref	0.775838	0.755331	0.759228	0.642961	0.574811	-0.366174	-0.40482	-0.397395	-0.637197	-0.798841	-0.520885	0.696944	0.00354475	0.0254195	Sig
rs4826514	rs4826514_G_T_Non-Ref	0.953577	0.882591	1.00673	1.10077	0.993586	-0.0685779	-0.180182	0.00967232	0.138512	-0.00928298	-0.0219718	0.984886	0.694464	0.787135	Non_sig
rs4840525	rs4840525_A_C_Non-Ref	0.623042	0.65969	0.581925	0.769767	0.558806	-0.682598	-0.60014	-0.781095	-0.377506	-0.83958	-0.656184	0.634555	0.00125332	0.0126662	Sig
rs4841457	rs4841457_G_T_Non-Ref	0.827169	0.828808	0.786685	0.930324	0.899353	-0.273747	-0.270891	-0.346142	-0.104195	-0.153041	-0.229603	0.85287	0.00646593	0.0383497	Sig
rs4843323	rs4843323_T_C_Non-Ref	0.843265	1.06834	1.1006	0.913966	0.966356	-0.245941	0.0953678	0.138291	-0.129787	-0.0493727	-0.0382884	0.97381	0.618043	0.740679	Non_sig
rs4889542	rs4889542_C_A_Non-Ref	0.680482	0.546833	0.549141	0.656429	0.592416	-0.55537	-0.870827	-0.864751	-0.60729	-0.755318	-0.730711	0.602607	0.000354046	0.00624573	Sig
rs4921502	rs4921502_A_G_Non-Ref	1.04031	0.9905	1.27729	1.10352	1.08938	0.0570176	-0.013771	0.353085	0.142118	0.123511	0.132392	1.09611	0.0981181	0.226528	Non_sig
rs4921506	rs4921506_A_T_Non-Ref	1.0744	0.922123	0.990953	0.981208	0.982583	0.103528	-0.116969	-0.0131108	-0.0273685	-0.0253491	-0.0158538	0.989071	0.675312	0.775651	Non_sig
rs4944946	rs4944946_A_G_Non-Ref-1	1.01188	0.910573	0.918978	0.877118	0.776208	0.0170407	-0.135153	-0.121897	-0.189156	-0.365485	-0.15893	0.895689	0.0619745	0.166556	Non_sig
rs4944946	rs4944946_C_G_Non-Ref-2	1.14219	1.06121	1.096	1.05119	1.23899	0.191809	0.0857135	0.132248	0.072023	0.309169	0.158193	1.11589	0.0214991	0.0812846	Non_sig
rs4944946	rs4944946_T_G_Non-Ref-3	0.94171	0.944243	1.06249	1.01642	1.06497	-0.0866457	-0.0827694	0.0874461	0.0234912	0.0908092	0.00646625	1.00449	0.876704	0.912405	Non_sig
rs4944949	rs4944949_C_G_Non-Ref	0.938571	0.686508	0.911853	0.682445	0.797576	-0.0914619	-0.542651	-0.133127	-0.551216	-0.326306	-0.328952	0.796114	0.0278745	0.0953109	Non_sig
rs4944956	rs4944956_T_C_Non-Ref	0.734063	0.862679	0.71532	0.84013	0.961012	-0.446024	-0.213104	-0.483338	-0.251316	-0.0573738	-0.290231	0.817771	0.020887	0.0811314	Non_sig
rs4948496	rs4948496_C_T_Non-Ref	0.961429	1.01271	1.03753	1.02932	1.35088	-0.056748	0.0182234	0.0531514	0.0416915	0.433904	0.0980444	1.07032	0.318473	0.475291	Non_sig
rs4989014	rs4989014_A_T_Non-Ref	1.02739	0.756113	0.997894	0.974413	1.2614	0.0389811	-0.403326	-0.00304086	-0.0373954	0.335031	-0.01395	0.990377	0.911337	0.935278	Non_sig
rs5029924	rs5029924_T_C_Non-Ref	1.25988	0.828341	0.710881	1.38152	0.796309	0.333285	-0.271703	-0.492319	0.466252	-0.328599	-0.0586167	0.960184	0.775103	0.839243	Non_sig
rs5029928	rs5029928_T_C_Non-Ref	0.891234	0.902522	1.02653	1.16496	0.883282	-0.166123	-0.147966	0.0377731	0.220279	-0.179054	-0.0470183	0.967935	0.577296	0.71307	Non_sig
rs526734	rs526734_T_C_Non-Ref	1.17598	1.05822	1.43037	0.988984	1.08627	0.23386	0.0816439	0.516385	-0.015981	0.119377	0.187057	1.13844	0.110489	0.242003	Non_sig
rs530839	rs530839_G_A_Non-Ref	1.12952	1.15628	0.89744	1.32208	0.968669	0.175708	0.209495	-0.156112	0.402807	-0.0459246	0.117195	1.08462	0.300757	0.458804	Non_sig
rs538291566	rs538291566_A_G_Non-Ref	1.00992	1.07181	1.03658	1.06266	1.07765	0.0142434	0.100051	0.051836	0.0876741	0.107893	0.0723395	1.05142	0.014204	0.0647083	Non_sig
rs545143	rs545143_T_C_Non-Ref	1.32752	0.878809	0.67095	0.887703	0.668761	0.408735	-0.186378	-0.575723	-0.171851	-0.580438	-0.221131	0.857893	0.288884	0.447641	Non_sig
rs553414	rs553414_G_A_Non-Ref	0.874775	0.973768	0.885587	0.751805	1.00455	-0.193016	-0.0383503	-0.175295	-0.41157	0.00654546	-0.162337	0.893576	0.0907956	0.214665	Non_sig
rs555019061	rs555019061_C_A_Non-Ref	0.822946	0.937689	0.871639	1.00218	0.948907	-0.28113	-0.0928178	-0.198197	0.00313874	-0.0756609	-0.128933	0.914507	0.0606559	0.163813	Non_sig
rs55713402	rs55713402_C_A_Non-Ref	1.32042	1.00109	0.958143	0.6831	0.980289	0.401001	0.0015779	-0.0616871	-0.549831	-0.0287215	-0.0475321	0.96759	0.768768	0.838213	Non_sig
rs55760657	rs55760657_T_C_Non-Ref	0.839322	1.13864	0.980599	0.820812	0.86688	-0.252704	0.187314	-0.0282648	-0.284877	-0.206095	-0.116925	0.922151	0.254856	0.411598	Non_sig
rs55992502	rs55992502_T_C_Non-Ref	1.03989	0.891227	0.847881	0.780352	1.00248	0.0564343	-0.166135	-0.238066	-0.357802	0.00358006	-0.140398	0.907269	0.140231	0.276446	Non_sig
rs56309244	rs56309244_A_G_Non-Ref	1.69584	1.96341	1.78864	2.00526	1.28297	0.761998	0.97336	0.838862	1.00379	0.35949	0.7875	1.72608	0.00243593	0.0199514	Sig
rs56327845	rs56327845_T_C_Non-Ref	1.06691	0.983281	1.05017	1.08993	1.03062	0.0934403	-0.0243248	0.0706206	0.124235	0.0435143	0.0614971	1.04355	0.0713845	0.181898	Non_sig
rs56741490	rs56741490_C_T_Non-Ref	0.933062	0.87649	0.825201	0.942951	0.946059	-0.0999547	-0.190191	-0.277182	-0.0847445	-0.079998	-0.146414	0.903493	0.0187869	0.0760318	Non_sig
rs568438938	rs568438938_C_G_Non-Ref	1.20727	1.14748	1.46715	0.973849	1.33733	0.271751	0.198473	0.553016	-0.0382303	0.419353	0.280872	1.21493	0.0490504	0.1412	Non_sig
rs56909954	rs56909954_G_A_Non-Ref	0.793645	1.05155	1.04346	0.912506	0.97847	-0.333435	0.0725117	0.0613792	-0.132094	-0.0314011	-0.0726077	0.950918	0.387393	0.546161	Non_sig
rs57095329	rs57095329_G_A_Non-Ref	0.822801	1.01229	1.02923	0.92808	0.962308	-0.281385	0.0176256	0.0415624	-0.107679	-0.0554293	-0.077061	0.947987	0.251442	0.409935	Non_sig
rs573905	rs573905_G_A_Non-Ref	0.972818	0.964238	1.08413	1.11637	0.888044	-0.0397578	-0.0525391	0.116538	0.158812	-0.171296	0.00235145	1.00163	0.970709	0.980687	Non_sig
rs5753607	rs5753607_A_G_Non-Ref	0.884922	0.969039	1.18202	1.00159	1.15251	-0.176378	-0.0453732	0.241257	0.0022859	0.204781	0.0453146	1.03191	0.594414	0.72931	Non_sig
rs57668933	rs57668933_C_T_Non-Ref	1.27979	1.34485	1.38669	1.19026	1.4516	0.355911	0.427445	0.47165	0.251279	0.53764	0.408785	1.32757	0.00115035	0.0123663	Sig
rs57844307	rs57844307_A_G_Non-Ref	0.876545	0.579002	0.882472	0.813052	0.539271	-0.190101	-0.78836	-0.180378	-0.29858	-0.890917	-0.469667	0.722131	0.037536	0.115667	Non_sig
rs57892632	rs57892632_T_C_Non-Ref	0.930582	1.2196	1.13463	1.13698	1.23229	-0.103795	0.286402	0.18222	0.185202	0.301343	0.170274	1.12527	0.0796123	0.19632	Non_sig
rs58408589	rs58408589_G_A_Non-Ref	1.06819	0.942817	0.849773	1.1164	1.31035	0.09517	-0.0849498	-0.234851	0.158859	0.389956	0.0648368	1.04597	0.576236	0.71304	Non_sig
rs5913939	rs5913939_C_T_Non-Ref	0.930781	0.867616	1.04637	1.02058	0.861347	-0.103486	-0.204871	0.0653916	0.0293851	-0.215333	-0.0857828	0.942273	0.213544	0.36366	Non_sig
rs5913947	rs5913947_A_T_Non-Ref	0.77093	0.666916	0.709152	0.65973	0.85256	-0.375329	-0.584423	-0.495833	-0.600053	-0.230126	-0.457153	0.728422	0.00275166	0.021513	Sig
rs5913948	rs5913948_T_C_Non-Ref	0.174395	0.175686	0.187662	0.183664	0.204086	-2.51957	-2.50893	-2.41379	-2.44486	-2.29275	-2.43598	0.184798	4.74138e-07	0.000326207	Sig
rs5913949	rs5913949_A_G_Non-Ref	0.946516	0.989871	1.01309	0.915808	1.40126	-0.0793007	-0.0146878	0.0187681	-0.126882	0.486726	0.0569246	1.04025	0.633235	0.751148	Non_sig
rs5913984	rs5913984_T_C_Non-Ref	0.554341	0.885642	0.915243	0.922796	0.888159	-0.851155	-0.175204	-0.127774	-0.115916	-0.17111	-0.288232	0.818905	0.110801	0.242003	Non_sig
rs5914011	rs5914011_C_G_Non-Ref	0.55422	0.624012	0.489675	0.479514	0.617828	-0.851469	-0.680355	-1.0301	-1.06035	-0.694723	-0.863401	0.549655	0.00042236	0.00708741	Sig
rs5914025	rs5914025_T_A_Non-Ref	1.40992	1.53998	1.84055	1.41723	1.36831	0.495612	0.622909	0.880137	0.503078	0.452394	0.590826	1.50611	0.00160295	0.0151072	Sig
rs5914026	rs5914026_C_T_Non-Ref	0.876936	0.639323	0.813342	0.891831	0.813024	-0.189456	-0.645383	-0.298067	-0.165158	-0.298631	-0.319339	0.801437	0.0205747	0.0809065	Non_sig
rs5914627	rs5914627_A_G_Non-Ref	0.979623	0.984969	1.10899	0.850261	0.895147	-0.0297007	-0.0218497	0.149249	-0.234022	-0.159804	-0.0592257	0.959779	0.41849	0.574045	Non_sig
rs5914630	rs5914630_T_A_Non-Ref	0.848948	0.75678	0.878675	0.970836	0.851288	-0.236251	-0.402054	-0.186598	-0.0427005	-0.232281	-0.219977	0.858579	0.0186798	0.0760318	Non_sig
rs5914638	rs5914638_C_T_Non-Ref	1.04865	0.989204	1.63285	1.0507	1.12056	0.0685277	-0.0156595	0.707388	0.0713499	0.164219	0.199165	1.14803	0.200846	0.348065	Non_sig
rs5914642	rs5914642_G_A_Non-Ref	0.89084	0.971117	0.974887	0.885985	0.912201	-0.166762	-0.0422827	-0.0366933	-0.174645	-0.132576	-0.110592	0.926208	0.0208364	0.0811314	Non_sig
rs5914656	rs5914656_A_T_Non-Ref	1.13852	0.998867	1.14899	0.817335	0.924525	0.187155	-0.00163484	0.200368	-0.291001	-0.113216	-0.00366584	0.997462	0.970415	0.980687	Non_sig
rs5914675	rs5914675_A_G_Non-Ref	0.922556	1.12428	1.10989	0.974998	1.47154	-0.116292	0.169	0.15042	-0.0365285	0.557327	0.144785	1.10557	0.282123	0.442142	Non_sig
rs5914720	rs5914720_T_C_Non-Ref	1.09985	0.806337	0.69061	0.772608	0.966329	0.137309	-0.310545	-0.534058	-0.372192	-0.0494138	-0.22578	0.855133	0.132345	0.267018	Non_sig
rs5914725	rs5914725_T_G_Non-Ref	1.09829	1.01993	1.02603	1.08209	1.08942	0.135261	0.028472	0.0370678	0.113825	0.123555	0.0876362	1.06263	0.0181258	0.075124	Non_sig
rs5914727	rs5914727_T_G_Non-Ref	1.17894	1.10871	1.0366	1.09939	1.25098	0.237496	0.148879	0.0518647	0.136703	0.323054	0.179599	1.13257	0.017964	0.0749044	Non_sig
rs5914728	rs5914728_G_A_Non-Ref	0.474797	0.505031	0.432127	0.429882	0.515736	-1.07462	-0.985556	-1.21047	-1.21799	-0.955297	-1.08879	0.470157	3.80075e-05	0.0025537	Sig
rs5914731	rs5914731_C_T_Non-Ref	0.873996	0.621888	0.633972	0.842004	0.63403	-0.194301	-0.685274	-0.65751	-0.248101	-0.657376	-0.488512	0.71276	0.0111766	0.0561275	Non_sig
rs5914736	rs5914736_A_G_Non-Ref	1.50464	1.23463	1.52727	1.34787	1.12046	0.58942	0.304083	0.610955	0.430684	0.164089	0.419846	1.33779	0.00779247	0.0428897	Sig
rs5914748	rs5914748_T_A_Non-Ref	0.89837	0.737563	0.980531	1.00813	0.829504	-0.154619	-0.439163	-0.0283647	0.0116752	-0.269679	-0.17603	0.885135	0.0992473	0.228368	Non_sig
rs5914765	rs5914765_C_G_Non-Ref	1.05701	1.07219	1.09447	0.879261	0.920298	0.0799916	0.100558	0.130227	-0.185636	-0.119827	0.00106277	1.00074	0.987574	0.990759	Non_sig
rs5914766	rs5914766_C_T_Non-Ref	0.754483	0.782269	0.641579	0.73265	0.675157	-0.406439	-0.354263	-0.640301	-0.448803	-0.566706	-0.483302	0.715338	0.000779765	0.0102974	Sig
rs5914776	rs5914776_G_T_Non-Ref	1.12439	0.840288	0.907831	0.943478	0.879622	0.169148	-0.251044	-0.139505	-0.0839394	-0.185044	-0.0980768	0.934278	0.245956	0.404826	Non_sig
rs5914780	rs5914780_T_C_Non-Ref	1.1676	1.0663	1.05522	1.0596	1.08344	0.223546	0.0926074	0.0775387	0.0835189	0.115616	0.118565	1.08565	0.0118187	0.0571299	Non_sig
rs5914785	rs5914785_C_T_Non-Ref	1.08413	1.46279	0.842494	0.859339	1.09361	0.116536	0.548721	-0.247261	-0.2187	0.129097	0.0656787	1.04658	0.673434	0.774786	Non_sig
rs5914796	rs5914796_T_A_Non-Ref	0.771495	1.00508	0.896151	1.0185	0.75413	-0.374272	0.00730769	-0.158186	0.0264476	-0.407115	-0.181164	0.881991	0.118853	0.251602	Non_sig
rs5914800	rs5914800_A_G_Non-Ref	0.965347	0.951981	0.956475	0.873724	0.935995	-0.0508797	-0.0709946	-0.0642001	-0.194751	-0.0954266	-0.0952505	0.93611	0.0212623	0.0812692	Non_sig
rs5914813	rs5914813_T_A_Non-Ref	1.10998	0.577351	0.463101	0.756671	0.910512	0.150532	-0.792479	-1.1106	-0.402262	-0.13525	-0.458012	0.727989	0.111862	0.242046	Non_sig
rs5914834	rs5914834_G_A_Non-Ref	0.899161	0.987882	1.19605	1.30071	0.959515	-0.153348	-0.0175887	0.258274	0.379305	-0.0596228	0.0814037	1.05805	0.466258	0.621463	Non_sig
rs5914835	rs5914835_A_C_Non-Ref	1.06643	1.05904	0.797221	0.980829	1.28494	0.0927841	0.0827632	-0.326949	-0.0279265	0.361706	0.0364755	1.02561	0.759352	0.831901	Non_sig
rs5914839	rs5914839_C_T_Non-Ref	1.09613	0.921526	1.06162	1.10956	1.03437	0.132424	-0.117904	0.0862656	0.149981	0.0487565	0.0599048	1.0424	0.278875	0.438666	Non_sig
rs59347366	rs59347366_G_C_Non-Ref	1.28085	0.949649	1.0561	1.31517	1.0981	0.357102	-0.0745344	0.0787436	0.39525	0.135008	0.178314	1.13156	0.112577	0.242799	Non_sig
rs5960190	rs5960190_T_C_Non-Ref	1.06066	1.0377	0.883524	1.17494	1.06892	0.0849595	0.0533876	-0.178658	0.232586	0.0961526	0.0576855	1.04079	0.435221	0.589433	Non_sig
rs5960205	rs5960205_C_A_Non-Ref	1.15812	1.00084	0.95353	1.52159	0.905251	0.211787	0.00121485	-0.0686496	0.605575	-0.143611	0.121263	1.08769	0.419186	0.574045	Non_sig
rs5960210	rs5960210_G_A_Non-Ref	1.12741	1.10905	1.27432	1.2436	1.2357	0.173015	0.149325	0.349729	0.314527	0.305328	0.258385	1.19614	0.00311022	0.0230588	Sig
rs5960211	rs5960211_T_A_Non-Ref	0.812444	0.949017	0.920419	1.15789	1.00716	-0.29966	-0.0754938	-0.119638	0.211497	0.0102929	-0.0546004	0.962861	0.549266	0.684593	Non_sig
rs5960219	rs5960219_T_C_Non-Ref	0.423842	0.570419	0.532631	0.445317	0.622289	-1.2384	-0.809905	-0.908791	-1.16709	-0.684343	-0.961707	0.513449	0.000795867	0.0102974	Sig
rs5960221	rs5960221_A_G_Non-Ref	0.550598	0.566031	0.598707	0.464348	0.6211	-0.860928	-0.821046	-0.740077	-1.10672	-0.687104	-0.843175	0.557415	0.000313133	0.00585825	Sig
rs5960239	rs5960239_T_G_Non-Ref	0.945348	0.879824	1.08455	0.908632	1.05109	-0.0810819	-0.184713	0.11709	-0.138232	0.0718818	-0.043011	0.970627	0.505841	0.648956	Non_sig
rs59607260	rs59607260_A_G_Non-Ref	1.14497	1.01389	1.00058	1.19252	1.02053	0.195308	0.0199058	0.000829505	0.25401	0.0293241	0.0998753	1.07168	0.127087	0.261003	Non_sig
rs5960732	rs5960732_G_A_Non-Ref	1.11365	0.985574	1.15952	0.833393	1.25608	0.155299	-0.0209645	0.213527	-0.262931	0.328927	0.0827714	1.05905	0.467679	0.621463	Non_sig
rs5960754	rs5960754_A_G_Non-Ref	1.25823	1.67966	1.6269	1.46844	1.56826	0.331395	0.748166	0.702127	0.554283	0.649166	0.597028	1.5126	0.0012703	0.0126662	Sig
rs5960763	rs5960763_G_A_Non-Ref	0.971789	0.936285	0.995383	0.953641	1.04035	-0.0412852	-0.0949811	-0.00667575	-0.0684824	0.0570672	-0.0308714	0.978829	0.30737	0.464771	Non_sig
rs5960766	rs5960766_C_T_Non-Ref	0.99187	0.956583	1.03648	1.00052	1.12541	-0.0117776	-0.0640385	0.0516972	0.000751929	0.170445	0.0294157	1.0206	0.500604	0.648956	Non_sig
rs5960771	rs5960771_G_T_Non-Ref	2.27365	2.66343	2.38997	2.17526	2.19034	1.18501	1.41329	1.25699	1.12119	1.13115	1.22153	2.33193	2.20663e-05	0.00189771	Sig
rs5960781	rs5960781_C_T_Non-Ref	0.819126	0.869968	0.728818	1.02039	0.759677	-0.287843	-0.200965	-0.45637	0.0291165	-0.396542	-0.262521	0.83363	0.036827	0.11413	Non_sig
rs5960804	rs5960804_C_G_Non-Ref	0.350621	0.375766	0.237348	0.332467	0.247573	-1.51202	-1.41209	-2.07493	-1.58872	-2.01407	-1.72037	0.303472	0.000222299	0.00484559	Sig
rs5960806	rs5960806_G_C_Non-Ref	0.85824	1.27325	1.4586	1.08437	1.394	-0.220548	0.348515	0.54458	0.116852	0.479228	0.253725	1.19228	0.142645	0.2796	Non_sig
rs5960810	rs5960810_T_A_Non-Ref	1.27363	1.07036	1.12444	0.935319	1.11331	0.34895	0.0980938	0.169212	-0.0964697	0.15485	0.134927	1.09804	0.132241	0.267018	Non_sig
rs5960811	rs5960811_A_G_Non-Ref	0.915968	0.978074	0.830394	0.814384	1.42962	-0.12663	-0.0319843	-0.268132	-0.296219	0.515631	-0.0414669	0.971666	0.792287	0.849055	Non_sig
rs5960817	rs5960817_C_T_Non-Ref	0.895863	0.685798	0.585165	0.629464	1.25955	-0.158649	-0.544144	-0.773086	-0.667805	0.33291	-0.362155	0.778002	0.148188	0.287192	Non_sig
rs5960818	rs5960818_C_A_Non-Ref	1.07368	1.11107	1.22555	1.21308	1.34163	0.102563	0.151949	0.293434	0.278679	0.423988	0.250123	1.18931	0.0115993	0.0571299	Non_sig
rs5960834	rs5960834_T_G_Non-Ref	0.593415	0.599115	0.556262	0.639826	0.51014	-0.752887	-0.739094	-0.846163	-0.644248	-0.971036	-0.790686	0.578069	0.000138892	0.00434354	Sig
rs60087681	rs60087681_G_A_Non-Ref	0.559105	0.760259	0.776006	1.01025	1.53153	-0.838809	-0.395438	-0.365859	0.0147178	0.614971	-0.194083	0.874128	0.469711	0.621463	Non_sig
rs6032662	rs6032662_T_C_Non-Ref	0.948674	1.03538	0.861961	1.13466	0.947219	-0.0760162	0.0501608	-0.214305	0.182257	-0.07823	-0.0272268	0.981305	0.705383	0.79558	Non_sig
rs6032664	rs6032664_T_A_Non-Ref	1.08076	1.02086	1.13652	1.25722	1.12699	0.112046	0.0297837	0.184628	0.330235	0.172476	0.165834	1.12181	0.0284036	0.0953251	Non_sig
rs60622779	rs60622779_C_T_Non-Ref	1.00873	1.03312	0.963176	1.1	1.02811	0.0125394	0.0470142	-0.0541284	0.137505	0.0399945	0.036585	1.02568	0.302149	0.458892	Non_sig
rs6074022	rs6074022_T_C_Non-Ref	0.934861	1.06263	0.927408	1.28299	1.23005	-0.0971758	0.0876344	-0.108723	0.359507	0.29872	0.107993	1.07773	0.329008	0.48679	Non_sig
rs61539692	rs61539692_A_G_Non-Ref	0.916747	1.005	1.04762	0.735982	0.517768	-0.125404	0.007194	0.0671208	-0.442258	-0.949623	-0.288594	0.818699	0.19811	0.345062	Non_sig
rs61823871	rs61823871_T_G_Non-Ref	0.644527	0.828232	1.18456	0.495093	1.00353	-0.633687	-0.271893	0.244349	-1.01423	0.0050896	-0.334074	0.793293	0.210554	0.361249	Non_sig
rs61823873	rs61823873_G_A_Non-Ref	0.83866	0.908103	1.7498	1.17563	1.41171	-0.253842	-0.139071	0.807191	0.233436	0.497441	0.229031	1.17205	0.309308	0.465751	Non_sig
rs61823879	rs61823879_C_A_Non-Ref	1.0865	1.29006	1.19079	1.03235	1.22059	0.119693	0.367441	0.251922	0.0459345	0.287583	0.214515	1.16031	0.0209904	0.0811314	Non_sig
rs61823885	rs61823885_A_C_Non-Ref	0.524871	0.678891	0.511279	0.600978	0.596667	-0.929966	-0.558749	-0.967817	-0.734616	-0.745001	-0.78723	0.579456	0.000443821	0.00727022	Sig
rs61909063	rs61909063_T_C_Non-Ref	0.841535	0.889991	0.726329	0.879529	0.934235	-0.248905	-0.168137	-0.461304	-0.185197	-0.0981431	-0.232337	0.851255	0.0200654	0.0797977	Non_sig
rs62489069	rs62489069_G_A_Non-Ref	0.966173	0.981666	0.992972	1.19648	1.17156	-0.0496467	-0.0266962	-0.0101745	0.258799	0.228434	0.0801431	1.05712	0.298953	0.457066	Non_sig
rs6417944	rs6417944_C_T_Non-Ref	1.53673	0.637778	0.719153	0.330703	1.22091	0.619867	-0.648873	-0.47563	-1.59639	0.287961	-0.362614	0.777754	0.402531	0.559477	Non_sig
rs6417952	rs6417952_C_T_Non-Ref	0.710981	0.506368	0.676675	0.926241	1.48001	-0.492118	-0.981741	-0.563466	-0.110541	0.565612	-0.316451	0.803043	0.290903	0.449756	Non_sig
rs6457784	rs6457784_T_C_Non-Ref	0.819938	1.0663	1.02841	1.01894	0.975971	-0.286414	0.0926141	0.0404091	0.0270713	-0.0350894	-0.0322818	0.977872	0.653734	0.762733	Non_sig
rs6457786	rs6457786_C_T_Non-Ref	0.876645	1.01176	0.957527	0.981728	0.977979	-0.189936	0.0168731	-0.062615	-0.0266042	-0.0321242	-0.0588813	0.960008	0.16905	0.308506	Non_sig
rs6457809	rs6457809_T_G_Non-Ref	0.964311	0.789989	0.847343	1.00599	0.852549	-0.0524296	-0.340096	-0.238982	0.00860902	-0.230146	-0.170609	0.888468	0.0571085	0.15843	Non_sig
rs6498160	rs6498160_C_T_Non-Ref	0.888899	0.847288	0.881182	0.861959	0.830198	-0.169909	-0.239075	-0.182488	-0.214308	-0.268472	-0.214851	0.861635	0.00028648	0.00563137	Sig
rs6521418	rs6521418_T_C_Non-Ref	1.11793	1.02626	1.12768	1.21867	0.959449	0.160833	0.0374005	0.173361	0.285304	-0.0597221	0.119435	1.08631	0.115442	0.246658	Non_sig
rs6521434	rs6521434_G_A_Non-Ref	1.17409	1.0163	1.03604	0.96473	0.885597	0.231539	0.0233271	0.051083	-0.0518034	-0.175277	0.0157737	1.01099	0.824621	0.874402	Non_sig
rs6521533	rs6521533_C_G_Non-Ref	0.916552	0.966836	1.02537	1.05757	0.90104	-0.125712	-0.0486572	0.0361469	0.0807541	-0.150337	-0.0415611	0.971603	0.405126	0.561828	Non_sig
rs6521537	rs6521537_T_G_Non-Ref	1.06179	1.07539	0.999948	1.10918	1.07313	0.0865033	0.104855	-7.55243e-05	0.149492	0.101826	0.0885202	1.06328	0.0225244	0.0842216	Non_sig
rs6521549	rs6521549_A_G_Non-Ref	0.900781	1.2431	1.02757	1.18654	1.05318	-0.150751	0.313947	0.0392428	0.246762	0.0747557	0.104791	1.07534	0.270276	0.426491	Non_sig
rs6521550	rs6521550_G_A_Non-Ref	0.964146	1.10274	0.983856	0.934645	0.943061	-0.0526758	0.141088	-0.0234807	-0.0975095	-0.0845764	-0.0234308	0.98389	0.615553	0.740679	Non_sig
rs6531941	rs6531941_T_C_Non-Ref	1.02791	1.20837	0.978528	0.922952	1.1588	0.0397142	0.273066	-0.031315	-0.115672	0.212635	0.0756854	1.05386	0.35939	0.518366	Non_sig
rs6565228	rs6565228_A_G_Non-Ref	1.25341	0.975029	1.12515	1.13918	1.4508	0.325863	-0.0364823	0.170115	0.187993	0.536851	0.236868	1.17843	0.0667341	0.174574	Non_sig
rs6584542	rs6584542_G_A_Non-Ref	1.21831	0.866805	1.14473	0.899881	1.69276	0.284887	-0.20622	0.195013	-0.152195	0.759376	0.176172	1.12988	0.368868	0.527652	Non_sig
rs6590330	rs6590330_A_G_Non-Ref	1.01005	0.907436	1.06879	0.740944	1.18892	0.0144324	-0.140132	0.0959751	-0.432563	0.249646	-0.0425283	0.970952	0.732624	0.815607	Non_sig
rs6591183	rs6591183_G_A_Non-Ref	0.922509	2.07977	0.943957	1.20973	0.992928	-0.116365	1.05642	-0.0832077	0.27468	-0.0102391	0.224258	1.16818	0.364022	0.522854	Non_sig
rs6611499	rs6611499_T_C_Non-Ref	0.96351	1.07562	1.05307	1.21423	0.921347	-0.0536277	0.105174	0.0745967	0.280041	-0.118184	0.0576001	1.04073	0.45098	0.606005	Non_sig
rs6611520	rs6611520_T_C_Non-Ref	1.00101	0.756254	0.759263	0.890106	0.819115	0.00145798	-0.403056	-0.397329	-0.16795	-0.287862	-0.250948	0.840344	0.0302813	0.100018	Non_sig
rs6611550	rs6611550_T_C_Non-Ref	0.711646	0.704277	0.787148	0.458832	0.839838	-0.490767	-0.505786	-0.345294	-1.12396	-0.251818	-0.543526	0.686092	0.0235302	0.0870363	Non_sig
rs6611574	rs6611574_C_T_Non-Ref	0.761962	0.796471	0.874858	0.826547	0.778398	-0.392208	-0.328306	-0.192879	-0.274831	-0.36142	-0.309929	0.806682	0.00091162	0.0104532	Sig
rs6611577	rs6611577_C_T_Non-Ref	1.03773	0.963458	0.971539	1.04688	1.03438	0.0534274	-0.0537059	-0.0416566	0.066093	0.0487613	0.0145838	1.01016	0.600024	0.733244	Non_sig
rs6611584	rs6611584_G_A_Non-Ref	0.451843	1.2169	0.740052	0.707007	0.535862	-1.14611	0.283207	-0.434302	-0.500203	-0.900066	-0.539494	0.688012	0.0912093	0.214904	Non_sig
rs6612533	rs6612533_G_T_Non-Ref	1.06162	1.04123	1.0947	1.07624	1.07592	0.0862676	0.0582941	0.130536	0.105996	0.105568	0.0973324	1.06979	0.00126603	0.0126662	Sig
rs6612534	rs6612534_A_G_Non-Ref	1.26908	0.988406	0.939592	1.11911	1.27101	0.343785	-0.0168238	-0.0898932	0.162348	0.345972	0.149077	1.10886	0.172443	0.313186	Non_sig
rs6612539	rs6612539_A_T_Non-Ref	0.790444	0.863101	0.821704	1.1269	0.894264	-0.339266	-0.212398	-0.283309	0.172363	-0.161228	-0.164767	0.892072	0.139658	0.276446	Non_sig
rs6612577	rs6612577_T_C_Non-Ref	1.40259	1.80081	1.46807	1.15497	1.33537	0.488097	0.848648	0.553923	0.207851	0.41724	0.503152	1.41731	0.00844202	0.0453758	Sig
rs6612587	rs6612587_T_C_Non-Ref	1.11435	1.54386	1.0389	1.76463	2.16887	0.156203	0.626541	0.0550633	0.819362	1.11694	0.554823	1.46899	0.0500983	0.143019	Non_sig
rs6612605	rs6612605_T_C_Non-Ref	1.16779	0.987249	0.938371	0.875367	0.919415	0.223784	-0.0185136	-0.091769	-0.19204	-0.121212	-0.03995	0.972689	0.606461	0.735882	Non_sig
rs6612663	rs6612663_A_G_Non-Ref	1.00743	1.11587	1.19334	1.03551	1.10175	0.0106814	0.158167	0.255	0.0503381	0.139799	0.122797	1.08884	0.0458719	0.136034	Non_sig
rs6612674	rs6612674_T_C_Non-Ref	1.19883	0.951386	1.16572	1.28045	1.11051	0.261633	-0.0718966	0.221218	0.356648	0.151218	0.183764	1.13584	0.0632325	0.168904	Non_sig
rs6612692	rs6612692_C_G_Non-Ref	0.843266	0.877452	0.968267	0.923947	1.08491	-0.24594	-0.188608	-0.0465226	-0.114117	0.117572	-0.0955232	0.935933	0.2042	0.352417	Non_sig
rs6612694	rs6612694_A_G_Non-Ref	0.938465	0.508781	0.310844	0.818705	0.544045	-0.0916246	-0.974884	-1.68574	-0.288585	-0.878202	-0.783807	0.580832	0.0495248	0.141971	Non_sig
rs6643653	rs6643653_G_A_Non-Ref	1.17135	1.26182	1.17728	1.46049	1.21338	0.228168	0.33551	0.235455	0.546449	0.279032	0.324923	1.2526	0.00517157	0.0332527	Sig
rs6643656	rs6643656_G_C_Non-Ref	1.00647	1.18029	1.40245	1.15782	1.43413	0.00930589	0.23914	0.487949	0.211406	0.520172	0.293595	1.22569	0.0362998	0.1135	Non_sig
rs6651996	rs6651996_C_T_Non-Ref	0.973333	1.01131	1.21055	1.2583	1.08485	-0.0389946	0.0162214	0.275666	0.331472	0.117502	0.140373	1.10219	0.122016	0.254241	Non_sig
rs6655268	rs6655268_C_A_Non-Ref	0.874481	0.739047	0.906885	0.778169	1.26093	-0.1935	-0.436262	-0.141009	-0.361844	0.334484	-0.159626	0.895257	0.301695	0.458892	Non_sig
rs6658353	rs6658353_C_G_Non-Ref	1.10439	1.32739	1.34597	1.21351	1.48947	0.143251	0.40859	0.428642	0.279185	0.574795	0.366893	1.28957	0.00734272	0.0418451	Sig
rs6658406	rs6658406_C_T_Non-Ref	1.04466	1.05901	0.817784	0.870689	1.03974	0.0630359	0.0827227	-0.290208	-0.199771	0.0562182	-0.0576005	0.960861	0.500944	0.648956	Non_sig
rs66650460	rs66650460_T_C_Non-Ref	0.833258	0.911784	0.760694	1.18039	0.884941	-0.263165	-0.133236	-0.394612	0.239268	-0.176348	-0.145619	0.903992	0.241763	0.39888	Non_sig
rs6681162	rs6681162_T_A_Non-Ref	0.870869	1.08127	1.08903	1.09361	0.950869	-0.199472	0.112725	0.123043	0.129096	-0.0726808	0.0185423	1.01294	0.793539	0.849074	Non_sig
rs6705628	rs6705628_T_C_Non-Ref	0.959138	1.02284	0.967597	0.809632	1.01096	-0.0601893	0.0325844	-0.0475223	-0.304663	0.0157208	-0.0728138	0.950782	0.295964	0.454515	Non_sig
rs67168465	rs67168465_A_G_Non-Ref	0.815965	0.952127	0.959109	0.849453	0.932909	-0.293421	-0.0707739	-0.0602328	-0.235394	-0.100191	-0.152002	0.9	0.03238	0.1041	Non_sig
rs67243437	rs67243437_C_T_Non-Ref	1.08169	0.98809	0.984584	1.01626	0.832023	0.113282	-0.017286	-0.0224131	0.0232713	-0.265305	-0.0336902	0.976918	0.620104	0.740679	Non_sig
rs67388064	rs67388064_T_C_Non-Ref	1.10051	0.747087	0.66552	1.52022	1.05691	0.138174	-0.420653	-0.587447	0.604279	0.0798471	-0.0371598	0.974572	0.869864	0.909364	Non_sig
rs6740462	rs6740462_A_C_Non-Ref	0.462634	0.655425	0.611665	0.543235	0.669418	-1.11206	-0.609497	-0.709187	-0.88035	-0.579022	-0.778022	0.583166	0.00139975	0.0137576	Sig
rs67664566	rs67664566_T_G_Non-Ref	1.2158	1.05211	1.1203	1.21945	1.05175	0.28191	0.0732818	0.163889	0.286235	0.0727953	0.175622	1.12945	0.0205794	0.0809065	Non_sig
rs67898294	rs67898294_T_C_Non-Ref	1.12738	0.999424	0.931984	0.981562	1.23044	0.172973	-0.000831381	-0.101622	-0.0268489	0.299179	0.06857	1.04868	0.401528	0.559213	Non_sig
rs68118263	rs68118263_A_T_Non-Ref	0.97814	1.36612	0.977948	0.80304	0.861899	-0.0318873	0.450085	-0.0321705	-0.316455	-0.214409	-0.0289674	0.980122	0.836598	0.881439	Non_sig
rs6835457	rs6835457_G_A_Non-Ref	0.573082	0.615474	0.971835	0.779127	0.698817	-0.803186	-0.70023	-0.0412174	-0.36007	-0.517014	-0.484343	0.714822	0.0226696	0.0843063	Non_sig
rs6835745	rs6835745_T_G_Non-Ref	0.8203	0.853785	0.881692	0.922971	0.936427	-0.285777	-0.228056	-0.181653	-0.115643	-0.0947617	-0.181178	0.881982	0.00681651	0.0394097	Sig
rs6839933	rs6839933_G_T_Non-Ref	1.04327	1.05762	0.955676	0.922599	1.01292	0.0611107	0.0808165	-0.0654064	-0.116225	0.0185208	-0.00423668	0.997068	0.915759	0.935278	Non_sig
rs6869688	rs6869688_G_A_Non-Ref	0.850414	0.832543	1.0776	0.944456	0.775824	-0.233763	-0.264403	0.107818	-0.082445	-0.366199	-0.167798	0.8902	0.111876	0.242046	Non_sig
rs6902523	rs6902523_A_G_Non-Ref	1.15342	0.927407	1.35922	1.14762	0.603802	0.205921	-0.108725	0.442778	0.198645	-0.727853	0.00215298	1.00149	0.992023	0.992023	Non_sig
rs6907324	rs6907324_C_A_Non-Ref	0.830361	1.03972	1.07983	0.89657	0.952718	-0.26819	0.0561894	0.110802	-0.157511	-0.0698785	-0.0657178	0.95547	0.395349	0.551724	Non_sig
rs6907364	rs6907364_G_A_Non-Ref	0.680301	0.62158	0.770747	0.73348	0.688141	-0.555756	-0.685989	-0.375671	-0.447171	-0.539224	-0.520762	0.697004	0.000584138	0.00873668	Sig
rs6913795	rs6913795_C_T_Non-Ref	1.31384	0.946652	1.17763	0.911996	1.2133	0.393789	-0.0790943	0.235881	-0.132901	0.278938	0.139323	1.10139	0.250544	0.40944	Non_sig
rs6938946	rs6938946_T_C_Non-Ref	0.611633	0.743352	0.642271	0.735236	0.741895	-0.709262	-0.427882	-0.638746	-0.44372	-0.430713	-0.530065	0.692524	0.000898749	0.0104532	Sig
rs6940375	rs6940375_G_C_Non-Ref	1.02145	0.863943	1.22708	1.0244	0.918417	0.0306173	-0.210992	0.295224	0.0347799	-0.122779	0.00537006	1.00373	0.953337	0.968827	Non_sig
rs6985109	rs6985109_A_G_Non-Ref	0.760977	0.790445	0.827877	0.776644	0.824183	-0.394075	-0.339263	-0.272511	-0.364675	-0.278963	-0.329897	0.795593	0.000156355	0.00445348	Sig
rs6997839	rs6997839_C_T_Non-Ref	0.637776	0.789231	0.905302	0.855315	0.90572	-0.648877	-0.341481	-0.143528	-0.225472	-0.142863	-0.300444	0.812002	0.0334317	0.106486	Non_sig
rs7005884	rs7005884_G_A_Non-Ref	1.11822	1.2084	1.19492	1.0639	1.07954	0.161206	0.273094	0.256919	0.089364	0.110412	0.178199	1.13147	0.00887587	0.0468519	Sig
rs7052201	rs7052201_A_G_Non-Ref	0.828702	0.943447	0.609129	0.674606	0.692648	-0.271075	-0.0839869	-0.71518	-0.567883	-0.529806	-0.433586	0.740419	0.018487	0.0757086	Non_sig
rs7061789	rs7061789_A_G_Non-Ref	0.741514	0.567634	0.62056	0.783991	0.728748	-0.431454	-0.816966	-0.688357	-0.351092	-0.456508	-0.548875	0.683553	0.00328238	0.0240242	Sig
rs7086333	rs7086333_T_C_Non-Ref	0.945961	0.896745	0.986288	0.854666	1.22366	-0.0801476	-0.157231	-0.0199191	-0.226567	0.291204	-0.038532	0.973645	0.689038	0.783567	Non_sig
rs7192287	rs7192287_T_A_Non-Ref	1.09936	1.07117	0.784205	1.36809	1.04788	0.136662	0.0991819	-0.350698	0.452162	0.0674787	0.0809573	1.05772	0.561456	0.696004	Non_sig
rs7193268	rs7193268_T_C_Non-Ref	0.914403	0.989419	0.92804	0.986835	0.946414	-0.129098	-0.0153458	-0.107741	-0.0191197	-0.079456	-0.0701522	0.952538	0.0380364	0.116307	Non_sig
rs7203793	rs7203793_G_C_Non-Ref	0.271002	0.354849	0.200421	0.236415	0.253924	-1.88363	-1.49472	-2.31889	-2.0806	-1.97753	-1.95108	0.258623	0.000134021	0.00434354	Sig
rs7204099	rs7204099_C_T_Non-Ref	0.861253	0.418232	0.545639	0.34833	0.8032	-0.215491	-1.25762	-0.87398	-1.52148	-0.316168	-0.836948	0.559827	0.0305779	0.100179	Non_sig
rs7206312	rs7206312_A_G_Non-Ref	0.95889	0.820815	0.935535	0.76644	0.756941	-0.0605622	-0.284871	-0.0961365	-0.383755	-0.401746	-0.245414	0.843574	0.0262113	0.0924789	Non_sig
rs7211998	rs7211998_G_A_Non-Ref	0.519293	0.637035	0.613707	0.62663	0.605167	-0.94538	-0.650556	-0.704377	-0.674314	-0.724596	-0.739845	0.598804	0.000151799	0.00445348	Sig
rs7274117	rs7274117_T_C_Non-Ref	1.45044	0.914874	0.823596	0.754665	0.857728	0.53649	-0.128355	-0.279992	-0.406092	-0.221408	-0.0998715	0.933116	0.578406	0.71316	Non_sig
rs72910167	rs72910167_A_G_Non-Ref	0.907346	0.45261	1.11225	0.671295	1.0379	-0.140276	-1.14366	0.15348	-0.574981	0.0536711	-0.330353	0.795342	0.238486	0.396325	Non_sig
rs73022773	rs73022773_T_C_Non-Ref	1.14746	1.13	1.52179	1.03077	1.48428	0.198449	0.176322	0.605772	0.0437291	0.569763	0.318807	1.2473	0.047873	0.139043	Non_sig
rs73022786	rs73022786_A_C_Non-Ref	0.516919	0.494574	0.538335	0.417463	0.457025	-0.951991	-1.01574	-0.893423	-1.26028	-1.12965	-1.05022	0.482895	8.85824e-05	0.00347438	Sig
rs731708	rs731708_A_C_Non-Ref	1.41146	1.62702	1.2834	1.02986	0.935188	0.497188	0.70223	0.359974	0.0424487	-0.096671	0.301034	1.23203	0.108704	0.239401	Non_sig
rs732934	rs732934_A_G_Non-Ref	0.703349	0.724138	0.736296	0.642429	0.649292	-0.507686	-0.465664	-0.441641	-0.638392	-0.623061	-0.535289	0.69002	0.000188298	0.00462411	Sig
rs73682127	rs73682127_G_A_Non-Ref	1.08456	1.02721	1.51178	1.56698	1.13233	0.117105	0.0387292	0.596245	0.647984	0.179299	0.315872	1.24476	0.0680504	0.175351	Non_sig
rs7473891	rs7473891_A_G_Non-Ref	0.678237	1.10691	0.741832	0.754256	0.780433	-0.560139	0.146539	-0.430835	-0.406874	-0.357652	-0.321792	0.800075	0.0574226	0.158662	Non_sig
rs7486387	rs7486387_A_G_Non-Ref	0.968624	1.15702	1.51609	0.679634	1.47156	-0.0459908	0.210417	0.600351	-0.557171	0.557347	0.152991	1.11187	0.513071	0.652896	Non_sig
rs74904997	rs74904997_C_T_Non-Ref	1.33429	0.996321	0.807759	1.05794	0.96794	0.416075	-0.00531708	-0.308003	0.0812641	-0.0470102	0.0274017	1.01917	0.826107	0.874402	Non_sig
rs74928591	rs74928591_C_A_Non-Ref	0.874938	1.09904	1.02232	0.947157	1.24548	-0.192747	0.13625	0.0318529	-0.0783249	0.316699	0.0427462	1.03007	0.651679	0.762733	Non_sig
rs7503018	rs7503018_G_A_Non-Ref	0.448792	0.436238	0.40462	0.456876	0.491736	-1.15588	-1.19681	-1.30536	-1.13013	-1.02404	-1.16245	0.446754	1.42395e-05	0.0016328	Sig
rs753859	rs753859_C_G_Non-Ref	0.833045	1.10087	1.04506	1.1696	0.800127	-0.263534	0.13864	0.0635867	0.226011	-0.3217	-0.0313992	0.978471	0.789622	0.847519	Non_sig
rs75621680	rs75621680_A_G_Non-Ref	0.919516	1.05089	0.783937	0.768905	0.723023	-0.121053	0.0716131	-0.351191	-0.379122	-0.467886	-0.249528	0.841172	0.0646198	0.170994	Non_sig
rs75742411	rs75742411_T_C_Non-Ref	0.957699	0.904796	0.832763	1.29757	1.14534	-0.0623558	-0.144336	-0.264021	0.375817	0.19578	0.0201767	1.01408	0.871034	0.909364	Non_sig
rs7574865	rs7574865_G_T_Non-Ref	1.0829	1.1025	0.986271	0.996398	0.928662	0.114894	0.140777	-0.0199439	-0.0052061	-0.106774	0.0247494	1.0173	0.616923	0.740679	Non_sig
rs7621631	rs7621631_A_C_Non-Ref	1.01281	0.843494	1.04459	0.966055	1.12535	0.01836	-0.24555	0.0629408	-0.0498225	0.170376	-0.00873929	0.993961	0.905571	0.932684	Non_sig
rs762653	rs762653_A_G_Non-Ref	1.03214	1.01258	0.924177	0.963083	1.21319	0.0456382	0.0180326	-0.11376	-0.0542681	0.278805	0.0348896	1.02448	0.63034	0.749301	Non_sig
rs763737	rs763737_A_G_Non-Ref	0.750395	0.625437	0.656301	0.635069	0.730992	-0.414278	-0.677064	-0.60757	-0.655014	-0.452072	-0.5612	0.677738	0.000476866	0.00745645	Sig
rs7653734	rs7653734_C_T_Non-Ref	0.88751	1.20648	0.901331	0.94558	0.882864	-0.172165	0.2708	-0.149871	-0.0807287	-0.179736	-0.0623405	0.957709	0.504422	0.648956	Non_sig
rs7669697	rs7669697_T_A_Non-Ref	1.21928	1.15477	1.13721	0.908493	1.00496	0.286029	0.207603	0.185493	-0.138452	0.00713886	0.109562	1.0789	0.227754	0.382657	Non_sig
rs7705526	rs7705526_A_C_Non-Ref	1.04979	0.965743	0.975967	1.64432	1.0547	0.0700965	-0.0502884	-0.0350964	0.717491	0.0768327	0.155807	1.11404	0.336634	0.497004	Non_sig
rs7743949	rs7743949_C_T_Non-Ref	0.739221	0.853108	0.834161	1.0519	0.961408	-0.435922	-0.2292	-0.261602	0.0729994	-0.0567786	-0.182101	0.881419	0.10639	0.236117	Non_sig
rs77508372	rs77508372_G_T_Non-Ref	1.17034	1.19811	1.68009	1.02429	0.998164	0.226927	0.260764	0.748538	0.0346186	-0.00265094	0.253639	1.19221	0.13141	0.26693	Non_sig
rs7751715	rs7751715_A_G_Non-Ref	0.650837	1.05811	0.670365	0.804987	0.947743	-0.619633	0.0814862	-0.576982	-0.312963	-0.0774329	-0.301105	0.811631	0.0924914	0.216283	Non_sig
rs7764126	rs7764126_A_G_Non-Ref	1.08494	0.959701	0.989358	0.756439	0.834009	0.117622	-0.0593434	-0.015435	-0.402704	-0.261865	-0.124345	0.91742	0.249927	0.409404	Non_sig
rs7766531	rs7766531_C_T_Non-Ref	1.1091	0.921414	1.14655	1.08708	0.814983	0.149394	-0.118079	0.197295	0.120457	-0.295158	0.0107818	1.0075	0.914092	0.935278	Non_sig
rs7769906	rs7769906_T_C_Non-Ref	1.22971	1.05872	1.15152	1.05263	1.11543	0.298319	0.0823255	0.203536	0.0740026	0.157599	0.163156	1.11973	0.0170549	0.0728806	Non_sig
rs7775397	rs7775397_G_T_Non-Ref	1.34047	1.24094	0.889194	0.962315	1.00817	0.422744	0.311432	-0.16943	-0.0554188	0.0117415	0.104214	1.07491	0.406859	0.562087	Non_sig
rs7776439	rs7776439_G_T_Non-Ref	0.901813	0.842865	0.950983	0.912107	0.895032	-0.149099	-0.246627	-0.0725087	-0.132724	-0.159989	-0.15219	0.899884	0.00558365	0.0349232	Sig
rs78199774	rs78199774_G_A_Non-Ref	0.900726	1.69827	1.51848	0.713454	2.14801	-0.150839	0.764066	0.602633	-0.487108	1.103	0.36635	1.28909	0.283548	0.443367	Non_sig
rs78237385	rs78237385_A_C_Non-Ref	1.20281	0.942804	1.13771	1.12681	0.912977	0.266412	-0.0849696	0.186133	0.172248	-0.13135	0.0816948	1.05826	0.362191	0.521312	Non_sig
rs7832713	rs7832713_G_A_Non-Ref	1.02193	0.865016	0.937398	1.06827	1.03064	0.0312901	-0.209201	-0.093267	0.095276	0.0435354	-0.0264733	0.981817	0.656489	0.764237	Non_sig
rs7834059	rs7834059_G_A_Non-Ref	0.638571	0.587184	0.543452	0.5483	0.655772	-0.647081	-0.768114	-0.879775	-0.866962	-0.608735	-0.754133	0.592902	0.000168248	0.00445348	Sig
rs7882218	rs7882218_G_A_Non-Ref	0.614809	0.79505	0.773564	0.853397	0.782204	-0.70179	-0.330883	-0.370408	-0.228712	-0.354384	-0.397235	0.759312	0.00768825	0.0426574	Sig
rs78903789	rs78903789_T_G_Non-Ref	0.781609	0.939855	0.91617	0.748439	0.831416	-0.355481	-0.0894894	-0.126313	-0.418043	-0.266357	-0.251137	0.840234	0.0167636	0.0720835	Non_sig
rs7935125	rs7935125_A_C_Non-Ref	0.916644	0.631325	0.914994	0.927969	0.819683	-0.125567	-0.663545	-0.128167	-0.107852	-0.286861	-0.262398	0.833701	0.0675007	0.175247	Non_sig
rs79411652	rs79411652_C_T_Non-Ref	0.954475	1.01011	0.924449	0.917668	0.988529	-0.0672211	0.014509	-0.113334	-0.123955	-0.0166451	-0.0613292	0.958381	0.0843328	0.204299	Non_sig
rs79484479	rs79484479_C_T_Non-Ref	0.859812	0.965141	0.677587	1.71393	0.721128	-0.217907	-0.051188	-0.561523	0.777308	-0.471674	-0.104997	0.929807	0.682422	0.77959	Non_sig
rs79547786	rs79547786_T_C_Non-Ref	1.03668	0.706937	0.817634	1.31138	1.18112	0.0519665	-0.500346	-0.290473	0.391091	0.240154	-0.0215216	0.985193	0.902629	0.931048	Non_sig
rs80208125	rs80208125_G_A_Non-Ref	1.24204	1.41326	1.39983	1.52467	1.49272	0.312717	0.499028	0.485254	0.608498	0.577948	0.496689	1.41097	0.000647427	0.00922205	Sig
rs8056276	rs8056276_T_A_Non-Ref	1.16556	1.25272	1.60943	1.30714	1.2269	0.221018	0.325067	0.686549	0.386408	0.295023	0.382813	1.30388	0.00892093	0.0468519	Sig
rs8068125	rs8068125_C_T_Non-Ref	0.946233	1.00728	0.933602	1.00195	0.952191	-0.0797334	0.0104598	-0.0991205	0.00281667	-0.0706768	-0.0472508	0.967779	0.103729	0.234147	Non_sig
rs8068894	rs8068894_G_A_Non-Ref	0.987022	0.9971	1.32203	1.01865	1.28415	-0.0188454	-0.00419015	0.402756	0.0266639	0.360817	0.15344	1.11222	0.17702	0.31716	Non_sig
rs8069893	rs8069893_T_C_Non-Ref	1.26117	0.942096	0.824024	0.968767	0.743997	0.334757	-0.0860547	-0.279242	-0.0457785	-0.42663	-0.10059	0.932652	0.47794	0.627524	Non_sig
rs868587758	rs868587758_T_G_Non-Ref	1.73441	1.4815	0.756383	1.43616	1.01738	0.794445	0.567058	-0.402811	0.52222	0.0248534	0.301153	1.23213	0.236058	0.393239	Non_sig
rs885743	rs885743_A_T_Non-Ref	0.975496	0.931675	0.988512	0.909722	0.909292	-0.0357915	-0.102102	-0.0166694	-0.136502	-0.137185	-0.0856499	0.94236	0.0274955	0.0949125	Non_sig
rs901886	rs901886_C_T_Non-Ref	1.20909	1.22223	1.01887	1.13561	1.05371	0.273927	0.28951	0.0269643	0.183465	0.0754745	0.169868	1.12496	0.0313951	0.101886	Non_sig
rs909217	rs909217_A_G_Non-Ref	1.2021	0.84258	0.96369	1.14364	1.15837	0.265562	-0.247114	-0.0533596	0.193639	0.212093	0.074164	1.05275	0.48847	0.637699	Non_sig
rs910051	rs910051_G_T_Non-Ref	1.07847	1.00106	0.830964	0.871283	1.43484	0.108986	0.00152218	-0.267142	-0.198786	0.520888	0.0330937	1.0232	0.824001	0.874402	Non_sig
rs912717	rs912717_C_T_Non-Ref	1.10927	1.5536	1.3534	0.961495	1.09232	0.149616	0.635616	0.436591	-0.0566491	0.127394	0.258513	1.19625	0.103335	0.234147	Non_sig
rs91755	rs91755_G_T_Non-Ref	1.22745	1.15088	1.12173	1.1877	1.23511	0.295667	0.20274	0.16573	0.24817	0.304645	0.24339	1.18377	0.000796186	0.0102974	Sig
rs922483	rs922483_T_C_Non-Ref	0.871177	1.09852	1.04484	0.926696	0.907753	-0.198963	0.135558	0.0632759	-0.109832	-0.139628	-0.0499178	0.965991	0.476832	0.627266	Non_sig
rs923077	rs923077_A_C_Non-Ref	1.04857	0.941462	1.19267	0.983396	1.44982	0.0684296	-0.0870259	0.254191	-0.0241559	0.535873	0.149462	1.10916	0.254558	0.411598	Non_sig
rs923366	rs923366_T_C_Non-Ref	1.13856	1.16765	0.964571	1.29889	1.56324	0.187216	0.223607	-0.0520411	0.377283	0.644538	0.276121	1.21093	0.0742049	0.187007	Non_sig
rs9268144	rs9268144_C_T_Non-Ref	1.02031	0.770317	0.870982	0.697086	0.955525	0.0290086	-0.376476	-0.199285	-0.52059	-0.0656345	-0.226596	0.854649	0.0865886	0.209028	Non_sig
rs9268178	rs9268178_T_C_Non-Ref	0.863171	0.990567	0.753651	0.404752	0.985233	-0.212281	-0.0136738	-0.408032	-1.30489	-0.0214633	-0.392068	0.762037	0.17684	0.31716	Non_sig
rs9368854	rs9368854_T_G_Non-Ref	0.854372	1.11466	0.894523	1.46218	1.1415	-0.227063	0.15661	-0.16081	0.548126	0.190931	0.101559	1.07293	0.505933	0.648956	Non_sig
rs9380500	rs9380500_C_G_Non-Ref	0.908964	0.861044	0.919693	0.757643	1.1321	-0.137706	-0.215842	-0.120776	-0.40041	0.178998	-0.139147	0.908056	0.211821	0.361682	Non_sig
rs9380501	rs9380501_C_T_Non-Ref	1.08255	1.1176	0.80017	1.03336	1.04867	0.114431	0.160398	-0.321621	0.0473439	0.0685645	0.0138234	1.00963	0.880223	0.913414	Non_sig
rs944915	rs944915_C_A_Non-Ref	0.958519	1.22626	1.20924	0.929945	1.24952	-0.0611218	0.294266	0.274102	-0.104783	0.321379	0.144768	1.10555	0.196554	0.343221	Non_sig
rs944916	rs944916_C_T_Non-Ref	1.02296	0.954222	0.991595	1.32843	0.875236	0.0327564	-0.0676031	-0.0121778	0.40972	-0.192257	0.0340878	1.02391	0.753164	0.827637	Non_sig
rs9462002	rs9462002_G_A_Non-Ref	1.34107	1.58193	1.22067	0.919147	1.67607	0.423387	0.661689	0.287679	-0.121633	0.745082	0.399241	1.31881	0.0602653	0.163813	Non_sig
rs9462027	rs9462027_A_G_Non-Ref	0.797229	0.833631	0.771934	0.783172	0.781432	-0.326934	-0.262519	-0.37345	-0.352599	-0.355808	-0.334262	0.79319	6.67465e-05	0.00344846	Sig
rs9467600	rs9467600_T_C_Non-Ref	1.23034	1.0788	1.25481	1.74399	1.41173	0.299057	0.109432	0.327467	0.80239	0.497461	0.407161	1.32607	0.0249513	0.0898771	Non_sig
rs9467622	rs9467622_A_C_Non-Ref	0.789406	1.00292	1.0552	1.17196	1.10705	-0.341161	0.00420262	0.0775132	0.228918	0.146719	0.0232383	1.01624	0.824905	0.874402	Non_sig
rs9469843	rs9469843_A_G_Non-Ref	0.808507	1.26407	0.995966	1.31264	1.55883	-0.306668	0.338081	-0.00583148	0.392476	0.640465	0.211704	1.15806	0.270263	0.426491	Non_sig
rs9469852	rs9469852_G_T_Non-Ref	1.0169	0.931958	1.00247	0.90024	0.969203	0.0241786	-0.101663	0.00355866	-0.151618	-0.0451299	-0.0541347	0.963172	0.172525	0.313186	Non_sig
rs9469958	rs9469958_A_T_Non-Ref	1.30498	1.28379	1.04554	1.03748	1.23722	0.384024	0.360414	0.0642502	0.0530797	0.307098	0.233773	1.17591	0.0322625	0.1041	Non_sig
rs9469975	rs9469975_A_G_Non-Ref	0.719143	0.944919	1.95194	0.534475	6.0303	-0.47565	-0.081737	0.964907	-0.903805	2.59223	0.419189	1.33718	0.539379	0.675943	Non_sig
rs9469979	rs9469979_C_T_Non-Ref	0.521688	0.693734	0.627073	0.770861	0.689088	-0.93874	-0.527546	-0.673294	-0.375457	-0.53724	-0.610456	0.65499	0.00297481	0.022764	Sig
rs9469982	rs9469982_A_G_Non-Ref	1.28909	0.937099	1.03913	1.05426	1.11297	0.366349	-0.0937269	0.0553804	0.0762291	0.154416	0.111729	1.08052	0.211857	0.361682	Non_sig
rs9494895	rs9494895_T_C_Non-Ref	1.19677	1.07123	0.532384	0.43784	0.295551	0.25914	0.0992714	-0.90946	-1.19153	-1.75852	-0.700219	0.615479	0.143096	0.279688	Non_sig
rs960709	rs960709_G_A_Non-Ref	0.775719	1.09108	1.02028	1.32546	0.960108	-0.366393	0.125754	0.0289657	0.406494	-0.0587321	0.0272176	1.01904	0.839138	0.881867	Non_sig
rs9652582	rs9652582_A_G_Non-Ref	0.779515	0.908094	0.781536	0.695449	0.827122	-0.359351	-0.139086	-0.355616	-0.523984	-0.273827	-0.330373	0.795331	0.00623352	0.0374666	Sig
rs9724470	rs9724470_A_C_Non-Ref	1.25102	1.12116	0.981129	0.961597	1.11426	0.323102	0.164992	-0.0274855	-0.0564961	0.15609	0.112041	1.08076	0.183233	0.326288	Non_sig
rs9745421	rs9745421_A_G_Non-Ref	0.886571	1.02332	1.06159	0.748581	1.06479	-0.173692	0.033262	0.0862268	-0.41777	0.0905686	-0.0762808	0.9485	0.480111	0.627978	Non_sig
rs9746695	rs9746695_C_T_Non-Ref	1.30055	0.884279	1.14025	1.21162	1.10752	0.379124	-0.177426	0.189347	0.276935	0.147334	0.163063	1.11966	0.15763	0.297939	Non_sig
rs9782955	rs9782955_C_T_Non-Ref	0.950152	0.96905	1.08381	0.983556	0.919079	-0.0737694	-0.0453574	0.116112	-0.023921	-0.121739	-0.029735	0.9796	0.498249	0.648006	Non_sig
rs9806906	rs9806906_A_G_Non-Ref	0.75119	0.815318	0.820108	0.773051	0.726107	-0.41275	-0.294565	-0.286115	-0.371364	-0.461745	-0.365308	0.776303	0.000416241	0.00708741	Sig
rs9843355	rs9843355_A_G_Non-Ref	1.08678	1.19853	1.04194	1.25212	1.35287	0.120056	0.261269	0.0592733	0.324377	0.436026	0.2402	1.18116	0.0244151	0.0890753	Non_sig
rs9888879	rs9888879_C_T_Non-Ref	0.865951	1.06221	1.37258	1.55081	1.24775	-0.207643	0.0870676	0.456886	0.633022	0.319324	0.257731	1.1956	0.153626	0.293597	Non_sig
rs9898031	rs9898031_G_C_Non-Ref	1.01869	0.958508	0.94544	0.806628	0.869901	0.0267095	-0.0611376	-0.0809422	-0.310025	-0.201078	-0.125295	0.916817	0.0999516	0.229222	Non_sig
rs9899345	rs9899345_A_G_Non-Ref	0.939201	0.989384	0.796993	0.701613	0.808531	-0.0904943	-0.0153971	-0.327361	-0.511253	-0.306625	-0.250226	0.840765	0.0480261	0.139043	Non_sig
rs9902621	rs9902621_A_G_Non-Ref	0.876885	1.01497	0.842827	0.819261	0.906779	-0.18954	0.0214432	-0.246691	-0.287605	-0.141178	-0.168714	0.889635	0.0346905	0.109482	Non_sig
rs9911634	rs9911634_A_C_Non-Ref	1.80889	0.808581	0.748625	0.778654	0.818648	0.855103	-0.306536	-0.417684	-0.360946	-0.288685	-0.103749	0.930611	0.688744	0.783567	Non_sig
rs9914665	rs9914665_C_T_Non-Ref	0.866241	0.858752	0.99863	1.08287	0.986206	-0.20716	-0.219687	-0.00197745	0.114861	-0.0200392	-0.0668005	0.954753	0.356943	0.516416	Non_sig
rs9925985	rs9925985_C_A_Non-Ref	0.879287	1.01302	0.738699	0.944688	0.835977	-0.185595	0.0186652	-0.436941	-0.0820905	-0.258465	-0.188885	0.877283	0.0720008	0.182792	Non_sig
rs9926078	rs9926078_C_G_Non-Ref	0.655357	0.538302	0.634927	0.773522	0.759478	-0.609647	-0.893512	-0.655336	-0.370485	-0.396921	-0.58518	0.666566	0.00358385	0.0254195	Sig
rs9931397	rs9931397_C_G_Non-Ref	0.637201	0.499389	0.610488	0.551028	0.679754	-0.65018	-1.00176	-0.711965	-0.859803	-0.556916	-0.756126	0.592084	0.000656803	0.00922205	Sig
rs9933507	rs9933507_C_T_Non-Ref	0.736238	0.881299	0.840135	0.904721	0.879001	-0.441757	-0.182297	-0.251307	-0.144454	-0.186063	-0.241176	0.846056	0.0104184	0.0534917	Non_sig
rs9933520	rs9933520_G_A_Non-Ref	0.906547	0.789024	0.780073	0.644201	0.729383	-0.141546	-0.341859	-0.358319	-0.634417	-0.455251	-0.386278	0.765101	0.00858453	0.0457841	Sig
rs9933937	rs9933937_C_T_Non-Ref	1.57128	1.24337	1.13804	1.93828	1.43179	0.651936	0.314257	0.186557	0.954779	0.517816	0.525069	1.439	0.0173271	0.0735379	Non_sig
rs9940397	rs9940397_C_T_Non-Ref	1.12698	0.946052	1.12282	0.942732	0.954875	0.172462	-0.0800083	0.167126	-0.0850805	-0.0666166	0.0215766	1.01507	0.739751	0.818245	Non_sig
rs9941107	rs9941107_A_G_Non-Ref	0.707911	0.54394	0.856371	0.698063	0.903663	-0.498359	-0.87848	-0.223692	-0.51857	-0.146143	-0.453049	0.730497	0.0247816	0.0897354	Non_sig
rs10590077	rs10590077_-_T_Non-Ref	0.556267	0.842342	0.937279	0.866267	0.915155	-0.84615	-0.247522	-0.0934498	-0.207116	-0.127913	-0.30443	0.809762	0.0923186	0.216283	Non_sig
rs111238440	rs111238440_-_A_Non-Ref	1.12592	1.25788	0.864465	1.08913	1.05358	0.171104	0.330997	-0.210121	0.123183	0.0752984	0.0980923	1.07036	0.328589	0.48679	Non_sig
rs11309810	rs11309810_-_G_Non-Ref	0.873723	0.906088	0.844661	0.86713	0.693137	-0.194752	-0.142276	-0.243556	-0.205679	-0.528788	-0.26301	0.833347	0.0183677	0.0756705	Non_sig
rs11344572	rs11344572_-_T_Non-Ref	2.70057	1.16629	1.27124	1.48877	1.37339	1.43326	0.221925	0.346232	0.57412	0.457747	0.606658	1.52273	0.0475885	0.139043	Non_sig
rs11353498	rs11353498_-_T_Non-Ref	0.964203	1.03851	1.14403	1.00989	1.03876	-0.0525918	0.0545191	0.194121	0.0141994	0.054863	0.053022	1.03744	0.259202	0.415856	Non_sig
rs139773323	rs139773323_-_T_Non-Ref	0.99893	0.934991	1.08068	0.750825	1.01804	-0.00154488	-0.096976	0.111945	-0.413452	0.0258004	-0.0748454	0.949444	0.456904	0.611575	Non_sig
rs141477002	rs141477002_-_T_Non-Ref	1.11295	1.04523	1.55263	0.965536	1.11837	0.154395	0.0638232	0.634717	-0.0505978	0.161401	0.192748	1.14294	0.174725	0.316344	Non_sig
rs143774131	rs143774131_-_T_Non-Ref	1.34132	1.29014	0.835382	1.21762	1.16662	0.423658	0.367523	-0.259492	0.28406	0.222332	0.207616	1.15478	0.163362	0.300516	Non_sig
rs144077726	rs144077726_-_CAAAAA_Non-Ref	1.17548	1.286	1.08012	0.882683	0.978874	0.233249	0.362893	0.111197	-0.180033	-0.0308046	0.0993004	1.07125	0.357288	0.516416	Non_sig
rs145107403	rs145107403_-_ATATC_Non-Ref	1.04755	0.930429	1.04081	0.94926	0.927639	0.0670248	-0.104032	0.057703	-0.0751244	-0.108365	-0.0325586	0.977685	0.452899	0.607396	Non_sig
rs146576271	rs146576271_-_G_Non-Ref	1.18555	0.960546	0.921265	0.808081	1.18491	0.245552	-0.0580735	-0.118312	-0.307428	0.244774	0.00130248	1.0009	0.990932	0.992023	Non_sig
rs148487374	rs148487374_-_T_Non-Ref	1.04342	1.09896	1.33862	1.46381	1.27686	0.0613191	0.136143	0.42075	0.549733	0.352602	0.30411	1.23466	0.0282	0.0953109	Non_sig
rs150652998	rs150652998_-_T_Non-Ref	1.24008	1.24632	1.22761	1.28031	1.12689	0.310428	0.317679	0.295851	0.35649	0.172352	0.29056	1.22311	0.000740567	0.0101902	Sig
rs151025263	rs151025263_-_ATTTATTT_Non-Ref	1.01611	0.908959	1.23425	1.01449	1.05175	0.0230619	-0.137713	0.303629	0.0207523	0.0727888	0.0565038	1.03994	0.471983	0.622077	Non_sig
rs200553010	rs200553010_-_G_Non-Ref	0.95202	1.0827	1.05343	1.19756	1.12087	-0.0709359	0.11464	0.0750937	0.260096	0.164616	0.108702	1.07826	0.117015	0.248476	Non_sig
rs200893385	rs200893385_-_A_Non-Ref	1.06856	1.07919	0.946308	1.26038	0.872542	0.095674	0.109954	-0.0796189	0.33386	-0.196703	0.0526332	1.03716	0.592135	0.728782	Non_sig
rs200898512	rs200898512_-_TTG_Non-Ref	0.673184	0.648812	0.643361	0.645258	0.681065	-0.570927	-0.624127	-0.636299	-0.632051	-0.554136	-0.603508	0.658152	3.80214e-06	0.00126373	Sig
rs201119297	rs201119297_-_A_Non-Ref	0.727892	0.790709	0.836445	1.41928	0.44519	-0.458205	-0.338781	-0.257657	0.505161	-1.16751	-0.343397	0.788183	0.266937	0.42414	Non_sig
rs201395507	rs201395507_-_TCTG_Non-Ref	1.30009	1.86718	0.745546	1.1873	0.697038	0.37861	0.900862	-0.423632	0.247688	-0.520692	0.116567	1.08415	0.682162	0.77959	Non_sig
rs201671261	rs201671261_-_T_Non-Ref	1.11911	1.75112	1.83648	1.66928	1.23979	0.162356	0.808278	0.876939	0.739227	0.310097	0.57938	1.49421	0.0157039	0.0688169	Non_sig
rs201758705	rs201758705_-_T_Non-Ref	0.996277	1.17864	0.995775	0.934286	0.619849	-0.00538046	0.237128	-0.00610836	-0.0980638	-0.690011	-0.112487	0.924992	0.507469	0.648956	Non_sig
rs201897302	rs201897302_-_TG_Non-Ref	0.885841	0.897249	1.16147	1.01596	0.751331	-0.174881	-0.15642	0.215957	0.0228481	-0.41248	-0.100995	0.932389	0.391413	0.549724	Non_sig
rs3214179	rs3214179_-_G_Non-Ref	1.09365	0.944491	1.06695	0.927255	0.791356	0.129147	-0.0823916	0.0934946	-0.108963	-0.337602	-0.0612628	0.958425	0.503601	0.648956	Non_sig
rs3214973	rs3214973_-_G_Non-Ref	1.07522	1.29388	1.26703	1.16726	1.10247	0.10463	0.371701	0.341455	0.223124	0.140746	0.236331	1.17799	0.0111179	0.0561275	Non_sig
rs34637414	rs34637414_-_G_Non-Ref	0.714599	0.757485	0.730991	0.859377	0.781252	-0.484794	-0.40071	-0.452075	-0.218636	-0.356141	-0.382471	0.767122	0.0011878	0.0125724	Sig
rs34692786	rs34692786_-_A_Non-Ref	0.587664	0.543204	0.395984	0.863256	0.611703	-0.766936	-0.880435	-1.33649	-0.21214	-0.709096	-0.781018	0.581956	0.012244	0.0584992	Non_sig
rs35039135	rs35039135_-_ATTT_Non-Ref	0.728581	1.03766	1.60262	2.27427	1.11941	-0.456838	0.0533355	0.680432	1.1854	0.162739	0.325014	1.25268	0.311635	0.467113	Non_sig
rs35158165	rs35158165_-_TT_Non-Ref	1.02822	1.13017	1.17422	1.11536	1.2383	0.0401438	0.176534	0.231703	0.15751	0.308366	0.182851	1.13513	0.0144841	0.0647083	Non_sig
rs35260419	rs35260419_-_T_Non-Ref	0.945958	1.23617	0.795465	1.34428	1.44762	-0.0801519	0.305881	-0.33013	0.426833	0.533686	0.171223	1.12601	0.351981	0.511973	Non_sig
rs35285078	rs35285078_-_C_Non-Ref	1.00365	0.900336	0.957098	0.944791	1.01306	0.00525505	-0.151464	-0.0632615	-0.0819329	0.018724	-0.0545359	0.962904	0.152895	0.293597	Non_sig
rs35439724	rs35439724_-_A_Non-Ref	0.85297	0.96178	0.857018	1.09836	0.942146	-0.229433	-0.0562208	-0.222602	0.135349	-0.085978	-0.0917772	0.938366	0.240781	0.398437	Non_sig
rs35552623	rs35552623_-_A_Non-Ref	0.842126	1.01455	1.04684	1.25573	0.697488	-0.247891	0.0208344	0.0660347	0.328527	-0.51976	-0.0704512	0.95234	0.652101	0.762733	Non_sig
rs35739911	rs35739911_-_C_Non-Ref	1.1604	0.895314	0.805378	0.872075	1.01047	0.214623	-0.159535	-0.312262	-0.197475	0.0150285	-0.0879242	0.940876	0.393738	0.550593	Non_sig
rs35857395	rs35857395_-_AT_Non-Ref	1.10988	0.844342	1.13254	1.00307	1.09664	0.150408	-0.244101	0.179562	0.00442508	0.133092	0.0446773	1.03145	0.598206	0.732323	Non_sig
rs36017297	rs36017297_-_T_Non-Ref	1.188	1.04337	0.883813	1.04554	0.987219	0.248533	0.0612542	-0.178186	0.0642551	-0.0185574	0.0354597	1.02488	0.634811	0.751322	Non_sig
rs367701385	rs367701385_-_A_Non-Ref	0.766232	0.993742	0.709487	1.00939	0.794762	-0.384146	-0.00905708	-0.495152	0.0134832	-0.331406	-0.241256	0.846009	0.0790061	0.195558	Non_sig
rs3831674	rs3831674_-_T_Non-Ref	0.918028	0.985	0.924627	0.990899	1.01533	-0.12339	-0.0218048	-0.113056	-0.0131906	0.0219514	-0.0498981	0.966005	0.159173	0.299324	Non_sig
rs3832683	rs3832683_-_A_Non-Ref	1.15402	1.08574	0.95222	1.08374	1.06742	0.206674	0.118678	-0.0706327	0.116021	0.0941294	0.0929739	1.06657	0.108913	0.239401	Non_sig
rs386725645	rs386725645_CCTA_AGT_Non-Ref	0.837429	1.20335	1.02542	1.12154	0.93173	-0.255961	0.267059	0.0362097	0.165486	-0.102017	0.0221556	1.01548	0.823659	0.874402	Non_sig
rs5860052	rs5860052_-_T_Non-Ref	0.89319	0.946571	0.990003	1.08352	0.901501	-0.162961	-0.079218	-0.0144949	0.115723	-0.149599	-0.0581098	0.960522	0.317766	0.475267	Non_sig
rs5875511	rs5875511_-_AT_Non-Ref	1.05104	0.901882	0.912515	1.05354	1.04116	0.0718173	-0.148989	-0.13208	0.0752504	0.0581892	-0.0151624	0.989545	0.782403	0.842399	Non_sig
rs5889350	rs5889350_-_T_Non-Ref	0.943346	0.854626	1.0617	0.964892	0.964029	-0.0841414	-0.226635	0.0863717	-0.0515613	-0.0528523	-0.0657637	0.955439	0.257664	0.415158	Non_sig
rs66724277	rs66724277_-_T_Non-Ref	0.618208	1.01654	0.577509	0.83654	0.877061	-0.693835	0.0236703	-0.792085	-0.257494	-0.189251	-0.381799	0.76748	0.0698587	0.178672	Non_sig
rs67919009	rs67919009_-_CTT_Non-Ref	0.638	0.62336	0.977866	0.867677	1.00834	-0.648372	-0.681863	-0.0322914	-0.204771	0.0119771	-0.311064	0.806047	0.105278	0.234406	Non_sig
rs68089032	rs68089032_-_CTGT_Non-Ref	1.42474	1.22996	1.39253	1.1933	1.29134	0.510695	0.298606	0.47771	0.254952	0.368865	0.382166	1.3033	0.00151446	0.0146753	Sig
rs71538255	rs71538255_-_G_Non-Ref	1.2521	1.36253	1.2082	1.30434	1.29496	0.324344	0.446285	0.272856	0.383324	0.372905	0.359943	1.28338	0.00024794	0.00516918	Sig
rs71746730	rs71746730_-_TCCCCC_Non-Ref	1.05755	1.21518	0.912343	0.918836	1.06065	0.0807191	0.281171	-0.132352	-0.12212	0.0849547	0.0384747	1.02703	0.642504	0.756923	Non_sig
rs71781748	rs71781748_-_TGCCTGCCTGCCTGCC_Non-Ref	1.33803	0.921504	1.03776	1.0379	2.19926	0.420105	-0.117938	0.0534723	0.0536738	1.13702	0.309267	1.23908	0.240915	0.398437	Non_sig
rs72278083	rs72278083_-_TAAA_Non-Ref	1.16508	0.790994	0.989777	0.92938	1.23469	0.220426	-0.338261	-0.0148243	-0.10566	0.304149	0.0131659	1.00917	0.914614	0.935278	Non_sig
rs76944004	rs76944004_-_T_Non-Ref	1.06017	1.22523	1.12694	1.03372	1.05215	0.0842976	0.293053	0.172414	0.0478479	0.0733408	0.134191	1.09748	0.0404289	0.121996	Non_sig
