# Supplementary material for: Global discovery of lupus genetic risk variant allelic enhancer activity
Source: Nat Commun. 2021 Mar 12;12:1611. doi: 10.1038/s41467-021-21854-5 (PMC7955039; doi:10.1038/s41467-021-21854-5)
Supplement: Supplementary file 14 — Supplementary Data 12 [file 41467_2021_21854_MOESM14_ESM.xlsx]

## Sheet: README
Supplementary Data 12. Annotation of allelic enVars in GM12878
Column_Header	Comment
Locus	Cytogenetic location
Allelic_enVar	RSID of the variant with genotype-dependent enhancer activity
SLE_Risk_allele	Genotype of the allele of the allelic enVar associated with increased risk of SLE
Major/Minor	The allelic abundance of the risk allele. Risk alleles with frequences greater than 50% in the ancestry of association are major.
Genes	The target genes for the candidate variant with annotation for eQTL, looping or nearest gene (see Supplemental Data Set 2 for details)
Tier	Indicates the confidence of the evidence for the gene. Allelic enVars were classified into four tiers: Tier 1) variant is both an eQTL (e) and also looping (l) to the promoter of the same gene; Tier 2) variant has an eQTL (e) for the gene; Tier 3) variant is only looping (l) to the promoter of the gene; Tier 4) variant is neither an eQTL nor loops to the promoter of any gene (nearest (n) gene is …
Tag_Variant	Lead/Tag variant for this variant based on published genetic association studies
Risk_allele	Genotype of the allele of the tag variant associated with increased risk of SLE
PMID	PubMed ID of study identifying association with SLE
PMID_2	If needed, PubMed ID of additional study identifying association with SLE
Ancestry	Ancestral group of the population assessed for association study with SLE
Enhancer_activity_of_the_risk_alelle_relative_to_the_non-risk_allele	The change in enhancer activity of the risk allele compared to the non-risk allele

## Sheet: 51 allelic enVars
Locus	Candidate	SLE_risk_allele	Major/Minor	Genes	Tier	Tag_Variant	Risk_allele	PMID	PMID_2	Ancestry	Enhancer_activity_of_the_risk_alelle_relative_to_the_non-risk_allele
2p14	rs6740462	A	Major	AC007318.1e, AC007365.1e, AC008074.2e, LINC02245e, SERTAD2e, SPRED2e	2	rs6740462	A	26502338		Eu	Less
2p22.3	rs13385731	T	Major	AL133243.3e, FAM98Ae, RASGRP3e	2	rs13385731	T	19838193		AS	Less
2q32.3	rs7574865	T	Minor	AC093388.1e, MFSD6e, NEMP2e, STATe	2	rs7582694	C	18579578		EU	Less
3q13.33	rs61400421	A	Major	COX17e&l, ADPRHl, ARHGAP31l, ARHGAP31-AS1l, COX17l, DTX3Ll, MAATS1l, NR1I2l, PARP15l, PLA1Al, POGLUT1l, POPDC2l, RP11-18H7.1l, RP11-190C22.8l, RP11-190C22.9l, TIMMDC1l, TMEM39Al, AC068633.1e, ADPRHe, CFAP91e, COX17e, FSTL1e, POGLUT1e, POPDC2e, RPL10P7e	1	rs6804441	A	23273568		AS	More
3q25.33	rs2936303	G	Major	IL12Ae, PPM1Le, SCHIP1e, SMC4e, TRIM59e	2	rs564799	C	28128292	26502338	AS/EU	Less
4q21.3	rs340626	T	Major	AC092658.1e, AC093827.4e, AFF1e, Hs.480174e, NUDT9e	2	rs340630	A	22291604		AS	Less
5q33.1	rs10036748	T	Minor	ANXA6e&l, TNIP1l, AC008641.1e, AC091982.1e, CD74e, CSF1Re, DCTN4e, GM2Ae, GPX3e, RBM22e, TCOF1e, TNIP1e	1	rs7708392	C	29783072	19838195	EU	Less
5q33.3	rs2277920	C	Minor	AC011363.1e, MIR3142HGe, SLU7e	2	rs57095329	G	21738483		AS	Less
5q33.3	rs2431697	T	Major	hsa-mir-146ae, MIR3142HG e, PWWP2Ae, TTC1e	2	rs2431697	T	22218224	26502338	EU	Less
6p21.31	rs3800392	T	Minor	RPL10Ae&l, FANCEl, MKRNP2l, DEF6e, MAPK13 e, RPS10 e, SNRPC e, TCP11 e, ZNF76 e	1	rs10807150	C	26808113		AS	Less
6p21.31	rs4711411	A	Minor	DEF6 e, MAPK13 e, PACSIN1 e, SNRPC e, Z97832.2 e, ZNF76 e	2	rs10807150	C	26808113		AS	Less
6p21.31	rs77904818	A	Minor	AL451165.2 e, BRPF3 e, DEF6 e, FKBP5 e, MAPK13 e, PPARD e, RPS10 e, TEAD3 e, Z97832.2 e, ZNF76 e	2	rs10807150	C	26808113		AS	Less
6p21.31	rs6938946	C	Minor	RPL10Ae&l, FANCEl, MKRNP2l, DEF6e, PPARD e, SNRPC e, SRPK1 e, TAF11 e, ZNF76 e	1	rs10807150	C	26808113		AS	More
6p21.31	rs6940375	G	Minor	PACSIN1 e&l, DEF6 e, MAPK13 e, RPL10A e, SNRPC e, SRPK1 e, UHRF1BP1 e, Z97832.2 e, ZNF76 e	1	rs10807150	C	26808113		AS	More
6p21.31	rs78199774	G	Minor	AL451165.2 e, BRPF3 e, DEF6 e, FKBP5 e, MAPK13 e, PPARD e, RPS10 e, SCUBE3 e, TEAD3 e, Z97832.2 e	2	rs10807150	C	26808113		AS	More
6p21.32	rs3129950	C	Minor	HLA-DQA2e&l, AL645933.2 e, AL645941.2 e, APOM e, BAG6 e, BTNL2 e, C4A e, C4B e, C6orf47 e, COL11A2 e, CYP21A1P e, GPANK1 e, HCP5 e, HLA-DMA e, HLA-DMB e, HLA-DOA e, HLA-DPA1 e, HLA-DPB1 e, HLA-DQA1 e, HLA-DQB1 e, HLA-DQB1-AS1 e, HLA-DQB2 e, HLA-DRA e, HLA-DRB1 e, HLA-DRB5 e, HSPA1B e, LST1 e, LTA e, LY6G5B e, LY6G5C e, MCCD1 e, MICA e, e MICB e, NCR3 e, NEU1 e, NFKBIL1 e, NOTCH4 e, PBX2 e, PPT2 e…	1	rs1270942	G	18204446		EU	Less
6p21.33	rs3101018	T	Minor	SAPCD1e&l, MSH5l, MSH5-SAPCD1 l, SAPCD1-AS1 l, VWA7 l, AGPAT1e, AL645933.2 e, AL662844.4 e, APOM e, BAG6 e, BTN3A2 e, BTNL2 e, C4A e, C4B e, C6orf47 e, CCHCR1 e, CYP21A1P e, EGFL8 e, FLJ22170 e, GPANK1 e, GTF2H4 e, HCG20 e, HCG22 e, HCG27 e, HCP5 e, HLA-B e, HLA-C e, HLA-DOB e, HLA-DQA1 e, HLA-DQB1 e, HLA-DQB1-AS1 e, HLA-DRA e, HLA-DRB3 e, HLA-DRB4 e, HLA-DRB5 e, HLA-G e, HLA-S e, Hs.519979 e, HS…	1	rs1270942	G	18204446		EU	Less
6p21.33	rs9267544	A	Minor	C6orf48l, EHMT2l, HSPA1Bl, SLC44A4l, SNORD48l, AGPAT1e, AL645933.2e, AL662797.1e, AL662844.4e, APOMe, BAG6e, BTN3A2e, BTNL2e, C4Ae, C4Be, C6orf47e, CCHCR1e, CYP21A1Pe, EGFL8e, FLJ22170e, GPANK1e, GTF2H4e, HCG20e, HCG22e, HCG27e, HCP5e, HLA-Be, HLA-Ce, HLA-DOBe, HLA-DQA1e, HLA-DQB1e, HLA-DQB1-AS1e, HLA-DRAe, HLA-DRB3e, HLA-DRB4e, HLA-DRB5e, HLA-Ge, HLA-Se, Hs.519979e, HSPA1Le, IER3e, LST1e, LTAe, …	2	rs1270942	G	18204446		EU	Less
6p21.33	rs9267574	T	Minor	ABHD16Al, APOMl, ATP6V1G2-DDX39Bl, BAG6l, C6orf47l, C6orf47-AS1l, CSNK2Bl, CSNK2B-LY6G5B-1181l, DDX39Bl, GPANK1l, LY6G5Bl, LY6G5Cl, MCCD1l, MSH5l, MSH5-SAPCD1l, RNU6-850Pl, SAPCD1l, SAPCD1-AS1l, SNORD117l, VWA7l, XXbac-BPG32J3.20l, Y_RNAl, AGPAT1e, AL645933.2e, AL662844.4e, APOMe, BAG6e, BTN3A2e, BTNL2e, C4Ae, C4Be, C6orf47e, CCHCR1e, CYP21A1Pe, EGFL8e, FLJ22170e, GPANK1e, GTF2H4e, HCG22e, HCG27e…	2	rs1270942	G	18204446		EU	Less
6q23.3	rs148314165	-	Minor	AL590617.2 e, IL22RA2 e, LINC02528 e	2	rs77000060	T	28714469	28714469	EU/AS	Less
6q23.3	rs200820567	A	Minor	AL590617.2 e, IL22RA2 e, KAI1 e, LINC02528 e	2	rs77000060	T	21336280	28714469	EU/AS	Less
7q11.23	rs4717901	C	Minor	LIMK1l, METTL27e, MLXIPL e, PMS2P10 e	2	rs4717901	C	26320362		AS	Less
7q32.1	rs34288126	A	Minor	ATP6V1Fl IRF5l TNPO3l TPI1P2l TSPAN33l, AC011005.4e, AC025594.1e, AC108010.1e, CCDC136e, HILPDAe, IRF5e, OPN1SWe, SMOe, UBE2He, ZC3HC1e	2	rs12537284	A	18204446		EU	Less
8p11.21	rs1804182	A	Minor	DKK4l, POLB l, RP11-503E24.2 l, SLC20A2 l, SMIM19 l, VDAC3 l	3	rs1804182	A	28714469		AA	More
8p23.1	rs6985109	G	Minor	AC011008.1e, AC022239.1e, AF131215.5e, AF131215.6e, AF131216.5e, BLKe, C8orf13e, C8orf5e, FAM167Ae, FDFT1e, Hs.125914e, MSRAe	2	rs6985109	G	18204446		EU	More
11q13.4	rs12792306	T	Minor	AP000867.14l, KRTAP5-10 l, KRTAP5-7 l, KRTAP5-8 l, NADSYN1 l, AP002387.1e, DHCR7 e, NADSYN1 e	2	rs3794060	C	26502338		EU	Less
11q13.4	rs732934	G	Minor	KRTAP5-9e&l, AP002387.1e, DHCR7 e, IL18BP e, INPPL1 e, NADSYN1 e, OR7E128P e, RP11-660L16.2 e	1	rs3794060	C	28128292	26502338	EU/AS	More
11q24.3	rs12576753	A	Minor	ARHGAP32e, BARX2 e, FLI1 e	2	rs6590330	A	19838193		AS	Less
13q14.11	rs57668933	C	Minor	ELF1e	2	rs7329174	G	21044949		AS	Less
14q31.3	rs28626750	A	Major	AL359237.1e	2	rs11845506	C	28714469		Transancestral	Less
16p11.2	rs4889542	C	Minor	PYDC1l, TRIM72l, AC009088.1e, AC026471.4e, AC026471.6e, AC106782.5e, AC116348.1e, AC116348.2e, AC116348.3e, AC135048.3e, AC135048.4e, AC135050.6e, BCL7Ce, ITGAXe, MIR762HGe, PRSS53e, SMG1P5e, TGFB1I1e, ZNF629e, ZNF689e	2	rs9888739	T	18204446		EU	Less
16q24.1	rs13335265	G	Major	AC018695.4e, AC092723.1 e, AC092723.5 e, IRF8 e	2	rs11644034	G	26502338		EU	More
16q24.1	rs9936079	G	Major	IRF8e&l, AC018695.3e, AC018695.4e, AC092127.1e, AC092723.1e, AC092723.5e, GINS2e	1	rs11644034	G	26502338		EU	More
17q12	rs112569955	G	Minor	GSDMAl, GSDMBl, LRRC3Cl, NEUROD2l, ORMDL3l, RP11-387H17.4l, AC080112.1e, CACNB1e, CCR7e, CSF3e, ERBB2e, GSDMBe, KRT10e, MIEN1e, NEUROD2e, ORMDL3e, PGAP3e, RARA-AS1e, TCAPe	2	rs8079075	G	22464253		EU/AA	More
20q13.13	rs117447227	T	Minor	PTGISl, RNU7-72Pl, RP5-1041C10.3l, SLC9A8l, B4GALT5e, CEBPB e, CSE1L e, CSE1L-AS1 e, PARD6B e, SLC9A8 e, UBE2V1 e	2	rs11697848	T	24871463		EU	Less
20q13.13	rs1884738	G	Minor	UBE2V1e&l, SNAI1l, TMEM189 l, TMEM189-UBE2V1 l, B4GALT5e, CEBPB e, CSE1L e, CSE1L-AS1 e, PARD6B e, SLC9A8 e	1	rs11697848	T	24871463		EU	Less
20q13.13	rs56309244	A	Minor	ARFGEF2e, B4GALT5e, CEBPBe, CSE1L-AS1e, PARD6Be, SLC9A8e, SNAI1e, UBE2V1e	2	rs11697848	T	24871463		EU	More
22q13.1	rs2069235	A	Major	APOBEC3Al, APOBEC3Bl, APOBEC3Cl, APOBEC3Dl, ATF4l, CBX6l, CBX7l, DNAL4l, FAM83Fl, MGAT3l, NPTXRl, RPL3l, RPS19BP1l, SUN2l, TOMM22l, AL022326.2e, MGAT3e, MIEF1e, PDGFBe, RPL3e, SYNGR1e, TAB1e, Z82206.1e, Z98749.1e	2	rs61616683	T	26808113		AS	More
Xp11.21	rs2148947	A	Minor	AL050309.1e, MTHFD1P1e	2	rs5914778	A	26635088		AS	Less
Xp11.21	rs5914728	G	Minor	AL050309.1 e, MTHFD1P1 e, RP13-188A5.1 e, RRAGB e, UQCRBP1 e	2	rs5914778	A	26635088		AS	Less
Xp11.21	rs5960754	G	Minor	AL050309.1 e, FAAH2 e, MTHFD1P1 e, RP13-188A5.1 e, RRAGB e, UQCRBP1 e	2	rs5914778	A	26635088		AS	Less
Xp11.21	rs5960771	T	Minor	AL050309.1 e, FAAH2 e, MTHFD1P1 e, RP13-188A5.1 e, RRAGB e, UQCRBP1 e	2	rs5914778	A	26635088		AS	Less
Xp11.21	rs944916	T	Minor	LINC01420n	4	rs5914778	A	26635088		AS	Less
Xp11.21	rs11797562	C	Minor	AL050309.1 e, MTHFD1P1 e, RP13-188A5.1 e, RRAGB e, UQCRBP1 e	2	rs5914778	A	26635088		AS	More
Xp11.21	rs1489965	C	Minor	AL050309.1 e, FAAH2 e, MTHFD1P1 e, RP13-188A5.1 e, RRAGB e, UQCRBP1 e	2	rs5914778	A	26635088		AS	More
Xp11.21	rs5913948	C	Minor	AL050309.1 e, FAAH2 e, MTHFD1P1 e, RP13-188A5.1 e, RRAGB e	2	rs5914778	A	26635088		AS	More
Xq28	rs1059702	A	Minor	IRAK1n	4	rs1734787	C	26502338		EU	More
Xq28	rs3027878	A	Minor	CH17-340M24.3 e, NAA10 e, TREX2 e	2	rs17422	C	25149475	19329491	AS	More
Xq28	rs6643653	G	Ancestry dependent	FAM50A e, NAA10 e, TMEM187 e, TREX2 e	2	rs17422	C	25149475	19329491	AS	More
Xq28	rs6643807	C	Ancestry dependent	FAM50A e, NAA10 e	2	rs17422	C	25149475	19329491	AS	More
Xq28	rs80208125	G	Ancestry dependent	TMEM187n	4	rs17422	C	25149475	19329491	AS	More
