# Supplementary material for: Global discovery of lupus genetic risk variant allelic enhancer activity
Source: Nat Commun. 2021 Mar 12;12:1611. doi: 10.1038/s41467-021-21854-5 (PMC7955039; doi:10.1038/s41467-021-21854-5)
Supplement: Supplementary file 15 — Supplementary Data 13 [file 41467_2021_21854_MOESM15_ESM.xlsx]

## Sheet: README
Supplementary Data 13. RELI results of allelic enhancer variants (allelic enVars) in GM12878
Raw output for RELI analysis of allelic enVars in GM12878 ChIP-seq data.
Sheet_Name	Comment
TF	Result for transcription factor
non_TF	Result for histone modification
Column_Header	Comment
Target	Transcription factor/Histone modification targeted in the ChIP-seq
Overlap	Overlap count between the enVars and the ChIP-seq peaks
Total	The total number of enVars
Ratio	Ratio of Overlap divided by Total
Mean	Expected mean from 2000 permutation test
STD	Standard deviation from 2000 permutation test
Z_score	Z-score calculated from the simulated distribution
Enrichment	Enrichment of enVars vs background in the ChIP-seq peaks
p_Val	P-val calculated from the simulated 2000 permutation test distribution
Corrected_p_Val	Bonferroni adjusted p-val calculated from the simulated distribution
Cell_Source	Cell where ChIP-seq was performed
GEO_Accession_ID	GEO accession ID for the ChIP-seq

## Sheet: TF
Target	Overlap	Total	Ratio	Mean	STD	Z_score	Enrichment	p_Val	Corrected_p_Val	Cell_Source	GEO_Accession_ID
MED1	17	51	0.333333	1.30769	1.21624	12.9024	13	2.18286e-38	1.26169e-35	GM12878	GSM2443458
EP300	16	51	0.313725	1.28571	1.17995	12.4702	12.4444	5.42457e-36	3.1354e-33	GM12878	GSM935562
ARNT	14	51	0.27451	1	1.05925	12.2729	14	6.33235e-35	3.6601e-32	GM12878	GSM3634199
EP300	18	51	0.352941	1.63936	1.34863	12.1313	10.9799	3.60558e-34	2.08402e-31	GM12878	GSM1333964
CHD1	3	51	0.0588235	0.0539461	0.243078	12.1198	55.6111	4.14864e-34	2.39792e-31	GM12878	GSM2698643
ZNF687	14	51	0.27451	0.946054	1.08309	12.0525	14.7983	9.4091e-34	5.43846e-31	GM12878	GSM2828887
EP300	4	51	0.0784314	0.0959041	0.329838	11.8364	41.7083	1.26544e-32	7.31426e-30	GM12878	GSM1290184
SKIL	14	51	0.27451	1.03896	1.09794	11.8048	13.475	1.84269e-32	1.06507e-29	GM12878	GSM3635856
MAZ	14	51	0.27451	1.04595	1.09995	11.777	13.3849	2.56553e-32	1.48288e-29	GM12878	GSM935283
NIPBL	13	51	0.254902	0.984016	1.03041	11.6614	13.2112	1.00399e-31	5.80305e-29	GM12878	GSM2443453
MAX	13	51	0.254902	0.923077	1.03782	11.6368	14.0833	1.33966e-31	7.74323e-29	GM12878	GSM935518
TBL1XR1	14	51	0.27451	1.1029	1.12089	11.5061	12.6938	6.14602e-31	3.5524e-28	GM12878	GSM935653
EP300	9	51	0.176471	0.502498	0.739083	11.4974	17.9105	6.80075e-31	3.93084e-28	GM12878	GSM1333960
MED1	12	51	0.235294	0.872128	0.970377	11.4676	13.7595	9.59862e-31	5.548e-28	GM12878	GSM2443457
ATF7	15	51	0.294118	1.32368	1.21043	11.2988	11.3321	6.65286e-30	3.84536e-27	GM12878	GSM2824384
DPF2	15	51	0.294118	1.42957	1.21297	11.1878	10.4927	2.33913e-29	1.35202e-26	GM12878	GSM2827318
CUX1	10	51	0.196078	0.604396	0.839846	11.1873	16.5455	2.35274e-29	1.35988e-26	GM12878	GSM1003604
IKZF1	19	51	0.372549	1.96903	1.52907	11.1382	9.64942	4.08965e-29	2.36382e-26	GM12878	GSM2827350
EP300	11	51	0.215686	0.762238	0.92272	11.0952	14.4312	6.61843e-29	3.82545e-26	GM12878	GSM1333965
MYC	10	51	0.196078	0.692308	0.84097	11.0678	14.4444	8.98761e-29	5.19484e-26	GM12878	GSM754334
EP300	6	51	0.117647	0.255744	0.520124	11.044	23.4609	1.17179e-28	6.77293e-26	GM12878	GSM1290174
MAX	10	51	0.196078	0.64036	0.850017	11.0111	15.6162	1.68895e-28	9.76211e-26	GM12878	GSM754333
CREM	11	51	0.215686	0.82018	0.929318	10.9541	13.4117	3.17625e-28	1.83587e-25	GM12878	GSM2534514
RELA	13	51	0.254902	1.04895	1.09115	10.9527	12.3933	3.22333e-28	1.86308e-25	GM12878	GSM935478
NFATC3	11	51	0.215686	0.819181	0.929662	10.9511	13.428	3.28244e-28	1.89725e-25	GM12878	GSM3636351
TBP	11	51	0.215686	0.855145	0.931663	10.889	12.8633	6.50483e-28	3.75979e-25	GM12878	GSM935277
IKZF1	16	51	0.313725	1.72527	1.31585	10.8483	9.27389	1.01556e-27	5.86994e-25	GM12878	GSM2827349
POLR2A	10	51	0.196078	0.656344	0.862428	10.8341	15.2359	1.18607e-27	6.8555e-25	GM12878	GSM754330
DPF2	14	51	0.27451	1.32268	1.17165	10.82	10.5846	1.38367e-27	7.99763e-25	GM12878	GSM2827317
MTA2	14	51	0.27451	1.19481	1.18364	10.8185	11.7174	1.40746e-27	8.13513e-25	GM12878	GSM2423272
EP300	10	51	0.196078	0.674326	0.865927	10.7696	14.8296	2.3959e-27	1.38483e-24	GM12878	GSM935559
FOXM1	17	51	0.333333	1.93706	1.39966	10.7619	8.77617	2.60452e-27	1.50541e-24	GM12878	GSM1010731
PML	16	51	0.313725	1.63636	1.34001	10.719	9.77778	4.1437e-27	2.39506e-24	GM12878	GSM1010771
ZBTB40	14	51	0.27451	1.35365	1.18525	10.6698	10.3424	7.04577e-27	4.07246e-24	GM12878	GSM2423133
CREM	15	51	0.294118	1.44755	1.28043	10.5843	10.3623	1.76187e-26	1.01836e-23	GM12878	GSM2534513
EP300	14	51	0.27451	1.29371	1.20318	10.5606	10.8216	2.26967e-26	1.31187e-23	GM12878	GSM1290186
EP300	7	51	0.137255	0.362637	0.630367	10.5294	19.303	3.16311e-26	1.82828e-23	GM12878	GSM1333961
EP300	5	51	0.0980392	0.195804	0.460024	10.4434	25.5357	7.85809e-26	4.54197e-23	GM12878	GSM1290183
CHD2	13	51	0.254902	1.15684	1.13683	10.4177	11.2375	1.02903e-25	5.9478e-23	GM12878	GSM935378
NBN	15	51	0.294118	1.50949	1.29544	10.4139	9.93713	1.07176e-25	6.19479e-23	GM12878	GSM2423255
EED	14	51	0.27451	1.36364	1.21393	10.4094	10.2667	1.12281e-25	6.48984e-23	GM12878	GSM2527589
ZNF24	12	51	0.235294	1.05095	1.05281	10.3999	11.4183	1.24136e-25	7.17506e-23	GM12878	GSM2825079
ARID3A	10	51	0.196078	0.744256	0.890241	10.3969	13.4362	1.28073e-25	7.4026e-23	GM12878	GSM2828944
MXI1	12	51	0.235294	1.04995	1.05428	10.3863	11.4291	1.43121e-25	8.27238e-23	GM12878	GSM935431
EP300	12	51	0.235294	1.03097	1.05643	10.3831	11.6395	1.47952e-25	8.55162e-23	GM12878	GSM935294
BHLHE40	15	51	0.294118	1.53147	1.30202	10.3443	9.79452	2.22012e-25	1.28323e-22	GM12878	GSM935430
EP300	12	51	0.235294	1.00999	1.06391	10.3299	11.8813	2.58205e-25	1.49242e-22	GM12878	GSM1333963
EP300	10	51	0.196078	0.74026	0.90137	10.273	13.5088	4.66464e-25	2.69616e-22	GM12878	GSM1333966
ATF7	13	51	0.254902	1.21678	1.14715	10.2717	10.6839	4.7256e-25	2.7314e-22	GM12878	GSM2824383
CEBPB	13	51	0.254902	1.25175	1.1448	10.2623	10.3855	5.20952e-25	3.0111e-22	GM12878	GSM1010850
CREB1	17	51	0.333333	1.91608	1.47883	10.1999	8.87226	9.92705e-25	5.73783e-22	GM12878	GSM1010760
BHLHE40	15	51	0.294118	1.67233	1.31397	10.143	8.96953	1.77928e-24	1.02842e-21	GM12878	GSM2828892
IKZF2	15	51	0.294118	1.58342	1.32412	10.1325	9.47319	1.98234e-24	1.14579e-21	GM12878	GSM2827474
EP300	5	51	0.0980392	0.205794	0.477081	10.049	24.2961	4.63848e-24	2.68104e-21	GM12878	GSM1290175
ELF1	13	51	0.254902	1.24975	1.17114	10.0332	10.4021	5.44661e-24	3.14814e-21	GM12878	GSM2828782
ETV6	12	51	0.235294	1.0959	1.08756	10.0262	10.9499	5.84804e-24	3.38017e-21	GM12878	GSM2534229
IRF4	14	51	0.27451	1.51648	1.24819	10.0013	9.23188	7.52078e-24	4.34701e-21	GM12878	GSM803390
EP300	6	51	0.117647	0.305694	0.569612	9.99682	19.6275	7.86853e-24	4.54801e-21	GM12878	GSM803387
TBX21	11	51	0.215686	0.908092	1.01071	9.98492	12.1133	8.87208e-24	5.12806e-21	GM12878	GSM2423911
ZNF687	12	51	0.235294	1.08891	1.09411	9.97253	11.0202	1.00523e-23	5.81022e-21	GM12878	GSM2828888
EBNA2	7	51	0.137255	0.396603	0.667494	9.89282	17.6499	2.23634e-23	1.2926e-20	Mutu	GSM1153765
NR2F1	12	51	0.235294	1.17582	1.1032	9.8116	10.2056	5.01832e-23	2.90059e-20	GM12878	GSM2827371
EP300	12	51	0.235294	1.06993	1.11495	9.80323	11.2157	5.45226e-23	3.15141e-20	GM12878	GSM1333962
MEF2B	15	51	0.294118	1.74725	1.35316	9.79389	8.58491	5.98018e-23	3.45655e-20	GM12878	GSM3635406
MTA2	17	51	0.333333	2.07592	1.52585	9.7808	8.18912	6.80628e-23	3.93403e-20	GM12878	GSM2423273
TRIM22	12	51	0.235294	1.18981	1.10902	9.74747	10.0856	9.45583e-23	5.46547e-20	GM12878	GSM2424034
RELB	14	51	0.27451	1.5025	1.28306	9.74039	9.31782	1.01391e-22	5.86043e-20	GM12878	GSM2827374
CHD1	5	51	0.0980392	0.224775	0.490332	9.73876	22.2444	1.03031e-22	5.95517e-20	GM12878	GSM2698642
ELF1	13	51	0.254902	1.35564	1.2064	9.65219	9.58954	2.40595e-22	1.39064e-19	GM12878	GSM2828781
USF2	13	51	0.254902	1.46653	1.19546	9.64771	8.86444	2.51332e-22	1.4527e-19	GM12878	GSM2574799
TCF12	8	51	0.156863	0.586414	0.771217	9.61284	13.6422	3.52859e-22	2.03953e-19	GM12878	GSM2828546
IKZF1	9	51	0.176471	0.693307	0.864202	9.61198	12.9813	3.55833e-22	2.05671e-19	GM12878	GSM935442
BMI1	12	51	0.235294	1.17682	1.1277	9.59759	10.1969	4.09192e-22	2.36513e-19	GM12878	GSM2423532
GATAD2B	11	51	0.215686	1.01798	1.04196	9.58006	10.8057	4.8495e-22	2.80301e-19	GM12878	GSM2828562
ZBED1	6	51	0.117647	0.345654	0.590257	9.57946	17.3584	4.87767e-22	2.81929e-19	GM12878	GSM2527603
ZNF217	12	51	0.235294	1.1988	1.12758	9.57909	10.01	4.89517e-22	2.82941e-19	GM12878	GSM2828890
RELB	12	51	0.235294	1.18581	1.13112	9.56058	10.1196	5.85509e-22	3.38424e-19	GM12878	GSM2827375
CBFB	9	51	0.176471	0.692308	0.87019	9.54699	13	6.67623e-22	3.85886e-19	GM12878	GSM2534543
NFATC1	15	51	0.294118	1.81918	1.38574	9.51176	8.24547	9.37284e-22	5.4175e-19	GM12878	GSM1010779
IKZF2	15	51	0.294118	1.82118	1.3896	9.48389	8.23642	1.2249e-21	7.07992e-19	GM12878	GSM2827475
EP300	12	51	0.235294	1.20579	1.14	9.46858	9.95195	1.41839e-21	8.1983e-19	GM12878	GSM1290185
CBFB	10	51	0.196078	0.869131	0.966362	9.4487	11.5057	1.7153e-21	9.91443e-19	GM12878	GSM2534544
PAX5	13	51	0.254902	1.47453	1.22213	9.43065	8.8164	2.03779e-21	1.17784e-18	GM12878	GSM803391
GABPA	9	51	0.176471	0.694306	0.882302	9.41366	12.9626	2.39579e-21	1.38477e-18	GM12878	GSM1333969
REST	8	51	0.156863	0.57043	0.789484	9.41067	14.0245	2.46496e-21	1.42475e-18	GM12878	GSM1010744
MLLT1	13	51	0.254902	1.57143	1.21702	9.3906	8.27273	2.98289e-21	1.72411e-18	GM12878	GSM2423656
ZBED1	11	51	0.215686	1.09191	1.05619	9.38094	10.0741	3.26921e-21	1.8896e-18	GM12878	GSM2527604
ASH2L	6	51	0.117647	0.353646	0.603994	9.34835	16.9661	4.45108e-21	2.57272e-18	GM12878	GSM2701112
STAT3	8	51	0.156863	0.584416	0.794429	9.33449	13.6889	5.07404e-21	2.9328e-18	GM12878	GSM935557
BCL11A	12	51	0.235294	1.26074	1.15367	9.30881	9.51823	6.46385e-21	3.7361e-18	GM12878	GSM803388
IKZF1	13	51	0.254902	1.51049	1.2386	9.27618	8.60648	8.78339e-21	5.0768e-18	GM12878	GSM2424087
MEF2B	13	51	0.254902	1.4046	1.25106	9.2685	9.25533	9.43907e-21	5.45578e-18	GM12878	GSM3635405
SP1	14	51	0.27451	1.68332	1.34112	9.18386	8.31691	2.07961e-20	1.20201e-17	GM12878	GSM803363
EED	14	51	0.27451	1.58242	1.35257	9.18072	8.84722	2.1411e-20	1.23756e-17	GM12878	GSM2527588
POLR2A	13	51	0.254902	1.51449	1.25461	9.15467	8.58377	2.72627e-20	1.57579e-17	GM12878	GSM803485
SMAD1	8	51	0.156863	0.598402	0.810282	9.13459	13.3689	3.28269e-20	1.8974e-17	GM12878	GSM3636173
ZNF143	11	51	0.215686	1.11389	1.08398	9.12018	9.87534	3.74989e-20	2.16744e-17	GM12878	GSM2424176
BRD4	6	51	0.117647	0.366633	0.618422	9.10926	16.3651	4.1472e-20	2.39708e-17	GM12878	GSM1536175
STAT5A	15	51	0.294118	1.92208	1.43803	9.09435	7.80405	4.7577e-20	2.74995e-17	GM12878	GSM1010721
ATF2	15	51	0.294118	1.96603	1.44043	9.04865	7.62957	7.23741e-20	4.18322e-17	GM12878	GSM1010780
LARP7	10	51	0.196078	0.969031	1.006	8.97709	10.3196	1.39013e-19	8.03493e-17	GM12878	GSM2827348
HDGF	13	51	0.254902	1.53946	1.27777	8.96919	8.44452	1.49357e-19	8.63284e-17	GM12878	GSM2423092
NFIC	15	51	0.294118	1.93606	1.45736	8.96409	7.74768	1.56427e-19	9.0415e-17	GM12878	GSM1010881
TRIM22	12	51	0.235294	1.35664	1.18982	8.94533	8.84536	1.85421e-19	1.07174e-16	GM12878	GSM2424035
REST	3	51	0.0588235	0.103896	0.324337	8.92929	28.875	2.14373e-19	1.23908e-16	GM12878	GSM1290150
MTA3	16	51	0.313725	2.15485	1.55274	8.9166	7.42513	2.40411e-19	1.38957e-16	GM12878	GSM1010729
POLR2A	11	51	0.215686	1.14486	1.10634	8.90785	9.6082	2.60153e-19	1.50368e-16	GM12878	GSM935386
BMI1	8	51	0.156863	0.676324	0.826516	8.8609	11.8287	3.96856e-19	2.29383e-16	GM12878	GSM2423533
TCF12	12	51	0.235294	1.34466	1.20337	8.8546	8.92422	4.19907e-19	2.42707e-16	GM12878	GSM803389
GABPA	8	51	0.156863	0.674326	0.828149	8.84584	11.8637	4.54192e-19	2.62523e-16	GM12878	GSM2533924
ETV6	9	51	0.176471	0.821179	0.927896	8.81437	10.9599	6.01786e-19	3.47832e-16	GM12878	GSM2574796
IKZF2	15	51	0.294118	2.10789	1.46572	8.79573	7.11611	7.10635e-19	4.10747e-16	GM12878	GSM2828540
TCF3	10	51	0.196078	1.04995	1.02054	8.76991	9.52426	8.94019e-19	5.16743e-16	GM12878	GSM1010745
TBX21	13	51	0.254902	1.56244	1.30474	8.76616	8.32033	9.24323e-19	5.34259e-16	GM12878	GSM2423910
RAD21	15	51	0.294118	1.996	1.48795	8.73956	7.51502	1.1701e-18	6.76316e-16	GM12878	GSM1233911
NIPBL	9	51	0.176471	0.85015	0.934624	8.71992	10.5864	1.39197e-18	8.0456e-16	GM12878	GSM2443454
IKZF2	15	51	0.294118	2.14086	1.47822	8.69906	7.00653	1.67319e-18	9.67105e-16	GM12878	GSM2828541
BACH1	10	51	0.196078	0.981019	1.04146	8.65994	10.1935	2.3601e-18	1.36414e-15	GM12878	GSM2827284
LARP7	10	51	0.196078	0.983017	1.04245	8.64976	10.1728	2.58035e-18	1.49144e-15	GM12878	GSM2827347
IKZF1	16	51	0.313725	2.52647	1.56638	8.60169	6.33294	3.92742e-18	2.27005e-15	GM12878	GSM2424088
EBF1	13	51	0.254902	1.8012	1.30439	8.58546	7.21742	4.52382e-18	2.61477e-15	GM12878	GSM803386
RUNX3	19	51	0.372549	3.27373	1.83712	8.5603	5.80378	5.62869e-18	3.25338e-15	GM12878	GSM1010893
REST	7	51	0.137255	0.533467	0.755731	8.55666	13.1217	5.80903e-18	3.35762e-15	GM12878	GSM1333985
REST	3	51	0.0588235	0.113886	0.339142	8.51006	26.3421	8.69238e-18	5.0242e-15	GM12878	GSM1290156
ZNF143	13	51	0.254902	1.75624	1.32911	8.45964	7.40216	1.34106e-17	7.75132e-15	GM12878	GSM935613
ZNF207	9	51	0.176471	0.84016	0.964586	8.45942	10.7122	1.3435e-17	7.76542e-15	GM12878	GSM2423041
ARNT	9	51	0.176471	0.869131	0.962214	8.45017	10.3552	1.45445e-17	8.40673e-15	GM12878	GSM3634198
NFATC3	12	51	0.235294	1.48651	1.24421	8.4499	8.07258	1.45772e-17	8.42561e-15	GM12878	GSM3636352
ZNF217	11	51	0.215686	1.21079	1.16212	8.42358	9.08498	1.82579e-17	1.0553e-14	GM12878	GSM2828889
TAF1	5	51	0.0980392	0.303696	0.55828	8.4121	16.4638	2.01372e-17	1.16393e-14	GM12878	GSM803537
SMARCA5	13	51	0.254902	1.6983	1.35458	8.34332	7.65471	3.61159e-17	2.0875e-14	GM12878	GSM2828462
RB1	11	51	0.215686	1.24975	1.17028	8.33153	8.80176	3.99017e-17	2.30632e-14	GM12878	GSM2828962
POU2F2	14	51	0.27451	1.98302	1.44316	8.32685	7.05995	4.15098e-17	2.39926e-14	GM12878	GSM803534
EBF1	14	51	0.27451	1.995	1.44671	8.29812	7.01753	5.28838e-17	3.05668e-14	GM12878	GSM935375
SMARCA5	11	51	0.215686	1.34765	1.16577	8.27981	8.16234	6.16846e-17	3.56537e-14	GM12878	GSM2828461
PAX5	12	51	0.235294	1.50749	1.2713	8.25339	7.96024	7.69793e-17	4.4494e-14	GM12878	GSM803362
MLLT1	12	51	0.235294	1.55245	1.26866	8.23511	7.72973	8.96944e-17	5.18434e-14	GM12878	GSM2423657
PAX8	7	51	0.137255	0.546454	0.784914	8.22198	12.8099	1.00086e-16	5.78495e-14	GM12878	GSM3635630
SMAD5	6	51	0.117647	0.41958	0.679541	8.21204	14.3	1.08731e-16	6.28463e-14	GM12878	GSM2527634
ETV6	6	51	0.117647	0.44955	0.678013	8.18634	13.3467	1.34644e-16	7.78243e-14	GM12878	GSM2574795
CHD1	7	51	0.137255	0.607393	0.782755	8.16681	11.5247	1.58331e-16	9.15155e-14	GM12878	GSM935301
RCOR1	9	51	0.176471	0.949051	0.987118	8.15602	9.48316	1.73128e-16	1.00068e-13	GM12878	GSM935583
RAD21	11	51	0.215686	1.39061	1.18418	8.11484	7.9102	2.4322e-16	1.40581e-13	GM12878	GSM935332
CBX5	11	51	0.215686	1.36064	1.19198	8.08687	8.08443	3.06093e-16	1.76922e-13	GM12878	GSM2533959
BHLHE40	9	51	0.176471	0.955045	1.00049	8.04103	9.42364	4.4544e-16	2.57464e-13	GM12878	GSM2828893
ZNF622	3	51	0.0588235	0.127872	0.357257	8.03939	23.4609	4.51416e-16	2.60919e-13	GM12878	GSM3634207
TARDBP	11	51	0.215686	1.30869	1.2131	7.98887	8.40534	6.809e-16	3.9356e-13	GM12878	GSM2423454
NKRF	8	51	0.156863	0.762238	0.910721	7.94729	10.4954	9.53187e-16	5.50942e-13	GM12878	GSM2828691
ZNF597	7	51	0.137255	0.628372	0.804832	7.91672	11.1399	1.21929e-15	7.04748e-13	GM12878	GSM2574797
RAD21	13	51	0.254902	2.003	1.39104	7.9056	6.49027	1.33322e-15	7.70604e-13	GM12878	GSM1233913
RELA	9	51	0.176471	1.004	1.02176	7.82575	8.96418	2.52316e-15	1.45838e-12	GM12878	GSM2628088
ZBTB40	6	51	0.117647	0.525475	0.702567	7.79218	11.4183	3.29326e-15	1.9035e-12	GM12878	GSM2423132
SRF	9	51	0.176471	1.003	1.03489	7.72742	8.97311	5.48754e-15	3.1718e-12	GM12878	GSM3634177
POLR2A	7	51	0.137255	0.66034	0.821289	7.71916	10.6006	5.85495e-15	3.38416e-12	GM12878	GSM748529
POLR2A	7	51	0.137255	0.676324	0.824093	7.6735	10.3501	8.36823e-15	4.83684e-12	GM12878	GSM822270
CHD4	4	51	0.0784314	0.233766	0.493253	7.6355	17.1111	1.12474e-14	6.50102e-12	GM12878	GSM2700598
MYB	3	51	0.0588235	0.143856	0.375879	7.59858	20.8542	1.49698e-14	8.65254e-12	GM12878	GSM2424008
NR2F1	10	51	0.196078	1.26773	1.14989	7.594	7.8881	1.55089e-14	8.96412e-12	GM12878	GSM2827370
BACH1	7	51	0.137255	0.682318	0.833653	7.57831	10.2592	1.75038e-14	1.01172e-11	GM12878	GSM2827283
TARDBP	10	51	0.196078	1.18781	1.16305	7.57678	8.41884	1.77125e-14	1.02378e-11	GM12878	GSM2423453
NFKB2	10	51	0.196078	1.33267	1.15075	7.53191	7.50375	2.50018e-14	1.4451e-11	GM12878	GSM2628097
BATF	12	51	0.235294	1.74625	1.36145	7.53148	6.87185	2.50833e-14	1.44982e-11	GM12878	GSM803538
ZNF143	8	51	0.156863	0.879121	0.945713	7.52964	9.1	2.54405e-14	1.47046e-11	GM12878	GSM2424177
SKIL	9	51	0.176471	1.08791	1.05084	7.5293	8.27273	2.55062e-14	1.47426e-11	GM12878	GSM3635855
ZSCAN29	5	51	0.0980392	0.352647	0.62331	7.45592	14.1785	4.46201e-14	2.57904e-11	GM12878	GSM2827163
GABPA	6	51	0.117647	0.516484	0.737549	7.43479	11.617	5.23687e-14	3.02691e-11	GM12878	GSM1333971
ZNF592	7	51	0.137255	0.716284	0.848189	7.40839	9.77266	6.39201e-14	3.69458e-11	GM12878	GSM2825533
REST	4	51	0.0784314	0.253746	0.511418	7.32523	15.7638	1.19247e-13	6.89247e-11	GM12878	GSM1333997
PKNOX1	8	51	0.156863	0.895105	0.973646	7.29721	8.9375	1.46901e-13	8.49085e-11	GM12878	GSM2423883
E2F8	6	51	0.117647	0.513487	0.753703	7.27941	11.6848	1.67639e-13	9.68953e-11	GM12878	GSM3636129
STAT1	6	51	0.117647	0.558442	0.756856	7.18969	10.7442	3.247e-13	1.87677e-10	GM12878	GSM935612
HSF1	3	51	0.0588235	0.154845	0.396231	7.18055	19.3742	3.47168e-13	2.00663e-10	GM12878	GSM2824358
RELA	3	51	0.0588235	0.150849	0.397771	7.16279	19.8874	3.95253e-13	2.28456e-10	GM12878	GSM486316
REST	6	51	0.117647	0.563437	0.763035	7.12492	10.6489	5.20691e-13	3.00959e-10	GM12878	GSM1333987
REST	4	51	0.0784314	0.271728	0.525443	7.09549	14.7206	6.44478e-13	3.72508e-10	GM12878	GSM1333994
FOXK2	7	51	0.137255	0.77023	0.879291	7.08499	9.0882	6.95263e-13	4.01862e-10	GM12878	GSM2828910
HDAC6	4	51	0.0784314	0.260739	0.528154	7.07986	15.341	7.21485e-13	4.17018e-10	GM12878	GSM3498430
REST	3	51	0.0588235	0.153846	0.402874	7.06462	19.5	8.05279e-13	4.65451e-10	GM12878	GSM1290148
RAD51	9	51	0.176471	1.20879	1.10606	7.04413	7.44545	9.33133e-13	5.39351e-10	GM12878	GSM2827520
JUND	5	51	0.0980392	0.408591	0.655657	7.00276	12.2372	1.25484e-12	7.253e-10	GM12878	GSM1003634
EP300	1	51	0.0196078	0.01998	0.140001	7.00007	50.05	1.27916e-12	7.39355e-10	GM12878	GSM1290179
RELB	9	51	0.176471	1.2028	1.11438	6.99693	7.48256	1.30818e-12	7.56129e-10	GM12878	GSM2628091
SPI1	10	51	0.196078	1.44356	1.22518	6.98384	6.92734	1.43612e-12	8.30078e-10	GM12878	GSM1334007
TCF7	4	51	0.0784314	0.286713	0.533585	6.95912	13.9512	1.71197e-12	9.89517e-10	GM12878	GSM2534079
GATAD2B	8	51	0.156863	1.01199	1.0069	6.9401	7.90523	1.95917e-12	1.1324e-09	GM12878	GSM2828563
ESRRA	6	51	0.117647	0.561439	0.783882	6.93798	10.6868	1.9887e-12	1.14947e-09	GM12878	GSM1003605
REST	3	51	0.0588235	0.158841	0.409566	6.937	18.8868	2.00257e-12	1.15749e-09	GM12878	GSM1290155
KLF5	5	51	0.0980392	0.412587	0.665283	6.89543	12.1186	2.68509e-12	1.55198e-09	GM12878	GSM3636349
SMC1A	12	51	0.235294	2.04396	1.44778	6.87677	5.87097	3.0613e-12	1.76943e-09	GM12878	GSM2443456
SIN3A	6	51	0.117647	0.622378	0.783108	6.86702	9.64045	3.2778e-12	1.89457e-09	GM12878	GSM935331
TCF7	7	51	0.137255	0.796204	0.903563	6.86593	8.79172	3.30303e-12	1.90915e-09	GM12878	GSM2534080
ELK1	5	51	0.0980392	0.46953	0.665823	6.80431	10.6489	5.07666e-12	2.93431e-09	GM12878	GSM935345
ZNF24	8	51	0.156863	1.04595	1.02854	6.76111	7.64852	6.84685e-12	3.95748e-09	GM12878	GSM2825080
CBX5	9	51	0.176471	1.23776	1.15473	6.7221	7.27119	8.95649e-12	5.17685e-09	GM12878	GSM2533960
PKNOX1	9	51	0.176471	1.34765	1.15022	6.65292	6.67828	1.43672e-11	8.30424e-09	GM12878	GSM2423884
ETV6	7	51	0.137255	0.82018	0.929318	6.64984	8.53471	1.46703e-11	8.47944e-09	GM12878	GSM2534228
REL	5	51	0.0980392	0.476523	0.683885	6.61438	10.4927	1.8655e-11	1.07826e-08	GM12878	GSM2628092
DRAP1	5	51	0.0980392	0.443556	0.690696	6.59689	11.2725	2.0994e-11	1.21345e-08	GM12878	GSM2574793
JUNB	8	51	0.156863	1.1029	1.05943	6.51017	7.25362	3.7532e-11	2.16935e-08	GM12878	GSM2534599
ZBTB33	5	51	0.0980392	0.446553	0.706676	6.44347	11.1969	5.83848e-11	3.37464e-08	GM12878	GSM1334009
RFX5	5	51	0.0980392	0.462537	0.704872	6.43728	10.8099	6.0816e-11	3.51516e-08	GM12878	GSM935556
HCFC1	5	51	0.0980392	0.492507	0.701565	6.42491	10.1521	6.59745e-11	3.81332e-08	GM12878	GSM2423596
REST	3	51	0.0588235	0.185814	0.439817	6.39855	16.1452	7.84322e-11	4.53338e-08	GM12878	GSM1290147
TRIM22	6	51	0.117647	0.658342	0.838542	6.37017	9.11381	9.44075e-11	5.45675e-08	GM12878	GSM2423785
USF2	6	51	0.117647	0.673327	0.84981	6.26807	8.91098	1.82773e-10	1.05643e-07	GM12878	GSM935558
HDGF	8	51	0.156863	1.15584	1.10168	6.2125	6.92135	2.60743e-10	1.5071e-07	GM12878	GSM2423093
FOXK2	6	51	0.117647	0.728272	0.854453	6.16971	8.23868	3.42074e-10	1.97719e-07	GM12878	GSM2828909
ZNF384	7	51	0.137255	0.909091	0.988295	6.16305	7.7	3.56792e-10	2.06226e-07	GM12878	GSM1003602
POLR2A-S2P	6	51	0.117647	0.73027	0.858588	6.13767	8.21614	4.18696e-10	2.42006e-07	GM12878	GSM935608
SMC1A	10	51	0.196078	1.91708	1.32141	6.1169	5.21626	4.77068e-10	2.75745e-07	GM12878	GSM2443455
SPI1	9	51	0.176471	1.61339	1.21794	6.06484	5.57833	6.60441e-10	3.81735e-07	GM12878	GSM1334006
STAT1	4	51	0.0784314	0.351648	0.603506	6.04526	11.375	7.4585e-10	4.31101e-07	GM12878	GSM2423328
NKRF	6	51	0.117647	0.725275	0.872611	6.04476	8.27273	7.48167e-10	4.32441e-07	GM12878	GSM2828690
ZBTB2	10	51	0.196078	1.93906	1.33988	6.01616	5.15714	8.93028e-10	5.1617e-07	GM12878	GSM2574750
SMC3	9	51	0.176471	1.5974	1.24369	5.95215	5.63415	1.32324e-09	7.64834e-07	GM12878	GSM935376
ARID3A	5	51	0.0980392	0.558442	0.750221	5.92034	8.95349	1.60643e-09	9.28516e-07	GM12878	GSM2828943
REL	8	51	0.156863	1.33966	1.1439	5.82247	5.97166	2.89928e-09	1.67579e-06	GM12878	GSM2628093
REST	2	51	0.0392157	0.100899	0.326817	5.8109	19.8218	3.10681e-09	1.79574e-06	GM12878	GSM1333995
ZFP36	4	51	0.0784314	0.380619	0.629273	5.75169	10.5092	4.4178e-09	2.55349e-06	GM12878	GSM3636248
ATF2	4	51	0.0784314	0.396603	0.636827	5.65836	10.0856	7.64125e-09	4.41664e-06	GM12878	GSM3636343
TARDBP	5	51	0.0980392	0.587413	0.78141	5.64696	8.5119	8.16567e-09	4.71976e-06	GM12878	GSM2527392
REST	2	51	0.0392157	0.117882	0.334798	5.62165	16.9661	9.45728e-09	5.46631e-06	GM12878	GSM1290151
ASH2L	2	51	0.0392157	0.116883	0.336637	5.5939	17.1111	1.1101e-08	6.41636e-06	GM12878	GSM2701110
GABPA	3	51	0.0588235	0.268731	0.490623	5.56694	11.1636	1.29629e-08	7.49256e-06	GM12878	GSM1333970
NBN	8	51	0.156863	1.4016	1.21019	5.45237	5.70777	2.48511e-08	1.43639e-05	GM12878	GSM2423256
HSF1	1	51	0.0196078	0.032967	0.17864	5.41332	30.3333	3.09335e-08	1.78795e-05	GM12878	GSM2824359
HMG20A	4	51	0.0784314	0.436563	0.658955	5.40771	9.16247	3.19182e-08	1.84487e-05	GM12878	GSM2574792
NRF1	4	51	0.0784314	0.444555	0.665712	5.34081	8.99775	4.62654e-08	2.67414e-05	GM12878	GSM935309
NR2C1	4	51	0.0784314	0.431568	0.669001	5.33397	9.26852	4.80442e-08	2.77696e-05	GM12878	GSM2828959
GABPA	6	51	0.117647	0.884116	0.959457	5.33206	6.78644	4.85517e-08	2.80629e-05	GM12878	GSM2533923
REST	4	51	0.0784314	0.430569	0.677809	5.26613	9.29002	6.96637e-08	4.02656e-05	GM12878	GSM1333989
ZFP36	4	51	0.0784314	0.442557	0.675979	5.26266	9.03837	7.09947e-08	4.10349e-05	GM12878	GSM3636249
KAT2A	1	51	0.0196078	0.034965	0.183783	5.25095	28.6	7.56603e-08	4.37316e-05	GM12878	GSM935415
REST	3	51	0.0588235	0.274725	0.521009	5.23076	10.92	8.44066e-08	4.8787e-05	GM12878	GSM1333991
GABPA	3	51	0.0588235	0.265734	0.524704	5.21106	11.2895	9.38826e-08	5.42641e-05	GM12878	GSM1333955
PAX8	5	51	0.0980392	0.694306	0.828527	5.1968	7.20144	1.01372e-07	5.85929e-05	GM12878	GSM3635631
MAFK	4	51	0.0784314	0.477522	0.694078	5.07505	8.37657	1.93701e-07	0.000111959	GM12878	GSM1003616
TARDBP	4	51	0.0784314	0.506494	0.697286	5.01015	7.89744	2.7194e-07	0.000157181	GM12878	GSM2527393
REST	3	51	0.0588235	0.301698	0.53934	5.00297	9.94371	2.82262e-07	0.000163148	GM12878	GSM1333996
E4F1	3	51	0.0588235	0.295704	0.542652	4.98348	10.1453	3.12258e-07	0.000180485	GM12878	GSM3636409
RAD51	4	51	0.0784314	0.4995	0.703029	4.97917	8.008	3.19291e-07	0.00018455	GM12878	GSM2827519
ZBTB33	4	51	0.0784314	0.508492	0.702978	4.96674	7.8664	3.40438e-07	0.000196773	GM12878	GSM3634151
NFXL1	3	51	0.0588235	0.28971	0.553158	4.89966	10.3552	4.80002e-07	0.000277441	GM12878	GSM2828830
RAD21	7	51	0.137255	1.35664	1.16262	4.85401	5.15979	6.04943e-07	0.000349657	GM12878	GSM1233912
CHD4	2	51	0.0392157	0.147852	0.38745	4.78035	13.527	8.74964e-07	0.000505729	GM12878	GSM2700599
REST	2	51	0.0392157	0.147852	0.395118	4.68759	13.527	1.38223e-06	0.000798927	GM12878	GSM1290146
ZNF622	2	51	0.0392157	0.145854	0.39586	4.68384	13.7123	1.40775e-06	0.000813679	GM12878	GSM3634208
PBX3	6	51	0.117647	1.10889	1.05125	4.65265	5.41081	1.63847e-06	0.000947037	GM12878	GSM803532
REST	2	51	0.0392157	0.156843	0.397964	4.63146	12.7516	1.81546e-06	0.00104934	GM12878	GSM1333993
STAT2	3	51	0.0588235	0.330669	0.577537	4.62193	9.07251	1.90098e-06	0.00109876	GM12878	GSM2574755
REST	2	51	0.0392157	0.166833	0.398922	4.5953	11.988	2.16064e-06	0.00124885	GM12878	GSM1333990
CTCF	7	51	0.137255	1.5045	1.19592	4.5952	4.65272	2.16165e-06	0.00124943	GM12878	GSM2040765
CTCF	9	51	0.176471	2.17982	1.48917	4.57985	4.12878	2.32657e-06	0.00134476	GM12878	GSM935611
ZMYM3	3	51	0.0588235	0.348651	0.580793	4.56505	8.60458	2.4969e-06	0.00144321	GM12878	GSM2574790
ZNF592	4	51	0.0784314	0.579421	0.760221	4.49945	6.90345	3.40642e-06	0.00196891	GM12878	GSM2825532
E2F8	3	51	0.0588235	0.362637	0.599469	4.3995	8.27273	5.42501e-06	0.00313566	GM12878	GSM3636128
YY1	2	51	0.0392157	0.160839	0.418455	4.39512	12.4348	5.53562e-06	0.00319959	GM12878	GSM935482
GABPA	3	51	0.0588235	0.353646	0.607297	4.3576	8.48305	6.57493e-06	0.00380031	GM12878	GSM1333972
RB1	3	51	0.0588235	0.375624	0.605611	4.33343	7.9867	7.34016e-06	0.00424261	GM12878	GSM2828963
EP300	2	51	0.0392157	0.183816	0.422111	4.30262	10.8804	8.43952e-06	0.00487804	GM12878	GSM1334003
CEBPB	1	51	0.0196078	0.0529471	0.22404	4.22716	18.8868	1.18327e-05	0.00683931	GM12878	GSM2423855
SIX5	3	51	0.0588235	0.360639	0.625147	4.22198	8.31856	1.21082e-05	0.00699853	GM12878	GSM803338
SPI1	8	51	0.156863	2.17483	1.398	4.16679	3.67846	1.54459e-05	0.00892775	GM12878	GSM803531
HDAC2	2	51	0.0392157	0.187812	0.436682	4.1499	10.6489	1.66309e-05	0.00961268	GM12878	GSM2827240
REST	2	51	0.0392157	0.192807	0.435647	4.1483	10.3731	1.67479e-05	0.00968026	GM12878	GSM1333959
SMAD5	3	51	0.0588235	0.3996	0.635736	4.09038	7.5075	2.15335e-05	0.0124463	GM12878	GSM2527633
REST	2	51	0.0392157	0.204795	0.439337	4.08617	9.76585	2.19278e-05	0.0126743	GM12878	GSM1333988
ZSCAN29	3	51	0.0588235	0.398601	0.643396	4.04323	7.52632	2.63596e-05	0.0152359	GM12878	GSM2827164
EP300	1	51	0.0196078	0.0579421	0.233751	4.03018	17.2586	2.78667e-05	0.0161069	GM12878	GSM1290177
CTCF	7	51	0.137255	1.77223	1.29849	4.02605	3.94983	2.83609e-05	0.0163926	GM12878	GSM822312
SREBF2	2	51	0.0392157	0.201798	0.450818	3.98875	9.91089	3.32106e-05	0.0191957	GM12878	GSM1003603
KLF5	3	51	0.0588235	0.431568	0.653883	3.92797	6.95139	4.28328e-05	0.0247574	GM12878	GSM3636348
SPI1	6	51	0.117647	1.42557	1.16564	3.92441	4.20883	4.3472e-05	0.0251268	GM12878	GSM1334005
TRIM22	5	51	0.0980392	1.02498	1.0131	3.92362	4.87817	4.36145e-05	0.0252092	GM12878	GSM2423786
CEBPZ	1	51	0.0196078	0.0609391	0.239338	3.92358	16.4098	4.36223e-05	0.0252137	GM12878	GSM2423351
CTCF	6	51	0.117647	1.4006	1.18252	3.88948	4.28388	5.02292e-05	0.0290324	GM12878	GSM2040764
REST	2	51	0.0392157	0.196803	0.467151	3.85999	10.1624	5.66959e-05	0.0327702	GM12878	GSM1334000
WRNIP1	4	51	0.0784314	0.764236	0.860442	3.76059	5.23399	8.4758e-05	0.0489901	GM12878	GSM935492
ZNF207	3	51	0.0588235	0.482517	0.678192	3.71205	6.21739	0.000102793	0.0594145	GM12878	GSM2423040
REST	2	51	0.0392157	0.225774	0.478513	3.70779	8.85841	0.000104539	0.0604236	GM12878	GSM1333992
RELB	7	51	0.137255	1.88711	1.38212	3.69932	3.70937	0.000108089	0.0624756	GM12878	GSM2628090
SRF	2	51	0.0392157	0.235764	0.482037	3.65996	8.48305	0.000126128	0.0729017	GM12878	GSM803350
ZMYM3	1	51	0.0196078	0.0669331	0.257906	3.61786	14.9403	0.000148526	0.0858481	GM12878	GSM2574774
CEBPB	1	51	0.0196078	0.0689311	0.257379	3.61751	14.5072	0.000148727	0.0859643	GM12878	GSM2423854
MYB	1	51	0.0196078	0.0689311	0.257379	3.61751	14.5072	0.000148727	0.0859643	GM12878	GSM2424009
NR2C1	3	51	0.0588235	0.495504	0.722655	3.46569	6.05444	0.000264438	0.152845	GM12878	GSM2828958
MYC	2	51	0.0392157	0.283716	0.509337	3.36964	7.0493	0.000376332	0.21752	GM12878	GSM822290
IRF3	2	51	0.0392157	0.277722	0.524207	3.28549	7.20144	0.000509025	0.294217	GM12878	GSM2423442
ZBTB33	2	51	0.0392157	0.275724	0.525262	3.2827	7.25362	0.000514096	0.297147	GM12878	GSM1334011
SMAD1	2	51	0.0392157	0.272727	0.53155	3.2495	7.33333	0.000578037	0.334105	GM12878	GSM3636174
BATF	3	51	0.0588235	0.562438	0.759176	3.2108	5.33393	0.000661826	0.382536	GM12878	GSM2574766
TCF12	3	51	0.0588235	0.544456	0.768291	3.19611	5.51009	0.000696468	0.402559	GM12878	GSM2828545
BCLAF1	2	51	0.0392157	0.295704	0.546325	3.11956	6.76351	0.000905603	0.523439	GM12878	GSM2827288
REST	1	51	0.0196078	0.0899101	0.296493	3.06952	11.1222	0.00107203	0.619634	GM12878	GSM1333999
IRF3	1	51	0.0196078	0.0919081	0.295879	3.06913	10.8804	0.00107341	0.620431	GM12878	GSM935651
JUNB	4	51	0.0784314	1.003	0.991459	3.02282	3.98805	0.00125215	0.723744	GM12878	GSM2534598
ZBTB33	2	51	0.0392157	0.330669	0.577537	2.89043	6.04834	0.00192356	1	GM12878	GSM803392
SREBF1	2	51	0.0392157	0.324675	0.586072	2.85856	6.16	0.00212782	1	GM12878	GSM1003617
NFYB	3	51	0.0588235	0.706294	0.830452	2.762	4.24752	0.00287244	1	GM12878	GSM935507
ATF2	2	51	0.0392157	0.37962	0.611346	2.65051	5.26842	0.00401851	1	GM12878	GSM3636342
BCLAF1	2	51	0.0392157	0.361638	0.623768	2.62655	5.53039	0.00431271	1	GM12878	GSM2827287
YBX1	1	51	0.0196078	0.111888	0.342737	2.59124	8.9375	0.0047816	1	GM12878	GSM2423159
ZBTB33	1	51	0.0196078	0.125874	0.346612	2.52191	7.94444	0.0058359	1	GM12878	GSM1334012
E2F4	2	51	0.0392157	0.404595	0.638074	2.50034	4.94321	0.00620366	1	GM12878	GSM935330
STAT1	2	51	0.0392157	0.428571	0.65509	2.3988	4.66667	0.00822449	1	GM12878	GSM2423327
EBNA2	2	51	0.0392157	0.472527	0.65992	2.31463	4.23256	0.0103165	1	GM12878	GSM2039170
CTCF	4	51	0.0784314	1.3976	1.14444	2.27394	2.86204	0.0114848	1	GM12878	GSM733752
CTCF	4	51	0.0784314	1.38162	1.16027	2.2567	2.89516	0.0120133	1	GM12878	GSM749706
ZBTB33	1	51	0.0196078	0.146853	0.38133	2.23729	6.80952	0.0126336	1	GM12878	GSM1334010
FOS	1	51	0.0196078	0.142857	0.395691	2.16619	7	0.0151483	1	GM12878	GSM935409
MYC	1	51	0.0196078	0.152847	0.39448	2.14752	6.54248	0.015876	1	GM12878	GSM748526
EGR1	2	51	0.0392157	0.487512	0.707173	2.13878	4.10246	0.0162268	1	GM12878	GSM1010730
EP300	1	51	0.0196078	0.156843	0.395444	2.13218	6.3758	0.016496	1	GM12878	GSM1334001
NFXL1	1	51	0.0196078	0.163836	0.398912	2.09611	6.10366	0.0180362	1	GM12878	GSM2828829
REST	1	51	0.0196078	0.150849	0.407703	2.08277	6.62914	0.0186362	1	GM12878	GSM803349
SPI1	2	51	0.0392157	0.493506	0.739059	2.03839	4.05263	0.0207552	1	GM12878	GSM1334008
SPI1	1	51	0.0196078	0.18981	0.421825	1.92068	5.26842	0.0273861	1	GM12878	GSM1333967
BRCA1	1	51	0.0196078	0.184815	0.434522	1.87605	5.41081	0.0303242	1	GM12878	GSM935377
USF1	1	51	0.0196078	0.187812	0.436682	1.85991	5.32447	0.0314494	1	GM12878	GSM803347
E4F1	1	51	0.0196078	0.203796	0.43177	1.84404	4.90686	0.0325883	1	GM12878	GSM3636408
RXRA	1	51	0.0196078	0.190809	0.447834	1.8069	5.24084	0.0353891	1	GM12878	GSM803341
IRF3	1	51	0.0196078	0.241758	0.481139	1.57593	4.13636	0.0575208	1	GM12878	GSM2423441
HCFC1	1	51	0.0196078	0.293706	0.547403	1.29026	3.40476	0.0984798	1	GM12878	GSM2423595
NR2C2	1	51	0.0196078	0.363636	0.604679	1.0524	2.75	0.146308	1	GM12878	GSM935480
CTCF	2	51	0.0392157	1.04595	1.02171	0.933776	1.91213	0.17521	1	GM12878	GSM749704
GABPA	1	51	0.0196078	0.418581	0.628979	0.924385	2.38902	0.177643	1	GM12878	GSM803356
NFKB1	2	51	0.0392157	1.62038	1.2481	0.30416	1.23428	0.380503	1	GM12878	GSM2628094
EZH2	0	51	0	0.114885	0.331343	0	0	0.5	1	GM12878	GSM1003498
REST	0	51	0	0.0999001	0.313065	0	0	0.5	1	GM12878	GSM1290149
REST	0	51	0	0.0579421	0.233751	0	0	0.5	1	GM12878	GSM1290152
REST	0	51	0	0.0549451	0.236597	0	0	0.5	1	GM12878	GSM1290153
REST	0	51	0	0.0669331	0.261755	0	0	0.5	1	GM12878	GSM1290154
REST	0	51	0	0.0549451	0.227987	0	0	0.5	1	GM12878	GSM1290157
EP300	0	51	0	0.00799201	0.0890846	0	0	0.5	1	GM12878	GSM1290173
EP300	0	51	0	0.00899101	0.0944409	0	0	0.5	1	GM12878	GSM1290176
EP300	0	51	0	0.010989	0.104303	0	0	0.5	1	GM12878	GSM1290178
EP300	0	51	0	0.028971	0.167809	0	0	0.5	1	GM12878	GSM1290180
EP300	0	51	0	0.00799201	0.0890846	0	0	0.5	1	GM12878	GSM1290181
EP300	0	51	0	0.004995	0.0705339	0	0	0.5	1	GM12878	GSM1290182
ZBTB33	0	51	0	0.016983	0.129272	0	0	0.5	1	GM12878	GSM1333968
REST	0	51	0	0.13986	0.377385	0	0	0.5	1	GM12878	GSM1333986
REST	0	51	0	0.121878	0.342244	0	0	0.5	1	GM12878	GSM1333998
EP300	0	51	0	0.00699301	0.083373	0	0	0.5	1	GM12878	GSM1334002
EP300	0	51	0	0.016983	0.129272	0	0	0.5	1	GM12878	GSM1334004
YBX1	0	51	0	0.172827	0.411219	0	0	0.5	1	GM12878	GSM2423160
CEBPZ	0	51	0	0.031968	0.176003	0	0	0.5	1	GM12878	GSM2423352
UBTF	0	51	0	0.03996	0.195963	0	0	0.5	1	GM12878	GSM2423511
UBTF	0	51	0	0.036963	0.193991	0	0	0.5	1	GM12878	GSM2423512
ETV6	0	51	0	0.018981	0.136526	0	0	0.5	1	GM12878	GSM2423723
ETV6	0	51	0	0.018981	0.136526	0	0	0.5	1	GM12878	GSM2423724
TSC22D4	0	51	0	0.03996	0.195963	0	0	0.5	1	GM12878	GSM2574754
HMG20A	0	51	0	0.043956	0.2051	0	0	0.5	1	GM12878	GSM2574775
ZNF18	0	51	0	0.198801	0.442084	0	0	0.5	1	GM12878	GSM2574789
BATF3	0	51	0	0.261738	0.511297	0	0	0.5	1	GM12878	GSM2574791
TP73	0	51	0	0.0529471	0.22846	0	0	0.5	1	GM12878	GSM2574794
TSC22D4	0	51	0	0.0699301	0.262878	0	0	0.5	1	GM12878	GSM2574798
BZLF1	0	51	0	0.0809191	0.272847	0	0	0.5	1	GM12878	GSM2587519
EBNA1	0	51	0	0.0579421	0.233751	0	0	0.5	1	GM12878	GSM2587520
RBBP5	0	51	0	0.0769231	0.270327	0	0	0.5	1	GM12878	GSM2698583
RBBP5	0	51	0	0.044955	0.207309	0	0	0.5	1	GM12878	GSM2698584
CTBP1	0	51	0	0.011988	0.108886	0	0	0.5	1	GM12878	GSM2698613
CTBP1	0	51	0	0.014985	0.121553	0	0	0.5	1	GM12878	GSM2698614
KDM1A	0	51	0	0.00999001	0.0994992	0	0	0.5	1	GM12878	GSM2698628
KDM1A	0	51	0	0.028971	0.167809	0	0	0.5	1	GM12878	GSM2698629
CBX8	0	51	0	0.013986	0.117491	0	0	0.5	1	GM12878	GSM2699579
CBX8	0	51	0	0.00799201	0.0890846	0	0	0.5	1	GM12878	GSM2699580
NSD2	0	51	0	0.00799201	0.0890846	0	0	0.5	1	GM12878	GSM2699914
NSD2	0	51	0	0.016983	0.129272	0	0	0.5	1	GM12878	GSM2699915
CBX3	0	51	0	0.030969	0.178997	0	0	0.5	1	GM12878	GSM2700372
CBX3	0	51	0	0.013986	0.117491	0	0	0.5	1	GM12878	GSM2700373
CHD7	0	51	0	0.027972	0.164975	0	0	0.5	1	GM12878	GSM2700562
CHD7	0	51	0	0.038961	0.193599	0	0	0.5	1	GM12878	GSM2700563
KDM5A	0	51	0	0.020979	0.143386	0	0	0.5	1	GM12878	GSM2701788
KDM5A	0	51	0	0.0529471	0.22846	0	0	0.5	1	GM12878	GSM2701789
HDAC2	0	51	0	0.0929071	0.303907	0	0	0.5	1	GM12878	GSM2827241
IRF5	0	51	0	0.172827	0.416054	0	0	0.5	1	GM12878	GSM2828846
IRF5	0	51	0	0.0839161	0.284519	0	0	0.5	1	GM12878	GSM2828847
SUZ12	0	51	0	0.136863	0.366401	0	0	0.5	1	GM12878	GSM3498322
MYC	0	51	0	0.0919081	0.295879	0	0	0.5	1	GM12878	GSM748527
JUND	0	51	0	0.1998	0.431323	0	0	0.5	1	GM12878	GSM754331
FOS	0	51	0	0.047952	0.213772	0	0	0.5	1	GM12878	GSM754332
SUPT20H	0	51	0	0.017982	0.132952	0	0	0.5	1	GM12878	GSM769221
ATF3	0	51	0	0.0759241	0.279696	0	0	0.5	1	GM12878	GSM803508
POLR3A	0	51	0	0.017982	0.140272	0	0	0.5	1	GM12878	GSM935316
ZNF274	0	51	0	0.00899101	0.0944409	0	0	0.5	1	GM12878	GSM935349
SUPT20H	0	51	0	0.01998	0.140001	0	0	0.5	1	GM12878	GSM935417
ZZZ3	0	51	0	0.0519481	0.222033	0	0	0.5	1	GM12878	GSM935483
NFYA	0	51	0	0.136863	0.366401	0	0	0.5	1	GM12878	GSM935506
JUND	0	51	0	0.203796	0.452134	0	0	0.5	1	GM12878	GSM935541
NFE2	0	51	0	0.0589411	0.248037	0	0	0.5	1	GM12878	GSM935652
NFKB1	2	51	0.0392157	2.33067	1.46682	-0.225433	0.858123	0.589179	1	GM12878	GSM2628095

## Sheet: non-TF
Target	Overlap	Total	Ratio	Mean	STD	Z_score	Enrichment	p_Val	Corrected_p_Val	Cell_Source	GEO_Accession_ID
H3K27ac	17	51	0.333333	1.24875	1.16063	13.5713	13.6136	2.96318e-42	1.71272e-39	GM12878	GSM733771
H3K27ac	18	51	0.352941	1.56444	1.283	12.8102	11.5057	7.18433e-38	4.15254e-35	GM12878	GSM1233895
H3K27ac	18	51	0.352941	1.59341	1.34964	12.1563	11.2966	2.6551e-34	1.53465e-31	GM12878	GSM1233892
H3K27ac	17	51	0.333333	1.46454	1.28802	12.0615	11.6078	8.43154e-34	4.87343e-31	GM12878	GSM1233893
H3K27ac	18	51	0.352941	1.5964	1.37075	11.9669	11.2753	2.64842e-33	1.53079e-30	GM12878	GSM1233894
H3K27ac	18	51	0.352941	1.73826	1.36581	11.9063	10.3552	5.48464e-33	3.17012e-30	GM12878	GSM2040756
H3K27ac	17	51	0.333333	1.52248	1.30681	11.8438	11.166	1.15895e-32	6.69872e-30	GM12878	GSM1333976
H3K27ac	18	51	0.352941	1.66034	1.39446	11.7176	10.8412	5.18045e-32	2.9943e-29	GM12878	GSM1233889
H3K27ac	17	51	0.333333	1.65834	1.33085	11.5277	10.2512	4.78088e-31	2.76335e-28	GM12878	GSM1333975
H3K27ac	16	51	0.313725	1.44056	1.26598	11.5005	11.1068	6.55758e-31	3.79028e-28	GM12878	GSM1333974
H3K27ac	10	51	0.196078	0.677323	0.833532	11.1845	14.764	2.42682e-29	1.4027e-26	GM12878	GSM1599156
H3K27ac	17	51	0.333333	1.80519	1.35978	11.1744	9.41727	2.7201e-29	1.57222e-26	GM12878	GSM1233890
H3K27ac	16	51	0.313725	1.61139	1.32659	10.8463	9.92932	1.03778e-27	5.99834e-25	GM12878	GSM1333973
H3K27ac	16	51	0.313725	1.64436	1.33169	10.78	9.73026	2.13843e-27	1.23601e-24	GM12878	GSM1333980
H3K27ac	16	51	0.313725	1.69131	1.33027	10.7562	9.46013	2.76912e-27	1.60055e-24	GM12878	GSM1233891
H3K4me3	13	51	0.254902	1.2018	1.12037	10.5306	10.8171	3.12186e-26	1.80443e-23	GM12878	GSM1233905
H3K4me3	14	51	0.27451	1.2977	1.21379	10.465	10.7883	6.25428e-26	3.61498e-23	GM12878	GSM1233906
H3K4me3	15	51	0.294118	1.59141	1.29224	10.3762	9.42561	1.59039e-25	9.19246e-23	GM12878	GSM2651368
H3K27ac	15	51	0.294118	1.55944	1.29642	10.3674	9.61883	1.74415e-25	1.00812e-22	GM12878	GSM1333956
H3K4me3	14	51	0.27451	1.33067	1.23998	10.2174	10.521	8.28859e-25	4.7908e-22	GM12878	GSM1233907
H4K5acK8ac	11	51	0.215686	0.881119	0.992398	10.1964	12.4841	1.02882e-24	5.94657e-22	GM12878	GSM3110540
H2BK20ac	13	51	0.254902	1.38462	1.1937	9.73056	9.38889	1.11679e-22	6.45503e-20	GM12878	GSM1874106
H3K27ac	15	51	0.294118	1.65135	1.38323	9.65036	9.08348	2.44918e-22	1.41562e-19	GM12878	GSM1333978
H3K9ac	10	51	0.196078	0.908092	0.961012	9.46076	11.0121	1.52853e-21	8.83491e-19	GM12878	GSM733677
H3K4me3	15	51	0.294118	1.94705	1.39003	9.39038	7.70395	2.98917e-21	1.72774e-18	GM12878	GSM2651384
H3K27ac	14	51	0.27451	1.74625	1.33998	9.14472	8.01716	2.98928e-20	1.7278e-17	GM12878	GSM1333977
H3K4me3	12	51	0.235294	1.30569	1.17493	9.10209	9.19051	4.43055e-20	2.56086e-17	GM12878	GSM2651366
H3K4me3	14	51	0.27451	1.68332	1.35522	9.08835	8.31691	5.02758e-20	2.90594e-17	GM12878	GSM2651369
H3K27ac	14	51	0.27451	1.67333	1.35727	9.08197	8.36657	5.33131e-20	3.0815e-17	GM12878	GSM2040755
H3K9ac	9	51	0.176471	0.806194	0.929732	8.81308	11.1636	6.08747e-19	3.51856e-16	GM12878	GSM646328
H3K27ac	6	51	0.117647	0.405594	0.638223	8.7656	14.7931	9.28954e-19	5.36936e-16	GM12878	GSM1599155
H3K9ac	7	51	0.137255	0.548452	0.741552	8.70006	12.7632	1.6586e-18	9.58669e-16	GM12878	GSM646329
H3K27ac	14	51	0.27451	1.82817	1.40159	8.68432	7.65792	1.90508e-18	1.10113e-15	GM12878	GSM1333979
H3K4me3	13	51	0.254902	1.74625	1.29983	8.65788	7.44451	2.403e-18	1.38893e-15	GM12878	GSM2651371
H3K4me3	13	51	0.254902	1.71129	1.34446	8.39649	7.59661	2.30014e-17	1.32948e-14	GM12878	GSM2651370
H3K4me3	7	51	0.137255	0.578422	0.788729	8.14168	12.1019	1.94922e-16	1.12665e-13	GM12878	GSM2748872
H4K5acK8ac	10	51	0.196078	1.0999	1.11176	8.00542	9.09173	5.95319e-16	3.44094e-13	GM12878	GSM3110539
H3K27ac	11	51	0.215686	1.42058	1.23042	7.78548	7.74332	3.47241e-15	2.00705e-12	GM12878	GSM1874105
H2A.Z	13	51	0.254902	2.01299	1.41451	7.76738	6.45806	4.00639e-15	2.31569e-12	GM12878	GSM733767
H3K4me3	9	51	0.176471	1.07093	1.06488	7.44599	8.40392	4.81087e-14	2.78068e-11	GM12878	GSM2527421
H3K4me3	8	51	0.156863	1.004	0.979788	7.14033	7.96816	4.65549e-13	2.69087e-10	GM12878	GSM2748877
H3K4me3	11	51	0.215686	1.66933	1.30826	7.13211	6.58947	4.94199e-13	2.85647e-10	GM12878	GSM2651385
H3K4me3	6	51	0.117647	0.624376	0.759451	7.07831	9.6096	7.29632e-13	4.21728e-10	GM12878	GSM2748899
H3K4me2	10	51	0.196078	1.5005	1.20592	7.04813	6.66445	9.06691e-13	5.24067e-10	GM12878	GSM646324
H3K4me3	6	51	0.117647	0.585415	0.770031	7.03165	10.2491	1.02053e-12	5.89864e-10	GM12878	GSM2748889
H3K4me3	7	51	0.137255	0.795205	0.888266	6.98529	8.80276	1.42137e-12	8.21551e-10	GM12878	GSM2748878
H3K4me3	7	51	0.137255	0.807193	0.8887	6.96839	8.67203	1.60298e-12	9.26523e-10	GM12878	GSM1599148
H3K4me2	12	51	0.235294	1.98801	1.44909	6.90916	6.03618	2.43758e-12	1.40892e-09	GM12878	GSM733769
H3K4me3	8	51	0.156863	0.987013	1.01727	6.89395	8.10526	2.71316e-12	1.56821e-09	GM12878	GSM2794712
H3K4me3	5	51	0.0980392	0.450549	0.66918	6.79854	11.0976	5.28413e-12	3.05423e-09	GM12878	GSM2748902
H3K4me3	9	51	0.176471	1.3037	1.1763	6.54282	6.90345	3.01848e-11	1.74468e-08	GM12878	GSM2651367
H3K4me3	5	51	0.0980392	0.490509	0.708632	6.36365	10.1935	9.85055e-11	5.69362e-08	GM12878	GSM1599150
H3K4me3	6	51	0.117647	0.765235	0.846067	6.18717	7.84073	3.06265e-10	1.77021e-07	GM12878	GSM2748871
H3K4me1	12	51	0.235294	2.67532	1.57654	5.91464	4.48544	1.66298e-09	9.61203e-07	GM12878	GSM733772
H3K4me3	4	51	0.0784314	0.366633	0.623254	5.82967	10.9101	2.77682e-09	1.605e-06	GM12878	GSM3074438
H3K4me3	7	51	0.137255	1.03297	1.02563	5.81793	6.7766	2.97899e-09	1.72186e-06	GM12878	GSM1251005
H3K4me3	12	51	0.235294	2.65934	1.61705	5.77637	4.5124	3.81636e-09	2.20586e-06	GM12878	GSM733708
H3K4me3	6	51	0.117647	0.835165	0.894317	5.77518	7.18421	3.84365e-09	2.22163e-06	GM12878	GSM2748875
H3K4me3	7	51	0.137255	1.04795	1.03716	5.7388	6.67969	4.76745e-09	2.75559e-06	GM12878	GSM1251006
H3K4me3	5	51	0.0980392	0.558442	0.778994	5.70166	8.95349	5.93226e-09	3.42884e-06	GM12878	GSM2748874
H3K4me3	5	51	0.0980392	0.621379	0.769092	5.69323	8.04662	6.23274e-09	3.60252e-06	GM12878	GSM2651400
H3K4me3	5	51	0.0980392	0.605395	0.779186	5.64	8.25908	8.50275e-09	4.91459e-06	GM12878	GSM2748895
H3K4me3	5	51	0.0980392	0.614386	0.7792	5.62835	8.13821	9.09686e-09	5.25798e-06	GM12878	GSM2794713
H3K4me3	4	51	0.0784314	0.420579	0.651104	5.49747	9.51069	1.92644e-08	1.11348e-05	GM12878	GSM2748885
H3K4me3	5	51	0.0980392	0.66034	0.79405	5.46522	7.57186	2.31163e-08	1.33612e-05	GM12878	GSM1599147
H3K4me3	9	51	0.176471	1.68831	1.34341	5.44263	5.33077	2.62499e-08	1.51725e-05	GM12878	GSM2651365
H3K4me2	7	51	0.137255	1.19181	1.07665	5.39469	5.87343	3.43201e-08	1.9837e-05	GM12878	GSM646325
H3K4me1	11	51	0.215686	2.75225	1.53576	5.37047	3.99673	3.92656e-08	2.26955e-05	GM12878	GSM1233902
H3K4me3	5	51	0.0980392	0.673327	0.808813	5.34941	7.42582	4.41198e-08	2.55012e-05	GM12878	GSM2748873
H3K4me3	5	51	0.0980392	0.671329	0.821503	5.26921	7.44792	6.85062e-08	3.95966e-05	GM12878	GSM2748880
H3K4me3	4	51	0.0784314	0.462537	0.672938	5.25675	8.64795	7.33133e-08	4.23751e-05	GM12878	GSM2748881
H3K4me3	4	51	0.0784314	0.44955	0.676537	5.24798	8.89778	7.68899e-08	4.44423e-05	GM12878	GSM2748896
H3K4me3	5	51	0.0980392	0.641359	0.833215	5.23111	7.79595	8.42474e-08	4.8695e-05	GM12878	GSM2527420
H3K4me3	3	51	0.0588235	0.277722	0.526111	5.17434	10.8022	1.14361e-07	6.61005e-05	GM12878	GSM3074439
H3K4me3	4	51	0.0784314	0.476523	0.685345	5.14117	8.39413	1.36517e-07	7.89069e-05	GM12878	GSM2748900
H3K4me3	4	51	0.0784314	0.48951	0.684207	5.13074	8.17143	1.44304e-07	8.34077e-05	GM12878	GSM2748888
H3K4me3	4	51	0.0784314	0.457542	0.693142	5.11073	8.74236	1.60462e-07	9.2747e-05	GM12878	GSM2748887
H3K4me3	6	51	0.117647	0.997003	1.00249	4.99056	6.01804	3.01025e-07	0.000173992	GM12878	GSM945188
H3K4me3	9	51	0.176471	2.07692	1.42586	4.85537	4.33333	6.00813e-07	0.00034727	GM12878	GSM2794705
H3K4me3	8	51	0.156863	1.68731	1.30504	4.83716	4.74127	6.58534e-07	0.000380633	GM12878	GSM2651364
H3K4me1	12	51	0.235294	3.38561	1.78414	4.82831	3.54441	6.88467e-07	0.000397934	GM12878	GSM1233903
H3K4me3	3	51	0.0588235	0.320679	0.555033	4.82732	9.35514	6.91929e-07	0.000399935	GM12878	GSM2748901
H3K4me1	11	51	0.215686	2.97902	1.67229	4.7964	3.69249	8.07715e-07	0.000466859	GM12878	GSM1233904
H3K4me3	4	51	0.0784314	0.538462	0.723028	4.78756	7.42857	8.4411e-07	0.000487896	GM12878	GSM2748882
H3K4me3	1	51	0.0196078	0.045954	0.20949	4.55413	21.7609	2.6301e-06	0.0015202	GM12878	GSM2748912
H3K4me3	5	51	0.0980392	0.872128	0.928242	4.44698	5.7331	4.35429e-06	0.00251678	GM12878	GSM646327
H3K4me3	8	51	0.156863	1.96703	1.35791	4.44284	4.06704	4.43892e-06	0.0025657	GM12878	GSM2794706
H3K4me3	5	51	0.0980392	0.832168	0.944354	4.41342	6.0084	5.08747e-06	0.00294056	GM12878	GSM2651362
H3K4me3	3	51	0.0588235	0.361638	0.607525	4.3428	8.29558	7.03385e-06	0.00406557	GM12878	GSM2748886
H3K79me2	4	51	0.0784314	0.626374	0.792631	4.25624	6.38596	1.03947e-05	0.00600816	GM12878	GSM733736
H3K4me3	3	51	0.0588235	0.392607	0.61539	4.23697	7.64122	1.13276e-05	0.00654738	GM12878	GSM2748891
H3K4me3	8	51	0.156863	2.02498	1.41364	4.2267	3.95067	1.18573e-05	0.00685352	GM12878	GSM2794703
H3K4me3	8	51	0.156863	1.99101	1.4237	4.22069	4.01806	1.21778e-05	0.00703879	GM12878	GSM2794704
H3K4me3	2	51	0.0392157	0.222777	0.448688	3.96093	8.97758	3.73285e-05	0.0215759	GM12878	GSM2748892
H3K4me3	3	51	0.0588235	0.452547	0.643425	3.95921	6.62914	3.75998e-05	0.0217327	GM12878	GSM2748883
H3K4me3	4	51	0.0784314	0.688312	0.840686	3.93927	5.81132	4.08653e-05	0.0236201	GM12878	GSM2748879
H3K4me3	2	51	0.0392157	0.201798	0.459605	3.91249	9.91089	4.56739e-05	0.0263995	GM12878	GSM2748868
H3K4me3	3	51	0.0588235	0.463536	0.684777	3.70407	6.47198	0.000106082	0.0613155	GM12878	GSM2748898
H3K4me3	5	51	0.0980392	1.12288	1.05446	3.67688	4.45285	0.000118052	0.0682342	GM12878	GSM2794711
H3K4me1	6	51	0.117647	1.56344	1.20922	3.66894	3.8377	0.000121781	0.0703896	GM12878	GSM646322
H3K4me3	4	51	0.0784314	0.774226	0.888243	3.63164	5.16645	0.000140815	0.081391	GM12878	GSM646326
H3K4me3	2	51	0.0392157	0.242757	0.489908	3.58688	8.23868	0.000167328	0.0967154	GM12878	GSM2748905
H3K4me3	2	51	0.0392157	0.246753	0.494016	3.54897	8.10526	0.000193373	0.11177	GM12878	GSM2748904
H3K4me3	1	51	0.0196078	0.0689311	0.268782	3.46403	14.5072	0.000266073	0.15379	GM12878	GSM2748909
H3K4me1	4	51	0.0784314	0.959041	0.988595	3.07604	4.17083	0.00104885	0.606234	GM12878	GSM646323
H3K4me3	1	51	0.0196078	0.0929071	0.297253	3.05158	10.7634	0.0011382	0.65788	GM12878	GSM2748914
H3K4me3	2	51	0.0392157	0.345654	0.610249	2.71094	5.78613	0.00335468	1	GM12878	GSM2651401
H3K27ac	1	51	0.0196078	0.114885	0.331343	2.67129	8.70435	0.00377796	1	GM12878	GSM1599158
H3K4me3	1	51	0.0196078	0.116883	0.339595	2.6005	8.55556	0.00465438	1	GM12878	GSM2748867
H3K36me3	3	51	0.0588235	0.788212	0.858546	2.5762	3.80608	0.0049946	1	GM12878	GSM1233901
H3K4me3	2	51	0.0392157	0.420579	0.638699	2.47287	4.75534	0.0067016	1	GM12878	GSM1599149
H3K4me3	1	51	0.0196078	0.125874	0.357966	2.44192	7.94444	0.00730464	1	GM12878	GSM2748870
H3K4me3	1	51	0.0196078	0.132867	0.359623	2.41123	7.52632	0.00794946	1	GM12878	GSM2748869
H3K36me3	3	51	0.0588235	0.854146	0.909233	2.36007	3.51228	0.00913575	1	GM12878	GSM1233900
H3K4me3	2	51	0.0392157	0.453546	0.660371	2.34179	4.40969	0.00959563	1	GM12878	GSM2748876
H3K4me3	2	51	0.0392157	0.457542	0.669661	2.30334	4.37118	0.0106298	1	GM12878	GSM2748884
H3K4me3	1	51	0.0196078	0.177822	0.422312	1.94685	5.6236	0.0257765	1	GM12878	GSM2651402
H3K4me3	2	51	0.0392157	0.598402	0.759314	1.84588	3.34224	0.0324552	1	GM12878	GSM2651363
H3K4me3	1	51	0.0196078	0.26973	0.522659	1.39722	3.70741	0.0811738	1	GM12878	GSM2651404
H3K4me3	1	51	0.0196078	0.363636	0.627404	1.01428	2.75	0.155225	1	GM12878	GSM2748894
H3K4me3	1	51	0.0196078	0.396603	0.633679	0.952213	2.52141	0.170495	1	GM12878	GSM2748890
H3K27me3	1	51	0.0196078	0.462537	0.681796	0.788305	2.16199	0.215259	1	GM12878	GSM2651379
H3K27me3	1	51	0.0196078	0.548452	0.721041	0.626245	1.82332	0.265577	1	GM12878	GSM1233899
H3K9me3	2	51	0.0392157	1.72328	1.30551	0.211966	1.16058	0.416067	1	GM12878	GSM733664
H3K27me3	0	51	0	0.235764	0.475773	0	0	0.5	1	GM12878	GSM1233896
H3K27me3	0	51	0	0.601399	0.758919	0	0	0.5	1	GM12878	GSM1233897
H3K27me3	0	51	0	0.518482	0.714078	0	0	0.5	1	GM12878	GSM1233898
H3K4me3	0	51	0	0.186813	0.429029	0	0	0.5	1	GM12878	GSM1599151
H3K4me3	0	51	0	0.238761	0.49187	0	0	0.5	1	GM12878	GSM1599152
H3K4me3	0	51	0	0.016983	0.129272	0	0	0.5	1	GM12878	GSM1599153
H3K4me3	0	51	0	0.01998	0.140001	0	0	0.5	1	GM12878	GSM1599154
H3K27ac	0	51	0	0.017982	0.132952	0	0	0.5	1	GM12878	GSM1599159
H3K27ac	0	51	0	0.028971	0.173666	0	0	0.5	1	GM12878	GSM1599160
H3K27ac	0	51	0	0.003996	0.0631191	0	0	0.5	1	GM12878	GSM1599162
H3K4me3	0	51	0	0.221778	0.467723	0	0	0.5	1	GM12878	GSM1666202
H3K4me3	0	51	0	0.137862	0.353518	0	0	0.5	1	GM12878	GSM1666203
H3K27ac	0	51	0	0.011988	0.108886	0	0	0.5	1	GM12878	GSM1666206
H3K27ac	0	51	0	0.001998	0.0446767	0	0	0.5	1	GM12878	GSM1666209
H3K27me3	0	51	0	0.125874	0.36351	0	0	0.5	1	GM12878	GSM2040746
H3K4me3	0	51	0	0.028971	0.173666	0	0	0.5	1	GM12878	GSM2651360
H3K4me3	0	51	0	0.034965	0.183783	0	0	0.5	1	GM12878	GSM2651361
H3K27me3	0	51	0	0.011988	0.108886	0	0	0.5	1	GM12878	GSM2651373
H3K27me3	0	51	0	0.002997	0.0546901	0	0	0.5	1	GM12878	GSM2651374
H3K27me3	0	51	0	0.035964	0.191586	0	0	0.5	1	GM12878	GSM2651375
H3K27me3	0	51	0	0.03996	0.201001	0	0	0.5	1	GM12878	GSM2651376
H3K27me3	0	51	0	0.0869131	0.2957	0	0	0.5	1	GM12878	GSM2651377
H3K27me3	0	51	0	0.20979	0.462541	0	0	0.5	1	GM12878	GSM2651378
H3K27me3	0	51	0	0.162837	0.407992	0	0	0.5	1	GM12878	GSM2651380
H3K27me3	0	51	0	0.133866	0.360641	0	0	0.5	1	GM12878	GSM2651381
H3K27me3	0	51	0	0.263736	0.519975	0	0	0.5	1	GM12878	GSM2651382
H3K27me3	0	51	0	0.461538	0.674366	0	0	0.5	1	GM12878	GSM2651386
H3K27me3	0	51	0	0.261738	0.532376	0	0	0.5	1	GM12878	GSM2651387
H3K4me3	0	51	0	0.00999001	0.0994992	0	0	0.5	1	GM12878	GSM2651396
H3K4me3	0	51	0	0.00799201	0.0890846	0	0	0.5	1	GM12878	GSM2651397
H3K4me3	0	51	0	0.037962	0.1912	0	0	0.5	1	GM12878	GSM2651398
H3K4me3	0	51	0	0.020979	0.143386	0	0	0.5	1	GM12878	GSM2651399
H3K4me3	0	51	0	0.296703	0.522378	0	0	0.5	1	GM12878	GSM2651405
H3K4me3	0	51	0	0.001998	0.0446767	0	0	0.5	1	GM12878	GSM2748893
H3K4me3	0	51	0	0.118881	0.3389	0	0	0.5	1	GM12878	GSM2748903
H3K4me3	0	51	0	0.043956	0.2051	0	0	0.5	1	GM12878	GSM2748906
H3K4me3	0	51	0	0.113886	0.33618	0	0	0.5	1	GM12878	GSM2748908
H3K4me3	0	51	0	0.102897	0.326193	0	0	0.5	1	GM12878	GSM2748910
H3K4me3	0	51	0	0.042957	0.217147	0	0	0.5	1	GM12878	GSM2748911
H3K4me3	0	51	0	0.024975	0.174286	0	0	0.5	1	GM12878	GSM2748913
H3K27me3	0	51	0	0.0839161	0.284519	0	0	0.5	1	GM12878	GSM2794707
H3K27me3	0	51	0	0.0759241	0.276097	0	0	0.5	1	GM12878	GSM2794708
H3K27me3	0	51	0	0.147852	0.382254	0	0	0.5	1	GM12878	GSM2794709
H3K27me3	0	51	0	0.04995	0.217951	0	0	0.5	1	GM12878	GSM2794710
H3K4me3	0	51	0	0.181818	0.413412	0	0	0.5	1	GM12878	GSM2794714
H3K27me3	0	51	0	0.0669331	0.261755	0	0	0.5	1	GM12878	GSM2794715
H3K27me3	0	51	0	0.0529471	0.22846	0	0	0.5	1	GM12878	GSM2794716
H3K27me3	0	51	0	0.165834	0.387907	0	0	0.5	1	GM12878	GSM2794717
H3K27me3	0	51	0	0.172827	0.403858	0	0	0.5	1	GM12878	GSM2794718
H4K20me1	0	51	0	0.011988	0.108886	0	0	0.5	1	GM12878	GSM646330
H4K20me1	0	51	0	0.002997	0.0546901	0	0	0.5	1	GM12878	GSM646331
H4K20me1	0	51	0	0.032967	0.17864	0	0	0.5	1	GM12878	GSM733642
H3K36me3	0	51	0	0.0519481	0.226492	0	0	0.5	1	GM12878	GSM733679
H3K27me3	0	51	0	0.11988	0.334087	0	0	0.5	1	GM12878	GSM733758
H3K27me3	0	51	0	0.223776	0.464623	0	0	0.5	1	GM12878	GSM945196
H3K36me3	0	51	0	0.505495	0.715695	0	0	0.5	1	GM12878	GSM945212
