# Supplementary material for: Global discovery of lupus genetic risk variant allelic enhancer activity
Source: Nat Commun. 2021 Mar 12;12:1611. doi: 10.1038/s41467-021-21854-5 (PMC7955039; doi:10.1038/s41467-021-21854-5)
Supplement: Supplementary file 16 — Supplementary Data 14 [file 41467_2021_21854_MOESM16_ESM.xlsx]

## Sheet: README
Supplementary Data 14. Allele-dependent analysis using the MARIO pipeline
This table summarizes the results of MARIO allelic analyses for GM12878 allelic enVars. We applied our previously developed and published MARIO method for detecting allele-dependent sequencing reads in ChIP-seq (and related) datasets. We focused on the group of allelic enVars we identified through MPRA that are heterozygous in the GM12878 cell line or other available lymphoblastoid cell lines (LC…
Column Header	Comment
CHR	Chromosome
START	Starting position
END	Ending position
SNP_RSID	RSID for the variant
MAPPED_TF	Transcription factor or regulatory protein assayed in the ChIP-seq experiment
REF_BASE	Reference allele (base)
S_BASE	Allele with strong (larger) read counts from ChIP-seq data (comma separated for replicates)
W_BASE	Allele with weak (smaller) read counts from ChIP-seq data (comma separated for replicates)
S_READS	Strong (larger) read count numbers (comma separated for replicates)
W_READS	Weak (smaller) read count numbers (comma separated for replicates)
WS_RATIO	Strong to weak allele read ratio (comma separated for replicates)
S_READS_AVG	Strong (larger) read average across replicates
W_READS_AVG	Weak (smaller) read average across replicates
WS_RATIO_AVG	Strong to weak allele read ratio average across replicates
ARS_GLOBAL	Final allelic reproducibility score (ARS), as calculated by MARIO
CELL	Lymphoblastoid cell line ID
# of datasets	Number of ChIP-seq datasets available for the molecule (i.e. there are 181 datasets available for H3K27ac across all LCLs)
# inside dataset peak	Number of these datasets where the given variant is inside a ChIP-seq peak
# inside dataset peak & het	Number of these datasets where the given variant is inside a ChIP-seq peak and is also heterozygous in the given cell line
# of allelic results ARS>0.4	Number of these datasets with significant allelic activity (i.e. MARIO ARS value > 0.4)
GSM	GEO GSM ID for the ChIP-seq experiment
%Allelic	% of datasets for the given molecule where significant allelic activity was observed ("#allelic results ARS>0.4" divided by "#inside dataset peak & het")
%strong_A	% of datasets with significant allelic activity preferring the "A" allele
%strong_C	% of datasets with significant allelic activity preferring the "C" allele
%strong_G	% of datasets with significant allelic activity preferring the "G" allele
%strong_T	% of datasets with significant allelic activity preferring the "T" allele
Max_%	Maximum value across these four values (A,C,G,T)

## Sheet: MARIO results (ARS > 0.4)
CHR	START	END	SNP_RSID	MAPPED_TF	REF_BASE	S_BASE	W_BASE	S_READS	W_READS	WS_RATIO	S_READS_AVG	W_READS_AVG	WS_RATIO_AVG	ARS_GLOBAL	CELL	# of datasets	# inside dataset peak	# inside dataset peak & het	# of allelic results ARS>0.4	GSM	%Allelic	%strong_A	%strong_C	%strong_G	%strong_T	Max_%
chr5	150458145	150458146	rs10036748	STAG1	C	T	C	7	1	0.142857	7	1	0.142857	0.421	GM19238	18	6	2	1	GSM1234098	0.5	0	0	0	1	1
chrX	153284191	153284192	rs1059702	H3K27ac	A	A	G	70	20	0.285714	70	20	0.285714	0.724	GM19102	181	172	6	4	GSM1420851	0.666667	1	0	0	0	1
chrX	153284191	153284192	rs1059702	H3K27ac	A	A	G	42	13	0.309524	42	13	0.309524	0.677	GM10847	181	172	6	4	GSM1233873	0.666667	1	0	0	0	1
chrX	153284191	153284192	rs1059702	H3K27ac	A	A	N	27	0	0	27	0	0	0.674	GM19102	181	172	6	4	GSM1550849	0.666667	1	0	0	0	1
chrX	153284191	153284192	rs1059702	H3K27ac	A	A	G	30	9	0.3	30	9	0.3	0.646	GM10847	181	172	6	4	GSM1233872	0.666667	1	0	0	0	1
chrX	153284191	153284192	rs1059702	H3K4me3	A	A	G	97	17	0.175258	97	17	0.175258	0.763	GM19102	198	152	3	3	GSM1550844	1	1	0	0	0	1
chrX	153284191	153284192	rs1059702	H3K4me3	A	A	G	91	38	0.417582	91	38	0.417582	0.667	GM10847	198	152	3	3	GSM1233880	1	1	0	0	0	1
chrX	153284191	153284192	rs1059702	H3K4me3	A	A	G	66	34	0.515152	66	34	0.515152	0.577	GM10847	198	152	3	3	GSM1233881	1	1	0	0	0	1
chr20	48552369	48552370	rs117447227	H3K4me1	C	C	T	34	14	0.411765	34	14	0.411765	0.602	GM18951	101	95	2	1	GSM1234035	0.5	0	1	0	0	1
chr20	48552369	48552370	rs117447227	H3K27ac	C	T	C	50	20	0.4	50	20	0.4	0.644	GM18951	181	172	4	2	GSM1234030	0.5	0	0	0	1	1
chr20	48552369	48552370	rs117447227	H3K27ac	C	T	C	57	31	0.54386	57	31	0.54386	0.543	GM18951	181	172	4	2	GSM1234029	0.5	0	0	0	1	1
chr20	48552369	48552370	rs117447227	H3K4me3	C	T	C	70	36	0.514286	70	36	0.514286	0.58	GM18951	198	123	2	2	GSM1234037	1	0	0	0	1	1
chr20	48552369	48552370	rs117447227	H3K4me3	C	T	C	27	13	0.481481	27	13	0.481481	0.533	GM18951	198	123	2	2	GSM1234038	1	0	0	0	1	1
chr2	33701889	33701890	rs13385731	H3K4me3	T	T	C	66	30	0.454545	66	30	0.454545	0.623	GM18871	198	164	2	1	GSM1551002	0.5	0	0	0	1	1
chr6	138230039	138230040	rs200820567	H3K27ac	T	T	A	89	49	0.550562	89	49	0.550562	0.558	GM10847	181	145	1	1	GSM1233873	1	0	0	0	1	1
chr6	138230039	138230040	rs200820567	H3K4me3	T	T	A	22	11	0.5	22	11	0.5	0.499	GM10847	198	27	1	1	GSM1233881	1	0	0	0	1	1
chr22	39747779	39747780	rs2069235	ATF7	G	A	G	16	3	0.19	16	3	0.19	0.57	GM12878	2	1	1	1	GSM2824383,GSM2824384	1	1	0	0	0	1
chr22	39747779	39747780	rs2069235	CTCF	G	A	G	10	1	0.1	10	1	0.1	0.498	GM19239	42	2	2	1	GSM1234100	0.5	1	0	0	0	1
chr22	39747779	39747780	rs2069235	H3K27ac	G	A	G	56	5	0.0892857	56	5	0.0892857	0.743	GM19098	181	121	78	55	GSM1420865	0.705128	1	0	0	0	1
chr22	39747779	39747780	rs2069235	H3K27ac	G	A	G	51	2	0.0392157	51	2	0.0392157	0.739	GM18870	181	121	78	55	GSM1420848	0.705128	1	0	0	0	1
chr22	39747779	39747780	rs2069235	H3K27ac	G	A	G	43	7	0.162791	43	7	0.162791	0.708	GM18516	181	121	78	55	GSM1420871	0.705128	1	0	0	0	1
chr22	39747779	39747780	rs2069235	H3K27ac	G	A	G	37	2	0.0540541	37	2	0.0540541	0.707	GM19239	181	121	78	55	GSM1420868	0.705128	1	0	0	0	1
chr22	39747779	39747780	rs2069235	H3K27ac	G	A	G	35	1	0.0285714	35	1	0.0285714	0.703	GM19225	181	121	78	55	GSM1550836	0.705128	1	0	0	0	1
chr22	39747779	39747780	rs2069235	H3K27ac	G	A	G	34	1	0.0294118	34	1	0.0294118	0.7	GM19144	181	121	78	55	GSM1420861	0.705128	1	0	0	0	1
chr22	39747779	39747780	rs2069235	H3K27ac	G	A	N	33	0	0	33	0	0	0.699	GM19092	181	121	78	55	GSM1550808	0.705128	1	0	0	0	1
chr22	39747779	39747780	rs2069235	H3K27ac	G	A	G	36	4	0.111111	36	4	0.111111	0.698	GM19200	181	121	78	55	GSM1420853	0.705128	1	0	0	0	1
chr22	39747779	39747780	rs2069235	H3K27ac	G	A	G	34	3	0.0882353	34	3	0.0882353	0.695	GM19119	181	121	78	55	GSM1420888	0.705128	1	0	0	0	1
chr22	39747779	39747780	rs2069235	H3K27ac	G	A	G	31	1	0.0322581	31	1	0.0322581	0.689	GM18907	181	121	78	55	GSM1550999	0.705128	1	0	0	0	1
chr22	39747779	39747780	rs2069235	H3K27ac	G	A	G	31	1	0.0322581	31	1	0.0322581	0.689	GM19130	181	121	78	55	GSM1550948	0.705128	1	0	0	0	1
chr22	39747779	39747780	rs2069235	H3K27ac	G	A	G	30	2	0.0666667	30	2	0.0666667	0.682	GM18516	181	121	78	55	GSM1550842	0.705128	1	0	0	0	1
chr22	39747779	39747780	rs2069235	H3K27ac	G	A	G	29	1	0.0344828	29	1	0.0344828	0.68	GM18520	181	121	78	55	GSM1420893	0.705128	1	0	0	0	1
chr22	39747779	39747780	rs2069235	H3K27ac	G	A	G	28	2	0.0714286	28	2	0.0714286	0.673	GM18507	181	121	78	55	GSM1420843	0.705128	1	0	0	0	1
chr22	39747779	39747780	rs2069235	H3K27ac	G	A	G	26	1	0.0384615	26	1	0.0384615	0.666	GM10847	181	121	78	55	GSM1233872	0.705128	1	0	0	0	1
chr22	39747779	39747780	rs2069235	H3K27ac	G	A	G	27	5	0.185185	27	5	0.185185	0.652	GM18526	181	121	78	55	GSM1234013	0.705128	1	0	0	0	1
chr22	39747779	39747780	rs2069235	H3K27ac	G	A	G	24	2	0.0833333	24	2	0.0833333	0.651	GM19130	181	121	78	55	GSM1420858	0.705128	1	0	0	0	1
chr22	39747779	39747780	rs2069235	H3K27ac	G	A	G	24	2	0.0833333	24	2	0.0833333	0.651	GM19160	181	121	78	55	GSM1420881	0.705128	1	0	0	0	1
chr22	39747779	39747780	rs2069235	H3K27ac	G	A	G	23	3	0.130435	23	3	0.130435	0.639	GM19239	181	121	78	55	GSM1234103	0.705128	1	0	0	0	1
chr22	39747779	39747780	rs2069235	H3K27ac	G	A	G	22	2	0.0909091	22	2	0.0909091	0.638	GM19116	181	121	78	55	GSM1420855	0.705128	1	0	0	0	1
chr22	39747779	39747780	rs2069235	H3K27ac	G	A	G	21	1	0.047619	21	1	0.047619	0.634	GM18520	181	121	78	55	GSM1550864	0.705128	1	0	0	0	1
chr22	39747779	39747780	rs2069235	H3K27ac	G	A	N	20	0	0	20	0	0	0.63	GM19098	181	121	78	55	GSM1550924	0.705128	1	0	0	0	1
chr22	39747779	39747780	rs2069235	H3K27ac	G	A	N	20	0	0	20	0	0	0.63	GM19144	181	121	78	55	GSM1551021	0.705128	1	0	0	0	1
chr22	39747779	39747780	rs2069235	H3K27ac	G	A	N	19	0	0	19	0	0	0.622	GM18870	181	121	78	55	GSM1550909	0.705128	1	0	0	0	1
chr22	39747779	39747780	rs2069235	H3K27ac	G	A	G	19	1	0.0526316	19	1	0.0526316	0.618	GM12890	181	121	78	55	GSM1233917	0.705128	1	0	0	0	1
chr22	39747779	39747780	rs2069235	H3K27ac	G	A	G	20	3	0.15	20	3	0.15	0.615	GM18507	181	121	78	55	GSM1550857	0.705128	1	0	0	0	1
chr22	39747779	39747780	rs2069235	H3K27ac	G	A	N	18	0	0	18	0	0	0.613	GM19160	181	121	78	55	GSM1550873	0.705128	1	0	0	0	1
chr22	39747779	39747780	rs2069235	H3K27ac	G	A	N	18	0	0	18	0	0	0.613	GM19238	181	121	78	55	GSM1234080	0.705128	1	0	0	0	1
chr22	39747779	39747780	rs2069235	H3K27ac	G	A	G	18	2	0.111111	18	2	0.111111	0.604	GM19239	181	121	78	55	GSM1234101	0.705128	1	0	0	0	1
chr22	39747779	39747780	rs2069235	H3K27ac	G	A	N	17	0	0	17	0	0	0.603	GM12890	181	121	78	55	GSM1233918	0.705128	1	0	0	0	1
chr22	39747779	39747780	rs2069235	H3K27ac	G	A	G	17	2	0.117647	17	2	0.117647	0.594	GM18498	181	121	78	55	GSM1420890	0.705128	1	0	0	0	1
chr22	39747779	39747780	rs2069235	H3K27ac	G	A	G	16	1	0.0625	16	1	0.0625	0.589	GM10847	181	121	78	55	GSM1233873	0.705128	1	0	0	0	1
chr22	39747779	39747780	rs2069235	H3K27ac	G	A	N	15	0	0	15	0	0	0.582	GM19171	181	121	78	55	GSM1420886	0.705128	1	0	0	0	1
chr22	39747779	39747780	rs2069235	H3K27ac	G	A	G	17	4	0.235294	17	4	0.235294	0.577	GM18526	181	121	78	55	GSM1234012	0.705128	1	0	0	0	1
chr22	39747779	39747780	rs2069235	H3K27ac	G	A	G	17	4	0.235294	17	4	0.235294	0.577	GM19200	181	121	78	55	GSM1550950	0.705128	1	0	0	0	1
chr22	39747779	39747780	rs2069235	H3K27ac	G	A	N	14	0	0	14	0	0	0.569	GM19201	181	121	78	55	GSM1551006	0.705128	1	0	0	0	1
chr22	39747779	39747780	rs2069235	H3K27ac	G	A	N	14	0	0	14	0	0	0.569	GM19207	181	121	78	55	GSM1550851	0.705128	1	0	0	0	1
chr22	39747779	39747780	rs2069235	H3K27ac	G	A	G	16	4	0.25	16	4	0.25	0.565	GM19239	181	121	78	55	GSM1234102	0.705128	1	0	0	0	1
chr22	39747779	39747780	rs2069235	H3K27ac	G	A	G	14	1	0.0714286	14	1	0.0714286	0.564	GM19131	181	121	78	55	GSM1420857	0.705128	1	0	0	0	1
chr22	39747779	39747780	rs2069235	H3K27ac	G	A	G	14	2	0.142857	14	2	0.142857	0.556	GM19257	181	121	78	55	GSM1550944	0.705128	1	0	0	0	1
chr22	39747779	39747780	rs2069235	H3K27ac	G	A	N	13	0	0	13	0	0	0.555	GM18499	181	121	78	55	GSM1550905	0.705128	1	0	0	0	1
chr22	39747779	39747780	rs2069235	H3K27ac	G	A	N	13	0	0	13	0	0	0.555	GM18858	181	121	78	55	GSM1551001	0.705128	1	0	0	0	1
chr22	39747779	39747780	rs2069235	H3K27ac	G	A	G	13	1	0.0769231	13	1	0.0769231	0.55	GM19201	181	121	78	55	GSM1420887	0.705128	1	0	0	0	1
chr22	39747779	39747780	rs2069235	H3K27ac	G	A	G	14	3	0.214286	14	3	0.214286	0.547	GM19238	181	121	78	55	GSM1234081	0.705128	1	0	0	0	1
chr22	39747779	39747780	rs2069235	H3K27ac	G	A	N	12	0	0	12	0	0	0.54	GM18499	181	121	78	55	GSM1550865	0.705128	1	0	0	0	1
chr22	39747779	39747780	rs2069235	H3K27ac	G	A	N	11	0	0	11	0	0	0.523	GM19238	181	121	78	55	GSM1234082	0.705128	1	0	0	0	1
chr22	39747779	39747780	rs2069235	H3K27ac	G	A	N	10	0	0	10	0	0	0.504	GM18499	181	121	78	55	GSM1420869	0.705128	1	0	0	0	1
chr22	39747779	39747780	rs2069235	H3K27ac	G	A	N	10	0	0	10	0	0	0.504	GM18519	181	121	78	55	GSM1420870	0.705128	1	0	0	0	1
chr22	39747779	39747780	rs2069235	H3K27ac	G	A	G	10	2	0.2	10	2	0.2	0.486	GM19116	181	121	78	55	GSM1550883	0.705128	1	0	0	0	1
chr22	39747779	39747780	rs2069235	H3K27ac	G	A	G	9	1	0.111111	9	1	0.111111	0.476	GM18498	181	121	78	55	GSM1550987	0.705128	1	0	0	0	1
chr22	39747779	39747780	rs2069235	H3K27ac	G	A	N	8	0	0	8	0	0	0.458	GM19119	181	121	78	55	GSM1550889	0.705128	1	0	0	0	1
chr22	39747779	39747780	rs2069235	H3K27ac	G	A	G	8	1	0.125	8	1	0.125	0.45	GM18498	181	121	78	55	GSM1550990	0.705128	1	0	0	0	1
chr22	39747779	39747780	rs2069235	H3K27ac	G	A	G	8	1	0.125	8	1	0.125	0.45	GM19131	181	121	78	55	GSM1551000	0.705128	1	0	0	0	1
chr22	39747779	39747780	rs2069235	H3K27ac	G	A	N	7	0	0	7	0	0	0.43	GM19159	181	121	78	55	GSM1551020	0.705128	1	0	0	0	1
chr22	39747779	39747780	rs2069235	H3K27ac	G	A	G	7	1	0.142857	7	1	0.142857	0.421	GM19206	181	121	78	55	GSM1550791	0.705128	1	0	0	0	1
chr22	39747779	39747780	rs2069235	H3K4me1	G	A	G	17	1	0.0588235	17	1	0.0588235	0.599	GM19238	101	80	46	24	GSM1234090	0.521739	1	0	0	0	1
chr22	39747779	39747780	rs2069235	H3K4me1	G	A	N	14	0	0	14	0	0	0.569	GM18858	101	80	46	24	GSM1550994	0.521739	1	0	0	0	1
chr22	39747779	39747780	rs2069235	H3K4me1	G	A	G	13	2	0.153846	13	2	0.153846	0.542	GM18870	101	80	46	24	GSM1550832	0.521739	1	0	0	0	1
chr22	39747779	39747780	rs2069235	H3K4me1	G	A	G	13	2	0.153846	13	2	0.153846	0.542	GM19190	101	80	46	24	GSM1550856	0.521739	1	0	0	0	1
chr22	39747779	39747780	rs2069235	H3K4me1	G	A	G	14	5	0.357143	14	5	0.357143	0.512	GM18499	101	80	46	24	GSM1550943	0.521739	1	0	0	0	1
chr22	39747779	39747780	rs2069235	H3K4me1	G	A	G	11	2	0.181818	11	2	0.181818	0.507	GM18520	101	80	46	24	GSM1550860	0.521739	1	0	0	0	1
chr22	39747779	39747780	rs2069235	H3K4me1	G	A	G	12	4	0.333333	12	4	0.333333	0.495	GM19239	101	80	46	24	GSM1234112	0.521739	1	0	0	0	1
chr22	39747779	39747780	rs2069235	H3K4me1	G	A	G	13	5	0.384615	13	5	0.384615	0.489	GM19257	101	80	46	24	GSM1550953	0.521739	1	0	0	0	1
chr22	39747779	39747780	rs2069235	H3K4me1	G	A	G	10	2	0.2	10	2	0.2	0.486	GM19239	101	80	46	24	GSM1234111	0.521739	1	0	0	0	1
chr22	39747779	39747780	rs2069235	H3K4me1	G	A	G	9	1	0.111111	9	1	0.111111	0.476	GM18907	101	80	46	24	GSM1550870	0.521739	1	0	0	0	1
chr22	39747779	39747780	rs2069235	H3K4me1	G	A	G	10	3	0.3	10	3	0.3	0.474	GM19171	101	80	46	24	GSM1550866	0.521739	1	0	0	0	1
chr22	39747779	39747780	rs2069235	H3K4me1	G	A	G	15	7	0.466667	15	7	0.466667	0.468	GM18507	101	80	46	24	GSM1550916	0.521739	1	0	0	0	1
chr22	39747779	39747780	rs2069235	H3K4me1	G	A	G	11	4	0.363636	11	4	0.363636	0.468	GM19116	101	80	46	24	GSM1550971	0.521739	1	0	0	0	1
chr22	39747779	39747780	rs2069235	H3K4me1	G	A	G	9	2	0.222222	9	2	0.222222	0.463	GM19144	101	80	46	24	GSM1551017	0.521739	1	0	0	0	1
chr22	39747779	39747780	rs2069235	H3K4me1	G	A	G	16	8	0.5	16	8	0.5	0.459	GM12890	101	80	46	24	GSM1233925	0.521739	1	0	0	0	1
chr22	39747779	39747780	rs2069235	H3K4me1	G	A	N	8	0	0	8	0	0	0.458	GM19225	101	80	46	24	GSM1550930	0.521739	1	0	0	0	1
chr22	39747779	39747780	rs2069235	H3K4me1	G	A	G	8	2	0.25	8	2	0.25	0.436	GM19201	101	80	46	24	GSM1551008	0.521739	1	0	0	0	1
chr22	39747779	39747780	rs2069235	H3K4me1	G	A	N	7	0	0	7	0	0	0.43	GM18499	101	80	46	24	GSM1550917	0.521739	1	0	0	0	1
chr22	39747779	39747780	rs2069235	H3K4me1	G	A	N	7	0	0	7	0	0	0.43	GM19119	101	80	46	24	GSM1550885	0.521739	1	0	0	0	1
chr22	39747779	39747780	rs2069235	H3K4me1	G	A	G	7	1	0.142857	7	1	0.142857	0.421	GM19092	101	80	46	24	GSM1550797	0.521739	1	0	0	0	1
chr22	39747779	39747780	rs2069235	H3K4me1	G	A	G	7	1	0.142857	7	1	0.142857	0.421	GM19239	101	80	46	24	GSM1234110	0.521739	1	0	0	0	1
chr22	39747779	39747780	rs2069235	H3K4me1	G	A	G	7	2	0.285714	7	2	0.285714	0.406	GM10847	101	80	46	24	GSM1233879	0.521739	1	0	0	0	1
chr22	39747779	39747780	rs2069235	H3K4me1	G	A	G	8	3	0.375	8	3	0.375	0.406	GM19131	101	80	46	24	GSM1550868	0.521739	1	0	0	0	1
chr22	39747779	39747780	rs2069235	H3K4me1	G	A	G	7	2	0.285714	7	2	0.285714	0.406	GM19207	101	80	46	24	GSM1550981	0.521739	1	0	0	0	1
chr22	39747779	39747780	rs2069235	NFATC3	G	A	G	15	6	0.4	15	6	0.4	0.51	GM12878	2	1	1	1	GSM3636351,GSM3636352	1	1	0	0	0	1
chr22	39747779	39747780	rs2069235	DPF2	G	A,A	G,G	23,11	3,5	0.13,0.45	17	4	0.29	0.75	GM12878	2	2	2	1	GSM2827317,GSM2827318	0.5	1	0	0	0	1
chr22	39747779	39747780	rs2069235	ELF1	G	A,A	G,G	12,17	7,11	0.58,0.64	14.5	9	0.62	0.52	GM12878	2	2	2	1	GSM2828782,GSM2828781	0.5	1	0	0	0	1
chr22	39747779	39747780	rs2069235	GATAD2B	G	A,A	G,G	11,14	3,10	0.27,0.71	12.5	6.5	0.49	0.63	GM12878	2	2	2	1	GSM2828562,GSM2828563	0.5	1	0	0	0	1
chr22	39747779	39747780	rs2069235	HDGF	G	A,A	G,G	7,8	2,6	0.28,0.75	7.5	4	0.52	0.55	GM12878	2	2	2	1	GSM2423093,GSM2423092	0.5	1	0	0	0	1
chr22	39747779	39747780	rs2069235	MEF2B	G	A,A	G,G	42,64	26,29	0.61,0.45	53	27.5	0.54	0.68	GM12878	2	2	2	1	GSM3635405,GSM3635406	0.5	1	0	0	0	1
chr22	39747779	39747780	rs2069235	MTA2	G	A,A	G,G	6,27	2,24	0.33,0.88	16.5	13	0.61	0.53	GM12878	2	2	2	1	GSM2423272,GSM2423273	0.5	1	0	0	0	1
chr22	39747779	39747780	rs2069235	NR2F1	G	A,A	G,G	12,8	8,5	0.66,0.62	10	6.5	0.65	0.46	GM12878	2	2	2	1	GSM2827370,GSM2827371	0.5	1	0	0	0	1
chr22	39747779	39747780	rs2069235	ZBTB40	G	A,A	G,G	24,7	12,4	0.5,0.57	15.5	8	0.54	0.61	GM12878	2	2	2	1	GSM2423133,GSM2423132	0.5	1	0	0	0	1
chr22	39747779	39747780	rs2069235	ZNF217	G	A,A	G,G	14,9	9,6	0.64,0.66	11.5	7.5	0.65	0.46	GM12878	2	2	2	1	GSM2828890,GSM2828889	0.5	1	0	0	0	1
chr22	39747779	39747780	rs2069235	ZNF24	G	A,A	G,G	6,8	5,3	0.83,0.37	7	4	0.6	0.45	GM12878	2	2	2	1	GSM2825080,GSM2825079	0.5	1	0	0	0	1
chr22	39747779	39747780	rs2069235	ZNF687	G	A,A	G,G	9,11	3,10	0.33,0.90	10	6.5	0.62	0.48	GM12878	2	2	2	1	GSM2828887,GSM2828888	0.5	1	0	0	0	1
chr22	39747779	39747780	rs2069235	H3K27me3	G	G	A	9	2	0.222222	9	2	0.222222	0.463	GM10847	57	3	1	1	GSM1233875	1	0	0	1	0	1
chr5	159879977	159879978	rs2431697	H3K4me3	T	C	T	8	2	0.25	8	2	0.25	0.436	GM18489	198	4	2	1	GSM1550906	0.5	0	1	0	0	1
chr3	159730953	159730954	rs2936303	H3K27ac	G	A	G	44	3	0.0681818	44	3	0.0681818	0.724	GM19098	181	158	54	33	GSM1550924	0.611111	0.939394	0	0.0606061	0	0.939394
chr3	159730953	159730954	rs2936303	H3K27ac	G	A	G	91	33	0.362637	91	33	0.362637	0.701	GM18856	181	158	54	33	GSM1420845	0.611111	0.939394	0	0.0606061	0	0.939394
chr3	159730953	159730954	rs2936303	H3K27ac	G	A	G	49	14	0.285714	49	14	0.285714	0.698	GM19099	181	158	54	33	GSM1234047	0.611111	0.939394	0	0.0606061	0	0.939394
chr3	159730953	159730954	rs2936303	H3K27ac	G	A	G	64	22	0.34375	64	22	0.34375	0.692	GM19144	181	158	54	33	GSM1551021	0.611111	0.939394	0	0.0606061	0	0.939394
chr3	159730953	159730954	rs2936303	H3K27ac	G	A	G	48	15	0.3125	48	15	0.3125	0.687	GM19098	181	158	54	33	GSM1420865	0.611111	0.939394	0	0.0606061	0	0.939394
chr3	159730953	159730954	rs2936303	H3K27ac	G	A	G	41	11	0.268293	41	11	0.268293	0.685	GM19144	181	158	54	33	GSM1420861	0.611111	0.939394	0	0.0606061	0	0.939394
chr3	159730953	159730954	rs2936303	H3K27ac	G	A	G	46	15	0.326087	46	15	0.326087	0.676	GM18907	181	158	54	33	GSM1550999	0.611111	0.939394	0	0.0606061	0	0.939394
chr3	159730953	159730954	rs2936303	H3K27ac	G	A	G	51	19	0.372549	51	19	0.372549	0.66	GM18489	181	158	54	33	GSM1550926	0.611111	0.939394	0	0.0606061	0	0.939394
chr3	159730953	159730954	rs2936303	H3K27ac	G	A	G	43	15	0.348837	43	15	0.348837	0.659	GM19225	181	158	54	33	GSM1550836	0.611111	0.939394	0	0.0606061	0	0.939394
chr3	159730953	159730954	rs2936303	H3K27ac	G	A	G	47	18	0.382979	47	18	0.382979	0.648	GM18856	181	158	54	33	GSM1550993	0.611111	0.939394	0	0.0606061	0	0.939394
chr3	159730953	159730954	rs2936303	H3K27ac	G	A	G	26	6	0.230769	26	6	0.230769	0.64	GM18499	181	158	54	33	GSM1550905	0.611111	0.939394	0	0.0606061	0	0.939394
chr3	159730953	159730954	rs2936303	H3K27ac	G	A	G	24	5	0.208333	24	5	0.208333	0.633	GM19222	181	158	54	33	GSM1420882	0.611111	0.939394	0	0.0606061	0	0.939394
chr3	159730953	159730954	rs2936303	H3K27ac	G	A	G	18	2	0.111111	18	2	0.111111	0.604	GM19114	181	158	54	33	GSM1420896	0.611111	0.939394	0	0.0606061	0	0.939394
chr3	159730953	159730954	rs2936303	H3K27ac	G	A	G	24	8	0.333333	24	8	0.333333	0.603	GM18505	181	158	54	33	GSM1233996	0.611111	0.939394	0	0.0606061	0	0.939394
chr3	159730953	159730954	rs2936303	H3K27ac	G	A	G	42	19	0.452381	42	19	0.452381	0.594	GM19143	181	158	54	33	GSM1551022	0.611111	0.939394	0	0.0606061	0	0.939394
chr3	159730953	159730954	rs2936303	H3K27ac	G	A	G	20	6	0.3	20	6	0.3	0.593	GM18870	181	158	54	33	GSM1550909	0.611111	0.939394	0	0.0606061	0	0.939394
chr3	159730953	159730954	rs2936303	H3K27ac	G	A	G	59	29	0.491525	59	29	0.491525	0.59	GM19143	181	158	54	33	GSM1420864	0.611111	0.939394	0	0.0606061	0	0.939394
chr3	159730953	159730954	rs2936303	H3K27ac	G	A	G	23	8	0.347826	23	8	0.347826	0.59	GM19207	181	158	54	33	GSM1550851	0.611111	0.939394	0	0.0606061	0	0.939394
chr3	159730953	159730954	rs2936303	H3K27ac	G	A	G	29	12	0.413793	29	12	0.413793	0.585	GM18498	181	158	54	33	GSM1550987	0.611111	0.939394	0	0.0606061	0	0.939394
chr3	159730953	159730954	rs2936303	H3K27ac	G	A	G	32	14	0.4375	32	14	0.4375	0.579	GM18489	181	158	54	33	GSM1550976	0.611111	0.939394	0	0.0606061	0	0.939394
chr3	159730953	159730954	rs2936303	H3K27ac	G	A	G	23	9	0.391304	23	9	0.391304	0.57	GM19114	181	158	54	33	GSM1550891	0.611111	0.939394	0	0.0606061	0	0.939394
chr3	159730953	159730954	rs2936303	H3K27ac	G	A	G	15	3	0.2	15	3	0.2	0.561	GM18499	181	158	54	33	GSM1420869	0.611111	0.939394	0	0.0606061	0	0.939394
chr3	159730953	159730954	rs2936303	H3K27ac	G	A	G	47	24	0.510638	47	24	0.510638	0.56	GM19222	181	158	54	33	GSM1550945	0.611111	0.939394	0	0.0606061	0	0.939394
chr3	159730953	159730954	rs2936303	H3K27ac	G	A	G	27	12	0.444444	27	12	0.444444	0.557	GM18498	181	158	54	33	GSM1550990	0.611111	0.939394	0	0.0606061	0	0.939394
chr3	159730953	159730954	rs2936303	H3K27ac	G	A	G	30	15	0.5	30	15	0.5	0.532	GM19099	181	158	54	33	GSM1550998	0.611111	0.939394	0	0.0606061	0	0.939394
chr3	159730953	159730954	rs2936303	H3K27ac	G	A	G	33	17	0.515152	33	17	0.515152	0.528	GM19099	181	158	54	33	GSM1234046	0.611111	0.939394	0	0.0606061	0	0.939394
chr3	159730953	159730954	rs2936303	H3K27ac	G	A	G	29	15	0.517241	29	15	0.517241	0.514	GM19200	181	158	54	33	GSM1420853	0.611111	0.939394	0	0.0606061	0	0.939394
chr3	159730953	159730954	rs2936303	H3K27ac	G	A	G	32	17	0.53125	32	17	0.53125	0.512	GM19141	181	158	54	33	GSM1550821	0.611111	0.939394	0	0.0606061	0	0.939394
chr3	159730953	159730954	rs2936303	H3K27ac	G	A	G	30	16	0.533333	30	16	0.533333	0.505	GM18870	181	158	54	33	GSM1420848	0.611111	0.939394	0	0.0606061	0	0.939394
chr3	159730953	159730954	rs2936303	H3K27ac	G	A	G	22	11	0.5	22	11	0.5	0.499	GM18498	181	158	54	33	GSM1420890	0.611111	0.939394	0	0.0606061	0	0.939394
chr3	159730953	159730954	rs2936303	H3K27ac	G	A	G	58	39	0.672414	58	39	0.672414	0.422	GM19204	181	158	54	33	GSM1550927	0.611111	0.939394	0	0.0606061	0	0.939394
chr3	159730953	159730954	rs2936303	H3K27ac	G	G	A	33	10	0.30303	33	10	0.30303	0.656	GM19160	181	158	54	33	GSM1550873	0.611111	0.939394	0	0.0606061	0	0.939394
chr3	159730953	159730954	rs2936303	H3K27ac	G	G	A	22	6	0.272727	22	6	0.272727	0.61	GM19160	181	158	54	33	GSM1420881	0.611111	0.939394	0	0.0606061	0	0.939394
chr6	31705863	31705864	rs3101018	CHD2	C	C	T	11	2	0.18	11	2	0.18	0.51	GM12878	1	1	1	1	GSM935378	1	0	1	0	0	1
chr6	31705863	31705864	rs3101018	CREB1	C	C	T	32	15	0.47	32	15	0.47	0.56	GM12878	1	1	1	1	GSM1010760	1	0	1	0	0	1
chr6	31705863	31705864	rs3101018	FOXK2	C	C	T	23	4	0.17	23	4	0.17	0.63	GM12878	2	1	1	1	GSM2828910,GSM2828909	1	0	1	0	0	1
chr6	31705863	31705864	rs3101018	ZBTB40	C	C	T	15	7	0.47	15	7	0.47	0.47	GM12878	2	1	1	1	GSM2423133,GSM2423132	1	0	1	0	0	1
chr6	31705863	31705864	rs3101018	ZNF217	C	C	T	15	8	0.53	15	8	0.53	0.43	GM12878	2	1	1	1	GSM2828890,GSM2828889	1	0	1	0	0	1
chr6	31705863	31705864	rs3101018	ARID3A	C	C,C	T,T	5,12	2,6	0.4,0.5	8.5	4	0.45	0.61	GM12878	2	2	2	1	GSM2828943,GSM2828944	0.5	0	1	0	0	1
chr6	31705863	31705864	rs3101018	ARNT	C	C,C	T,T	12,19	6,12	0.5,0.63	15.5	9	0.57	0.58	GM12878	2	2	2	1	GSM3634199,GSM3634198	0.5	0	1	0	0	1
chr6	31705863	31705864	rs3101018	ATF7	C	C,C	T,T	77,66	18,23	0.23,0.34	71.5	20.5	0.29	0.82	GM12878	2	2	2	1	GSM2824383,GSM2824384	0.5	0	1	0	0	1
chr6	31705863	31705864	rs3101018	CBFB	C	C,C	T,T	5,7	2,4	0.4,0.57	6	3	0.49	0.54	GM12878	2	2	2	1	GSM2534543,GSM2534544	0.5	0	1	0	0	1
chr6	31705863	31705864	rs3101018	CREM	C	C,C	T,T	15,6	7,2	0.46,0.33	10.5	4.5	0.4	0.66	GM12878	2	2	2	1	GSM2534513,GSM2534514	0.5	0	1	0	0	1
chr6	31705863	31705864	rs3101018	DPF2	C	C,C	T,T	13,16	10,11	0.76,0.68	14.5	10.5	0.73	0.41	GM12878	2	2	2	1	GSM2827317,GSM2827318	0.5	0	1	0	0	1
chr6	31705863	31705864	rs3101018	ELF1	C	C,C	T,T	27,29	13,26	0.48,0.89	28	19.5	0.69	0.48	GM12878	2	2	2	1	GSM2828782,GSM2828781	0.5	0	1	0	0	1
chr6	31705863	31705864	rs3101018	IKZF2	C	C,C	T,T	61,73	48,55	0.78,0.75	67	51.5	0.77	0.42	GM12878	4	4	4	2	GSM2827474,GSM2827475	0.5	0	1	0	0	1
chr6	31705863	31705864	rs3101018	IKZF2	C	C,C	T,T	68104	57,74	0.83,0.71	86	65.5	0.77	0.42	GM12878	4	4	4	2	GSM2828540,GSM2828541	0.5	0	1	0	0	1
chr6	31705863	31705864	rs3101018	MLLT1	C	C,C	T,T	40,34	31,22	0.77,0.64	37	26.5	0.71	0.47	GM12878	2	2	2	1	GSM2423657,GSM2423656	0.5	0	1	0	0	1
chr6	31705863	31705864	rs3101018	PKNOX1	C	C,C	T,T	21,54	2,16	0.09,0.29	37.5	9	0.2	0.83	GM12878	2	2	2	1	GSM2423883,GSM2423884	0.5	0	1	0	0	1
chr6	31705863	31705864	rs3101018	FOXM1	C	T	C	9	3	0.33	9	3	0.33	0.44	GM12878	1	1	1	1	GSM1010731	1	0	0	0	1	1
chr6	31705863	31705864	rs3101018	MEF2B	C	T	C	29	14	0.48	29	14	0.48	0.54	GM12878	2	1	1	1	GSM3635405,GSM3635406	1	0	0	0	1	1
chr6	35215903	35215904	rs4711411	RUNX3	A	G	A	9	1	0.11	9	1	0.11	0.48	GM12878	1	1	1	1	GSM1010893	1	0	0	1	0	1
chr6	35215903	35215904	rs4711411	STAG1	A	G	A	11	1	0.0909091	11	1	0.0909091	0.517	GM12890	18	9	2	1	GSM1233931	0.5	0	0	1	0	1
chr6	35215903	35215904	rs4711411	ZNF207	A	G	A	8	2	0.25	8	2	0.25	0.44	GM12878	2	1	1	1	GSM2423041,GSM2423040	1	0	0	1	0	1
chr6	35215903	35215904	rs4711411	ZNF24	A	G	A	8	2	0.25	8	2	0.25	0.44	GM12878	2	1	1	1	GSM2825080,GSM2825079	1	0	0	1	0	1
chr6	35215903	35215904	rs4711411	ZNF687	A	G,G	A,A	8,7	2,2	0.25,0.28	7.5	2	0.27	0.67	GM12878	2	2	2	1	GSM2828887,GSM2828888	0.5	0	0	1	0	1
chr6	31671556	31671557	rs9267544	DPF2	C	A,A	C,C	7,7	3,5	0.42,0.71	7	4	0.57	0.48	GM12878	2	2	2	1	GSM2827317,GSM2827318	0.5	1	0	0	0	1
chr6	31671556	31671557	rs9267544	GATAD2B	C	A,A	C,C	12,8	3,3	0.25,0.375	10	3	0.31	0.69	GM12878	2	2	2	1	GSM2828562,GSM2828563	0.5	1	0	0	0	1
chr6	31671556	31671557	rs9267544	HDGF	C	A,A	C,C	14,19	6,13	0.42,0.68	16.5	9.5	0.56	0.59	GM12878	2	2	2	1	GSM2423093,GSM2423092	0.5	1	0	0	0	1
chr6	31671556	31671557	rs9267544	ZNF622	C	A,A	C,C	6,8	1,4	0.16,0.5	7	2.5	0.33	0.64	GM12878	2	2	2	1	GSM3634207,GSM3634208	0.5	1	0	0	0	1
chr6	31671556	31671557	rs9267544	CHD4	C	C	A	11	1	0.09	11	1	0.09	0.52	GM12878	2	1	1	1	GSM2700599,GSM2700598	1	0	1	0	0	1
chr6	31671556	31671557	rs9267544	MTA2	C	C	A	19	11	0.58	19	11	0.58	0.42	GM12878	2	2	2	1	GSM2423272,GSM2423273	0.5	0	1	0	0	1
chr6	31671556	31671557	rs9267544	PKNOX1	C	C	A	13	6	0.46	13	6	0.46	0.45	GM12878	2	2	2	1	GSM2423883,GSM2423884	0.5	0	1	0	0	1
chr6	31671556	31671557	rs9267544	ATF7	C	C,C	A,A	7,5	6,1	0.85,0.2	6	3.5	0.53	0.5	GM12878	2	2	2	1	GSM2824383,GSM2824384	0.5	0	1	0	0	1
chr6	31671556	31671557	rs9267544	FOXK2	C	C,C	A,A	6,12	4,2	0.66,0.16	9	3	0.42	0.63	GM12878	2	2	2	1	GSM2828910,GSM2828909	0.5	0	1	0	0	1
chr6	31671556	31671557	rs9267544	LARP7	C	C,C	A,A	8,7	2,3	0.25,0.42	7.5	2.5	0.34	0.65	GM12878	2	2	2	1	GSM2827347,GSM2827348	0.5	0	1	0	0	1
