# Supplementary material for: Global discovery of lupus genetic risk variant allelic enhancer activity
Source: Nat Commun. 2021 Mar 12;12:1611. doi: 10.1038/s41467-021-21854-5 (PMC7955039; doi:10.1038/s41467-021-21854-5)
Supplement: Supplementary file 17 — Supplementary Data 15 [file 41467_2021_21854_MOESM17_ESM.xlsx]

## Sheet: README
Supplementary Data 15. Full results of variant overlapping and variant adjacent TFs analyses
Results of GM12878 allelic enVar TF analysis. The "variant overlapping" worksheet includes the motif disruption analysis proportion test results. The "variant adjacent" worksheet includes the motif enrichment analysis proportion test results.
Variant overlapping sheet
Column_Header	Comment
Motif_Name	Motif ID, with associated TFs in Cis-BP
Consensus	Consensus binding sequence (IUPAC)
Differential binding instance # in allelic enhancer SNPs	Differential binding instance count in allelic enhancer SNPs
Differential binding instance # in enhancer SNPs	Differential binding instance count in enhancer only SNPs
Differential binding instance ratio in allelic enhancer SNPs	Differential binding instance ratio in allelic enhancer SNPs
Differential binding instance ratio in enhancer SNPs	Differential binding instance ratio in enhancer only SNPs
Prop_Test_p_Val	p-value from proportions test
Variant adjacent sheet
Column_Header	Comment
Motif_Name	Motif ID, with associated TFs in Cis-BP
Consensus	Consensus binding sequence (IUPAC)
# of Target Sequences with Motif	Number of input sequences containing this motif
% of Target Sequences with Motif	Percentage of input sequences containing this motif
Average # of Background Sequences with Motif	Average number of background sequences containing this motif
Average % of Background Sequences with Motif	Average percentage of background sequences containing this motif
Prop_Test_p_Val	p-value from proportions test

## Sheet: Variant overlapping
Motif_Name	Consensus	Differential binding instance # in allelic enhancer snps	Differential binding instance # in enhancer snps	Differential binding instance ratio in allelic enhancer snps	Differential binding instance ratio in enhancer snps	Prop_Test_p_Val
M01496_2.00:ELF1:ELF2:ELF4:ELK1:ELK3:ELK4:ERF:ERG:ETS1:ETS2:ETV1:ETV2:ETV3:ETV3L:ETV4:ETV5:FEV:FLI1:GABPA	NASCGGAART	9	3	0.176471	0.00696056	2.02883e-13
M03007_2.00:ELF1:ELF2:ELF4:ELK1:ELK3:ELK4:ERF:ERG:ETS1:ETS2:ETV1:ETV2:ETV3:ETV3L:ETV4:ETV5:FEV:FLI1:GABPA	ACCGGAAGTN	7	1	0.137255	0.00232019	9.86209e-13
M04708_2.00:ELF1:ELF2:ELF4:ELK1:ELK3:ELK4:ERF:ERG:ETS1:ETS2:ETV1:ETV2:ETV3:ETV3L:ETV4:ETV5:FEV:FLI1:GABPA	NRCCGGAWGYN	7	1	0.137255	0.00232019	9.86209e-13
M01486_2.00:ELF1:ELF2:ELF4:ELK1:ELK3:ELK4:ERF:ERG:ETS1:ETS2:ETV1:ETV2:ETV3:ETV3L:ETV4:ETV5:FEV:FLI1:GABPA	NACCGGAARY	9	4	0.176471	0.00928074	3.18163e-12
M01495_2.00:ELF1:ELF2:ELF4:ELK1:ELK3:ELK4:ERF:ERG:ETS1:ETS2:ETV1:ETV2:ETV3:ETV3L:ETV4:ETV5:ETV6:FEV:FLI1:GABPA	NACCGGAARY	9	4	0.176471	0.00928074	3.18163e-12
M01493_2.00:ELF1:ELF2:ELF4:ELK1:ELK3:ELK4:ERF:ERG:ETS1:ETS2:ETV1:ETV2:ETV3:ETV3L:ETV4:ETV5:FEV:FLI1:GABPA	NRCCGGAART	8	3	0.156863	0.00696056	1.21236e-11
M01489_2.00:ELF1:ELF2:ELF4:ELK1:ELK3:ELK4:ERF:ERG:ETS1:ETS2:ETV1:ETV2:ETV3:ETV3L:ETV4:ETV5:FEV:FLI1:GABPA	NRCCGGAART	7	2	0.137255	0.00464037	3.69389e-11
M04780_2.00:ELF1:ELF2:ELF4:ELK1:ELK3:ELK4:ERF:ERG:ETS1:ETS2:ETV1:ETV2:ETV3:ETV3L:ETV4:ETV5:FEV:FLI1:GABPA	NRCCGGAAGYV	6	1	0.117647	0.00232019	7.51437e-11
M09539_2.00:ELF1:ELF2:ELF4:ELK1:ELK3:ELK4:ERF:ERG:ETS1:ETS2:ETV1:ETV2:ETV3:ETV3L:ETV4:ETV5:FEV:FLI1:GABPA	DCCGGAARYN	7	3	0.137255	0.00696056	6.69729e-10
M00156_2.00:EHF:ELF1:ELF2:ELF3:ELF4:ELF5:ETV6:ETV7	ANVMGGAART	9	7	0.176471	0.0162413	1.54124e-09
M01494_2.00:EHF:ELF1:ELF2:ELF3:ELF4:ELF5:ELK1:ELK3:ELK4:ERF:ERG:ETS1:ETS2:ETV1:ETV2:ETV3:ETV3L:ETV4:ETV5:ETV6:ETV7:FEV:FLI1:GABPA:SPDEF	WNCCGGAAGT	6	2	0.117647	0.00464037	2.32445e-09
M02645_2.00:ELF1:ELF2:ELF4:ELK1:ELK3:ELK4:ERF:ERG:ETS1:ETS2:ETV1:ETV2:ETV3:ETV3L:ETV4:ETV5:FEV:FLI1:GABPA	VCGGATAYH	6	2	0.117647	0.00464037	2.32445e-09
M04782_2.00:ELF1:ELF2:ELF4:ELK1:ELK3:ELK4:ERF:ERG:ETS1:ETS2:ETV1:ETV2:ETV3:ETV3L:ETV4:ETV5:FEV:FLI1:GABPA	NACCGGAAGYN	5	1	0.0980392	0.00232019	5.54369e-09
M00177_2.00:IRF5	NANCGAAACY	7	4	0.137255	0.00928074	7.1602e-09
M01802_2.00:XBP1	NHNACGTRD	7	5	0.137255	0.0116009	5.14923e-08
M01478_2.00:ELF1:ELF2:ELF4:ELK1:ELK3:ELK4:ERF:ERG:ETS1:ETS2:ETV1:ETV2:ETV3:ETV3L:ETV4:ETV5:FEV:FLI1:GABPA	NRCCGGAAGT	5	2	0.0980392	0.00464037	1.34789e-07
M01476_2.00:EHF:ELF1:ELF2:ELF3:ELF4:ELF5:ETV6:ETV7	DNVMGGAART	7	6	0.137255	0.0139211	2.72874e-07
M01477_2.00:ELF1:ELF2:ELF4:ELK1:ELK3:ELK4:ERF:ERG:ETS1:ETS2:ETV1:ETV2:ETV3:ETV3L:ETV4:ETV5:FEV:FLI1:GABPA	NRBCGGAARY	6	4	0.117647	0.00928074	2.83386e-07
M01492_2.00:EHF:ELF1:ELF2:ELF3:ELF4:ELF5:ELK1:ELK3:ELK4:ERF:ERG:ETS1:ETS2:ETV1:ETV2:ETV3:ETV3L:ETV4:ETV5:ETV6:ETV7:FEV:FLI1:GABPA:SPDEF	DNCCGGAAGT	6	4	0.117647	0.00928074	2.83386e-07
M04754_2.00:ELF1:ELF2:ELF4:ELK1:ELK3:ELK4:ERF:ERG:ETS1:ETS2:ETV1:ETV2:ETV3:ETV3L:ETV4:ETV5:FEV:FLI1:GABPA	NRCCGGAAGTR	3	0	0.0588235	0	4.39702e-07
M10514_2.00:ELF1:ELF2:ELF4:ELK1:ELK3:ELK4:ERF:ERG:ETS1:ETS2:ETV1:ETV2:ETV3:ETV3L:ETV4:ETV5:FEV:FLI1:GABPA	CWTCCKGT	3	0	0.0588235	0	4.39702e-07
M02093_2.00:ZHX1	HYACKBNN	5	3	0.0980392	0.00696056	1.47745e-06
M01973_2.00:EHF:ELF1:ELF2:ELF4:ELK1:ELK3:ELK4:ERF:ERG:ETS1:ETS2:ETV1:ETV2:ETV3:ETV3L:ETV4:ETV5:FEV:FLI1:GABPA	WCCGGAAGH	5	4	0.0980392	0.00928074	9.51216e-06
M10518_2.00:ELF1:ELF2:ELF4:ELK1:ELK3:ELK4:ERF:ERG:ETS1:ETS2:ETV1:ETV2:ETV3:ETV3L:ETV4:ETV5:FEV:FLI1:GABPA	ACWTCCT	5	4	0.0980392	0.00928074	9.51216e-06
M01485_2.00:ELF1:ELF2:ELF4:ELK1:ELK3:ELK4:ERF:ERG:ETS1:ETS2:ETV1:ETV2:ETV3:ETV3L:ETV4:ETV5:FEV:FLI1:GABPA	ACCGGAAGT	3	1	0.0588235	0.00232019	2.59839e-05
M01487_2.00:ELF1:ELF2:ELF4:ELK1:ELK3:ELK4:ERF:ERG:ETS1:ETS2:ETV1:ETV2:ETV3:ETV3L:ETV4:ETV5:FEV:FLI1:GABPA	NACCGGAAGT	3	1	0.0588235	0.00232019	2.59839e-05
M01147_2.00:ATF2	NATGACGTMN	2	0	0.0392157	0	3.79275e-05
M01483_2.00:ELF1:ELF2:ELF4:ELK1:ELK3:ELK4:ERF:ERG:ETS1:ETS2:ETV1:ETV2:ETV3:ETV3L:ETV4:ETV5:FEV:FLI1:GABPA	NACCGGAAGT	2	0	0.0392157	0	3.79275e-05
M01804_2.00:ATF1:CREB1:CREM	RTGACGTA	2	0	0.0392157	0	3.79275e-05
M01812_2.00:CREB3L1:CREB3L2:CREB3L4	ACACGTGGC	2	0	0.0392157	0	3.79275e-05
M02463_2.00:GMEB1:GMEB2	BBACGYH	2	0	0.0392157	0	3.79275e-05
M02797_2.00:NHLH1:NHLH2	MGCAGCTGCG	2	0	0.0392157	0	3.79275e-05
M03620_2.00:PTF1A	GWCAGCTGHC	2	0	0.0392157	0	3.79275e-05
M04183_2.00:MSC:TCF21	HAACAGCTGTTN	2	0	0.0392157	0	3.79275e-05
M04185_2.00:MSC:TCF21	NAACAGCTGTTR	2	0	0.0392157	0	3.79275e-05
M04187_2.00:MSC:TCF21	YAACAGCTGTTR	2	0	0.0392157	0	3.79275e-05
M04291_2.00:ATF3:JDP2	NRTGASTCAYN	2	0	0.0392157	0	3.79275e-05
M08182_2.00:MXI1	CCACGTGG	2	0	0.0392157	0	3.79275e-05
M08211_2.00:BARX1:BARX2:BSX:EMX1:EMX2:EN1:EN2:EVX1:EVX2:GBX1:GBX2:GSX1:GSX2:HMX1:HMX2:HMX3:HOXA1:HOXA2:HOXA3:HOXA4:HOXA5:HOXA7:HOXB1:HOXB2:HOXB3:HOXB4:HOXB5:HOXB7:HOXC4:HOXC5:HOXD1:HOXD3:HOXD4:MEOX1:MEOX2:MNX1:NANOG:NANOGP8:NKX1-1:NKX1-2:NOTO:OTP:PDX1:TLX2:VAX1:VAX2:VENTX	GATTGATG	2	0	0.0392157	0	3.79275e-05
M08738_2.00:ATOH1	AGCAGATGG	2	0	0.0392157	0	3.79275e-05
M08740_2.00:MITF:TFE3:TFEB:TFEC	TCACGTGACC	2	0	0.0392157	0	3.79275e-05
M08768_2.00:MYCN	CCACGTGS	2	0	0.0392157	0	3.79275e-05
M08779_2.00:ATOH1	AGCAGATGG	2	0	0.0392157	0	3.79275e-05
M09791_2.00:TCF12:TCF3:TCF4	RGCAGGTGBCG	2	0	0.0392157	0	3.79275e-05
M09835_2.00:MAX	RRAHCACGTGDTYY	2	0	0.0392157	0	3.79275e-05
M09848_2.00:MYCN	GSSCACGTGC	2	0	0.0392157	0	3.79275e-05
M09867_2.00:USF1:USF2	RGRYCACGTGRYCY	2	0	0.0392157	0	3.79275e-05
M09877_2.00:ATOH1	SCAGCTGGTG	2	0	0.0392157	0	3.79275e-05
M10481_2.00:ELF1:ELF2:ELF4:ELK1:ELK3:ELK4:ERF:ERG:ETS1:ETS2:ETV1:ETV2:ETV3:ETV3L:ETV4:ETV5:FEV:FLI1:GABPA	CMGGAARTR	2	0	0.0392157	0	3.79275e-05
M02679_2.00:EHF:ELF1:ELF2:ELF3:ELF4:ELF5:ELK1:ELK3:ELK4:ERF:ERG:ETS1:ETS2:ETV1:ETV2:ETV3:ETV3L:ETV4:ETV5:ETV6:ETV7:FEV:FLI1:GABPA:SPDEF	CCGGAAG	5	5	0.0980392	0.0116009	4.21679e-05
M10517_2.00:ELF1:ELF2:ELF4:ELK1:ELK3:ELK4:ERF:ERG:ETS1:ETS2:ETV1:ETV2:ETV3:ETV3L:ETV4:ETV5:FEV:FLI1:GABPA	AGGAAGT	5	5	0.0980392	0.0116009	4.21679e-05
M01744_2.00:TCFL5	NBCDCGHGVN	6	8	0.117647	0.0185615	6.76305e-05
M10506_2.00:ELF1:ELF2:ELF4:ELK1:ELK3:ELK4:ERF:ERG:ETS1:ETS2:ETV1:ETV2:ETV3:ETV3L:ETV4:ETV5:FEV:FLI1:GABPA	CTTCCK	5	6	0.0980392	0.0139211	0.000142432
M10809_2.00:PAX2	VHBAAACHC	7	12	0.137255	0.0278422	0.000146422
M01747_2.00:HES5	GVCACGTGBC	4	4	0.0784314	0.00928074	0.000256998
M01915_2.00:FBXL19:KDM2A:KDM2B	NNNNCGNNNN	4	4	0.0784314	0.00928074	0.000256998
M01481_2.00:ELF1:ELF2:ELF4:ELK1:ELK3:ELK4:ERF:ERG:ETS1:ETS2:ETV1:ETV2:ETV3:ETV3L:ETV4:ETV5:FEV:FLI1:GABPA	NRCCGGAAGT	3	2	0.0588235	0.00464037	0.000304629
M04070_2.00:TFAP4	AMCATATGKT	3	2	0.0588235	0.00464037	0.000304629
M08232_2.00:ZNF200	ACTTCC	3	2	0.0588235	0.00464037	0.000304629
M01488_2.00:ELF1:ELF2:ELF4:SPDEF	NAVCCGGATN	5	7	0.0980392	0.0162413	0.000392204
M10149_2.00:KLF1:KLF12:KLF2:KLF3:KLF4:KLF5:KLF6:KLF7:KLF8	RGGGMGGGGS	5	7	0.0980392	0.0162413	0.000392204
M00144_2.00:OSR1:OSR2	NGCTACYGT	4	5	0.0784314	0.0116009	0.000855968
M01210_2.00:CXXC4:CXXC5:TET3	NNDACGTN	4	5	0.0784314	0.0116009	0.000855968
M10496_2.00:ELF1:ELF2:ELF4:ELK1:ELK3:ELK4:ERF:ERG:ETS1:ETS2:ETV1:ETV2:ETV3:ETV3L:ETV4:ETV5:FEV:FLI1:GABPA	AGGAAGT	4	5	0.0784314	0.0116009	0.000855968
M01479_2.00:ELF1:ELF2:ELF4:ELK1:ELK3:ELK4:ERF:ERG:ETS1:ETS2:ETV1:ETV2:ETV3:ETV3L:ETV4:ETV5:FEV:FLI1:GABPA	NACCGGAAGT	2	1	0.0392157	0.00232019	0.00153464
M01484_2.00:EHF:ELF1:ELF2:ELF3:ELF4:ELF5:ETV6:ETV7:FEV	ANSCGGAAGT	2	1	0.0392157	0.00232019	0.00153464
M01911_2.00:FBXL19:KDM2A:KDM2B	NNNNTACGN	2	1	0.0392157	0.00232019	0.00153464
M02461_2.00:GMEB1:GMEB2	BBACGYANN	2	1	0.0392157	0.00232019	0.00153464
M02462_2.00:GMEB1:GMEB2	TBACGTA	2	1	0.0392157	0.00232019	0.00153464
M03474_2.00:GMEB1:GMEB2	TTACGTAA	2	1	0.0392157	0.00232019	0.00153464
M04135_2.00:ASCL1:ASCL2	VGCAGCTGCN	2	1	0.0392157	0.00232019	0.00153464
M05696_2.00:NFATC1:NFATC2:NFATC3:NFATC4	WKTTTCCGTN	2	1	0.0392157	0.00232019	0.00153464
M06494_2.00:ALX1:ALX3:ALX4:ARX:BARHL1:BARHL2:BARX1:BARX2:BSX:DLX1:DLX2:DLX3:DLX4:DLX5:DLX6:DRGX:EMX1:EMX2:EN1:EN2:ESX1:EVX1:EVX2:GBX1:GBX2:GSX1:GSX2:HESX1:HMX1:HMX3:HOXA1:HOXA2:HOXA3:HOXA4:HOXA5:HOXB1:HOXB2:HOXB3:HOXB4:HOXB5:HOXC4:HOXC5:HOXD1:HOXD3:HOXD4:ISX:MEOX1:MEOX2:MIXL1:MNX1:MSX1:MSX2:NKX1-1:NKX1-2:NOTO:OTP:PDX1:PHOX2A:PHOX2B:PROP1:PRRX1:PRRX2:RAX:RAX2:SEBOX:SHOX:SHOX2:TLX1:TLX2:TLX3:UNCX:V…	TTAATTR	2	1	0.0392157	0.00232019	0.00153464
M07793_2.00:MAX	DGCACGTGGCY	2	1	0.0392157	0.00232019	0.00153464
M07795_2.00:MAX	RVSCACGTGG	2	1	0.0392157	0.00232019	0.00153464
M09476_2.00:MYCN	CCACGTGGYB	2	1	0.0392157	0.00232019	0.00153464
M09480_2.00:ATOH1	VNRVCAGCTGGY	2	1	0.0392157	0.00232019	0.00153464
M09494_2.00:FOS:FOSB:FOSL1:FOSL2	NNVTGASTCATN	2	1	0.0392157	0.00232019	0.00153464
M09495_2.00:BATF:BATF3	ATGASTCATH	2	1	0.0392157	0.00232019	0.00153464
M09792_2.00:TCF12:TCF3:TCF4	GGMCASCTGCNGV	2	1	0.0392157	0.00232019	0.00153464
M10493_2.00:ELF1:ELF2:ELF4:ELK1:ELK3:ELK4:ERF:ERG:ETS1:ETS2:ETV1:ETV2:ETV3:ETV3L:ETV4:ETV5:FEV:FLI1:GABPA	ACCGGAAGYV	2	1	0.0392157	0.00232019	0.00153464
M08244_2.00:ZNF189	TGGAAAA	3	3	0.0588235	0.00696056	0.00158407
M08462_2.00:NFATC1:NFATC2:NFATC3:NFATC4	TTTTCCA	3	3	0.0588235	0.00696056	0.00158407
M09823_2.00:HES1:HES4	VTCKYGTGCSY	3	3	0.0588235	0.00696056	0.00158407
M00119_2.00:BHLHE40:BHLHE41	DCACGTGMC	4	6	0.0784314	0.0139211	0.00224039
M01008_2.00:FOXR1	NDCAAACA	4	6	0.0784314	0.0139211	0.00224039
M09454_2.00:HIF1A	TACGTGCV	4	6	0.0784314	0.0139211	0.00224039
M10486_2.00:EHF:ELF1:ELF2:ELF3:ELF4:ELF5:ELK1:ELK3:ELK4:ERF:ERG:ETS1:ETS2:ETV1:ETV2:ETV3:ETV3L:ETV4:ETV5:ETV6:ETV7:FEV:FLI1:GABPA:SPDEF	AGGAAG	4	6	0.0784314	0.0139211	0.00224039
M11273_2.00:SMAD1:SMAD5	GGGGCAGA	4	6	0.0784314	0.0139211	0.00224039
M00066_2.00:RFX1:RFX2:RFX3:RFX4	NSGTTGCYAB	1	0	0.0196078	0	0.00361339
M00759_2.00:ATF4	NNATTACGYAHNN	1	0	0.0196078	0	0.00361339
M00786_2.00:ZNF32	TATATATAT	1	0	0.0196078	0	0.00361339
M00991_2.00:ATF1:CREB1:CREM	NSGTGACGTCR	1	0	0.0196078	0	0.00361339
M01983_2.00:FOXA1:FOXA2:FOXA3:FOXB1:FOXB2	TGTTTACATA	1	0	0.0196078	0	0.00361339
M02166_2.00:ALX1:ALX3:ALX4:ARX:BARX1:BARX2:BSX:DLX1:DLX2:DLX3:DLX4:DLX5:DLX6:DRGX:EMX1:EMX2:EN1:EN2:ESX1:EVX1:EVX2:GBX1:GBX2:GSX1:GSX2:HMX1:HMX2:HMX3:HOXA1:HOXA2:HOXA3:HOXA4:HOXA5:HOXA7:HOXB1:HOXB2:HOXB3:HOXB4:HOXB5:HOXB7:HOXC4:HOXC5:HOXD1:HOXD3:HOXD4:ISX:MEOX1:MEOX2:MIXL1:MNX1:MSX1:MSX2:NANOG:NANOGP8:NKX1-1:NKX1-2:NOTO:OTP:PDX1:PHOX2A:PHOX2B:PROP1:PRRX1:PRRX2:RAX:RAX2:SEBOX:SHOX:SHOX2:UNCX:VAX1:…	CTAATTAC	1	0	0.0196078	0	0.00361339
M02440_2.00:NFATC1:NFATC2:NFATC3:NFATC4	WTTTTCCATT	1	0	0.0196078	0	0.00361339
M02751_2.00:RUNX1:RUNX2:RUNX3	AACCRCAA	1	0	0.0196078	0	0.00361339
M02779_2.00:MLX	ATCACGTGAT	1	0	0.0196078	0	0.00361339
M02815_2.00:MLX	ATCACGTGAT	1	0	0.0196078	0	0.00361339
M02967_2.00:ELF1:ELF2:ELF4:ELK1:ELK3:ELK4:ERF:ERG:ETS1:ETS2:ETV1:ETV2:ETV3:ETV3L:ETV4:ETV5:FEV:FLI1:GABPA	AACCGGAAATA	1	0	0.0196078	0	0.00361339
M03006_2.00:ELF1:ELF2:ELF4:ELK1:ELK3:ELK4:ERF:ERG:ETS1:ETS2:ETV1:ETV2:ETV3:ETV3L:ETV4:ETV5:FEV:FLI1:GABPA	ACCGGAAGTR	1	0	0.0196078	0	0.00361339
M03067_2.00:GCM1:GCM2	BATGCGGGTA	1	0	0.0196078	0	0.00361339
M03317_2.00:POU3F4	TATGCAAAT	1	0	0.0196078	0	0.00361339
M03323_2.00:POU2F2	TATGCAAAT	1	0	0.0196078	0	0.00361339
M03649_2.00:CREBL2	GTKACGTCAT	1	0	0.0196078	0	0.00361339
M03771_2.00:HOXA10:HOXA5:HOXA6:HOXA7:HOXA9:HOXB4:HOXB5:HOXB6:HOXB7:HOXB8:HOXB9:HOXC10:HOXC5:HOXC6:HOXC8:HOXC9:HOXD10:HOXD8:HOXD9	NTTAATTACC	1	0	0.0196078	0	0.00361339
M03798_2.00:ALX1:ALX3:ALX4:ARX:BARHL1:BARHL2:BARX1:BARX2:BSX:DLX1:DLX2:DLX3:DLX4:DLX5:DLX6:DRGX:EMX1:EMX2:EN1:EN2:ESX1:EVX1:EVX2:GBX1:GBX2:GSX1:GSX2:HESX1:HMX1:HMX3:HOXA1:HOXA2:HOXA3:HOXA4:HOXA5:HOXB1:HOXB2:HOXB3:HOXB4:HOXB5:HOXC4:HOXC5:HOXD1:HOXD3:HOXD4:ISX:MEOX1:MEOX2:MIXL1:MNX1:MSX1:MSX2:NKX1-1:NKX1-2:NOTO:OTP:PDX1:PHOX2A:PHOX2B:PROP1:PRRX1:PRRX2:RAX:RAX2:SEBOX:SHOX:SHOX2:TLX1:TLX2:TLX3:UNCX:V…	SSTAATTAGB	1	0	0.0196078	0	0.00361339
M04019_2.00:ATF6:ATF6B	TAGTCACGTGK	1	0	0.0196078	0	0.00361339
M04023_2.00:ATF1:CREB1:CREM	RTGACGTAGG	1	0	0.0196078	0	0.00361339
M04092_2.00:MSC:TCF21	CAACAGCTGTTA	1	0	0.0196078	0	0.00361339
M04119_2.00:MYF5:MYOD1:MYOG	YRACAGCTGTCG	1	0	0.0196078	0	0.00361339
M04120_2.00:MYF5:MYOD1:MYOG	BAACAGCTGTYV	1	0	0.0196078	0	0.00361339
M04122_2.00:MYF5:MYOD1:MYOG	BAACAGCTGTYV	1	0	0.0196078	0	0.00361339
M04123_2.00:MYF5:MYOD1:MYOG	BAACAGCTGTCR	1	0	0.0196078	0	0.00361339
M04166_2.00:ATOH1	AACAGCTGTC	1	0	0.0196078	0	0.00361339
M04168_2.00:ATOH1	AACAGCTGTC	1	0	0.0196078	0	0.00361339
M04220_2.00:SREBF1:SREBF2	ATCACGTGAY	1	0	0.0196078	0	0.00361339
M04229_2.00:ATF1:CREB1:CREM	SRTGACGTCABN	1	0	0.0196078	0	0.00361339
M04232_2.00:XBP1	SRTGACGTCAYS	1	0	0.0196078	0	0.00361339
M04250_2.00:ATF2	NRTGACGTCAYN	1	0	0.0196078	0	0.00361339
M04252_2.00:ATF2	BRTKACGTCAYN	1	0	0.0196078	0	0.00361339
M04259_2.00:ATF1:CREB1:CREM	NGTGACGTA	1	0	0.0196078	0	0.00361339
M04294_2.00:CREB3L2:CREB3L4	YGCCACGTCACC	1	0	0.0196078	0	0.00361339
M04299_2.00:ATF2:CREB5	NRTGACGTCAYN	1	0	0.0196078	0	0.00361339
M04389_2.00:DPF1:DPF3	TCACCTATAGM	1	0	0.0196078	0	0.00361339
M04683_2.00:DMRT1:DMRT2:DMRT3:DMRTA2:DMRTB1:DMRTC2	AATGTADCRAWT	1	0	0.0196078	0	0.00361339
M04684_2.00:DMRT1:DMRT2:DMRT3:DMRTA2:DMRTB1:DMRTC2	NATGTAGCRATT	1	0	0.0196078	0	0.00361339
M04693_2.00:DMRT1:DMRT2:DMRT3:DMRTA2:DMRTB1:DMRTC2	AWTGTAWCAATD	1	0	0.0196078	0	0.00361339
M04694_2.00:DMRTA1	AATGTAACAATT	1	0	0.0196078	0	0.00361339
M04748_2.00:ELF1:ELF2:ELF4:SPDEF	NAMCCGGATGTN	1	0	0.0196078	0	0.00361339
M05407_2.00:HOXA3:HOXA4:HOXA5:HOXA6:HOXA7:HOXB3:HOXB4:HOXB5:HOXB6:HOXB7:HOXB8:HOXC4:HOXC5:HOXC6:HOXC8:HOXD3:HOXD4:HOXD8:PDX1	SYTAATTACC	1	0	0.0196078	0	0.00361339
M05411_2.00:ALX1:ALX3:ALX4:ARX:DLX1:DLX2:DLX3:DLX4:DLX5:DLX6:DRGX:ESX1:HOXA2:HOXB2:ISX:LHX1:LHX2:LHX3:LHX4:LHX5:LHX9:MEOX1:MIXL1:MNX1:MSX1:MSX2:PHOX2A:PHOX2B:PROP1:PRRX1:PRRX2:RAX:RAX2:SEBOX:SHOX:SHOX2:UNCX:VSX1:VSX2	NTAACGAN	1	0	0.0196078	0	0.00361339
M05556_2.00:BORCS8-MEF2B:MEF2A:MEF2B:MEF2C:MEF2D	CYAAATWTGG	1	0	0.0196078	0	0.00361339
M05637_2.00:AR:NR3C1:NR3C2:PGR	RGNACRBNVYGTNCN	1	0	0.0196078	0	0.00361339
M05755_2.00:LEF1:TCF7:TCF7L1:TCF7L2	ACATCAAAG	1	0	0.0196078	0	0.00361339
M05771_2.00:LEF1:TCF7:TCF7L1:TCF7L2	ASATCAAAG	1	0	0.0196078	0	0.00361339
M05831_2.00:MYF5:MYF6:MYOG	YAACAGTTGWY	1	0	0.0196078	0	0.00361339
M05836_2.00:JUN:JUNB:JUND	ATGACTCATH	1	0	0.0196078	0	0.00361339
M05864_2.00:ELF1:ELF2:ELF4:ELK1:ELK3:ELK4:ERF:ERG:ETS1:ETS2:ETV1:ETV2:ETV3:ETV3L:ETV4:ETV5:FEV:FLI1:GABPA	ACCGGAARTR	1	0	0.0196078	0	0.00361339
M06008_2.00:ARNT:ARNT2	GTACGTGAC	1	0	0.0196078	0	0.00361339
M07574_2.00:ZNF684	CACCCCTTK	1	0	0.0196078	0	0.00361339
M07756_2.00:ZFP57	GCGGCA	1	0	0.0196078	0	0.00361339
M07787_2.00:USF2	GGTCACGTGRC	1	0	0.0196078	0	0.00361339
M07801_2.00:MYC	GVSCACGTGGC	1	0	0.0196078	0	0.00361339
M07802_2.00:MYC	VCCACGTGGYY	1	0	0.0196078	0	0.00361339
M07825_2.00:ATF3:JDP2	GGTSACGTGA	1	0	0.0196078	0	0.00361339
M07972_2.00:POU2F2	ATATGCAAAT	1	0	0.0196078	0	0.00361339
M07973_2.00:POU2F2	ATATGCAAAT	1	0	0.0196078	0	0.00361339
M08021_2.00:KLF1:KLF12:KLF2:KLF3:KLF4:KLF5:KLF6:KLF7	RGCCMCACCCW	1	0	0.0196078	0	0.00361339
M08051_2.00:MXI1	VVRCCACGTGCNB	1	0	0.0196078	0	0.00361339
M08054_2.00:MYC	VNGCACGTGGSB	1	0	0.0196078	0	0.00361339
M08055_2.00:ASCL1:ASCL2	SSAGCAGCTGGNV	1	0	0.0196078	0	0.00361339
M08064_2.00:FOSL2	KGRTGACTCAB	1	0	0.0196078	0	0.00361339
M08067_2.00:JUN:JUNB:JUND	DRTGACTCATS	1	0	0.0196078	0	0.00361339
M08141_2.00:POU5F1	WWATGCAAATN	1	0	0.0196078	0	0.00361339
M08143_2.00:MEF2A	CCAAAAAWGGA	1	0	0.0196078	0	0.00361339
M08209_2.00:SIX1:SIX2:SIX4:SIX5	GGAGTTGT	1	0	0.0196078	0	0.00361339
M08212_2.00:BORCS8-MEF2B:MEF2A:MEF2B:MEF2C:MEF2D	CTATWWATAG	1	0	0.0196078	0	0.00361339
M08253_2.00:ZNF692	GGYGGGGCCCACC	1	0	0.0196078	0	0.00361339
M08255_2.00:ZNF519	CWCTTCCGGT	1	0	0.0196078	0	0.00361339
M08268_2.00:ZNF273	BTCAGCAGCTGCTVYTK	1	0	0.0196078	0	0.00361339
M08273_2.00:ZNF200	RCTTCCGGYBBS	1	0	0.0196078	0	0.00361339
M08327_2.00:ZNF610	YGCCGCTCC	1	0	0.0196078	0	0.00361339
M08724_2.00:MYF5:MYOD1:MYOG	GRCAGVRACAGCTGC	1	0	0.0196078	0	0.00361339
M08729_2.00:MYC	RAGCACGTGGC	1	0	0.0196078	0	0.00361339
M08745_2.00:MYF5:MYOD1:MYOG	GRCAGVRACAGCTGC	1	0	0.0196078	0	0.00361339
M08795_2.00:FOS:FOSB:FOSL1:FOSL2	VTGACTCAY	1	0	0.0196078	0	0.00361339
M08797_2.00:JUN:JUNB:JUND	RRTGACTCAYC	1	0	0.0196078	0	0.00361339
M08805_2.00:FOS:FOSB:FOSL1:FOSL2	GRTGACTCAYYC	1	0	0.0196078	0	0.00361339
M08814_2.00:FOS:FOSB:FOSL1:FOSL2	VTGACTCAB	1	0	0.0196078	0	0.00361339
M08819_2.00:FOS:FOSB:FOSL1:FOSL2	GRTGACTCAYCC	1	0	0.0196078	0	0.00361339
M08820_2.00:ATF1:CREB1:CREM	VTGACGTCAS	1	0	0.0196078	0	0.00361339
M08821_2.00:FOS:FOSB:FOSL1:FOSL2	GRTGACTCAYYC	1	0	0.0196078	0	0.00361339
M08828_2.00:FOS:FOSB:FOSL1:FOSL2	GRTGACTCAYC	1	0	0.0196078	0	0.00361339
M08837_2.00:JUN:JUNB:JUND	RTGACTCABY	1	0	0.0196078	0	0.00361339
M08838_2.00:JUN:JUNB:JUND	RTGACTCAB	1	0	0.0196078	0	0.00361339
M08846_2.00:JUN:JUNB:JUND	RTGACTCAYCC	1	0	0.0196078	0	0.00361339
M08919_2.00:OVOL1	ACAGTTACA	1	0	0.0196078	0	0.00361339
M08974_2.00:OVOL1	ACAGTTACA	1	0	0.0196078	0	0.00361339
M09069_2.00:ELF1:ELF2:ELF4:ELK1:ELK3:ELK4:ERF:ERG:ETS1:ETS2:ETV1:ETV2:ETV3:ETV3L:ETV4:ETV5:FEV:FLI1:GABPA	GGMRCCGGAAGTGV	1	0	0.0196078	0	0.00361339
M09506_2.00:EGR1:EGR2:EGR3:EGR4	CRCCCACGCA	1	0	0.0196078	0	0.00361339
M09509_2.00:PRDM14	RGTTAGAGACCY	1	0	0.0196078	0	0.00361339
M09531_2.00:ELF1:ELF2:ELF4:ELK1:ELK3:ELK4:ERF:ERG:ETS1:ETS2:ETV1:ETV2:ETV3:ETV3L:ETV4:ETV5:FEV:FLI1:GABPA	RCCGGAAGTD	1	0	0.0196078	0	0.00361339
M09596_2.00:IRF1:IRF2	GAAASYGAAASY	1	0	0.0196078	0	0.00361339
M09805_2.00:TFAP4	MCAGCTGYGGBCN	1	0	0.0196078	0	0.00361339
M09825_2.00:HES1:HES4	GSCACGMGCC	1	0	0.0196078	0	0.00361339
M09854_2.00:MYC	HSCACGTGGS	1	0	0.0196078	0	0.00361339
M09879_2.00:NEUROG2:NEUROG3	GSVAGDCAGMTGGNNY	1	0	0.0196078	0	0.00361339
M09947_2.00:ATF6:ATF6B	TGACGTGG	1	0	0.0196078	0	0.00361339
M09948_2.00:ATF1:CREB1:CREM	TGACGTMA	1	0	0.0196078	0	0.00361339
M09949_2.00:ATF1:CREB1:CREM	BKGRTGACGTCM	1	0	0.0196078	0	0.00361339
M09956_2.00:ATF1:CREB1:CREM	NVRTGACGTSMV	1	0	0.0196078	0	0.00361339
M10275_2.00:ZBTB7A	DGBAGKGGGTCY	1	0	0.0196078	0	0.00361339
M10429_2.00:CXXC1	KTRHAACGMWAAAMA	1	0	0.0196078	0	0.00361339
M10669_2.00:BARHL1:BARHL2:BARX1:BARX2:BSX:DLX1:DLX2:DLX3:DLX4:DLX5:DLX6:EVX1:EVX2:GBX1:GBX2:HMX1:HMX2:HMX3:HOXA1:HOXA2:HOXA3:HOXB1:HOXB2:HOXB3:HOXD1:HOXD3:MEOX1:MEOX2:MNX1:MSX1:MSX2:NANOG:NANOGP8:PDX1:VENTX	CCATTAAAABGTK	1	0	0.0196078	0	0.00361339
M10743_2.00:NKX2-1:NKX2-2:NKX2-3:NKX2-4:NKX2-5:NKX2-6:NKX2-8	CTTAATTG	1	0	0.0196078	0	0.00361339
M10833_2.00:POU2F1	TATGCAAATN	1	0	0.0196078	0	0.00361339
M10834_2.00:POU2F1	TNATTTGCATW	1	0	0.0196078	0	0.00361339
M10838_2.00:POU2F1	TNATTTGCATWW	1	0	0.0196078	0	0.00361339
M11035_2.00:MECP2	RSTTAYAAAGCT	1	0	0.0196078	0	0.00361339
M11116_2.00:NR1H4:NR1I2:NR1I3:VDR	GGGTVARBGGGGTSA	1	0	0.0196078	0	0.00361339
M11240_2.00:RELA	AAATCCCCT	1	0	0.0196078	0	0.00361339
M11353_2.00:STAT1	TTCYRGGAAR	1	0	0.0196078	0	0.00361339
M11359_2.00:STAT5A	TTCYYAGAAAY	1	0	0.0196078	0	0.00361339
M11370_2.00:STAT3	TTCYGGGAAN	1	0	0.0196078	0	0.00361339
M01490_2.00:EHF:ELF1:ELF2:ELF3:ELF4:ELF5:ETV6:ETV7:SPI1:SPIC	ANVMGGAAGT	3	4	0.0588235	0.00928074	0.00516419
M01558_2.00:SRF	CNAAWNNGGA	3	4	0.0588235	0.00928074	0.00516419
M01715_2.00:MITF:TFE3:TFEB:TFEC	BCDCGTGAYN	3	4	0.0588235	0.00928074	0.00516419
M01741_2.00:MITF:TFE3:TFEB:TFEC	NCACGTGAYN	3	4	0.0588235	0.00928074	0.00516419
M02443_2.00:NFATC1:NFATC2:NFATC3:NFATC4	WTTTTCCAYH	3	4	0.0588235	0.00928074	0.00516419
M02446_2.00:NFATC1:NFATC2:NFATC3:NFATC4	WWTTTCCAYN	3	4	0.0588235	0.00928074	0.00516419
M11234_2.00:NFATC1:NFATC2:NFATC3:NFATC4	TTTCCAN	3	4	0.0588235	0.00928074	0.00516419
M01736_2.00:MITF:TFEC	NCACGTGAYN	4	8	0.0784314	0.0185615	0.00946258
M02690_2.00:PAX2	HGTCACGB	4	8	0.0784314	0.0185615	0.00946258
M04215_2.00:TCF12:TCF3:TCF4	VCACCTGC	4	8	0.0784314	0.0185615	0.00946258
M07607_2.00:ZNF333	GGCTCCACV	4	8	0.0784314	0.0185615	0.00946258
M00132_2.00:OSR1:OSR2	DGCTACYGTT	2	2	0.0392157	0.00464037	0.0100598
M01752_2.00:USF2	MMCACGTGAY	2	2	0.0392157	0.00464037	0.0100598
M01813_2.00:CREBZF	WWACGTWK	2	2	0.0392157	0.00464037	0.0100598
M02187_2.00:ALX1:ALX3:ALX4:ARX:BARHL1:BARX1:BARX2:BSX:DRGX:EMX1:EMX2:EN1:EN2:ESX1:EVX1:EVX2:GBX1:GBX2:HESX1:HMX2:HOXA2:HOXB2:HOXC4:ISX:LBX1:LBX2:LHX2:LHX3:LHX4:LHX9:LMX1A:LMX1B:MEOX1:MEOX2:MIXL1:MNX1:MSX1:MSX2:NKX1-1:NKX1-2:OTP:PDX1:PHOX2A:PHOX2B:PROP1:PRRX1:PRRX2:RAX:RAX2:SEBOX:SHOX:SHOX2:UNCX:VENTX:VSX1:VSX2	NNTAATTANN	2	2	0.0392157	0.00464037	0.0100598
M02281_2.00:NAIF1	BDRCGTARN	2	2	0.0392157	0.00464037	0.0100598
M03471_2.00:GMEB1:GMEB2	TTACGTAM	2	2	0.0392157	0.00464037	0.0100598
M04068_2.00:TFAP4	AHCATATGDT	2	2	0.0392157	0.00464037	0.0100598
M04080_2.00:MLX	BCACGTGN	2	2	0.0392157	0.00464037	0.0100598
M04195_2.00:BHLHA15	AVCAGCTGTY	2	2	0.0392157	0.00464037	0.0100598
M04197_2.00:BHLHA15	AACAGCTGTT	2	2	0.0392157	0.00464037	0.0100598
M04800_2.00:ELF1:ELF2:ELF4:ELK1:ELK3:ELK4:ERF:ERG:ETS1:ETS2:ETV1:ETV2:ETV3:ETV3L:ETV4:ETV5:FEV:FLI1:GABPA	NRCCGGAWGYR	2	2	0.0392157	0.00464037	0.0100598
M05055_2.00:BARX1:BARX2:BSX:EMX1:EMX2:EN1:EN2:EVX1:EVX2:GBX1:GBX2:GSX1:GSX2:HMX1:HMX2:HMX3:HOXA1:HOXA2:HOXA3:HOXA4:HOXA5:HOXA6:HOXA7:HOXA9:HOXB1:HOXB2:HOXB3:HOXB4:HOXB5:HOXB6:HOXB7:HOXB8:HOXB9:HOXC4:HOXC5:HOXC6:HOXC8:HOXC9:HOXD1:HOXD3:HOXD4:HOXD8:HOXD9:ISX:MEOX1:MEOX2:MNX1:NKX1-1:NKX1-2:NOTO:OTP:PDX1:VAX1:VAX2:VENTX	STAATTAB	2	2	0.0392157	0.00464037	0.0100598
M05228_2.00:HESX1:NOBOX	DTAATTRG	2	2	0.0392157	0.00464037	0.0100598
M05693_2.00:NFATC1:NFATC2:NFATC3:NFATC4	WKTTTCCATT	2	2	0.0392157	0.00464037	0.0100598
M06519_2.00:IRX2:IRX4:IRX5	TAACA	2	2	0.0392157	0.00464037	0.0100598
M08096_2.00:SP1:SP3:SP4:SP5:SP8:SP9	GCCCCGCCCCC	2	2	0.0392157	0.00464037	0.0100598
M09463_2.00:MYF5:MYF6:MYOD1:MYOG	BAACAGCTGT	2	2	0.0392157	0.00464037	0.0100598
M09469_2.00:MYF5:MYF6:MYOD1:MYOG	AACAGCTG	2	2	0.0392157	0.00464037	0.0100598
M09489_2.00:ATF3:JDP2	DATGASTCATHN	2	2	0.0392157	0.00464037	0.0100598
M09490_2.00:FOS:FOSB:FOSL1:FOSL2	NNATGASTCATH	2	2	0.0392157	0.00464037	0.0100598
M10520_2.00:ELF1:ELF2:ELF4:ELK1:ELK3:ELK4:ERF:ERG:ETS1:ETS2:ETV1:ETV2:ETV3:ETV3L:ETV4:ETV5:FEV:FLI1:GABPA	CMGGAAGC	2	2	0.0392157	0.00464037	0.0100598
M10635_2.00:ISL1:ISL2:NOTO:SHOX:SHOX2:VSX1	GSGTAATAK	2	2	0.0392157	0.00464037	0.0100598
M01738_2.00:BHLHE40:BHLHE41	KCACGTGN	5	12	0.0980392	0.0278422	0.010173
M01921_2.00:KMT2A	NNNNHDCGNN	3	5	0.0588235	0.0116009	0.0125565
M01930_2.00:DMRT1:DMRT2:DMRT3:DMRTA2:DMRTB1:DMRTC2	WWTGTWWCND	3	5	0.0588235	0.0116009	0.0125565
M04072_2.00:TFAP4	AHCATATGDT	3	5	0.0588235	0.0116009	0.0125565
M06503_2.00:ARX:BARHL1:BARHL2:BARX1:BARX2:BSX:DLX1:DLX2:DLX3:DLX4:DLX5:DLX6:DRGX:EMX1:EMX2:ESX1:EVX1:EVX2:GBX1:GBX2:HMX1:HMX2:HMX3:HOXA2:HOXB2:LBX1:LBX2:MEOX1:MEOX2:MNX1:MSX1:MSX2:NANOG:NANOGP8:NKX1-1:NKX1-2:PDX1:RAX:RAX2:TLX1:TLX2:TLX3:UNCX:VAX1:VAX2:VSX1:VSX2	TTAATTG	3	5	0.0588235	0.0116009	0.0125565
M08287_2.00:PATZ1	CCCCKCCC	3	5	0.0588235	0.0116009	0.0125565
M09859_2.00:TCF12:TCF3:TCF4	CACCTGB	3	5	0.0588235	0.0116009	0.0125565
M10446_2.00:E2F1:E2F2:E2F3:E2F4:E2F5:E2F6	CGTTTCYN	3	5	0.0588235	0.0116009	0.0125565
M11217_2.00:NFATC1:NFATC2:NFATC3:NFATC4	GGAAAA	3	5	0.0588235	0.0116009	0.0125565
M11221_2.00:NFATC1:NFATC2:NFATC3:NFATC4	GGAAAA	3	5	0.0588235	0.0116009	0.0125565
M11223_2.00:NFATC1:NFATC2:NFATC3:NFATC4	GGAAAA	3	5	0.0588235	0.0116009	0.0125565
M11349_2.00:STAT1	CAHTTCCS	3	5	0.0588235	0.0116009	0.0125565
M11350_2.00:STAT1	VWTTTCCN	3	5	0.0588235	0.0116009	0.0125565
M01681_2.00:HMGA1:HMGA2	WWWHDHDWWW	0	46	0	0.106729	0.0141652
M00753_2.00:TCF12:TCF3:TCF4	VCACCTGBN	4	9	0.0784314	0.0208817	0.0164394
M02283_2.00:SRF	CCAAATHNGG	4	9	0.0784314	0.0208817	0.0164394
M03477_2.00:NFIA:NFIB:NFIC:NFIX	NTTGGCAHN	4	9	0.0784314	0.0208817	0.0164394
M00218_2.00:ZNF200	DGTMTCCNHN	3	6	0.0588235	0.0139211	0.0250852
M01018_2.00:FOXN2:FOXN3	NNDACRCNNN	3	6	0.0588235	0.0139211	0.0250852
M01817_2.00:CEBPG	TKDYGCAAYN	3	6	0.0588235	0.0139211	0.0250852
M02444_2.00:NFATC1:NFATC2:NFATC3:NFATC4	NNTTTCCRNN	3	6	0.0588235	0.0139211	0.0250852
M09163_2.00:NKX2-1:NKX2-2:NKX2-3:NKX2-4:NKX2-5:NKX2-6:NKX2-8	KGRAGAGG	3	6	0.0588235	0.0139211	0.0250852
M09866_2.00:ARNT:ARNT2	CACGTA	3	6	0.0588235	0.0139211	0.0250852
M09880_2.00:MITF:TFE3:TFEB:TFEC	RKCACATGAYN	3	6	0.0588235	0.0139211	0.0250852
M10891_2.00:IRF4:IRF8	AGTTTCA	3	6	0.0588235	0.0139211	0.0250852
M01319_2.00:LIN54	TTYAAAWN	4	10	0.0784314	0.0232019	0.0263569
M01723_2.00:TCF12:TCF3:TCF4	NNVCACCTGB	4	10	0.0784314	0.0232019	0.0263569
M00452_2.00:ALX1:ALX3:ALX4:ARX:BARX1:BARX2:BSX:DLX1:DLX2:DLX3:DLX4:DLX5:DLX6:DRGX:EN1:EN2:ESX1:GBX1:GBX2:GSX1:GSX2:HESX1:HOXA1:HOXA2:HOXA3:HOXA4:HOXA5:HOXB1:HOXB2:HOXB3:HOXB4:HOXB5:HOXC4:HOXC5:HOXD3:HOXD4:ISX:LBX2:LHX1:LHX2:LHX3:LHX4:LHX5:LHX6:LHX8:LHX9:LMX1A:LMX1B:MEOX1:MIXL1:MNX1:MSX1:MSX2:NKX1-1:NKX1-2:NOBOX:NOTO:OTP:PDX1:PHOX2A:PHOX2B:PROP1:PRRX1:PRRX2:RAX:RAX2:SEBOX:SHOX:SHOX2:UNCX:VAX1:VAX2…	NBTAATTR	2	3	0.0392157	0.00696056	0.0315696
M00740_2.00:RBPJ	HDGTTCCCAC	2	3	0.0392157	0.00696056	0.0315696
M01260_2.00:NAIF1	NNTTGCGTAA	2	3	0.0392157	0.00696056	0.0315696
M01722_2.00:HEY1:HEY2:HEYL	GCACGTGTC	2	3	0.0392157	0.00696056	0.0315696
M01732_2.00:USF1:USF2	NATCACGTGRN	2	3	0.0392157	0.00696056	0.0315696
M02282_2.00:NAIF1	NTTRCGTAA	2	3	0.0392157	0.00696056	0.0315696
M02460_2.00:GMEB1:GMEB2	NBACGTMNN	2	3	0.0392157	0.00696056	0.0315696
M02651_2.00:ARID3A:ARID3B:ARID3C	ATTAAA	2	3	0.0392157	0.00696056	0.0315696
M03158_2.00:ARX:BARHL1:BARHL2:BARX1:BARX2:BSX:DLX1:DLX2:DLX3:DLX4:DLX5:DLX6:EMX1:EMX2:ESX1:EVX1:EVX2:GBX1:GBX2:HMX1:HMX2:HMX3:HOXA2:HOXB2:LBX1:LBX2:MEOX1:MEOX2:MNX1:MSX1:MSX2:NANOG:NANOGP8:NKX1-1:NKX1-2:PDX1:RAX:RAX2:TLX1:TLX2:TLX3:UNCX:VAX1:VAX2	NNTAATTGSY	2	3	0.0392157	0.00696056	0.0315696
M03161_2.00:ARX:BARHL1:BARHL2:BARX1:BARX2:BSX:DLX1:DLX2:DLX3:DLX4:DLX5:DLX6:EMX1:EMX2:ESX1:EVX1:EVX2:GBX1:GBX2:HMX1:HMX2:HMX3:HOXA2:HOXB2:LBX1:LBX2:MEOX1:MEOX2:MNX1:MSX1:MSX2:NANOG:NANOGP8:NKX1-1:NKX1-2:PDX1:RAX:RAX2:TLX1:TLX2:TLX3:UNCX:VAX1:VAX2	SYTAATTGNY	2	3	0.0392157	0.00696056	0.0315696
M04128_2.00:MYCN	RMCACGTGCC	2	3	0.0392157	0.00696056	0.0315696
M04154_2.00:HEY1	GRCACGTGCC	2	3	0.0392157	0.00696056	0.0315696
M05769_2.00:SOX1:SOX10:SOX11:SOX12:SOX13:SOX14:SOX15:SOX17:SOX18:SOX2:SOX21:SOX3:SOX30:SOX4:SOX5:SOX6:SOX7:SOX8:SOX9:SRY	MCATTGTSVS	2	3	0.0392157	0.00696056	0.0315696
M05838_2.00:JUN:JUNB:JUND	ATGACTCA	2	3	0.0392157	0.00696056	0.0315696
M06263_2.00:ALX1:ALX3:ALX4:ARX:BARHL1:BARHL2:BARX1:BARX2:BSX:DLX1:DLX2:DLX3:DLX4:DLX5:DLX6:DRGX:EMX1:EMX2:EN1:EN2:ESX1:EVX1:EVX2:GBX1:GBX2:GSX1:GSX2:HESX1:HMX1:HMX3:HOXA1:HOXA2:HOXA3:HOXA4:HOXA5:HOXB1:HOXB2:HOXB3:HOXB4:HOXB5:HOXC4:HOXC5:HOXD1:HOXD3:HOXD4:ISX:MEOX1:MEOX2:MIXL1:MNX1:MSX1:MSX2:NKX1-1:NKX1-2:NOTO:OTP:PDX1:PHOX2A:PHOX2B:PROP1:PRRX1:PRRX2:RAX:RAX2:SEBOX:SHOX:SHOX2:TLX1:TLX2:TLX3:UNCX:V…	TTAATTR	2	3	0.0392157	0.00696056	0.0315696
M06347_2.00:BARHL1:BARHL2:EMX1:EMX2:EN1:EN2:ESX1:EVX1:EVX2:GBX1:GBX2:GSX1:GSX2:HESX1:HMX1:HMX2:HMX3:HOXA2:HOXA3:HOXA4:HOXA5:HOXB2:HOXB3:HOXB4:HOXB5:HOXC4:HOXC5:HOXD3:HOXD4:LBX1:MEOX1:MEOX2:MNX1:MSX1:MSX2:NKX1-1:NKX1-2:OTP:PDX1:RAX:RAX2:TLX1:TLX2:TLX3:VAX1:VAX2:VENTX	NTTAATTG	2	3	0.0392157	0.00696056	0.0315696
M06536_2.00:BARHL1:BARHL2:EMX1:EMX2:EN1:EN2:ESX1:EVX1:EVX2:GBX1:GBX2:GSX1:GSX2:HESX1:HMX1:HMX2:HMX3:HOXA2:HOXA3:HOXA4:HOXA5:HOXB2:HOXB3:HOXB4:HOXB5:HOXC4:HOXC5:HOXD3:HOXD4:LBX1:MEOX1:MEOX2:MNX1:MSX1:MSX2:NKX1-1:NKX1-2:OTP:PDX1:RAX:RAX2:TLX1:TLX2:TLX3:VAX1:VAX2:VENTX	TTAATTG	2	3	0.0392157	0.00696056	0.0315696
M08761_2.00:BHLHE40:BHLHE41	GCACGTGAC	2	3	0.0392157	0.00696056	0.0315696
M09458_2.00:TCF12:TCF3:TCF4	CARCAGCTGB	2	3	0.0392157	0.00696056	0.0315696
M01104_2.00:HMGA1:HMGA2	HDAAWWAATH	0	35	0	0.0812065	0.0345796
M00121_2.00:MAX	SCACGTGNN	4	11	0.0784314	0.025522	0.039622
M01937_2.00:DMRT1:DMRT2:DMRT3:DMRTA2:DMRTB1:DMRTC2	WWTGTWDC	4	11	0.0784314	0.025522	0.039622
M02413_2.00:HNF4A:HNF4G	NNNGAYCAN	4	11	0.0784314	0.025522	0.039622
M09829_2.00:MYF5:MYF6:MYOD1:MYOG	CAGCTG	4	11	0.0784314	0.025522	0.039622
M00207_2.00:LEF1:TCF7:TCF7L1:TCF7L2	NATCAAAV	3	7	0.0588235	0.0162413	0.0436477
M00214_2.00:SOX1:SOX10:SOX11:SOX12:SOX13:SOX14:SOX15:SOX17:SOX18:SOX2:SOX21:SOX3:SOX30:SOX4:SOX5:SOX6:SOX7:SOX8:SOX9:SRY	NNNNAWSAAT	3	7	0.0588235	0.0162413	0.0436477
M00219_2.00:ZNF200	DGTMTCCNNN	3	7	0.0588235	0.0162413	0.0436477
M00757_2.00:XBP1	NVTGACGTDN	3	7	0.0588235	0.0162413	0.0436477
M03854_2.00:NKX2-1:NKX2-2:NKX2-3:NKX2-4:NKX2-5:NKX2-6:NKX2-8	GTBAAGTGB	3	7	0.0588235	0.0162413	0.0436477
M10615_2.00:TFCP2:TFCP2L1:UBP1	CAGCTGC	3	7	0.0588235	0.0162413	0.0436477
M00752_2.00:MLX	CACGTGNHN	4	12	0.0784314	0.0278422	0.0565201
M01688_2.00:HMGA1:HMGA2	AWWWAWTW	0	27	0	0.062645	0.0658128
M00174_2.00:IRF3	RAANGGAAAC	2	4	0.0392157	0.00928074	0.0682653
M00190_2.00:GMEB1:GMEB2	YKACGYANN	2	4	0.0392157	0.00928074	0.0682653
M00289_2.00:ALX1:ALX3:ALX4:ARX:BARHL1:BARHL2:BARX1:BARX2:BSX:DLX1:DLX2:DLX3:DLX4:DLX5:DLX6:DRGX:EMX1:EMX2:EN1:EN2:ESX1:EVX1:EVX2:GBX1:GBX2:GSX1:GSX2:HESX1:HMX1:HMX2:HMX3:HOXA1:HOXA2:HOXA3:HOXB1:HOXB2:HOXB3:HOXD3:ISX:LBX1:LBX2:LHX2:LHX3:LHX4:LHX9:MEOX1:MEOX2:MIXL1:MNX1:MSX1:MSX2:NANOG:NANOGP8:NKX1-1:NKX1-2:NOBOX:OTP:PDX1:PHOX2A:PHOX2B:PROP1:PRRX1:PRRX2:RAX:RAX2:SEBOX:SHOX:SHOX2:UNCX:VAX1:VAX2:VSX1…	TAATTGNN	2	4	0.0392157	0.00928074	0.0682653
M00307_2.00:ALX1:ALX3:ALX4:ARX:DRGX:EMX1:EMX2:EN1:EN2:ESX1:EVX1:EVX2:GBX1:GBX2:HESX1:HOXA2:HOXB2:ISX:LBX1:LBX2:LHX2:LHX3:LHX4:LHX9:LMX1A:LMX1B:MEOX2:MIXL1:MNX1:MSX1:MSX2:NKX1-1:NKX1-2:OTP:PHOX2A:PHOX2B:PROP1:PRRX1:PRRX2:RAX:RAX2:SEBOX:SHOX:SHOX2:UNCX:VSX1:VSX2	TAATTRVN	2	4	0.0392157	0.00928074	0.0682653
M00363_2.00:POU6F2	NTAATNNN	2	4	0.0392157	0.00928074	0.0682653
M00756_2.00:NHLH1:NHLH2	NGCAGCTGTN	2	4	0.0392157	0.00928074	0.0682653
M00824_2.00:GMEB1:GMEB2	YKACGYAN	2	4	0.0392157	0.00928074	0.0682653
M01143_2.00:CREB3L1:CREB3L2:CREB3L4	KACGTGGC	2	4	0.0392157	0.00928074	0.0682653
M01724_2.00:SREBF1:SREBF2	ATCACGYGA	2	4	0.0392157	0.00928074	0.0682653
M01811_2.00:CEBPA:CEBPB:CEBPE	RTTDCGHAAY	2	4	0.0392157	0.00928074	0.0682653
M02458_2.00:GMEB1:GMEB2	YBACGTAMN	2	4	0.0392157	0.00928074	0.0682653
M02465_2.00:GMEB1:GMEB2	YKACGTAN	2	4	0.0392157	0.00928074	0.0682653
M02468_2.00:GMEB1:GMEB2	NBACGYANN	2	4	0.0392157	0.00928074	0.0682653
M02786_2.00:MAX	AMCACGTGBY	2	4	0.0392157	0.00928074	0.0682653
M04063_2.00:SREBF1:SREBF2	RTCACGTGAY	2	4	0.0392157	0.00928074	0.0682653
M04083_2.00:MLX	KRTCACRTGKR	2	4	0.0392157	0.00928074	0.0682653
M04091_2.00:HES1:HES4	CVCACGYRCC	2	4	0.0392157	0.00928074	0.0682653
M04124_2.00:ARNTL	GTCACGTGMN	2	4	0.0392157	0.00928074	0.0682653
M04131_2.00:HEY1:HEY2:HEYL	SACACGTGCC	2	4	0.0392157	0.00928074	0.0682653
M04133_2.00:HEY1:HEY2:HEYL	GRCACGTGCC	2	4	0.0392157	0.00928074	0.0682653
M04134_2.00:HEY1:HEY2:HEYL	SRCACGTGCS	2	4	0.0392157	0.00928074	0.0682653
M04152_2.00:HEY1	GACACGTGCC	2	4	0.0392157	0.00928074	0.0682653
M04155_2.00:HEY1	VACACGYGCV	2	4	0.0392157	0.00928074	0.0682653
M04569_2.00:HIC1	YRTGCCAACC	2	4	0.0392157	0.00928074	0.0682653
M04884_2.00:GCM1:GCM2	ATGNGGGTR	2	4	0.0392157	0.00928074	0.0682653
M05093_2.00:ARX:BARHL1:BARHL2:BARX1:BARX2:BSX:DLX1:DLX2:DLX3:DLX4:DLX5:DLX6:EMX1:EMX2:ESX1:EVX1:EVX2:GBX1:GBX2:HMX1:HMX2:HMX3:HOXA2:HOXB2:LBX1:LBX2:MEOX1:MEOX2:MNX1:MSX1:MSX2:NANOG:NANOGP8:NKX1-1:NKX1-2:PDX1:RAX:RAX2:TLX1:TLX2:TLX3:UNCX:VAX1:VAX2	NTAATTGN	2	4	0.0392157	0.00928074	0.0682653
M05166_2.00:ARX:BARHL1:BARHL2:BARX1:BARX2:BSX:DLX1:DLX2:DLX3:DLX4:DLX5:DLX6:EMX1:EMX2:ESX1:EVX1:EVX2:GBX1:GBX2:HMX1:HMX2:HMX3:HOXA2:HOXB2:LBX1:LBX2:MEOX1:MEOX2:MNX1:MSX1:MSX2:NANOG:NANOGP8:NKX1-1:NKX1-2:PDX1:RAX:RAX2:TLX1:TLX2:TLX3:UNCX:VAX1:VAX2	CTAATTGSY	2	4	0.0392157	0.00928074	0.0682653
M06348_2.00:BARHL1:BARHL2:EMX1:EMX2:EN1:EN2:ESX1:EVX1:EVX2:GBX1:GBX2:GSX1:GSX2:HESX1:HMX1:HMX2:HMX3:HOXA2:HOXA3:HOXA4:HOXA5:HOXB2:HOXB3:HOXB4:HOXB5:HOXC4:HOXC5:HOXD3:HOXD4:LBX1:MEOX1:MEOX2:MNX1:MSX1:MSX2:NKX1-1:NKX1-2:OTP:PDX1:RAX:RAX2:TLX1:TLX2:TLX3:VAX1:VAX2:VENTX	NNYTAATTRN	2	4	0.0392157	0.00928074	0.0682653
M06349_2.00:BARHL1:BARHL2:EMX1:EMX2:EN1:EN2:ESX1:EVX1:EVX2:GBX1:GBX2:GSX1:GSX2:HESX1:HMX1:HMX2:HMX3:HOXA2:HOXA3:HOXA4:HOXA5:HOXB2:HOXB3:HOXB4:HOXB5:HOXC4:HOXC5:HOXD3:HOXD4:LBX1:MEOX1:MEOX2:MNX1:MSX1:MSX2:NKX1-1:NKX1-2:OTP:PDX1:RAX:RAX2:TLX1:TLX2:TLX3:VAX1:VAX2:VENTX	TTAATTR	2	4	0.0392157	0.00928074	0.0682653
M09073_2.00:ELF1:ELF2:ELF4:ELK1:ELK3:ELK4:ERF:ERG:ETS1:ETS2:ETV1:ETV2:ETV3:ETV3L:ETV4:ETV5:FEV:FLI1:GABPA	CAGGAAGT	2	4	0.0392157	0.00928074	0.0682653
M09470_2.00:PTF1A	NAACAGCTGT	2	4	0.0392157	0.00928074	0.0682653
M09475_2.00:MITF:TFE3:TFEB:TFEC	GTCACATGAY	2	4	0.0392157	0.00928074	0.0682653
M09886_2.00:TCF12:TCF3:TCF4	RCAGGTGY	2	4	0.0392157	0.00928074	0.0682653
M10187_2.00:BCL11A:BCL11B	GGAAGTGAA	2	4	0.0392157	0.00928074	0.0682653
M10714_2.00:ALX1:ALX3:ALX4:ARX:BARX1:BARX2:BSX:DLX1:DLX2:DLX3:DLX4:DLX5:DLX6:DRGX:EMX1:EMX2:EN1:EN2:ESX1:EVX1:EVX2:GBX1:GBX2:GSX1:GSX2:HESX1:HMX1:HMX3:HOXA1:HOXA2:HOXA3:HOXA4:HOXA5:HOXB1:HOXB2:HOXB3:HOXB4:HOXB5:HOXC4:HOXC5:HOXD1:HOXD3:HOXD4:ISX:LHX2:LHX3:LHX4:LHX6:LHX8:LHX9:LMX1A:LMX1B:MEOX1:MIXL1:MNX1:MSX1:MSX2:NKX1-1:NKX1-2:NOBOX:NOTO:OTP:PDX1:PHOX2A:PHOX2B:PROP1:PRRX1:PRRX2:RAX:RAX2:SEBOX:SHOX…	GTARTKG	2	4	0.0392157	0.00928074	0.0682653
M10776_2.00:ALX1:ALX3:ALX4:ARX:BARX1:BARX2:BSX:DLX2:DLX3:DRGX:EMX1:EMX2:EN1:EN2:ESX1:EVX1:EVX2:GBX1:GBX2:GSX1:GSX2:HESX1:HOXA2:HOXA3:HOXB2:HOXB3:HOXD3:ISX:LBX1:LBX2:LHX1:LHX2:LHX3:LHX4:LHX5:LHX6:LHX8:LHX9:LMX1A:LMX1B:MEOX1:MIXL1:MNX1:MSX1:MSX2:NKX1-1:NKX1-2:NOBOX:NOTO:OTP:PDX1:PHOX2A:PHOX2B:PROP1:PRRX1:PRRX2:RAX:RAX2:SEBOX:SHOX:SHOX2:UNCX:VAX1:VAX2:VSX1:VSX2:ZFHX2	TYAWAKTAA	2	4	0.0392157	0.00928074	0.0682653
M01113_2.00:CCDC169-SOHLH2:SOHLH2	GCACGTGCN	3	8	0.0588235	0.0185615	0.0686538
M02165_2.00:NKX6-1:NKX6-2:NKX6-3	NTTAATNGN	3	8	0.0588235	0.0185615	0.0686538
M00158_2.00:EHF:ELF1:ELF2:ELF3:ELF4:ELF5:ETV6:ETV7:FEV	ANSCGGAAGT	1	1	0.0196078	0.00232019	0.0693499
M00280_2.00:ALX1:ALX3:ALX4:ARX:BARX1:BARX2:BSX:DLX1:DLX2:DLX3:DLX6:DRGX:EMX1:EMX2:EN1:EN2:ESX1:EVX1:EVX2:GBX1:GBX2:GSX1:GSX2:HESX1:HOXA2:HOXA3:HOXB2:HOXB3:HOXD3:ISX:LBX1:LBX2:LHX1:LHX2:LHX3:LHX4:LHX5:LHX6:LHX8:LHX9:LMX1A:LMX1B:MEOX1:MIXL1:MNX1:MSX1:MSX2:NKX1-1:NKX1-2:NOBOX:NOTO:OTP:PDX1:PHOX2A:PHOX2B:PROP1:PRRX1:PRRX2:RAX:RAX2:SEBOX:SHOX:SHOX2:UNCX:VAX1:VAX2:VSX1:VSX2:ZFHX2:ZFHX3	NTMCATAATTAMN	1	1	0.0196078	0.00232019	0.0693499
M00999_2.00:CEBPA:CEBPB:CEBPE	RTTDCGCAAT	1	1	0.0196078	0.00232019	0.0693499
M01475_2.00:ELF5:SPI1:SPIB:SPIC	ADGVGGAAGT	1	1	0.0196078	0.00232019	0.0693499
M01491_2.00:EHF:ELF1:ELF2:ELF3:ELF4:ELF5:ETV6:ETV7	DNSCGGAART	1	1	0.0196078	0.00232019	0.0693499
M01511_2.00:NFATC2	WTTTTCCGTT	1	1	0.0196078	0.00232019	0.0693499
M01512_2.00:NFATC2	WTTTTCCATT	1	1	0.0196078	0.00232019	0.0693499
M01725_2.00:SREBF1:SREBF2	TCGCGTGA	1	1	0.0196078	0.00232019	0.0693499
M01808_2.00:ATF2:CREB5	NATGACGTMA	1	1	0.0196078	0.00232019	0.0693499
M01823_2.00:ATF2:CREB5	TKACGTCATN	1	1	0.0196078	0.00232019	0.0693499
M01972_2.00:ELF1:ELF2:ELF4:ELK1:ELK3:ELK4:ERF:ERG:ETS1:ETS2:ETV1:ETV2:ETV3:ETV3L:ETV4:ETV5:ETV6:FEV:FLI1:GABPA	CCGGAAGT	1	1	0.0196078	0.00232019	0.0693499
M02104_2.00:ZHX1	TGRCGTRA	1	1	0.0196078	0.00232019	0.0693499
M02441_2.00:NFATC1:NFATC2:NFATC3:NFATC4	WTTTTCCATD	1	1	0.0196078	0.00232019	0.0693499
M02442_2.00:NFAT5	ATTTTCCATD	1	1	0.0196078	0.00232019	0.0693499
M02688_2.00:ALX1:ALX3:ALX4:ARX:DRGX:EN1:EN2:ESX1:GBX1:GBX2:ISX:LHX2:LHX3:LHX4:LHX6:LHX9:LMX1A:LMX1B:MIXL1:MSX1:MSX2:NOBOX:OTP:PDX1:PHOX2A:PHOX2B:PROP1:PRRX1:PRRX2:RAX:RAX2:SEBOX:SHOX:SHOX2:UNCX:VAX1:VAX2:VSX1:VSX2	TAATTGGY	1	1	0.0196078	0.00232019	0.0693499
M02749_2.00:NFATC1:NFATC2:NFATC3:NFATC4	WTTTTCCAT	1	1	0.0196078	0.00232019	0.0693499
M02772_2.00:MLXIPL	ATCACGTGAT	1	1	0.0196078	0.00232019	0.0693499
M02793_2.00:HEY1	GRCACGTGCC	1	1	0.0196078	0.00232019	0.0693499
M02818_2.00:BHLHE40:BHLHE41	VKCACGTGMC	1	1	0.0196078	0.00232019	0.0693499
M02985_2.00:ELF1:ELF2:ELF4:ELK1:ELK3:ELK4:ERF:ERG:ETS1:ETS2:ETV1:ETV2:ETV3:ETV3L:ETV4:ETV5:FEV:FLI1:GABPA	ACCGGAARTV	1	1	0.0196078	0.00232019	0.0693499
M03128_2.00:ALX1:ALX3:ALX4:ARX:BARHL1:BARHL2:BARX1:BARX2:BSX:DLX1:DLX2:DLX3:DLX4:DLX5:DLX6:DRGX:EMX1:EMX2:EN1:EN2:ESX1:EVX1:EVX2:GBX1:GBX2:GSX1:GSX2:HESX1:HMX1:HMX2:HMX3:HOXA1:HOXA2:HOXA3:HOXB1:HOXB2:HOXB3:HOXD1:HOXD3:ISX:LBX1:LBX2:LHX1:LHX2:LHX3:LHX4:LHX5:LHX9:MEOX1:MEOX2:MIXL1:MNX1:MSX1:MSX2:NANOG:NANOGP8:NKX1-1:NKX1-2:NOBOX:OTP:PDX1:PHOX2A:PHOX2B:PROP1:PRRX1:PRRX2:RAX:RAX2:SEBOX:SHOX:SHOX2:UNC…	BTAATTGG	1	1	0.0196078	0.00232019	0.0693499
M03277_2.00:ALX1:ALX3:ALX4:ARX:BARX1:BARX2:BSX:DLX2:DLX3:DRGX:EMX1:EMX2:EN1:EN2:ESX1:EVX1:EVX2:GBX1:GBX2:GSX1:GSX2:HESX1:HOXA2:HOXA3:HOXB2:HOXB3:HOXD3:ISX:LBX1:LBX2:LHX1:LHX2:LHX3:LHX4:LHX5:LHX6:LHX8:LHX9:LMX1A:LMX1B:MEOX1:MIXL1:MNX1:MSX1:MSX2:NKX1-1:NKX1-2:NOBOX:NOTO:OTP:PDX1:PHOX2A:PHOX2B:PROP1:PRRX1:PRRX2:RAX:RAX2:SEBOX:SHOX:SHOX2:UNCX:VAX1:VAX2:VSX1:VSX2:ZFHX2	YTAATTAR	1	1	0.0196078	0.00232019	0.0693499
M03770_2.00:HOXA10:HOXA5:HOXA6:HOXA7:HOXA9:HOXB4:HOXB5:HOXB6:HOXB7:HOXB8:HOXB9:HOXC10:HOXC5:HOXC6:HOXC8:HOXC9:HOXD10:HOXD8:HOXD9	VNTAATTACC	1	1	0.0196078	0.00232019	0.0693499
M03810_2.00:ARX:BARHL1:BARHL2:BARX1:BARX2:BSX:DLX1:DLX2:DLX3:DLX4:DLX5:DLX6:DRGX:EMX1:EMX2:ESX1:EVX1:EVX2:GBX1:GBX2:HMX1:HMX2:HMX3:HOXA2:HOXB2:LBX1:LBX2:MEOX1:MEOX2:MNX1:MSX1:MSX2:NANOG:NANOGP8:NKX1-1:NKX1-2:PDX1:RAX:RAX2:TLX1:TLX2:TLX3:UNCX:VAX1:VAX2:VSX1:VSX2	SCTAAACGGT	1	1	0.0196078	0.00232019	0.0693499
M03822_2.00:ALX1:ALX3:ALX4:ARX:BARHL1:BARHL2:DRGX:ESX1:EVX1:EVX2:GBX1:GBX2:HESX1:LBX1:LBX2:MEOX1:MEOX2:MIXL1:MSX1:MSX2:PHOX2A:PHOX2B:PROP1:PRRX1:PRRX2:RAX:RAX2:SHOX:SHOX2:TLX1:TLX3:UNCX:VSX1:VSX2	TAACGAGG	1	1	0.0196078	0.00232019	0.0693499
M03829_2.00:ARX:BARHL1:BARHL2:BARX1:BARX2:BSX:DLX1:DLX2:DLX3:DLX4:DLX5:DLX6:DRGX:EMX1:EMX2:ESX1:EVX1:EVX2:GBX1:GBX2:HMX1:HMX2:HMX3:HOXA2:HOXB2:LBX1:LBX2:MEOX1:MEOX2:MNX1:MSX1:MSX2:NANOG:NANOGP8:NKX1-1:NKX1-2:PDX1:RAX:RAX2:TLX1:TLX2:TLX3:UNCX:VAX1:VAX2:VSX1:VSX2	SSTAAACGNT	1	1	0.0196078	0.00232019	0.0693499
M04062_2.00:SREBF1:SREBF2	RTCACGCCAC	1	1	0.0196078	0.00232019	0.0693499
M04974_2.00:HOXA10:HOXA4:HOXA5:HOXA6:HOXA7:HOXA9:HOXB4:HOXB5:HOXB6:HOXB7:HOXB8:HOXB9:HOXC10:HOXC4:HOXC5:HOXC6:HOXC8:HOXC9:HOXD10:HOXD4:HOXD8:HOXD9:MNX1:PDX1	VYTAATTACC	1	1	0.0196078	0.00232019	0.0693499
M05014_2.00:NKX3-1:NKX3-2	HTAACGAS	1	1	0.0196078	0.00232019	0.0693499
M05039_2.00:ALX1:ALX3:ALX4:ARX:BARX1:BARX2:BSX:DLX1:DLX2:DLX3:DLX4:DLX5:DLX6:DRGX:EMX1:EMX2:EN1:EN2:ESX1:EVX1:EVX2:GBX1:GBX2:GSX1:GSX2:HESX1:HOXA2:HOXA3:HOXB2:HOXB3:HOXD3:ISX:LBX1:LBX2:LHX1:LHX2:LHX3:LHX4:LHX5:LHX6:LHX8:LHX9:LMX1A:LMX1B:MEOX1:MIXL1:MNX1:MSX1:MSX2:NKX1-1:NKX1-2:NOBOX:NOTO:OTP:PDX1:PHOX2A:PHOX2B:PROP1:PRRX1:PRRX2:RAX:RAX2:SEBOX:SHOX:SHOX2:UNCX:VAX1:VAX2:VSX1:VSX2:ZFHX2:ZFHX3	GCTAATTAC	1	1	0.0196078	0.00232019	0.0693499
M05041_2.00:ALX1:ALX3:ALX4:ARX:BARX1:BARX2:BSX:DLX1:DLX2:DLX3:DLX4:DLX5:DLX6:DRGX:EMX1:EMX2:EN1:EN2:ESX1:EVX1:EVX2:GBX1:GBX2:GSX1:GSX2:HESX1:HOXA2:HOXA3:HOXB2:HOXB3:HOXD3:ISX:LBX1:LBX2:LHX1:LHX2:LHX3:LHX4:LHX5:LHX6:LHX8:LHX9:LMX1A:LMX1B:MEOX1:MIXL1:MNX1:MSX1:MSX2:NKX1-1:NKX1-2:NOBOX:NOTO:OTP:PDX1:PHOX2A:PHOX2B:PROP1:PRRX1:PRRX2:RAX:RAX2:SEBOX:SHOX:SHOX2:UNCX:VAX1:VAX2:VSX1:VSX2:ZFHX2:ZFHX3	GCTAATTAC	1	1	0.0196078	0.00232019	0.0693499
M05198_2.00:ALX1:ALX3:ALX4:ARX:BARX1:BARX2:BSX:DLX2:DLX3:DLX5:DRGX:EMX1:EMX2:EN1:EN2:ESX1:EVX1:EVX2:GBX1:GBX2:GSX1:GSX2:HESX1:HOXA2:HOXA3:HOXB2:HOXB3:HOXD3:ISX:LBX1:LBX2:LHX1:LHX2:LHX3:LHX4:LHX5:LHX6:LHX8:LHX9:LMX1A:LMX1B:MEOX1:MIXL1:MNX1:MSX1:MSX2:NKX1-1:NKX1-2:NOBOX:NOTO:OTP:PDX1:PHOX2A:PHOX2B:PROP1:PRRX1:PRRX2:RAX:RAX2:SEBOX:SHOX:SHOX2:UNCX:VAX1:VAX2:VSX1:VSX2:ZFHX2:ZFHX3	NTAATTAG	1	1	0.0196078	0.00232019	0.0693499
M05366_2.00:ALX1:ALX3:ALX4:ARX:BARX1:BARX2:BSX:DLX1:DLX2:DLX3:DLX4:DLX5:DLX6:DRGX:EMX1:EMX2:EN1:EN2:ESX1:EVX1:EVX2:GBX1:GBX2:GSX1:GSX2:HESX1:HOXA1:HOXA2:HOXA3:HOXB1:HOXB2:HOXB3:HOXD3:ISL1:ISL2:ISX:LBX1:LBX2:LHX1:LHX2:LHX3:LHX4:LHX5:LHX6:LHX8:LHX9:LMX1A:LMX1B:MEOX1:MIXL1:MNX1:MSX1:MSX2:NKX1-1:NKX1-2:NOBOX:NOTO:OTP:PDX1:PHOX2A:PHOX2B:PROP1:PRRX1:PRRX2:RAX:RAX2:SEBOX:SHOX:SHOX2:UNCX:VAX1:VAX2:VSX1:V…	BTAATTAR	1	1	0.0196078	0.00232019	0.0693499
M05730_2.00:RFX5:RFX7	CGTTGCTAB	1	1	0.0196078	0.00232019	0.0693499
M06090_2.00:OSR2	GCTWCTGG	1	1	0.0196078	0.00232019	0.0693499
M06192_2.00:ELF1:ELF2:ELF4:ELK1:ELK3:ELK4:ERF:ERG:ETS1:ETS2:ETV1:ETV2:ETV3:ETV3L:ETV4:ETV5:ETV6:FEV:FLI1:GABPA	ACCGGAART	1	1	0.0196078	0.00232019	0.0693499
M06213_2.00:ALX1:ALX3:ALX4:ARX:BARX1:BARX2:BSX:DLX1:DLX2:DLX3:DLX4:DLX5:DLX6:DRGX:EMX1:EMX2:EN1:EN2:ESX1:EVX1:EVX2:GBX1:GBX2:GSX1:GSX2:HESX1:HOXA2:HOXA3:HOXB2:HOXB3:HOXD3:ISX:LBX1:LBX2:LHX1:LHX2:LHX3:LHX4:LHX5:LHX6:LHX8:LHX9:LMX1A:LMX1B:MEOX1:MIXL1:MNX1:MSX1:MSX2:NKX1-1:NKX1-2:NOBOX:NOTO:OTP:PDX1:PHOX2A:PHOX2B:PROP1:PRRX1:PRRX2:RAX:RAX2:SEBOX:SHOX:SHOX2:UNCX:VAX1:VAX2:VSX1:VSX2:ZFHX2:ZFHX3	YNYTAATTA	1	1	0.0196078	0.00232019	0.0693499
M06262_2.00:ALX1:ALX3:ALX4:ARX:BARHL1:BARHL2:BARX1:BARX2:BSX:DLX1:DLX2:DLX3:DLX4:DLX5:DLX6:DRGX:EMX1:EMX2:EN1:EN2:ESX1:EVX1:EVX2:GBX1:GBX2:GSX1:GSX2:HESX1:HMX1:HMX3:HOXA1:HOXA2:HOXA3:HOXA4:HOXA5:HOXB1:HOXB2:HOXB3:HOXB4:HOXB5:HOXC4:HOXC5:HOXD1:HOXD3:HOXD4:ISX:MEOX1:MEOX2:MIXL1:MNX1:MSX1:MSX2:NKX1-1:NKX1-2:NOTO:OTP:PDX1:PHOX2A:PHOX2B:PROP1:PRRX1:PRRX2:RAX:RAX2:SEBOX:SHOX:SHOX2:TLX1:TLX2:TLX3:UNCX:V…	TTTAATTR	1	1	0.0196078	0.00232019	0.0693499
M06372_2.00:BARHL1:BARHL2:HOXA6:HOXB6:HOXB8:HOXC6:HOXC8:HOXD8:NKX1-1:NKX1-2	TTTAATTG	1	1	0.0196078	0.00232019	0.0693499
M06482_2.00:ALX1:ALX3:ALX4:ARX:BARHL1:BARHL2:BARX1:BARX2:BSX:DLX1:DLX2:DLX3:DLX4:DLX5:DLX6:DRGX:EMX1:EMX2:EN1:EN2:ESX1:EVX1:EVX2:GBX1:GBX2:GSX1:GSX2:HESX1:HMX1:HMX2:HMX3:HOXA1:HOXA2:HOXA3:HOXB1:HOXB2:HOXB3:HOXD1:HOXD3:ISX:LBX1:LBX2:LHX1:LHX2:LHX3:LHX4:LHX5:LHX9:MEOX1:MEOX2:MIXL1:MNX1:MSX1:MSX2:NANOG:NANOGP8:NKX1-1:NKX1-2:NOBOX:OTP:PDX1:PHOX2A:PHOX2B:PROP1:PRRX1:PRRX2:RAX:RAX2:SEBOX:SHOX:SHOX2:UNC…	TAATTGG	1	1	0.0196078	0.00232019	0.0693499
M06520_2.00:ALX1:ALX3:ALX4:ARX:BARHL1:BARHL2:BARX1:BARX2:BSX:DRGX:EMX1:EMX2:EN1:EN2:ESX1:EVX1:EVX2:GBX1:GBX2:GSX1:GSX2:HESX1:HOXA2:HOXA3:HOXB2:HOXB3:HOXD3:ISX:LBX1:LBX2:LHX1:LHX2:LHX3:LHX4:LHX5:LHX6:LHX8:LHX9:LMX1A:LMX1B:MEOX1:MEOX2:MIXL1:MNX1:MSX1:MSX2:NKX1-1:NKX1-2:NOBOX:NOTO:OTP:PDX1:PHOX2A:PHOX2B:PROP1:PRRX1:PRRX2:RAX:RAX2:SEBOX:SHOX:SHOX2:UNCX:VAX1:VAX2:VSX1:VSX2:ZFHX2	YTAATTA	1	1	0.0196078	0.00232019	0.0693499
M06523_2.00:ALX1:ALX3:ALX4:ARX:BARX1:BARX2:BSX:DLX1:DLX2:DLX3:DLX4:DLX5:DLX6:DRGX:EMX1:EMX2:EN1:EN2:ESX1:EVX1:EVX2:GBX1:GBX2:GSX1:GSX2:HESX1:HOXA1:HOXA2:HOXA3:HOXB1:HOXB2:HOXB3:HOXD3:ISX:LBX1:LBX2:LHX1:LHX2:LHX3:LHX4:LHX5:LHX6:LHX8:LHX9:LMX1A:LMX1B:MEOX1:MIXL1:MNX1:MSX1:MSX2:NKX1-1:NKX1-2:NOBOX:NOTO:OTP:PDX1:PHOX2A:PHOX2B:PROP1:PRRX1:PRRX2:RAX:RAX2:SEBOX:SHOX:SHOX2:UNCX:VAX1:VAX2:VSX1:VSX2:ZFHX2:…	TTAATTG	1	1	0.0196078	0.00232019	0.0693499
M06555_2.00:PAX3:PAX7	WGTAACHGT	1	1	0.0196078	0.00232019	0.0693499
M07494_2.00:RFX1:RFX2:RFX3:RFX4	SGTTGCYA	1	1	0.0196078	0.00232019	0.0693499
M07563_2.00:ZNF263	CTCCTCCCC	1	1	0.0196078	0.00232019	0.0693499
M07567_2.00:ZNF671	YYVMTCCACTCH	1	1	0.0196078	0.00232019	0.0693499
M07616_2.00:ZNF610	CGCCGCTCC	1	1	0.0196078	0.00232019	0.0693499
M07630_2.00:ZNF561	TTTCTGC	1	1	0.0196078	0.00232019	0.0693499
M07804_2.00:MYC	ASCACGTGGCN	1	1	0.0196078	0.00232019	0.0693499
M07823_2.00:ATF3:JDP2	GGTCACGTGAC	1	1	0.0196078	0.00232019	0.0693499
M08056_2.00:USF1:USF2	GGTCACGTGRY	1	1	0.0196078	0.00232019	0.0693499
M08060_2.00:MYF5:MYOD1:MYOG	RGNRACAGCTGCN	1	1	0.0196078	0.00232019	0.0693499
M08069_2.00:FOS:FOSB:FOSL1:FOSL2	DVTGASTCATB	1	1	0.0196078	0.00232019	0.0693499
M08601_2.00:RFX1:RFX2:RFX3:RFX4	GGTTGCYA	1	1	0.0196078	0.00232019	0.0693499
M08710_2.00:TCF12:TCF3:TCF4	CACAGCTGCAG	1	1	0.0196078	0.00232019	0.0693499
M08716_2.00:AHR	GCACGCAAH	1	1	0.0196078	0.00232019	0.0693499
M08730_2.00:ASCL1:ASCL2	CYGCACCTGCYBCY	1	1	0.0196078	0.00232019	0.0693499
M08737_2.00:NEUROD1:NEUROD2:NEUROD4:NEUROD6	RRCAGATGG	1	1	0.0196078	0.00232019	0.0693499
M08747_2.00:AHR	GCACGCAAH	1	1	0.0196078	0.00232019	0.0693499
M08780_2.00:CEBPD	RRTTRBGCAAT	1	1	0.0196078	0.00232019	0.0693499
M08848_2.00:ZEB1:ZEB2	CWCACCTGBC	1	1	0.0196078	0.00232019	0.0693499
M08849_2.00:ZEB1:ZEB2	CWCACCTGBC	1	1	0.0196078	0.00232019	0.0693499
M08928_2.00:ZBTB18	CMACAKCTGGA	1	1	0.0196078	0.00232019	0.0693499
M09135_2.00:HESX1:NOBOX	HTAATTGST	1	1	0.0196078	0.00232019	0.0693499
M09155_2.00:PBX3	TGABTGACAGS	1	1	0.0196078	0.00232019	0.0693499
M09194_2.00:ALX1:ALX3:ALX4:ARX:DRGX:EN1:EN2:ESX1:GBX1:GBX2:ISX:LHX2:LHX3:LHX4:LHX6:LHX9:LMX1A:LMX1B:MIXL1:MSX1:MSX2:NOBOX:OTP:PDX1:PHOX2A:PHOX2B:PROP1:PRRX1:PRRX2:RAX:RAX2:SEBOX:SHOX:SHOX2:UNCX:VAX1:VAX2:VSX1:VSX2	HTAATTGST	1	1	0.0196078	0.00232019	0.0693499
M09407_2.00:LEF1:TCF7:TCF7L1:TCF7L2	CTGCAGCTGTG	1	1	0.0196078	0.00232019	0.0693499
M09484_2.00:BACH1:BACH2	TGACTCAGCA	1	1	0.0196078	0.00232019	0.0693499
M09519_2.00:RBPJ:RBPJL	HTTTCCCASG	1	1	0.0196078	0.00232019	0.0693499
M09817_2.00:AHR	CTTGCGTGMGN	1	1	0.0196078	0.00232019	0.0693499
M09838_2.00:MYF5:MYOD1:MYOG	SRACAGGTGKTG	1	1	0.0196078	0.00232019	0.0693499
M09874_2.00:NEUROD1:NEUROD2:NEUROD4:NEUROD6	BTSCWGCTGKSY	1	1	0.0196078	0.00232019	0.0693499
M09950_2.00:ATF1:CREB1:CREM	NNVSTGACGTMANNN	1	1	0.0196078	0.00232019	0.0693499
M09951_2.00:ATF1:CREB1:CREM	NNTKACGTCASB	1	1	0.0196078	0.00232019	0.0693499
M09957_2.00:ATF1:CREB1:CREM	TBACGTCAC	1	1	0.0196078	0.00232019	0.0693499
M10107_2.00:ZIC1:ZIC2:ZIC3:ZIC4	KGGGTGGTC	1	1	0.0196078	0.00232019	0.0693499
M10123_2.00:REST	AAGGTGCT	1	1	0.0196078	0.00232019	0.0693499
M10172_2.00:KLF1:KLF12:KLF2:KLF3:KLF4:KLF5:KLF6:KLF7:KLF8	CCCCACCCHG	1	1	0.0196078	0.00232019	0.0693499
M10173_2.00:KLF1:KLF12:KLF2:KLF3:KLF4:KLF5:KLF6:KLF7:KLF8	CCCCACCCMG	1	1	0.0196078	0.00232019	0.0693499
M10296_2.00:SP1:SP3:SP4:SP5:SP8:SP9	AAAGGGG	1	1	0.0196078	0.00232019	0.0693499
M10325_2.00:ZNF735	KGGCAGCAGA	1	1	0.0196078	0.00232019	0.0693499
M10414_2.00:RBPJ	TTCCCACG	1	1	0.0196078	0.00232019	0.0693499
M10428_2.00:CXXC1	NAVMRMTAAAAAHAACNVMCG	1	1	0.0196078	0.00232019	0.0693499
M10494_2.00:ELF1:ELF2:ELF4:ELK1:ELK3:ELK4:ERF:ERG:ETS1:ETS2:ETV1:ETV2:ETV3:ETV3L:ETV4:ETV5:FEV:FLI1:GABPA	VNACMGGAWRTTN	1	1	0.0196078	0.00232019	0.0693499
M10621_2.00:GTF2I	VAGGAAGTGA	1	1	0.0196078	0.00232019	0.0693499
M10715_2.00:ALX1:ALX3:ALX4:ARX:BARHL1:BARHL2:BARX1:BARX2:BSX:DLX1:DLX2:DLX3:DLX4:DLX5:DLX6:DRGX:EMX1:EMX2:EN1:EN2:ESX1:EVX1:EVX2:GBX1:GBX2:GSX1:GSX2:HESX1:HMX1:HMX2:HMX3:HOXA1:HOXA2:HOXA3:HOXB1:HOXB2:HOXB3:HOXD1:HOXD3:ISX:LBX1:LBX2:LHX1:LHX2:LHX3:LHX4:LHX5:LHX9:MEOX1:MEOX2:MIXL1:MNX1:MSX1:MSX2:NANOG:NANOGP8:NKX1-1:NKX1-2:NOBOX:OTP:PDX1:PHOX2A:PHOX2B:PROP1:PRRX1:PRRX2:RAX:RAX2:SEBOX:SHOX:SHOX2:UNC…	CNGTAAWTG	1	1	0.0196078	0.00232019	0.0693499
M10810_2.00:PAX2	CAYSCCTGAGT	1	1	0.0196078	0.00232019	0.0693499
M11033_2.00:MECP2	CCGGANTTWA	1	1	0.0196078	0.00232019	0.0693499
M11321_2.00:LEF1:TCF7:TCF7L1:TCF7L2	DCATCAAAGB	1	1	0.0196078	0.00232019	0.0693499
M11363_2.00:STAT4	TTMHRRGAAA	1	1	0.0196078	0.00232019	0.0693499
M01739_2.00:BHLHE40:BHLHE41	DCRCGTGMC	4	13	0.0784314	0.0301624	0.0772094
M01740_2.00:TCF12:TCF3:TCF4	NVCACCTGB	4	13	0.0784314	0.0301624	0.0772094
M11272_2.00:SMAD1:SMAD5	CAGACTGV	0	25	0	0.0580046	0.0773337
M02428_2.00:PAX1:PAX2:PAX3:PAX5:PAX6:PAX7:PAX8:PAX9	NBNRNBCAYN	0	24	0	0.0556845	0.0838463
M10113_2.00:KLF1:KLF12:KLF2:KLF3:KLF4:KLF5:KLF6:KLF7	SMCCCDB	0	23	0	0.0533643	0.0909231
M01105_2.00:HMGA1:HMGA2	WNWRWAAWW	1	37	0.0196078	0.0858469	0.0969377
M09862_2.00:TCF12:TCF3:TCF4	RGGGCAGCWG	1	37	0.0196078	0.0858469	0.0969377
M00141_2.00:HIC2	RTGCCAACB	3	9	0.0588235	0.0208817	0.100079
M01663_2.00:ARID5A:ARID5B	NNNAWATTNN	3	9	0.0588235	0.0208817	0.100079
M01675_2.00:HMGA1:HMGA2	NNNNRHWDD	3	9	0.0588235	0.0208817	0.100079
M02728_2.00:TCF12:TCF3:TCF4	RCACCTG	3	9	0.0588235	0.0208817	0.100079
M09385_2.00:NFIA:NFIB:NFIC:NFIX	TCTTGGCAS	3	9	0.0588235	0.0208817	0.100079
M09830_2.00:MYF5:MYF6:MYOD1:MYOG	RGCAGSTG	3	9	0.0588235	0.0208817	0.100079
M09871_2.00:LYL1:TAL1:TAL2	CAGATGG	3	9	0.0588235	0.0208817	0.100079
M10594_2.00:GATA1:GATA2:GATA3:GATA4:GATA5:GATA6	BVVGATAGBB	3	9	0.0588235	0.0208817	0.100079
M10651_2.00:ALX1:ALX3:ALX4:ARX:BARX1:BARX2:BSX:DLX1:DLX2:DLX3:DLX4:DLX5:DLX6:DRGX:EMX1:EMX2:EN1:EN2:ESX1:EVX1:EVX2:GBX1:GBX2:GSX1:GSX2:HMX1:HMX3:HOXA1:HOXA2:HOXA3:HOXA4:HOXA5:HOXA7:HOXB1:HOXB2:HOXB3:HOXB4:HOXB5:HOXB7:HOXC4:HOXC5:HOXD1:HOXD3:HOXD4:ISX:LHX3:LHX4:MEOX1:MEOX2:MIXL1:MNX1:MSX1:MSX2:NANOG:NANOGP8:NKX1-1:NKX1-2:NOTO:OTP:PDX1:PHOX2A:PHOX2B:PROP1:PRRX1:PRRX2:RAX:RAX2:SEBOX:SHOX:SHOX2:UNCX:…	CVTAWTDKB	3	9	0.0588235	0.0208817	0.100079
M10783_2.00:CDX1:CDX2:CDX4:HOXA13:HOXC13	KCKTTTATGA	3	9	0.0588235	0.0208817	0.100079
M09793_2.00:TCF12:TCF3:TCF4	CAGGTGKC	4	14	0.0784314	0.0324826	0.101727
M00750_2.00:HMGA1:HMGA2	AAATAAAT	0	21	0	0.0487239	0.106991
M00008_2.00:HMGA1:HMGA2	NNWAAWW	0	20	0	0.0464037	0.116109
M02082_2.00:ALX1:ALX3:ALX4:ARX:DRGX:ESX1:GBX1:GBX2:HESX1:ISX:MIXL1:OTP:PHOX2A:PHOX2B:PROP1:PRRX1:PRRX2:RAX:RAX2:SEBOX:SHOX:SHOX2:UNCX:VSX1:VSX2	AHTNWWNADT	0	20	0	0.0464037	0.116109
M09754_2.00:TFAP2A:TFAP2B:TFAP2C:TFAP2D:TFAP2E	HDGCCTG	0	20	0	0.0464037	0.116109
M10018_2.00:MAF:MAFA:MAFB:MAFG:MAFK:NRL	NTCAGCR	0	20	0	0.0464037	0.116109
M00236_2.00:GFI1:GFI1B	MAATCWNNN	2	5	0.0392157	0.0116009	0.119042
M00238_2.00:GFI1:GFI1B	HAATCWNNN	2	5	0.0392157	0.0116009	0.119042
M00458_2.00:ISL1:ISL2:NOTO:SHOX:SHOX2:VSX1	NTAATDG	2	5	0.0392157	0.0116009	0.119042
M00503_2.00:ALX1:ALX3:ALX4:ARX:BARHL1:BARHL2:BARX1:BARX2:BSX:DLX1:DLX2:DLX3:DLX4:DLX5:DLX6:DRGX:EMX1:EMX2:EN1:EN2:ESX1:EVX1:EVX2:GBX1:GBX2:GSX1:GSX2:HESX1:HMX1:HMX3:HOXA1:HOXA2:HOXA3:HOXA4:HOXA5:HOXB1:HOXB2:HOXB3:HOXB4:HOXB5:HOXC4:HOXC5:HOXD1:HOXD3:HOXD4:ISX:MEOX1:MEOX2:MIXL1:MNX1:MSX1:MSX2:NKX1-1:NKX1-2:NOTO:OTP:PDX1:PHOX2A:PHOX2B:PROP1:PRRX1:PRRX2:RAX:RAX2:SEBOX:SHOX:SHOX2:TLX1:TLX2:TLX3:UNCX:V…	NNTAATTRN	2	5	0.0392157	0.0116009	0.119042
M00519_2.00:ALX1:ALX3:ALX4:ARX:BARX1:BARX2:BSX:DLX1:DLX2:DLX3:DLX4:DLX5:DLX6:DRGX:EMX1:EMX2:EN1:EN2:ESX1:EVX1:EVX2:GBX1:GBX2:GSX1:GSX2:HESX1:HMX1:HMX3:HOXA1:HOXA2:HOXA3:HOXA4:HOXA5:HOXB1:HOXB2:HOXB3:HOXB4:HOXB5:HOXC4:HOXC5:HOXD1:HOXD3:HOXD4:ISX:LHX2:LHX3:LHX4:LHX6:LHX8:LHX9:LMX1A:LMX1B:MEOX1:MIXL1:MNX1:MSX1:MSX2:NKX1-1:NKX1-2:NOBOX:NOTO:OTP:PDX1:PHOX2A:PHOX2B:PROP1:PRRX1:PRRX2:RAX:RAX2:SEBOX:SHOX…	TRATTRN	2	5	0.0392157	0.0116009	0.119042
M00557_2.00:ALX1:ALX3:ALX4:ARX:BARHL1:BARHL2:BARX1:BARX2:BSX:DLX1:DLX2:DLX3:DLX4:DLX5:DLX6:DRGX:EMX1:EMX2:EN1:EN2:ESX1:EVX1:EVX2:GBX1:GBX2:GSX1:GSX2:HESX1:HMX1:HMX3:HOXA1:HOXA2:HOXA3:HOXA4:HOXA5:HOXB1:HOXB2:HOXB3:HOXB4:HOXB5:HOXC4:HOXC5:HOXD1:HOXD3:HOXD4:ISX:MEOX1:MEOX2:MIXL1:MNX1:MSX1:MSX2:NKX1-1:NKX1-2:NOTO:OTP:PDX1:PHOX2A:PHOX2B:PROP1:PRRX1:PRRX2:RAX:RAX2:SEBOX:SHOX:SHOX2:TLX1:TLX2:TLX3:UNCX:V…	NNTAATTRN	2	5	0.0392157	0.0116009	0.119042
M01114_2.00:MLX	NDTCACGTGN	2	5	0.0392157	0.0116009	0.119042
M01726_2.00:HES1:HES4	SSCACGYGHC	2	5	0.0392157	0.0116009	0.119042
M01743_2.00:MLXIP	ACACGTGC	2	5	0.0392157	0.0116009	0.119042
M02126_2.00:BARHL1:BARHL2:HOXA6:HOXB6:HOXB8:HOXC6:HOXC8:HOXD8:NKX1-1:NKX1-2	BTAAWTGN	2	5	0.0392157	0.0116009	0.119042
M02214_2.00:HOXA10:HOXA6:HOXA7:HOXA9:HOXB6:HOXB7:HOXB8:HOXB9:HOXC10:HOXC6:HOXC8:HOXC9:HOXD10:HOXD8:HOXD9	NATAATWATR	2	5	0.0392157	0.0116009	0.119042
M02773_2.00:MITF:TFE3	AYCACGTGAC	2	5	0.0392157	0.0116009	0.119042
M03259_2.00:ARX:BARHL1:BARHL2:BARX1:BARX2:BSX:DLX1:DLX2:DLX3:DLX4:DLX5:DLX6:EMX1:EMX2:ESX1:EVX1:EVX2:GBX1:GBX2:HMX1:HMX2:HMX3:HOXA2:HOXB2:LBX1:LBX2:MEOX1:MEOX2:MNX1:MSX1:MSX2:NANOG:NANOGP8:NKX1-1:NKX1-2:PDX1:RAX:RAX2:TLX1:TLX2:TLX3:UNCX:VAX1:VAX2	NYTAATTGNY	2	5	0.0392157	0.0116009	0.119042
M03830_2.00:ARX:BARHL1:BARHL2:BARX1:BARX2:BSX:DLX1:DLX2:DLX3:DLX4:DLX5:DLX6:DRGX:EMX1:EMX2:ESX1:EVX1:EVX2:GBX1:GBX2:HMX1:HMX2:HMX3:HOXA2:HOXB2:LBX1:LBX2:MEOX1:MEOX2:MNX1:MSX1:MSX2:NANOG:NANOGP8:NKX1-1:NKX1-2:PDX1:RAX:RAX2:TLX1:TLX2:TLX3:UNCX:VAX1:VAX2:VSX1:VSX2	SSTAAWTGC	2	5	0.0392157	0.0116009	0.119042
M04114_2.00:MAX	NRCACGTGNY	2	5	0.0392157	0.0116009	0.119042
M06323_2.00:BARHL1:BARHL2:BSX:EMX1:EMX2:EN1:EN2:GSX1:GSX2:HMX1:HMX2:HMX3:HOXA3:HOXA4:HOXA5:HOXB3:HOXB4:HOXB5:HOXC4:HOXC5:HOXD3:HOXD4:MEOX2:NKX1-1:NKX1-2:NKX6-1:NKX6-2:NKX6-3:NOBOX:PDX1:TLX1:TLX2:TLX3:VAX1:VAX2	HTTAATTG	2	5	0.0392157	0.0116009	0.119042
M06524_2.00:BARHL1:BARHL2:BSX:EMX1:EMX2:EN1:EN2:GSX1:GSX2:HMX1:HMX2:HMX3:HOXA3:HOXA4:HOXA5:HOXB3:HOXB4:HOXB5:HOXC4:HOXC5:HOXD3:HOXD4:MEOX2:NKX1-1:NKX1-2:NKX6-1:NKX6-2:NKX6-3:NOBOX:PDX1:TLX1:TLX2:TLX3:VAX1:VAX2	TTAATTG	2	5	0.0392157	0.0116009	0.119042
M07806_2.00:TCF12:TCF3:TCF4	RCACCTGG	2	5	0.0392157	0.0116009	0.119042
M09077_2.00:EHF:ELF1:ELF2:ELF3:ELF4:ELF5:ETV6:ETV7	RCAGGAARK	2	5	0.0392157	0.0116009	0.119042
M09457_2.00:MYC	CACGTGGB	2	5	0.0392157	0.0116009	0.119042
M09804_2.00:TFAP4	RMCAGCTGC	2	5	0.0392157	0.0116009	0.119042
M09840_2.00:MYF5:MYOD1:MYOG	DVCACCTGYC	2	5	0.0392157	0.0116009	0.119042
M10020_2.00:CEBPD	TTKNGCAATV	2	5	0.0392157	0.0116009	0.119042
M10502_2.00:ELF1:ELF2:ELF4:ELK1:ELK3:ELK4:ERF:ERG:ETS1:ETS2:ETV1:ETV2:ETV3:ETV3L:ETV4:ETV5:FEV:FLI1:GABPA	MGGAAGT	2	5	0.0392157	0.0116009	0.119042
M00243_2.00:WT1	NNNNNNN	0	19	0	0.0440835	0.126047
M11282_2.00:NFIA:NFIB:NFIC:NFIX	TGCCAAR	4	15	0.0784314	0.0348028	0.130004
M01106_2.00:HMGA1:HMGA2	AAAWAAAT	1	33	0.0196078	0.0765661	0.133047
M11284_2.00:SMAD1:SMAD3:SMAD9	CAGACAS	0	18	0	0.0417633	0.136892
M00751_2.00:HMGA1:HMGA2	NNNNAWWWWN	3	10	0.0588235	0.0232019	0.137565
M05832_2.00:MAX	CACGTG	3	10	0.0588235	0.0232019	0.137565
M09809_2.00:HIF1A	GCACGT	3	10	0.0588235	0.0232019	0.137565
M10280_2.00:EGR1:EGR2:EGR3:EGR4	GTGGGT	3	10	0.0588235	0.0232019	0.137565
M11280_2.00:NFIA:NFIB:NFIC:NFIX	GCCAGANWH	3	10	0.0588235	0.0232019	0.137565
M11368_2.00:STAT3	NVVTTCCS	3	10	0.0588235	0.0232019	0.137565
M01107_2.00:HMGA1:HMGA2	AAAWWAAT	1	32	0.0196078	0.0742459	0.144004
M00148_2.00:ZNF35	TTRTTTDTTN	0	17	0	0.0394432	0.148738
M00364_2.00:POU3F4	WWATKHD	0	17	0	0.0394432	0.148738
M02421_2.00:HNF4A:HNF4G:NR2E1	VDGTCANNN	0	17	0	0.0394432	0.148738
M06252_2.00:MEIS1:MEIS2:MEIS3:PKNOX1:PKNOX2:TGIF1:TGIF2	TGTCA	0	17	0	0.0394432	0.148738
M11436_2.00:PURA	GGGVCAGDG	0	17	0	0.0394432	0.148738
M02488_2.00:SOX1:SOX10:SOX11:SOX12:SOX13:SOX14:SOX15:SOX17:SOX18:SOX2:SOX21:SOX3:SOX30:SOX4:SOX5:SOX6:SOX7:SOX8:SOX9:SRY	HNTTGTNNNN	0	16	0	0.037123	0.161698
M03165_2.00:MEIS1:MEIS2:MEIS3:PKNOX1:PKNOX2:TGIF1:TGIF2	HTGACAG	0	16	0	0.037123	0.161698
M03261_2.00:MEIS1:MEIS2:MEIS3:PKNOX1:PKNOX2:TGIF1:TGIF2	WTGACAG	0	16	0	0.037123	0.161698
M03279_2.00:MEIS1:MEIS2:MEIS3:PKNOX1:PKNOX2:TGIF1:TGIF2	WTGACAG	0	16	0	0.037123	0.161698
M03859_2.00:MEIS1:MEIS2:MEIS3:PKNOX1:PKNOX2:TGIF1:TGIF2:TGIF2LX:TGIF2LY	TGACAG	0	16	0	0.037123	0.161698
M04048_2.00:TFAP2A:TFAP2B:TFAP2C:TFAP2D:TFAP2E	HSCCYNMGGSN	0	16	0	0.037123	0.161698
M06254_2.00:MEIS1:MEIS2:MEIS3:PKNOX1:PKNOX2:TGIF1:TGIF2	NTGACA	0	16	0	0.037123	0.161698
M06343_2.00:MEIS1:MEIS2:MEIS3:PKNOX1:PKNOX2:TGIF1:TGIF2:TGIF2LX:TGIF2LY	TGTCA	0	16	0	0.037123	0.161698
M06344_2.00:MEIS1:MEIS2:MEIS3:PKNOX1:PKNOX2:TGIF1:TGIF2:TGIF2LX:TGIF2LY	TGTCAA	0	16	0	0.037123	0.161698
M06346_2.00:MEIS1:MEIS2:MEIS3:PKNOX1:PKNOX2:TGIF1:TGIF2:TGIF2LX:TGIF2LY	TTGACA	0	16	0	0.037123	0.161698
M06534_2.00:MEIS1:MEIS2:MEIS3:PKNOX1:PKNOX2:TGIF1:TGIF2:TGIF2LX:TGIF2LY	TGACAG	0	16	0	0.037123	0.161698
M10455_2.00:E2F1:E2F2:E2F3:E2F4:E2F5:E2F6	GGCGGGV	0	16	0	0.037123	0.161698
M10781_2.00:ALX1:ALX3:ALX4:ARX:DRGX:EMX1:EMX2:EN1:EN2:ESX1:GBX1:GBX2:HESX1:ISX:LHX1:LHX2:LHX3:LHX4:LHX5:LHX6:LHX8:LHX9:LMX1A:LMX1B:MIXL1:MSX1:MSX2:NOBOX:NOTO:OTP:PDX1:PHOX2A:PHOX2B:PROP1:PRRX1:PRRX2:RAX:RAX2:SEBOX:SHOX:SHOX2:UNCX:VAX1:VAX2:VSX1:VSX2:ZFHX2	DGHATTDT	0	16	0	0.037123	0.161698
M10846_2.00:POU3F2	TWAAYAAA	0	16	0	0.037123	0.161698
M09847_2.00:MYCN	CAYCTG	5	22	0.0980392	0.0510441	0.167554
M01108_2.00:HMGA1:HMGA2	AAAWAAWT	1	30	0.0196078	0.0696056	0.168714
M00382_2.00:HOXA10:HOXA11:HOXA6:HOXA9:HOXB6:HOXB8:HOXB9:HOXC10:HOXC11:HOXC12:HOXC6:HOXC8:HOXC9:HOXD10:HOXD11:HOXD12:HOXD8:HOXD9	TTWATKRBN	0	15	0	0.0348028	0.175897
M00500_2.00:MEIS1:MEIS2:MEIS3:PKNOX1:PKNOX2:TGIF1:TGIF2:TGIF2LX:TGIF2LY	NNTGACAGNH	0	15	0	0.0348028	0.175897
M00509_2.00:HOXA10:HOXA11:HOXA6:HOXA9:HOXB6:HOXB8:HOXB9:HOXC10:HOXC11:HOXC12:HOXC6:HOXC8:HOXC9:HOXD10:HOXD11:HOXD12:HOXD8:HOXD9	TTWATNDN	0	15	0	0.0348028	0.175897
M00781_2.00:SNAI1	DNCTGTCANN	0	15	0	0.0348028	0.175897
M01965_2.00:E2F1:E2F2:E2F3:E2F4:E2F5:E2F6	DKGGCGCGB	0	15	0	0.0348028	0.175897
M03860_2.00:MEIS1:MEIS2:MEIS3:PKNOX1:PKNOX2:TGIF1:TGIF2:TGIF2LX:TGIF2LY	TGACAG	0	15	0	0.0348028	0.175897
M06210_2.00:HOXA10:HOXA5:HOXA6:HOXA7:HOXA9:HOXB4:HOXB5:HOXB6:HOXB7:HOXB8:HOXB9:HOXC10:HOXC5:HOXC6:HOXC8:HOXC9:HOXD10:HOXD8:HOXD9	WTAATTKM	0	15	0	0.0348028	0.175897
M06250_2.00:DBX1:DBX2:HLX	TTAATTA	0	15	0	0.0348028	0.175897
M06253_2.00:MEIS1:MEIS2:MEIS3:PKNOX1:PKNOX2:TGIF1:TGIF2	NTTGACAG	0	15	0	0.0348028	0.175897
M01721_2.00:MLX	NCACGTGMHH	3	11	0.0588235	0.025522	0.180527
M02249_2.00:HSF1:HSF2:HSF4	NNNTTCYAYN	3	11	0.0588235	0.025522	0.180527
M03476_2.00:NFIA:NFIB:NFIC:NFIX	NTTGGCANN	3	11	0.0588235	0.025522	0.180527
M09820_2.00:MYF5:MYF6:MYOG	CASCTGC	3	11	0.0588235	0.025522	0.180527
M10021_2.00:CEBPD	TTGCVYAAY	3	11	0.0588235	0.025522	0.180527
M10273_2.00:ZBTB7A	GGGGGCCCB	3	11	0.0588235	0.025522	0.180527
M11279_2.00:NFIA:NFIB:NFIC:NFIX	TTGGCWV	3	11	0.0588235	0.025522	0.180527
M00159_2.00:ELF1:ELF2:ELF4:SPDEF	WNCCGGATNY	2	6	0.0392157	0.0139211	0.181214
M00199_2.00:SOX1:SOX10:SOX11:SOX12:SOX13:SOX14:SOX15:SOX17:SOX18:SOX2:SOX21:SOX3:SOX30:SOX4:SOX5:SOX6:SOX7:SOX8:SOX9:SRY	NNNAWSAAT	2	6	0.0392157	0.0139211	0.181214
M00286_2.00:ALX1:ALX3:ALX4:ARX:BARX1:BARX2:BSX:DLX1:DLX2:DLX3:DLX4:DLX5:DLX6:DRGX:EMX1:EMX2:EN1:EN2:ESX1:EVX1:EVX2:GBX1:GBX2:GSX1:GSX2:HESX1:HOXA2:HOXA3:HOXB2:HOXB3:HOXD3:ISX:LBX1:LBX2:LHX1:LHX2:LHX3:LHX4:LHX5:LHX6:LHX8:LHX9:LMX1A:LMX1B:MEOX1:MIXL1:MNX1:MSX1:MSX2:NKX1-1:NKX1-2:NOBOX:NOTO:OTP:PDX1:PHOX2A:PHOX2B:PROP1:PRRX1:PRRX2:RAX:RAX2:SEBOX:SHOX:SHOX2:UNCX:VAX1:VAX2:VSX1:VSX2:ZFHX2:ZFHX3	TAATTAD	2	6	0.0392157	0.0139211	0.181214
M00360_2.00:POU4F3	TGMATAH	2	6	0.0392157	0.0139211	0.181214
M00460_2.00:ARX:BARHL1:BARHL2:BARX1:BARX2:BSX:DLX1:DLX2:DLX3:DLX4:DLX5:DLX6:EMX1:EMX2:ESX1:EVX1:EVX2:GBX1:GBX2:HMX1:HMX2:HMX3:HOXA2:HOXB2:LBX1:LBX2:MEOX1:MEOX2:MNX1:MSX1:MSX2:NANOG:NANOGP8:NKX1-1:NKX1-2:PDX1:RAX:RAX2:TLX1:TLX2:TLX3:UNCX:VAX1:VAX2	NTAAWYGNY	2	6	0.0392157	0.0139211	0.181214
M00462_2.00:ALX1:ALX3:ALX4:ARX:BARHL1:BARHL2:BARX1:BARX2:BSX:DLX1:DLX2:DLX3:DLX4:DLX5:DLX6:DRGX:EMX1:EMX2:EN1:EN2:ESX1:EVX1:EVX2:GBX1:GBX2:GSX1:GSX2:HESX1:HMX1:HMX2:HMX3:HOXA1:HOXA2:HOXA3:HOXA4:HOXA5:HOXB1:HOXB2:HOXB3:HOXB4:HOXB5:HOXC4:HOXC5:HOXD1:HOXD3:HOXD4:ISX:LBX1:LBX2:LHX2:LHX3:LHX4:LHX9:MEOX1:MEOX2:MIXL1:MNX1:MSX1:MSX2:NANOG:NANOGP8:NKX1-1:NKX1-2:NOBOX:NOTO:OTP:PDX1:PHOX2A:PHOX2B:PROP1:PRRX…	NTAATTR	2	6	0.0392157	0.0139211	0.181214
M01806_2.00:ATF1:CREB1:CREM	RTGACGTVN	2	6	0.0392157	0.0139211	0.181214
M02234_2.00:BARHL1:BARHL2:BARX1:BARX2:BSX:EMX1:EMX2:ESX1:EVX1:EVX2:GBX1:GBX2:HESX1:HMX1:HMX2:HMX3:HOXA1:HOXA2:HOXA3:HOXA4:HOXA5:HOXB1:HOXB2:HOXB3:HOXB4:HOXB5:HOXC4:HOXC5:HOXD1:HOXD3:HOXD4:LBX1:LBX2:MEOX1:MEOX2:MNX1:MSX1:MSX2:NANOG:NANOGP8:NKX1-1:NKX1-2:PDX1:TLX1:TLX3:VENTX	NNYDATHRNN	2	6	0.0392157	0.0139211	0.181214
M02774_2.00:MNT	AVCACGTGCH	2	6	0.0392157	0.0139211	0.181214
M04568_2.00:HIC1	YRTGCCMACC	2	6	0.0392157	0.0139211	0.181214
M06324_2.00:BARHL1:BARHL2:BSX:EMX1:EMX2:EN1:EN2:GSX1:GSX2:HMX1:HMX2:HMX3:HOXA3:HOXA4:HOXA5:HOXB3:HOXB4:HOXB5:HOXC4:HOXC5:HOXD3:HOXD4:MEOX2:NKX1-1:NKX1-2:NKX6-1:NKX6-2:NKX6-3:NOBOX:PDX1:TLX1:TLX2:TLX3:VAX1:VAX2	TTAATTG	2	6	0.0392157	0.0139211	0.181214
M06340_2.00:ALX1:ALX3:ALX4:ARX:BARHL1:BARHL2:BARX1:BARX2:BSX:DLX2:DLX3:DRGX:EMX1:EMX2:EN1:EN2:ESX1:EVX1:EVX2:GBX1:GBX2:GSX1:GSX2:HESX1:HMX2:HOXA2:HOXA3:HOXA4:HOXA5:HOXB1:HOXB2:HOXB3:HOXB4:HOXB5:HOXC4:HOXD3:HOXD4:ISX:MEOX1:MEOX2:MIXL1:MNX1:MSX1:MSX2:NKX1-1:NKX1-2:OTP:PDX1:PHOX2A:PHOX2B:PROP1:PRRX1:PRRX2:RAX:RAX2:SHOX:SHOX2:TLX1:TLX2:TLX3:UNCX:VAX1:VAX2:VENTX:VSX1:VSX2	NTTAATTGSY	2	6	0.0392157	0.0139211	0.181214
M06498_2.00:ISL1:ISL2:NOTO:SHOX:SHOX2:VSX1	TTAATKG	2	6	0.0392157	0.0139211	0.181214
M06512_2.00:ARX:BARHL1:BARHL2:BARX1:BARX2:BSX:DLX1:DLX2:DLX3:DLX4:DLX5:DLX6:DRGX:EMX1:EMX2:ESX1:EVX1:EVX2:GBX1:GBX2:HMX1:HMX2:HMX3:HOXA2:HOXB2:LBX1:LBX2:MEOX1:MEOX2:MNX1:MSX1:MSX2:NANOG:NANOGP8:NKX1-1:NKX1-2:PDX1:RAX:RAX2:TLX1:TLX2:TLX3:UNCX:VAX1:VAX2:VSX1:VSX2	TTAATTG	2	6	0.0392157	0.0139211	0.181214
M07485_2.00:ALX1:ALX3:ALX4:ARX:DRGX:EN1:EN2:ESX1:GBX1:GBX2:HESX1:ISX:MIXL1:MSX1:MSX2:NOBOX:OTP:PHOX2A:PHOX2B:PROP1:PRRX1:PRRX2:RAX:RAX2:SEBOX:SHOX:SHOX2:UNCX:VSX1:VSX2	WTAWTA	2	6	0.0392157	0.0139211	0.181214
M08572_2.00:ALX1:ALX3:ALX4:ARX:DRGX:EN1:EN2:ESX1:GBX1:GBX2:HESX1:ISX:MIXL1:MSX1:MSX2:NOBOX:OTP:PHOX2A:PHOX2B:PROP1:PRRX1:PRRX2:RAX:RAX2:SEBOX:SHOX:SHOX2:UNCX:VSX1:VSX2	WTAWTA	2	6	0.0392157	0.0139211	0.181214
M08717_2.00:MYF5:MYF6:MYOG	CASCTGC	2	6	0.0392157	0.0139211	0.181214
M08767_2.00:MYF5:MYF6:MYOG	CASCTGC	2	6	0.0392157	0.0139211	0.181214
M09459_2.00:ARNT:ARNT2	GCACGTAY	2	6	0.0392157	0.0139211	0.181214
M09803_2.00:TFAP4	VDCAGCTGKK	2	6	0.0392157	0.0139211	0.181214
M10477_2.00:ELF5:SPI1:SPIB:SPIC	AGGAAG	2	6	0.0392157	0.0139211	0.181214
M10818_2.00:PAX3:PAX7	AAATTRY	2	6	0.0392157	0.0139211	0.181214
M10852_2.00:POU5F1	NATGCAADNN	2	6	0.0392157	0.0139211	0.181214
M00151_2.00:ZIC1:ZIC2:ZIC3:ZIC4:ZIC5	HCCYGCTGNG	0	14	0	0.0324826	0.191483
M00246_2.00:WT1	NNNNNNN	0	14	0	0.0324826	0.191483
M00399_2.00:MEIS1:MEIS2:MEIS3:PKNOX1:PKNOX2:TGIF1:TGIF2:TGIF2LX:TGIF2LY	TGACAGNH	0	14	0	0.0324826	0.191483
M00437_2.00:MEIS1:MEIS2:MEIS3:PKNOX1:PKNOX2:TGIF1:TGIF2	NTGACAGSY	0	14	0	0.0324826	0.191483
M00488_2.00:MEIS1:MEIS2:MEIS3:PKNOX1:PKNOX2:TGIF1:TGIF2	NTGACAGSY	0	14	0	0.0324826	0.191483
M00806_2.00:MECP2	NNNNWCACNN	0	14	0	0.0324826	0.191483
M00814_2.00:HNF4A:HNF4G:NR2E1	NRAGTCANNN	0	14	0	0.0324826	0.191483
M01507_2.00:NKX2-5	TYAAGTG	0	14	0	0.0324826	0.191483
M02181_2.00:NKX2-1:NKX2-2:NKX2-3:NKX2-4:NKX2-5:NKX2-6:NKX2-8	TBAAGTGBN	0	14	0	0.0324826	0.191483
M02227_2.00:MEIS3	NTGACAGS	0	14	0	0.0324826	0.191483
M09257_2.00:MECP2	CCCGGRR	0	14	0	0.0324826	0.191483
M09259_2.00:MECP2	CCCGGRR	0	14	0	0.0324826	0.191483
M10535_2.00:FOXM1	WTGTTTRT	0	14	0	0.0324826	0.191483
M11114_2.00:HNF4A:HNF4G:NR2E1:NR2F1:NR2F2:NR2F6:NR6A1:RXRB:RXRG	RGGBCA	0	14	0	0.0324826	0.191483
M11190_2.00:HNF4A:HNF4G:NR2E1	AAGTYAAA	0	14	0	0.0324826	0.191483
M11298_2.00:SOX1:SOX10:SOX11:SOX12:SOX13:SOX14:SOX15:SOX17:SOX18:SOX2:SOX21:SOX3:SOX30:SOX4:SOX5:SOX6:SOX7:SOX8:SOX9:SRY	CWTTGTV	0	14	0	0.0324826	0.191483
M00120_2.00:MYF5:MYF6:MYOG	NCANCTGTY	4	17	0.0784314	0.0394432	0.197122
M04061_2.00:HES2	SNCACRTNMN	5	23	0.0980392	0.0533643	0.197139
M00217_2.00:ZNF200	NWWCTCAATWN	1	2	0.0196078	0.00464037	0.198726
M00296_2.00:HOXA13:HOXC13:HOXD13	GTATAAAA	1	2	0.0196078	0.00464037	0.198726
M00426_2.00:ALX1:ALX3:ALX4:ARX:BARHL1:BARHL2:BARX1:BARX2:BSX:DRGX:EMX1:EMX2:EN1:EN2:ESX1:EVX1:EVX2:GBX1:GBX2:GSX1:GSX2:HESX1:HOXA2:HOXA3:HOXB2:HOXB3:HOXD3:ISX:LBX1:LBX2:LHX1:LHX2:LHX3:LHX4:LHX5:LHX6:LHX8:LHX9:LMX1A:LMX1B:MEOX1:MEOX2:MIXL1:MNX1:MSX1:MSX2:NKX1-1:NKX1-2:NOBOX:NOTO:OTP:PDX1:PHOX2A:PHOX2B:PROP1:PRRX1:PRRX2:RAX:RAX2:SEBOX:SHOX:SHOX2:UNCX:VAX1:VAX2:VSX1:VSX2:ZFHX2	NNTAATTRR	1	2	0.0196078	0.00464037	0.198726
M00766_2.00:ZNF263	GTSCTCCC	1	2	0.0196078	0.00464037	0.198726
M00803_2.00:POU2F2:POU2F3	TAATTARCAT	1	2	0.0196078	0.00464037	0.198726
M00995_2.00:JUN:JUNB:JUND	ATGACKCAW	1	2	0.0196078	0.00464037	0.198726
M01746_2.00:MSC:TCF21	AACATATGK	1	2	0.0196078	0.00464037	0.198726
M01929_2.00:DMRT1:DMRT2:DMRT3:DMRTA2:DMRTB1:DMRTC2	TGTATCAA	1	2	0.0196078	0.00464037	0.198726
M02023_2.00:GCM1:GCM2	NATRCGGGTD	1	2	0.0196078	0.00464037	0.198726
M02025_2.00:GCM1:GCM2	NATGCGGGTD	1	2	0.0196078	0.00464037	0.198726
M02386_2.00:MYRF	CSGTACCABS	1	2	0.0196078	0.00464037	0.198726
M02459_2.00:GMEB1:GMEB2	TGACGTCVVN	1	2	0.0196078	0.00464037	0.198726
M02484_2.00:SMAD4	NBCCAGACANN	1	2	0.0196078	0.00464037	0.198726
M02522_2.00:LIN54	ATTCAAAC	1	2	0.0196078	0.00464037	0.198726
M02681_2.00:FOXC1:FOXC2:FOXD1:FOXD2:FOXD3:FOXD4:FOXD4L1:FOXD4L3:FOXD4L4:FOXD4L5:FOXD4L6:FOXE1:FOXE3:FOXF1:FOXF2:FOXG1:FOXI1:FOXI3:FOXJ3:FOXL1:FOXL2:FOXS1	GTAAACAW	1	2	0.0196078	0.00464037	0.198726
M02788_2.00:BHLHE40:BHLHE41	VKCACGTGMC	1	2	0.0196078	0.00464037	0.198726
M02877_2.00:YY1	NCCGCCATTAH	1	2	0.0196078	0.00464037	0.198726
M03103_2.00:BARHL1:BARHL2:BARX1:BARX2:BSX:DLX2:DLX3:EMX1:EMX2:ESX1:EVX1:EVX2:GBX1:GBX2:HESX1:HMX1:HMX2:HMX3:HOXA1:HOXA2:HOXA3:HOXA4:HOXA5:HOXB1:HOXB2:HOXB3:HOXB4:HOXB5:HOXC4:HOXC5:HOXD1:HOXD12:HOXD3:HOXD4:LBX1:LBX2:MEOX1:MEOX2:MNX1:MSX1:MSX2:NANOG:NANOGP8:NKX1-1:NKX1-2:PDX1:RAX:RAX2:TLX1:TLX3:VENTX	NWTAATTACH	1	2	0.0196078	0.00464037	0.198726
M03120_2.00:ALX1:ALX3:ALX4:ARX:BARX1:BARX2:BSX:DLX2:DLX3:DRGX:EMX1:EMX2:EN1:EN2:ESX1:EVX1:EVX2:GBX1:GBX2:GSX1:GSX2:HESX1:HOXA2:HOXA3:HOXB2:HOXB3:HOXD3:ISX:LBX1:LBX2:LHX1:LHX2:LHX3:LHX4:LHX5:LHX6:LHX8:LHX9:LMX1A:LMX1B:MEOX1:MIXL1:MNX1:MSX1:MSX2:NKX1-1:NKX1-2:NOBOX:NOTO:OTP:PDX1:PHOX2A:PHOX2B:PROP1:PRRX1:PRRX2:RAX:RAX2:SEBOX:SHOX:SHOX2:UNCX:VAX1:VAX2:VSX1:VSX2:ZFHX2	YTAATTRR	1	2	0.0196078	0.00464037	0.198726
M03143_2.00:ALX1:ALX3:ALX4:ARX:BARHL1:BARHL2:BARX1:BARX2:BSX:DLX1:DLX2:DLX3:DLX4:DLX5:DLX6:DRGX:EMX1:EMX2:EN1:EN2:ESX1:EVX1:EVX2:GBX1:GBX2:GSX1:GSX2:HESX1:HMX1:HMX2:HMX3:HOXA1:HOXA2:HOXA3:HOXA4:HOXA5:HOXA6:HOXB1:HOXB2:HOXB3:HOXB4:HOXB5:HOXB6:HOXB8:HOXC4:HOXC5:HOXC6:HOXD1:HOXD3:HOXD4:HOXD8:ISX:LHX1:LHX3:LHX4:LHX5:MEOX1:MEOX2:MIXL1:MNX1:MSX1:MSX2:NANOG:NANOGP8:NKX1-1:NKX1-2:NOTO:OTP:PDX1:PHOX2A:PHO…	TTTAATTANH	1	2	0.0196078	0.00464037	0.198726
M03173_2.00:ALX1:ALX3:ALX4:ARX:BARX1:BARX2:BSX:DLX2:DLX3:DLX5:DRGX:EMX1:EMX2:EN1:EN2:ESX1:EVX1:EVX2:GBX1:GBX2:GSX1:GSX2:HESX1:HOXA2:HOXA3:HOXB2:HOXB3:HOXD3:ISX:LBX1:LBX2:LHX1:LHX2:LHX3:LHX4:LHX5:LHX6:LHX8:LHX9:LMX1A:LMX1B:MEOX1:MIXL1:MNX1:MSX1:MSX2:NKX1-1:NKX1-2:NOBOX:NOTO:OTP:PDX1:PHOX2A:PHOX2B:PROP1:PRRX1:PRRX2:RAX:RAX2:SEBOX:SHOX:SHOX2:UNCX:VAX1:VAX2:VSX1:VSX2:ZFHX2:ZFHX3	KBTAATTRRA	1	2	0.0196078	0.00464037	0.198726
M03180_2.00:ALX1:ALX3:ALX4:ARX:BARX1:BARX2:BSX:DLX1:DLX2:DLX3:DLX4:DLX5:DLX6:DRGX:EMX1:EMX2:EN1:EN2:ESX1:EVX1:EVX2:GBX1:GBX2:GSX1:GSX2:HESX1:HMX1:HMX3:HOXA1:HOXA2:HOXA3:HOXA4:HOXA5:HOXB1:HOXB2:HOXB3:HOXB4:HOXB5:HOXC4:HOXC5:HOXD1:HOXD3:HOXD4:ISX:LHX2:LHX3:LHX4:LHX6:LHX8:LHX9:LMX1A:LMX1B:MEOX1:MIXL1:MNX1:MSX1:MSX2:NKX1-1:NKX1-2:NOBOX:NOTO:OTP:PDX1:PHOX2A:PHOX2B:PROP1:PRRX1:PRRX2:RAX:RAX2:SEBOX:SHOX…	SYTAATTRGB	1	2	0.0196078	0.00464037	0.198726
M03192_2.00:ALX1:ALX3:ALX4:ARX:BARHL1:BARHL2:BARX1:BARX2:BSX:DLX1:DLX2:DLX3:DLX4:DLX5:DLX6:DRGX:EMX1:EMX2:EN1:EN2:ESX1:EVX1:EVX2:GBX1:GBX2:GSX1:GSX2:HESX1:HOXA1:HOXA2:HOXA3:HOXB1:HOXB2:HOXB3:HOXD3:ISX:LBX1:LBX2:LHX1:LHX2:LHX3:LHX4:LHX5:LHX6:LHX8:LHX9:LMX1A:LMX1B:MEOX1:MIXL1:MNX1:MSX1:MSX2:NKX1-1:NKX1-2:NOBOX:NOTO:OTP:PDX1:PHOX2A:PHOX2B:PROP1:PRRX1:PRRX2:RAX:RAX2:SEBOX:SHOX:SHOX2:UNCX:VAX1:VAX2:VS…	YTAATTRR	1	2	0.0196078	0.00464037	0.198726
M03203_2.00:ALX1:ALX3:ALX4:ARX:BARHL1:BARHL2:BARX1:BARX2:BSX:DLX1:DLX2:DLX3:DLX4:DLX5:DLX6:DRGX:EMX1:EMX2:EN1:EN2:ESX1:EVX1:EVX2:GBX1:GBX2:GSX1:GSX2:HESX1:HMX1:HMX2:HMX3:HOXA1:HOXA2:HOXA3:HOXA4:HOXA5:HOXB1:HOXB2:HOXB3:HOXB4:HOXB5:HOXC4:HOXC5:HOXD1:HOXD3:HOXD4:ISX:LBX1:LBX2:LHX2:LHX3:LHX4:LHX9:MEOX1:MEOX2:MIXL1:MNX1:MSX1:MSX2:NANOG:NANOGP8:NKX1-1:NKX1-2:NOBOX:NOTO:OTP:PDX1:PHOX2A:PHOX2B:PROP1:PRRX…	GBTAATTGGN	1	2	0.0196078	0.00464037	0.198726
M03220_2.00:ALX1:ALX3:ALX4:ARX:BARX1:BARX2:BSX:DLX1:DLX2:DLX3:DLX4:DLX5:DLX6:DRGX:EN1:EN2:ESX1:GBX1:GBX2:GSX1:GSX2:HESX1:HOXA1:HOXA2:HOXA3:HOXA4:HOXA5:HOXB1:HOXB2:HOXB3:HOXB4:HOXB5:HOXC4:HOXC5:HOXD3:HOXD4:ISX:LBX2:LHX1:LHX2:LHX3:LHX4:LHX5:LHX6:LHX8:LHX9:LMX1A:LMX1B:MEOX1:MIXL1:MNX1:MSX1:MSX2:NKX1-1:NKX1-2:NOBOX:NOTO:OTP:PDX1:PHOX2A:PHOX2B:PROP1:PRRX1:PRRX2:RAX:RAX2:SEBOX:SHOX:SHOX2:UNCX:VAX1:VAX2…	YTAATTRG	1	2	0.0196078	0.00464037	0.198726
M03233_2.00:BARHL1:BARHL2:BSX:DLX2:EMX1:EMX2:EN1:EN2:GBX1:GBX2:GSX1:GSX2:HMX1:HMX2:HMX3:HOXA3:HOXA4:HOXA5:HOXB3:HOXB4:HOXB5:HOXC4:HOXC5:HOXD3:HOXD4:LBX2:MEOX1:MEOX2:MNX1:MSX1:MSX2:NANOG:NANOGP8:NKX1-1:NKX1-2:PDX1:TLX1:TLX2:TLX3:VAX1:VAX2:VENTX	BKTTAATTGBT	1	2	0.0196078	0.00464037	0.198726
M03795_2.00:HOXA3:HOXA4:HOXA5:HOXA6:HOXA7:HOXB3:HOXB4:HOXB5:HOXB6:HOXB7:HOXB8:HOXC4:HOXC5:HOXC6:HOXC8:HOXD3:HOXD4:HOXD8:PDX1	TTAATTAC	1	2	0.0196078	0.00464037	0.198726
M03851_2.00:ALX1:ALX3:ALX4:ARX:BARX1:BARX2:BSX:DLX1:DLX2:DLX3:DLX4:DLX5:DLX6:DRGX:EMX1:EMX2:EN1:EN2:ESX1:EVX1:EVX2:GBX1:GBX2:GSX1:GSX2:HESX1:HOXA1:HOXA2:HOXA3:HOXB1:HOXB2:HOXB3:HOXD3:ISX:LBX1:LBX2:LHX2:LHX3:LHX4:LHX6:LHX8:LHX9:LMX1A:LMX1B:MEOX1:MIXL1:MNX1:MSX1:MSX2:NKX1-1:NKX1-2:NOBOX:NOTO:OTP:PDX1:PHOX2A:PHOX2B:PROP1:PRRX1:PRRX2:RAX:RAX2:SEBOX:SHOX:SHOX2:UNCX:VAX1:VAX2:VSX1:VSX2:ZFHX2:ZFHX3	BTAATTGV	1	2	0.0196078	0.00464037	0.198726
M03866_2.00:ALX1:ALX3:ALX4:ARX:BARX1:BARX2:BSX:DLX2:DLX3:DRGX:EMX1:EMX2:EN1:EN2:ESX1:EVX1:EVX2:GBX1:GBX2:GSX1:GSX2:HESX1:HOXA2:HOXA3:HOXB2:HOXB3:HOXD3:ISX:LBX1:LBX2:LHX1:LHX2:LHX3:LHX4:LHX5:LHX6:LHX8:LHX9:LMX1A:LMX1B:MEOX1:MIXL1:MNX1:MSX1:MSX2:NKX1-1:NKX1-2:NOBOX:NOTO:OTP:PDX1:PHOX2A:PHOX2B:PROP1:PRRX1:PRRX2:RAX:RAX2:SEBOX:SHOX:SHOX2:UNCX:VAX1:VAX2:VSX1:VSX2:ZFHX2	YTAATTRG	1	2	0.0196078	0.00464037	0.198726
M04060_2.00:HES2	GRCACGTGCC	1	2	0.0196078	0.00464037	0.198726
M04129_2.00:CLOCK	GMCACGTGYN	1	2	0.0196078	0.00464037	0.198726
M04136_2.00:ASCL1:ASCL2	RGCAGCTGCH	1	2	0.0196078	0.00464037	0.198726
M04170_2.00:ARNT:ARNT2	GTCACGTGMN	1	2	0.0196078	0.00464037	0.198726
M04191_2.00:HES7	VRCACGTGCC	1	2	0.0196078	0.00464037	0.198726
M04400_2.00:KLF1:KLF12:KLF2:KLF3:KLF4:KLF5:KLF6:KLF7	NRCCACGCCCM	1	2	0.0196078	0.00464037	0.198726
M04881_2.00:GCM1:GCM2	ATGCGGGTR	1	2	0.0196078	0.00464037	0.198726
M04896_2.00:ALX1:ALX3:ALX4:ARX:BARHL1:BARHL2:BARX1:BARX2:BSX:DLX1:DLX2:DLX3:DLX4:DLX5:DLX6:DRGX:EMX1:EMX2:EN1:EN2:ESX1:EVX1:EVX2:GBX1:GBX2:GSX1:GSX2:HESX1:HOXA2:HOXA3:HOXB2:HOXB3:HOXD3:ISX:LBX1:LBX2:LHX1:LHX2:LHX3:LHX4:LHX5:LHX6:LHX8:LHX9:LMX1A:LMX1B:MEOX1:MIXL1:MNX1:MSX1:MSX2:NKX1-1:NKX1-2:NOBOX:NOTO:OTP:PDX1:PHOX2A:PHOX2B:PROP1:PRRX1:PRRX2:RAX:RAX2:SEBOX:SHOX:SHOX2:UNCX:VAX1:VAX2:VSX1:VSX2:ZFHX…	NTAATTAG	1	2	0.0196078	0.00464037	0.198726
M04934_2.00:HOXA10:HOXA11:HOXA5:HOXA6:HOXA7:HOXA9:HOXB5:HOXB6:HOXB8:HOXB9:HOXC10:HOXC11:HOXC5:HOXC6:HOXC8:HOXC9:HOXD10:HOXD11:HOXD8:HOXD9	SBTTWATKGC	1	2	0.0196078	0.00464037	0.198726
M04936_2.00:ALX1:ALX3:ALX4:ARX:DLX1:DLX2:DLX3:DLX4:DLX5:DLX6:DRGX:ESX1:HOXA2:HOXB2:ISX:LHX1:LHX2:LHX3:LHX4:LHX5:LHX9:MEOX1:MIXL1:MNX1:MSX1:MSX2:PHOX2A:PHOX2B:PROP1:PRRX1:PRRX2:RAX:RAX2:SEBOX:SHOX:SHOX2:UNCX:VSX1:VSX2	TTAATTAS	1	2	0.0196078	0.00464037	0.198726
M04985_2.00:ALX1:ALX3:ALX4:ARX:BARHL1:BARHL2:BARX1:BARX2:BSX:DRGX:EMX1:EMX2:EN1:EN2:ESX1:EVX1:EVX2:GBX1:GBX2:GSX1:GSX2:HESX1:HOXA1:HOXA2:HOXA3:HOXA4:HOXA5:HOXB1:HOXB2:HOXB3:HOXB4:HOXB5:HOXC4:HOXC5:HOXD1:HOXD3:HOXD4:LBX1:MEOX1:MEOX2:MIXL1:MNX1:MSX1:MSX2:NANOG:NANOGP8:NKX1-1:NKX1-2:PDX1:PHOX2A:PHOX2B:PROP1:PRRX1:PRRX2:RAX:RAX2:SHOX:SHOX2:TLX1:TLX3:UNCX:VAX1:VAX2:VENTX:VSX1:VSX2	CTAATTAS	1	2	0.0196078	0.00464037	0.198726
M05043_2.00:NKX2-1:NKX2-2:NKX2-3:NKX2-4:NKX2-5:NKX2-6:NKX2-8	GTBAAGTGGN	1	2	0.0196078	0.00464037	0.198726
M05057_2.00:BARX1:BARX2:BSX:DLX1:DLX2:DLX3:DLX4:DLX5:DLX6:EMX1:EMX2:EN1:EN2:EVX1:EVX2:GBX1:GBX2:GSX1:GSX2:HOXA1:HOXA2:HOXA3:HOXA4:HOXA5:HOXB1:HOXB2:HOXB3:HOXB4:HOXB5:HOXC4:HOXC5:HOXD1:HOXD3:HOXD4:ISX:MEOX1:MEOX2:MNX1:MSX1:MSX2:NANOG:NANOGP8:NKX1-1:NKX1-2:PDX1:PROP1:SHOX:SHOX2:UNCX:VAX1:VAX2:VENTX	BTAATTAC	1	2	0.0196078	0.00464037	0.198726
M05088_2.00:ALX1:ALX3:ALX4:ARX:BARHL1:BARHL2:BARX1:BARX2:BSX:DRGX:EMX1:EMX2:EN1:EN2:ESX1:EVX1:EVX2:GBX1:GBX2:GSX1:GSX2:HESX1:HOXA2:HOXA3:HOXB2:HOXB3:HOXD3:ISX:LBX1:LBX2:LHX1:LHX2:LHX3:LHX4:LHX5:LHX6:LHX8:LHX9:LMX1A:LMX1B:MEOX1:MEOX2:MIXL1:MNX1:MSX1:MSX2:NKX1-1:NKX1-2:NOBOX:NOTO:OTP:PDX1:PHOX2A:PHOX2B:PROP1:PRRX1:PRRX2:RAX:RAX2:SEBOX:SHOX:SHOX2:UNCX:VAX1:VAX2:VSX1:VSX2:ZFHX2	NTAATTAR	1	2	0.0196078	0.00464037	0.198726
M05090_2.00:ALX1:ALX3:ALX4:ARX:BARHL1:BARHL2:BARX1:BARX2:BSX:DRGX:EMX1:EMX2:EN1:EN2:ESX1:EVX1:EVX2:GBX1:GBX2:GSX1:GSX2:HESX1:HOXA2:HOXA3:HOXB2:HOXB3:HOXD3:ISX:LBX1:LBX2:LHX1:LHX2:LHX3:LHX4:LHX5:LHX6:LHX8:LHX9:LMX1A:LMX1B:MEOX1:MEOX2:MIXL1:MNX1:MSX1:MSX2:NKX1-1:NKX1-2:NOBOX:NOTO:OTP:PDX1:PHOX2A:PHOX2B:PROP1:PRRX1:PRRX2:RAX:RAX2:SEBOX:SHOX:SHOX2:UNCX:VAX1:VAX2:VSX1:VSX2:ZFHX2	NTAATTRR	1	2	0.0196078	0.00464037	0.198726
M05165_2.00:ARX:BARHL1:BARHL2:BARX1:BARX2:BSX:DLX1:DLX2:DLX3:DLX4:DLX5:DLX6:EMX1:EMX2:ESX1:EVX1:EVX2:GBX1:GBX2:HMX1:HMX2:HMX3:HOXA2:HOXB2:LBX1:LBX2:MEOX1:MEOX2:MNX1:MSX1:MSX2:NANOG:NANOGP8:NKX1-1:NKX1-2:PDX1:RAX:RAX2:TLX1:TLX2:TLX3:UNCX:VAX1:VAX2	CTAATTGSY	1	2	0.0196078	0.00464037	0.198726
M05227_2.00:HESX1:NOBOX	WTAATTAG	1	2	0.0196078	0.00464037	0.198726
M05257_2.00:DBX2:NKX3-1:NKX3-2	TTAACGAG	1	2	0.0196078	0.00464037	0.198726
M05260_2.00:ALX1:ALX3:ALX4:ARX:BARX1:BARX2:BSX:DLX2:DLX3:DRGX:EMX1:EMX2:EN1:EN2:ESX1:EVX1:EVX2:GBX1:GBX2:GSX1:GSX2:HESX1:HOXA2:HOXA3:HOXB2:HOXB3:HOXD3:ISX:LBX1:LBX2:LHX1:LHX2:LHX3:LHX4:LHX5:LHX6:LHX8:LHX9:LMX1A:LMX1B:MEOX1:MIXL1:MNX1:MSX1:MSX2:NKX1-1:NKX1-2:NOBOX:NOTO:OTP:PDX1:PHOX2A:PHOX2B:PROP1:PRRX1:PRRX2:RAX:RAX2:SEBOX:SHOX:SHOX2:UNCX:VAX1:VAX2:VSX1:VSX2:ZFHX2	NTAACGMN	1	2	0.0196078	0.00464037	0.198726
M05367_2.00:ALX1:ALX3:ALX4:ARX:BARX1:BARX2:BSX:DLX1:DLX2:DLX3:DLX4:DLX5:DLX6:DRGX:EMX1:EMX2:EN1:EN2:ESX1:EVX1:EVX2:GBX1:GBX2:GSX1:GSX2:HESX1:HOXA1:HOXA2:HOXA3:HOXB1:HOXB2:HOXB3:HOXD3:ISL1:ISL2:ISX:LBX1:LBX2:LHX1:LHX2:LHX3:LHX4:LHX5:LHX6:LHX8:LHX9:LMX1A:LMX1B:MEOX1:MIXL1:MNX1:MSX1:MSX2:NKX1-1:NKX1-2:NOBOX:NOTO:OTP:PDX1:PHOX2A:PHOX2B:PROP1:PRRX1:PRRX2:RAX:RAX2:SEBOX:SHOX:SHOX2:UNCX:VAX1:VAX2:VSX1:V…	BTAATTAG	1	2	0.0196078	0.00464037	0.198726
M05408_2.00:HOXA3:HOXA4:HOXA5:HOXA6:HOXA7:HOXB3:HOXB4:HOXB5:HOXB6:HOXB7:HOXB8:HOXC4:HOXC5:HOXC6:HOXC8:HOXD3:HOXD4:HOXD8:PDX1	VHTAATTACS	1	2	0.0196078	0.00464037	0.198726
M05552_2.00:BORCS8-MEF2B:MEF2A:MEF2B:MEF2C:MEF2D	CYAWATWTGG	1	2	0.0196078	0.00464037	0.198726
M05555_2.00:BORCS8-MEF2B:MEF2A:MEF2B:MEF2C:MEF2D	CCAWATTTGG	1	2	0.0196078	0.00464037	0.198726
M05701_2.00:NFATC1:NFATC2:NFATC3:NFATC4	AKTTTCCATT	1	2	0.0196078	0.00464037	0.198726
M05795_2.00:TBX15:TBX18:TBX20:TBX22	RAGGTGTGAA	1	2	0.0196078	0.00464037	0.198726
M05871_2.00:ALX1:ALX3:ALX4:ARX:BARX1:BARX2:BSX:DLX1:DLX2:DLX3:DLX4:DLX5:DLX6:DRGX:EMX1:EMX2:EN1:EN2:ESX1:EVX1:EVX2:GBX1:GBX2:GSX1:GSX2:HESX1:HMX1:HMX3:HOXA1:HOXA2:HOXA3:HOXA4:HOXA5:HOXB1:HOXB2:HOXB3:HOXB4:HOXB5:HOXC4:HOXC5:HOXD1:HOXD3:HOXD4:ISX:LHX2:LHX3:LHX4:LHX6:LHX8:LHX9:LMX1A:LMX1B:MEOX1:MIXL1:MNX1:MSX1:MSX2:NKX1-1:NKX1-2:NOBOX:NOTO:OTP:PDX1:PHOX2A:PHOX2B:PROP1:PRRX1:PRRX2:RAX:RAX2:SEBOX:SHOX…	RYTAATTA	1	2	0.0196078	0.00464037	0.198726
M06198_2.00:FOXO1:FOXO3:FOXO4:FOXO6	TCRTAAACA	1	2	0.0196078	0.00464037	0.198726
M06227_2.00:BARX1:BARX2:BSX:EMX1:EMX2:EN1:EN2:EVX1:EVX2:GBX1:GBX2:GSX1:GSX2:HESX1:HMX1:HMX2:HMX3:HOXA1:HOXA2:HOXA3:HOXA4:HOXA5:HOXA6:HOXA7:HOXB1:HOXB2:HOXB3:HOXB4:HOXB5:HOXB6:HOXB7:HOXB8:HOXC4:HOXC5:HOXC6:HOXD1:HOXD3:HOXD4:HOXD8:ISX:MEOX1:MEOX2:MNX1:NKX1-1:NKX1-2:NOTO:OTP:PDX1:TLX1:TLX3:VAX1:VAX2:VENTX	TTAATTRT	1	2	0.0196078	0.00464037	0.198726
M06243_2.00:PBX1:PBX2:PBX3:PBX4	TGTCAAAN	1	2	0.0196078	0.00464037	0.198726
M06270_2.00:ISL1:ISL2:NOTO:SHOX:SHOX2:VSX1	CTTAATTG	1	2	0.0196078	0.00464037	0.198726
M06387_2.00:BARHL1:BARHL2:BSX:DLX2:EMX1:EMX2:EN1:EN2:GBX1:GBX2:GSX1:GSX2:HMX1:HMX2:HMX3:HOXA3:HOXA4:HOXA5:HOXB3:HOXB4:HOXB5:HOXC4:HOXC5:HOXD3:HOXD4:LBX2:MEOX1:MEOX2:MNX1:MSX1:MSX2:NANOG:NANOGP8:NKX1-1:NKX1-2:PDX1:TLX1:TLX2:TLX3:VAX1:VAX2:VENTX	TTAATTG	1	2	0.0196078	0.00464037	0.198726
M06446_2.00:SMAD1:SMAD3:SMAD5:SMAD9	GCGHCGSCVG	1	2	0.0196078	0.00464037	0.198726
M06487_2.00:PBX1:PBX2:PBX3:PBX4	TGTCAAAN	1	2	0.0196078	0.00464037	0.198726
M07719_2.00:ZNF257	VDGAGGCAA	1	2	0.0196078	0.00464037	0.198726
M07774_2.00:ZNF10	CCCTACCTC	1	2	0.0196078	0.00464037	0.198726
M07791_2.00:MAX	SASCACGTGACYB	1	2	0.0196078	0.00464037	0.198726
M07796_2.00:MAX	CCACGTGRYC	1	2	0.0196078	0.00464037	0.198726
M08187_2.00:ATF3:JDP2	GTCACGTG	1	2	0.0196078	0.00464037	0.198726
M08243_2.00:KLF1:KLF12:KLF2:KLF3:KLF4:KLF5:KLF6:KLF7	GCCMCRCCCW	1	2	0.0196078	0.00464037	0.198726
M08246_2.00:KLF10:KLF11	GCCMCRCCCW	1	2	0.0196078	0.00464037	0.198726
M08298_2.00:KLF1:KLF12:KLF2:KLF3:KLF4:KLF5:KLF6:KLF7	GGCCCCGCCCH	1	2	0.0196078	0.00464037	0.198726
M08304_2.00:ZNF45	TATATTCCT	1	2	0.0196078	0.00464037	0.198726
M08351_2.00:ZBTB42	CACAKCTGG	1	2	0.0196078	0.00464037	0.198726
M08744_2.00:ASCL1:ASCL2	AGCAGCTGB	1	2	0.0196078	0.00464037	0.198726
M08863_2.00:MZF1	YCMAWTCCCCTYY	1	2	0.0196078	0.00464037	0.198726
M09062_2.00:ELF1:ELF2:ELF4:ELK1:ELK3:ELK4:ERF:ERG:ETS1:ETS2:ETV1:ETV2:ETV3:ETV3L:ETV4:ETV5:FEV:FLI1:GABPA	VRCAGGAAGKR	1	2	0.0196078	0.00464037	0.198726
M09162_2.00:BARX1:BARX2:BSX:EMX1:EMX2:EN1:EN2:EVX1:EVX2:GBX1:GBX2:GSX1:GSX2:HMX1:HMX2:HMX3:HOXA1:HOXA2:HOXA3:HOXA4:HOXA5:HOXA6:HOXA7:HOXB1:HOXB2:HOXB3:HOXB4:HOXB5:HOXB6:HOXB7:HOXB8:HOXC4:HOXC5:HOXC6:HOXD1:HOXD3:HOXD4:HOXD8:ISX:MEOX1:MEOX2:MNX1:NKX1-1:NKX1-2:NOTO:OTP:PDX1:TLX2:VAX1:VAX2:VENTX	YTAATGRC	1	2	0.0196078	0.00464037	0.198726
M09204_2.00:BARX1:BARX2:BSX:EMX1:EMX2:EN1:EN2:EVX1:EVX2:GBX1:GBX2:GSX1:GSX2:HMX1:HMX2:HMX3:HOXA1:HOXA2:HOXA3:HOXA4:HOXA5:HOXA6:HOXA7:HOXB1:HOXB2:HOXB3:HOXB4:HOXB5:HOXB6:HOXB7:HOXB8:HOXC4:HOXC5:HOXC6:HOXD1:HOXD3:HOXD4:HOXD8:ISX:MEOX1:MEOX2:MNX1:NKX1-1:NKX1-2:NOTO:OTP:PDX1:TLX2:VAX1:VAX2:VENTX	YTAATGRC	1	2	0.0196078	0.00464037	0.198726
M09238_2.00:IRF7	GAAASYGAAA	1	2	0.0196078	0.00464037	0.198726
M09244_2.00:IRF7	GAAASYGAAA	1	2	0.0196078	0.00464037	0.198726
M09453_2.00:TFAP4	NAHCAGCTGD	1	2	0.0196078	0.00464037	0.198726
M10001_2.00:FOS:FOSB:FOSL1:FOSL2	TGAGTCAT	1	2	0.0196078	0.00464037	0.198726
M10104_2.00:SNAI2	KCACCTGM	1	2	0.0196078	0.00464037	0.198726
M10226_2.00:ZIC1:ZIC2:ZIC3:ZIC4:ZIC5	KGGGTGGTC	1	2	0.0196078	0.00464037	0.198726
M10240_2.00:ZNF148	YCCTCCCCCA	1	2	0.0196078	0.00464037	0.198726
M10501_2.00:EHF:ELF1:ELF2:ELF3:ELF4:ELF5:ETV6:ETV7:SPI1:SPIC	AWAAGGAAGTW	1	2	0.0196078	0.00464037	0.198726
M10824_2.00:POU1F1	ATGAATAAAT	1	2	0.0196078	0.00464037	0.198726
M11142_2.00:NR5A1:NR5A2:RORA:RORB:RORC:RXRA:RXRB:RXRG	TGRCCTTGA	1	2	0.0196078	0.00464037	0.198726
M11286_2.00:SMAD1:SMAD3:SMAD5:SMAD9	MADAACAAAGGM	1	2	0.0196078	0.00464037	0.198726
M11316_2.00:LEF1:TCF7:TCF7L1:TCF7L2	ATCAAAGVVM	1	2	0.0196078	0.00464037	0.198726
M11401_2.00:TEAD3:TEAD4	AAAAATAT	1	2	0.0196078	0.00464037	0.198726
M00245_2.00:WT1	NNNNNNN	0	13	0	0.0301624	0.208628
M00385_2.00:NKX2-1:NKX2-2:NKX2-3:NKX2-4:NKX2-5:NKX2-6:NKX2-8	TBAAGTGB	0	13	0	0.0301624	0.208628
M00514_2.00:NKX2-1:NKX2-2:NKX2-3:NKX2-4:NKX2-5:NKX2-6:NKX2-8	TBAAGTGBNN	0	13	0	0.0301624	0.208628
M00521_2.00:MEIS1:MEIS2:MEIS3:PKNOX1:PKNOX2:TGIF1:TGIF2:TGIF2LX:TGIF2LY	NNTGACAGNY	0	13	0	0.0301624	0.208628
M01508_2.00:NKX2-5	TYAAGTG	0	13	0	0.0301624	0.208628
M02076_2.00:NKX3-1:NKX3-2	NNTAAGTR	0	13	0	0.0301624	0.208628
M02185_2.00:MEIS1:MEIS2:MEIS3:PKNOX1:PKNOX2:TGIF1:TGIF2	NTGACAGNT	0	13	0	0.0301624	0.208628
M06476_2.00:HOXA10:HOXA11:HOXA6:HOXA9:HOXB6:HOXB8:HOXB9:HOXC10:HOXC11:HOXC12:HOXC5:HOXC6:HOXC8:HOXC9:HOXD10:HOXD11:HOXD12:HOXD8:HOXD9	TTTATGA	0	13	0	0.0301624	0.208628
M06490_2.00:MEIS1:MEIS2:MEIS3:PKNOX1:PKNOX2:TGIF1:TGIF2	TGACAG	0	13	0	0.0301624	0.208628
M06535_2.00:MEIS1:MEIS2:MEIS3:PKNOX1:PKNOX2:TGIF1:TGIF2:TGIF2LX:TGIF2LY	TGACAG	0	13	0	0.0301624	0.208628
M09159_2.00:MEIS1:MEIS2:MEIS3:PKNOX1:PKNOX2:TGIF1:TGIF2:TGIF2LX:TGIF2LY	TGACAGS	0	13	0	0.0301624	0.208628
M10186_2.00:KLF1:KLF12:KLF2:KLF3:KLF4:KLF5:KLF6:KLF7:KLF8	CAGTGGG	0	13	0	0.0301624	0.208628
M10554_2.00:FOXO1:FOXO3:FOXO4:FOXO6	AAACAA	0	13	0	0.0301624	0.208628
M11293_2.00:SMAD1:SMAD3:SMAD5:SMAD9	GMGACGVN	0	13	0	0.0301624	0.208628
M01517_2.00:HMGA1:HMGA2	DAWWAAWT	1	27	0.0196078	0.062645	0.214065
M00321_2.00:NKX2-1:NKX2-2:NKX2-3:NKX2-4:NKX2-5:NKX2-6:NKX2-8	TYAAGTGBNN	0	12	0	0.0278422	0.227534
M00404_2.00:NKX2-1:NKX2-2:NKX2-3:NKX2-4:NKX2-5:NKX2-6:NKX2-8	NHYAAGTGBN	0	12	0	0.0278422	0.227534
M00547_2.00:POU4F3	THATTAAN	0	12	0	0.0278422	0.227534
M00617_2.00:KLF1:KLF8	HCACGCCCH	0	12	0	0.0278422	0.227534
M00795_2.00:FOXO1:FOXO3:FOXO4:FOXO6	NGTAAACAH	0	12	0	0.0278422	0.227534
M00800_2.00:NKX2-1:NKX2-2:NKX2-3:NKX2-4:NKX2-5:NKX2-6:NKX2-8	TYAAGTGBNN	0	12	0	0.0278422	0.227534
M01966_2.00:E2F1:E2F2:E2F3:E2F4:E2F5:E2F6	DDGGCGCGYN	0	12	0	0.0278422	0.227534
M05034_2.00:MEIS1:MEIS2:MEIS3:PKNOX1:PKNOX2:TGIF1:TGIF2:TGIF2LX:TGIF2LY	DTGACAGB	0	12	0	0.0278422	0.227534
M06291_2.00:ALX1:ALX3:ALX4:ARX:BARHL1:BARHL2:BARX1:BARX2:BSX:DLX1:DLX2:DLX3:DLX4:DLX5:DLX6:DRGX:EMX1:EMX2:EN1:EN2:ESX1:EVX1:EVX2:GBX1:GBX2:GSX1:GSX2:HESX1:HOXA2:HOXA3:HOXA4:HOXB2:HOXB3:HOXB4:HOXC4:HOXC5:HOXD3:HOXD4:ISX:LBX1:LBX2:LHX1:LHX2:LHX3:LHX4:LHX5:LHX6:LHX8:LHX9:LMX1A:LMX1B:MEOX1:MIXL1:MNX1:MSX1:MSX2:NKX1-1:NKX1-2:NOBOX:NOTO:OTP:PDX1:PHOX2A:PHOX2B:PROP1:PRRX1:PRRX2:RAX:RAX2:SEBOX:SHOX:SHOX2…	TTAATTA	0	12	0	0.0278422	0.227534
M06505_2.00:BARHL1:BARHL2:EMX1:EMX2:HMX1:HMX2:HMX3:HOXA4:HOXB4:HOXC4:HOXD4:LBX2:NKX1-1:NKX1-2:TLX1:TLX2:TLX3:VAX1:VAX2:VENTX	TTAATTR	0	12	0	0.0278422	0.227534
M07707_2.00:ZNF846	TCCCGS	0	12	0	0.0278422	0.227534
M08090_2.00:ZNF384	TTTTTTTTTWNW	0	12	0	0.0278422	0.227534
M09770_2.00:HMGA1:HMGA2	TTNTTH	0	12	0	0.0278422	0.227534
M10642_2.00:HOXA10:HOXA11:HOXA5:HOXA6:HOXA7:HOXA9:HOXB5:HOXB6:HOXB8:HOXB9:HOXC10:HOXC11:HOXC5:HOXC6:HOXC8:HOXC9:HOXD10:HOXD11:HOXD8:HOXD9	TTATRHYWT	0	12	0	0.0278422	0.227534
M10768_2.00:BARX1:BARX2:BSX:DLX1:DLX2:DLX3:DLX4:DLX5:DLX6:EN1:EN2:EVX1:EVX2:GBX1:GBX2:GSX1:GSX2:HOXA1:HOXA2:HOXA3:HOXA4:HOXA5:HOXB1:HOXB2:HOXB3:HOXB4:HOXB5:HOXC4:HOXC5:HOXD1:HOXD3:HOXD4:MEOX1:MEOX2:MNX1:MSX1:MSX2:NANOG:NANOGP8:NKX1-1:NKX1-2:PDX1:VAX1:VAX2:VENTX	HBTAATTBDA	0	12	0	0.0278422	0.227534
M10801_2.00:ISL1:ISL2:NOTO:SHOX:SHOX2:VSX1	TTAAGTG	0	12	0	0.0278422	0.227534
M11122_2.00:AR:NR3C1:NR3C2:PGR	WNTGTTCT	0	12	0	0.0278422	0.227534
M02530_2.00:LIN54	NTYAAATN	3	12	0.0588235	0.0278422	0.228251
M09860_2.00:TCF12:TCF3:TCF4	RCACCTG	3	12	0.0588235	0.0278422	0.228251
M11166_2.00:AR:NR3C1:NR3C2:PGR	WGAGCAMRN	3	12	0.0588235	0.0278422	0.228251
M00137_2.00:ZIC1:ZIC2:ZIC3:ZIC4:ZIC5	HCCYGCKGNG	0	11	0	0.025522	0.248446
M00216_2.00:TBP:TBPL2	HWTATAT	0	11	0	0.025522	0.248446
M00301_2.00:NKX2-1:NKX2-2:NKX2-3:NKX2-4:NKX2-5:NKX2-6:NKX2-8	HNRAGTGB	0	11	0	0.025522	0.248446
M00302_2.00:NKX2-1:NKX2-2:NKX2-3:NKX2-4:NKX2-5:NKX2-6:NKX2-8	WNRAGTGB	0	11	0	0.025522	0.248446
M00497_2.00:NKX2-1:NKX2-2:NKX2-3:NKX2-4:NKX2-5:NKX2-6:NKX2-8	WYAAGTGBN	0	11	0	0.025522	0.248446
M00672_2.00:SIX1:SIX2:SIX4:SIX5	NNRGTATMRN	0	11	0	0.025522	0.248446
M00788_2.00:ZFX:ZFY	NRGGCCNNN	0	11	0	0.025522	0.248446
M00799_2.00:GATA1:GATA2:GATA3:GATA4:GATA5:GATA6	NWGATAASN	0	11	0	0.025522	0.248446
M01680_2.00:HMGA1:HMGA2	AAAATAAA	0	11	0	0.025522	0.248446
M01690_2.00:HMGA1:HMGA2	NNAAATAWTTNN	0	11	0	0.025522	0.248446
M01982_2.00:FOXC1:FOXC2:FOXD1:FOXD2:FOXD3:FOXD4:FOXD4L1:FOXD4L3:FOXD4L4:FOXD4L5:FOXD4L6:FOXE1:FOXF1:FOXF2:FOXG1:FOXI1:FOXI3:FOXK2:FOXL1:FOXL2:FOXP4:FOXS1	WANRTAAACA	0	11	0	0.025522	0.248446
M02117_2.00:SIX1:SIX2:SIX4:SIX5	TGATACCNN	0	11	0	0.025522	0.248446
M05035_2.00:MEIS1:MEIS2:MEIS3:PKNOX1:PKNOX2:TGIF1:TGIF2:TGIF2LX:TGIF2LY	DTGACAGB	0	11	0	0.025522	0.248446
M06286_2.00:NKX2-1:NKX2-2:NKX2-3:NKX2-4:NKX2-5:NKX2-6:NKX2-8	BTYAAGTG	0	11	0	0.025522	0.248446
M06375_2.00:HOXA3:HOXA4:HOXA5:HOXA6:HOXA7:HOXA9:HOXB3:HOXB4:HOXB5:HOXB6:HOXB7:HOXB8:HOXB9:HOXC4:HOXC5:HOXC6:HOXC8:HOXC9:HOXD3:HOXD4:HOXD8:HOXD9:PDX1	ATAATT	0	11	0	0.025522	0.248446
M08939_2.00:IKZF1:IKZF2:IKZF3	YCTCCCAR	0	11	0	0.025522	0.248446
M08969_2.00:IKZF1:IKZF2:IKZF3	YCTCCCAR	0	11	0	0.025522	0.248446
M09429_2.00:TBX2:TBX3:TBX4:TBX5	RAGGTGYBA	0	11	0	0.025522	0.248446
M09568_2.00:MEIS1:MEIS2:MEIS3:PKNOX1:PKNOX2:TGIF1:TGIF2	VBTGWCAGCB	0	11	0	0.025522	0.248446
M09766_2.00:ARID3A:ARID3B:ARID3C	AATTAA	0	11	0	0.025522	0.248446
M10005_2.00:MAF:MAFA:MAFB:MAFG:MAFK:NRL	TGACT	0	11	0	0.025522	0.248446
M10653_2.00:HOXA13:HOXB13:HOXC13:HOXD13	ATAAAA	0	11	0	0.025522	0.248446
M10737_2.00:ALX1:ALX3:ALX4:ARX:BARX1:BARX2:BSX:DLX1:DLX2:DLX3:DLX4:DLX5:DLX6:DRGX:EMX1:EMX2:EN1:EN2:ESX1:EVX1:EVX2:GBX1:GBX2:GSX1:GSX2:HESX1:HOXA1:HOXA2:HOXA3:HOXB1:HOXB2:HOXB3:HOXD3:ISX:LBX1:LBX2:LHX1:LHX2:LHX3:LHX4:LHX5:LHX6:LHX8:LHX9:LMX1A:LMX1B:MEOX1:MIXL1:MNX1:MSX1:MSX2:NKX1-1:NKX1-2:NOBOX:NOTO:OTP:PDX1:PHOX2A:PHOX2B:PROP1:PRRX1:PRRX2:RAX:RAX2:SEBOX:SHOX:SHOX2:UNCX:VAX1:VAX2:VSX1:VSX2:ZFHX2:…	WDCTWATT	0	11	0	0.025522	0.248446
M11117_2.00:NR1H4:NR1I2:NR1I3:VDR	DRGGTSA	0	11	0	0.025522	0.248446
M11275_2.00:SMAD4	VCAGACAS	0	11	0	0.025522	0.248446
M11295_2.00:LEF1:TCF7:TCF7L1:TCF7L2	CTTTGW	0	11	0	0.025522	0.248446
M11302_2.00:SOX1:SOX10:SOX11:SOX12:SOX13:SOX14:SOX15:SOX17:SOX18:SOX2:SOX21:SOX3:SOX30:SOX4:SOX5:SOX6:SOX7:SOX8:SOX9:SRY	BCTTTGT	0	11	0	0.025522	0.248446
M00187_2.00:RFX5:RFX7	BGTTGCYANG	2	7	0.0392157	0.0162413	0.251735
M00284_2.00:ALX1:ALX3:ALX4:ARX:BARHL1:BARHL2:BARX1:BARX2:BSX:DLX1:DLX2:DLX3:DLX4:DLX5:DLX6:DRGX:EMX1:EMX2:EN1:EN2:ESX1:EVX1:EVX2:GBX1:GBX2:GSX1:GSX2:HMX1:HMX2:HMX3:HOXA1:HOXA2:HOXA3:HOXA4:HOXA5:HOXB1:HOXB2:HOXB3:HOXB4:HOXB5:HOXC4:HOXC5:HOXD1:HOXD3:HOXD4:ISX:LHX2:LHX3:LHX4:LHX9:MEOX1:MIXL1:MNX1:MSX1:MSX2:NKX1-1:NKX1-2:NOBOX:NOTO:OTP:PDX1:PHOX2A:PHOX2B:PROP1:PRRX1:PRRX2:RAX:RAX2:SEBOX:SHOX:SHOX2:TL…	NBTAATDR	2	7	0.0392157	0.0162413	0.251735
M00322_2.00:NKX2-1:NKX2-2:NKX2-3:NKX2-4:NKX2-5:NKX2-6:NKX2-8	NNNGNNN	2	7	0.0392157	0.0162413	0.251735
M00436_2.00:HOXA10:HOXA4:HOXA5:HOXA6:HOXA7:HOXA9:HOXB4:HOXB5:HOXB6:HOXB7:HOXB8:HOXB9:HOXC10:HOXC4:HOXC5:HOXC6:HOXC8:HOXC9:HOXD10:HOXD4:HOXD8:HOXD9:MNX1:PDX1	TTWATKRB	2	7	0.0392157	0.0162413	0.251735
M00659_2.00:DMRT1:DMRT2:DMRT3:DMRTA2:DMRTB1:DMRTC2	AHTGTWDCDA	2	7	0.0392157	0.0162413	0.251735
M00684_2.00:SRF	CHTATAWGG	2	7	0.0392157	0.0162413	0.251735
M01087_2.00:LIN54	WAWTTYAAAH	2	7	0.0392157	0.0162413	0.251735
M01205_2.00:TIGD6	TWACGAANW	2	7	0.0392157	0.0162413	0.251735
M01211_2.00:DMRT1:DMRT2:DMRT3:DMRTA2:DMRTB1:DMRTC2	WWTGTWDCNW	2	7	0.0392157	0.0162413	0.251735
M01321_2.00:LIN54	AATTYAAAH	2	7	0.0392157	0.0162413	0.251735
M01480_2.00:ELF5:ETV7:SPI1:SPIB:SPIC	WDVVGGAAG	2	7	0.0392157	0.0162413	0.251735
M02080_2.00:CRX:DMBX1:GSC:GSC2:PITX1:PITX2:PITX3:RHOXF1	NTRATCC	2	7	0.0392157	0.0162413	0.251735
M02180_2.00:BARHL1:BARHL2:HOXA6:HOXB6:HOXB7:HOXB8:HOXC6:HOXC8:HOXD8:NKX1-1:NKX1-2	TTAATWGNB	2	7	0.0392157	0.0162413	0.251735
M04132_2.00:HEY1:HEY2:HEYL	BACACGTGCV	2	7	0.0392157	0.0162413	0.251735
M04912_2.00:HOXA10:HOXA5:HOXA6:HOXA7:HOXA9:HOXB5:HOXB6:HOXB7:HOXB8:HOXB9:HOXC10:HOXC5:HOXC6:HOXC8:HOXC9:HOXD10:HOXD8:HOXD9	GTAATTAC	2	7	0.0392157	0.0162413	0.251735
M06514_2.00:IRX1:IRX3:IRX6	WAACA	2	7	0.0392157	0.0162413	0.251735
M08457_2.00:BARX1:BARX2:BSX:EMX1:EMX2:EN1:EN2:EVX1:EVX2:GBX1:GBX2:GSX1:GSX2:HMX1:HMX2:HMX3:HOXA1:HOXA2:HOXA3:HOXA4:HOXA5:HOXA6:HOXA7:HOXA9:HOXB1:HOXB2:HOXB3:HOXB4:HOXB5:HOXB6:HOXB7:HOXB8:HOXB9:HOXC4:HOXC5:HOXC6:HOXC8:HOXC9:HOXD1:HOXD3:HOXD4:HOXD8:HOXD9:ISX:MEOX1:MEOX2:MNX1:NKX1-1:NKX1-2:NOTO:OTP:PDX1:VAX1:VAX2:VENTX	CRSTAATT	2	7	0.0392157	0.0162413	0.251735
M08866_2.00:SALL4	CCCACCCHCC	2	7	0.0392157	0.0162413	0.251735
M08979_2.00:SALL4	CCCACCCHCC	2	7	0.0392157	0.0162413	0.251735
M09456_2.00:BHLHE40:BHLHE41	KCACGTGMCN	2	7	0.0392157	0.0162413	0.251735
M09466_2.00:TCF12:TCF3:TCF4	RCAGCTGYNH	2	7	0.0392157	0.0162413	0.251735
M09473_2.00:CLOCK	CACGTGDC	2	7	0.0392157	0.0162413	0.251735
M09865_2.00:ARNT:ARNT2	YRCGTGSS	2	7	0.0392157	0.0162413	0.251735
M10103_2.00:SNAI2	CACCTGVNK	2	7	0.0392157	0.0162413	0.251735
M10202_2.00:SNAI1	CCACCTGCMN	2	7	0.0392157	0.0162413	0.251735
M10491_2.00:ELF1:ELF2:ELF4:ELK1:ELK3:ELK4:ERF:ERG:ETS1:ETS2:ETV1:ETV2:ETV3:ETV3L:ETV4:ETV5:FEV:FLI1:GABPA	CTTCCTG	2	7	0.0392157	0.0162413	0.251735
M10762_2.00:CDX1:CDX2:CDX4:NKX2-6	AWTWATR	2	7	0.0392157	0.0162413	0.251735
M11088_2.00:NR1H2:NR1H3:NR1H4:NR2C1:NR2C2:NR2F1:NR2F2:NR2F6:RARA:RARB:RARG:RORA:RORB:RORC:RXRA:RXRB:RXRG:VDR	TGACCT	2	7	0.0392157	0.0162413	0.251735
M11361_2.00:STAT4	GATTTCYW	2	7	0.0392157	0.0162413	0.251735
M11408_2.00:TEAD1:TEAD3:TEAD4	GGAATG	2	7	0.0392157	0.0162413	0.251735
M01686_2.00:HMGA1:HMGA2	DNAWWWAAW	2	36	0.0392157	0.0835267	0.266831
M00167_2.00:GATA1:GATA2:GATA3:GATA4:GATA5:GATA6	NNHGATAAV	0	10	0	0.0232019	0.271656
M00224_2.00:KLF1:KLF12:KLF2:KLF3:KLF4:KLF5:KLF6:KLF7:KLF8	YCCGCCCH	0	10	0	0.0232019	0.271656
M00241_2.00:KLF10:KLF11	CCGCCCCC	0	10	0	0.0232019	0.271656
M00272_2.00:CRX:DMBX1:DPRX:GSC:GSC2:OTX1:OTX2:PITX1:PITX2:PITX3:TPRX1	NNTAATCC	0	10	0	0.0232019	0.271656
M00298_2.00:HOXA13:HOXB13:HOXC13:HOXD13	TTTTATDRV	0	10	0	0.0232019	0.271656
M00376_2.00:NKX2-1:NKX2-2:NKX2-3:NKX2-4:NKX2-5:NKX2-6:NKX2-8	TYAAGTGSNY	0	10	0	0.0232019	0.271656
M00394_2.00:HOXA13:HOXB13:HOXC13:HOXD13	WTTTAYDRS	0	10	0	0.0232019	0.271656
M00407_2.00:MEIS1:MEIS2:MEIS3:PKNOX1:PKNOX2:TGIF1:TGIF2	DTGACAGST	0	10	0	0.0232019	0.271656
M00493_2.00:HOXA10:HOXA11:HOXA9:HOXB9:HOXC10:HOXC11:HOXC12:HOXC9:HOXD10:HOXD11:HOXD12:HOXD9	TTWAYKRB	0	10	0	0.0232019	0.271656
M00506_2.00:NKX3-1:NKX3-2	HTAAGTGBN	0	10	0	0.0232019	0.271656
M00784_2.00:ZNF740	CCCCCCCAYN	0	10	0	0.0232019	0.271656
M00827_2.00:SOX1:SOX10:SOX11:SOX12:SOX13:SOX14:SOX15:SOX17:SOX18:SOX2:SOX21:SOX3:SOX30:SOX4:SOX5:SOX6:SOX7:SOX8:SOX9:SRY	ATTGTNNN	0	10	0	0.0232019	0.271656
M01301_2.00:PAX1:PAX2:PAX3:PAX5:PAX6:PAX7:PAX8:PAX9	HSCGTGACB	0	10	0	0.0232019	0.271656
M01679_2.00:HMGA1:HMGA2	AAAAATAT	0	10	0	0.0232019	0.271656
M01742_2.00:MYF5:MYF6:MYOG	AACAGCTGW	0	10	0	0.0232019	0.271656
M01920_2.00:TET1	NNNYGMGKDN	0	10	0	0.0232019	0.271656
M01967_2.00:E2F2:E2F3	NTGGCGGGNH	0	10	0	0.0232019	0.271656
M02190_2.00:ALX1:ALX3:ALX4:ARX:DRGX:EN1:EN2:ESX1:GBX1:GBX2:HESX1:ISX:MIXL1:MSX1:MSX2:NOBOX:OTP:PHOX2A:PHOX2B:PROP1:PRRX1:PRRX2:RAX:RAX2:SEBOX:SHOX:SHOX2:UNCX:VSX1:VSX2	NNNWWATTRN	0	10	0	0.0232019	0.271656
M04046_2.00:TFAP2A:TFAP2B:TFAP2C:TFAP2D:TFAP2E	YGCCBNVGGCR	0	10	0	0.0232019	0.271656
M06289_2.00:BARHL1:BARHL2:EMX1:EMX2:HMX1:HMX2:HMX3:HOXA4:HOXB4:HOXC4:HOXD4:LBX2:NKX1-1:NKX1-2:TLX1:TLX2:TLX3:VAX1:VAX2:VENTX	GTTAATTR	0	10	0	0.0232019	0.271656
M06299_2.00:ALX1:ALX3:ALX4:ARX:BARHL1:BARHL2:DRGX:ESX1:EVX1:EVX2:GBX1:GBX2:HESX1:LBX1:LBX2:MEOX1:MEOX2:MIXL1:MSX1:MSX2:PHOX2A:PHOX2B:PROP1:PRRX1:PRRX2:RAX:RAX2:SHOX:SHOX2:TLX1:TLX3:UNCX:VSX1:VSX2	GTTAAYTA	0	10	0	0.0232019	0.271656
M06325_2.00:ALX1:ALX3:ALX4:ARX:BARX1:BARX2:BSX:DLX1:DLX2:DLX3:DLX4:DLX5:DLX6:DRGX:EMX1:EMX2:EN1:EN2:ESX1:EVX1:EVX2:GBX1:GBX2:GSX1:GSX2:HESX1:HOXA1:HOXA2:HOXA3:HOXB1:HOXB2:HOXB3:HOXD3:ISX:LBX1:LBX2:LHX1:LHX2:LHX3:LHX4:LHX5:LHX6:LHX8:LHX9:LMX1A:LMX1B:MEOX1:MIXL1:MNX1:MSX1:MSX2:NKX1-1:NKX1-2:NOBOX:NOTO:OTP:PDX1:PHOX2A:PHOX2B:PROP1:PRRX1:PRRX2:RAX:RAX2:SEBOX:SHOX:SHOX2:UNCX:VAX1:VAX2:VSX1:VSX2:ZFHX2:…	HTAATT	0	10	0	0.0232019	0.271656
M06550_2.00:DBX1:DBX2:HLX	TTWATKA	0	10	0	0.0232019	0.271656
M07646_2.00:ZNF613	MTTTTTTTT	0	10	0	0.0232019	0.271656
M09188_2.00:ALX1:ALX3:ALX4:ARX:DRGX:EMX1:EMX2:EN1:EN2:ESX1:GBX1:GBX2:GSX1:GSX2:HESX1:HOXA2:HOXA3:HOXB2:HOXB3:HOXD3:ISX:LHX1:LHX2:LHX3:LHX4:LHX5:LHX6:LHX8:LHX9:LMX1A:LMX1B:MIXL1:MNX1:MSX1:MSX2:NOBOX:NOTO:OTP:PDX1:PHOX2A:PHOX2B:PROP1:PRRX1:PRRX2:RAX:RAX2:SEBOX:SHOX:SHOX2:UNCX:VAX1:VAX2:VSX1:VSX2:ZFHX2	NCTAATKRM	0	10	0	0.0232019	0.271656
M09634_2.00:SMAD4	VBSYGTCTGG	0	10	0	0.0232019	0.271656
M09640_2.00:SOX1:SOX10:SOX11:SOX12:SOX13:SOX14:SOX15:SOX17:SOX18:SOX2:SOX21:SOX3:SOX30:SOX4:SOX5:SOX6:SOX7:SOX8:SOX9:SRY	CCATTGTTNY	0	10	0	0.0232019	0.271656
M09751_2.00:TFAP2A:TFAP2B:TFAP2C:TFAP2D:TFAP2E	GCCYSRGGS	0	10	0	0.0232019	0.271656
M10309_2.00:MTF1	TGCGCAC	0	10	0	0.0232019	0.271656
M10443_2.00:E2F7:E2F8	TGGCGGG	0	10	0	0.0232019	0.271656
M00122_2.00:MAX	NNCACGTGB	3	13	0.0588235	0.0301624	0.279961
M02247_2.00:HSF1:HSF2:HSF4	NNNNTTCYAY	3	13	0.0588235	0.0301624	0.279961
M11331_2.00:SOX1:SOX10:SOX11:SOX12:SOX13:SOX14:SOX15:SOX17:SOX18:SOX2:SOX21:SOX3:SOX30:SOX4:SOX5:SOX6:SOX7:SOX8:SOX9:SRY	AAACAAA	3	13	0.0588235	0.0301624	0.279961
M10293_2.00:WT1	CCCYCCBSC	1	23	0.0196078	0.0533643	0.294634
M00044_2.00:FOXP3	NRTAAACAA	0	9	0	0.0208817	0.297531
M00154_2.00:E2F1:E2F2:E2F3:E2F4:E2F5:E2F6	DWDGGCGCBN	0	9	0	0.0208817	0.297531
M00165_2.00:GATA1:GATA2:GATA3:GATA4:GATA5:GATA6	NWGATAAS	0	9	0	0.0208817	0.297531
M00211_2.00:SOX1:SOX10:SOX11:SOX12:SOX13:SOX14:SOX15:SOX17:SOX18:SOX2:SOX21:SOX3:SOX30:SOX4:SOX5:SOX6:SOX7:SOX8:SOX9:SRY	ATTGTTHNNN	0	9	0	0.0208817	0.297531
M00226_2.00:KLF1:KLF12:KLF2:KLF3:KLF4:KLF5:KLF6:KLF7:KLF8	CCCGCCCA	0	9	0	0.0208817	0.297531
M00242_2.00:KLF10:KLF11	CCGCCCCC	0	9	0	0.0208817	0.297531
M00271_2.00:CRX:DMBX1:DPRX:GSC:GSC2:OTX1:OTX2:PITX1:PITX2:PITX3:TPRX1	NTAATCC	0	9	0	0.0208817	0.297531
M00432_2.00:ALX1:ALX3:ALX4:ARX:DRGX:EN1:EN2:ESX1:HESX1:ISX:LHX2:LHX3:LHX4:LHX6:LHX8:LHX9:LMX1A:LMX1B:MIXL1:NOBOX:OTP:PHOX2A:PHOX2B:PROP1:PRRX1:PRRX2:RAX:RAX2:SEBOX:SHOX:SHOX2:UNCX:VSX1:VSX2:ZFHX2	NWWATTAN	0	9	0	0.0208817	0.297531
M00465_2.00:ALX1:ALX3:ALX4:ARX:BARHL1:BARHL2:DRGX:ESX1:GBX1:GBX2:HESX1:HMX1:HMX2:HMX3:ISX:LBX1:LBX2:MEOX1:MEOX2:MIXL1:MSX1:MSX2:PHOX2A:PHOX2B:PROP1:PRRX1:PRRX2:RAX:RAX2:SHOX:SHOX2:TLX2:UNCX:VENTX:VSX1:VSX2	NTAATKRG	0	9	0	0.0208817	0.297531
M00474_2.00:HOXA10:HOXA11:HOXA9:HOXB9:HOXC10:HOXC11:HOXC12:HOXC9:HOXD10:HOXD11:HOXD12:HOXD9	TTTAYKRBN	0	9	0	0.0208817	0.297531
M00485_2.00:DBX1:DBX2:HLX	NNNATTR	0	9	0	0.0208817	0.297531
M00804_2.00:POU3F1	NNTAATKAD	0	9	0	0.0208817	0.297531
M00967_2.00:PHF1	NNDTCGGRNN	0	9	0	0.0208817	0.297531
M01030_2.00:TBX2:TBX3:TBX4:TBX5	NTVACACCTN	0	9	0	0.0208817	0.297531
M01917_2.00:TET1	GGGGGGGA	0	9	0	0.0208817	0.297531
M02124_2.00:SIX3:SIX6	NNGGDGATAN	0	9	0	0.0208817	0.297531
M02395_2.00:AR:NR3C1:NR3C2:PGR	HGRGWACAT	0	9	0	0.0208817	0.297531
M02410_2.00:ESR1:ESR2:HNF4G:NR1H2:NR1H3:NR1H4:NR2C1:NR2C2:NR2F1:NR2F2:NR2F6:NR4A1:NR5A1:NR6A1:PPARA:PPARD:PPARG:RARA:RARB:RARG:RORA:RORB:RORC:RXRA:RXRB:RXRG:THRA:THRB	GGGGTCAN	0	9	0	0.0208817	0.297531
M02495_2.00:TBX2:TBX3:TBX4:TBX5	NYVACACCTN	0	9	0	0.0208817	0.297531
M02739_2.00:GATA1:GATA2:GATA3:GATA4:GATA5:GATA6	WGATAA	0	9	0	0.0208817	0.297531
M03064_2.00:GATA1:GATA2:GATA3:GATA4:GATA5:GATA6	AGATAASV	0	9	0	0.0208817	0.297531
M03093_2.00:MEIS3	TTGACAGS	0	9	0	0.0208817	0.297531
M03988_2.00:TBX1	AGGTGTGAR	0	9	0	0.0208817	0.297531
M04880_2.00:GATA1:GATA2:GATA3:GATA4:GATA5:GATA6	NWGATAASR	0	9	0	0.0208817	0.297531
M05867_2.00:GATA1:GATA2:GATA3:GATA4:GATA5:GATA6	GATAAS	0	9	0	0.0208817	0.297531
M06237_2.00:ALX1:ALX3:ALX4:ARX:BARX1:BARX2:BSX:DLX1:DLX2:DLX3:DLX4:DLX5:DLX6:DRGX:EMX1:EMX2:EN1:EN2:ESX1:EVX1:EVX2:GBX1:GBX2:GSX1:GSX2:HESX1:HMX1:HMX3:HOXA1:HOXA2:HOXA3:HOXA4:HOXA5:HOXB1:HOXB2:HOXB3:HOXB4:HOXB5:HOXC4:HOXC5:HOXD1:HOXD3:HOXD4:ISX:LHX2:LHX3:LHX4:LHX6:LHX8:LHX9:LMX1A:LMX1B:MEOX1:MIXL1:MNX1:MSX1:MSX2:NKX1-1:NKX1-2:NOBOX:NOTO:OTP:PDX1:PHOX2A:PHOX2B:PROP1:PRRX1:PRRX2:RAX:RAX2:SEBOX:SHOX…	RYTAATTR	0	9	0	0.0208817	0.297531
M06269_2.00:SIX1:SIX2:SIX4:SIX5	NNDTGATA	0	9	0	0.0208817	0.297531
M06328_2.00:SIX3:SIX6	DNRTGATA	0	9	0	0.0208817	0.297531
M06345_2.00:MEIS1:MEIS2:MEIS3:PKNOX1:PKNOX2:TGIF1:TGIF2:TGIF2LX:TGIF2LY	TGTCAAA	0	9	0	0.0208817	0.297531
M06379_2.00:NKX2-1:NKX2-2:NKX2-3:NKX2-4:NKX2-5:NKX2-6:NKX2-8	BTCAAGTG	0	9	0	0.0208817	0.297531
M06526_2.00:SIX3:SIX6	TGATA	0	9	0	0.0208817	0.297531
M07439_2.00:HMGA1:HMGA2	AAAAATTTT	0	9	0	0.0208817	0.297531
M08479_2.00:HMGA1:HMGA2	AAAAATTTT	0	9	0	0.0208817	0.297531
M09678_2.00:ALX1:ALX3:ALX4:ARX:BARHL1:BARHL2:BARX1:BARX2:BSX:DLX1:DLX2:DLX3:DLX4:DLX5:DLX6:DRGX:EMX1:EMX2:EN1:EN2:ESX1:EVX1:EVX2:GBX1:GBX2:GSX1:GSX2:HESX1:HOXA1:HOXA2:HOXA3:HOXA4:HOXA5:HOXB1:HOXB2:HOXB3:HOXB4:HOXB5:HOXC4:HOXC5:HOXD1:HOXD3:HOXD4:ISX:LHX1:LHX3:LHX4:LHX5:MEOX1:MEOX2:MIXL1:MNX1:MSX1:MSX2:NANOG:NANOGP8:NKX1-1:NKX1-2:NOTO:OTP:PDX1:PHOX2A:PHOX2B:PROP1:PRRX1:PRRX2:RAX:RAX2:SEBOX:SHOX:SHO…	TKTTAATKA	0	9	0	0.0208817	0.297531
M10224_2.00:PRDM16	GATGAG	0	9	0	0.0208817	0.297531
M10597_2.00:GATA1:GATA2:GATA3:GATA4:GATA5:GATA6	GATAAGN	0	9	0	0.0208817	0.297531
M10822_2.00:POU1F1	NWWTATTCAT	0	9	0	0.0208817	0.297531
M00125_2.00:ATF3:JDP2	DRTGACGYVN	0	8	0	0.0185615	0.326529
M00163_2.00:FOXI1:FOXJ3:FOXK1:FOXK2	GTAAACAA	0	8	0	0.0185615	0.326529
M00166_2.00:GATA1:GATA2:GATA3:GATA4:GATA5:GATA6	NNNAGATAAN	0	8	0	0.0185615	0.326529
M00169_2.00:SIX3:SIX6	YGATACN	0	8	0	0.0185615	0.326529
M00209_2.00:SOX1:SOX10:SOX11:SOX12:SOX13:SOX14:SOX15:SOX17:SOX18:SOX2:SOX21:SOX3:SOX30:SOX4:SOX5:SOX6:SOX7:SOX8:SOX9:SRY	NNDACAAT	0	8	0	0.0185615	0.326529
M00220_2.00:SNAI2	SCACCTGY	0	8	0	0.0185615	0.326529
M00285_2.00:ALX1:ALX3:ALX4:ARX:BARX1:BARX2:BSX:DLX1:DLX2:DLX3:DLX4:DLX5:DLX6:DRGX:EMX1:EMX2:EN1:EN2:ESX1:EVX1:EVX2:GBX1:GBX2:GSX1:GSX2:HESX1:HOXA2:HOXA3:HOXB2:HOXB3:HOXD3:ISX:LBX1:LBX2:LHX1:LHX2:LHX3:LHX4:LHX5:LHX6:LHX8:LHX9:LMX1A:LMX1B:MEOX1:MIXL1:MNX1:MSX1:MSX2:NKX1-1:NKX1-2:NOBOX:NOTO:OTP:PDX1:PHOX2A:PHOX2B:PROP1:PRRX1:PRRX2:RAX:RAX2:SEBOX:SHOX:SHOX2:UNCX:VAX1:VAX2:VSX1:VSX2:ZFHX2:ZFHX3	WATATATTTHNN	0	8	0	0.0185615	0.326529
M00288_2.00:ALX1:ALX3:ALX4:ARX:BARHL1:BARHL2:BARX1:BARX2:BSX:DLX1:DLX2:DLX3:DLX4:DLX5:DLX6:DRGX:EMX1:EMX2:EN1:EN2:ESX1:EVX1:EVX2:GBX1:GBX2:GSX1:GSX2:HESX1:HMX1:HMX2:HMX3:HOXA1:HOXA2:HOXA3:HOXB1:HOXB2:HOXB3:HOXD1:HOXD3:ISX:LBX1:LBX2:LHX1:LHX2:LHX3:LHX4:LHX5:LHX9:MEOX1:MEOX2:MIXL1:MNX1:MSX1:MSX2:NANOG:NANOGP8:NKX1-1:NKX1-2:NOBOX:OTP:PDX1:PHOX2A:PHOX2B:PROP1:PRRX1:PRRX2:RAX:RAX2:SEBOX:SHOX:SHOX2:UNC…	NTAATTRV	0	8	0	0.0185615	0.326529
M00297_2.00:HOXA13:HOXC13:HOXD13	DTTTATAHBN	0	8	0	0.0185615	0.326529
M00387_2.00:ALX1:ALX3:ALX4:ARX:BARHL1:BARHL2:BARX1:BARX2:BSX:DLX1:DLX2:DLX3:DLX4:DLX5:DLX6:DRGX:EMX2:EN1:EN2:GBX1:GBX2:GSX1:GSX2:HOXA1:HOXA2:HOXA3:HOXB1:HOXB2:HOXB3:HOXD1:HOXD3:ISX:LHX1:LHX5:MEOX1:MEOX2:MNX1:MSX1:MSX2:NANOG:NANOGP8:NKX1-1:NKX1-2:PDX1:PHOX2A:PHOX2B:PROP1:PRRX1:PRRX2:SHOX:SHOX2:UNCX:VAX1:VAX2:VSX1:VSX2	NTAATTRNN	0	8	0	0.0185615	0.326529
M00423_2.00:ALX1:ALX3:ALX4:ARX:BARHL1:BARHL2:BARX1:BARX2:BSX:DLX1:DLX2:DLX3:DLX4:DLX5:DLX6:DRGX:EMX1:EMX2:EN1:EN2:GBX1:GBX2:GSX1:GSX2:HMX1:HMX3:HOXA1:HOXA2:HOXA3:HOXB1:HOXB2:HOXB3:HOXD1:HOXD3:ISX:LHX1:LHX5:MEOX1:MEOX2:MNX1:MSX1:MSX2:NANOG:NANOGP8:NKX1-1:NKX1-2:PDX1:PHOX2A:PHOX2B:PROP1:PRRX1:PRRX2:SHOX:SHOX2:UNCX:VAX1:VAX2:VSX1:VSX2	NTAATTRNN	0	8	0	0.0185615	0.326529
M00435_2.00:ALX1:ALX3:ALX4:ARX:DRGX:EMX1:EMX2:EN1:EN2:ESX1:GBX1:GBX2:GSX1:GSX2:HESX1:HOXA2:HOXA3:HOXB2:HOXB3:HOXD3:ISX:LHX1:LHX2:LHX3:LHX4:LHX5:LHX6:LHX8:LHX9:LMX1A:LMX1B:MIXL1:MNX1:MSX1:MSX2:NOBOX:NOTO:OTP:PDX1:PHOX2A:PHOX2B:PROP1:PRRX1:PRRX2:RAX:RAX2:SEBOX:SHOX:SHOX2:UNCX:VAX1:VAX2:VSX1:VSX2:ZFHX2	NNYTAATTA	0	8	0	0.0185615	0.326529
M00491_2.00:ARX:BARHL1:BARHL2:BARX1:BARX2:BSX:DLX1:DLX2:DLX3:DLX4:DLX5:DLX6:EMX2:EN1:EN2:GBX1:GBX2:GSX1:GSX2:HOXA1:HOXA2:HOXA3:HOXB1:HOXB2:HOXB3:HOXD1:HOXD3:ISX:LHX1:LHX5:MEOX1:MNX1:MSX1:MSX2:NANOG:NANOGP8:NKX1-1:NKX1-2:PDX1:PHOX2A:PHOX2B:PROP1:SHOX:SHOX2:UNCX:VAX1:VAX2:VSX2	NTAATTRNN	0	8	0	0.0185615	0.326529
M00505_2.00:HOXA13:HOXB13:HOXC13:HOXD13	WTTTAYDRSN	0	8	0	0.0185615	0.326529
M00508_2.00:HOXA10:HOXA11:HOXC10:HOXC11:HOXC12:HOXD10:HOXD11:HOXD12:MEOX1	DTTTAYKRBN	0	8	0	0.0185615	0.326529
M00538_2.00:HOXA10:HOXA11:HOXC10:HOXC11:HOXC12:HOXD10:HOXD11:HOXD12:MEOX2	DTTTAYKABN	0	8	0	0.0185615	0.326529
M00552_2.00:POU3F2	NTAATKMV	0	8	0	0.0185615	0.326529
M00560_2.00:NKX3-1:NKX3-2	YTAAGTGBNN	0	8	0	0.0185615	0.326529
M01505_2.00:LHX9	HTAATDARB	0	8	0	0.0185615	0.326529
M01683_2.00:HMGA1:HMGA2	NRNWWWWNYN	0	8	0	0.0185615	0.326529
M01730_2.00:MSC:TCF21	DMCATATGKH	0	8	0	0.0185615	0.326529
M02089_2.00:ALX1:ALX3:ALX4:ARX:DRGX:EN1:EN2:ESX1:ISX:LHX2:LHX3:LHX4:LHX6:LHX8:LHX9:LMX1A:LMX1B:MIXL1:OTP:PHOX2A:PHOX2B:PROP1:PRRX1:PRRX2:RAX:RAX2:SEBOX:SHOX:SHOX2:UNCX:VSX1:VSX2:ZFHX2	NNTAATTANN	0	8	0	0.0185615	0.326529
M02092_2.00:HOXA13:HOXB13:HOXC13:HOXD13	WTTTATDRGN	0	8	0	0.0185615	0.326529
M02228_2.00:ALX1:ALX3:ALX4:ARX:DRGX:EN1:EN2:ESX1:HESX1:ISX:LHX2:LHX3:LHX4:LHX6:LHX8:LHX9:LMX1A:LMX1B:MIXL1:NOBOX:OTP:PHOX2A:PHOX2B:PROP1:PRRX1:PRRX2:RAX:RAX2:SEBOX:SHOX:SHOX2:UNCX:VSX1:VSX2:ZFHX2	DHBTAATWAN	0	8	0	0.0185615	0.326529
M02403_2.00:NR1I2:NR1I3:THRA:THRB:VDR	RGKTCAH	0	8	0	0.0185615	0.326529
M02528_2.00:LIN54	AWTTTAAAWT	0	8	0	0.0185615	0.326529
M03062_2.00:FOXI1:FOXJ3:FOXK1:FOXK2	GTAAACA	0	8	0	0.0185615	0.326529
M04049_2.00:TFAP2A:TFAP2B:TFAP2C:TFAP2D:TFAP2E	NSCCTNAGGSV	0	8	0	0.0185615	0.326529
M05383_2.00:CRX:DMBX1:DPRX:GSC:GSC2:OTX1:OTX2:PITX1:PITX2:PITX3:TPRX1	STAATCCS	0	8	0	0.0185615	0.326529
M05897_2.00:SOX1:SOX10:SOX11:SOX12:SOX13:SOX14:SOX15:SOX17:SOX18:SOX2:SOX21:SOX3:SOX30:SOX4:SOX5:SOX6:SOX7:SOX8:SOX9:SRY	AACAATRGVN	0	8	0	0.0185615	0.326529
M06204_2.00:GATA1:GATA2:GATA3:GATA4:GATA5:GATA6	CAGATAA	0	8	0	0.0185615	0.326529
M06300_2.00:ALX1:ALX3:ALX4:ARX:BARHL1:BARHL2:DRGX:ESX1:EVX1:EVX2:GBX1:GBX2:HESX1:LBX1:LBX2:MEOX1:MEOX2:MIXL1:MSX1:MSX2:PHOX2A:PHOX2B:PROP1:PRRX1:PRRX2:RAX:RAX2:SHOX:SHOX2:TLX1:TLX3:UNCX:VSX1:VSX2	TTAATKA	0	8	0	0.0185615	0.326529
M06453_2.00:T:TBX19	AWGTGCRA	0	8	0	0.0185615	0.326529
M08080_2.00:ZEB1:ZEB2	SNCACCTGCVS	0	8	0	0.0185615	0.326529
M08176_2.00:THAP1	TRMGGGCAG	0	8	0	0.0185615	0.326529
M08782_2.00:NFE2:NFE2L1:NFE2L2:NFE2L3	NATGACT	0	8	0	0.0185615	0.326529
M08831_2.00:NFE2:NFE2L1:NFE2L2:NFE2L3	NATGACT	0	8	0	0.0185615	0.326529
M09086_2.00:FOXC2:FOXJ3:FOXK2:FOXP1:FOXP2:FOXP3:FOXP4	RTAAACAVA	0	8	0	0.0185615	0.326529
M09563_2.00:NKX2-1:NKX2-2:NKX2-3:NKX2-4:NKX2-5:NKX2-6:NKX2-8	CTYRAGTGSY	0	8	0	0.0185615	0.326529
M09936_2.00:DBP	AGCAAAC	0	8	0	0.0185615	0.326529
M10004_2.00:JUN:JUNB:JUND	TGACTC	0	8	0	0.0185615	0.326529
M10093_2.00:ZEB1:ZEB2	HYTCACCTKAR	0	8	0	0.0185615	0.326529
M10449_2.00:E2F1:E2F2:E2F3:E2F4:E2F5:E2F6	YTTSGCGC	0	8	0	0.0185615	0.326529
M10586_2.00:GATA1:GATA2:GATA3:GATA4:GATA5:GATA6	RAGATAGGG	0	8	0	0.0185615	0.326529
M10593_2.00:GATA1:GATA2:GATA3:GATA4:GATA5:GATA6	AGATAAV	0	8	0	0.0185615	0.326529
M10647_2.00:CRX:DMBX1:DPRX:GSC:GSC2:OTX1:OTX2:PITX1:PITX2:PITX3:TPRX1	YTAATC	0	8	0	0.0185615	0.326529
M10850_2.00:POU3F3	HAATGCW	0	8	0	0.0185615	0.326529
M10887_2.00:IRF4:IRF8	MVNRAAANGAAA	0	8	0	0.0185615	0.326529
M11094_2.00:ESR1:ESR2:NR1D1:NR1D2:NR1H2:NR1H3:NR1H4:NR2C1:NR2C2:NR2F1:NR2F2:NR2F6:NR4A1:NR5A2:NR6A1:PPARA:PPARD:PPARG:RARA:RARB:RARG:RORA:RORB:RORC:RXRA:RXRB:RXRG	BTGACCY	0	8	0	0.0185615	0.326529
M11263_2.00:RUNX1:RUNX2:RUNX3	TGTGGT	0	8	0	0.0185615	0.326529
M11314_2.00:LEF1:TCF7:TCF7L1:TCF7L2	TCAAAGG	0	8	0	0.0185615	0.326529
M11315_2.00:LEF1:TCF7:TCF7L1:TCF7L2	TCAAAGG	0	8	0	0.0185615	0.326529
M11334_2.00:SOX1:SOX10:SOX11:SOX12:SOX13:SOX14:SOX15:SOX17:SOX18:SOX2:SOX21:SOX3:SOX30:SOX4:SOX5:SOX6:SOX7:SOX8:SOX9:SRY	ACAATGKSYKN	0	8	0	0.0185615	0.326529
M00175_2.00:IRF4:IRF8	NWNCGAAACY	2	8	0.0392157	0.0185615	0.327801
M00433_2.00:ARX:BARHL1:BARHL2:BARX1:BARX2:BSX:DLX1:DLX2:DLX3:DLX4:DLX5:DLX6:EMX1:EMX2:ESX1:EVX1:EVX2:GBX1:GBX2:HMX1:HMX2:HMX3:HOXA2:HOXB2:LBX1:LBX2:MEOX1:MEOX2:MNX1:MSX1:MSX2:NANOG:NANOGP8:NKX1-1:NKX1-2:PDX1:RAX:RAX2:TLX1:TLX2:TLX3:UNCX:VAX1:VAX2	NTAAWYGNY	2	8	0.0392157	0.0185615	0.327801
M00434_2.00:ALX1:ALX3:ALX4:ARX:DRGX:EN1:EN2:ESX1:ISX:LHX2:LHX3:LHX4:LHX6:LHX8:LHX9:LMX1A:LMX1B:MIXL1:OTP:PHOX2A:PHOX2B:PROP1:PRRX1:PRRX2:RAX:RAX2:SEBOX:SHOX:SHOX2:UNCX:VSX1:VSX2:ZFHX2	YTRATTAV	2	8	0.0392157	0.0185615	0.327801
M00507_2.00:BARHL1:BARHL2:BSX:EMX1:EMX2:GBX1:GBX2:HMX1:HMX2:HMX3:HOXA4:HOXA5:HOXB4:HOXB5:HOXC4:HOXC5:HOXD4:LBX2:MEOX1:MEOX2:MNX1:MSX1:MSX2:NANOG:NANOGP8:PDX1:TLX1:TLX2:TLX3:VAX1:VAX2:VENTX	TTAATTGNYN	2	8	0.0392157	0.0185615	0.327801
M00711_2.00:BBX:CIC:SOX10:SOX8:SOX9	NTSAATGD	2	8	0.0392157	0.0185615	0.327801
M00755_2.00:MITF:TFEC	RTCACGTGAY	2	8	0.0392157	0.0185615	0.327801
M00771_2.00:ZKSCAN1	DNNYRYRNNH	2	8	0.0392157	0.0185615	0.327801
M00805_2.00:IRF1:IRF2	AAANYGAAAS	2	8	0.0392157	0.0185615	0.327801
M01010_2.00:FOXN1:FOXN4	VACGCNNNNN	2	8	0.0392157	0.0185615	0.327801
M01676_2.00:HMGA1:HMGA2	GARKMMAAAA	2	8	0.0392157	0.0185615	0.327801
M02086_2.00:ALX1:ALX3:ALX4:ARX:DRGX:EN1:EN2:ESX1:ISX:LHX2:LHX3:LHX4:LHX6:LHX8:LHX9:LMX1A:LMX1B:MIXL1:OTP:PHOX2A:PHOX2B:PROP1:PRRX1:PRRX2:RAX:RAX2:SEBOX:SHOX:SHOX2:UNCX:VSX1:VSX2:ZFHX2	NTGATTRN	2	8	0.0392157	0.0185615	0.327801
M02146_2.00:NKX6-1:NKX6-2:NKX6-3	TTAATDGVN	2	8	0.0392157	0.0185615	0.327801
M02538_2.00:THAP12	NTNTMGTYKGGN	2	8	0.0392157	0.0185615	0.327801
M04192_2.00:HES7	BVCRCGTGCC	2	8	0.0392157	0.0185615	0.327801
M04913_2.00:HOXA10:HOXA5:HOXA6:HOXA7:HOXA9:HOXB5:HOXB6:HOXB7:HOXB8:HOXB9:HOXC10:HOXC5:HOXC6:HOXC8:HOXC9:HOXD10:HOXD8:HOXD9	DTAATTAC	2	8	0.0392157	0.0185615	0.327801
M09839_2.00:MYF5:MYOD1:MYOG	CASCTGTCN	2	8	0.0392157	0.0185615	0.327801
M11303_2.00:SOX1:SOX10:SOX11:SOX12:SOX13:SOX14:SOX15:SOX17:SOX18:SOX2:SOX21:SOX3:SOX30:SOX4:SOX5:SOX6:SOX7:SOX8:SOX9:SRY	AACAAA	2	8	0.0392157	0.0185615	0.327801
M00118_2.00:TCF12:TCF3:TCF4	VCACCTGB	3	14	0.0588235	0.0324826	0.334879
M01320_2.00:LIN54	NNTTCAAAN	3	14	0.0588235	0.0324826	0.334879
M02253_2.00:IRF5:IRF6	NNCCRAAAWH	3	14	0.0588235	0.0324826	0.334879
M02430_2.00:LCOR	NNCCAAAWTH	3	14	0.0588235	0.0324826	0.334879
M06244_2.00:PBX1:PBX2:PBX3:PBX4	TAAAWCRAAA	3	14	0.0588235	0.0324826	0.334879
M06315_2.00:IRX2:IRX4:IRX5	CWWTAACA	3	14	0.0588235	0.0324826	0.334879
M07562_2.00:ZKSCAN2:ZSCAN29	RAAAAAAAC	3	14	0.0588235	0.0324826	0.334879
M09869_2.00:USF1:USF2	CCACGTGH	3	14	0.0588235	0.0324826	0.334879
M10862_2.00:HSF1:HSF2:HSF4	CTGCMRG	3	14	0.0588235	0.0324826	0.334879
M11410_2.00:TEAD4	CATTYCW	3	14	0.0588235	0.0324826	0.334879
M00791_2.00:FOXC1:FOXC2:FOXD1:FOXD2:FOXD3:FOXD4:FOXD4L1:FOXD4L3:FOXD4L4:FOXD4L5:FOXD4L6:FOXE1:FOXG1:FOXI1:FOXI2:FOXI3:FOXJ3:FOXK2:FOXL1:FOXL2:FOXS1	NNRTAAACAN	1	21	0.0196078	0.0487239	0.34615
M10145_2.00:YY1	CCATYTT	1	21	0.0196078	0.0487239	0.34615
M10847_2.00:POU3F1	HNAYAAWW	1	21	0.0196078	0.0487239	0.34615
M00179_2.00:MYB:MYBL1	YAACGGHCNN	1	3	0.0196078	0.00696056	0.346471
M00233_2.00:EGR1:EGR2:EGR3:EGR4	CGCCCMCGCD	1	3	0.0196078	0.00696056	0.346471
M00256_2.00:FOXC1:FOXC2:FOXD1:FOXD2:FOXD3:FOXD4:FOXD4L1:FOXD4L3:FOXD4L4:FOXD4L5:FOXD4L6:FOXE1:FOXF1:FOXF2:FOXG1:FOXI1:FOXI3:FOXK2:FOXL1:FOXL2:FOXP4:FOXS1	NNHWAATYACATN	1	3	0.0196078	0.00696056	0.346471
M00281_2.00:ALX1:ALX3:ALX4:ARX:BARX1:BARX2:BSX:DLX1:DLX2:DLX3:DLX6:DRGX:EMX1:EMX2:EN1:EN2:ESX1:EVX1:EVX2:GBX1:GBX2:GSX1:GSX2:HESX1:HOXA2:HOXA3:HOXB2:HOXB3:HOXD3:ISX:LBX1:LBX2:LHX1:LHX2:LHX3:LHX4:LHX5:LHX6:LHX8:LHX9:LMX1A:LMX1B:MEOX1:MIXL1:MNX1:MSX1:MSX2:NKX1-1:NKX1-2:NOBOX:NOTO:OTP:PDX1:PHOX2A:PHOX2B:PROP1:PRRX1:PRRX2:RAX:RAX2:SEBOX:SHOX:SHOX2:UNCX:VAX1:VAX2:VSX1:VSX2:ZFHX2:ZFHX3	NNNNNNNWAT	1	3	0.0196078	0.00696056	0.346471
M00352_2.00:PAX3:PAX7	GHTAATTG	1	3	0.0196078	0.00696056	0.346471
M00354_2.00:PAX3:PAX7	NVNATTA	1	3	0.0196078	0.00696056	0.346471
M00381_2.00:HOXA10:HOXA4:HOXA5:HOXA6:HOXA7:HOXA9:HOXB4:HOXB5:HOXB6:HOXB7:HOXB8:HOXB9:HOXC10:HOXC4:HOXC5:HOXC6:HOXC8:HOXC9:HOXD10:HOXD4:HOXD8:HOXD9:MNX1:PDX1	TAATBRN	1	3	0.0196078	0.00696056	0.346471
M00402_2.00:ALX1:ALX3:ALX4:ARX:BARX1:BARX2:BSX:DLX2:DLX3:DLX5:DRGX:EMX1:EMX2:EN1:EN2:ESX1:EVX1:EVX2:GBX1:GBX2:GSX1:GSX2:HESX1:HOXA2:HOXA3:HOXB2:HOXB3:HOXD3:ISX:LBX1:LBX2:LHX1:LHX2:LHX3:LHX4:LHX5:LHX6:LHX8:LHX9:LMX1A:LMX1B:MEOX1:MIXL1:MNX1:MSX1:MSX2:NKX1-1:NKX1-2:NOBOX:NOTO:OTP:PDX1:PHOX2A:PHOX2B:PROP1:PRRX1:PRRX2:RAX:RAX2:SEBOX:SHOX:SHOX2:UNCX:VAX1:VAX2:VSX1:VSX2:ZFHX2:ZFHX3	TAATTRD	1	3	0.0196078	0.00696056	0.346471
M00413_2.00:ALX1:ALX3:ALX4:ARX:BARHL1:BARHL2:BARX1:BARX2:BSX:DLX1:DLX2:DLX3:DLX4:DLX5:DLX6:DRGX:EMX1:EMX2:EN1:EN2:ESX1:EVX1:EVX2:GBX1:GBX2:GSX1:GSX2:HOXA1:HOXA2:HOXA3:HOXA4:HOXA5:HOXB1:HOXB2:HOXB3:HOXB4:HOXB5:HOXC4:HOXC5:HOXD1:HOXD3:HOXD4:ISX:MEOX1:MEOX2:MIXL1:MNX1:MSX1:MSX2:NANOG:NANOGP8:NKX1-1:NKX1-2:OTP:PDX1:PHOX2A:PHOX2B:PROP1:PRRX1:PRRX2:RAX:RAX2:SEBOX:SHOX:SHOX2:UNCX:VAX1:VAX2:VENTX:VSX1:VS…	NNTAATBGNN	1	3	0.0196078	0.00696056	0.346471
M00516_2.00:ALX1:ALX3:ALX4:ARX:BARHL1:BARHL2:BARX1:BARX2:BSX:DLX1:DLX2:DLX3:DLX4:DLX5:DLX6:DRGX:EMX1:EMX2:EN1:EN2:ESX1:EVX1:EVX2:GBX1:GBX2:GSX1:GSX2:HMX1:HMX2:HMX3:HOXA1:HOXA2:HOXA3:HOXA4:HOXA5:HOXB1:HOXB2:HOXB3:HOXB4:HOXB5:HOXC4:HOXC5:HOXD1:HOXD3:HOXD4:ISX:MEOX1:MEOX2:MIXL1:MNX1:MSX1:MSX2:NANOG:NANOGP8:NKX1-1:NKX1-2:PDX1:PHOX2A:PHOX2B:PROP1:PRRX1:PRRX2:RAX:RAX2:SEBOX:SHOX:SHOX2:UNCX:VAX1:VAX2:VE…	NTAATBRNY	1	3	0.0196078	0.00696056	0.346471
M00754_2.00:SREBF1:SREBF2	ATCACGYGAY	1	3	0.0196078	0.00696056	0.346471
M00775_2.00:ZBTB1	NHCCCGCAHN	1	3	0.0196078	0.00696056	0.346471
M01001_2.00:JUN:JUNB:JUND	ATGACKCAH	1	3	0.0196078	0.00696056	0.346471
M01719_2.00:ARNT:ARNT2	NWGCACGTGAYN	1	3	0.0196078	0.00696056	0.346471
M01727_2.00:HES7	GGCACGCGYC	1	3	0.0196078	0.00696056	0.346471
M01751_2.00:ARNTL	DCACGTGACN	1	3	0.0196078	0.00696056	0.346471
M01842_2.00:JUN:JUNB:JUND	ATGACKCAH	1	3	0.0196078	0.00696056	0.346471
M01928_2.00:DMRT1:DMRT2:DMRT3:DMRTA2:DMRTB1:DMRTC2	AWTGTADCNA	1	3	0.0196078	0.00696056	0.346471
M01935_2.00:DMRT1:DMRT2:DMRT3:DMRTA2:DMRTB1:DMRTC2	TGTAWCWWWT	1	3	0.0196078	0.00696056	0.346471
M02022_2.00:GCM1:GCM2	NNATGCGGGY	1	3	0.0196078	0.00696056	0.346471
M02114_2.00:ALX1:ALX3:ALX4:ARX:BARHL1:BARHL2:BARX1:BARX2:BSX:DRGX:EMX1:EMX2:EN1:EN2:ESX1:EVX1:EVX2:GBX1:GBX2:GSX1:GSX2:HESX1:HMX1:HMX2:HMX3:HOXA1:HOXA2:HOXA3:HOXA4:HOXA5:HOXB1:HOXB2:HOXB3:HOXB4:HOXB5:HOXC4:HOXC5:HOXD3:HOXD4:LHX2:LHX3:LHX4:LHX9:MEOX1:MEOX2:MIXL1:MNX1:MSX1:MSX2:NKX1-1:NKX1-2:NOTO:OTP:PDX1:PHOX2A:PHOX2B:PROP1:PRRX1:PRRX2:RAX:RAX2:SEBOX:SHOX:SHOX2:TLX1:TLX2:TLX3:UNCX:VAX1:VAX2:VENTX:…	YTAATTASB	1	3	0.0196078	0.00696056	0.346471
M02188_2.00:HESX1	YTAATTRRB	1	3	0.0196078	0.00696056	0.346471
M02527_2.00:LIN54	DATTYAAAW	1	3	0.0196078	0.00696056	0.346471
M02664_2.00:MZF1	TTCCCCCTMC	1	3	0.0196078	0.00696056	0.346471
M02781_2.00:MITF:TFEB	RTCACGTGAC	1	3	0.0196078	0.00696056	0.346471
M02807_2.00:TCF12:TCF3:TCF4	CRCACCTGBN	1	3	0.0196078	0.00696056	0.346471
M03121_2.00:ALX1:ALX3:ALX4:ARX:BARX1:BARX2:BSX:DLX2:DLX3:DRGX:EMX1:EMX2:EN1:EN2:ESX1:EVX1:EVX2:GBX1:GBX2:GSX1:GSX2:HESX1:HOXA2:HOXA3:HOXB2:HOXB3:HOXD3:ISX:LBX1:LBX2:LHX1:LHX2:LHX3:LHX4:LHX5:LHX6:LHX8:LHX9:LMX1A:LMX1B:MEOX1:MIXL1:MNX1:MSX1:MSX2:NKX1-1:NKX1-2:NOBOX:NOTO:OTP:PDX1:PHOX2A:PHOX2B:PROP1:PRRX1:PRRX2:RAX:RAX2:SEBOX:SHOX:SHOX2:UNCX:VAX1:VAX2:VSX1:VSX2:ZFHX2	BTAATTRG	1	3	0.0196078	0.00696056	0.346471
M03186_2.00:ALX1:ALX3:ALX4:ARX:BARHL1:BARHL2:BARX1:BARX2:BSX:DLX1:DLX2:DLX3:DLX4:DLX5:DLX6:DRGX:EMX1:EMX2:EN1:EN2:ESX1:EVX1:EVX2:GBX1:GBX2:GSX1:GSX2:HESX1:HMX1:HMX2:HMX3:HOXA1:HOXA2:HOXA3:HOXB1:HOXB2:HOXB3:HOXD1:HOXD3:ISX:LBX1:LBX2:LHX1:LHX2:LHX3:LHX4:LHX5:LHX9:MEOX1:MEOX2:MIXL1:MNX1:MSX1:MSX2:NANOG:NANOGP8:NKX1-1:NKX1-2:NOBOX:OTP:PDX1:PHOX2A:PHOX2B:PROP1:PRRX1:PRRX2:RAX:RAX2:SEBOX:SHOX:SHOX2:UNC…	BTAATTGG	1	3	0.0196078	0.00696056	0.346471
M03189_2.00:ALX1:ALX3:ALX4:ARX:BARX1:BARX2:BSX:DLX1:DLX2:DLX3:DLX4:DLX5:DLX6:DRGX:EMX1:EMX2:EN1:EN2:ESX1:EVX1:EVX2:GBX1:GBX2:GSX1:GSX2:HESX1:HMX1:HMX3:HOXA1:HOXA2:HOXA3:HOXA4:HOXA5:HOXB1:HOXB2:HOXB3:HOXB4:HOXB5:HOXC4:HOXC5:HOXD1:HOXD3:HOXD4:ISX:LHX2:LHX3:LHX4:LHX6:LHX8:LHX9:LMX1A:LMX1B:MEOX1:MIXL1:MNX1:MSX1:MSX2:NKX1-1:NKX1-2:NOBOX:NOTO:OTP:PDX1:PHOX2A:PHOX2B:PROP1:PRRX1:PRRX2:RAX:RAX2:SEBOX:SHOX…	GNTAATTRRD	1	3	0.0196078	0.00696056	0.346471
M03190_2.00:ALX1:ALX3:ALX4:ARX:BARX1:BARX2:BSX:DLX1:DLX2:DLX3:DLX4:DLX5:DLX6:DRGX:EMX1:EMX2:EN1:EN2:ESX1:EVX1:EVX2:GBX1:GBX2:GSX1:GSX2:HESX1:HMX1:HMX3:HOXA1:HOXA2:HOXA3:HOXA4:HOXA5:HOXB1:HOXB2:HOXB3:HOXB4:HOXB5:HOXC4:HOXC5:HOXD1:HOXD3:HOXD4:ISX:LHX2:LHX3:LHX4:LHX6:LHX8:LHX9:LMX1A:LMX1B:MEOX1:MIXL1:MNX1:MSX1:MSX2:NKX1-1:NKX1-2:NOBOX:NOTO:OTP:PDX1:PHOX2A:PHOX2B:PROP1:PRRX1:PRRX2:RAX:RAX2:SEBOX:SHOX…	SSTAATTGGB	1	3	0.0196078	0.00696056	0.346471
M03204_2.00:ALX1:ALX3:ALX4:ARX:BARX1:BARX2:BSX:DLX1:DLX2:DLX3:DLX4:DLX5:DLX6:DRGX:EMX1:EMX2:EN1:EN2:ESX1:EVX1:EVX2:GBX1:GBX2:GSX1:GSX2:HESX1:HOXA1:HOXA2:HOXA3:HOXB1:HOXB2:HOXB3:HOXD3:ISL1:ISL2:ISX:LBX1:LBX2:LHX1:LHX2:LHX3:LHX4:LHX5:LHX6:LHX8:LHX9:LMX1A:LMX1B:MEOX1:MIXL1:MNX1:MSX1:MSX2:NKX1-1:NKX1-2:NOBOX:NOTO:OTP:PDX1:PHOX2A:PHOX2B:PROP1:PRRX1:PRRX2:RAX:RAX2:SEBOX:SHOX:SHOX2:UNCX:VAX1:VAX2:VSX1:V…	YTAATTRR	1	3	0.0196078	0.00696056	0.346471
M03214_2.00:ALX1:ALX3:ALX4:ARX:BARHL1:BARHL2:BARX1:BARX2:BSX:DRGX:EMX1:EMX2:EN1:EN2:ESX1:EVX1:EVX2:GBX1:GBX2:GSX1:GSX2:HESX1:HOXA2:HOXA3:HOXB2:HOXB3:HOXD3:ISX:LBX1:LBX2:LHX1:LHX2:LHX3:LHX4:LHX5:LHX6:LHX8:LHX9:LMX1A:LMX1B:MEOX1:MEOX2:MIXL1:MNX1:MSX1:MSX2:NKX1-1:NKX1-2:NOBOX:NOTO:OTP:PDX1:PHOX2A:PHOX2B:PROP1:PRRX1:PRRX2:RAX:RAX2:SEBOX:SHOX:SHOX2:UNCX:VAX1:VAX2:VSX1:VSX2:ZFHX2	YTAATTRR	1	3	0.0196078	0.00696056	0.346471
M03219_2.00:ALX1:ALX3:ALX4:ARX:BARX1:BARX2:BSX:DLX1:DLX2:DLX3:DLX4:DLX5:DLX6:DRGX:EN1:EN2:ESX1:GBX1:GBX2:GSX1:GSX2:HESX1:HOXA1:HOXA2:HOXA3:HOXA4:HOXA5:HOXB1:HOXB2:HOXB3:HOXB4:HOXB5:HOXC4:HOXC5:HOXD3:HOXD4:ISX:LBX2:LHX1:LHX2:LHX3:LHX4:LHX5:LHX6:LHX8:LHX9:LMX1A:LMX1B:MEOX1:MIXL1:MNX1:MSX1:MSX2:NKX1-1:NKX1-2:NOBOX:NOTO:OTP:PDX1:PHOX2A:PHOX2B:PROP1:PRRX1:PRRX2:RAX:RAX2:SEBOX:SHOX:SHOX2:UNCX:VAX1:VAX2…	YTAATTRG	1	3	0.0196078	0.00696056	0.346471
M03225_2.00:ALX1:ALX3:ALX4:ARX:BARHL1:BARHL2:DRGX:ESX1:GBX1:GBX2:HESX1:HMX1:HMX2:HMX3:ISX:LBX1:LBX2:MEOX1:MEOX2:MIXL1:MSX1:MSX2:PHOX2A:PHOX2B:PROP1:PRRX1:PRRX2:RAX:RAX2:SHOX:SHOX2:TLX2:UNCX:VENTX:VSX1:VSX2	NYTAATTRGN	1	3	0.0196078	0.00696056	0.346471
M03231_2.00:ALX1:ALX3:ALX4:ARX:BARX1:BARX2:BSX:DRGX:EMX1:EMX2:EN1:EN2:ESX1:EVX1:EVX2:GBX1:GBX2:GSX1:GSX2:HESX1:HOXA2:HOXA3:HOXB2:HOXB3:HOXD3:ISX:LBX1:LBX2:LHX1:LHX2:LHX3:LHX4:LHX5:LHX6:LHX8:LHX9:LMX1A:LMX1B:MEOX1:MIXL1:MNX1:MSX1:MSX2:NKX1-1:NKX1-2:NOBOX:NOTO:OTP:PDX1:PHOX2A:PHOX2B:PROP1:PRRX1:PRRX2:RAX:RAX2:SEBOX:SHOX:SHOX2:UNCX:VAX1:VAX2:VSX1:VSX2:ZFHX2	BYTAATTRVN	1	3	0.0196078	0.00696056	0.346471
M03232_2.00:ALX1:ALX3:ALX4:ARX:BARX1:BARX2:BSX:DLX1:DLX2:DLX3:DLX4:DLX5:DLX6:DRGX:EMX1:EMX2:EN1:EN2:ESX1:EVX1:EVX2:GBX1:GBX2:GSX1:GSX2:HESX1:HOXA1:HOXA2:HOXA3:HOXB1:HOXB2:HOXB3:HOXD3:ISL1:ISL2:ISX:LBX1:LBX2:LHX1:LHX2:LHX3:LHX4:LHX5:LHX6:LHX8:LHX9:LMX1A:LMX1B:MEOX1:MIXL1:MNX1:MSX1:MSX2:NKX1-1:NKX1-2:NOBOX:NOTO:OTP:PDX1:PHOX2A:PHOX2B:PROP1:PRRX1:PRRX2:RAX:RAX2:SEBOX:SHOX:SHOX2:UNCX:VAX1:VAX2:VSX1:V…	YTAATTRR	1	3	0.0196078	0.00696056	0.346471
M03263_2.00:ALX1:ALX3:ALX4:ARX:BARX1:BARX2:BSX:DLX1:DLX2:DLX3:DLX4:DLX5:DLX6:DRGX:EMX1:EMX2:EN1:EN2:ESX1:EVX1:EVX2:GBX1:GBX2:GSX1:GSX2:HESX1:HOXA1:HOXA2:HOXA3:HOXB1:HOXB2:HOXB3:HOXD3:ISL1:ISL2:ISX:LBX1:LBX2:LHX1:LHX2:LHX3:LHX4:LHX5:LHX6:LHX8:LHX9:LMX1A:LMX1B:MEOX1:MIXL1:MNX1:MSX1:MSX2:NKX1-1:NKX1-2:NOBOX:NOTO:OTP:PDX1:PHOX2A:PHOX2B:PROP1:PRRX1:PRRX2:RAX:RAX2:SEBOX:SHOX:SHOX2:UNCX:VAX1:VAX2:VSX1:V…	YTAATTRG	1	3	0.0196078	0.00696056	0.346471
M03267_2.00:ALX1:ALX3:ALX4:ARX:BARX1:BARX2:BSX:DLX2:DLX3:DRGX:EMX1:EMX2:EN1:EN2:ESX1:EVX1:EVX2:GBX1:GBX2:GSX1:GSX2:HESX1:HOXA2:HOXA3:HOXB2:HOXB3:HOXD3:ISL1:ISL2:ISX:LBX1:LBX2:LHX1:LHX2:LHX3:LHX4:LHX5:LHX6:LHX8:LHX9:LMX1A:LMX1B:MEOX1:MIXL1:MNX1:MSX1:MSX2:NKX1-1:NKX1-2:NOBOX:NOTO:OTP:PDX1:PHOX2A:PHOX2B:PROP1:PRRX1:PRRX2:RAX:RAX2:SEBOX:SHOX:SHOX2:UNCX:VAX1:VAX2:VSX1:VSX2:ZFHX2:ZFHX3	NTAATTRG	1	3	0.0196078	0.00696056	0.346471
M03268_2.00:ALX1:ALX3:ALX4:ARX:BARHL1:BARHL2:BARX1:BARX2:BSX:DLX1:DLX2:DLX3:DLX4:DLX5:DLX6:DRGX:EMX1:EMX2:EN1:EN2:ESX1:EVX1:EVX2:GBX1:GBX2:GSX1:GSX2:HESX1:HMX1:HMX2:HMX3:HOXA1:HOXA2:HOXA3:HOXA4:HOXA5:HOXB1:HOXB2:HOXB3:HOXB4:HOXB5:HOXC4:HOXC5:HOXD1:HOXD3:HOXD4:ISX:LBX1:LBX2:LHX2:LHX3:LHX4:LHX9:MEOX1:MEOX2:MIXL1:MNX1:MSX1:MSX2:NANOG:NANOGP8:NKX1-1:NKX1-2:NOBOX:NOTO:OTP:PDX1:PHOX2A:PHOX2B:PROP1:PRRX…	NYTAATTRST	1	3	0.0196078	0.00696056	0.346471
M03271_2.00:BARHL1:BARHL2:BARX1:BARX2:BSX:DLX2:DLX3:EMX1:EMX2:ESX1:EVX1:EVX2:GBX1:GBX2:HESX1:HMX1:HMX2:HMX3:HOXA1:HOXA2:HOXA3:HOXA4:HOXA5:HOXB1:HOXB2:HOXB3:HOXB4:HOXB5:HOXC4:HOXC5:HOXD1:HOXD12:HOXD3:HOXD4:LBX1:LBX2:MEOX1:MEOX2:MNX1:MSX1:MSX2:NANOG:NANOGP8:NKX1-1:NKX1-2:PDX1:RAX:RAX2:TLX1:TLX3:VENTX	NTAATTAN	1	3	0.0196078	0.00696056	0.346471
M03286_2.00:ALX1:ALX3:ALX4:ARX:BARHL1:BARHL2:BARX1:BARX2:BSX:DLX1:DLX2:DLX3:DLX4:DLX5:DLX6:DRGX:EMX1:EMX2:EN1:EN2:ESX1:EVX1:EVX2:GBX1:GBX2:GSX1:GSX2:HESX1:HMX1:HMX2:HMX3:HOXA1:HOXA2:HOXA3:HOXA4:HOXA5:HOXB1:HOXB2:HOXB3:HOXB4:HOXB5:HOXC4:HOXC5:HOXD1:HOXD3:HOXD4:ISX:LBX1:LBX2:LHX2:LHX3:LHX4:LHX9:MEOX1:MEOX2:MIXL1:MNX1:MSX1:MSX2:NANOG:NANOGP8:NKX1-1:NKX1-2:NOBOX:NOTO:OTP:PDX1:PHOX2A:PHOX2B:PROP1:PRRX…	BBTAATTRGN	1	3	0.0196078	0.00696056	0.346471
M03793_2.00:ALX1:ALX3:ALX4:ARX:BARX1:BARX2:BSX:DLX1:DLX2:DLX3:DLX4:DLX5:DLX6:DRGX:EMX1:EMX2:EN1:EN2:ESX1:EVX1:EVX2:GBX1:GBX2:GSX1:GSX2:HESX1:HMX1:HMX3:HOXA1:HOXA2:HOXA3:HOXA4:HOXA5:HOXB1:HOXB2:HOXB3:HOXB4:HOXB5:HOXC4:HOXC5:HOXD1:HOXD3:HOXD4:ISX:LHX2:LHX3:LHX4:LHX6:LHX8:LHX9:LMX1A:LMX1B:MEOX1:MIXL1:MNX1:MSX1:MSX2:NKX1-1:NKX1-2:NOBOX:NOTO:OTP:PDX1:PHOX2A:PHOX2B:PROP1:PRRX1:PRRX2:RAX:RAX2:SEBOX:SHOX…	CTAATTRV	1	3	0.0196078	0.00696056	0.346471
M03811_2.00:ARX:BARHL1:BARHL2:BARX1:BARX2:BSX:DLX1:DLX2:DLX3:DLX4:DLX5:DLX6:DRGX:EMX1:EMX2:ESX1:EVX1:EVX2:GBX1:GBX2:HMX1:HMX2:HMX3:HOXA2:HOXB2:LBX1:LBX2:MEOX1:MEOX2:MNX1:MSX1:MSX2:NANOG:NANOGP8:NKX1-1:NKX1-2:PDX1:RAX:RAX2:TLX1:TLX2:TLX3:UNCX:VAX1:VAX2:VSX1:VSX2	GCTAATTGS	1	3	0.0196078	0.00696056	0.346471
M03824_2.00:ALX1:ALX3:ALX4:ARX:BARHL1:BARHL2:DRGX:ESX1:EVX1:EVX2:GBX1:GBX2:HESX1:LBX1:LBX2:MEOX1:MEOX2:MIXL1:MSX1:MSX2:PHOX2A:PHOX2B:PROP1:PRRX1:PRRX2:RAX:RAX2:SHOX:SHOX2:TLX1:TLX3:UNCX:VSX1:VSX2	NTAATTRG	1	3	0.0196078	0.00696056	0.346471
M03834_2.00:ALX1:ALX3:ALX4:ARX:BARX1:BARX2:DRGX:EMX1:EMX2:EN1:EN2:ESX1:GBX1:GBX2:GSX1:GSX2:HESX1:HOXA2:HOXA3:HOXA4:HOXA5:HOXB2:HOXB3:HOXB4:HOXB5:HOXC4:HOXC5:HOXD3:HOXD4:ISX:LHX2:LHX3:LHX4:LHX6:LHX8:LHX9:LMX1A:LMX1B:MEOX1:MIXL1:MNX1:MSX1:MSX2:NKX1-1:NKX1-2:NOBOX:NOTO:OTP:PDX1:PHOX2A:PHOX2B:PROP1:PRRX1:PRRX2:RAX:RAX2:SEBOX:SHOX:SHOX2:UNCX:VAX1:VAX2:VSX1:VSX2:ZFHX2	STAATTGV	1	3	0.0196078	0.00696056	0.346471
M03836_2.00:ALX1:ALX3:ALX4:ARX:BARHL1:BARHL2:BARX1:BARX2:BSX:DLX1:DLX2:DLX3:DLX4:DLX5:DLX6:DRGX:EMX1:EMX2:EN1:EN2:ESX1:EVX1:EVX2:GBX1:GBX2:GSX1:GSX2:HESX1:HMX1:HMX2:HMX3:HOXA1:HOXA2:HOXA3:HOXA4:HOXA5:HOXB1:HOXB2:HOXB3:HOXB4:HOXB5:HOXC4:HOXC5:HOXD1:HOXD3:HOXD4:ISX:LBX1:LBX2:LHX2:LHX3:LHX4:LHX9:MEOX1:MEOX2:MIXL1:MNX1:MSX1:MSX2:NANOG:NANOGP8:NKX1-1:NKX1-2:NOBOX:NOTO:OTP:PDX1:PHOX2A:PHOX2B:PROP1:PRRX…	SSTAATTGCN	1	3	0.0196078	0.00696056	0.346471
M03863_2.00:BARHL1:BARHL2:EMX1:EMX2:EN1:EN2:ESX1:EVX1:EVX2:GBX1:GBX2:GSX1:GSX2:HESX1:HMX1:HMX2:HMX3:HOXA2:HOXA3:HOXA4:HOXA5:HOXB2:HOXB3:HOXB4:HOXB5:HOXC4:HOXC5:HOXD3:HOXD4:LBX1:MEOX1:MEOX2:MNX1:MSX1:MSX2:NKX1-1:NKX1-2:OTP:PDX1:RAX:RAX2:TLX1:TLX2:TLX3:VAX1:VAX2:VENTX	CTAATTGV	1	3	0.0196078	0.00696056	0.346471
M03865_2.00:ALX1:ALX3:ALX4:ARX:BARX1:BARX2:BSX:DLX2:DLX3:DRGX:EMX1:EMX2:EN1:EN2:ESX1:EVX1:EVX2:GBX1:GBX2:GSX1:GSX2:HESX1:HOXA2:HOXA3:HOXB2:HOXB3:HOXD3:ISX:LBX1:LBX2:LHX1:LHX2:LHX3:LHX4:LHX5:LHX6:LHX8:LHX9:LMX1A:LMX1B:MEOX1:MIXL1:MNX1:MSX1:MSX2:NKX1-1:NKX1-2:NOBOX:NOTO:OTP:PDX1:PHOX2A:PHOX2B:PROP1:PRRX1:PRRX2:RAX:RAX2:SEBOX:SHOX:SHOX2:UNCX:VAX1:VAX2:VSX1:VSX2:ZFHX2	SSTAATTGCG	1	3	0.0196078	0.00696056	0.346471
M03879_2.00:ALX1:ALX3:ALX4:ARX:BARHL1:BARHL2:BARX1:BARX2:BSX:DLX2:DLX3:DRGX:EN1:EN2:ESX1:GBX1:GBX2:HESX1:HOXA2:HOXB2:ISX:LBX2:LHX1:LHX2:LHX3:LHX4:LHX5:LHX6:LHX8:LHX9:LMX1A:LMX1B:MEOX1:MIXL1:MNX1:MSX1:MSX2:NKX1-1:NKX1-2:NOBOX:OTP:PHOX2A:PHOX2B:PROP1:PRRX1:PRRX2:RAX:RAX2:SEBOX:SHOX:SHOX2:UNCX:VSX1:VSX2	BTAATTGG	1	3	0.0196078	0.00696056	0.346471
M03880_2.00:ALX1:ALX3:ALX4:ARX:BARX1:BARX2:BSX:DLX1:DLX2:DLX3:DLX4:DLX5:DLX6:DRGX:EN1:EN2:ESX1:GBX1:GBX2:HESX1:HOXA2:HOXB2:ISX:LBX1:LBX2:LHX1:LHX2:LHX3:LHX4:LHX5:LHX6:LHX8:LHX9:LMX1A:LMX1B:MEOX1:MIXL1:MNX1:MSX1:MSX2:NKX1-1:NKX1-2:NOBOX:NOTO:OTP:PDX1:PHOX2A:PHOX2B:PROP1:PRRX1:PRRX2:RAX:RAX2:SEBOX:SHOX:SHOX2:UNCX:VAX1:VAX2:VSX1:VSX2:ZFHX2:ZFHX3	NTAATTGS	1	3	0.0196078	0.00696056	0.346471
M04755_2.00:ELF1:ELF2:ELF4:ELK1:ELK3:ELK4:ERF:ERG:ETS1:ETS2:ETV1:ETV2:ETV3:ETV3L:ETV4:ETV5:FEV:FLI1:GABPA	NRSCGGAAGTR	1	3	0.0196078	0.00696056	0.346471
M04882_2.00:GCM1:GCM2	ATGCGGGTA	1	3	0.0196078	0.00696056	0.346471
M04901_2.00:ALX1:ALX3:ALX4:ARX:BARHL1:BARHL2:BARX1:BARX2:BSX:DLX1:DLX2:DLX3:DLX4:DLX5:DLX6:DRGX:EMX1:EMX2:EN1:EN2:ESX1:EVX1:EVX2:GBX1:GBX2:GSX1:GSX2:HMX1:HMX2:HMX3:HOXA1:HOXA2:HOXA3:HOXA4:HOXA5:HOXB1:HOXB2:HOXB3:HOXB4:HOXB5:HOXC12:HOXC4:HOXC5:HOXD1:HOXD3:HOXD4:ISX:LBX1:LBX2:LHX1:LHX5:MEOX1:MEOX2:MIXL1:MNX1:MSX1:MSX2:NANOG:NANOGP8:NKX1-1:NKX1-2:OTP:PDX1:PHOX2A:PHOX2B:PROP1:PRRX1:PRRX2:RAX:RAX2:SEB…	NTAATGAB	1	3	0.0196078	0.00696056	0.346471
M04905_2.00:ARX:BARHL1:BARHL2:BARX1:BARX2:BSX:DLX1:DLX2:DLX3:DLX4:DLX5:DLX6:EMX2:EN1:EN2:GBX1:GBX2:GSX1:GSX2:HOXA1:HOXA2:HOXA3:HOXB1:HOXB2:HOXB3:HOXD1:HOXD3:ISX:LHX1:LHX5:MEOX1:MNX1:MSX1:MSX2:NANOG:NANOGP8:NKX1-1:NKX1-2:PDX1:PHOX2A:PHOX2B:PROP1:SHOX:SHOX2:UNCX:VAX1:VAX2:VSX2	VTAATTGC	1	3	0.0196078	0.00696056	0.346471
M04907_2.00:ARX:BARHL1:BARHL2:BARX1:BARX2:BSX:DLX1:DLX2:DLX3:DLX4:DLX5:DLX6:EMX2:EN1:EN2:GBX1:GBX2:GSX1:GSX2:HOXA1:HOXA2:HOXA3:HOXB1:HOXB2:HOXB3:HOXD1:HOXD3:ISX:LHX1:LHX5:MEOX1:MNX1:MSX1:MSX2:NANOG:NANOGP8:NKX1-1:NKX1-2:PDX1:PHOX2A:PHOX2B:PROP1:SHOX:SHOX2:UNCX:VAX1:VAX2:VSX2	VTAATTGS	1	3	0.0196078	0.00696056	0.346471
M04924_2.00:ALX1:ALX3:ALX4:ARX:BARHL1:BARHL2:BARX1:BARX2:BSX:DLX1:DLX2:DLX3:DLX4:DLX5:DLX6:DRGX:EMX2:EN1:EN2:GBX1:GBX2:GSX1:GSX2:HOXA1:HOXA2:HOXA3:HOXB1:HOXB2:HOXB3:HOXD1:HOXD3:ISX:LHX1:LHX5:MEOX1:MEOX2:MNX1:MSX1:MSX2:NANOG:NANOGP8:NKX1-1:NKX1-2:PDX1:PHOX2A:PHOX2B:PROP1:PRRX1:PRRX2:SHOX:SHOX2:UNCX:VAX1:VAX2:VSX1:VSX2	NTAATTRS	1	3	0.0196078	0.00696056	0.346471
M04926_2.00:ALX1:ALX3:ALX4:ARX:BARHL1:BARHL2:BARX1:BARX2:BSX:DLX1:DLX2:DLX3:DLX4:DLX5:DLX6:DRGX:EMX2:EN1:EN2:GBX1:GBX2:GSX1:GSX2:HOXA1:HOXA2:HOXA3:HOXB1:HOXB2:HOXB3:HOXD1:HOXD3:ISX:LHX1:LHX5:MEOX1:MEOX2:MNX1:MSX1:MSX2:NANOG:NANOGP8:NKX1-1:NKX1-2:PDX1:PHOX2A:PHOX2B:PROP1:PRRX1:PRRX2:SHOX:SHOX2:UNCX:VAX1:VAX2:VSX1:VSX2	NTAAYGAB	1	3	0.0196078	0.00696056	0.346471
M04927_2.00:ALX1:ALX3:ALX4:ARX:BARHL1:BARHL2:BARX1:BARX2:BSX:DLX1:DLX2:DLX3:DLX4:DLX5:DLX6:DRGX:EMX2:EN1:EN2:GBX1:GBX2:GSX1:GSX2:HOXA1:HOXA2:HOXA3:HOXB1:HOXB2:HOXB3:HOXD1:HOXD3:ISX:LHX1:LHX5:MEOX1:MEOX2:MNX1:MSX1:MSX2:NANOG:NANOGP8:NKX1-1:NKX1-2:PDX1:PHOX2A:PHOX2B:PROP1:PRRX1:PRRX2:SHOX:SHOX2:UNCX:VAX1:VAX2:VSX1:VSX2	VTAATTRS	1	3	0.0196078	0.00696056	0.346471
M04937_2.00:ALX1:ALX3:ALX4:ARX:DLX1:DLX2:DLX3:DLX4:DLX5:DLX6:DRGX:ESX1:HOXA2:HOXB2:ISX:LHX1:LHX2:LHX3:LHX4:LHX5:LHX9:MEOX1:MIXL1:MNX1:MSX1:MSX2:PHOX2A:PHOX2B:PROP1:PRRX1:PRRX2:RAX:RAX2:SEBOX:SHOX:SHOX2:UNCX:VSX1:VSX2	NTAACGAB	1	3	0.0196078	0.00696056	0.346471
M04938_2.00:ALX1:ALX3:ALX4:ARX:DLX1:DLX2:DLX3:DLX4:DLX5:DLX6:DRGX:ESX1:HOXA2:HOXB2:ISX:LHX1:LHX2:LHX3:LHX4:LHX5:LHX9:MEOX1:MIXL1:MNX1:MSX1:MSX2:PHOX2A:PHOX2B:PROP1:PRRX1:PRRX2:RAX:RAX2:SEBOX:SHOX:SHOX2:UNCX:VSX1:VSX2	TTAATTAS	1	3	0.0196078	0.00696056	0.346471
M04958_2.00:ALX1:ALX3:ALX4:ARX:BARHL1:BARHL2:BARX1:BARX2:BSX:DLX1:DLX2:DLX3:DLX4:DLX5:DLX6:EN1:EN2:GBX1:GBX2:GSX1:GSX2:HOXA1:HOXA2:HOXA3:HOXB1:HOXB2:HOXB3:HOXD1:HOXD3:ISX:LHX1:LHX5:MEOX1:MNX1:MSX1:MSX2:NANOG:NANOGP8:NKX1-1:NKX1-2:PDX1:PROP1:SHOX:SHOX2:UNCX:VAX1:VAX2:VSX2	NTAATTGS	1	3	0.0196078	0.00696056	0.346471
M04963_2.00:ALX1:ALX3:ALX4:ARX:BARHL1:BARHL2:BARX1:BARX2:BSX:DLX1:DLX2:DLX3:DLX4:DLX5:DLX6:DRGX:EMX1:EMX2:EN1:EN2:ESX1:EVX1:EVX2:GBX1:GBX2:GSX1:GSX2:HESX1:HOXA1:HOXA2:HOXA3:HOXA4:HOXA5:HOXB1:HOXB2:HOXB3:HOXB4:HOXB5:HOXC4:HOXC5:HOXD1:HOXD3:HOXD4:ISX:LHX1:LHX3:LHX4:LHX5:MEOX1:MEOX2:MIXL1:MNX1:MSX1:MSX2:NANOG:NANOGP8:NKX1-1:NKX1-2:NOTO:OTP:PDX1:PHOX2A:PHOX2B:PROP1:PRRX1:PRRX2:RAX:RAX2:SEBOX:SHOX:SHO…	STAATTAS	1	3	0.0196078	0.00696056	0.346471
M04975_2.00:HOXA10:HOXA4:HOXA5:HOXA6:HOXA7:HOXA9:HOXB4:HOXB5:HOXB6:HOXB7:HOXB8:HOXB9:HOXC10:HOXC4:HOXC5:HOXC6:HOXC8:HOXC9:HOXD10:HOXD4:HOXD8:HOXD9:MNX1:PDX1	NHTAATTACN	1	3	0.0196078	0.00696056	0.346471
M05002_2.00:ARX:BARHL1:BARHL2:BARX1:BARX2:BSX:DLX1:DLX2:DLX3:DLX4:DLX5:DLX6:EN1:EN2:GBX1:GBX2:GSX1:GSX2:HOXA1:HOXA2:HOXA3:HOXB1:HOXB2:HOXB3:HOXD1:HOXD3:ISX:LHX1:LHX5:MEOX1:MNX1:MSX1:MSX2:NANOG:NANOGP8:NKX1-1:NKX1-2:PDX1:PROP1:SHOX:SHOX2:UNCX:VAX1:VAX2:VSX2	VTAATTGS	1	3	0.0196078	0.00696056	0.346471
M05021_2.00:BARHL1:BARHL2:EMX1:EMX2:HMX1:HMX2:HMX3:HOXA4:HOXB4:HOXC4:HOXD4:LBX2:NKX1-1:NKX1-2:TLX1:TLX2:TLX3:VAX1:VAX2:VENTX	YTAATTRV	1	3	0.0196078	0.00696056	0.346471
M05030_2.00:ALX1:ALX3:ALX4:ARX:BARHL1:BARHL2:BARX1:BARX2:BSX:DLX1:DLX2:DLX3:DLX4:DLX5:DLX6:DRGX:EMX1:EMX2:EN1:EN2:ESX1:EVX1:EVX2:GBX1:GBX2:GSX1:GSX2:HMX1:HMX2:HMX3:HOXA1:HOXA2:HOXA3:HOXA4:HOXA5:HOXB1:HOXB2:HOXB3:HOXB4:HOXB5:HOXC4:HOXC5:HOXD1:HOXD3:HOXD4:ISX:LHX2:LHX3:LHX4:LHX9:MEOX1:MIXL1:MNX1:MSX1:MSX2:NKX1-1:NKX1-2:NOBOX:NOTO:OTP:PDX1:PHOX2A:PHOX2B:PROP1:PRRX1:PRRX2:RAX:RAX2:SEBOX:SHOX:SHOX2:TL…	CTAATTAV	1	3	0.0196078	0.00696056	0.346471
M05058_2.00:BARX1:BARX2:BSX:DLX1:DLX2:DLX3:DLX4:DLX5:DLX6:EMX1:EMX2:EN1:EN2:EVX1:EVX2:GBX1:GBX2:GSX1:GSX2:HOXA1:HOXA2:HOXA3:HOXA4:HOXA5:HOXB1:HOXB2:HOXB3:HOXB4:HOXB5:HOXC4:HOXC5:HOXD1:HOXD3:HOXD4:ISX:MEOX1:MEOX2:MNX1:MSX1:MSX2:NANOG:NANOGP8:NKX1-1:NKX1-2:PDX1:PROP1:SHOX:SHOX2:UNCX:VAX1:VAX2:VENTX	GTAATTAN	1	3	0.0196078	0.00696056	0.346471
M05060_2.00:ALX1:ALX3:ALX4:ARX:BARHL1:BARHL2:BARX1:BARX2:BSX:DLX1:DLX2:DLX3:DLX4:DLX5:DLX6:DRGX:EMX1:EMX2:EN1:EN2:ESX1:EVX1:EVX2:GBX1:GBX2:GSX1:GSX2:HESX1:HMX1:HMX2:HMX3:HOXA1:HOXA2:HOXA3:HOXB1:HOXB2:HOXB3:HOXD1:HOXD3:ISX:LBX1:LBX2:LHX1:LHX2:LHX3:LHX4:LHX5:LHX9:MEOX1:MEOX2:MIXL1:MNX1:MSX1:MSX2:NANOG:NANOGP8:NKX1-1:NKX1-2:NOBOX:OTP:PDX1:PHOX2A:PHOX2B:PROP1:PRRX1:PRRX2:RAX:RAX2:SEBOX:SHOX:SHOX2:UNC…	NTAATTGS	1	3	0.0196078	0.00696056	0.346471
M05062_2.00:ALX1:ALX3:ALX4:ARX:BARHL1:BARHL2:BARX1:BARX2:BSX:DLX1:DLX2:DLX3:DLX4:DLX5:DLX6:DRGX:EMX1:EMX2:EN1:EN2:ESX1:EVX1:EVX2:GBX1:GBX2:GSX1:GSX2:HESX1:HMX1:HMX2:HMX3:HOXA1:HOXA2:HOXA3:HOXB1:HOXB2:HOXB3:HOXD1:HOXD3:ISX:LBX1:LBX2:LHX1:LHX2:LHX3:LHX4:LHX5:LHX9:MEOX1:MEOX2:MIXL1:MNX1:MSX1:MSX2:NANOG:NANOGP8:NKX1-1:NKX1-2:NOBOX:OTP:PDX1:PHOX2A:PHOX2B:PROP1:PRRX1:PRRX2:RAX:RAX2:SEBOX:SHOX:SHOX2:UNC…	WTAAYGAB	1	3	0.0196078	0.00696056	0.346471
M05089_2.00:ALX1:ALX3:ALX4:ARX:BARHL1:BARHL2:BARX1:BARX2:BSX:DRGX:EMX1:EMX2:EN1:EN2:ESX1:EVX1:EVX2:GBX1:GBX2:GSX1:GSX2:HESX1:HOXA2:HOXA3:HOXB2:HOXB3:HOXD3:ISX:LBX1:LBX2:LHX1:LHX2:LHX3:LHX4:LHX5:LHX6:LHX8:LHX9:LMX1A:LMX1B:MEOX1:MEOX2:MIXL1:MNX1:MSX1:MSX2:NKX1-1:NKX1-2:NOBOX:NOTO:OTP:PDX1:PHOX2A:PHOX2B:PROP1:PRRX1:PRRX2:RAX:RAX2:SEBOX:SHOX:SHOX2:UNCX:VAX1:VAX2:VSX1:VSX2:ZFHX2	STAATTRR	1	3	0.0196078	0.00696056	0.346471
M05128_2.00:ALX1:ALX3:ALX4:ARX:BARHL1:BARHL2:BARX1:BARX2:BSX:DLX1:DLX2:DLX3:DLX4:DLX5:DLX6:DRGX:EMX1:EMX2:EN1:EN2:ESX1:EVX1:EVX2:GBX1:GBX2:GSX1:GSX2:HESX1:HMX1:HMX2:HMX3:HOXA1:HOXA2:HOXA3:HOXA4:HOXA5:HOXA6:HOXB1:HOXB2:HOXB3:HOXB4:HOXB5:HOXB6:HOXB8:HOXC4:HOXC5:HOXC6:HOXD1:HOXD3:HOXD4:HOXD8:ISX:LHX1:LHX3:LHX4:LHX5:MEOX1:MEOX2:MIXL1:MNX1:MSX1:MSX2:NANOG:NANOGP8:NKX1-1:NKX1-2:NOTO:OTP:PDX1:PHOX2A:PHO…	STAATTRS	1	3	0.0196078	0.00696056	0.346471
M05164_2.00:ARX:BARHL1:BARHL2:BARX1:BARX2:BSX:DLX1:DLX2:DLX3:DLX4:DLX5:DLX6:EMX1:EMX2:ESX1:EVX1:EVX2:GBX1:GBX2:HMX1:HMX2:HMX3:HOXA2:HOXB2:LBX1:LBX2:MEOX1:MEOX2:MNX1:MSX1:MSX2:NANOG:NANOGP8:NKX1-1:NKX1-2:PDX1:RAX:RAX2:TLX1:TLX2:TLX3:UNCX:VAX1:VAX2	CTAAACGGT	1	3	0.0196078	0.00696056	0.346471
M05168_2.00:ARX:BARHL1:BARHL2:BARX1:BARX2:BSX:DLX1:DLX2:DLX3:DLX4:DLX5:DLX6:EMX1:EMX2:ESX1:EVX1:EVX2:GBX1:GBX2:HMX1:HMX2:HMX3:HOXA2:HOXB2:LBX1:LBX2:MEOX1:MEOX2:MNX1:MSX1:MSX2:NANOG:NANOGP8:NKX1-1:NKX1-2:PDX1:RAX:RAX2:TLX1:TLX2:TLX3:UNCX:VAX1:VAX2	CTAATTGC	1	3	0.0196078	0.00696056	0.346471
M05169_2.00:ARX:BARHL1:BARHL2:BARX1:BARX2:BSX:DLX1:DLX2:DLX3:DLX4:DLX5:DLX6:EMX1:EMX2:ESX1:EVX1:EVX2:GBX1:GBX2:HMX1:HMX2:HMX3:HOXA2:HOXB2:LBX1:LBX2:MEOX1:MEOX2:MNX1:MSX1:MSX2:NANOG:NANOGP8:NKX1-1:NKX1-2:PDX1:RAX:RAX2:TLX1:TLX2:TLX3:UNCX:VAX1:VAX2	CTAATTGS	1	3	0.0196078	0.00696056	0.346471
M05189_2.00:BARX1:BARX2:BSX:EMX1:EMX2:EN1:EN2:EVX1:EVX2:GBX1:GBX2:GSX1:GSX2:HMX1:HMX2:HMX3:HOXA1:HOXA2:HOXA3:HOXA4:HOXA5:HOXB1:HOXB2:HOXB3:HOXB4:HOXB5:HOXC4:HOXC5:HOXD1:HOXD3:HOXD4:LBX2:MEOX1:MEOX2:MNX1:NANOG:NANOGP8:NKX1-1:NKX1-2:PDX1:TLX2:VENTX	GCTAATTRCN	1	3	0.0196078	0.00696056	0.346471
M05190_2.00:BARX1:BARX2:BSX:EMX1:EMX2:EN1:EN2:EVX1:EVX2:GBX1:GBX2:GSX1:GSX2:HMX1:HMX2:HMX3:HOXA1:HOXA2:HOXA3:HOXA4:HOXA5:HOXB1:HOXB2:HOXB3:HOXB4:HOXB5:HOXC4:HOXC5:HOXD1:HOXD3:HOXD4:LBX2:MEOX1:MEOX2:MNX1:NANOG:NANOGP8:NKX1-1:NKX1-2:PDX1:TLX2:VENTX	RCTAATTRSN	1	3	0.0196078	0.00696056	0.346471
M05199_2.00:ALX1:ALX3:ALX4:ARX:BARX1:BARX2:BSX:DLX2:DLX3:DLX5:DRGX:EMX1:EMX2:EN1:EN2:ESX1:EVX1:EVX2:GBX1:GBX2:GSX1:GSX2:HESX1:HOXA2:HOXA3:HOXB2:HOXB3:HOXD3:ISX:LBX1:LBX2:LHX1:LHX2:LHX3:LHX4:LHX5:LHX6:LHX8:LHX9:LMX1A:LMX1B:MEOX1:MIXL1:MNX1:MSX1:MSX2:NKX1-1:NKX1-2:NOBOX:NOTO:OTP:PDX1:PHOX2A:PHOX2B:PROP1:PRRX1:PRRX2:RAX:RAX2:SEBOX:SHOX:SHOX2:UNCX:VAX1:VAX2:VSX1:VSX2:ZFHX2:ZFHX3	BTAATTAG	1	3	0.0196078	0.00696056	0.346471
M05220_2.00:ALX1:ALX3:ALX4:ARX:BARX1:BARX2:BSX:DLX1:DLX2:DLX3:DLX4:DLX5:DLX6:DRGX:EMX1:EMX2:EN1:EN2:ESX1:EVX1:EVX2:GBX1:GBX2:GSX1:GSX2:HESX1:HMX1:HMX3:HOXA1:HOXA2:HOXA3:HOXA4:HOXA5:HOXB1:HOXB2:HOXB3:HOXB4:HOXB5:HOXC4:HOXC5:HOXD1:HOXD3:HOXD4:ISX:LHX2:LHX3:LHX4:LHX6:LHX8:LHX9:LMX1A:LMX1B:MEOX1:MIXL1:MNX1:MSX1:MSX2:NKX1-1:NKX1-2:NOBOX:NOTO:OTP:PDX1:PHOX2A:PHOX2B:PROP1:PRRX1:PRRX2:RAX:RAX2:SEBOX:SHOX…	STAATTGS	1	3	0.0196078	0.00696056	0.346471
M05223_2.00:ALX1:ALX3:ALX4:ARX:BARHL1:BARHL2:BARX1:BARX2:BSX:DLX1:DLX2:DLX3:DLX4:DLX5:DLX6:DRGX:EMX1:EMX2:EN1:EN2:ESX1:EVX1:EVX2:GBX1:GBX2:GSX1:GSX2:HESX1:HMX1:HMX2:HMX3:HOXA1:HOXA2:HOXA3:HOXB1:HOXB2:HOXB3:HOXD1:HOXD3:ISX:LBX1:LBX2:LHX1:LHX2:LHX3:LHX4:LHX5:LHX9:MEOX1:MEOX2:MIXL1:MNX1:MSX1:MSX2:NANOG:NANOGP8:NKX1-1:NKX1-2:NOBOX:OTP:PDX1:PHOX2A:PHOX2B:PROP1:PRRX1:PRRX2:RAX:RAX2:SEBOX:SHOX:SHOX2:UNC…	NTAACGAB	1	3	0.0196078	0.00696056	0.346471
M05237_2.00:ALX1:ALX3:ALX4:ARX:BARX1:BARX2:BSX:DLX1:DLX2:DLX3:DLX4:DLX5:DLX6:DRGX:EMX1:EMX2:EN1:EN2:ESX1:EVX1:EVX2:GBX1:GBX2:GSX1:GSX2:HESX1:HMX1:HMX3:HOXA1:HOXA2:HOXA3:HOXA4:HOXA5:HOXB1:HOXB2:HOXB3:HOXB4:HOXB5:HOXC4:HOXC5:HOXD1:HOXD3:HOXD4:ISX:LHX2:LHX3:LHX4:LHX6:LHX8:LHX9:LMX1A:LMX1B:MEOX1:MIXL1:MNX1:MSX1:MSX2:NKX1-1:NKX1-2:NOBOX:NOTO:OTP:PDX1:PHOX2A:PHOX2B:PROP1:PRRX1:PRRX2:RAX:RAX2:SEBOX:SHOX…	CTAATTAS	1	3	0.0196078	0.00696056	0.346471
M05239_2.00:ALX1:ALX3:ALX4:ARX:BARX1:BARX2:BSX:DLX1:DLX2:DLX3:DLX4:DLX5:DLX6:DRGX:EMX1:EMX2:EN1:EN2:ESX1:EVX1:EVX2:GBX1:GBX2:GSX1:GSX2:HESX1:HMX1:HMX3:HOXA1:HOXA2:HOXA3:HOXA4:HOXA5:HOXB1:HOXB2:HOXB3:HOXB4:HOXB5:HOXC4:HOXC5:HOXD1:HOXD3:HOXD4:ISX:LHX2:LHX3:LHX4:LHX6:LHX8:LHX9:LMX1A:LMX1B:MEOX1:MIXL1:MNX1:MSX1:MSX2:NKX1-1:NKX1-2:NOBOX:NOTO:OTP:PDX1:PHOX2A:PHOX2B:PROP1:PRRX1:PRRX2:RAX:RAX2:SEBOX:SHOX…	CTAATTRS	1	3	0.0196078	0.00696056	0.346471
M05253_2.00:ALX1:ALX3:ALX4:ARX:BARX1:BARX2:BSX:DLX2:DLX3:DRGX:EMX1:EMX2:EN1:EN2:ESX1:EVX1:EVX2:GBX1:GBX2:GSX1:GSX2:HESX1:HOXA2:HOXA3:HOXB2:HOXB3:HOXD3:ISX:LBX1:LBX2:LHX1:LHX2:LHX3:LHX4:LHX5:LHX6:LHX8:LHX9:LMX1A:LMX1B:MEOX1:MIXL1:MNX1:MSX1:MSX2:NKX1-1:NKX1-2:NOBOX:NOTO:OTP:PDX1:PHOX2A:PHOX2B:PROP1:PRRX1:PRRX2:RAX:RAX2:SEBOX:SHOX:SHOX2:UNCX:VAX1:VAX2:VSX1:VSX2:ZFHX2:ZFHX3	NTAATTAR	1	3	0.0196078	0.00696056	0.346471
M05259_2.00:ALX1:ALX3:ALX4:ARX:BARX1:BARX2:BSX:DLX2:DLX3:DRGX:EMX1:EMX2:EN1:EN2:ESX1:EVX1:EVX2:GBX1:GBX2:GSX1:GSX2:HESX1:HOXA2:HOXA3:HOXB2:HOXB3:HOXD3:ISX:LBX1:LBX2:LHX1:LHX2:LHX3:LHX4:LHX5:LHX6:LHX8:LHX9:LMX1A:LMX1B:MEOX1:MIXL1:MNX1:MSX1:MSX2:NKX1-1:NKX1-2:NOBOX:NOTO:OTP:PDX1:PHOX2A:PHOX2B:PROP1:PRRX1:PRRX2:RAX:RAX2:SEBOX:SHOX:SHOX2:UNCX:VAX1:VAX2:VSX1:VSX2:ZFHX2	STAATTGS	1	3	0.0196078	0.00696056	0.346471
M05265_2.00:ALX1:ALX3:ALX4:ARX:BARHL1:BARHL2:BARX1:BARX2:BSX:DLX1:DLX2:DLX3:DLX4:DLX5:DLX6:DRGX:EMX1:EMX2:EN1:EN2:ESX1:EVX1:EVX2:GBX1:GBX2:GSX1:GSX2:HESX1:HMX1:HMX2:HMX3:HOXA1:HOXA2:HOXA3:HOXA4:HOXA5:HOXB1:HOXB2:HOXB3:HOXB4:HOXB5:HOXC4:HOXC5:HOXD1:HOXD3:HOXD4:ISX:LBX1:LBX2:LHX2:LHX3:LHX4:LHX9:MEOX1:MEOX2:MIXL1:MNX1:MSX1:MSX2:NANOG:NANOGP8:NKX1-1:NKX1-2:NOBOX:NOTO:OTP:PDX1:PHOX2A:PHOX2B:PROP1:PRRX…	CTAATTGS	1	3	0.0196078	0.00696056	0.346471
M05267_2.00:ALX1:ALX3:ALX4:ARX:BARHL1:BARHL2:BARX1:BARX2:BSX:DLX1:DLX2:DLX3:DLX4:DLX5:DLX6:DRGX:EMX1:EMX2:EN1:EN2:ESX1:EVX1:EVX2:GBX1:GBX2:GSX1:GSX2:HESX1:HMX1:HMX2:HMX3:HOXA1:HOXA2:HOXA3:HOXA4:HOXA5:HOXB1:HOXB2:HOXB3:HOXB4:HOXB5:HOXC4:HOXC5:HOXD1:HOXD3:HOXD4:ISX:LBX1:LBX2:LHX2:LHX3:LHX4:LHX9:MEOX1:MEOX2:MIXL1:MNX1:MSX1:MSX2:NANOG:NANOGP8:NKX1-1:NKX1-2:NOBOX:NOTO:OTP:PDX1:PHOX2A:PHOX2B:PROP1:PRRX…	YTAATTRS	1	3	0.0196078	0.00696056	0.346471
M05268_2.00:ALX1:ALX3:ALX4:ARX:BARHL1:BARHL2:BARX1:BARX2:BSX:DLX1:DLX2:DLX3:DLX4:DLX5:DLX6:DRGX:EMX1:EMX2:EN1:EN2:ESX1:EVX1:EVX2:GBX1:GBX2:GSX1:GSX2:HESX1:HMX1:HMX2:HMX3:HOXA1:HOXA2:HOXA3:HOXA4:HOXA5:HOXB1:HOXB2:HOXB3:HOXB4:HOXB5:HOXC4:HOXC5:HOXD1:HOXD3:HOXD4:ISX:LBX1:LBX2:LHX2:LHX3:LHX4:LHX9:MEOX1:MEOX2:MIXL1:MNX1:MSX1:MSX2:NANOG:NANOGP8:NKX1-1:NKX1-2:NOBOX:NOTO:OTP:PDX1:PHOX2A:PHOX2B:PROP1:PRRX…	YTAATTGS	1	3	0.0196078	0.00696056	0.346471
M05310_2.00:HOXA10:HOXA4:HOXA5:HOXA6:HOXA7:HOXA9:HOXB4:HOXB5:HOXB6:HOXB7:HOXB8:HOXB9:HOXC10:HOXC4:HOXC5:HOXC6:HOXC8:HOXC9:HOXD10:HOXD4:HOXD8:HOXD9:MNX1:PDX1	GTAATKGC	1	3	0.0196078	0.00696056	0.346471
M05329_2.00:ALX1:ALX3:ALX4:ARX:BARX1:BARX2:BSX:DLX1:DLX2:DLX3:DLX4:DLX5:DLX6:DRGX:EMX1:EMX2:EN1:EN2:ESX1:EVX1:EVX2:GBX1:GBX2:GSX1:GSX2:HMX1:HMX3:HOXA1:HOXA2:HOXA3:HOXA4:HOXA5:HOXB1:HOXB2:HOXB3:HOXB4:HOXB5:HOXC4:HOXC5:HOXD1:HOXD3:HOXD4:ISX:LHX3:LHX4:MEOX1:MIXL1:MNX1:MSX1:MSX2:NKX1-1:NKX1-2:NOTO:OTP:PDX1:PHOX2A:PHOX2B:PROP1:PRRX1:PRRX2:RAX:RAX2:SEBOX:SHOX:SHOX2:UNCX:VAX1:VAX2:VENTX:VSX1:VSX2	YTAATKAS	1	3	0.0196078	0.00696056	0.346471
M05381_2.00:BARX1:BARX2:BSX:EMX1:EMX2:EN1:EN2:EVX1:EVX2:GBX1:GBX2:GSX1:GSX2:HMX1:HMX2:HMX3:HOXA1:HOXA2:HOXA3:HOXA4:HOXA5:HOXA6:HOXA7:HOXB1:HOXB2:HOXB3:HOXB4:HOXB5:HOXB6:HOXB7:HOXB8:HOXC4:HOXC5:HOXC6:HOXD1:HOXD3:HOXD4:HOXD8:ISX:MEOX1:MEOX2:MNX1:NKX1-1:NKX1-2:NOTO:OTP:PDX1:TLX2:VAX1:VAX2:VENTX	BTAATGAY	1	3	0.0196078	0.00696056	0.346471
M05392_2.00:BARHL1:BARHL2:BSX:DLX2:EMX1:EMX2:EN1:EN2:GBX1:GBX2:GSX1:GSX2:HMX1:HMX2:HMX3:HOXA3:HOXA4:HOXA5:HOXB3:HOXB4:HOXB5:HOXC4:HOXC5:HOXD3:HOXD4:LBX2:MEOX1:MEOX2:MNX1:MSX1:MSX2:NANOG:NANOGP8:NKX1-1:NKX1-2:PDX1:TLX1:TLX2:TLX3:VAX1:VAX2:VENTX	GTTAAKTGS	1	3	0.0196078	0.00696056	0.346471
M05833_2.00:MITF:TFE3:TFEB:TFEC	CACGTGAC	1	3	0.0196078	0.00696056	0.346471
M05889_2.00:SMAD4	TCTAGACA	1	3	0.0196078	0.00696056	0.346471
M06163_2.00:KLF1:KLF12:KLF2:KLF3:KLF4:KLF5:KLF6:KLF7	GRCHACGCCC	1	3	0.0196078	0.00696056	0.346471
M06216_2.00:ALX1:ALX3:ALX4:ARX:DRGX:EMX1:EMX2:EN1:EN2:ESX1:GBX1:GBX2:HESX1:ISX:LHX1:LHX2:LHX3:LHX4:LHX5:LHX6:LHX8:LHX9:LMX1A:LMX1B:MIXL1:MSX1:MSX2:NOBOX:NOTO:OTP:PDX1:PHOX2A:PHOX2B:PROP1:PRRX1:PRRX2:RAX:RAX2:SEBOX:SHOX:SHOX2:UNCX:VAX1:VAX2:VSX1:VSX2:ZFHX2	YTAATTA	1	3	0.0196078	0.00696056	0.346471
M06256_2.00:ALX1:ALX3:ALX4:ARX:BARX1:BARX2:BSX:DLX1:DLX2:DLX3:DLX4:DLX5:DLX6:DRGX:EMX1:EMX2:EN1:EN2:ESX1:EVX1:EVX2:GBX1:GBX2:GSX1:GSX2:HESX1:HMX1:HMX3:HOXA1:HOXA2:HOXA3:HOXA4:HOXA5:HOXB1:HOXB2:HOXB3:HOXB4:HOXB5:HOXC4:HOXC5:HOXD1:HOXD3:HOXD4:ISX:LBX1:LBX2:LHX2:LHX3:LHX4:LHX6:LHX8:LHX9:LMX1A:LMX1B:MEOX1:MIXL1:MNX1:MSX1:MSX2:NKX1-1:NKX1-2:NOBOX:NOTO:OTP:PDX1:PHOX2A:PHOX2B:PROP1:PRRX1:PRRX2:RAX:RAX2:…	NTTAATTRS	1	3	0.0196078	0.00696056	0.346471
M06294_2.00:ALX1:ALX3:ALX4:ARX:BARHL1:BARHL2:BARX1:BARX2:BSX:DRGX:EMX1:EMX2:EN1:EN2:ESX1:EVX1:EVX2:GBX1:GBX2:GSX1:GSX2:HESX1:HMX1:HMX2:HMX3:HOXA1:HOXA2:HOXA3:HOXA4:HOXA5:HOXB1:HOXB2:HOXB3:HOXB4:HOXB5:HOXC4:HOXC5:HOXD3:HOXD4:ISX:LHX2:LHX3:LHX4:LHX9:MEOX1:MEOX2:MIXL1:MNX1:MSX1:MSX2:NKX1-1:NKX1-2:NOTO:OTP:PDX1:PHOX2A:PHOX2B:PROP1:PRRX1:PRRX2:RAX:RAX2:SEBOX:SHOX:SHOX2:TLX1:TLX2:TLX3:UNCX:VAX1:VAX2:VE…	YTAATTA	1	3	0.0196078	0.00696056	0.346471
M06302_2.00:ALX1:ALX3:ALX4:ARX:BARHL1:BARHL2:BSX:DLX1:DLX2:DLX3:DLX4:DLX5:DLX6:DRGX:EMX1:EMX2:EN1:EN2:ESX1:GBX1:GBX2:GSX1:GSX2:HESX1:HMX1:HMX2:HMX3:HOXA3:HOXB3:HOXD3:ISX:LBX1:LBX2:LHX1:LHX2:LHX3:LHX4:LHX5:LHX6:LHX8:LHX9:LMX1A:LMX1B:MEOX1:MIXL1:MSX1:MSX2:NKX1-1:NKX1-2:NOBOX:NOTO:OTP:PDX1:PHOX2A:PHOX2B:PROP1:PRRX1:PRRX2:RAX:RAX2:SEBOX:SHOX:SHOX2:UNCX:VAX1:VAX2:VSX1:VSX2:ZFHX2	TTAATTA	1	3	0.0196078	0.00696056	0.346471
M06370_2.00:ALX1:ALX3:ALX4:ARX:BARX1:BARX2:BSX:DLX2:DLX3:DLX4:DLX5:DRGX:EMX1:EMX2:EN1:EN2:ESX1:EVX1:EVX2:GBX1:GBX2:GSX1:GSX2:HESX1:HOXA2:HOXA3:HOXB1:HOXB2:HOXB3:HOXD3:ISX:LBX1:LBX2:LHX1:LHX2:LHX3:LHX4:LHX5:LHX6:LHX8:LHX9:LMX1A:LMX1B:MEOX1:MIXL1:MNX1:MSX1:MSX2:NKX1-1:NKX1-2:NOBOX:NOTO:OTP:PDX1:PHOX2A:PHOX2B:PROP1:PRRX1:PRRX2:RAX:RAX2:SEBOX:SHOX:SHOX2:UNCX:VAX1:VAX2:VSX1:VSX2:ZFHX2:ZFHX3	TTAATTR	1	3	0.0196078	0.00696056	0.346471
M06371_2.00:ALX1:ALX3:ALX4:ARX:BARX1:BARX2:BSX:DLX2:DLX3:DLX4:DLX5:DRGX:EMX1:EMX2:EN1:EN2:ESX1:EVX1:EVX2:GBX1:GBX2:GSX1:GSX2:HESX1:HOXA2:HOXA3:HOXB1:HOXB2:HOXB3:HOXD3:ISX:LBX1:LBX2:LHX1:LHX2:LHX3:LHX4:LHX5:LHX6:LHX8:LHX9:LMX1A:LMX1B:MEOX1:MIXL1:MNX1:MSX1:MSX2:NKX1-1:NKX1-2:NOBOX:NOTO:OTP:PDX1:PHOX2A:PHOX2B:PROP1:PRRX1:PRRX2:RAX:RAX2:SEBOX:SHOX:SHOX2:UNCX:VAX1:VAX2:VSX1:VSX2:ZFHX2:ZFHX3	YTAATTA	1	3	0.0196078	0.00696056	0.346471
M06381_2.00:ALX1:ALX3:ALX4:ARX:BARHL1:BARHL2:BARX1:BARX2:BSX:DLX2:DLX3:DRGX:EN1:EN2:ESX1:GBX1:GBX2:HESX1:HOXA2:HOXB2:ISX:LBX2:LHX1:LHX2:LHX3:LHX4:LHX5:LHX6:LHX8:LHX9:LMX1A:LMX1B:MEOX1:MIXL1:MNX1:MSX1:MSX2:NKX1-1:NKX1-2:NOBOX:OTP:PHOX2A:PHOX2B:PROP1:PRRX1:PRRX2:RAX:RAX2:SEBOX:SHOX:SHOX2:UNCX:VSX1:VSX2	TTAATTA	1	3	0.0196078	0.00696056	0.346471
M06385_2.00:ALX1:ALX3:ALX4:ARX:BARX1:BARX2:BSX:DLX1:DLX2:DLX3:DLX4:DLX5:DLX6:DRGX:EN1:EN2:ESX1:GBX1:GBX2:HESX1:HOXA2:HOXB2:ISX:LBX1:LBX2:LHX1:LHX2:LHX3:LHX4:LHX5:LHX6:LHX8:LHX9:LMX1A:LMX1B:MEOX1:MIXL1:MNX1:MSX1:MSX2:NKX1-1:NKX1-2:NOBOX:NOTO:OTP:PDX1:PHOX2A:PHOX2B:PROP1:PRRX1:PRRX2:RAX:RAX2:SEBOX:SHOX:SHOX2:UNCX:VAX1:VAX2:VSX1:VSX2:ZFHX2:ZFHX3	KTTAATTA	1	3	0.0196078	0.00696056	0.346471
M06484_2.00:ALX1:ALX3:ALX4:ARX:BARHL1:BARHL2:BARX1:BARX2:BSX:DRGX:EMX1:EMX2:EN1:EN2:ESX1:EVX1:EVX2:GBX1:GBX2:GSX1:GSX2:HESX1:HMX1:HMX2:HMX3:HOXA1:HOXA2:HOXA3:HOXA4:HOXA5:HOXB1:HOXB2:HOXB3:HOXB4:HOXB5:HOXC4:HOXC5:HOXD3:HOXD4:LHX2:LHX3:LHX4:LHX9:MEOX1:MEOX2:MIXL1:MNX1:MSX1:MSX2:NKX1-1:NKX1-2:NOTO:OTP:PDX1:PHOX2A:PHOX2B:PROP1:PRRX1:PRRX2:RAX:RAX2:SEBOX:SHOX:SHOX2:TLX1:TLX2:TLX3:UNCX:VAX1:VAX2:VENTX:…	YTAATKA	1	3	0.0196078	0.00696056	0.346471
M06485_2.00:ALX1:ALX3:ALX4:ARX:BARX1:BARX2:BSX:DLX1:DLX2:DLX3:DLX4:DLX5:DLX6:DRGX:EMX1:EMX2:EN1:EN2:ESX1:EVX1:EVX2:GBX1:GBX2:GSX1:GSX2:HESX1:HMX1:HMX3:HOXA1:HOXA2:HOXA3:HOXA4:HOXA5:HOXB1:HOXB2:HOXB3:HOXB4:HOXB5:HOXC4:HOXC5:HOXD1:HOXD3:HOXD4:ISX:LHX2:LHX3:LHX4:LHX6:LHX8:LHX9:LMX1A:LMX1B:MEOX1:MIXL1:MNX1:MSX1:MSX2:NKX1-1:NKX1-2:NOBOX:NOTO:OTP:PDX1:PHOX2A:PHOX2B:PROP1:PRRX1:PRRX2:RAX:RAX2:SEBOX:SHOX…	YTAATTR	1	3	0.0196078	0.00696056	0.346471
M06532_2.00:ALX1:ALX3:ALX4:ARX:BARHL1:BARHL2:BARX1:BARX2:BSX:DLX2:DLX3:DRGX:EMX1:EMX2:EN1:EN2:ESX1:EVX1:EVX2:GBX1:GBX2:GSX1:GSX2:HESX1:HMX2:HOXA2:HOXA3:HOXA4:HOXA5:HOXB1:HOXB2:HOXB3:HOXB4:HOXB5:HOXC4:HOXD3:HOXD4:ISX:MEOX1:MEOX2:MIXL1:MNX1:MSX1:MSX2:NKX1-1:NKX1-2:OTP:PDX1:PHOX2A:PHOX2B:PROP1:PRRX1:PRRX2:RAX:RAX2:SHOX:SHOX2:TLX1:TLX2:TLX3:UNCX:VAX1:VAX2:VENTX:VSX1:VSX2	TTAATTG	1	3	0.0196078	0.00696056	0.346471
M06537_2.00:ALX1:ALX3:ALX4:ARX:BARX1:BARX2:BSX:DLX2:DLX3:DRGX:EMX1:EMX2:EN1:EN2:ESX1:EVX1:EVX2:GBX1:GBX2:GSX1:GSX2:HESX1:HOXA2:HOXA3:HOXB2:HOXB3:HOXD3:ISX:LBX1:LBX2:LHX1:LHX2:LHX3:LHX4:LHX5:LHX6:LHX8:LHX9:LMX1A:LMX1B:MEOX1:MIXL1:MNX1:MSX1:MSX2:NKX1-1:NKX1-2:NOBOX:NOTO:OTP:PDX1:PHOX2A:PHOX2B:PROP1:PRRX1:PRRX2:RAX:RAX2:SEBOX:SHOX:SHOX2:UNCX:VAX1:VAX2:VSX1:VSX2:ZFHX2	CTAATTA	1	3	0.0196078	0.00696056	0.346471
M06542_2.00:NKX6-1:NKX6-2:NKX6-3	TTAATTA	1	3	0.0196078	0.00696056	0.346471
M06547_2.00:ALX1:ALX3:ALX4:ARX:BARX1:BARX2:BSX:DLX2:DLX3:DLX4:DLX5:DRGX:EMX1:EMX2:EN1:EN2:ESX1:EVX1:EVX2:GBX1:GBX2:GSX1:GSX2:HESX1:HOXA2:HOXA3:HOXB1:HOXB2:HOXB3:HOXD3:ISX:LBX1:LBX2:LHX1:LHX2:LHX3:LHX4:LHX5:LHX6:LHX8:LHX9:LMX1A:LMX1B:MEOX1:MIXL1:MNX1:MSX1:MSX2:NKX1-1:NKX1-2:NOBOX:NOTO:OTP:PDX1:PHOX2A:PHOX2B:PROP1:PRRX1:PRRX2:RAX:RAX2:SEBOX:SHOX:SHOX2:UNCX:VAX1:VAX2:VSX1:VSX2:ZFHX2:ZFHX3	TTAATTR	1	3	0.0196078	0.00696056	0.346471
M06548_2.00:BARHL1:BARHL2:HOXA6:HOXB6:HOXB8:HOXC6:HOXC8:HOXD8:NKX1-1:NKX1-2	TTAATTG	1	3	0.0196078	0.00696056	0.346471
M07792_2.00:MAX	VRRGCACGTGG	1	3	0.0196078	0.00696056	0.346471
M08028_2.00:FOXA1:FOXA2:FOXA3:FOXB1	WAAGYAAACA	1	3	0.0196078	0.00696056	0.346471
M08086_2.00:KLF1:KLF12:KLF2:KLF3:KLF4:KLF5:KLF6:KLF7:KLF8	GCCCCDCCCH	1	3	0.0196078	0.00696056	0.346471
M08220_2.00:HNF4A:HNF4G:NR2E1:NR2F1:NR2F2:NR2F6:NR6A1:RXRB:RXRG	AGTCCA	1	3	0.0196078	0.00696056	0.346471
M08765_2.00:MITF:TFE3:TFEB:TFEC	YCACGTGACY	1	3	0.0196078	0.00696056	0.346471
M08825_2.00:ATF3:JDP2	VTGACTCAB	1	3	0.0196078	0.00696056	0.346471
M09156_2.00:ALX1:ALX3:ALX4:ARX:BARX1:BARX2:BSX:DLX2:DLX3:DRGX:EMX1:EMX2:EN1:EN2:ESX1:EVX1:EVX2:GBX1:GBX2:GSX1:GSX2:HESX1:HOXA2:HOXA3:HOXB2:HOXB3:HOXD3:ISX:LBX1:LBX2:LHX1:LHX2:LHX3:LHX4:LHX5:LHX6:LHX8:LHX9:LMX1A:LMX1B:MEOX1:MIXL1:MNX1:MSX1:MSX2:NKX1-1:NKX1-2:NOBOX:NOTO:OTP:PDX1:PHOX2A:PHOX2B:PROP1:PRRX1:PRRX2:RAX:RAX2:SEBOX:SHOX:SHOX2:UNCX:VAX1:VAX2:VSX1:VSX2:ZFHX2	YTAATTR	1	3	0.0196078	0.00696056	0.346471
M09207_2.00:ALX1:ALX3:ALX4:ARX:BARX1:BARX2:BSX:DLX2:DLX3:DRGX:EMX1:EMX2:EN1:EN2:ESX1:EVX1:EVX2:GBX1:GBX2:GSX1:GSX2:HESX1:HOXA2:HOXA3:HOXB2:HOXB3:HOXD3:ISX:LBX1:LBX2:LHX1:LHX2:LHX3:LHX4:LHX5:LHX6:LHX8:LHX9:LMX1A:LMX1B:MEOX1:MIXL1:MNX1:MSX1:MSX2:NKX1-1:NKX1-2:NOBOX:NOTO:OTP:PDX1:PHOX2A:PHOX2B:PROP1:PRRX1:PRRX2:RAX:RAX2:SEBOX:SHOX:SHOX2:UNCX:VAX1:VAX2:VSX1:VSX2:ZFHX2	YTAATTR	1	3	0.0196078	0.00696056	0.346471
M09609_2.00:AR:NR3C1:NR3C2:PGR	CCAGGAACAG	1	3	0.0196078	0.00696056	0.346471
M09806_2.00:TFAP4	CWCAGCTGGT	1	3	0.0196078	0.00696056	0.346471
M09833_2.00:BHLHE40:BHLHE41	SNTCACGTGS	1	3	0.0196078	0.00696056	0.346471
M10146_2.00:YY1	GCCATBTTK	1	3	0.0196078	0.00696056	0.346471
M10225_2.00:PRDM16	GARGAT	1	3	0.0196078	0.00696056	0.346471
M10412_2.00:YBX1:YBX2:YBX3	VCWGCCAATCW	1	3	0.0196078	0.00696056	0.346471
M10417_2.00:ONECUT1:ONECUT2:ONECUT3	TCAATA	1	3	0.0196078	0.00696056	0.346471
M10500_2.00:EHF:ELF1:ELF2:ELF3:ELF4:ELF5:ETV6:ETV7:FEV	BTTCCTGC	1	3	0.0196078	0.00696056	0.346471
M10745_2.00:NKX2-1:NKX2-2:NKX2-3:NKX2-4:NKX2-5:NKX2-6:NKX2-8	SHCACTTGAAR	1	3	0.0196078	0.00696056	0.346471
M10766_2.00:ALX1:ALX3:ALX4:ARX:DRGX:EN1:EN2:ESX1:GBX1:GBX2:ISX:LHX2:LHX3:LHX4:LHX6:LHX9:LMX1A:LMX1B:MIXL1:MSX1:MSX2:NOBOX:OTP:PDX1:PHOX2A:PHOX2B:PROP1:PRRX1:PRRX2:RAX:RAX2:SEBOX:SHOX:SHOX2:UNCX:VAX1:VAX2:VSX1:VSX2	TAATTG	1	3	0.0196078	0.00696056	0.346471
M10820_2.00:POU2F2	ATTTGCA	1	3	0.0196078	0.00696056	0.346471
M11184_2.00:NR1D1:NR1D2:NR2C1:NR2C2:NR2F1:NR2F2:NR2F6:NR6A1:PPARA:PPARD:PPARG:RARA:RARB:RARG:RORA:RORB:RORC:RXRA:RXRB:RXRG	TGACCTY	1	3	0.0196078	0.00696056	0.346471
M11222_2.00:NFATC1:NFATC2:NFATC3:NFATC4	GGAAAAWNTN	1	3	0.0196078	0.00696056	0.346471
M11232_2.00:NFATC1:NFATC2:NFATC3:NFATC4	TGGAAAAWN	1	3	0.0196078	0.00696056	0.346471
M11233_2.00:NFATC1:NFATC2:NFATC3:NFATC4	WNMNWTTTTCCW	1	3	0.0196078	0.00696056	0.346471
M11254_2.00:RUNX1:RUNX2:RUNX3	TGTGGTBNV	1	3	0.0196078	0.00696056	0.346471
M11301_2.00:SOX1:SOX10:SOX11:SOX12:SOX13:SOX14:SOX15:SOX17:SOX18:SOX2:SOX21:SOX3:SOX30:SOX4:SOX5:SOX6:SOX7:SOX8:SOX9:SRY	ACAAAGARYTC	1	3	0.0196078	0.00696056	0.346471
M11325_2.00:SOX1:SOX10:SOX11:SOX12:SOX13:SOX14:SOX15:SOX17:SOX18:SOX2:SOX21:SOX3:SOX30:SOX4:SOX5:SOX6:SOX7:SOX8:SOX9:SRY	VACAATDGA	1	3	0.0196078	0.00696056	0.346471
M11403_2.00:TEAD2:TEAD3:TEAD4	CCCCGCCCCCV	1	3	0.0196078	0.00696056	0.346471
M11430_2.00:GTF2B	YTTTCTGMSA	1	3	0.0196078	0.00696056	0.346471
M00153_2.00:E2F1:E2F2:E2F3:E2F4:E2F5:E2F6	DWDGGCGCBN	0	7	0	0.0162413	0.35925
M00164_2.00:FOXC1:FOXC2:FOXD1:FOXD2:FOXD3:FOXD4:FOXD4L1:FOXD4L3:FOXD4L4:FOXD4L5:FOXD4L6:FOXE1:FOXE3:FOXF1:FOXF2:FOXG1:FOXI1:FOXI3:FOXL1:FOXL2:FOXS1	WDWRTAAACA	0	7	0	0.0162413	0.35925
M00231_2.00:EGR1:EGR2:EGR3	CCCMCGCA	0	7	0	0.0162413	0.35925
M00251_2.00:ZNF655	NATGCTAMN	0	7	0	0.0162413	0.35925
M00293_2.00:HOXA13:HOXB13:HOXC13:HOXD13	DTTTATDRBN	0	7	0	0.0162413	0.35925
M00295_2.00:HOXA13:HOXB13:HOXC13:HOXD13	DTTTATDRB	0	7	0	0.0162413	0.35925
M00299_2.00:HOXA13:HOXB13:HOXC13:HOXD13	DTTTATDRB	0	7	0	0.0162413	0.35925
M00300_2.00:HOXA13:HOXB13:HOXC13:HOXD13	TTTTATTA	0	7	0	0.0162413	0.35925
M00403_2.00:ALX1:ALX3:ALX4:ARX:BARHL1:BARHL2:BARX1:BARX2:BSX:DLX1:DLX2:DLX3:DLX4:DLX5:DLX6:DRGX:EMX1:EMX2:EN1:EN2:ESX1:EVX1:EVX2:GBX1:GBX2:GSX1:GSX2:HESX1:HOXA1:HOXA2:HOXA3:HOXA4:HOXA5:HOXB1:HOXB2:HOXB3:HOXB4:HOXB5:HOXC4:HOXC5:HOXD1:HOXD3:HOXD4:ISX:LHX1:LHX3:LHX4:LHX5:MEOX1:MEOX2:MIXL1:MNX1:MSX1:MSX2:NANOG:NANOGP8:NKX1-1:NKX1-2:NOTO:OTP:PDX1:PHOX2A:PHOX2B:PROP1:PRRX1:PRRX2:RAX:RAX2:SEBOX:SHOX:SHO…	NTAATKABN	0	7	0	0.0162413	0.35925
M00417_2.00:ALX1:ALX3:ALX4:ARX:BARX1:BARX2:DRGX:EMX1:EMX2:EN1:EN2:ESX1:GBX1:GBX2:GSX1:GSX2:HESX1:HOXA2:HOXA3:HOXA4:HOXA5:HOXB2:HOXB3:HOXB4:HOXB5:HOXC4:HOXC5:HOXD3:HOXD4:ISX:LHX2:LHX3:LHX4:LHX6:LHX8:LHX9:LMX1A:LMX1B:MEOX1:MIXL1:MNX1:MSX1:MSX2:NKX1-1:NKX1-2:NOBOX:NOTO:OTP:PDX1:PHOX2A:PHOX2B:PROP1:PRRX1:PRRX2:RAX:RAX2:SEBOX:SHOX:SHOX2:UNCX:VAX1:VAX2:VSX1:VSX2:ZFHX2	NYTAATTA	0	7	0	0.0162413	0.35925
M00420_2.00:DBX2:NKX3-1:NKX3-2	YTAAGTGSNN	0	7	0	0.0162413	0.35925
M00482_2.00:ALX1:ALX3:ALX4:ARX:DRGX:EN1:EN2:ESX1:HESX1:ISX:LHX2:LHX3:LHX4:LHX6:LHX8:LHX9:LMX1A:LMX1B:MIXL1:NOBOX:OTP:PHOX2A:PHOX2B:PROP1:PRRX1:PRRX2:RAX:RAX2:SEBOX:SHOX:SHOX2:UNCX:VSX1:VSX2:ZFHX2	WAATTAR	0	7	0	0.0162413	0.35925
M00490_2.00:CRX:DMBX1:GSC:OTX1:OTX2:TPRX1	NTAATCCNN	0	7	0	0.0162413	0.35925
M00526_2.00:BARHL1:BARHL2:EMX1:EMX2:HMX1:HMX2:HMX3:HOXA4:HOXB4:HOXC4:HOXD4:LBX2:NKX1-1:NKX1-2:TLX1:TLX2:TLX3:VAX1:VAX2:VENTX	ATTAATTA	0	7	0	0.0162413	0.35925
M00542_2.00:PAX4	YNAATTAN	0	7	0	0.0162413	0.35925
M00554_2.00:HOXA10:HOXA11:HOXA6:HOXA9:HOXB6:HOXB8:HOXB9:HOXC10:HOXC11:HOXC12:HOXC5:HOXC6:HOXC8:HOXC9:HOXD10:HOXD11:HOXD12:HOXD8:HOXD9	WTTWATKRCN	0	7	0	0.0162413	0.35925
M01245_2.00:HOXA11:HOXA6:HOXA7:HOXB6:HOXB7:HOXB8:HOXC11:HOXC6:HOXC8:HOXD11:HOXD8	TTTTATKRYH	0	7	0	0.0162413	0.35925
M01504_2.00:DLX3	NTAATTRN	0	7	0	0.0162413	0.35925
M01506_2.00:LHX9	HTAATTARB	0	7	0	0.0162413	0.35925
M01551_2.00:ALX1:ALX3:ALX4:ARX:DRGX:EN1:EN2:ESX1:GBX1:GBX2:HESX1:ISX:MIXL1:MSX1:MSX2:NOBOX:OTP:PHOX2A:PHOX2B:PROP1:PRRX1:PRRX2:RAX:RAX2:SEBOX:SHOX:SHOX2:UNCX:VSX1:VSX2	BTAATWWAW	0	7	0	0.0162413	0.35925
M02179_2.00:ALX1:ALX3:ALX4:ARX:BARHL1:BARHL2:BARX1:BARX2:BSX:DLX1:DLX2:DLX3:DLX4:DLX5:DLX6:DRGX:EMX1:EMX2:EN1:EN2:ESX1:GBX1:GBX2:GSX1:GSX2:HMX1:HMX2:HMX3:HOXA1:HOXA2:HOXA3:HOXA4:HOXA5:HOXB1:HOXB2:HOXB3:HOXB4:HOXB5:HOXC4:HOXC5:HOXD1:HOXD3:HOXD4:ISL1:ISL2:LHX2:LHX3:LHX4:LHX9:LMX1A:LMX1B:MEOX1:MIXL1:MNX1:MSX1:MSX2:NKX1-1:NKX1-2:NOBOX:NOTO:OTP:PDX1:PHOX2A:PHOX2B:PROP1:PRRX1:PRRX2:RAX:RAX2:SEBOX:SHOX:…	NNTAATTRN	0	7	0	0.0162413	0.35925
M02236_2.00:POU3F3	BDHATTANN	0	7	0	0.0162413	0.35925
M02873_2.00:SNAI2	VCACCTGYH	0	7	0	0.0162413	0.35925
M03034_2.00:FOXC1:FOXC2:FOXD1:FOXD2:FOXD3:FOXD4:FOXD4L1:FOXD4L3:FOXD4L4:FOXD4L5:FOXD4L6:FOXE1:FOXE3:FOXF1:FOXF2:FOXG1:FOXI1:FOXI3:FOXL1:FOXL2:FOXS1	RTAAACA	0	7	0	0.0162413	0.35925
M03063_2.00:GATA1:GATA2:GATA3:GATA4:GATA5:GATA6	AGATAAGR	0	7	0	0.0162413	0.35925
M03065_2.00:GATA1:GATA2:GATA3:GATA4:GATA5:GATA6	WGATAASR	0	7	0	0.0162413	0.35925
M03066_2.00:GATA1:GATA2:GATA3:GATA4:GATA5:GATA6	AGATAASR	0	7	0	0.0162413	0.35925
M03759_2.00:GATA1:GATA2:GATA3:GATA4:GATA5:GATA6	VWGATAASR	0	7	0	0.0162413	0.35925
M04879_2.00:GATA1:GATA2:GATA3:GATA4:GATA5:GATA6	RYGATAASR	0	7	0	0.0162413	0.35925
M05160_2.00:SIX3:SIX6	NDYGATACGY	0	7	0	0.0162413	0.35925
M05792_2.00:SOX1:SOX10:SOX11:SOX12:SOX13:SOX14:SOX15:SOX17:SOX18:SOX2:SOX21:SOX3:SOX30:SOX4:SOX5:SOX6:SOX7:SOX8:SOX9:SRY	SCATTGTB	0	7	0	0.0162413	0.35925
M05898_2.00:SOX1:SOX10:SOX11:SOX12:SOX13:SOX14:SOX15:SOX17:SOX18:SOX2:SOX21:SOX3:SOX30:SOX4:SOX5:SOX6:SOX7:SOX8:SOX9:SRY	AACAATRG	0	7	0	0.0162413	0.35925
M06298_2.00:CRX:DMBX1:DPRX:GSC:GSC2:OTX1:OTX2:PITX1:PITX2:PITX3:TPRX1	HTAATCC	0	7	0	0.0162413	0.35925
M08320_2.00:IKZF1:IKZF2:IKZF3	TTCCCNKSC	0	7	0	0.0162413	0.35925
M08850_2.00:ZFX:ZFY	CGVGGCCTGS	0	7	0	0.0162413	0.35925
M09317_2.00:NR2C1:NR2C2:NR2F1:NR2F2:NR2F6:NR4A1:NR4A2:NR4A3:PPARD:PPARG:RARA:RARB:RARG:RORA:RORB:RORC:RXRA:RXRB:RXRG	RAAADGKCA	0	7	0	0.0162413	0.35925
M09398_2.00:SOX1:SOX10:SOX11:SOX12:SOX13:SOX14:SOX15:SOX17:SOX18:SOX2:SOX21:SOX3:SOX30:SOX4:SOX5:SOX6:SOX7:SOX8:SOX9:SRY	TTTTGTTTW	0	7	0	0.0162413	0.35925
M09408_2.00:SOX1:SOX10:SOX11:SOX12:SOX13:SOX14:SOX15:SOX17:SOX18:SOX2:SOX21:SOX3:SOX30:SOX4:SOX5:SOX6:SOX7:SOX8:SOX9:SRY	TTTTGTTTW	0	7	0	0.0162413	0.35925
M09759_2.00:TFAP2A:TFAP2B:TFAP2C:TFAP2D:TFAP2E	NGCCYCCGGSS	0	7	0	0.0162413	0.35925
M09856_2.00:ASCL1:ASCL2	HHACACCTGC	0	7	0	0.0162413	0.35925
M10234_2.00:ZNF333	ATAAT	0	7	0	0.0162413	0.35925
M10533_2.00:FOXM1	TGTTTATTT	0	7	0	0.0162413	0.35925
M10546_2.00:FOXA1:FOXA2:FOXA3:FOXB1	RCAAACAA	0	7	0	0.0162413	0.35925
M10566_2.00:FOXC1:FOXC2:FOXD1:FOXD2:FOXD3:FOXD4:FOXD4L1:FOXD4L3:FOXD4L4:FOXD4L5:FOXD4L6:FOXE1:FOXE3:FOXF1:FOXF2:FOXG1:FOXI1:FOXI2:FOXI3:FOXJ3:FOXL1:FOXL2:FOXS1	AAACAAAR	0	7	0	0.0162413	0.35925
M10601_2.00:TRPS1	TATCTM	0	7	0	0.0162413	0.35925
M10711_2.00:NKX6-1:NKX6-2:NKX6-3	RWADTAAWTANN	0	7	0	0.0162413	0.35925
M10742_2.00:NKX2-1:NKX2-2:NKX2-3:NKX2-4:NKX2-5:NKX2-6:NKX2-8	TYAAGTG	0	7	0	0.0162413	0.35925
M11100_2.00:ESR1:ESR2:ESRRA:ESRRB:ESRRG:NR1H2:NR1H3:NR2C2:NR2F1:NR2F2:NR2F6:RARA:RARB:RARG:RORA:RORB:RORC	TGACCYV	0	7	0	0.0162413	0.35925
M11141_2.00:NR1D2:NR2C1:NR2C2:NR2F1:NR2F2:NR2F6:NR4A1:PPARA:PPARD:PPARG:RARA:RARB:RARG:RORA:RORB:RORC:RXRA:RXRB:RXRG:THRA	AGGTCAG	0	7	0	0.0162413	0.35925
M11323_2.00:SOX1:SOX10:SOX11:SOX12:SOX13:SOX14:SOX15:SOX17:SOX18:SOX2:SOX21:SOX3:SOX30:SOX4:SOX5:SOX6:SOX7:SOX8:SOX9:SRY	AACAAT	0	7	0	0.0162413	0.35925
M09637_2.00:SMAD1:SMAD3:SMAD9	BCAGACWA	1	20	0.0196078	0.0464037	0.375374
M11392_2.00:TBP:TBPL2	TTTATAC	1	20	0.0196078	0.0464037	0.375374
M01753_2.00:MAX	VCACGTGGN	3	15	0.0588235	0.0348028	0.392254
M00056_2.00:ALX1:ALX3:ALX4:ARX:DRGX:EN1:EN2:ESX1:GBX1:GBX2:HESX1:ISX:MIXL1:MSX1:MSX2:NOBOX:OTP:PHOX2A:PHOX2B:PROP1:PRRX1:PRRX2:RAX:RAX2:SEBOX:SHOX:SHOX2:UNCX:VSX1:VSX2	TAATAAAT	0	6	0	0.0139211	0.396496
M00113_2.00:TFAP2A:TFAP2B:TFAP2C:TFAP2D:TFAP2E	YGCCCGAGGC	0	6	0	0.0139211	0.396496
M00130_2.00:PLAGL1	NGGGCCCCHN	0	6	0	0.0139211	0.396496
M00249_2.00:WT1	NCTCCCCCGCN	0	6	0	0.0139211	0.396496
M00250_2.00:ZNF655	NATGCTAMNN	0	6	0	0.0139211	0.396496
M00314_2.00:CRX:DMBX1:DPRX:GSC:GSC2:OTX1:OTX2:PITX1:PITX2:PITX3:TPRX1	HTAATCCH	0	6	0	0.0139211	0.396496
M00320_2.00:NKX2-1:NKX2-2:NKX2-3:NKX2-4:NKX2-5:NKX2-6:NKX2-8	NTYAAGTGG	0	6	0	0.0139211	0.396496
M00347_2.00:PAX4	YNWATTA	0	6	0	0.0139211	0.396496
M00389_2.00:HOXA13:HOXB13:HOXC13:HOXD13	TTTTATDRGN	0	6	0	0.0139211	0.396496
M00390_2.00:HOXA10:HOXA11:HOXA9:HOXB9:HOXC10:HOXC11:HOXC12:HOXC9:HOXD10:HOXD11:HOXD12:HOXD9	WTTTAYGABN	0	6	0	0.0139211	0.396496
M00409_2.00:ARX:BARHL1:BARHL2:BARX1:BARX2:BSX:DLX1:DLX2:DLX3:DLX4:DLX5:DLX6:EN1:EN2:GBX1:GBX2:GSX1:GSX2:HOXA1:HOXA2:HOXA3:HOXB1:HOXB2:HOXB3:HOXD1:HOXD3:ISX:LHX1:LHX5:MEOX1:MNX1:MSX1:MSX2:NANOG:NANOGP8:NKX1-1:NKX1-2:PDX1:PROP1:SHOX:SHOX2:UNCX:VAX1:VAX2:VSX2	NTAATTRN	0	6	0	0.0139211	0.396496
M00410_2.00:HOXA10:HOXA11:HOXA5:HOXA6:HOXA7:HOXA9:HOXB5:HOXB6:HOXB8:HOXB9:HOXC10:HOXC11:HOXC5:HOXC6:HOXC8:HOXC9:HOXD10:HOXD11:HOXD8:HOXD9	TTTTATKRCN	0	6	0	0.0139211	0.396496
M00411_2.00:CRX:DMBX1:DPRX:GSC:GSC2:OTX1:OTX2:PITX1:PITX2:PITX3:TPRX1	NNTAATCCN	0	6	0	0.0139211	0.396496
M00421_2.00:HOXA10:HOXA11:HOXA6:HOXA9:HOXB6:HOXB8:HOXB9:HOXC10:HOXC11:HOXC12:HOXC6:HOXC8:HOXC9:HOXD10:HOXD11:HOXD12:HOXD8:HOXD9	TTAATGAC	0	6	0	0.0139211	0.396496
M00424_2.00:ALX1:ALX3:ALX4:ARX:DRGX:ESX1:GBX1:GBX2:ISX:MIXL1:OTP:PHOX2A:PHOX2B:PROP1:PRRX1:PRRX2:RAX:RAX2:SEBOX:SHOX:SHOX2:UNCX:VSX1:VSX2	NYTAATTA	0	6	0	0.0139211	0.396496
M00473_2.00:HOXA13:HOXB13:HOXC13:HOXD13	WTTTAYDRG	0	6	0	0.0139211	0.396496
M00496_2.00:NKX2-1:NKX2-2:NKX2-3:NKX2-4:NKX2-5:NKX2-6:NKX2-8	TYAAGTGSNY	0	6	0	0.0139211	0.396496
M00498_2.00:ALX1:ALX3:ALX4:ARX:BARX1:BARX2:BSX:DLX1:DLX2:DLX3:DLX4:DLX5:DLX6:DRGX:EMX1:EMX2:EN1:EN2:ESX1:EVX1:EVX2:GBX1:GBX2:GSX1:GSX2:HESX1:HOXA1:HOXA2:HOXA3:HOXB1:HOXB2:HOXB3:HOXD3:ISX:LBX1:LBX2:LHX1:LHX2:LHX3:LHX4:LHX5:LHX6:LHX8:LHX9:LMX1A:LMX1B:MEOX1:MIXL1:MNX1:MSX1:MSX2:NKX1-1:NKX1-2:NOBOX:NOTO:OTP:PDX1:PHOX2A:PHOX2B:PROP1:PRRX1:PRRX2:RAX:RAX2:SEBOX:SHOX:SHOX2:UNCX:VAX1:VAX2:VSX1:VSX2:ZFHX2:…	TAATTRR	0	6	0	0.0139211	0.396496
M00563_2.00:SIX1:SIX2:SIX4:SIX5	NTGAYACBN	0	6	0	0.0139211	0.396496
M00632_2.00:SP1	NYMCGCCCCY	0	6	0	0.0139211	0.396496
M00758_2.00:ATF3:JDP2	BGATGACGN	0	6	0	0.0139211	0.396496
M00765_2.00:SP1:SP3:SP4:SP5:SP8:SP9	CCCGCCCCC	0	6	0	0.0139211	0.396496
M00819_2.00:ESR1:ESR2:NR1D1:NR1D2:NR1H2:NR1H3:NR1H4:NR2C1:NR2C2:NR2F1:NR2F2:NR2F6:NR4A1:NR4A2:NR4A3:NR5A1:NR5A2:NR6A1:PPARA:PPARD:PPARG:RARA:RARB:RARG:RORA:RORB:RORC:RXRA:RXRB:RXRG:THRA:THRB	NKRGGTCA	0	6	0	0.0139211	0.396496
M01172_2.00:VEZF1	CCCCCCMCWW	0	6	0	0.0139211	0.396496
M01503_2.00:DLX3	HTAATTAB	0	6	0	0.0139211	0.396496
M01694_2.00:HMGA1:HMGA2	NDAWWWWTHN	0	6	0	0.0139211	0.396496
M01814_2.00:MAF:MAFA:MAFB:MAFG:MAFK	GTCAGCANDW	0	6	0	0.0139211	0.396496
M01849_2.00:ALX1:ALX3:ALX4:ARX:DRGX:PHOX2A:PHOX2B:PROP1:SHOX:SHOX2:UNCX:VSX1:VSX2:ZFHX3	NNTAATKAV	0	6	0	0.0139211	0.396496
M01862_2.00:SP1:SP3:SP4:SP5:SP8:SP9	NCCGCCCCC	0	6	0	0.0139211	0.396496
M02081_2.00:HOXA13:HOXB13:HOXC13:HOXD13	TTTTATTA	0	6	0	0.0139211	0.396496
M02101_2.00:ALX1:ALX3:ALX4:ARX:DRGX:EMX1:EMX2:EN1:EN2:ESX1:GBX1:GBX2:GSX1:GSX2:HOXA1:HOXA2:HOXA3:HOXA4:HOXA5:HOXB1:HOXB2:HOXB3:HOXB4:HOXB5:HOXC4:HOXC5:HOXD3:HOXD4:ISL1:ISL2:ISX:LHX2:LHX3:LHX4:LHX9:MNX1:NKX1-1:NKX1-2:NOTO:OTP:PDX1:PHOX2A:PHOX2B:PROP1:PRRX1:PRRX2:RAX:RAX2:SEBOX:SHOX:SHOX2:UNCX:VAX1:VAX2:VSX1:VSX2	NYTAATTARN	0	6	0	0.0139211	0.396496
M02260_2.00:IRF5:IRF6	RCCGAAACYN	0	6	0	0.0139211	0.396496
M02520_2.00:LIN54	ATTTAAAY	0	6	0	0.0139211	0.396496
M02525_2.00:LIN54	NATTTAAATN	0	6	0	0.0139211	0.396496
M02717_2.00:SOX1:SOX10:SOX11:SOX12:SOX13:SOX14:SOX15:SOX17:SOX18:SOX2:SOX21:SOX3:SOX30:SOX4:SOX5:SOX6:SOX7:SOX8:SOX9:SRY	KTAAACAAT	0	6	0	0.0139211	0.396496
M02805_2.00:FIGLA	AMCACCTGKT	0	6	0	0.0139211	0.396496
M03221_2.00:HOXA10:HOXA4:HOXA5:HOXA6:HOXA7:HOXA9:HOXB4:HOXB5:HOXB6:HOXB7:HOXB8:HOXB9:HOXC10:HOXC4:HOXC5:HOXC6:HOXC8:HOXC9:HOXD10:HOXD4:HOXD8:HOXD9:MNX1:PDX1	RMTAATTARC	0	6	0	0.0139211	0.396496
M03228_2.00:HOXA10:HOXA11:HOXA6:HOXA9:HOXB6:HOXB8:HOXB9:HOXC10:HOXC11:HOXC12:HOXC6:HOXC8:HOXC9:HOXD10:HOXD11:HOXD12:HOXD8:HOXD9	TTTTTATGGS	0	6	0	0.0139211	0.396496
M03275_2.00:HOXA10:HOXA11:HOXA9:HOXB9:HOXC10:HOXC11:HOXC12:HOXC9:HOXD10:HOXD11:HOXD12:HOXD9	NTTTTATKRCY	0	6	0	0.0139211	0.396496
M04125_2.00:ARNTL	NKCACRTGAC	0	6	0	0.0139211	0.396496
M04876_2.00:GATA1:GATA2:GATA3:GATA4:GATA5:GATA6	NWGATAASRN	0	6	0	0.0139211	0.396496
M04929_2.00:CRX:DMBX1:DPRX:GSC:GSC2:OTX1:OTX2:PITX1:PITX2:PITX3:TPRX1	BTAATCCN	0	6	0	0.0139211	0.396496
M05063_2.00:ALX1:ALX3:ALX4:ARX:DRGX:EMX1:EMX2:EN1:EN2:ESX1:GBX1:GBX2:GSX1:GSX2:HESX1:HOXA2:HOXA3:HOXB2:HOXB3:HOXD3:ISX:LHX1:LHX2:LHX3:LHX4:LHX5:LHX6:LHX8:LHX9:LMX1A:LMX1B:MIXL1:MNX1:MSX1:MSX2:NOBOX:NOTO:OTP:PDX1:PHOX2A:PHOX2B:PROP1:PRRX1:PRRX2:RAX:RAX2:SEBOX:SHOX:SHOX2:UNCX:VAX1:VAX2:VSX1:VSX2:ZFHX2	KTAATTAS	0	6	0	0.0139211	0.396496
M05099_2.00:BARX1:BARX2:BSX:DLX1:DLX2:DLX3:DLX4:DLX5:DLX6:EN1:EN2:EVX1:EVX2:GBX1:GBX2:GSX1:GSX2:HOXA1:HOXA2:HOXA3:HOXA4:HOXA5:HOXB1:HOXB2:HOXB3:HOXB4:HOXB5:HOXC4:HOXC5:HOXD1:HOXD3:HOXD4:MEOX1:MEOX2:MNX1:MSX1:MSX2:NANOG:NANOGP8:NKX1-1:NKX1-2:PDX1:VAX1:VAX2:VENTX	STAATTAS	0	6	0	0.0139211	0.396496
M05258_2.00:ALX1:ALX3:ALX4:ARX:BARX1:BARX2:BSX:DLX2:DLX3:DRGX:EMX1:EMX2:EN1:EN2:ESX1:EVX1:EVX2:GBX1:GBX2:GSX1:GSX2:HESX1:HOXA2:HOXA3:HOXB2:HOXB3:HOXD3:ISX:LBX1:LBX2:LHX1:LHX2:LHX3:LHX4:LHX5:LHX6:LHX8:LHX9:LMX1A:LMX1B:MEOX1:MIXL1:MNX1:MSX1:MSX2:NKX1-1:NKX1-2:NOBOX:NOTO:OTP:PDX1:PHOX2A:PHOX2B:PROP1:PRRX1:PRRX2:RAX:RAX2:SEBOX:SHOX:SHOX2:UNCX:VAX1:VAX2:VSX1:VSX2:ZFHX2	NTAAYGMN	0	6	0	0.0139211	0.396496
M05373_2.00:BARHL1:BARHL2:BSX:EMX1:EMX2:GBX1:GBX2:HMX1:HMX2:HMX3:HOXA4:HOXA5:HOXB4:HOXB5:HOXC4:HOXC5:HOXD4:LBX2:MEOX1:MEOX2:MNX1:MSX1:MSX2:NANOG:NANOGP8:PDX1:TLX1:TLX2:TLX3:VAX1:VAX2:VENTX	GKTAAGTGS	0	6	0	0.0139211	0.396496
M05386_2.00:BARX1:BARX2:BSX:EMX1:EMX2:EN1:EN2:EVX1:EVX2:GBX1:GBX2:GSX1:GSX2:HMX1:HMX2:HMX3:HOXA1:HOXA2:HOXA3:HOXA4:HOXA5:HOXA6:HOXA7:HOXB1:HOXB2:HOXB3:HOXB4:HOXB5:HOXB6:HOXB7:HOXB8:HOXC4:HOXC5:HOXC6:HOXD1:HOXD3:HOXD4:HOXD8:ISX:MEOX1:MEOX2:MNX1:NKX1-1:NKX1-2:NOTO:OTP:PDX1:TLX2:VAX1:VAX2:VENTX	BTAATGAB	0	6	0	0.0139211	0.396496
M05586_2.00:HNF4A:HNF4G:NR2E1	ADAAGTCAM	0	6	0	0.0139211	0.396496
M05669_2.00:ESR1:ESR2:NR1D1:NR1D2:NR1H2:NR1H3:NR1H4:NR2C1:NR2C2:NR2F1:NR2F2:NR2F6:NR4A1:NR6A1:PPARA:PPARD:PPARG:RARA:RARB:RARG:RORA:RORB:RORC:RXRA:RXRB:RXRG:THRA	RRGGTCAN	0	6	0	0.0139211	0.396496
M05784_2.00:SOX1:SOX10:SOX11:SOX12:SOX13:SOX14:SOX15:SOX17:SOX18:SOX2:SOX21:SOX3:SOX30:SOX4:SOX5:SOX6:SOX7:SOX8:SOX9:SRY	NCATTGTKNN	0	6	0	0.0139211	0.396496
M06117_2.00:SP1:SP3:SP5:SP6:SP8:SP9	GCCMCGCCCAC	0	6	0	0.0139211	0.396496
M06203_2.00:FOXP1:FOXP2:FOXP3:FOXP4	VVNNAAAAAAAAWSM	0	6	0	0.0139211	0.396496
M06223_2.00:CDX1:CDX2:CDX4:HOXA13:HOXC13	WTTTATTA	0	6	0	0.0139211	0.396496
M06225_2.00:CDX1:CDX2:CDX4:HOXA13:HOXC13	DTTWATTA	0	6	0	0.0139211	0.396496
M06268_2.00:SIX1:SIX2:SIX4:SIX5	ARTGATA	0	6	0	0.0139211	0.396496
M06288_2.00:NKX3-1:NKX3-2	BTTAAGTG	0	6	0	0.0139211	0.396496
M06358_2.00:HHEX	TTTAATTA	0	6	0	0.0139211	0.396496
M06359_2.00:HHEX	TTBAATTA	0	6	0	0.0139211	0.396496
M06479_2.00:ALX1:ALX3:ALX4:ARX:BARHL1:BARHL2:BARX1:BARX2:BSX:DLX1:DLX2:DLX3:DLX4:DLX5:DLX6:DRGX:EMX1:EMX2:EN1:EN2:GBX1:GBX2:GSX1:GSX2:HMX1:HMX3:HOXA1:HOXA2:HOXA3:HOXB1:HOXB2:HOXB3:HOXD1:HOXD3:ISX:LHX1:LHX5:MEOX1:MEOX2:MNX1:MSX1:MSX2:NANOG:NANOGP8:NKX1-1:NKX1-2:PDX1:PHOX2A:PHOX2B:PROP1:SHOX:SHOX2:UNCX:VAX1:VAX2:VSX1:VSX2	TAATTRC	0	6	0	0.0139211	0.396496
M06489_2.00:DBX1:DBX2:HLX	TTWATTA	0	6	0	0.0139211	0.396496
M06492_2.00:ALX1:ALX3:ALX4:ARX:DRGX:EMX1:EMX2:EN1:EN2:ESX1:GBX1:GBX2:GSX1:GSX2:HESX1:HOXA2:HOXA3:HOXB2:HOXB3:HOXD3:ISX:LHX1:LHX2:LHX3:LHX4:LHX5:LHX6:LHX8:LHX9:LMX1A:LMX1B:MIXL1:MNX1:MSX1:MSX2:NOBOX:NOTO:OTP:PDX1:PHOX2A:PHOX2B:PROP1:PRRX1:PRRX2:RAX:RAX2:SEBOX:SHOX:SHOX2:UNCX:VAX1:VAX2:VSX1:VSX2:ZFHX2	YTAATTA	0	6	0	0.0139211	0.396496
M06510_2.00:ALX1:ALX3:ALX4:ARX:BARHL1:BARHL2:DRGX:ESX1:EVX1:EVX2:GBX1:GBX2:HESX1:LBX1:LBX2:MEOX1:MEOX2:MIXL1:MSX1:MSX2:PHOX2A:PHOX2B:PROP1:PRRX1:PRRX2:RAX:RAX2:SHOX:SHOX2:TLX1:TLX3:UNCX:VSX1:VSX2	TAAYTA	0	6	0	0.0139211	0.396496
M06541_2.00:HHEX	TTTAATTA	0	6	0	0.0139211	0.396496
M08926_2.00:ZBTB7A	GMGACCCCC	0	6	0	0.0139211	0.396496
M08991_2.00:ZBTB7A	GMGACCCCC	0	6	0	0.0139211	0.396496
M09128_2.00:ISL1:ISL2:NOTO:SHOX:SHOX2:VSX1	SCTAATGGV	0	6	0	0.0139211	0.396496
M09209_2.00:ISL1:ISL2:NOTO:SHOX:SHOX2:VSX1	SCTAATGGV	0	6	0	0.0139211	0.396496
M09348_2.00:NFKB1:NFKB2	MTTTCCCT	0	6	0	0.0139211	0.396496
M09525_2.00:TFDP1:TFDP2:TFDP3	GCGCGCTA	0	6	0	0.0139211	0.396496
M09676_2.00:ALX1:ALX3:ALX4:ARX:BARHL1:BARHL2:BARX1:BARX2:BSX:DRGX:EMX1:EMX2:EN1:EN2:ESX1:EVX1:EVX2:GBX1:GBX2:GSX1:GSX2:HESX1:HMX1:HMX2:HMX3:HOXA1:HOXA2:HOXA3:HOXA4:HOXA5:HOXB1:HOXB2:HOXB3:HOXB4:HOXB5:HOXC4:HOXC5:HOXD3:HOXD4:LHX2:LHX3:LHX4:LHX9:MEOX1:MEOX2:MIXL1:MNX1:MSX1:MSX2:NKX1-1:NKX1-2:NOTO:OTP:PDX1:PHOX2A:PHOX2B:PROP1:PRRX1:PRRX2:RAX:RAX2:SEBOX:SHOX:SHOX2:TLX1:TLX2:TLX3:UNCX:VAX1:VAX2:VENTX:…	TTWATGA	0	6	0	0.0139211	0.396496
M09997_2.00:CEBPA:CEBPB:CEBPE	DATTGCMHAAB	0	6	0	0.0139211	0.396496
M10002_2.00:FOS:FOSB:FOSL1:FOSL2	TGACTCAB	0	6	0	0.0139211	0.396496
M10198_2.00:EGR1:EGR2:EGR3:EGR4	HGTGGGHGGG	0	6	0	0.0139211	0.396496
M10246_2.00:SALL2	GGGTGGG	0	6	0	0.0139211	0.396496
M10271_2.00:ZBTB33	AACCTCG	0	6	0	0.0139211	0.396496
M10274_2.00:ZBTB7A	AGTGGGTSBCB	0	6	0	0.0139211	0.396496
M10284_2.00:ZBTB2	TCCTCCTSA	0	6	0	0.0139211	0.396496
M10427_2.00:CUX1:CUX2	YDDTTGAYMAATR	0	6	0	0.0139211	0.396496
M10458_2.00:E2F1:E2F2:E2F3:E2F4:E2F5:E2F6	HTTTCSCGCC	0	6	0	0.0139211	0.396496
M10532_2.00:FOXM1	AGATKGAST	0	6	0	0.0139211	0.396496
M10613_2.00:TFCP2:UBP1	BTGDCTGGDW	0	6	0	0.0139211	0.396496
M10650_2.00:ALX1:ALX3:ALX4:ARX:BARHL1:BARHL2:BARX1:BARX2:BSX:DLX1:DLX2:DLX3:DLX4:DLX5:DLX6:EN1:EN2:GBX1:GBX2:GSX1:GSX2:HOXA1:HOXA2:HOXA3:HOXB1:HOXB2:HOXB3:HOXD1:HOXD3:ISX:LHX1:LHX5:MEOX1:MNX1:MSX1:MSX2:NANOG:NANOGP8:NKX1-1:NKX1-2:PDX1:PROP1:SHOX:SHOX2:UNCX:VAX1:VAX2:VSX2	AATTAW	0	6	0	0.0139211	0.396496
M10662_2.00:CRX:DMBX1:DPRX:GSC:GSC2:OTX1:OTX2:PITX1:PITX2:PITX3:TPRX1	GATTAVA	0	6	0	0.0139211	0.396496
M10706_2.00:ALX1:ALX3:ALX4:ARX:BARHL1:BARHL2:BARX1:BARX2:BSX:DLX1:DLX2:DLX3:DLX4:DLX5:DLX6:DRGX:EMX1:EMX2:EN1:EN2:ESX1:EVX1:EVX2:GBX1:GBX2:GSX1:GSX2:HMX1:HMX2:HMX3:HOXA1:HOXA2:HOXA3:HOXA4:HOXA5:HOXA6:HOXA7:HOXB1:HOXB2:HOXB3:HOXB4:HOXB5:HOXB6:HOXB7:HOXB8:HOXC4:HOXC5:HOXC6:HOXD1:HOXD3:HOXD4:HOXD8:ISX:LHX3:LHX4:MEOX1:MEOX2:MIXL1:MNX1:MSX1:MSX2:NANOG:NANOGP8:NKX1-1:NKX1-2:NOBOX:NOTO:OTP:PDX1:PHOX2A:P…	NSDYTAATKA	0	6	0	0.0139211	0.396496
M10708_2.00:ALX1:ALX3:ALX4:ARX:BARHL1:BARHL2:BARX1:BARX2:BSX:DLX1:DLX2:DLX3:DLX4:DLX5:DLX6:DRGX:EMX1:EMX2:EN1:EN2:ESX1:EVX1:EVX2:GBX1:GBX2:GSX1:GSX2:HMX1:HMX2:HMX3:HOXA1:HOXA2:HOXA3:HOXA4:HOXA5:HOXA6:HOXA7:HOXB1:HOXB2:HOXB3:HOXB4:HOXB5:HOXB6:HOXB7:HOXB8:HOXC4:HOXC5:HOXC6:HOXD1:HOXD3:HOXD4:HOXD8:ISX:LHX3:LHX4:MEOX1:MEOX2:MIXL1:MNX1:MSX1:MSX2:NANOG:NANOGP8:NKX1-1:NKX1-2:NOBOX:NOTO:OTP:PDX1:PHOX2A:P…	CATTAR	0	6	0	0.0139211	0.396496
M10731_2.00:DBX2:NKX3-1:NKX3-2	NCACTTAKTCN	0	6	0	0.0139211	0.396496
M10760_2.00:HMBOX1:HNF1A:HNF1B	GGGGTCAG	0	6	0	0.0139211	0.396496
M10859_2.00:HSF1:HSF2:HSF4	VGAABNTTCK	0	6	0	0.0139211	0.396496
M11086_2.00:NR1H2:NR1H3:NR1H4:NR2C1:NR2C2:NR2F1:NR2F2:NR2F6:RARA:RARB:RARG:RORA:RORB:RORC:RXRA:RXRB:RXRG:VDR	AGGTCAY	0	6	0	0.0139211	0.396496
M11121_2.00:AR:NR3C1:NR3C2:PGR	AGAACAD	0	6	0	0.0139211	0.396496
M11175_2.00:ESR1:ESR2:NR1D1:NR1D2:NR1H2:NR1H3:NR1H4:NR2C1:NR2C2:NR2F1:NR2F2:NR2F6:NR4A1:NR6A1:PPARA:PPARD:PPARG:RARA:RARB:RARG:RORA:RORB:RORC:RXRA:RXRB:RXRG:THRA	CCMGGAA	0	6	0	0.0139211	0.396496
M11177_2.00:ESR1:ESR2:NR1D1:NR1D2:NR1H2:NR1H3:NR1H4:NR2C1:NR2C2:NR2F1:NR2F2:NR2F6:NR4A1:NR6A1:PPARA:PPARD:PPARG:RARA:RARB:RARG:RORA:RORB:RORC:RXRA:RXRB:RXRG:THRA	STGACCTTT	0	6	0	0.0139211	0.396496
M11287_2.00:SMAD1:SMAD3:SMAD5:SMAD9	BGGCAGACA	0	6	0	0.0139211	0.396496
M11318_2.00:LEF1:TCF7:TCF7L1:TCF7L2	CCTTTGAA	0	6	0	0.0139211	0.396496
M11390_2.00:TBP:TBPL2	TATAAATW	0	6	0	0.0139211	0.396496
M00060_2.00:HSF2:HSF4	NNNTTCYAY	2	9	0.0392157	0.0208817	0.407057
M00124_2.00:ATF1:CREB1:CREM	NNTKACGNDD	2	9	0.0392157	0.0208817	0.407057
M00206_2.00:SOX1:SOX10:SOX11:SOX12:SOX13:SOX14:SOX15:SOX17:SOX18:SOX2:SOX21:SOX3:SOX30:SOX4:SOX5:SOX6:SOX7:SOX8:SOX9:SRY	NDAACAAT	2	9	0.0392157	0.0208817	0.407057
M00230_2.00:EGR2	MCRCCCMCCC	2	9	0.0392157	0.0208817	0.407057
M00456_2.00:IRX2:IRX4:IRX5	NNDACAH	2	9	0.0392157	0.0208817	0.407057
M00869_2.00:HSF1	GAANSTTCB	2	9	0.0392157	0.0208817	0.407057
M01716_2.00:MNT	NCACGTGNN	2	9	0.0392157	0.0208817	0.407057
M01919_2.00:CXXC1	NNNSCGG	2	9	0.0392157	0.0208817	0.407057
M02902_2.00:HIC2	RTGCCCACB	2	9	0.0392157	0.0208817	0.407057
M04081_2.00:MLX	TCACRTGM	2	9	0.0392157	0.0208817	0.407057
M05835_2.00:FOSL2	ATGASTCA	2	9	0.0392157	0.0208817	0.407057
M10524_2.00:FOXP3	BHKAAAACAVAD	2	9	0.0392157	0.0208817	0.407057
M10577_2.00:GATA1:GATA2:GATA3:GATA4:GATA5:GATA6	SSNGATDGBK	2	9	0.0392157	0.0208817	0.407057
M10885_2.00:IRF4:IRF8	RGGAAGTGA	2	9	0.0392157	0.0208817	0.407057
M11364_2.00:STAT6	TAWTTCCD	2	9	0.0392157	0.0208817	0.407057
M00361_2.00:POU4F3	WTATTAAT	1	19	0.0196078	0.0440835	0.407222
M06314_2.00:IRX2:IRX4:IRX5	ATAACA	1	19	0.0196078	0.0440835	0.407222
M10010_2.00:MAF:MAFA:MAFB:MAFG:MAFK:NRL	TCAGCAG	1	19	0.0196078	0.0440835	0.407222
M10778_2.00:HOXA10:HOXA5:HOXA6:HOXA7:HOXA9:HOXB4:HOXB5:HOXB6:HOXB7:HOXB8:HOXB9:HOXC10:HOXC5:HOXC6:HOXC8:HOXC9:HOXD10:HOXD8:HOXD9	GKAAATWWWW	1	19	0.0196078	0.0440835	0.407222
M01674_2.00:HMGA1:HMGA2	RNAAAWHAR	2	30	0.0392157	0.0696056	0.409759
M01678_2.00:HMGA1:HMGA2	ADARTAAW	3	40	0.0588235	0.0928074	0.420758
M00123_2.00:MAF:MAFA:MAFB:MAFG:MAFK	YHDGCAAWWN	0	5	0	0.0116009	0.4394
M00145_2.00:ZBTB14	NRCGCGCMY	0	5	0	0.0116009	0.4394
M00161_2.00:FOXJ1:FOXJ2	ARTAAACAAAYN	0	5	0	0.0116009	0.4394
M00170_2.00:DBX2:NKX3-1:NKX3-2	TTAAGTGSNB	0	5	0	0.0116009	0.4394
M00258_2.00:FOXC1:FOXC2:FOXD1:FOXD2:FOXD3:FOXD4:FOXD4L1:FOXD4L3:FOXD4L4:FOXD4L5:FOXD4L6:FOXE1:FOXF1:FOXF2:FOXG1:FOXI1:FOXI3:FOXK2:FOXL1:FOXL2:FOXP4:FOXS1	NATAAAACAAN	0	5	0	0.0116009	0.4394
M00259_2.00:FOXC1:FOXC2:FOXD1:FOXD2:FOXD3:FOXD4:FOXD4L1:FOXD4L3:FOXD4L4:FOXD4L5:FOXD4L6:FOXE1:FOXF1:FOXF2:FOXG1:FOXI1:FOXI3:FOXK2:FOXL1:FOXL2:FOXP4:FOXS1	ATAAACAA	0	5	0	0.0116009	0.4394
M00270_2.00:CRX:DMBX1:DPRX:GSC:GSC2:OTX1:OTX2:PITX1:PITX2:PITX3:TPRX1	NTAATCC	0	5	0	0.0116009	0.4394
M00350_2.00:PAX4	CNAATTAN	0	5	0	0.0116009	0.4394
M00351_2.00:PAX4	BNNATTAN	0	5	0	0.0116009	0.4394
M00384_2.00:ALX1:ALX3:ALX4:ARX:BARHL1:BARHL2:BARX1:BARX2:BSX:DLX1:DLX2:DLX3:DLX4:DLX5:DLX6:DRGX:EMX1:EMX2:EN1:EN2:ESX1:EVX1:EVX2:GBX1:GBX2:GSX1:GSX2:HMX1:HMX2:HMX3:HOXA1:HOXA2:HOXA3:HOXA4:HOXA5:HOXB1:HOXB2:HOXB3:HOXB4:HOXB5:HOXC12:HOXC4:HOXC5:HOXD1:HOXD3:HOXD4:ISX:LBX1:LBX2:LHX1:LHX5:MEOX1:MEOX2:MIXL1:MNX1:MSX1:MSX2:NANOG:NANOGP8:NKX1-1:NKX1-2:OTP:PDX1:PHOX2A:PHOX2B:PROP1:PRRX1:PRRX2:RAX:RAX2:SEB…	NTAATKABN	0	5	0	0.0116009	0.4394
M00418_2.00:CRX:DMBX1:DPRX:GSC:GSC2:OTX1:OTX2:PITX1:PITX2:PITX3:TPRX1	NTAATCCN	0	5	0	0.0116009	0.4394
M00429_2.00:ALX1:ALX3:ALX4:ARX:BARHL1:BARHL2:BARX1:BARX2:BSX:DLX1:DLX2:DLX3:DLX4:DLX5:DLX6:DRGX:EMX1:EMX2:EN1:EN2:ESX1:EVX1:EVX2:GBX1:GBX2:GSX1:GSX2:HESX1:HMX1:HMX2:HMX3:HOXA1:HOXA2:HOXA3:HOXB1:HOXB2:HOXB3:HOXD1:HOXD3:ISX:LBX1:LBX2:LHX1:LHX2:LHX3:LHX4:LHX5:LHX9:MEOX1:MEOX2:MIXL1:MNX1:MSX1:MSX2:NANOG:NANOGP8:NKX1-1:NKX1-2:NOBOX:OTP:PDX1:PHOX2A:PHOX2B:PROP1:PRRX1:PRRX2:RAX:RAX2:SEBOX:SHOX:SHOX2:UNC…	TAATTRNN	0	5	0	0.0116009	0.4394
M00467_2.00:ALX1:ALX3:ALX4:ARX:BARHL1:BARHL2:BARX1:BARX2:BSX:DLX1:DLX2:DLX3:DLX4:DLX5:DLX6:DRGX:EMX1:EMX2:EN1:EN2:ESX1:EVX1:EVX2:GBX1:GBX2:GSX1:GSX2:HESX1:HOXA2:HOXA3:HOXB2:HOXB3:HOXD3:ISX:LBX1:LBX2:LHX1:LHX2:LHX3:LHX4:LHX5:LHX6:LHX8:LHX9:LMX1A:LMX1B:MEOX1:MIXL1:MNX1:MSX1:MSX2:NKX1-1:NKX1-2:NOBOX:NOTO:OTP:PDX1:PHOX2A:PHOX2B:PROP1:PRRX1:PRRX2:RAX:RAX2:SEBOX:SHOX:SHOX2:UNCX:VAX1:VAX2:VSX1:VSX2:ZFHX…	HTAATTRR	0	5	0	0.0116009	0.4394
M00472_2.00:ALX1:ALX3:ALX4:ARX:BARX1:BARX2:BSX:DLX2:DLX3:DLX5:DRGX:EMX1:EMX2:EN1:EN2:ESX1:EVX1:EVX2:GBX1:GBX2:GSX1:GSX2:HESX1:HOXA2:HOXA3:HOXB2:HOXB3:HOXD3:ISX:LBX1:LBX2:LHX1:LHX2:LHX3:LHX4:LHX5:LHX6:LHX8:LHX9:LMX1A:LMX1B:MEOX1:MIXL1:MNX1:MSX1:MSX2:NKX1-1:NKX1-2:NOBOX:NOTO:OTP:PDX1:PHOX2A:PHOX2B:PROP1:PRRX1:PRRX2:RAX:RAX2:SEBOX:SHOX:SHOX2:UNCX:VAX1:VAX2:VSX1:VSX2:ZFHX2:ZFHX3	NTAATTRV	0	5	0	0.0116009	0.4394
M00487_2.00:ALX1:ALX3:ALX4:ARX:BARX1:BARX2:BSX:DLX2:DLX3:DLX5:DRGX:EMX1:EMX2:EN1:EN2:ESX1:EVX1:EVX2:GBX1:GBX2:GSX1:GSX2:HESX1:HOXA2:HOXA3:HOXB2:HOXB3:HOXD3:ISX:LBX1:LBX2:LHX1:LHX2:LHX3:LHX4:LHX5:LHX6:LHX8:LHX9:LMX1A:LMX1B:MEOX1:MIXL1:MNX1:MSX1:MSX2:NKX1-1:NKX1-2:NOBOX:NOTO:OTP:PDX1:PHOX2A:PHOX2B:PROP1:PRRX1:PRRX2:RAX:RAX2:SEBOX:SHOX:SHOX2:UNCX:VAX1:VAX2:VSX1:VSX2:ZFHX2:ZFHX3	NTAATTRV	0	5	0	0.0116009	0.4394
M00494_2.00:HOXA10:HOXA4:HOXA5:HOXA6:HOXA7:HOXA9:HOXB4:HOXB5:HOXB6:HOXB7:HOXB8:HOXB9:HOXC10:HOXC4:HOXC5:HOXC6:HOXC8:HOXC9:HOXD10:HOXD4:HOXD8:HOXD9:MNX1:PDX1	TTAATKRCN	0	5	0	0.0116009	0.4394
M00501_2.00:ALX1:ALX3:ALX4:ARX:BARHL1:BARHL2:BARX1:BARX2:BSX:DLX1:DLX2:DLX3:DLX4:DLX5:DLX6:DRGX:EMX1:EMX2:EN1:EN2:ESX1:EVX1:EVX2:GBX1:GBX2:GSX1:GSX2:HESX1:HMX1:HMX2:HMX3:HOXA1:HOXA2:HOXA3:HOXB1:HOXB2:HOXB3:HOXD1:HOXD3:ISX:LBX1:LBX2:LHX1:LHX2:LHX3:LHX4:LHX5:LHX9:MEOX1:MEOX2:MIXL1:MNX1:MSX1:MSX2:NANOG:NANOGP8:NKX1-1:NKX1-2:NOBOX:OTP:PDX1:PHOX2A:PHOX2B:PROP1:PRRX1:PRRX2:RAX:RAX2:SEBOX:SHOX:SHOX2:UNC…	NTAATTR	0	5	0	0.0116009	0.4394
M00792_2.00:FOXP1:FOXP2:FOXP3:FOXP4	GTAAACAA	0	5	0	0.0116009	0.4394
M01007_2.00:FOXN2:FOXN3	DNGACGCYW	0	5	0	0.0116009	0.4394
M01011_2.00:FOXN1:FOXN4	NNNGACGCNN	0	5	0	0.0116009	0.4394
M01012_2.00:FOXN1:FOXN4	NNNNGACGCN	0	5	0	0.0116009	0.4394
M01225_2.00:E2F1:E2F2:E2F3:E2F4:E2F5:E2F6	SGCGCCHWWW	0	5	0	0.0116009	0.4394
M01499_2.00:CUX2	TKATYGGYW	0	5	0	0.0116009	0.4394
M01500_2.00:CUX2	TKATCGRYW	0	5	0	0.0116009	0.4394
M01672_2.00:HMGA1:HMGA2	DATATAATTN	0	5	0	0.0116009	0.4394
M01749_2.00:BHLHA15	ACATATGG	0	5	0	0.0116009	0.4394
M01968_2.00:E2F1:E2F2:E2F3:E2F4:E2F5:E2F6	GSGCGCCAWN	0	5	0	0.0116009	0.4394
M02017_2.00:TRPS1	NNGATANN	0	5	0	0.0116009	0.4394
M02120_2.00:CRX:DMBX1:DPRX:GSC:GSC2:OTX1:OTX2:PITX1:PITX2:PITX3:TPRX1	HTAATCCB	0	5	0	0.0116009	0.4394
M02184_2.00:HHEX	NNDATTRBNN	0	5	0	0.0116009	0.4394
M02238_2.00:POU2F2:POU6F1	YTAATTAVV	0	5	0	0.0116009	0.4394
M02393_2.00:ESR1:ESR2:HNF4A:HNF4G:NR1D1:NR1D2:NR1H2:NR1H3:NR1H4:NR2C1:NR2C2:NR2F1:NR2F2:NR2F6:NR4A1:NR4A2:NR4A3:NR5A2:NR6A1:PPARA:PPARD:PPARG:RARA:RARB:RARG:RORA:RORB:RORC:RXRA:RXRB:RXRG:THRA:THRB	NRAGGTCAN	0	5	0	0.0116009	0.4394
M02396_2.00:ESR1:ESR2:HNF4A:HNF4G:NR1D1:NR1D2:NR1H2:NR1H3:NR1H4:NR2C1:NR2C2:NR2F1:NR2F2:NR2F6:NR4A1:NR4A2:NR4A3:NR5A2:NR6A1:PPARA:PPARD:PPARG:RARA:RARB:RARG:RORA:RORB:RORC:RXRA:RXRB:RXRG:THRA:THRB	NRRGGTCA	0	5	0	0.0116009	0.4394
M02398_2.00:NR1I2:NR1I3:VDR	GAGTTCAW	0	5	0	0.0116009	0.4394
M02423_2.00:ESR1:ESR2:ESRRA:ESRRB:ESRRG:NR1H2:NR1H3:NR1H4:NR2C1:NR2C2:NR2F1:NR2F2:NR2F6:NR4A1:RARA:RARB:RARG:RORA:RORB:RORC:RXRA:RXRB:RXRG	NAGGTCAH	0	5	0	0.0116009	0.4394
M02498_2.00:EOMES:TBX2:TBX20:TBX3:TBX4:TBX5	AGGTGTBA	0	5	0	0.0116009	0.4394
M02539_2.00:THAP12	NTCCCGGGCTNN	0	5	0	0.0116009	0.4394
M02738_2.00:GATA1:GATA2:GATA3:GATA4:GATA5:GATA6	GATAAGAT	0	5	0	0.0116009	0.4394
M02794_2.00:MESP1	HACACCTGBN	0	5	0	0.0116009	0.4394
M03045_2.00:FOXC1:FOXC2:FOXD1:FOXD2:FOXD3:FOXD4:FOXD4L1:FOXD4L3:FOXD4L4:FOXD4L5:FOXD4L6:FOXE1:FOXE3:FOXF1:FOXF2:FOXG1:FOXI1:FOXI2:FOXI3:FOXJ3:FOXL1:FOXL2:FOXS1	GTAAAYA	0	5	0	0.0116009	0.4394
M03046_2.00:FOXC2:FOXD1:FOXD2:FOXD3:FOXG1:FOXI1:FOXI2:FOXI3:FOXJ2:FOXJ3:FOXK1:FOXK2:FOXP1:FOXP3	RTAAACAA	0	5	0	0.0116009	0.4394
M03060_2.00:FOXC1:FOXC2:FOXD1:FOXD2:FOXD3:FOXD4:FOXD4L1:FOXD4L3:FOXD4L4:FOXD4L5:FOXD4L6:FOXE1:FOXF1:FOXF2:FOXG1:FOXI1:FOXI3:FOXK2:FOXL1:FOXL2:FOXP4:FOXS1	ATAAACA	0	5	0	0.0116009	0.4394
M03119_2.00:ALX1:ALX3:ALX4:ARX:BARHL1:BARHL2:BARX1:BARX2:BSX:DLX1:DLX2:DLX3:DLX4:DLX5:DLX6:DRGX:EMX1:EMX2:EN1:EN2:ESX1:EVX1:EVX2:GBX1:GBX2:GSX1:GSX2:HMX1:HMX2:HMX3:HOXA1:HOXA2:HOXA3:HOXA4:HOXA5:HOXB1:HOXB2:HOXB3:HOXB4:HOXB5:HOXC4:HOXC5:HOXD1:HOXD3:HOXD4:ISX:LHX2:LHX3:LHX4:LHX9:MEOX1:MIXL1:MNX1:MSX1:MSX2:NKX1-1:NKX1-2:NOBOX:NOTO:OTP:PDX1:PHOX2A:PHOX2B:PROP1:PRRX1:PRRX2:RAX:RAX2:SEBOX:SHOX:SHOX2:TL…	YTAATTAC	0	5	0	0.0116009	0.4394
M03205_2.00:ALX1:ALX3:ALX4:ARX:BARX1:BARX2:BSX:DLX1:DLX2:DLX3:DLX4:DLX5:DLX6:DRGX:EMX1:EMX2:EN1:EN2:ESX1:EVX1:EVX2:GBX1:GBX2:GSX1:GSX2:HMX1:HMX3:HOXA1:HOXA2:HOXA3:HOXA4:HOXA5:HOXB1:HOXB2:HOXB3:HOXB4:HOXB5:HOXC4:HOXC5:HOXD1:HOXD3:HOXD4:ISX:LHX3:LHX4:MEOX1:MIXL1:MNX1:MSX1:MSX2:NKX1-1:NKX1-2:NOTO:OTP:PDX1:PHOX2A:PHOX2B:PROP1:PRRX1:PRRX2:RAX:RAX2:SEBOX:SHOX:SHOX2:UNCX:VAX1:VAX2:VENTX:VSX1:VSX2	NYTAATTAGD	0	5	0	0.0116009	0.4394
M03282_2.00:HOXA10:HOXA11:HOXA5:HOXA6:HOXA7:HOXA9:HOXB5:HOXB6:HOXB8:HOXB9:HOXC10:HOXC11:HOXC5:HOXC6:HOXC8:HOXC9:HOXD10:HOXD11:HOXD8:HOXD9	TTTTATGGS	0	5	0	0.0116009	0.4394
M03558_2.00:TBX2:TBX20:TBX3:TBX4:TBX5	AGGTGTGA	0	5	0	0.0116009	0.4394
M03758_2.00:GATA1:GATA2:GATA3:GATA4:GATA5:GATA6	VWGATAAGR	0	5	0	0.0116009	0.4394
M03805_2.00:ALX1:ALX3:ALX4:ARX:BARX1:BARX2:BSX:DLX1:DLX2:DLX3:DLX4:DLX5:DLX6:DRGX:EMX1:EMX2:EN1:EN2:ESX1:EVX1:EVX2:GBX1:GBX2:GSX1:GSX2:HMX1:HMX3:HOXA1:HOXA2:HOXA3:HOXA4:HOXA5:HOXA7:HOXB1:HOXB2:HOXB3:HOXB4:HOXB5:HOXB7:HOXC4:HOXC5:HOXD1:HOXD3:HOXD4:ISX:LHX2:LHX3:LHX4:LHX9:MEOX1:MEOX2:MIXL1:MNX1:MSX1:MSX2:NANOG:NANOGP8:NKX1-1:NKX1-2:NOTO:OTP:PDX1:PHOX2A:PHOX2B:PROP1:PRRX1:PRRX2:RAX:RAX2:SEBOX:SHOX:S…	STAATGAC	0	5	0	0.0116009	0.4394
M03994_2.00:TBX15:TBX18:TBX20:TBX22	RAGGTGTGAA	0	5	0	0.0116009	0.4394
M04047_2.00:TFAP2A:TFAP2B:TFAP2C:TFAP2D:TFAP2E	YSCCTSAGGSR	0	5	0	0.0116009	0.4394
M04344_2.00:MAF:MAFA:MAFB:MAFG:MAFK:NRL	HGTCAGCAN	0	5	0	0.0116009	0.4394
M04410_2.00:KLF1:KLF12:KLF2:KLF3:KLF4:KLF5:KLF6:KLF7:KLF8	VCCACRCCCH	0	5	0	0.0116009	0.4394
M04441_2.00:SNAI1	HRCACCTGCH	0	5	0	0.0116009	0.4394
M04457_2.00:KLF14:KLF16	VCCACGCCCC	0	5	0	0.0116009	0.4394
M04709_2.00:ELF1:ELF2:ELF4:ELK1:ELK3:ELK4:ERF:ERG:ETS1:ETS2:ETV1:ETV2:ETV3:ETV3L:ETV4:ETV5:FEV:FLI1:GABPA	VRCMGGAAGTR	0	5	0	0.0116009	0.4394
M04869_2.00:GATA1:GATA2:GATA3:GATA4:GATA5:GATA6	NWGATAASRN	0	5	0	0.0116009	0.4394
M04920_2.00:CRX:DMBX1:DPRX:GSC:GSC2:OTX1:OTX2:PITX1:PITX2:PITX3:TPRX1	NTAATCCB	0	5	0	0.0116009	0.4394
M04921_2.00:CRX:DMBX1:DPRX:GSC:GSC2:OTX1:OTX2:PITX1:PITX2:PITX3:TPRX1	CTAATCCB	0	5	0	0.0116009	0.4394
M05047_2.00:NKX2-1:NKX2-2:NKX2-3:NKX2-4:NKX2-5:NKX2-6:NKX2-8	STCAACGMB	0	5	0	0.0116009	0.4394
M05064_2.00:ALX1:ALX3:ALX4:ARX:DRGX:EMX1:EMX2:EN1:EN2:ESX1:GBX1:GBX2:GSX1:GSX2:HESX1:HOXA2:HOXA3:HOXB2:HOXB3:HOXD3:ISX:LHX1:LHX2:LHX3:LHX4:LHX5:LHX6:LHX8:LHX9:LMX1A:LMX1B:MIXL1:MNX1:MSX1:MSX2:NOBOX:NOTO:OTP:PDX1:PHOX2A:PHOX2B:PROP1:PRRX1:PRRX2:RAX:RAX2:SEBOX:SHOX:SHOX2:UNCX:VAX1:VAX2:VSX1:VSX2:ZFHX2	BTAATTAV	0	5	0	0.0116009	0.4394
M05068_2.00:ALX1:ALX3:ALX4:ARX:DRGX:EMX1:EMX2:EN1:EN2:ESX1:GBX1:GBX2:GSX1:GSX2:HESX1:HOXA2:HOXA3:HOXB2:HOXB3:HOXD3:ISX:LHX1:LHX2:LHX3:LHX4:LHX5:LHX6:LHX8:LHX9:LMX1A:LMX1B:MIXL1:MNX1:MSX1:MSX2:NOBOX:NOTO:OTP:PDX1:PHOX2A:PHOX2B:PROP1:PRRX1:PRRX2:RAX:RAX2:SEBOX:SHOX:SHOX2:UNCX:VAX1:VAX2:VSX1:VSX2:ZFHX2	TTAAYGAD	0	5	0	0.0116009	0.4394
M05094_2.00:SIX1:SIX2:SIX4:SIX5	NRTGATACGK	0	5	0	0.0116009	0.4394
M05095_2.00:SIX1:SIX2:SIX4:SIX5	NVYGATACGB	0	5	0	0.0116009	0.4394
M05096_2.00:SIX1:SIX2:SIX4:SIX5	NNTGATACGB	0	5	0	0.0116009	0.4394
M05127_2.00:ALX1:ALX3:ALX4:ARX:BARHL1:BARHL2:BARX1:BARX2:BSX:DLX1:DLX2:DLX3:DLX4:DLX5:DLX6:DRGX:EMX1:EMX2:EN1:EN2:ESX1:EVX1:EVX2:GBX1:GBX2:GSX1:GSX2:HESX1:HMX1:HMX2:HMX3:HOXA1:HOXA2:HOXA3:HOXA4:HOXA5:HOXA6:HOXB1:HOXB2:HOXB3:HOXB4:HOXB5:HOXB6:HOXB8:HOXC4:HOXC5:HOXC6:HOXD1:HOXD3:HOXD4:HOXD8:ISX:LHX1:LHX3:LHX4:LHX5:MEOX1:MEOX2:MIXL1:MNX1:MSX1:MSX2:NANOG:NANOGP8:NKX1-1:NKX1-2:NOTO:OTP:PDX1:PHOX2A:PHO…	YTAATGAB	0	5	0	0.0116009	0.4394
M05163_2.00:ALX1:ALX3:ALX4:ARX:BARHL1:BARHL2:BARX1:BARX2:BSX:DLX1:DLX2:DLX3:DLX4:DLX5:DLX6:DRGX:EMX1:EMX2:EN1:EN2:ESX1:EVX1:EVX2:GBX1:GBX2:GSX1:GSX2:HMX1:HMX2:HMX3:HOXA1:HOXA2:HOXA3:HOXA4:HOXA5:HOXA6:HOXA7:HOXB1:HOXB2:HOXB3:HOXB4:HOXB5:HOXB6:HOXB7:HOXB8:HOXC4:HOXC5:HOXC6:HOXD1:HOXD3:HOXD4:HOXD8:ISX:LHX3:LHX4:MEOX1:MEOX2:MIXL1:MNX1:MSX1:MSX2:NANOG:NANOGP8:NKX1-1:NKX1-2:NOBOX:NOTO:OTP:PDX1:PHOX2A:P…	CTAATTAC	0	5	0	0.0116009	0.4394
M05225_2.00:ALX1:ALX3:ALX4:ARX:BARHL1:BARHL2:BARX1:BARX2:BSX:DLX1:DLX2:DLX3:DLX4:DLX5:DLX6:DRGX:EMX1:EMX2:EN1:EN2:ESX1:EVX1:EVX2:GBX1:GBX2:GSX1:GSX2:HESX1:HMX1:HMX2:HMX3:HOXA1:HOXA2:HOXA3:HOXB1:HOXB2:HOXB3:HOXD1:HOXD3:ISX:LBX1:LBX2:LHX1:LHX2:LHX3:LHX4:LHX5:LHX9:MEOX1:MEOX2:MIXL1:MNX1:MSX1:MSX2:NANOG:NANOGP8:NKX1-1:NKX1-2:NOBOX:OTP:PDX1:PHOX2A:PHOX2B:PROP1:PRRX1:PRRX2:RAX:RAX2:SEBOX:SHOX:SHOX2:UNC…	NTAATTGS	0	5	0	0.0116009	0.4394
M05264_2.00:ALX1:ALX3:ALX4:ARX:BARX1:BARX2:BSX:DLX2:DLX3:DRGX:EMX1:EMX2:EN1:EN2:ESX1:EVX1:EVX2:GBX1:GBX2:GSX1:GSX2:HESX1:HOXA2:HOXA3:HOXB2:HOXB3:HOXD3:ISX:LBX1:LBX2:LHX1:LHX2:LHX3:LHX4:LHX5:LHX6:LHX8:LHX9:LMX1A:LMX1B:MEOX1:MIXL1:MNX1:MSX1:MSX2:NKX1-1:NKX1-2:NOBOX:NOTO:OTP:PDX1:PHOX2A:PHOX2B:PROP1:PRRX1:PRRX2:RAX:RAX2:SEBOX:SHOX:SHOX2:UNCX:VAX1:VAX2:VSX1:VSX2:ZFHX2	TTAAYGAD	0	5	0	0.0116009	0.4394
M05277_2.00:BARX1:BARX2:BSX:EMX1:EMX2:EN1:EN2:EVX1:EVX2:GBX1:GBX2:GSX1:GSX2:HMX1:HMX2:HMX3:HOXA1:HOXA2:HOXA3:HOXA4:HOXA5:HOXA6:HOXA7:HOXB1:HOXB2:HOXB3:HOXB4:HOXB5:HOXB6:HOXB7:HOXB8:HOXC4:HOXC5:HOXC6:HOXD1:HOXD3:HOXD4:HOXD8:ISX:MEOX1:MEOX2:MNX1:NKX1-1:NKX1-2:NOTO:OTP:PDX1:TLX2:VAX1:VAX2:VENTX	BTAATGAB	0	5	0	0.0116009	0.4394
M05390_2.00:ALX1:ALX3:ALX4:ARX:DRGX:EMX1:EMX2:EN1:EN2:ESX1:GBX1:GBX2:GSX1:GSX2:HOXA2:HOXA3:HOXA4:HOXA5:HOXB2:HOXB3:HOXB4:HOXB5:HOXC4:HOXC5:HOXD3:HOXD4:ISL1:ISL2:ISX:LHX2:LHX3:LHX4:LHX9:MIXL1:MNX1:NKX1-1:NKX1-2:NOTO:OTP:PDX1:PHOX2A:PHOX2B:PROP1:PRRX1:PRRX2:RAX:RAX2:SEBOX:SHOX:SHOX2:UNCX:VAX1:VAX2:VSX1:VSX2	CTAATTRG	0	5	0	0.0116009	0.4394
M05557_2.00:BORCS8-MEF2B:MEF2A:MEF2B:MEF2C:MEF2D	CYAWATWWGG	0	5	0	0.0116009	0.4394
M05753_2.00:SOX1:SOX10:SOX11:SOX12:SOX13:SOX14:SOX15:SOX17:SOX18:SOX2:SOX21:SOX3:SOX30:SOX4:SOX5:SOX6:SOX7:SOX8:SOX9:SRY	SAACAATG	0	5	0	0.0116009	0.4394
M05754_2.00:SOX1:SOX10:SOX11:SOX12:SOX13:SOX14:SOX15:SOX17:SOX18:SOX2:SOX21:SOX3:SOX30:SOX4:SOX5:SOX6:SOX7:SOX8:SOX9:SRY	CATTGTYC	0	5	0	0.0116009	0.4394
M05770_2.00:SOX1:SOX10:SOX11:SOX12:SOX13:SOX14:SOX15:SOX17:SOX18:SOX2:SOX21:SOX3:SOX30:SOX4:SOX5:SOX6:SOX7:SOX8:SOX9:SRY	CCATTGTTMN	0	5	0	0.0116009	0.4394
M05870_2.00:ALX1:ALX3:ALX4:ARX:DRGX:EN1:EN2:ESX1:ISX:LHX2:LHX3:LHX4:LHX6:LHX8:LHX9:LMX1A:LMX1B:MIXL1:OTP:PHOX2A:PHOX2B:PROP1:PRRX1:PRRX2:RAX:RAX2:SEBOX:SHOX:SHOX2:UNCX:VSX1:VSX2:ZFHX2	VYTAATTA	0	5	0	0.0116009	0.4394
M05899_2.00:ARID3A:ARID3B:ARID3C	AATCAAAM	0	5	0	0.0116009	0.4394
M06234_2.00:ALX1:ALX3:ALX4:ARX:BARHL1:BARHL2:BARX1:BARX2:BSX:DRGX:EMX1:EMX2:EN1:EN2:ESX1:EVX1:EVX2:GBX1:GBX2:GSX1:GSX2:HESX1:HMX1:HMX2:HMX3:HOXA1:HOXA2:HOXA3:HOXA4:HOXA5:HOXB1:HOXB2:HOXB3:HOXB4:HOXB5:HOXC4:HOXC5:HOXD3:HOXD4:LHX2:LHX3:LHX4:LHX9:MEOX1:MEOX2:MIXL1:MNX1:MSX1:MSX2:NKX1-1:NKX1-2:NOTO:OTP:PDX1:PHOX2A:PHOX2B:PROP1:PRRX1:PRRX2:RAX:RAX2:SEBOX:SHOX:SHOX2:TLX1:TLX2:TLX3:UNCX:VAX1:VAX2:VENTX:…	TGTCATHA	0	5	0	0.0116009	0.4394
M06242_2.00:ALX1:ALX3:ALX4:ARX:BARHL1:BARHL2:BARX1:BARX2:BSX:DLX1:DLX2:DLX3:DLX4:DLX5:DLX6:DRGX:EMX1:EMX2:EN1:EN2:ESX1:EVX1:EVX2:GBX1:GBX2:GSX1:GSX2:HESX1:HOXA1:HOXA2:HOXA3:HOXA4:HOXA5:HOXB1:HOXB2:HOXB3:HOXB4:HOXB5:HOXC4:HOXC5:HOXD1:HOXD3:HOXD4:ISX:LHX1:LHX3:LHX4:LHX5:MEOX1:MEOX2:MIXL1:MNX1:MSX1:MSX2:NANOG:NANOGP8:NKX1-1:NKX1-2:NOTO:OTP:PDX1:PHOX2A:PHOX2B:PROP1:PRRX1:PRRX2:RAX:RAX2:SEBOX:SHOX:SHO…	VYTAATTA	0	5	0	0.0116009	0.4394
M06261_2.00:BARX1:BARX2:BSX:DLX1:DLX2:DLX3:DLX4:DLX5:DLX6:EMX1:EMX2:EN1:EN2:EVX1:EVX2:GBX1:GBX2:GSX1:GSX2:HOXA1:HOXA2:HOXA3:HOXA4:HOXA5:HOXB1:HOXB2:HOXB3:HOXB4:HOXB5:HOXC4:HOXC5:HOXD1:HOXD3:HOXD4:ISX:MEOX1:MEOX2:MNX1:MSX1:MSX2:NANOG:NANOGP8:NKX1-1:NKX1-2:PDX1:PROP1:SHOX:SHOX2:UNCX:VAX1:VAX2:VENTX	TTAATTA	0	5	0	0.0116009	0.4394
M06274_2.00:HOXA10:HOXA5:HOXA6:HOXA7:HOXA9:HOXB4:HOXB5:HOXB6:HOXB7:HOXB8:HOXB9:HOXC10:HOXC5:HOXC6:HOXC8:HOXC9:HOXD10:HOXD8:HOXD9	TAATTG	0	5	0	0.0116009	0.4394
M06290_2.00:BARHL1:BARHL2:EMX1:EMX2:HMX1:HMX2:HMX3:HOXA4:HOXB4:HOXC4:HOXD4:LBX2:NKX1-1:NKX1-2:TLX1:TLX2:TLX3:VAX1:VAX2:VENTX	BTTAATKA	0	5	0	0.0116009	0.4394
M06295_2.00:ALX1:ALX3:ALX4:ARX:BARHL1:BARHL2:DRGX:ESX1:EVX1:EVX2:GBX1:GBX2:HESX1:LBX1:LBX2:MEOX1:MEOX2:MIXL1:MSX1:MSX2:PHOX2A:PHOX2B:PROP1:PRRX1:PRRX2:RAX:RAX2:SHOX:SHOX2:TLX1:TLX3:UNCX:VSX1:VSX2	GYTAATTA	0	5	0	0.0116009	0.4394
M06296_2.00:ALX1:ALX3:ALX4:ARX:BARHL1:BARHL2:DRGX:ESX1:EVX1:EVX2:GBX1:GBX2:HESX1:LBX1:LBX2:MEOX1:MEOX2:MIXL1:MSX1:MSX2:PHOX2A:PHOX2B:PROP1:PRRX1:PRRX2:RAX:RAX2:SHOX:SHOX2:TLX1:TLX3:UNCX:VSX1:VSX2	NTTAATTA	0	5	0	0.0116009	0.4394
M06326_2.00:ALX1:ALX3:ALX4:ARX:BARX1:BARX2:BSX:DLX1:DLX2:DLX3:DLX4:DLX5:DLX6:DRGX:EMX1:EMX2:EN1:EN2:ESX1:EVX1:EVX2:GBX1:GBX2:GSX1:GSX2:HESX1:HOXA1:HOXA2:HOXA3:HOXB1:HOXB2:HOXB3:HOXD3:ISX:LBX1:LBX2:LHX1:LHX2:LHX3:LHX4:LHX5:LHX6:LHX8:LHX9:LMX1A:LMX1B:MEOX1:MIXL1:MNX1:MSX1:MSX2:NKX1-1:NKX1-2:NOBOX:NOTO:OTP:PDX1:PHOX2A:PHOX2B:PROP1:PRRX1:PRRX2:RAX:RAX2:SEBOX:SHOX:SHOX2:UNCX:VAX1:VAX2:VSX1:VSX2:ZFHX2:…	TTAATT	0	5	0	0.0116009	0.4394
M06435_2.00:NR2C1:NR2C2:NR2F1:NR2F2:NR2F6:NR4A1:NR4A2:NR4A3:NR5A1:NR5A2:NR6A1:PPARA:PPARD:PPARG:RARA:RARB:RARG:RORA:RORB:RORC:RXRA:RXRB:RXRG:THRA:THRB	AAGGTCA	0	5	0	0.0116009	0.4394
M06483_2.00:ALX1:ALX3:ALX4:ARX:BARHL1:BARHL2:BARX1:BARX2:BSX:DLX1:DLX2:DLX3:DLX4:DLX5:DLX6:DRGX:EMX1:EMX2:EN1:EN2:ESX1:EVX1:EVX2:GBX1:GBX2:GSX1:GSX2:HMX1:HMX2:HMX3:HOXA1:HOXA2:HOXA3:HOXA4:HOXA5:HOXB1:HOXB2:HOXB3:HOXB4:HOXB5:HOXC4:HOXC5:HOXD1:HOXD3:HOXD4:ISX:MEOX1:MEOX2:MIXL1:MNX1:MSX1:MSX2:NANOG:NANOGP8:NKX1-1:NKX1-2:PDX1:PHOX2A:PHOX2B:PROP1:PRRX1:PRRX2:RAX:RAX2:SEBOX:SHOX:SHOX2:UNCX:VAX1:VAX2:VE…	TTAATKR	0	5	0	0.0116009	0.4394
M06516_2.00:ALX1:ALX3:ALX4:ARX:BARX1:BARX2:DRGX:EMX1:EMX2:EN1:EN2:ESX1:GBX1:GBX2:GSX1:GSX2:HESX1:HOXA2:HOXA3:HOXA4:HOXA5:HOXB2:HOXB3:HOXB4:HOXB5:HOXC4:HOXC5:HOXD3:HOXD4:ISX:LHX2:LHX3:LHX4:LHX6:LHX8:LHX9:LMX1A:LMX1B:MEOX1:MIXL1:MNX1:MSX1:MSX2:NKX1-1:NKX1-2:NOBOX:NOTO:OTP:PDX1:PHOX2A:PHOX2B:PROP1:PRRX1:PRRX2:RAX:RAX2:SEBOX:SHOX:SHOX2:UNCX:VAX1:VAX2:VSX1:VSX2:ZFHX2	TTAATTA	0	5	0	0.0116009	0.4394
M07604_2.00:ZNF222	GCTGACATB	0	5	0	0.0116009	0.4394
M07803_2.00:MYC	CACGTGSH	0	5	0	0.0116009	0.4394
M07993_2.00:HNF4G:NR1H4:NR2C1:NR2C2:NR2F1:NR2F2:NR2F6:NR4A1:NR4A2:NR4A3:NR5A1:NR5A2:NR6A1:PPARA:PPARD:PPARG:RARA:RARB:RARG:RORA:RORB:RORC:RXRA:RXRB:RXRG:THRA:THRB	AGAGGTCA	0	5	0	0.0116009	0.4394
M08213_2.00:BORCS8-MEF2B:MEF2A:MEF2B:MEF2C:MEF2D	AAAATAGC	0	5	0	0.0116009	0.4394
M08290_2.00:MAZ	CCCCCTCCC	0	5	0	0.0116009	0.4394
M08306_2.00:ZNF384	CTTTTTTTT	0	5	0	0.0116009	0.4394
M08324_2.00:OSR2	SCDGCTNCTGN	0	5	0	0.0116009	0.4394
M08711_2.00:SREBF1:SREBF2	VTCACCYSACY	0	5	0	0.0116009	0.4394
M09477_2.00:OLIG2:OLIG3	AACAKATGGY	0	5	0	0.0116009	0.4394
M09567_2.00:NKX2-1:NKX2-2:NKX2-3:NKX2-4:NKX2-5:NKX2-6:NKX2-8	TTRAGTGSYY	0	5	0	0.0116009	0.4394
M09649_2.00:EOMES:TBX2:TBX20:TBX3:TBX4:TBX5	AGGTGTCA	0	5	0	0.0116009	0.4394
M09758_2.00:TFAP2A:TFAP2B:TFAP2C:TFAP2D:TFAP2E	SGCCSCRGGCN	0	5	0	0.0116009	0.4394
M09882_2.00:SREBF1:SREBF2	VTCACCCSASG	0	5	0	0.0116009	0.4394
M09883_2.00:SREBF1:SREBF2	NSGCCACCYSMS	0	5	0	0.0116009	0.4394
M10144_2.00:YY1	NCCGCCATYTT	0	5	0	0.0116009	0.4394
M10158_2.00:CTCF	ACCTAGT	0	5	0	0.0116009	0.4394
M10171_2.00:GLIS3	CCTGCTGT	0	5	0	0.0116009	0.4394
M10294_2.00:SP1:SP3:SP4:SP5:SP8:SP9	GGGGCGGGGT	0	5	0	0.0116009	0.4394
M10453_2.00:E2F1:E2F2:E2F3:E2F4:E2F5:E2F6	TTTCGCGC	0	5	0	0.0116009	0.4394
M10459_2.00:E2F1:E2F2:E2F3:E2F4:E2F5:E2F6	GCGGGAAADA	0	5	0	0.0116009	0.4394
M10465_2.00:EBF1	CCCNGGGGNGCW	0	5	0	0.0116009	0.4394
M10479_2.00:ELF1:ELF2:ELF4:ELK1:ELK3:ELK4:ERF:ERG:ETS1:ETS2:ETV1:ETV2:ETV3:ETV3L:ETV4:ETV5:FEV:FLI1:GABPA	CTTCCTGT	0	5	0	0.0116009	0.4394
M10522_2.00:FOXP3	ATAAACAA	0	5	0	0.0116009	0.4394
M10562_2.00:FOXO4	ATAAACAANYH	0	5	0	0.0116009	0.4394
M10592_2.00:GATA1:GATA2:GATA3:GATA4:GATA5:GATA6	VHHGATAANN	0	5	0	0.0116009	0.4394
M10655_2.00:ALX1:ALX3:ALX4:ARX:DRGX:EMX1:EMX2:EN1:EN2:ESX1:GBX1:GBX2:HESX1:ISX:LHX1:LHX2:LHX3:LHX4:LHX5:LHX6:LHX8:LHX9:LMX1A:LMX1B:MIXL1:MSX1:MSX2:NOBOX:NOTO:OTP:PHOX2A:PHOX2B:PROP1:PRRX1:PRRX2:RAX:RAX2:SEBOX:SHOX:SHOX2:UNCX:VAX1:VAX2:VSX1:VSX2:ZFHX2	WATTAD	0	5	0	0.0116009	0.4394
M10697_2.00:NKX2-1:NKX2-2:NKX2-3:NKX2-4:NKX2-5:NKX2-6:NKX2-8	CMCTCAAGWGNY	0	5	0	0.0116009	0.4394
M10784_2.00:BARX1:BARX2:BSX:EMX1:EMX2:EN1:EN2:EVX1:EVX2:GBX1:GBX2:GSX1:GSX2:HESX1:HMX1:HMX2:HMX3:HOXA1:HOXA2:HOXA3:HOXA4:HOXA5:HOXA6:HOXA7:HOXB1:HOXB2:HOXB3:HOXB4:HOXB5:HOXB6:HOXB7:HOXB8:HOXC4:HOXC5:HOXC6:HOXD1:HOXD3:HOXD4:HOXD8:ISX:MEOX1:MEOX2:MNX1:NKX1-1:NKX1-2:NOTO:OTP:PDX1:TLX1:TLX3:VAX1:VAX2:VENTX	NNNNNRATTAMTNNNN	0	5	0	0.0116009	0.4394
M11052_2.00:MYB:MYBL1	RSNGNCAGTTR	0	5	0	0.0116009	0.4394
M11054_2.00:MYB:MYBL1	VYYAACTGSC	0	5	0	0.0116009	0.4394
M11258_2.00:RUNX1:RUNX2:RUNX3	TGTGGT	0	5	0	0.0116009	0.4394
M11308_2.00:SOX1:SOX10:SOX11:SOX12:SOX13:SOX14:SOX15:SOX17:SOX18:SOX2:SOX21:SOX3:SOX30:SOX4:SOX5:SOX6:SOX7:SOX8:SOX9:SRY	ACAAAGGG	0	5	0	0.0116009	0.4394
M09772_2.00:HMGA1:HMGA2	TWTTTT	2	29	0.0392157	0.0672854	0.439695
M00192_2.00:SMAD1:SMAD3:SMAD9	NNNYYAGACR	1	18	0.0196078	0.0417633	0.441962
M00205_2.00:SOX1:SOX10:SOX11:SOX12:SOX13:SOX14:SOX15:SOX17:SOX18:SOX2:SOX21:SOX3:SOX30:SOX4:SOX5:SOX6:SOX7:SOX8:SOX9:SRY	HATTGTYHNN	1	18	0.0196078	0.0417633	0.441962
M11239_2.00:RELA	BCWGGGGANTT	1	18	0.0196078	0.0417633	0.441962
M11297_2.00:SOX1:SOX10:SOX11:SOX12:SOX13:SOX14:SOX15:SOX17:SOX18:SOX2:SOX21:SOX3:SOX30:SOX4:SOX5:SOX6:SOX7:SOX8:SOX9:SRY	NACAAWG	1	18	0.0196078	0.0417633	0.441962
M00712_2.00:LEF1:TCF7:TCF7L1:TCF7L2	YYTTTGHNNN	3	16	0.0588235	0.037123	0.451392
M01750_2.00:TCF12:TCF3:TCF4	VCAGGTGBN	3	16	0.0588235	0.037123	0.451392
M00194_2.00:HBP1	NWSAATGR	1	17	0.0196078	0.0394432	0.479899
M00335_2.00:PAX2:PAX6	CRVBNNNN	1	17	0.0196078	0.0394432	0.479899
M01689_2.00:HMGA1:HMGA2	RCRRDWWWDD	1	17	0.0196078	0.0394432	0.479899
M11276_2.00:SMAD4	TGTCTGN	1	17	0.0196078	0.0394432	0.479899
M11296_2.00:SOX1:SOX10:SOX11:SOX12:SOX13:SOX14:SOX15:SOX17:SOX18:SOX2:SOX21:SOX3:SOX30:SOX4:SOX5:SOX6:SOX7:SOX8:SOX9:SRY	ACAAWGVC	1	17	0.0196078	0.0394432	0.479899
M00178_2.00:SRF	CCWWATWWGG	2	10	0.0392157	0.0232019	0.487639
M01934_2.00:DMRT3:DMRTC2	NNNWGTHN	2	10	0.0392157	0.0232019	0.487639
M02143_2.00:DRGX:ESX1:MIXL1:PRRX1:PRRX2:RAX:RAX2:SHOX:SHOX2:UNCX	NTAATTRV	2	10	0.0392157	0.0232019	0.487639
M02435_2.00:LCOR	CCVAAAWYNN	2	10	0.0392157	0.0232019	0.487639
M08452_2.00:NFYA	TTGGY	2	10	0.0392157	0.0232019	0.487639
M08900_2.00:ZIC1:ZIC2:ZIC3:ZIC4:ZIC5	GACCACCCC	2	10	0.0392157	0.0232019	0.487639
M08990_2.00:ZIC1:ZIC2:ZIC3:ZIC4:ZIC5	GACCACCCC	2	10	0.0392157	0.0232019	0.487639
M09140_2.00:CDX1:CDX2:CDX4	MCATAAAT	2	10	0.0392157	0.0232019	0.487639
M09186_2.00:CDX1:CDX2:CDX4	MCATAAAT	2	10	0.0392157	0.0232019	0.487639
M09381_2.00:NFIA:NFIB:NFIC:NFIX	GCTGCCARG	2	10	0.0392157	0.0232019	0.487639
M09808_2.00:HIF1A	SBACGTGCV	2	10	0.0392157	0.0232019	0.487639
M10889_2.00:IRF4:IRF8	GAAARTA	2	10	0.0392157	0.0232019	0.487639
M00114_2.00:TFAP2A:TFAP2B:TFAP2C:TFAP2D:TFAP2E	THGCCTSAGG	0	4	0	0.00928074	0.489658
M00128_2.00:BCL6B	NTYTTTCTAGRN	0	4	0	0.00928074	0.489658
M00160_2.00:FOXC2:FOXD1:FOXD2:FOXD3:FOXG1:FOXI1:FOXI2:FOXI3:FOXJ2:FOXJ3:FOXK1:FOXK2:FOXP1:FOXP3:FOXP4	NRTAAACAAA	0	4	0	0.00928074	0.489658
M00171_2.00:HMBOX1:HNF1A:HNF1B	TTAACYNV	0	4	0	0.00928074	0.489658
M00244_2.00:WT1	NNNWAATATATW	0	4	0	0.00928074	0.489658
M00313_2.00:CRX:DMBX1:DPRX:GSC:GSC2:OTX1:OTX2:PITX1:PITX2:PITX3:TPRX1	NTAATCCN	0	4	0	0.00928074	0.489658
M00317_2.00:ALX1:ALX3:ALX4:ARX:BARX1:BARX2:BSX:DLX1:DLX2:DLX3:DLX4:DLX5:DLX6:DRGX:EMX1:EMX2:EN1:EN2:ESX1:EVX1:EVX2:GBX1:GBX2:GSX1:GSX2:HESX1:HOXA1:HOXA2:HOXA3:HOXB1:HOXB2:HOXB3:HOXD3:ISX:LBX1:LBX2:LHX1:LHX2:LHX3:LHX4:LHX5:LHX6:LHX8:LHX9:LMX1A:LMX1B:MEOX1:MIXL1:MNX1:MSX1:MSX2:NKX1-1:NKX1-2:NOBOX:NOTO:OTP:PDX1:PHOX2A:PHOX2B:PROP1:PRRX1:PRRX2:RAX:RAX2:SEBOX:SHOX:SHOX2:UNCX:VAX1:VAX2:VSX1:VSX2:ZFHX2:…	TAATTNVNTH	0	4	0	0.00928074	0.489658
M00368_2.00:NR1H2:NR1H3:NR1H4:NR2C1:NR2C2:NR2F1:NR2F2:NR2F6:RARA:RARB:RARG:RORA:RORB:RORC:RXRA:RXRB:RXRG:VDR	NGAGGTCAHN	0	4	0	0.00928074	0.489658
M00396_2.00:CRX:DMBX1:DPRX:GSC:GSC2:OTX1:OTX2:PITX1:PITX2:PITX3:TPRX1	HTAATCCN	0	4	0	0.00928074	0.489658
M00408_2.00:HMBOX1:HNF1A:HNF1B	NTAACYNN	0	4	0	0.00928074	0.489658
M00428_2.00:CRX:DMBX1:DPRX:GSC:GSC2:OTX1:OTX2:PITX1:PITX2:PITX3:TPRX1	NTAATCCB	0	4	0	0.00928074	0.489658
M00441_2.00:CRX:DMBX1:DPRX:GSC:GSC2:OTX1:OTX2:PITX1:PITX2:PITX3:TPRX1	HTAATCCBN	0	4	0	0.00928074	0.489658
M00444_2.00:HMBOX1:HNF1A:HNF1B	YTAACYNVN	0	4	0	0.00928074	0.489658
M00471_2.00:ALX1:ALX3:ALX4:ARX:BARX1:BARX2:BSX:DLX2:DLX3:DLX5:DRGX:EMX1:EMX2:EN1:EN2:ESX1:EVX1:EVX2:GBX1:GBX2:GSX1:GSX2:HESX1:HOXA2:HOXA3:HOXB2:HOXB3:HOXD3:ISX:LBX1:LBX2:LHX1:LHX2:LHX3:LHX4:LHX5:LHX6:LHX8:LHX9:LMX1A:LMX1B:MEOX1:MIXL1:MNX1:MSX1:MSX2:NKX1-1:NKX1-2:NOBOX:NOTO:OTP:PDX1:PHOX2A:PHOX2B:PROP1:PRRX1:PRRX2:RAX:RAX2:SEBOX:SHOX:SHOX2:UNCX:VAX1:VAX2:VSX1:VSX2:ZFHX2:ZFHX3	HTAATTRR	0	4	0	0.00928074	0.489658
M00489_2.00:CRX:DMBX1:DPRX:GSC:GSC2:OTX1:OTX2:PITX1:PITX2:PITX3:TPRX1	NTAATCCN	0	4	0	0.00928074	0.489658
M00527_2.00:GSC:TPRX1	HTAATCYN	0	4	0	0.00928074	0.489658
M00528_2.00:GSC:TPRX1	NTAATCCN	0	4	0	0.00928074	0.489658
M00555_2.00:ALX1:ALX3:ALX4:ARX:BARHL1:BARHL2:BARX1:BARX2:BSX:DLX1:DLX2:DLX3:DLX4:DLX5:DLX6:DRGX:EMX1:EMX2:EN1:EN2:ESX1:EVX1:EVX2:GBX1:GBX2:GSX1:GSX2:HESX1:HMX1:HMX2:HMX3:HOXA1:HOXA2:HOXA3:HOXB1:HOXB2:HOXB3:HOXD1:HOXD3:ISX:LBX1:LBX2:LHX1:LHX2:LHX3:LHX4:LHX5:LHX9:MEOX1:MEOX2:MIXL1:MNX1:MSX1:MSX2:NANOG:NANOGP8:NKX1-1:NKX1-2:NOBOX:OTP:PDX1:PHOX2A:PHOX2B:PROP1:PRRX1:PRRX2:RAX:RAX2:SEBOX:SHOX:SHOX2:UNC…	TAATTGNN	0	4	0	0.00928074	0.489658
M00556_2.00:ALX1:ALX3:ALX4:ARX:BARHL1:BARHL2:BARX1:BARX2:BSX:DLX1:DLX2:DLX3:DLX4:DLX5:DLX6:DRGX:EMX1:EMX2:EN1:EN2:ESX1:EVX1:EVX2:GBX1:GBX2:GSX1:GSX2:HESX1:HOXA1:HOXA2:HOXA3:HOXA4:HOXA5:HOXB1:HOXB2:HOXB3:HOXB4:HOXB5:HOXC4:HOXC5:HOXD1:HOXD3:HOXD4:ISX:LHX1:LHX3:LHX4:LHX5:MEOX1:MEOX2:MIXL1:MNX1:MSX1:MSX2:NANOG:NANOGP8:NKX1-1:NKX1-2:NOTO:OTP:PDX1:PHOX2A:PHOX2B:PROP1:PRRX1:PRRX2:RAX:RAX2:SEBOX:SHOX:SHO…	NGTAATTAGN	0	4	0	0.00928074	0.489658
M00558_2.00:HOXA10:HOXA5:HOXA6:HOXA7:HOXA9:HOXB4:HOXB5:HOXB6:HOXB7:HOXB8:HOXB9:HOXC10:HOXC5:HOXC6:HOXC8:HOXC9:HOXD10:HOXD8:HOXD9	TTAATKRSN	0	4	0	0.00928074	0.489658
M00650_2.00:MYT1L:ST18	AAAGTTTG	0	4	0	0.00928074	0.489658
M00710_2.00:SOX1:SOX10:SOX11:SOX12:SOX13:SOX14:SOX15:SOX17:SOX18:SOX2:SOX21:SOX3:SOX30:SOX4:SOX5:SOX6:SOX7:SOX8:SOX9:SRY	ANAACAATAV	0	4	0	0.00928074	0.489658
M00797_2.00:FOXO1:FOXO3:FOXO4:FOXO6:FOXP4	GTAAACAA	0	4	0	0.00928074	0.489658
M00820_2.00:ESR1:ESR2:NR1D1:NR1D2:NR1H2:NR1H3:NR1H4:NR2C1:NR2C2:NR2F1:NR2F2:NR2F6:NR4A1:NR4A2:NR4A3:NR5A1:NR5A2:NR6A1:PPARA:PPARD:PPARG:RARA:RARB:RARG:RORA:RORB:RORC:RXRA:RXRB:RXRG:THRA:THRB	KRGGTCAMV	0	4	0	0.00928074	0.489658
M00822_2.00:ESR1:ESR2:HNF4A:HNF4G:NR1D1:NR1D2:NR1H2:NR1H3:NR1H4:NR2C1:NR2C2:NR2F1:NR2F2:NR2F6:NR4A1:NR4A2:NR4A3:NR5A2:NR6A1:PPARA:PPARD:PPARG:RARA:RARB:RARG:RORA:RORB:RORC:RXRA:RXRB:RXRG:THRA:THRB	RRGGTCAN	0	4	0	0.00928074	0.489658
M00830_2.00:TBX2:TBX3:TBX4:TBX5	TTVACACCTH	0	4	0	0.00928074	0.489658
M00983_2.00:BCL11A	CTHCGGCCAN	0	4	0	0.00928074	0.489658
M00986_2.00:BCL11B	CTYCGGCCA	0	4	0	0.00928074	0.489658
M01173_2.00:ZBTB44	NNGATGCATCN	0	4	0	0.00928074	0.489658
M01501_2.00:CUX1	TKATYGRTD	0	4	0	0.00928074	0.489658
M01687_2.00:HMGA1:HMGA2	AAAATAAT	0	4	0	0.00928074	0.489658
M01693_2.00:HMGA1:HMGA2	AAATATTTAN	0	4	0	0.00928074	0.489658
M01748_2.00:NEUROG1	ACCATATGKY	0	4	0	0.00928074	0.489658
M01754_2.00:ATOH1	RACATATGGN	0	4	0	0.00928074	0.489658
M01960_2.00:E2F1:E2F2:E2F3:E2F4:E2F5:E2F6	WDSGCGCSHW	0	4	0	0.00928074	0.489658
M01986_2.00:FOXC1:FOXC2:FOXD1:FOXD2:FOXD3:FOXD4:FOXD4L1:FOXD4L3:FOXD4L4:FOXD4L5:FOXD4L6:FOXE1:FOXG1:FOXI1:FOXI2:FOXI3:FOXJ3:FOXK2:FOXL1:FOXL2:FOXS1	TGTAAACAAN	0	4	0	0.00928074	0.489658
M02094_2.00:POU2F2:POU6F1	AYTAATTART	0	4	0	0.00928074	0.489658
M02096_2.00:ANHX	TTGACAAG	0	4	0	0.00928074	0.489658
M02109_2.00:ALX1:ALX3:ALX4:ARX:DRGX:ESX1:GBX1:GBX2:HESX1:ISX:LHX3:LHX6:LHX8:LMX1A:LMX1B:MIXL1:OTP:PHOX2A:PHOX2B:PROP1:PRRX1:PRRX2:RAX:RAX2:SEBOX:SHOX:SHOX2:UNCX:VSX1:VSX2:ZFHX2	YTAATCAW	0	4	0	0.00928074	0.489658
M02112_2.00:ALX1:ALX3:ALX4:ARX:BARHL1:BARHL2:BARX1:BARX2:BSX:DLX1:DLX2:DLX3:DLX4:DLX5:DLX6:DRGX:EMX1:EMX2:EN1:EN2:GBX1:GBX2:GSX1:GSX2:HMX1:HMX3:HOXA1:HOXA2:HOXA3:HOXB1:HOXB2:HOXB3:HOXD1:HOXD3:ISX:LHX1:LHX5:MEOX1:MEOX2:MNX1:MSX1:MSX2:NANOG:NANOGP8:NKX1-1:NKX1-2:PDX1:PHOX2A:PHOX2B:PROP1:SHOX:SHOX2:UNCX:VAX1:VAX2:VSX1:VSX2	GCTAATTANN	0	4	0	0.00928074	0.489658
M02140_2.00:DLX1:DLX2:DLX3:DLX4:DLX5:DLX6:EN1:EN2:GSX1:GSX2:HOXA3:HOXB3:HOXD3:LHX1:LHX5:NOTO:OTP:PDX1:VAX1:VAX2	NNNATATNNN	0	4	0	0.00928074	0.489658
M02150_2.00:ALX1:ALX3:ALX4:ARX:BARX1:BARX2:BSX:DLX2:DLX3:DRGX:EMX1:EMX2:EN1:EN2:ESX1:EVX1:EVX2:GBX1:GBX2:GSX1:GSX2:HOXA1:HOXA2:HOXA3:HOXA4:HOXA5:HOXB1:HOXB2:HOXB3:HOXB4:HOXB5:HOXC4:HOXC5:HOXD1:HOXD3:HOXD4:ISX:LHX2:LHX3:LHX4:LHX9:MEOX1:MIXL1:MNX1:MSX1:MSX2:NKX1-1:NKX1-2:NOTO:OTP:PDX1:PHOX2A:PHOX2B:PROP1:PRRX1:PRRX2:RAX:RAX2:SEBOX:SHOX:SHOX2:UNCX:VAX1:VAX2:VSX1:VSX2	YTAATTAN	0	4	0	0.00928074	0.489658
M02199_2.00:BARX1:BARX2:BSX:DLX1:DLX2:DLX3:DLX4:DLX5:DLX6:EMX1:EMX2:EN1:EN2:EVX1:EVX2:GBX1:GBX2:GSX1:GSX2:HOXA1:HOXA2:HOXA3:HOXA4:HOXA5:HOXB1:HOXB2:HOXB3:HOXB4:HOXB5:HOXC4:HOXC5:HOXC8:HOXD1:HOXD3:HOXD4:ISX:MEOX1:MEOX2:MNX1:MSX1:MSX2:NANOG:NANOGP8:NKX1-1:NKX1-2:PDX1:PROP1:SHOX:SHOX2:UNCX:VAX1:VAX2:VENTX	TTAATTAG	0	4	0	0.00928074	0.489658
M02210_2.00:HMX1:HMX2:HMX3:HOXA4:HOXB4:HOXC4:HOXD4:TLX1:TLX2:TLX3:VAX1:VAX2:VENTX	RRVTACTTAA	0	4	0	0.00928074	0.489658
M02212_2.00:HOXA1:HOXC12:MEOX1:MNX1	DAKTAATTANN	0	4	0	0.00928074	0.489658
M02217_2.00:CDX1:CDX2:CDX4:HOXA6:HOXA7:HOXB6:HOXB8:HOXC6:HOXC8:HOXD8	TTAATTAC	0	4	0	0.00928074	0.489658
M02255_2.00:IRF7	GAARCGAAAR	0	4	0	0.00928074	0.489658
M02257_2.00:IRF9	AACGAAACTA	0	4	0	0.00928074	0.489658
M02258_2.00:IRF9	ADCGAAACY	0	4	0	0.00928074	0.489658
M02259_2.00:IRF5:IRF6	NAYCGAWACY	0	4	0	0.00928074	0.489658
M02388_2.00:NR1D1:NR1D2:NR1H2:NR1H3:NR1H4:NR2C1:NR2C2:NR2F1:NR2F2:NR2F6:NR4A1:NR4A2:NR4A3:NR5A1:NR5A2:NR6A1:PPARA:PPARD:PPARG:RARA:RARB:RARG:RORA:RORB:RORC:RXRA:RXRB:RXRG:THRA:THRB	NRGGTCA	0	4	0	0.00928074	0.489658
M02392_2.00:ESR1:ESR2:NR1D1:NR1D2:NR1H2:NR1H3:NR2C1:NR2C2:NR2F1:NR2F2:NR2F6:NR4A1:NR5A2:NR6A1:PPARA:PPARD:PPARG:RARA:RARB:RARG:RORA:RORB:RORC:RXRA:RXRB:RXRG:THRA:THRB	RAGGTCAA	0	4	0	0.00928074	0.489658
M02399_2.00:NR1D2:NR1H2:NR1H3:NR1H4:NR2C1:NR2C2:NR2F1:NR2F2:NR2F6:NR4A1:NR4A2:NR4A3:NR5A2:NR6A1:PPARA:PPARD:PPARG:RARA:RARB:RARG:RORA:RORB:RORC:RXRA:RXRB:RXRG	RAGGTCAH	0	4	0	0.00928074	0.489658
M02401_2.00:ESR1:ESR2:NR1D1:NR1D2:NR1H2:NR1H3:NR1H4:NR2C1:NR2C2:NR2F1:NR2F2:NR2F6:NR4A1:NR5A2:NR6A1:PPARA:PPARD:PPARG:RARA:RARB:RARG:RORA:RORB:RORC:RXRA:RXRB:RXRG	MRAGGTCACN	0	4	0	0.00928074	0.489658
M02404_2.00:ESR1:ESR2:NR1D1:NR1D2:NR1H2:NR1H3:NR1H4:NR2C1:NR2C2:NR2F1:NR2F2:NR2F6:NR4A1:NR4A2:NR4A3:NR5A1:NR5A2:NR6A1:PPARA:PPARD:PPARG:RARA:RARB:RARG:RORA:RORB:RORC:RXRA:RXRB:RXRG:THRA:THRB	NGAGGTCANN	0	4	0	0.00928074	0.489658
M02405_2.00:NR1D1:NR1D2:NR1H2:NR1H3:NR1H4:NR2C1:NR2C2:NR2F1:NR2F2:NR2F6:NR4A1:NR5A2:NR6A1:PPARA:PPARD:PPARG:RARA:RARB:RARG:RORA:RORB:RORC:RXRA:RXRB:RXRG:THRB	HGAGGTCANY	0	4	0	0.00928074	0.489658
M02422_2.00:ESR1:ESR2:HNF4G:NR1D1:NR1D2:NR1H2:NR1H3:NR1H4:NR2C1:NR2C2:NR2F1:NR2F2:NR2F6:NR6A1:PPARA:PPARD:PPARG:RARA:RARB:RARG:RORA:RORB:RORC:RXRA:RXRB:RXRG	NAGGTCAH	0	4	0	0.00928074	0.489658
M02424_2.00:NR2C1:NR2C2:NR2F1:NR2F2:NR2F6:NR4A1:NR4A2:NR4A3:NR5A2:NR6A1:PPARA:PPARD:PPARG:RARA:RARB:RARG:RORA:RORB:RORC:RXRA:RXRB:RXRG:THRA:THRB	ARAGGTCAN	0	4	0	0.00928074	0.489658
M02454_2.00:RFX1:RFX2:RFX3:RFX4:RFX6:RFX8	BGTTGCYANG	0	4	0	0.00928074	0.489658
M02469_2.00:GMEB1:GMEB2	HGACGTAC	0	4	0	0.00928074	0.489658
M02708_2.00:NR2E3	AAGCTTG	0	4	0	0.00928074	0.489658
M02718_2.00:SOX1:SOX10:SOX11:SOX12:SOX13:SOX14:SOX15:SOX17:SOX18:SOX2:SOX21:SOX3:SOX30:SOX4:SOX5:SOX6:SOX7:SOX8:SOX9:SRY	GACAATGDN	0	4	0	0.00928074	0.489658
M02783_2.00:BHLHE40:BHLHE41	GTCACGTGAC	0	4	0	0.00928074	0.489658
M02934_2.00:HIC2	RTGCCAACC	0	4	0	0.00928074	0.489658
M03012_2.00:FOXP3	GTAAACA	0	4	0	0.00928074	0.489658
M03043_2.00:FOXC1:FOXC2:FOXD1:FOXD2:FOXD3:FOXD4:FOXD4L1:FOXD4L3:FOXD4L4:FOXD4L5:FOXD4L6:FOXE1:FOXE3:FOXF1:FOXF2:FOXG1:FOXI1:FOXI3:FOXJ3:FOXL1:FOXL2:FOXS1	GTAAACA	0	4	0	0.00928074	0.489658
M03081_2.00:ALX1:ALX3:ALX4:ARX:BARHL1:BARHL2:BARX1:BARX2:BSX:DLX1:DLX2:DLX3:DLX4:DLX5:DLX6:DRGX:EMX2:EN1:EN2:GBX1:GBX2:GSX1:GSX2:HOXA1:HOXA2:HOXA3:HOXB1:HOXB2:HOXB3:HOXD1:HOXD3:ISX:LHX1:LHX5:MEOX1:MEOX2:MNX1:MSX1:MSX2:NANOG:NANOGP8:NKX1-1:NKX1-2:PDX1:PHOX2A:PHOX2B:PROP1:PRRX1:PRRX2:SHOX:SHOX2:UNCX:VAX1:VAX2:VSX1:VSX2	NTAATTRB	0	4	0	0.00928074	0.489658
M03095_2.00:ALX1:ALX3:ALX4:ARX:BARHL1:BARHL2:BARX1:BARX2:BSX:DLX1:DLX2:DLX3:DLX4:DLX5:DLX6:EN1:EN2:GBX1:GBX2:GSX1:GSX2:HOXA1:HOXA2:HOXA3:HOXB1:HOXB2:HOXB3:HOXD1:HOXD3:ISX:LHX1:LHX5:MEOX1:MNX1:MSX1:MSX2:NANOG:NANOGP8:NKX1-1:NKX1-2:PDX1:PROP1:SHOX:SHOX2:UNCX:VAX1:VAX2:VSX2	NTAATTRN	0	4	0	0.00928074	0.489658
M03097_2.00:ALX1:ALX3:ALX4:ARX:BARHL1:BARHL2:BARX1:BARX2:BSX:DLX1:DLX2:DLX3:DLX4:DLX5:DLX6:DRGX:EMX1:EMX2:EN1:EN2:ESX1:EVX1:EVX2:GBX1:GBX2:GSX1:GSX2:HESX1:HOXA1:HOXA2:HOXA3:HOXA4:HOXA5:HOXB1:HOXB2:HOXB3:HOXB4:HOXB5:HOXC4:HOXC5:HOXD1:HOXD3:HOXD4:ISX:LHX1:LHX3:LHX4:LHX5:MEOX1:MEOX2:MIXL1:MNX1:MSX1:MSX2:NANOG:NANOGP8:NKX1-1:NKX1-2:NOTO:OTP:PDX1:PHOX2A:PHOX2B:PROP1:PRRX1:PRRX2:RAX:RAX2:SEBOX:SHOX:SHO…	GBTAATTASN	0	4	0	0.00928074	0.489658
M03168_2.00:CRX:DLX1:DLX2:DLX4:DLX5:EMX1:LHX2:LHX9:PITX1:PITX2:VAX1:VSX1	YTAATTAY	0	4	0	0.00928074	0.489658
M03196_2.00:CDX1:CDX2:CDX4	TTTTATKRC	0	4	0	0.00928074	0.489658
M03227_2.00:ALX1:ALX3:ALX4:ARX:BARX1:BARX2:BSX:DLX1:DLX2:DLX3:DLX4:DLX5:DLX6:DRGX:EMX1:EMX2:EN1:EN2:ESX1:EVX1:EVX2:GBX1:GBX2:GSX1:GSX2:HMX1:HMX3:HOXA1:HOXA2:HOXA3:HOXA4:HOXA5:HOXB1:HOXB2:HOXB3:HOXB4:HOXB5:HOXC4:HOXC5:HOXD1:HOXD3:HOXD4:ISX:LHX3:LHX4:MEOX1:MIXL1:MNX1:MSX1:MSX2:NKX1-1:NKX1-2:NOTO:OTP:PDX1:PHOX2A:PHOX2B:PROP1:PRRX1:PRRX2:RAX:RAX2:SEBOX:SHOX:SHOX2:UNCX:VAX1:VAX2:VENTX:VSX1:VSX2	KTTAATTRGN	0	4	0	0.00928074	0.489658
M03229_2.00:HOXA10:HOXA11:HOXA6:HOXA9:HOXB6:HOXB8:HOXB9:HOXC10:HOXC11:HOXC12:HOXC6:HOXC8:HOXC9:HOXD10:HOXD11:HOXD12:HOXD8:HOXD9	WTTTTATTRC	0	4	0	0.00928074	0.489658
M03257_2.00:ALX1:ALX3:ALX4:ARX:DRGX:EMX1:EMX2:EN1:EN2:ESX1:GBX1:GBX2:GSX1:GSX2:HESX1:HOXA2:HOXA3:HOXB2:HOXB3:HOXD3:ISX:LHX1:LHX2:LHX3:LHX4:LHX5:LHX6:LHX8:LHX9:LMX1A:LMX1B:MIXL1:MNX1:MSX1:MSX2:NOBOX:NOTO:OTP:PDX1:PHOX2A:PHOX2B:PROP1:PRRX1:PRRX2:RAX:RAX2:SEBOX:SHOX:SHOX2:UNCX:VAX1:VAX2:VSX1:VSX2:ZFHX2	TTAATTAR	0	4	0	0.00928074	0.489658
M03289_2.00:ALX1:ALX3:ALX4:ARX:DRGX:EN1:EN2:ESX1:ISX:LHX2:LHX3:LHX4:LHX6:LHX8:LHX9:LMX1A:LMX1B:MIXL1:OTP:PHOX2A:PHOX2B:PROP1:PRRX1:PRRX2:RAX:RAX2:SEBOX:SHOX:SHOX2:UNCX:VSX1:VSX2:ZFHX2	CTAATTAG	0	4	0	0.00928074	0.489658
M03405_2.00:ESR1:ESR2:HNF4A:HNF4G:NR1D1:NR1D2:NR1H2:NR1H3:NR1H4:NR2C1:NR2C2:NR2F1:NR2F2:NR2F6:NR4A1:NR4A2:NR4A3:NR5A2:NR6A1:PPARA:PPARD:PPARG:RARA:RARB:RARG:RORA:RORB:RORC:RXRA:RXRB:RXRG:THRA:THRB	GRGGTCAA	0	4	0	0.00928074	0.489658
M03581_2.00:CPEB1	AATAAAAA	0	4	0	0.00928074	0.489658
M03585_2.00:TFAP2A:TFAP2B:TFAP2E	TGCCCBVGGGCA	0	4	0	0.00928074	0.489658
M03588_2.00:TFAP2A:TFAP2B:TFAP2E	TGCCCBVGGGCA	0	4	0	0.00928074	0.489658
M03704_2.00:KLF1:KLF12:KLF2:KLF3:KLF4:KLF5:KLF6:KLF7	RCCACGCCCH	0	4	0	0.00928074	0.489658
M03719_2.00:DMRT1:DMRT2:DMRT3:DMRTA2:DMRTC2	NATGTATCRWW	0	4	0	0.00928074	0.489658
M03760_2.00:GATA1:GATA2:GATA3:GATA4:GATA5:GATA6	SWGATAASG	0	4	0	0.00928074	0.489658
M03791_2.00:ALX1:ALX3:ALX4:ARX:BARHL1:BARHL2:BARX1:BARX2:BSX:DRGX:EMX1:EMX2:EN1:EN2:ESX1:EVX1:EVX2:GBX1:GBX2:GSX1:GSX2:HESX1:HMX1:HMX2:HMX3:HOXA1:HOXA2:HOXA3:HOXA4:HOXA5:HOXB1:HOXB2:HOXB3:HOXB4:HOXB5:HOXC4:HOXC5:HOXD3:HOXD4:LHX2:LHX3:LHX4:LHX9:MEOX1:MEOX2:MIXL1:MNX1:MSX1:MSX2:NKX1-1:NKX1-2:NOTO:OTP:PDX1:PHOX2A:PHOX2B:PROP1:PRRX1:PRRX2:RAX:RAX2:SEBOX:SHOX:SHOX2:TLX1:TLX2:TLX3:UNCX:VAX1:VAX2:VENTX:…	CTAATTAS	0	4	0	0.00928074	0.489658
M03815_2.00:ALX1:ALX3:ALX4:ARX:BARHL1:BARHL2:DRGX:ESX1:EVX1:EVX2:GBX1:GBX2:HESX1:LBX1:LBX2:MEOX1:MEOX2:MIXL1:MSX1:MSX2:PHOX2A:PHOX2B:PROP1:PRRX1:PRRX2:RAX:RAX2:SHOX:SHOX2:TLX1:TLX3:UNCX:VSX1:VSX2	NTAATTAG	0	4	0	0.00928074	0.489658
M03825_2.00:ALX1:ALX3:ALX4:ARX:BARHL1:BARHL2:DRGX:ESX1:EVX1:EVX2:GBX1:GBX2:HESX1:LBX1:LBX2:MEOX1:MEOX2:MIXL1:MSX1:MSX2:PHOX2A:PHOX2B:PROP1:PRRX1:PRRX2:RAX:RAX2:SHOX:SHOX2:TLX1:TLX3:UNCX:VSX1:VSX2	TAAYAAGV	0	4	0	0.00928074	0.489658
M03858_2.00:ALX1:ALX3:ALX4:ARX:BARHL1:BARHL2:BARX1:BARX2:BSX:DLX2:DLX3:DRGX:EMX1:EMX2:EN1:EN2:ESX1:EVX1:EVX2:GBX1:GBX2:GSX1:GSX2:HESX1:HMX2:HOXA2:HOXA3:HOXA4:HOXA5:HOXB1:HOXB2:HOXB3:HOXB4:HOXB5:HOXC4:HOXD3:HOXD4:ISX:MEOX1:MEOX2:MIXL1:MNX1:MSX1:MSX2:NKX1-1:NKX1-2:OTP:PDX1:PHOX2A:PHOX2B:PROP1:PRRX1:PRRX2:RAX:RAX2:SHOX:SHOX2:TLX1:TLX2:TLX3:UNCX:VAX1:VAX2:VENTX:VSX1:VSX2	CTAAACGG	0	4	0	0.00928074	0.489658
M04050_2.00:TFAP2A:TFAP2B:TFAP2C:TFAP2D:TFAP2E	YGCCTSAGGCR	0	4	0	0.00928074	0.489658
M04071_2.00:TFAP4	AWCAGCTGWT	0	4	0	0.00928074	0.489658
M04096_2.00:CCDC169-SOHLH2:SOHLH2	YGCACGTGCN	0	4	0	0.00928074	0.489658
M04107_2.00:BHLHE40:BHLHE41	GTCACGTGAC	0	4	0	0.00928074	0.489658
M04126_2.00:BHLHE40:BHLHE41	GTCACGTGAC	0	4	0	0.00928074	0.489658
M04127_2.00:BHLHE40:BHLHE41	GTCACGTGAC	0	4	0	0.00928074	0.489658
M04130_2.00:CLOCK	NACRCATGTY	0	4	0	0.00928074	0.489658
M04206_2.00:FIGLA	AMCACCTGK	0	4	0	0.00928074	0.489658
M04873_2.00:GATA1:GATA2:GATA3:GATA4:GATA5:GATA6	NWGATAAGRN	0	4	0	0.00928074	0.489658
M04942_2.00:CRX:DLX1:DLX2:DLX4:DLX5:EMX1:LHX2:LHX9:PITX1:PITX2:VAX1:VSX1	NTAAYGAG	0	4	0	0.00928074	0.489658
M04943_2.00:CRX:DLX1:DLX2:DLX4:DLX5:EMX1:LHX2:LHX9:PITX1:PITX2:VAX1:VSX1	CTAATTAB	0	4	0	0.00928074	0.489658
M04954_2.00:ALX1:ALX3:ALX4:ARX:BARHL1:BARHL2:BARX1:BARX2:BSX:DLX1:DLX2:DLX3:DLX4:DLX5:DLX6:EN1:EN2:GBX1:GBX2:GSX1:GSX2:HOXA1:HOXA2:HOXA3:HOXB1:HOXB2:HOXB3:HOXD1:HOXD3:ISX:LHX1:LHX5:MEOX1:MNX1:MSX1:MSX2:NANOG:NANOGP8:NKX1-1:NKX1-2:PDX1:PROP1:SHOX:SHOX2:UNCX:VAX1:VAX2:VSX2	WTAAYGAB	0	4	0	0.00928074	0.489658
M04957_2.00:ALX1:ALX3:ALX4:ARX:BARHL1:BARHL2:BARX1:BARX2:BSX:DLX1:DLX2:DLX3:DLX4:DLX5:DLX6:EN1:EN2:GBX1:GBX2:GSX1:GSX2:HOXA1:HOXA2:HOXA3:HOXB1:HOXB2:HOXB3:HOXD1:HOXD3:ISX:LHX1:LHX5:MEOX1:MNX1:MSX1:MSX2:NANOG:NANOGP8:NKX1-1:NKX1-2:PDX1:PROP1:SHOX:SHOX2:UNCX:VAX1:VAX2:VSX2	NTAAYGAB	0	4	0	0.00928074	0.489658
M04959_2.00:BARX1:BARX2:BSX:DLX1:DLX2:DLX3:DLX4:DLX5:DLX6:EMX1:EMX2:EN1:EN2:EVX1:EVX2:GBX1:GBX2:GSX1:GSX2:HOXA1:HOXA2:HOXA3:HOXA4:HOXA5:HOXB1:HOXB2:HOXB3:HOXB4:HOXB5:HOXC4:HOXC5:HOXD1:HOXD3:HOXD4:ISX:MEOX1:MEOX2:MNX1:MSX1:MSX2:NANOG:NANOGP8:NKX1-1:NKX1-2:PDX1:PROP1:SHOX:SHOX2:UNCX:VAX1:VAX2:VENTX	STAATTAS	0	4	0	0.00928074	0.489658
M04968_2.00:BARX1:BARX2:BSX:EMX1:EMX2:EN1:EN2:EVX1:EVX2:GBX1:GBX2:GSX1:GSX2:HMX1:HMX2:HMX3:HOXA1:HOXA2:HOXA3:HOXA4:HOXA5:HOXA6:HOXA7:HOXA9:HOXB1:HOXB2:HOXB3:HOXB4:HOXB5:HOXB6:HOXB7:HOXB8:HOXB9:HOXC4:HOXC5:HOXC6:HOXC8:HOXC9:HOXD1:HOXD3:HOXD4:HOXD8:HOXD9:ISX:MEOX1:MEOX2:MNX1:NKX1-1:NKX1-2:NOTO:OTP:PDX1:VAX1:VAX2:VENTX	STAATTAC	0	4	0	0.00928074	0.489658
M04992_2.00:ALX1:ALX3:ALX4:ARX:DRGX:EN1:EN2:ESX1:ISX:LHX2:LHX3:LHX4:LHX6:LHX8:LHX9:LMX1A:LMX1B:MIXL1:OTP:PHOX2A:PHOX2B:PROP1:PRRX1:PRRX2:RAX:RAX2:SEBOX:SHOX:SHOX2:UNCX:VSX1:VSX2:ZFHX2	CTAATTAV	0	4	0	0.00928074	0.489658
M05003_2.00:ARX:BARHL1:BARHL2:BARX1:BARX2:BSX:DLX1:DLX2:DLX3:DLX4:DLX5:DLX6:EN1:EN2:GBX1:GBX2:GSX1:GSX2:HOXA1:HOXA2:HOXA3:HOXB1:HOXB2:HOXB3:HOXD1:HOXD3:ISX:LHX1:LHX5:MEOX1:MNX1:MSX1:MSX2:NANOG:NANOGP8:NKX1-1:NKX1-2:PDX1:PROP1:SHOX:SHOX2:UNCX:VAX1:VAX2:VSX2	WTAAYGAB	0	4	0	0.00928074	0.489658
M05006_2.00:ARX:BARHL1:BARHL2:BARX1:BARX2:BSX:DLX1:DLX2:DLX3:DLX4:DLX5:DLX6:EN1:EN2:GBX1:GBX2:GSX1:GSX2:HOXA1:HOXA2:HOXA3:HOXB1:HOXB2:HOXB3:HOXD1:HOXD3:ISX:LHX1:LHX5:MEOX1:MNX1:MSX1:MSX2:NANOG:NANOGP8:NKX1-1:NKX1-2:PDX1:PROP1:SHOX:SHOX2:UNCX:VAX1:VAX2:VSX2	HTAAYGAB	0	4	0	0.00928074	0.489658
M05016_2.00:BARHL1:BARHL2:BARX1:BARX2:BSX:DLX1:DLX2:DLX3:DLX4:DLX5:DLX6:EVX1:EVX2:GBX1:GBX2:HMX1:HMX2:HMX3:HOXA1:HOXA2:HOXA3:HOXB1:HOXB2:HOXB3:HOXD1:HOXD3:MEOX1:MEOX2:MNX1:MSX1:MSX2:NANOG:NANOGP8:PDX1:VENTX	WTAACGA	0	4	0	0.00928074	0.489658
M05040_2.00:ALX1:ALX3:ALX4:ARX:BARX1:BARX2:BSX:DLX1:DLX2:DLX3:DLX4:DLX5:DLX6:DRGX:EMX1:EMX2:EN1:EN2:ESX1:EVX1:EVX2:GBX1:GBX2:GSX1:GSX2:HESX1:HOXA2:HOXA3:HOXB2:HOXB3:HOXD3:ISX:LBX1:LBX2:LHX1:LHX2:LHX3:LHX4:LHX5:LHX6:LHX8:LHX9:LMX1A:LMX1B:MEOX1:MIXL1:MNX1:MSX1:MSX2:NKX1-1:NKX1-2:NOBOX:NOTO:OTP:PDX1:PHOX2A:PHOX2B:PROP1:PRRX1:PRRX2:RAX:RAX2:SEBOX:SHOX:SHOX2:UNCX:VAX1:VAX2:VSX1:VSX2:ZFHX2:ZFHX3	NTAAYGAN	0	4	0	0.00928074	0.489658
M05042_2.00:NKX2-1:NKX2-2:NKX2-3:NKX2-4:NKX2-5:NKX2-6:NKX2-8	GTBAAGTGGB	0	4	0	0.00928074	0.489658
M05065_2.00:ALX1:ALX3:ALX4:ARX:DRGX:EMX1:EMX2:EN1:EN2:ESX1:GBX1:GBX2:GSX1:GSX2:HESX1:HOXA2:HOXA3:HOXB2:HOXB3:HOXD3:ISX:LHX1:LHX2:LHX3:LHX4:LHX5:LHX6:LHX8:LHX9:LMX1A:LMX1B:MIXL1:MNX1:MSX1:MSX2:NOBOX:NOTO:OTP:PDX1:PHOX2A:PHOX2B:PROP1:PRRX1:PRRX2:RAX:RAX2:SEBOX:SHOX:SHOX2:UNCX:VAX1:VAX2:VSX1:VSX2:ZFHX2	KTAACGAR	0	4	0	0.00928074	0.489658
M05082_2.00:HOXA10:HOXA11:HOXA9:HOXB9:HOXC10:HOXC11:HOXC12:HOXC9:HOXD10:HOXD11:HOXD12:HOXD9	DTTTTATKRCN	0	4	0	0.00928074	0.489658
M05137_2.00:CRX:DMBX1:DPRX:GSC:GSC2:OTX1:OTX2:PITX1:PITX2:PITX3:TPRX1	CTAATCCC	0	4	0	0.00928074	0.489658
M05149_2.00:NKX2-1:NKX2-2:NKX2-3:NKX2-4:NKX2-5:NKX2-6:NKX2-8	BTCAAGTGGB	0	4	0	0.00928074	0.489658
M05186_2.00:NKX6-1:NKX6-2:NKX6-3	TTAATKAS	0	4	0	0.00928074	0.489658
M05187_2.00:NKX6-1:NKX6-2:NKX6-3	TTAATKAB	0	4	0	0.00928074	0.489658
M05197_2.00:ALX1:ALX3:ALX4:ARX:BARX1:BARX2:BSX:DLX2:DLX3:DLX5:DRGX:EMX1:EMX2:EN1:EN2:ESX1:EVX1:EVX2:GBX1:GBX2:GSX1:GSX2:HESX1:HOXA2:HOXA3:HOXB2:HOXB3:HOXD3:ISX:LBX1:LBX2:LHX1:LHX2:LHX3:LHX4:LHX5:LHX6:LHX8:LHX9:LMX1A:LMX1B:MEOX1:MIXL1:MNX1:MSX1:MSX2:NKX1-1:NKX1-2:NOBOX:NOTO:OTP:PDX1:PHOX2A:PHOX2B:PROP1:PRRX1:PRRX2:RAX:RAX2:SEBOX:SHOX:SHOX2:UNCX:VAX1:VAX2:VSX1:VSX2:ZFHX2:ZFHX3	NTAAYGMN	0	4	0	0.00928074	0.489658
M05200_2.00:ALX1:ALX3:ALX4:ARX:BARX1:BARX2:BSX:DLX2:DLX3:DLX5:DRGX:EMX1:EMX2:EN1:EN2:ESX1:EVX1:EVX2:GBX1:GBX2:GSX1:GSX2:HESX1:HOXA2:HOXA3:HOXB2:HOXB3:HOXD3:ISX:LBX1:LBX2:LHX1:LHX2:LHX3:LHX4:LHX5:LHX6:LHX8:LHX9:LMX1A:LMX1B:MEOX1:MIXL1:MNX1:MSX1:MSX2:NKX1-1:NKX1-2:NOBOX:NOTO:OTP:PDX1:PHOX2A:PHOX2B:PROP1:PRRX1:PRRX2:RAX:RAX2:SEBOX:SHOX:SHOX2:UNCX:VAX1:VAX2:VSX1:VSX2:ZFHX2:ZFHX3	HTAAYGAK	0	4	0	0.00928074	0.489658
M05216_2.00:ALX1:ALX3:ALX4:ARX:DRGX:EN1:EN2:ESX1:HESX1:ISX:LHX2:LHX3:LHX4:LHX6:LHX8:LHX9:LMX1A:LMX1B:MIXL1:NOBOX:OTP:PHOX2A:PHOX2B:PROP1:PRRX1:PRRX2:RAX:RAX2:SEBOX:SHOX:SHOX2:UNCX:VSX1:VSX2:ZFHX2	DTAAYGAG	0	4	0	0.00928074	0.489658
M05229_2.00:CRX:DMBX1:DPRX:GSC:GSC2:OTX1:OTX2:PITX1:PITX2:PITX3:TPRX1	STAATCCN	0	4	0	0.00928074	0.489658
M05249_2.00:CDX1:CDX2:CDX4	VTTTATGGC	0	4	0	0.00928074	0.489658
M05272_2.00:ALX1:ALX3:ALX4:ARX:BARX1:BARX2:BSX:DLX1:DLX2:DLX3:DLX4:DLX5:DLX6:DRGX:EMX1:EMX2:EN1:EN2:ESX1:EVX1:EVX2:GBX1:GBX2:GSX1:GSX2:HMX1:HMX3:HOXA1:HOXA2:HOXA3:HOXA4:HOXA5:HOXB1:HOXB2:HOXB3:HOXB4:HOXB5:HOXC4:HOXC5:HOXD1:HOXD3:HOXD4:ISX:LHX3:LHX4:MEOX1:MIXL1:MNX1:MSX1:MSX2:NKX1-1:NKX1-2:NOTO:OTP:PDX1:PHOX2A:PHOX2B:PROP1:PRRX1:PRRX2:RAX:RAX2:SEBOX:SHOX:SHOX2:UNCX:VAX1:VAX2:VENTX:VSX1:VSX2	HTAAYGAB	0	4	0	0.00928074	0.489658
M05282_2.00:ALX1:ALX3:ALX4:ARX:BARHL1:BARHL2:BARX1:BARX2:BSX:DLX1:DLX2:DLX3:DLX6:DRGX:EMX1:EMX2:EN1:EN2:ESX1:EVX1:EVX2:GBX1:GBX2:GSX1:GSX2:HESX1:HMX1:HMX2:HMX3:HOXA1:HOXA2:HOXA3:HOXA4:HOXA5:HOXB1:HOXB2:HOXB3:HOXB4:HOXB5:HOXC4:HOXC5:HOXD3:HOXD4:LHX2:LHX3:LHX4:LHX9:MEOX1:MEOX2:MIXL1:MNX1:MSX1:MSX2:NKX1-1:NKX1-2:NOTO:OTP:PDX1:PHOX2A:PHOX2B:PROP1:PRRX1:PRRX2:RAX:RAX2:SEBOX:SHOX:SHOX2:TLX1:TLX2:TLX3:U…	CTAATTAY	0	4	0	0.00928074	0.489658
M05295_2.00:ALX1:ALX3:ALX4:ARX:BARHL1:BARHL2:BARX1:BARX2:BSX:DRGX:EMX1:EMX2:EN1:EN2:ESX1:EVX1:EVX2:GBX1:GBX2:GSX1:GSX2:HESX1:HOXA1:HOXA2:HOXA3:HOXA4:HOXA5:HOXB1:HOXB2:HOXB3:HOXB4:HOXB5:HOXC4:HOXC5:HOXD1:HOXD3:HOXD4:LBX1:MEOX1:MEOX2:MIXL1:MNX1:MSX1:MSX2:NANOG:NANOGP8:NKX1-1:NKX1-2:PDX1:PHOX2A:PHOX2B:PROP1:PRRX1:PRRX2:RAX:RAX2:SHOX:SHOX2:TLX1:TLX3:UNCX:VAX1:VAX2:VENTX:VSX1:VSX2	STAATTAS	0	4	0	0.00928074	0.489658
M05326_2.00:ALX1:ALX3:ALX4:ARX:BARHL1:BARHL2:DRGX:ESX1:GBX1:GBX2:HESX1:HMX1:HMX2:HMX3:ISX:LBX1:LBX2:MEOX1:MEOX2:MIXL1:MSX1:MSX2:PHOX2A:PHOX2B:PROP1:PRRX1:PRRX2:RAX:RAX2:SHOX:SHOX2:TLX2:UNCX:VENTX:VSX1:VSX2	GTTAATTAGN	0	4	0	0.00928074	0.489658
M05585_2.00:HNF4A:HNF4G:NR2E1	MRAAGTCAM	0	4	0	0.00928074	0.489658
M05670_2.00:ESR1:ESR2:NR1D1:NR1D2:NR1H2:NR1H3:NR1H4:NR2C1:NR2C2:NR2F1:NR2F2:NR2F6:NR4A1:NR6A1:PPARA:PPARD:PPARG:RARA:RARB:RARG:RORA:RORB:RORC:RXRA:RXRB:RXRG:THRA	RRGGTCAN	0	4	0	0.00928074	0.489658
M05766_2.00:SOX1:SOX10:SOX11:SOX12:SOX13:SOX14:SOX15:SOX17:SOX18:SOX2:SOX21:SOX3:SOX30:SOX4:SOX5:SOX6:SOX7:SOX8:SOX9:SRY	RAACAAAGRV	0	4	0	0.00928074	0.489658
M05878_2.00:ESR1:ESR2:NR1D1:NR1D2:NR1H2:NR1H3:NR1H4:NR2C1:NR2C2:NR2F1:NR2F2:NR2F6:NR4A1:NR5A2:NR6A1:PPARA:PPARD:PPARG:RARA:RARB:RARG:RORA:RORB:RORC:RXRA:RXRB:RXRG	AAGGTCA	0	4	0	0.00928074	0.489658
M05894_2.00:SOX1:SOX10:SOX11:SOX12:SOX13:SOX14:SOX15:SOX17:SOX18:SOX2:SOX21:SOX3:SOX30:SOX4:SOX5:SOX6:SOX7:SOX8:SOX9:SRY	WAACAATRGN	0	4	0	0.00928074	0.489658
M05895_2.00:LEF1:TCF7:TCF7L1:TCF7L2	ATCAAAGGVN	0	4	0	0.00928074	0.489658
M06200_2.00:FOXD1:FOXD2:FOXD3:FOXD4:FOXD4L1:FOXD4L3:FOXD4L4:FOXD4L5:FOXD4L6:FOXE1:FOXF1:FOXF2:FOXL1	RTAAACA	0	4	0	0.00928074	0.489658
M06228_2.00:BARX1:BARX2:BSX:EMX1:EMX2:EN1:EN2:EVX1:EVX2:GBX1:GBX2:GSX1:GSX2:HESX1:HMX1:HMX2:HMX3:HOXA1:HOXA2:HOXA3:HOXA4:HOXA5:HOXA6:HOXA7:HOXB1:HOXB2:HOXB3:HOXB4:HOXB5:HOXB6:HOXB7:HOXB8:HOXC4:HOXC5:HOXC6:HOXD1:HOXD3:HOXD4:HOXD8:ISX:MEOX1:MEOX2:MNX1:NKX1-1:NKX1-2:NOTO:OTP:PDX1:TLX1:TLX3:VAX1:VAX2:VENTX	NYTAATGA	0	4	0	0.00928074	0.489658
M06235_2.00:ALX1:ALX3:ALX4:ARX:BARHL1:BARHL2:BARX1:BARX2:BSX:DRGX:EMX1:EMX2:EN1:EN2:ESX1:EVX1:EVX2:GBX1:GBX2:GSX1:GSX2:HESX1:HMX1:HMX2:HMX3:HOXA1:HOXA2:HOXA3:HOXA4:HOXA5:HOXB1:HOXB2:HOXB3:HOXB4:HOXB5:HOXC4:HOXC5:HOXD3:HOXD4:LHX2:LHX3:LHX4:LHX9:MEOX1:MEOX2:MIXL1:MNX1:MSX1:MSX2:NKX1-1:NKX1-2:NOTO:OTP:PDX1:PHOX2A:PHOX2B:PROP1:PRRX1:PRRX2:RAX:RAX2:SEBOX:SHOX:SHOX2:TLX1:TLX2:TLX3:UNCX:VAX1:VAX2:VENTX:…	YTAATTA	0	4	0	0.00928074	0.489658
M06249_2.00:HOXA3:HOXA4:HOXA5:HOXA6:HOXA7:HOXB3:HOXB4:HOXB5:HOXB6:HOXB7:HOXB8:HOXC4:HOXC5:HOXC6:HOXC8:HOXD3:HOXD4:HOXD8:PDX1	TTAATTA	0	4	0	0.00928074	0.489658
M06275_2.00:HOXA10:HOXA5:HOXA6:HOXA7:HOXA9:HOXB4:HOXB5:HOXB6:HOXB7:HOXB8:HOXB9:HOXC10:HOXC5:HOXC6:HOXC8:HOXC9:HOXD10:HOXD8:HOXD9	TTTAATKA	0	4	0	0.00928074	0.489658
M06278_2.00:ALX1:ALX3:ALX4:ARX:BARX1:BARX2:BSX:DLX1:DLX2:DLX3:DLX4:DLX5:DLX6:DRGX:EMX1:EMX2:EN1:EN2:ESX1:EVX1:EVX2:GBX1:GBX2:GSX1:GSX2:HMX1:HMX3:HOXA1:HOXA2:HOXA3:HOXA4:HOXA5:HOXA7:HOXB1:HOXB2:HOXB3:HOXB4:HOXB5:HOXB7:HOXC4:HOXC5:HOXD1:HOXD3:HOXD4:ISX:LHX2:LHX3:LHX4:LHX9:MEOX1:MEOX2:MIXL1:MNX1:MSX1:MSX2:NANOG:NANOGP8:NKX1-1:NKX1-2:NOTO:OTP:PDX1:PHOX2A:PHOX2B:PROP1:PRRX1:PRRX2:RAX:RAX2:SEBOX:SHOX:S…	NYTAATKA	0	4	0	0.00928074	0.489658
M06303_2.00:ALX1:ALX3:ALX4:ARX:DRGX:EN1:EN2:ESX1:ISX:LHX2:LHX3:LHX4:LHX6:LHX8:LHX9:LMX1A:LMX1B:MIXL1:NOBOX:OTP:PHOX2A:PHOX2B:PROP1:PRRX1:PRRX2:RAX:RAX2:SEBOX:SHOX:SHOX2:UNCX:VSX1:VSX2:ZFHX2	YTAATTA	0	4	0	0.00928074	0.489658
M06304_2.00:ALX1:ALX3:ALX4:ARX:DRGX:EN1:EN2:ESX1:ISX:LHX2:LHX3:LHX4:LHX6:LHX8:LHX9:LMX1A:LMX1B:MIXL1:NOBOX:OTP:PHOX2A:PHOX2B:PROP1:PRRX1:PRRX2:RAX:RAX2:SEBOX:SHOX:SHOX2:UNCX:VSX1:VSX2:ZFHX2	YTAATTA	0	4	0	0.00928074	0.489658
M06307_2.00:ALX1:ALX3:ALX4:ARX:BARHL1:BARHL2:BARX1:BARX2:BSX:DLX1:DLX2:DLX3:DLX4:DLX5:DLX6:DRGX:EMX1:EMX2:EN1:EN2:ESX1:EVX1:EVX2:GBX1:GBX2:GSX1:GSX2:HMX1:HMX2:HMX3:HOXA1:HOXA2:HOXA3:HOXA4:HOXA5:HOXB1:HOXB2:HOXB3:HOXB4:HOXB5:HOXC12:HOXC4:HOXC5:HOXD1:HOXD3:HOXD4:LBX1:LBX2:LHX1:LHX5:MEOX1:MEOX2:MIXL1:MNX1:MSX1:MSX2:NANOG:NANOGP8:NKX1-1:NKX1-2:PDX1:PHOX2A:PHOX2B:PROP1:PRRX1:PRRX2:RAX:RAX2:SHOX:SHOX2:…	CTTAATGA	0	4	0	0.00928074	0.489658
M06308_2.00:ALX1:ALX3:ALX4:ARX:BARHL1:BARHL2:BARX1:BARX2:BSX:DLX1:DLX2:DLX3:DLX4:DLX5:DLX6:DRGX:EMX1:EMX2:EN1:EN2:ESX1:EVX1:EVX2:GBX1:GBX2:GSX1:GSX2:HMX1:HMX2:HMX3:HOXA1:HOXA2:HOXA3:HOXA4:HOXA5:HOXB1:HOXB2:HOXB3:HOXB4:HOXB5:HOXC12:HOXC4:HOXC5:HOXD1:HOXD3:HOXD4:LBX1:LBX2:LHX1:LHX5:MEOX1:MEOX2:MIXL1:MNX1:MSX1:MSX2:NANOG:NANOGP8:NKX1-1:NKX1-2:PDX1:PHOX2A:PHOX2B:PROP1:PRRX1:PRRX2:RAX:RAX2:SHOX:SHOX2:…	TTAATKA	0	4	0	0.00928074	0.489658
M06327_2.00:SIX3:SIX6	WAGTGATA	0	4	0	0.00928074	0.489658
M06354_2.00:ALX1:ALX3:ALX4:ARX:BARX1:BARX2:BSX:DLX1:DLX2:DLX3:DLX4:DLX5:DLX6:DRGX:EMX1:EMX2:EN1:EN2:ESX1:EVX1:EVX2:GBX1:GBX2:GSX1:GSX2:HMX1:HMX2:HMX3:HOXA1:HOXA2:HOXA3:HOXA4:HOXA5:HOXB1:HOXB2:HOXB3:HOXB4:HOXB5:HOXC4:HOXC5:HOXD1:HOXD3:HOXD4:ISX:LHX2:LHX3:LHX4:LHX9:LMX1A:LMX1B:MEOX1:MIXL1:MNX1:MSX1:MSX2:NKX1-1:NKX1-2:NOBOX:NOTO:OTP:PDX1:PHOX2A:PHOX2B:PROP1:PRRX1:PRRX2:RAX:RAX2:SEBOX:SHOX:SHOX2:UNCX…	YTAATTA	0	4	0	0.00928074	0.489658
M06361_2.00:NKX6-1:NKX6-2:NKX6-3	WTTAATTA	0	4	0	0.00928074	0.489658
M06366_2.00:ALX1:ALX3:ALX4:ARX:BARHL1:BARHL2:BARX1:BARX2:BSX:DLX1:DLX2:DLX3:DLX4:DLX5:DLX6:DRGX:EMX1:EMX2:EN1:EN2:ESX1:EVX1:EVX2:GBX1:GBX2:GSX1:GSX2:HESX1:HOXA1:HOXA2:HOXA3:HOXA4:HOXA5:HOXB1:HOXB2:HOXB3:HOXB4:HOXB5:HOXC4:HOXC5:HOXD1:HOXD3:HOXD4:ISX:LHX1:LHX3:LHX4:LHX5:MEOX1:MEOX2:MIXL1:MNX1:MSX1:MSX2:NANOG:NANOGP8:NKX1-1:NKX1-2:NOTO:OTP:PDX1:PHOX2A:PHOX2B:PROP1:PRRX1:PRRX2:RAX:RAX2:SEBOX:SHOX:SHO…	KYTAATKA	0	4	0	0.00928074	0.489658
M06367_2.00:ALX1:ALX3:ALX4:ARX:BARHL1:BARHL2:BARX1:BARX2:BSX:DLX1:DLX2:DLX3:DLX4:DLX5:DLX6:DRGX:EMX1:EMX2:EN1:EN2:ESX1:EVX1:EVX2:GBX1:GBX2:GSX1:GSX2:HESX1:HOXA1:HOXA2:HOXA3:HOXA4:HOXA5:HOXB1:HOXB2:HOXB3:HOXB4:HOXB5:HOXC4:HOXC5:HOXD1:HOXD3:HOXD4:ISX:LHX1:LHX3:LHX4:LHX5:MEOX1:MEOX2:MIXL1:MNX1:MSX1:MSX2:NANOG:NANOGP8:NKX1-1:NKX1-2:NOTO:OTP:PDX1:PHOX2A:PHOX2B:PROP1:PRRX1:PRRX2:RAX:RAX2:SEBOX:SHOX:SHO…	TTAATKA	0	4	0	0.00928074	0.489658
M06380_2.00:ALX1:ALX3:ALX4:ARX:BARHL1:BARHL2:BARX1:BARX2:BSX:DLX2:DLX3:DRGX:EN1:EN2:ESX1:GBX1:GBX2:HESX1:HOXA2:HOXB2:ISX:LBX2:LHX1:LHX2:LHX3:LHX4:LHX5:LHX6:LHX8:LHX9:LMX1A:LMX1B:MEOX1:MIXL1:MNX1:MSX1:MSX2:NKX1-1:NKX1-2:NOBOX:OTP:PHOX2A:PHOX2B:PROP1:PRRX1:PRRX2:RAX:RAX2:SEBOX:SHOX:SHOX2:UNCX:VSX1:VSX2	TTAATTA	0	4	0	0.00928074	0.489658
M06450_2.00:SOX1:SOX10:SOX11:SOX12:SOX13:SOX14:SOX15:SOX17:SOX18:SOX2:SOX21:SOX3:SOX30:SOX4:SOX5:SOX6:SOX7:SOX8:SOX9:SRY	AAACAATG	0	4	0	0.00928074	0.489658
M06486_2.00:ALX1:ALX3:ALX4:ARX:BARHL1:BARHL2:BARX1:BARX2:BSX:DLX1:DLX2:DLX3:DLX4:DLX5:DLX6:DRGX:EMX1:EMX2:EN1:EN2:ESX1:EVX1:EVX2:GBX1:GBX2:GSX1:GSX2:HESX1:HOXA1:HOXA2:HOXA3:HOXA4:HOXA5:HOXB1:HOXB2:HOXB3:HOXB4:HOXB5:HOXC4:HOXC5:HOXD1:HOXD3:HOXD4:ISX:LHX1:LHX3:LHX4:LHX5:MEOX1:MEOX2:MIXL1:MNX1:MSX1:MSX2:NANOG:NANOGP8:NKX1-1:NKX1-2:NOTO:OTP:PDX1:PHOX2A:PHOX2B:PROP1:PRRX1:PRRX2:RAX:RAX2:SEBOX:SHOX:SHO…	YTAATKA	0	4	0	0.00928074	0.489658
M06495_2.00:ALX1:ALX3:ALX4:ARX:DRGX:EMX1:EMX2:EN1:EN2:ESX1:EVX1:EVX2:GBX1:GBX2:GSX1:GSX2:HESX1:HMX1:HMX3:HOXA2:HOXA3:HOXA4:HOXA5:HOXB1:HOXB2:HOXB3:HOXB4:HOXB5:HOXC4:HOXC5:HOXD3:HOXD4:ISX:LBX1:LBX2:LHX2:LHX3:LHX4:LHX9:LMX1A:LMX1B:MEOX1:MEOX2:MIXL1:MNX1:MSX1:MSX2:NKX1-1:NKX1-2:OTP:PDX1:PHOX2A:PHOX2B:PROP1:PRRX1:PRRX2:RAX:RAX2:SEBOX:SHOX:SHOX2:UNCX:VAX1:VAX2:VENTX:VSX1:VSX2	CTAATTA	0	4	0	0.00928074	0.489658
M06500_2.00:ALX1:ALX3:ALX4:ARX:BARX1:BARX2:BSX:DLX1:DLX2:DLX3:DLX4:DLX5:DLX6:DRGX:EMX1:EMX2:EN1:EN2:ESX1:EVX1:EVX2:GBX1:GBX2:GSX1:GSX2:HMX1:HMX3:HOXA1:HOXA2:HOXA3:HOXA4:HOXA5:HOXA7:HOXB1:HOXB2:HOXB3:HOXB4:HOXB5:HOXB7:HOXC4:HOXC5:HOXD1:HOXD3:HOXD4:ISX:LHX2:LHX3:LHX4:LHX9:MEOX1:MEOX2:MIXL1:MNX1:MSX1:MSX2:NANOG:NANOGP8:NKX1-1:NKX1-2:NOTO:OTP:PDX1:PHOX2A:PHOX2B:PROP1:PRRX1:PRRX2:RAX:RAX2:SEBOX:SHOX:S…	CTAATGA	0	4	0	0.00928074	0.489658
M06501_2.00:ALX1:ALX3:ALX4:ARX:BARX1:BARX2:BSX:DLX1:DLX2:DLX3:DLX4:DLX5:DLX6:DRGX:EMX1:EMX2:EN1:EN2:ESX1:EVX1:EVX2:GBX1:GBX2:GSX1:GSX2:HESX1:HMX1:HMX3:HOXA1:HOXA2:HOXA3:HOXA4:HOXA5:HOXA7:HOXB1:HOXB2:HOXB3:HOXB4:HOXB5:HOXB7:HOXC4:HOXC5:HOXD1:HOXD3:HOXD4:ISX:LHX3:LHX4:MEOX1:MEOX2:MNX1:MSX1:MSX2:NANOG:NANOGP8:NKX1-1:NKX1-2:NOTO:OTP:PDX1:PHOX2A:PHOX2B:PROP1:PRRX1:PRRX2:SHOX:SHOX2:UNCX:VAX1:VAX2:VENTX…	TTAATTA	0	4	0	0.00928074	0.489658
M06513_2.00:ALX1:ALX3:ALX4:ARX:DRGX:EN1:EN2:ESX1:ISX:LHX2:LHX3:LHX4:LHX6:LHX8:LHX9:LMX1A:LMX1B:MIXL1:NOBOX:OTP:PHOX2A:PHOX2B:PROP1:PRRX1:PRRX2:RAX:RAX2:SEBOX:SHOX:SHOX2:UNCX:VSX1:VSX2:ZFHX2	YTAATTA	0	4	0	0.00928074	0.489658
M06515_2.00:ALX1:ALX3:ALX4:ARX:BARHL1:BARHL2:BARX1:BARX2:BSX:DLX1:DLX2:DLX3:DLX4:DLX5:DLX6:DRGX:EMX1:EMX2:EN1:EN2:ESX1:EVX1:EVX2:GBX1:GBX2:GSX1:GSX2:HMX1:HMX2:HMX3:HOXA1:HOXA2:HOXA3:HOXA4:HOXA5:HOXB1:HOXB2:HOXB3:HOXB4:HOXB5:HOXC12:HOXC4:HOXC5:HOXD1:HOXD3:HOXD4:LBX1:LBX2:LHX1:LHX5:MEOX1:MEOX2:MIXL1:MNX1:MSX1:MSX2:NANOG:NANOGP8:NKX1-1:NKX1-2:PDX1:PHOX2A:PHOX2B:PROP1:PRRX1:PRRX2:RAX:RAX2:SHOX:SHOX2:…	TTAATGA	0	4	0	0.00928074	0.489658
M06517_2.00:ALX1:ALX3:ALX4:ARX:BARHL1:BARHL2:BARX1:BARX2:BSX:DLX1:DLX2:DLX3:DLX4:DLX5:DLX6:DRGX:EMX1:EMX2:EN1:EN2:ESX1:EVX1:EVX2:GBX1:GBX2:GSX1:GSX2:HESX1:HMX1:HMX2:HMX3:HOXA1:HOXA2:HOXA3:HOXA4:HOXA5:HOXB1:HOXB2:HOXB3:HOXB4:HOXB5:HOXC4:HOXC5:HOXD1:HOXD3:HOXD4:ISX:LBX1:LBX2:LHX2:LHX3:LHX4:LHX9:MEOX1:MEOX2:MIXL1:MNX1:MSX1:MSX2:NANOG:NANOGP8:NKX1-1:NKX1-2:NOBOX:NOTO:OTP:PDX1:PHOX2A:PHOX2B:PROP1:PRRX…	TTAATTA	0	4	0	0.00928074	0.489658
M06539_2.00:ALX1:ALX3:ALX4:ARX:BARX1:BARX2:BSX:DLX1:DLX2:DLX3:DLX4:DLX5:DLX6:DRGX:EMX1:EMX2:EN1:EN2:ESX1:EVX1:EVX2:GBX1:GBX2:GSX1:GSX2:HMX1:HMX2:HMX3:HOXA1:HOXA2:HOXA3:HOXA4:HOXA5:HOXB1:HOXB2:HOXB3:HOXB4:HOXB5:HOXC4:HOXC5:HOXD1:HOXD3:HOXD4:ISX:LHX2:LHX3:LHX4:LHX9:LMX1A:LMX1B:MEOX1:MIXL1:MNX1:MSX1:MSX2:NKX1-1:NKX1-2:NOBOX:NOTO:OTP:PDX1:PHOX2A:PHOX2B:PROP1:PRRX1:PRRX2:RAX:RAX2:SEBOX:SHOX:SHOX2:UNCX…	YTAATTA	0	4	0	0.00928074	0.489658
M06552_2.00:ALX1:ALX3:ALX4:ARX:BARHL1:BARHL2:BARX1:BARX2:BSX:DLX2:DLX3:DRGX:EN1:EN2:ESX1:GBX1:GBX2:HESX1:HOXA2:HOXB2:ISX:LBX2:LHX1:LHX2:LHX3:LHX4:LHX5:LHX6:LHX8:LHX9:LMX1A:LMX1B:MEOX1:MIXL1:MNX1:MSX1:MSX2:NKX1-1:NKX1-2:NOBOX:OTP:PHOX2A:PHOX2B:PROP1:PRRX1:PRRX2:RAX:RAX2:SEBOX:SHOX:SHOX2:UNCX:VSX1:VSX2	TTAATTA	0	4	0	0.00928074	0.489658
M07489_2.00:HSF2:HSF4	TGTTCCAT	0	4	0	0.00928074	0.489658
M07569_2.00:ZNF343	CGCTTCCCC	0	4	0	0.00928074	0.489658
M07597_2.00:ZNF182	CCTTTTGTTTTT	0	4	0	0.00928074	0.489658
M07717_2.00:ZNF441	GRCTCCGCCCCC	0	4	0	0.00928074	0.489658
M08226_2.00:NR5A1:NR5A2:RXRA:RXRB:RXRG	CAAGGTCA	0	4	0	0.00928074	0.489658
M08326_2.00:SP2	CCCCGCCCC	0	4	0	0.00928074	0.489658
M08349_2.00:EGR1:EGR2:EGR3:EGR4	CGCCCCCDC	0	4	0	0.00928074	0.489658
M08461_2.00:NR2C1:NR2F1:NR2F2:NR2F6:NR4A1:NR4A2:NR4A3:PPARD:RARG:RORA:RORB:RORC:RXRA:RXRB:RXRG	AAGGTCAC	0	4	0	0.00928074	0.489658
M08579_2.00:HSF2:HSF4	TGTTCCAT	0	4	0	0.00928074	0.489658
M08723_2.00:MAX	VRGCACGTGG	0	4	0	0.00928074	0.489658
M09097_2.00:FOXO4	ARTAAACAA	0	4	0	0.00928074	0.489658
M09101_2.00:FOXP1:FOXP2:FOXP3:FOXP4	WGTAAACAV	0	4	0	0.00928074	0.489658
M09107_2.00:FOXO1:FOXO3:FOXO4:FOXO6	ARTAAACAA	0	4	0	0.00928074	0.489658
M09146_2.00:NKX2-1:NKX2-2:NKX2-3:NKX2-4:NKX2-5:NKX2-6:NKX2-8	YTTGAGTGSY	0	4	0	0.00928074	0.489658
M09149_2.00:HOXA13:HOXB13:HOXC13:HOXD13	TTTTATDGGY	0	4	0	0.00928074	0.489658
M09256_2.00:MBD2	SSGKCCGGAGG	0	4	0	0.00928074	0.489658
M09258_2.00:MBD2	SSGKCCGGAGG	0	4	0	0.00928074	0.489658
M09426_2.00:TBX2:TBX3:TBX4:TBX5	DRAGGTGGGAR	0	4	0	0.00928074	0.489658
M09428_2.00:EOMES:TBR1:TBX21	GGAGGTGTGARD	0	4	0	0.00928074	0.489658
M09479_2.00:USF2	ACCACGTGAC	0	4	0	0.00928074	0.489658
M09522_2.00:E2F7:E2F8	TGGCGGGAAAHB	0	4	0	0.00928074	0.489658
M09523_2.00:E2F1:E2F2:E2F3:E2F4:E2F5:E2F6	GGCGGGAARN	0	4	0	0.00928074	0.489658
M09524_2.00:E2F1:E2F2:E2F3:E2F4:E2F5:E2F6	GGCGGGAAAH	0	4	0	0.00928074	0.489658
M09548_2.00:FOXA1:FOXA2:FOXA3	GCAAACAM	0	4	0	0.00928074	0.489658
M09555_2.00:GATA1:GATA2:GATA3:GATA4:GATA5:GATA6	AGATAASR	0	4	0	0.00928074	0.489658
M09600_2.00:MYBL2	NHAACBGYYV	0	4	0	0.00928074	0.489658
M09682_2.00:HOXA3:HOXA4:HOXA5:HOXA6:HOXA7:HOXA9:HOXB3:HOXB4:HOXB5:HOXB6:HOXB7:HOXB8:HOXB9:HOXC4:HOXC5:HOXC6:HOXC8:HOXC9:HOXD3:HOXD4:HOXD8:HOXD9:PDX1	TTTTAATTA	0	4	0	0.00928074	0.489658
M09753_2.00:TFAP2A:TFAP2B:TFAP2C:TFAP2D:TFAP2E	GCCYGCRGSC	0	4	0	0.00928074	0.489658
M09926_2.00:NFE2:NFE2L1:NFE2L2:NFE2L3	GTCATBHWDBNNB	0	4	0	0.00928074	0.489658
M10003_2.00:FOS:FOSB:FOSL1:FOSL2	TGAGTCAK	0	4	0	0.00928074	0.489658
M10148_2.00:KLF1:KLF12:KLF3:KLF5:KLF8	HMSDGGGTGT	0	4	0	0.00928074	0.489658
M10162_2.00:MAZ	GGGGAGGG	0	4	0	0.00928074	0.489658
M10193_2.00:EGR1:EGR2:EGR3:EGR4	ACCGCCC	0	4	0	0.00928074	0.489658
M10219_2.00:KLF1:KLF12:KLF2:KLF3:KLF4:KLF5:KLF6:KLF7	VNRGGGRGGGGHSS	0	4	0	0.00928074	0.489658
M10258_2.00:SP7:SP8:SP9	CCGCCCCCKVG	0	4	0	0.00928074	0.489658
M10290_2.00:WT1	GSGGGKGGGGGS	0	4	0	0.00928074	0.489658
M10305_2.00:IKZF1:IKZF2:IKZF3	KTTGGGAGGB	0	4	0	0.00928074	0.489658
M10451_2.00:E2F1:E2F2:E2F3:E2F4:E2F5:E2F6	SVNNGGCGCGAAAV	0	4	0	0.00928074	0.489658
M10509_2.00:ELF1:ELF2:ELF4:ELK1:ELK3:ELK4:ERF:ERG:ETS1:ETS2:ETV1:ETV2:ETV3:ETV3L:ETV4:ETV5:FEV:FLI1:GABPA	MGVSRGGAAG	0	4	0	0.00928074	0.489658
M10557_2.00:FOXA1:FOXA2:FOXA3:FOXB1:FOXS1	TGTTTGTT	0	4	0	0.00928074	0.489658
M10636_2.00:HOXA10:HOXA5:HOXA6:HOXA7:HOXA9:HOXB5:HOXB6:HOXB7:HOXB8:HOXB9:HOXC10:HOXC5:HOXC6:HOXC8:HOXC9:HOXD10:HOXD8:HOXD9	GAATAACARB	0	4	0	0.00928074	0.489658
M10644_2.00:HOXA10:HOXA11:HOXA5:HOXA6:HOXA7:HOXA9:HOXB5:HOXB6:HOXB8:HOXB9:HOXC10:HOXC11:HOXC5:HOXC6:HOXC8:HOXC9:HOXD10:HOXD11:HOXD8:HOXD9	VTTAAWTAAA	0	4	0	0.00928074	0.489658
M10654_2.00:HOXA13:HOXB13:HOXC13:HOXD13	AAATAAAMC	0	4	0	0.00928074	0.489658
M10677_2.00:ALX1:ALX3:ALX4:ARX:BARHL1:BARHL2:BARX1:BARX2:BSX:DLX1:DLX2:DLX3:DLX4:DLX5:DLX6:DRGX:EMX1:EMX2:EN1:EN2:ESX1:EVX1:EVX2:GBX1:GBX2:GSX1:GSX2:HESX1:HMX1:HMX2:HMX3:HOXA1:HOXA2:HOXA3:HOXB1:HOXB2:HOXB3:HOXD1:HOXD3:ISX:LBX1:LBX2:LHX1:LHX2:LHX3:LHX4:LHX5:LHX9:MEOX1:MEOX2:MIXL1:MNX1:MSX1:MSX2:NANOG:NANOGP8:NKX1-1:NKX1-2:NOBOX:OTP:PDX1:PHOX2A:PHOX2B:PROP1:PRRX1:PRRX2:RAX:RAX2:SEBOX:SHOX:SHOX2:UNC…	TWWTTGGDGABW	0	4	0	0.00928074	0.489658
M10716_2.00:ALX1:ALX3:ALX4:ARX:BARHL1:BARHL2:BARX1:BARX2:BSX:DLX1:DLX2:DLX3:DLX4:DLX5:DLX6:DRGX:EMX1:EMX2:EN1:EN2:ESX1:EVX1:EVX2:GBX1:GBX2:GSX1:GSX2:HESX1:HMX1:HMX2:HMX3:HOXA1:HOXA2:HOXA3:HOXB1:HOXB2:HOXB3:HOXD1:HOXD3:ISX:LBX1:LBX2:LHX1:LHX2:LHX3:LHX4:LHX5:LHX9:MEOX1:MEOX2:MIXL1:MNX1:MSX1:MSX2:NANOG:NANOGP8:NKX1-1:NKX1-2:NOBOX:OTP:PDX1:PHOX2A:PHOX2B:PROP1:PRRX1:PRRX2:RAX:RAX2:SEBOX:SHOX:SHOX2:UNC…	WDGTAATTAGV	0	4	0	0.00928074	0.489658
M10837_2.00:POU2F1	ATTTGCATW	0	4	0	0.00928074	0.489658
M11051_2.00:MYB:MYBL1	CCCAACTGVCN	0	4	0	0.00928074	0.489658
M11167_2.00:ESR1:ESR2:NR1D1:NR1D2:NR1H2:NR1H3:NR1H4:NR2C1:NR2C2:NR2F1:NR2F2:NR2F6:NR4A1:NR4A2:NR4A3:NR5A2:NR6A1:PPARA:PPARD:PPARG:RARA:RARB:RARG:RORA:RORB:RORC:RXRA:RXRB:RXRG	TGACCTTYNKB	0	4	0	0.00928074	0.489658
M11172_2.00:ESR1:ESR2:HNF4A:HNF4G:NR1D1:NR1D2:NR1H2:NR1H3:NR1H4:NR2C1:NR2C2:NR2F1:NR2F2:NR2F6:NR4A1:NR4A2:NR4A3:NR5A2:NR6A1:PPARA:PPARD:PPARG:RARA:RARB:RARG:RORA:RORB:RORC:RXRA:RXRB:RXRG:THRA:THRB	TGACCTT	0	4	0	0.00928074	0.489658
M11218_2.00:NFATC1:NFATC2:NFATC3:NFATC4	WGGAAAANN	0	4	0	0.00928074	0.489658
M11255_2.00:RUNX1:RUNX2:RUNX3	DNTGTGGTTD	0	4	0	0.00928074	0.489658
M11256_2.00:RUNX1:RUNX2:RUNX3	AACCACAV	0	4	0	0.00928074	0.489658
M11259_2.00:RUNX1:RUNX2:RUNX3	HAACCACAG	0	4	0	0.00928074	0.489658
M11312_2.00:LEF1:TCF7:TCF7L1:TCF7L2	ADNATCAAAGN	0	4	0	0.00928074	0.489658
M00142_2.00:ZNF691	GTGCTCCT	1	4	0.0196078	0.00928074	0.49126
M00180_2.00:MYB:MYBL1	YAACGGHYN	1	4	0.0196078	0.00928074	0.49126
M00261_2.00:ALX1:ALX3:ALX4:ARX:BARHL1:BARHL2:BARX1:BARX2:BSX:DLX1:DLX2:DLX3:DLX4:DLX5:DLX6:DRGX:EMX1:EMX2:EN1:EN2:ESX1:EVX1:EVX2:GBX1:GBX2:GSX1:GSX2:HESX1:HOXA2:HOXA3:HOXB2:HOXB3:HOXD3:ISX:LBX1:LBX2:LHX1:LHX2:LHX3:LHX4:LHX5:LHX6:LHX8:LHX9:LMX1A:LMX1B:MEOX1:MIXL1:MNX1:MSX1:MSX2:NKX1-1:NKX1-2:NOBOX:NOTO:OTP:PDX1:PHOX2A:PHOX2B:PROP1:PRRX1:PRRX2:RAX:RAX2:SEBOX:SHOX:SHOX2:UNCX:VAX1:VAX2:VSX1:VSX2:ZFHX…	NNTAATKVR	1	4	0.0196078	0.00928074	0.49126
M00277_2.00:PBX1:PBX2:PBX3:PBX4	NWTGAYRNVN	1	4	0.0196078	0.00928074	0.49126
M00290_2.00:ALX1:ALX3:ALX4:ARX:BARHL1:BARHL2:BARX1:BARX2:BSX:DLX1:DLX2:DLX3:DLX4:DLX5:DLX6:DRGX:EMX1:EMX2:EN1:EN2:ESX1:EVX1:EVX2:GBX1:GBX2:GSX1:GSX2:HESX1:HMX1:HMX2:HMX3:HOXA1:HOXA2:HOXA3:HOXB1:HOXB2:HOXB3:HOXD1:HOXD3:ISX:LBX1:LBX2:LHX1:LHX2:LHX3:LHX4:LHX5:LHX9:MEOX1:MEOX2:MIXL1:MNX1:MSX1:MSX2:NANOG:NANOGP8:NKX1-1:NKX1-2:NOBOX:OTP:PDX1:PHOX2A:PHOX2B:PROP1:PRRX1:PRRX2:RAX:RAX2:SEBOX:SHOX:SHOX2:UNC…	TAATTRNN	1	4	0.0196078	0.00928074	0.49126
M00348_2.00:PAX4	CNAATTAR	1	4	0.0196078	0.00928074	0.49126
M00349_2.00:PAX4	YNAATTARN	1	4	0.0196078	0.00928074	0.49126
M00357_2.00:PAX3:PAX7	NSNATTANN	1	4	0.0196078	0.00928074	0.49126
M00359_2.00:PAX3:PAX7	RTAATTGG	1	4	0.0196078	0.00928074	0.49126
M00400_2.00:ALX1:ALX3:ALX4:ARX:BARX1:BARX2:BSX:DLX1:DLX2:DLX3:DLX6:DRGX:EMX1:EMX2:EN1:EN2:ESX1:EVX1:EVX2:GBX1:GBX2:GSX1:GSX2:HESX1:HOXA2:HOXA3:HOXB2:HOXB3:HOXD3:ISX:LBX1:LBX2:LHX1:LHX2:LHX3:LHX4:LHX5:LHX6:LHX8:LHX9:LMX1A:LMX1B:MEOX1:MIXL1:MNX1:MSX1:MSX2:NKX1-1:NKX1-2:NOBOX:NOTO:OTP:PDX1:PHOX2A:PHOX2B:PROP1:PRRX1:PRRX2:RAX:RAX2:SEBOX:SHOX:SHOX2:UNCX:VAX1:VAX2:VSX1:VSX2:ZFHX2:ZFHX3	NNTAATTN	1	4	0.0196078	0.00928074	0.49126
M00401_2.00:ALX1:ALX3:ALX4:ARX:BARX1:BARX2:BSX:DLX1:DLX2:DLX3:DLX6:DRGX:EMX1:EMX2:EN1:EN2:ESX1:EVX1:EVX2:GBX1:GBX2:GSX1:GSX2:HESX1:HOXA2:HOXA3:HOXB2:HOXB3:HOXD3:ISX:LBX1:LBX2:LHX1:LHX2:LHX3:LHX4:LHX5:LHX6:LHX8:LHX9:LMX1A:LMX1B:MEOX1:MIXL1:MNX1:MSX1:MSX2:NKX1-1:NKX1-2:NOBOX:NOTO:OTP:PDX1:PHOX2A:PHOX2B:PROP1:PRRX1:PRRX2:RAX:RAX2:SEBOX:SHOX:SHOX2:UNCX:VAX1:VAX2:VSX1:VSX2:ZFHX2:ZFHX3	NNTAATTN	1	4	0.0196078	0.00928074	0.49126
M00459_2.00:ALX1:ALX3:ALX4:ARX:BARX1:BARX2:BSX:DLX2:DLX3:DRGX:EMX1:EMX2:EN1:EN2:ESX1:EVX1:EVX2:GBX1:GBX2:GSX1:GSX2:HESX1:HOXA2:HOXA3:HOXB2:HOXB3:HOXD3:ISL1:ISL2:ISX:LBX1:LBX2:LHX1:LHX2:LHX3:LHX4:LHX5:LHX6:LHX8:LHX9:LMX1A:LMX1B:MEOX1:MIXL1:MNX1:MSX1:MSX2:NKX1-1:NKX1-2:NOBOX:NOTO:OTP:PDX1:PHOX2A:PHOX2B:PROP1:PRRX1:PRRX2:RAX:RAX2:SEBOX:SHOX:SHOX2:UNCX:VAX1:VAX2:VSX1:VSX2:ZFHX2:ZFHX3	NNTAATTRV	1	4	0.0196078	0.00928074	0.49126
M00461_2.00:SIX1:SIX2:SIX4:SIX5	NTGATACCN	1	4	0.0196078	0.00928074	0.49126
M00486_2.00:ALX1:ALX3:ALX4:ARX:BARX1:BARX2:BSX:DLX2:DLX3:DRGX:EMX1:EMX2:EN1:EN2:ESX1:EVX1:EVX2:GBX1:GBX2:GSX1:GSX2:HESX1:HOXA2:HOXA3:HOXB2:HOXB3:HOXD3:ISX:LBX1:LBX2:LHX1:LHX2:LHX3:LHX4:LHX5:LHX6:LHX8:LHX9:LMX1A:LMX1B:MEOX1:MIXL1:MNX1:MSX1:MSX2:NKX1-1:NKX1-2:NOBOX:NOTO:OTP:PDX1:PHOX2A:PHOX2B:PROP1:PRRX1:PRRX2:RAX:RAX2:SEBOX:SHOX:SHOX2:UNCX:VAX1:VAX2:VSX1:VSX2:ZFHX2	TAATTRR	1	4	0.0196078	0.00928074	0.49126
M00530_2.00:BARX1:BARX2:BSX:EMX1:EMX2:EN1:EN2:EVX1:EVX2:GBX1:GBX2:GSX1:GSX2:HMX1:HMX2:HMX3:HOXA1:HOXA2:HOXA3:HOXA4:HOXA5:HOXA6:HOXA7:HOXB1:HOXB2:HOXB3:HOXB4:HOXB5:HOXB6:HOXB7:HOXB8:HOXC4:HOXC5:HOXC6:HOXD1:HOXD3:HOXD4:HOXD8:ISX:MEOX1:MEOX2:MNX1:NKX1-1:NKX1-2:NOTO:OTP:PDX1:TLX2:VAX1:VAX2:VENTX	NTAATKRNN	1	4	0.0196078	0.00928074	0.49126
M00541_2.00:PAX3:PAX7	NYRATTAN	1	4	0.0196078	0.00928074	0.49126
M00671_2.00:BSX:DLX1:DLX2:DLX3:DLX4:DLX5:DLX6:LBX2:LHX1:LHX5:MSX1:MSX2	TTAATTAVBY	1	4	0.0196078	0.00928074	0.49126
M00833_2.00:EOMES:TBX2:TBX20:TBX3:TBX4:TBX5	AGGTGTBA	1	4	0.0196078	0.00928074	0.49126
M00938_2.00:MAX	CCACGTGC	1	4	0.0196078	0.00928074	0.49126
M01665_2.00:ARID3A:ARID3B:ARID3C	NNATTAAR	1	4	0.0196078	0.00928074	0.49126
M01728_2.00:MITF:TFEB	CACGTGAC	1	4	0.0196078	0.00928074	0.49126
M01731_2.00:NPAS2	NSCACGTGTN	1	4	0.0196078	0.00928074	0.49126
M01815_2.00:CEBPA:CEBPB:CEBPE	TTWCGCAA	1	4	0.0196078	0.00928074	0.49126
M01910_2.00:FBXL19:KDM2A:KDM2B	GCGDDHNNN	1	4	0.0196078	0.00928074	0.49126
M01933_2.00:DMRT1:DMRT3:DMRTA2:DMRTC2	WWTGTATCND	1	4	0.0196078	0.00928074	0.49126
M02088_2.00:ALX1:ALX3:ALX4:ARX:BARHL1:BARHL2:BARX1:BARX2:BSX:DLX2:DRGX:EMX1:EMX2:EN1:EN2:ESX1:EVX1:EVX2:GBX1:GBX2:GSX1:GSX2:HESX1:HMX1:HMX2:HMX3:HOXA1:HOXA2:HOXA3:HOXA4:HOXA5:HOXB1:HOXB2:HOXB3:HOXB4:HOXB5:HOXC4:HOXC5:HOXD3:HOXD4:LHX2:LHX3:LHX4:LHX9:MEOX1:MEOX2:MIXL1:MNX1:MSX1:MSX2:NKX1-1:NKX1-2:NOTO:OTP:PDX1:PHOX2A:PHOX2B:PROP1:PRRX1:PRRX2:RAX:RAX2:SEBOX:SHOX:SHOX2:TLX1:TLX2:TLX3:UNCX:VAX1:VAX2:V…	VYTAATTASB	1	4	0.0196078	0.00928074	0.49126
M02095_2.00:ALX1:ALX3:ALX4:ARX:BARX1:BARX2:BSX:DLX1:DLX2:DLX3:DLX4:DLX5:DLX6:DRGX:EMX1:EMX2:EN1:EN2:ESX1:EVX1:EVX2:GBX1:GBX2:GSX1:GSX2:HESX1:HOXA1:HOXA2:HOXA3:HOXB1:HOXB2:HOXB3:HOXD3:ISL1:ISL2:ISX:LBX1:LBX2:LHX1:LHX2:LHX3:LHX4:LHX5:LHX6:LHX8:LHX9:LMX1A:LMX1B:MEOX1:MIXL1:MNX1:MSX1:MSX2:NKX1-1:NKX1-2:NOBOX:NOTO:OTP:PDX1:PHOX2A:PHOX2B:PROP1:PRRX1:PRRX2:RAX:RAX2:SEBOX:SHOX:SHOX2:UNCX:VAX1:VAX2:VSX1:V…	YTAATTRR	1	4	0.0196078	0.00928074	0.49126
M02108_2.00:ALX1:ALX3:ALX4:ARX:DRGX:EMX1:EMX2:EN1:EN2:ESX1:GBX1:GBX2:GSX1:GSX2:HESX1:HOXA3:HOXB3:HOXD3:ISX:LHX1:LHX2:LHX3:LHX4:LHX5:LHX6:LHX8:LHX9:LMX1A:LMX1B:MIXL1:NOBOX:NOTO:OTP:PDX1:PHOX2A:PHOX2B:PROP1:PRRX1:PRRX2:RAX:RAX2:SEBOX:SHOX:SHOX2:UNCX:VAX1:VAX2:VSX1:VSX2:ZFHX2	NYTAATTAV	1	4	0.0196078	0.00928074	0.49126
M02113_2.00:ALX1:ALX3:ALX4:ARX:BARHL1:BARHL2:BARX1:BARX2:BSX:DLX1:DLX2:DLX3:DLX4:DLX5:DLX6:DRGX:EMX1:EMX2:EN1:EN2:ESX1:EVX1:EVX2:GBX1:GBX2:GSX1:GSX2:HMX1:HMX2:HMX3:HOXA1:HOXA2:HOXA3:HOXA4:HOXA5:HOXB1:HOXB2:HOXB3:HOXB4:HOXB5:HOXC4:HOXC5:HOXD1:HOXD3:HOXD4:ISX:MEOX1:MEOX2:MIXL1:MNX1:MSX1:MSX2:NANOG:NANOGP8:NKX1-1:NKX1-2:PDX1:PHOX2A:PHOX2B:PROP1:PRRX1:PRRX2:RAX:RAX2:SEBOX:SHOX:SHOX2:UNCX:VAX1:VAX2:VE…	NNTAATBRVY	1	4	0.0196078	0.00928074	0.49126
M02152_2.00:ALX1:ALX3:ALX4:ARX:BARX1:BARX2:BSX:DLX1:DLX2:DLX3:DLX4:DLX5:DLX6:DRGX:EMX1:EMX2:EN1:EN2:ESX1:EVX1:EVX2:GBX1:GBX2:GSX1:GSX2:HOXA2:HOXA3:HOXB2:HOXB3:HOXD3:ISL1:ISL2:ISX:MEOX1:MIXL1:MNX1:MSX1:MSX2:NKX1-1:NKX1-2:NOTO:OTP:PDX1:PHOX2A:PHOX2B:PROP1:PRRX1:PRRX2:RAX:RAX2:SEBOX:SHOX:SHOX2:UNCX:VAX1:VAX2:VSX1:VSX2:ZFHX3	HTAATKARN	1	4	0.0196078	0.00928074	0.49126
M02154_2.00:ALX1:ALX3:ALX4:ARX:BARHL1:BARHL2:BARX1:BARX2:BSX:DLX1:DLX2:DLX3:DLX4:DLX5:DLX6:DRGX:EMX1:EMX2:EN1:EN2:ESX1:EVX1:EVX2:GBX1:GBX2:GSX1:GSX2:HESX1:HMX1:HMX3:HOXA1:HOXA2:HOXA3:HOXA4:HOXA5:HOXB1:HOXB2:HOXB3:HOXB4:HOXB5:HOXC4:HOXC5:HOXD1:HOXD3:HOXD4:ISX:MEOX1:MEOX2:MIXL1:MNX1:MSX1:MSX2:NKX1-1:NKX1-2:NOTO:OTP:PDX1:PHOX2A:PHOX2B:PROP1:PRRX1:PRRX2:RAX:RAX2:SEBOX:SHOX:SHOX2:UNCX:VAX1:VAX2:VSX1:V…	NTAATKANNN	1	4	0.0196078	0.00928074	0.49126
M02221_2.00:ALX1:ALX3:ALX4:ARX:DRGX:EN1:EN2:ESX1:GBX1:GBX2:ISX:LBX1:LBX2:LHX2:LHX3:LHX4:LHX9:LMX1A:LMX1B:MIXL1:MSX1:MSX2:NOBOX:OTP:PHOX2A:PHOX2B:PROP1:PRRX1:PRRX2:RAX:RAX2:SEBOX:SHOX:SHOX2:UNCX:VSX1:VSX2	NTTAATTGRN	1	4	0.0196078	0.00928074	0.49126
M02231_2.00:ALX1:ALX3:ALX4:ARX:DRGX:EN1:EN2:ESX1:EVX1:EVX2:GBX1:GBX2:HESX1:HOXA2:HOXB2:HOXC5:ISX:LBX1:LBX2:LHX2:LHX3:LHX4:LHX6:LHX8:LHX9:LMX1A:LMX1B:MEOX2:MIXL1:MSX1:MSX2:NKX1-1:NKX1-2:NOBOX:NOTO:OTP:PHOX2A:PHOX2B:PROP1:PRRX1:PRRX2:RAX:RAX2:SEBOX:SHOX:SHOX2:UNCX:VAX1:VAX2:VSX1:VSX2:ZFHX2	NTAATTRV	1	4	0.0196078	0.00928074	0.49126
M02445_2.00:NFATC1:NFATC2:NFATC3:NFATC4	ANTTTCCAYH	1	4	0.0196078	0.00928074	0.49126
M02529_2.00:LIN54	TTTCAAAT	1	4	0.0196078	0.00928074	0.49126
M02633_2.00:CEBPA:CEBPB:CEBPE	RTTRYGYAAY	1	4	0.0196078	0.00928074	0.49126
M02775_2.00:TCF12:TCF3:TCF4	HRCACCTGBN	1	4	0.0196078	0.00928074	0.49126
M02778_2.00:MITF:TFEC	ATCACGTGAY	1	4	0.0196078	0.00928074	0.49126
M02792_2.00:USF1:USF2	RTCACGTGAY	1	4	0.0196078	0.00928074	0.49126
M03096_2.00:BARX1:BARX2:BSX:DLX1:DLX2:DLX3:DLX4:DLX5:DLX6:EMX1:EMX2:EN1:EN2:EVX1:EVX2:GBX1:GBX2:GSX1:GSX2:HOXA1:HOXA2:HOXA3:HOXA4:HOXA5:HOXB1:HOXB2:HOXB3:HOXB4:HOXB5:HOXC4:HOXC5:HOXD1:HOXD3:HOXD4:ISX:MEOX1:MEOX2:MNX1:MSX1:MSX2:NANOG:NANOGP8:NKX1-1:NKX1-2:PDX1:PROP1:SHOX:SHOX2:UNCX:VAX1:VAX2:VENTX	BBTAATTAVN	1	4	0.0196078	0.00928074	0.49126
M03137_2.00:ALX1:ALX3:ALX4:ARX:BARHL1:BARHL2:BARX1:BARX2:BSX:DRGX:EMX1:EMX2:EN1:EN2:ESX1:EVX1:EVX2:GBX1:GBX2:GSX1:GSX2:HESX1:HOXA2:HOXA3:HOXB2:HOXB3:HOXD3:ISX:LBX1:LBX2:LHX1:LHX2:LHX3:LHX4:LHX5:LHX6:LHX8:LHX9:LMX1A:LMX1B:MEOX1:MEOX2:MIXL1:MNX1:MSX1:MSX2:NKX1-1:NKX1-2:NOBOX:NOTO:OTP:PDX1:PHOX2A:PHOX2B:PROP1:PRRX1:PRRX2:RAX:RAX2:SEBOX:SHOX:SHOX2:UNCX:VAX1:VAX2:VSX1:VSX2:ZFHX2	GNTAATTRGN	1	4	0.0196078	0.00928074	0.49126
M03156_2.00:ALX1:ALX3:ALX4:ARX:BARHL1:BARHL2:BARX1:BARX2:BSX:DLX1:DLX2:DLX3:DLX4:DLX5:DLX6:DRGX:EMX1:EMX2:EN1:EN2:ESX1:EVX1:EVX2:GBX1:GBX2:GSX1:GSX2:HMX1:HMX2:HMX3:HOXA1:HOXA2:HOXA3:HOXA4:HOXA5:HOXA6:HOXA7:HOXB1:HOXB2:HOXB3:HOXB4:HOXB5:HOXB6:HOXB7:HOXB8:HOXC4:HOXC5:HOXC6:HOXD1:HOXD3:HOXD4:HOXD8:ISX:LHX3:LHX4:MEOX1:MEOX2:MIXL1:MNX1:MSX1:MSX2:NANOG:NANOGP8:NKX1-1:NKX1-2:NOBOX:NOTO:OTP:PDX1:PHOX2A:P…	YTAATTAB	1	4	0.0196078	0.00928074	0.49126
M03160_2.00:ARX:BARHL1:BARHL2:BARX1:BARX2:BSX:DLX1:DLX2:DLX3:DLX4:DLX5:DLX6:EMX1:EMX2:ESX1:EVX1:EVX2:GBX1:GBX2:HMX1:HMX2:HMX3:HOXA2:HOXB2:LBX1:LBX2:MEOX1:MEOX2:MNX1:MSX1:MSX2:NANOG:NANOGP8:NKX1-1:NKX1-2:PDX1:RAX:RAX2:TLX1:TLX2:TLX3:UNCX:VAX1:VAX2	VHTAAACGRT	1	4	0.0196078	0.00928074	0.49126
M03182_2.00:ALX1:ALX3:ALX4:ARX:BARX1:BARX2:BSX:DLX1:DLX2:DLX3:DLX4:DLX5:DLX6:DRGX:EMX1:EMX2:EN1:EN2:ESX1:EVX1:EVX2:GBX1:GBX2:GSX1:GSX2:HESX1:HMX1:HMX3:HOXA1:HOXA2:HOXA3:HOXA4:HOXA5:HOXB1:HOXB2:HOXB3:HOXB4:HOXB5:HOXC4:HOXC5:HOXD1:HOXD3:HOXD4:ISX:LHX2:LHX3:LHX4:LHX6:LHX8:LHX9:LMX1A:LMX1B:MEOX1:MIXL1:MNX1:MSX1:MSX2:NKX1-1:NKX1-2:NOBOX:NOTO:OTP:PDX1:PHOX2A:PHOX2B:PROP1:PRRX1:PRRX2:RAX:RAX2:SEBOX:SHOX…	CTAATTRS	1	4	0.0196078	0.00928074	0.49126
M03235_2.00:ALX1:ALX3:ALX4:ARX:BARHL1:BARHL2:BARX1:BARX2:BSX:DLX1:DLX2:DLX3:DLX4:DLX5:DLX6:DRGX:EMX1:EMX2:EN1:EN2:ESX1:EVX1:EVX2:GBX1:GBX2:GSX1:GSX2:HMX1:HMX2:HMX3:HOXA1:HOXA2:HOXA3:HOXA4:HOXA5:HOXB1:HOXB2:HOXB3:HOXB4:HOXB5:HOXC4:HOXC5:HOXD1:HOXD3:HOXD4:ISX:MEOX1:MEOX2:MIXL1:MNX1:MSX1:MSX2:NANOG:NANOGP8:NKX1-1:NKX1-2:PDX1:PHOX2A:PHOX2B:PROP1:PRRX1:PRRX2:RAX:RAX2:SEBOX:SHOX:SHOX2:UNCX:VAX1:VAX2:VE…	BTAATTGG	1	4	0.0196078	0.00928074	0.49126
M03797_2.00:BARX1:BARX2:BSX:DLX1:DLX2:DLX3:DLX4:DLX5:DLX6:EMX1:EMX2:EN1:EN2:EVX1:EVX2:GBX1:GBX2:GSX1:GSX2:HOXA1:HOXA2:HOXA3:HOXA4:HOXA5:HOXB1:HOXB2:HOXB3:HOXB4:HOXB5:HOXC4:HOXC5:HOXD1:HOXD3:HOXD4:ISX:MEOX1:MEOX2:MNX1:MSX1:MSX2:NANOG:NANOGP8:NKX1-1:NKX1-2:PDX1:PROP1:SHOX:SHOX2:UNCX:VAX1:VAX2:VENTX	TTAATTAS	1	4	0.0196078	0.00928074	0.49126
M03804_2.00:HOXA10:HOXA5:HOXA6:HOXA7:HOXA9:HOXB4:HOXB5:HOXB6:HOXB7:HOXB8:HOXB9:HOXC10:HOXC5:HOXC6:HOXC8:HOXC9:HOXD10:HOXD8:HOXD9	KTAATTAC	1	4	0.0196078	0.00928074	0.49126
M03840_2.00:ALX1:ALX3:ALX4:ARX:BARHL1:BARHL2:BARX1:BARX2:BSX:DRGX:EMX1:EMX2:EN1:EN2:ESX1:EVX1:EVX2:GBX1:GBX2:GSX1:GSX2:HESX1:HOXA2:HOXA3:HOXB2:HOXB3:HOXD3:ISX:LBX1:LBX2:LHX1:LHX2:LHX3:LHX4:LHX5:LHX6:LHX8:LHX9:LMX1A:LMX1B:MEOX1:MEOX2:MIXL1:MNX1:MSX1:MSX2:NKX1-1:NKX1-2:NOBOX:NOTO:OTP:PDX1:PHOX2A:PHOX2B:PROP1:PRRX1:PRRX2:RAX:RAX2:SEBOX:SHOX:SHOX2:UNCX:VAX1:VAX2:VSX1:VSX2:ZFHX2	STAATTGS	1	4	0.0196078	0.00928074	0.49126
M03845_2.00:ALX1:ALX3:ALX4:ARX:BARX1:BARX2:BSX:DLX2:DLX3:DRGX:EMX1:EMX2:EN1:EN2:ESX1:EVX1:EVX2:GBX1:GBX2:GSX1:GSX2:HESX1:HOXA2:HOXA3:HOXB2:HOXB3:HOXD3:ISX:LBX1:LBX2:LHX1:LHX2:LHX3:LHX4:LHX5:LHX6:LHX8:LHX9:LMX1A:LMX1B:MEOX1:MIXL1:MNX1:MSX1:MSX2:NKX1-1:NKX1-2:NOBOX:NOTO:OTP:PDX1:PHOX2A:PHOX2B:PROP1:PRRX1:PRRX2:RAX:RAX2:SEBOX:SHOX:SHOX2:UNCX:VAX1:VAX2:VSX1:VSX2:ZFHX2:ZFHX3	NTAATTRN	1	4	0.0196078	0.00928074	0.49126
M03857_2.00:ALX1:ALX3:ALX4:ARX:BARHL1:BARHL2:BARX1:BARX2:BSX:DLX2:DLX3:DRGX:EMX1:EMX2:EN1:EN2:ESX1:EVX1:EVX2:GBX1:GBX2:GSX1:GSX2:HESX1:HMX2:HOXA2:HOXA3:HOXA4:HOXA5:HOXB1:HOXB2:HOXB3:HOXB4:HOXB5:HOXC4:HOXD3:HOXD4:ISX:MEOX1:MEOX2:MIXL1:MNX1:MSX1:MSX2:NKX1-1:NKX1-2:OTP:PDX1:PHOX2A:PHOX2B:PROP1:PRRX1:PRRX2:RAX:RAX2:SHOX:SHOX2:TLX1:TLX2:TLX3:UNCX:VAX1:VAX2:VENTX:VSX1:VSX2	CTAATTGC	1	4	0.0196078	0.00928074	0.49126
M03869_2.00:NKX6-1:NKX6-2:NKX6-3	DTAATTAY	1	4	0.0196078	0.00928074	0.49126
M03870_2.00:NKX6-1:NKX6-2:NKX6-3	TTAATKAC	1	4	0.0196078	0.00928074	0.49126
M04066_2.00:TFAP4	AHCATATGDT	1	4	0.0196078	0.00928074	0.49126
M04082_2.00:MLX	HGCACGTGMYM	1	4	0.0196078	0.00928074	0.49126
M04097_2.00:CCDC169-SOHLH2:SOHLH2	HBCACGTGCA	1	4	0.0196078	0.00928074	0.49126
M04909_2.00:ISL1:ISL2:NOTO:SHOX:SHOX2:VSX1	TTAAGTGC	1	4	0.0196078	0.00928074	0.49126
M04932_2.00:HOXA10:HOXA11:HOXA5:HOXA6:HOXA7:HOXA9:HOXB5:HOXB6:HOXB8:HOXB9:HOXC10:HOXC11:HOXC5:HOXC6:HOXC8:HOXC9:HOXD10:HOXD11:HOXD8:HOXD9	NNKTWATKGC	1	4	0.0196078	0.00928074	0.49126
M04960_2.00:BARX1:BARX2:BSX:DLX1:DLX2:DLX3:DLX4:DLX5:DLX6:EMX1:EMX2:EN1:EN2:EVX1:EVX2:GBX1:GBX2:GSX1:GSX2:HOXA1:HOXA2:HOXA3:HOXA4:HOXA5:HOXB1:HOXB2:HOXB3:HOXB4:HOXB5:HOXC4:HOXC5:HOXD1:HOXD3:HOXD4:ISX:MEOX1:MEOX2:MNX1:MSX1:MSX2:NANOG:NANOGP8:NKX1-1:NKX1-2:PDX1:PROP1:SHOX:SHOX2:UNCX:VAX1:VAX2:VENTX	BTAATTAS	1	4	0.0196078	0.00928074	0.49126
M04971_2.00:BARX1:BARX2:BSX:EMX1:EMX2:EN1:EN2:EVX1:EVX2:GBX1:GBX2:GSX1:GSX2:HMX1:HMX2:HMX3:HOXA1:HOXA2:HOXA3:HOXA4:HOXA5:HOXA6:HOXA7:HOXA9:HOXB1:HOXB2:HOXB3:HOXB4:HOXB5:HOXB6:HOXB7:HOXB8:HOXB9:HOXC4:HOXC5:HOXC6:HOXC8:HOXC9:HOXD1:HOXD3:HOXD4:HOXD8:HOXD9:ISX:MEOX1:MEOX2:MNX1:NKX1-1:NKX1-2:NOTO:OTP:PDX1:VAX1:VAX2:VENTX	STAATKAC	1	4	0.0196078	0.00928074	0.49126
M04988_2.00:BARHL1:BARHL2:BARX1:BARX2:BSX:DLX2:DLX3:EMX1:EMX2:ESX1:EVX1:EVX2:GBX1:GBX2:HESX1:HMX1:HMX2:HMX3:HOXA1:HOXA2:HOXA3:HOXA4:HOXA5:HOXB1:HOXB2:HOXB3:HOXB4:HOXB5:HOXC4:HOXC5:HOXD1:HOXD12:HOXD3:HOXD4:LBX1:LBX2:MEOX1:MEOX2:MNX1:MSX1:MSX2:NANOG:NANOGP8:NKX1-1:NKX1-2:PDX1:RAX:RAX2:TLX1:TLX3:VENTX	WTAATGAB	1	4	0.0196078	0.00928074	0.49126
M04990_2.00:BARHL1:BARHL2:BARX1:BARX2:BSX:DLX2:DLX3:EMX1:EMX2:ESX1:EVX1:EVX2:GBX1:GBX2:HESX1:HMX1:HMX2:HMX3:HOXA1:HOXA2:HOXA3:HOXA4:HOXA5:HOXB1:HOXB2:HOXB3:HOXB4:HOXB5:HOXC4:HOXC5:HOXD1:HOXD12:HOXD3:HOXD4:LBX1:LBX2:MEOX1:MEOX2:MNX1:MSX1:MSX2:NANOG:NANOGP8:NKX1-1:NKX1-2:PDX1:RAX:RAX2:TLX1:TLX3:VENTX	NTAATGAY	1	4	0.0196078	0.00928074	0.49126
M04999_2.00:HOXA10:HOXA4:HOXA5:HOXA6:HOXA7:HOXA9:HOXB4:HOXB5:HOXB6:HOXB7:HOXB8:HOXB9:HOXC10:HOXC4:HOXC5:HOXC6:HOXC8:HOXC9:HOXD10:HOXD4:HOXD8:HOXD9:MNX1:PDX1	BTAATTRC	1	4	0.0196078	0.00928074	0.49126
M05069_2.00:HOXA3:HOXA4:HOXA5:HOXA6:HOXA7:HOXA9:HOXB3:HOXB4:HOXB5:HOXB6:HOXB7:HOXB8:HOXB9:HOXC4:HOXC5:HOXC6:HOXC8:HOXC9:HOXD3:HOXD4:HOXD8:HOXD9:PDX1	GTAATKRC	1	4	0.0196078	0.00928074	0.49126
M05126_2.00:ALX1:ALX3:ALX4:ARX:BARHL1:BARHL2:BARX1:BARX2:BSX:DLX1:DLX2:DLX3:DLX4:DLX5:DLX6:DRGX:EMX1:EMX2:EN1:EN2:ESX1:EVX1:EVX2:GBX1:GBX2:GSX1:GSX2:HESX1:HMX1:HMX2:HMX3:HOXA1:HOXA2:HOXA3:HOXA4:HOXA5:HOXA6:HOXB1:HOXB2:HOXB3:HOXB4:HOXB5:HOXB6:HOXB8:HOXC4:HOXC5:HOXC6:HOXD1:HOXD3:HOXD4:HOXD8:ISX:LHX1:LHX3:LHX4:LHX5:MEOX1:MEOX2:MIXL1:MNX1:MSX1:MSX2:NANOG:NANOGP8:NKX1-1:NKX1-2:NOTO:OTP:PDX1:PHOX2A:PHO…	STAATTAC	1	4	0.0196078	0.00928074	0.49126
M05218_2.00:ALX1:ALX3:ALX4:ARX:BARX1:BARX2:BSX:DLX1:DLX2:DLX3:DLX4:DLX5:DLX6:DRGX:EMX1:EMX2:EN1:EN2:ESX1:EVX1:EVX2:GBX1:GBX2:GSX1:GSX2:HESX1:HMX1:HMX3:HOXA1:HOXA2:HOXA3:HOXA4:HOXA5:HOXB1:HOXB2:HOXB3:HOXB4:HOXB5:HOXC4:HOXC5:HOXD1:HOXD3:HOXD4:ISX:LHX2:LHX3:LHX4:LHX6:LHX8:LHX9:LMX1A:LMX1B:MEOX1:MIXL1:MNX1:MSX1:MSX2:NKX1-1:NKX1-2:NOBOX:NOTO:OTP:PDX1:PHOX2A:PHOX2B:PROP1:PRRX1:PRRX2:RAX:RAX2:SEBOX:SHOX…	STAATTGS	1	4	0.0196078	0.00928074	0.49126
M05245_2.00:ALX1:ALX3:ALX4:ARX:BARX1:BARX2:BSX:DLX1:DLX2:DLX3:DLX6:DRGX:EMX1:EMX2:EN1:EN2:ESX1:EVX1:EVX2:GBX1:GBX2:GSX1:GSX2:HESX1:HOXA2:HOXA3:HOXB2:HOXB3:HOXD3:ISX:LBX1:LBX2:LHX1:LHX2:LHX3:LHX4:LHX5:LHX6:LHX8:LHX9:LMX1A:LMX1B:MEOX1:MIXL1:MNX1:MSX1:MSX2:NKX1-1:NKX1-2:NOBOX:NOTO:OTP:PDX1:PHOX2A:PHOX2B:PROP1:PRRX1:PRRX2:RAX:RAX2:SEBOX:SHOX:SHOX2:UNCX:VAX1:VAX2:VSX1:VSX2:ZFHX2:ZFHX3	BTAATTRG	1	4	0.0196078	0.00928074	0.49126
M05276_2.00:BARX1:BARX2:BSX:EMX1:EMX2:EN1:EN2:EVX1:EVX2:GBX1:GBX2:GSX1:GSX2:HMX1:HMX2:HMX3:HOXA1:HOXA2:HOXA3:HOXA4:HOXA5:HOXA6:HOXA7:HOXB1:HOXB2:HOXB3:HOXB4:HOXB5:HOXB6:HOXB7:HOXB8:HOXC4:HOXC5:HOXC6:HOXD1:HOXD3:HOXD4:HOXD8:ISX:MEOX1:MEOX2:MNX1:NKX1-1:NKX1-2:NOTO:OTP:PDX1:TLX2:VAX1:VAX2:VENTX	YTAATKAB	1	4	0.0196078	0.00928074	0.49126
M05288_2.00:SIX1:SIX2:SIX4:SIX5	VCGTATCRYN	1	4	0.0196078	0.00928074	0.49126
M05293_2.00:ALX1:ALX3:ALX4:ARX:BARHL1:BARHL2:BARX1:BARX2:BSX:DLX1:DLX2:DLX3:DLX4:DLX5:DLX6:DRGX:EMX1:EMX2:EN1:EN2:ESX1:EVX1:EVX2:GBX1:GBX2:GSX1:GSX2:HESX1:HOXA1:HOXA2:HOXA3:HOXA4:HOXA5:HOXB1:HOXB2:HOXB3:HOXB4:HOXB5:HOXC4:HOXC5:HOXD1:HOXD3:HOXD4:ISX:LHX1:LHX3:LHX4:LHX5:MEOX1:MEOX2:MIXL1:MNX1:MSX1:MSX2:NANOG:NANOGP8:NKX1-1:NKX1-2:NOTO:OTP:PDX1:PHOX2A:PHOX2B:PROP1:PRRX1:PRRX2:RAX:RAX2:SEBOX:SHOX:SHO…	CTAATTAS	1	4	0.0196078	0.00928074	0.49126
M05296_2.00:ALX1:ALX3:ALX4:ARX:BARHL1:BARHL2:BARX1:BARX2:BSX:DRGX:EMX1:EMX2:EN1:EN2:ESX1:EVX1:EVX2:GBX1:GBX2:GSX1:GSX2:HESX1:HOXA1:HOXA2:HOXA3:HOXA4:HOXA5:HOXB1:HOXB2:HOXB3:HOXB4:HOXB5:HOXC4:HOXC5:HOXD1:HOXD3:HOXD4:LBX1:MEOX1:MEOX2:MIXL1:MNX1:MSX1:MSX2:NANOG:NANOGP8:NKX1-1:NKX1-2:PDX1:PHOX2A:PHOX2B:PROP1:PRRX1:PRRX2:RAX:RAX2:SHOX:SHOX2:TLX1:TLX3:UNCX:VAX1:VAX2:VENTX:VSX1:VSX2	STAATTAS	1	4	0.0196078	0.00928074	0.49126
M05374_2.00:BARHL1:BARHL2:BSX:EMX1:EMX2:GBX1:GBX2:HMX1:HMX2:HMX3:HOXA4:HOXA5:HOXB4:HOXB5:HOXC4:HOXC5:HOXD4:LBX2:MEOX1:MEOX2:MNX1:MSX1:MSX2:NANOG:NANOGP8:PDX1:TLX1:TLX2:TLX3:VAX1:VAX2:VENTX	GTTAAKTGB	1	4	0.0196078	0.00928074	0.49126
M05378_2.00:ALX1:ALX3:ALX4:ARX:BARHL1:BARHL2:BARX1:BARX2:BSX:DLX1:DLX2:DLX3:DLX4:DLX5:DLX6:DRGX:EMX1:EMX2:EN1:EN2:ESX1:EVX1:EVX2:GBX1:GBX2:GSX1:GSX2:HMX1:HMX2:HMX3:HOXA1:HOXA2:HOXA3:HOXA4:HOXA5:HOXB1:HOXB2:HOXB3:HOXB4:HOXB5:HOXC4:HOXC5:HOXD1:HOXD3:HOXD4:ISX:MEOX1:MEOX2:MIXL1:MNX1:MSX1:MSX2:NANOG:NANOGP8:NKX1-1:NKX1-2:PDX1:PHOX2A:PHOX2B:PROP1:PRRX1:PRRX2:RAX:RAX2:SEBOX:SHOX:SHOX2:UNCX:VAX1:VAX2:VE…	STAATTGS	1	4	0.0196078	0.00928074	0.49126
M05385_2.00:BARX1:BARX2:BSX:EMX1:EMX2:EN1:EN2:EVX1:EVX2:GBX1:GBX2:GSX1:GSX2:HMX1:HMX2:HMX3:HOXA1:HOXA2:HOXA3:HOXA4:HOXA5:HOXA6:HOXA7:HOXB1:HOXB2:HOXB3:HOXB4:HOXB5:HOXB6:HOXB7:HOXB8:HOXC4:HOXC5:HOXC6:HOXD1:HOXD3:HOXD4:HOXD8:ISX:MEOX1:MEOX2:MNX1:NKX1-1:NKX1-2:NOTO:OTP:PDX1:TLX2:VAX1:VAX2:VENTX	NTAATGAB	1	4	0.0196078	0.00928074	0.49126
M06218_2.00:ALX1:ALX3:ALX4:ARX:BARHL1:BARHL2:BARX1:BARX2:BSX:DLX1:DLX2:DLX3:DLX4:DLX5:DLX6:DRGX:EMX1:EMX2:EN1:EN2:GBX1:GBX2:GSX1:GSX2:HMX1:HMX3:HOXA1:HOXA2:HOXA3:HOXB1:HOXB2:HOXB3:HOXD1:HOXD3:ISX:LHX1:LHX5:MEOX1:MEOX2:MNX1:MSX1:MSX2:NANOG:NANOGP8:NKX1-1:NKX1-2:PDX1:PHOX2A:PHOX2B:PROP1:SHOX:SHOX2:UNCX:VAX1:VAX2:VSX1:VSX2	TAATTR	1	4	0.0196078	0.00928074	0.49126
M06232_2.00:ALX1:ALX3:ALX4:ARX:BARHL1:BARHL2:BARX1:BARX2:BSX:DLX1:DLX2:DLX3:DLX4:DLX5:DLX6:DRGX:EMX1:EMX2:EN1:EN2:ESX1:EVX1:EVX2:GBX1:GBX2:GSX1:GSX2:HMX1:HMX2:HMX3:HOXA1:HOXA2:HOXA3:HOXA4:HOXA5:HOXB1:HOXB2:HOXB3:HOXB4:HOXB5:HOXC4:HOXC5:HOXD1:HOXD3:HOXD4:ISX:MEOX1:MEOX2:MIXL1:MNX1:MSX1:MSX2:NANOG:NANOGP8:NKX1-1:NKX1-2:PDX1:PHOX2A:PHOX2B:PROP1:PRRX1:PRRX2:RAX:RAX2:SEBOX:SHOX:SHOX2:UNCX:VAX1:VAX2:VE…	TTAATKA	1	4	0.0196078	0.00928074	0.49126
M06246_2.00:PBX1:PBX2:PBX3:PBX4	NTTTGACA	1	4	0.0196078	0.00928074	0.49126
M06257_2.00:ALX1:ALX3:ALX4:ARX:BARX1:BARX2:BSX:DLX1:DLX2:DLX3:DLX4:DLX5:DLX6:DRGX:EMX1:EMX2:EN1:EN2:ESX1:EVX1:EVX2:GBX1:GBX2:GSX1:GSX2:HESX1:HMX1:HMX3:HOXA1:HOXA2:HOXA3:HOXA4:HOXA5:HOXB1:HOXB2:HOXB3:HOXB4:HOXB5:HOXC4:HOXC5:HOXD1:HOXD3:HOXD4:ISX:LBX1:LBX2:LHX2:LHX3:LHX4:LHX6:LHX8:LHX9:LMX1A:LMX1B:MEOX1:MIXL1:MNX1:MSX1:MSX2:NKX1-1:NKX1-2:NOBOX:NOTO:OTP:PDX1:PHOX2A:PHOX2B:PROP1:PRRX1:PRRX2:RAX:RAX2:…	NTTAATTRR	1	4	0.0196078	0.00928074	0.49126
M06265_2.00:ALX1:ALX3:ALX4:ARX:DRGX:EMX1:EMX2:EN1:EN2:ESX1:EVX1:EVX2:GBX1:GBX2:GSX1:GSX2:HESX1:HMX1:HMX3:HOXA2:HOXA3:HOXA4:HOXA5:HOXB1:HOXB2:HOXB3:HOXB4:HOXB5:HOXC4:HOXC5:HOXD3:HOXD4:ISX:LBX1:LBX2:LHX2:LHX3:LHX4:LHX9:LMX1A:LMX1B:MEOX1:MEOX2:MIXL1:MNX1:MSX1:MSX2:NKX1-1:NKX1-2:OTP:PDX1:PHOX2A:PHOX2B:PROP1:PRRX1:PRRX2:RAX:RAX2:SEBOX:SHOX:SHOX2:UNCX:VAX1:VAX2:VENTX:VSX1:VSX2	YTAATTA	1	4	0.0196078	0.00928074	0.49126
M06267_2.00:BARX1:BARX2:BSX:EMX1:EMX2:EN1:EN2:EVX1:EVX2:GBX1:GBX2:GSX1:GSX2:HMX1:HMX2:HMX3:HOXA1:HOXA2:HOXA3:HOXA4:HOXA5:HOXA6:HOXA7:HOXA9:HOXB1:HOXB2:HOXB3:HOXB4:HOXB5:HOXB6:HOXB7:HOXB8:HOXB9:HOXC4:HOXC5:HOXC6:HOXC8:HOXC9:HOXD1:HOXD3:HOXD4:HOXD8:HOXD9:ISX:MEOX1:MEOX2:MNX1:NKX1-1:NKX1-2:NOTO:OTP:PDX1:VAX1:VAX2:VENTX	TTAATKA	1	4	0.0196078	0.00928074	0.49126
M06280_2.00:ALX1:ALX3:ALX4:ARX:BARX1:BARX2:BSX:DLX1:DLX2:DLX3:DLX4:DLX5:DLX6:DRGX:EMX1:EMX2:EN1:EN2:ESX1:EVX1:EVX2:GBX1:GBX2:GSX1:GSX2:HESX1:HMX1:HMX3:HOXA1:HOXA2:HOXA3:HOXA4:HOXA5:HOXA7:HOXB1:HOXB2:HOXB3:HOXB4:HOXB5:HOXB7:HOXC4:HOXC5:HOXD1:HOXD3:HOXD4:ISX:LHX3:LHX4:MEOX1:MEOX2:MNX1:MSX1:MSX2:NANOG:NANOGP8:NKX1-1:NKX1-2:NOTO:OTP:PDX1:PHOX2A:PHOX2B:PROP1:PRRX1:PRRX2:SHOX:SHOX2:UNCX:VAX1:VAX2:VENTX…	NNYTAATKAS	1	4	0.0196078	0.00928074	0.49126
M06310_2.00:ALX1:ALX3:ALX4:ARX:BARX1:BARX2:DRGX:EMX1:EMX2:EN1:EN2:ESX1:GBX1:GBX2:GSX1:GSX2:HESX1:HOXA2:HOXA3:HOXA4:HOXA5:HOXB2:HOXB3:HOXB4:HOXB5:HOXC4:HOXC5:HOXD3:HOXD4:ISX:LHX2:LHX3:LHX4:LHX6:LHX8:LHX9:LMX1A:LMX1B:MEOX1:MIXL1:MNX1:MSX1:MSX2:NKX1-1:NKX1-2:NOBOX:NOTO:OTP:PDX1:PHOX2A:PHOX2B:PROP1:PRRX1:PRRX2:RAX:RAX2:SEBOX:SHOX:SHOX2:UNCX:VAX1:VAX2:VSX1:VSX2:ZFHX2	YTAATTA	1	4	0.0196078	0.00928074	0.49126
M06312_2.00:ALX1:ALX3:ALX4:ARX:BARHL1:BARHL2:BARX1:BARX2:BSX:DLX1:DLX2:DLX3:DLX4:DLX5:DLX6:DRGX:EMX1:EMX2:EN1:EN2:ESX1:EVX1:EVX2:GBX1:GBX2:GSX1:GSX2:HESX1:HMX1:HMX2:HMX3:HOXA1:HOXA2:HOXA3:HOXA4:HOXA5:HOXB1:HOXB2:HOXB3:HOXB4:HOXB5:HOXC4:HOXC5:HOXD1:HOXD3:HOXD4:ISX:LBX1:LBX2:LHX2:LHX3:LHX4:LHX9:MEOX1:MEOX2:MIXL1:MNX1:MSX1:MSX2:NANOG:NANOGP8:NKX1-1:NKX1-2:NOBOX:NOTO:OTP:PDX1:PHOX2A:PHOX2B:PROP1:PRRX…	YTAATTR	1	4	0.0196078	0.00928074	0.49126
M06333_2.00:ALX1:ALX3:ALX4:ARX:DLX1:DLX2:DLX3:DLX4:DLX5:DLX6:DRGX:ESX1:HOXA2:HOXB2:ISX:LHX1:LHX2:LHX3:LHX4:LHX5:LHX9:MEOX1:MIXL1:MNX1:PHOX2A:PHOX2B:PROP1:PRRX1:PRRX2:RAX:RAX2:SEBOX:SHOX:SHOX2:UNCX:VSX1:VSX2	TTAATTA	1	4	0.0196078	0.00928074	0.49126
M06334_2.00:SIX1:SIX2:SIX4:SIX5	ATTTGAYAC	1	4	0.0196078	0.00928074	0.49126
M06373_2.00:BARHL1:BARHL2:HOXA6:HOXB6:HOXB8:HOXC6:HOXC8:HOXD8:NKX1-1:NKX1-2	TTTAATTG	1	4	0.0196078	0.00928074	0.49126
M06472_2.00:ONECUT1:ONECUT2:ONECUT3	HAATCAA	1	4	0.0196078	0.00928074	0.49126
M08223_2.00:ESR1:ESR2:HNF4A:HNF4G:NR1D1:NR1D2:NR1H2:NR1H3:NR1H4:NR2C1:NR2C2:NR2F1:NR2F2:NR2F6:NR4A1:NR4A2:NR4A3:NR5A2:NR6A1:PPARA:PPARD:PPARG:RARA:RARB:RARG:RORA:RORB:RORC:RXRA:RXRB:RXRG:THRA:THRB	AAAGGTCA	1	4	0.0196078	0.00928074	0.49126
M08279_2.00:ZNF37A	YCTCCCTCC	1	4	0.0196078	0.00928074	0.49126
M08713_2.00:HIF1A	GKACGTGC	1	4	0.0196078	0.00928074	0.49126
M08750_2.00:HIF1A	GKACGTGC	1	4	0.0196078	0.00928074	0.49126
M09177_2.00:NKX2-1:NKX2-2:NKX2-3:NKX2-4:NKX2-5:NKX2-6:NKX2-8	DSTBGAGTGG	1	4	0.0196078	0.00928074	0.49126
M09505_2.00:MAZ	CCCCCCCC	1	4	0.0196078	0.00928074	0.49126
M09573_2.00:NKX6-1:NKX6-2:NKX6-3	GKTAATGR	1	4	0.0196078	0.00928074	0.49126
M09671_2.00:HOXA10:HOXA5:HOXA6:HOXA7:HOXA9:HOXB4:HOXB5:HOXB6:HOXB7:HOXB8:HOXB9:HOXC10:HOXC5:HOXC6:HOXC8:HOXC9:HOXD10:HOXD8:HOXD9	TTAATTAC	1	4	0.0196078	0.00928074	0.49126
M09801_2.00:SREBF1:SREBF2	CACCCCA	1	4	0.0196078	0.00928074	0.49126
M09930_2.00:ATF1:CREB1:CREM	GVTGACGT	1	4	0.0196078	0.00928074	0.49126
M10095_2.00:ZEB1:ZEB2	GSVCAGGTGDSN	1	4	0.0196078	0.00928074	0.49126
M10133_2.00:MZF1	RGTGGGGA	1	4	0.0196078	0.00928074	0.49126
M10340_2.00:BNC1:BNC2	TGAWGGTGG	1	4	0.0196078	0.00928074	0.49126
M10516_2.00:EHF:ELF1:ELF2:ELF3:ELF4:ELF5:ETV6:ETV7	CAGGAAAYD	1	4	0.0196078	0.00928074	0.49126
M10603_2.00:GCM1:GCM2	CCCGCAT	1	4	0.0196078	0.00928074	0.49126
M10780_2.00:HOXA10:HOXA11:HOXA6:HOXA9:HOXB6:HOXB8:HOXB9:HOXC10:HOXC11:HOXC12:HOXC5:HOXC6:HOXC8:HOXC9:HOXD10:HOXD11:HOXD12:HOXD8:HOXD9	CATAAAA	1	4	0.0196078	0.00928074	0.49126
M11219_2.00:NFATC1:NFATC2:NFATC3:NFATC4	DGGAAAAN	1	4	0.0196078	0.00928074	0.49126
M11253_2.00:RUNX1:RUNX2:RUNX3	CCACACCA	1	4	0.0196078	0.00928074	0.49126
M11261_2.00:RUNX1:RUNX2:RUNX3	TGTGGTT	1	4	0.0196078	0.00928074	0.49126
M11300_2.00:SOX1:SOX10:SOX11:SOX12:SOX13:SOX14:SOX15:SOX17:SOX18:SOX2:SOX21:SOX3:SOX30:SOX4:SOX5:SOX6:SOX7:SOX8:SOX9:SRY	TAGACAAAAGC	1	4	0.0196078	0.00928074	0.49126
M10207_2.00:OVOL2	GYGGGGG	2	27	0.0392157	0.062645	0.505818
M00760_2.00:JUN:JUNB:JUND	TGACKYMW	3	17	0.0588235	0.0394432	0.511659
M01304_2.00:LCORL	CCHAAAWH	3	17	0.0588235	0.0394432	0.511659
M02666_2.00:ZNF354C	MTCCAC	3	17	0.0588235	0.0394432	0.511659
M01228_2.00:FOXC1:FOXC2:FOXD1:FOXD2:FOXD3:FOXD4:FOXD4L1:FOXD4L3:FOXD4L4:FOXD4L5:FOXD4L6:FOXE1:FOXE3:FOXF1:FOXF2:FOXG1:FOXI1:FOXI2:FOXI3:FOXJ3:FOXL1:FOXL2:FOXS1	TADRHMAACA	1	16	0.0196078	0.037123	0.521377
M01671_2.00:HMGA1:HMGA2	NNRDWAAWT	1	16	0.0196078	0.037123	0.521377
M02156_2.00:MEIS3	NNNGACNN	1	16	0.0196078	0.037123	0.521377
M09755_2.00:TFAP2A:TFAP2B:TFAP2C:TFAP2D:TFAP2E	GCCBBVGGS	1	16	0.0196078	0.037123	0.521377
M09832_2.00:TWIST1:TWIST2	CACCTGG	1	16	0.0196078	0.037123	0.521377
M10421_2.00:SATB1:SATB2	WTTTAT	1	16	0.0196078	0.037123	0.521377
M10695_2.00:NKX2-1:NKX2-2:NKX2-3:NKX2-4:NKX2-5:NKX2-6:NKX2-8	CTTGAGD	1	16	0.0196078	0.037123	0.521377
M00129_2.00:GLIS2	NGACCCCCCDN	0	3	0	0.00696056	0.550059
M00131_2.00:ZSCAN26	ATTAGTAC	0	3	0	0.00696056	0.550059
M00181_2.00:HNF4G:NR1H4:NR2C1:NR2C2:NR2F1:NR2F2:NR2F6:NR4A1:NR4A2:NR4A3:NR5A1:NR5A2:NR6A1:PPARA:PPARD:PPARG:RARA:RARB:RARG:RORA:RORB:RORC:RXRA:RXRB:RXRG:THRA:THRB	NGRGGTCAHN	0	3	0	0.00696056	0.550059
M00184_2.00:ESR1:ESR2:HNF4A:HNF4G:NR1D1:NR1D2:NR1H2:NR1H3:NR1H4:NR2C1:NR2C2:NR2F1:NR2F2:NR2F6:NR4A1:NR4A2:NR4A3:NR5A2:NR6A1:PPARA:PPARD:PPARG:RARA:RARB:RARG:RORA:RORB:RORC:RXRA:RXRB:RXRG:THRA:THRB	RRGGTCAH	0	3	0	0.00696056	0.550059
M00186_2.00:RFX1:RFX2:RFX3:RFX4:RFX6	GTTGCYADGS	0	3	0	0.00696056	0.550059
M00215_2.00:EOMES:TBR1:TBX21:TBX5	AGGTGTGAAN	0	3	0	0.00696056	0.550059
M00253_2.00:FOXC1:FOXC2:FOXD1:FOXD2:FOXD3:FOXD4:FOXD4L1:FOXD4L3:FOXD4L4:FOXD4L5:FOXD4L6:FOXE1:FOXF1:FOXF2:FOXG1:FOXI1:FOXI3:FOXK2:FOXL1:FOXL2:FOXP4:FOXS1	TGTATAAAHAA	0	3	0	0.00696056	0.550059
M00287_2.00:ALX1:ALX3:ALX4:ARX:BARX1:BARX2:BSX:DLX1:DLX2:DLX3:DLX4:DLX5:DLX6:DRGX:EMX1:EMX2:EN1:EN2:ESX1:EVX1:EVX2:GBX1:GBX2:GSX1:GSX2:HESX1:HOXA2:HOXA3:HOXB2:HOXB3:HOXD3:ISX:LBX1:LBX2:LHX1:LHX2:LHX3:LHX4:LHX5:LHX6:LHX8:LHX9:LMX1A:LMX1B:MEOX1:MIXL1:MNX1:MSX1:MSX2:NKX1-1:NKX1-2:NOBOX:NOTO:OTP:PDX1:PHOX2A:PHOX2B:PROP1:PRRX1:PRRX2:RAX:RAX2:SEBOX:SHOX:SHOX2:UNCX:VAX1:VAX2:VSX1:VSX2:ZFHX2:ZFHX3	NTTAATTAGN	0	3	0	0.00696056	0.550059
M00294_2.00:HOXA13:HOXB13:HOXC13:HOXD13	TCGTAAAA	0	3	0	0.00696056	0.550059
M00308_2.00:ALX1:ALX3:ALX4:ARX:DRGX:EMX1:EMX2:EN1:EN2:ESX1:EVX1:EVX2:GBX1:GBX2:HESX1:HOXA2:HOXB2:ISX:LBX1:LBX2:LHX2:LHX3:LHX4:LHX9:LMX1A:LMX1B:MEOX2:MIXL1:MNX1:MSX1:MSX2:NKX1-1:NKX1-2:OTP:PHOX2A:PHOX2B:PROP1:PRRX1:PRRX2:RAX:RAX2:SEBOX:SHOX:SHOX2:UNCX:VSX1:VSX2	YATATATAN	0	3	0	0.00696056	0.550059
M00328_2.00:BARX1:BARX2:BSX:EMX1:EMX2:EN1:EN2:EVX1:EVX2:GBX1:GBX2:GSX1:GSX2:HMX1:HMX2:HMX3:HOXA1:HOXA2:HOXA3:HOXA4:HOXA5:HOXA6:HOXA7:HOXB1:HOXB2:HOXB3:HOXB4:HOXB5:HOXB6:HOXB7:HOXB8:HOXC4:HOXC5:HOXC6:HOXD1:HOXD3:HOXD4:HOXD8:ISX:MEOX1:MEOX2:MNX1:NKX1-1:NKX1-2:NOTO:OTP:PDX1:TLX2:VAX1:VAX2:VENTX	TTAATTAT	0	3	0	0.00696056	0.550059
M00330_2.00:BARX1:BARX2:BSX:EMX1:EMX2:EN1:EN2:EVX1:EVX2:GBX1:GBX2:GSX1:GSX2:HMX1:HMX2:HMX3:HOXA1:HOXA2:HOXA3:HOXA4:HOXA5:HOXA6:HOXA7:HOXB1:HOXB2:HOXB3:HOXB4:HOXB5:HOXB6:HOXB7:HOXB8:HOXC4:HOXC5:HOXC6:HOXD1:HOXD3:HOXD4:HOXD8:ISX:MEOX1:MEOX2:MNX1:NKX1-1:NKX1-2:NOTO:OTP:PDX1:TLX2:VAX1:VAX2:VENTX	TTAATTAT	0	3	0	0.00696056	0.550059
M00344_2.00:PAX2:PAX6	NNAGAGGCTNNN	0	3	0	0.00696056	0.550059
M00358_2.00:PAX3:PAX7	VATTANN	0	3	0	0.00696056	0.550059
M00362_2.00:POU6F2	VCTAATTAAN	0	3	0	0.00696056	0.550059
M00373_2.00:NR2E3	AAAGATCAMN	0	3	0	0.00696056	0.550059
M00415_2.00:CRX:DMBX1:DPRX:GSC:GSC2:OTX1:OTX2:PITX1:PITX2:PITX3:TPRX1	HTAATCCBN	0	3	0	0.00696056	0.550059
M00422_2.00:BARX1:BARX2:BSX:EMX1:EMX2:EN1:EN2:EVX1:EVX2:GBX1:GBX2:GSX1:GSX2:HMX1:HMX2:HMX3:HOXA1:HOXA2:HOXA3:HOXA4:HOXA5:HOXA6:HOXA7:HOXA9:HOXB1:HOXB2:HOXB3:HOXB4:HOXB5:HOXB6:HOXB7:HOXB8:HOXB9:HOXC4:HOXC5:HOXC6:HOXC8:HOXC9:HOXD1:HOXD3:HOXD4:HOXD8:HOXD9:ISX:MEOX1:MEOX2:MNX1:NKX1-1:NKX1-2:NOTO:OTP:PDX1:VAX1:VAX2:VENTX	NTAATKR	0	3	0	0.00696056	0.550059
M00451_2.00:DBX1:DBX2:HLX	ATTAATTA	0	3	0	0.00696056	0.550059
M00523_2.00:GSC:TPRX1	NTAATCC	0	3	0	0.00696056	0.550059
M00540_2.00:PAX2:PAX4:PAX6	CTAATTAA	0	3	0	0.00696056	0.550059
M00656_2.00:DMRT1:DMRT2:DMRT3:DMRTA2:DMRTB1:DMRTC2	WTGTATCWAW	0	3	0	0.00696056	0.550059
M00673_2.00:CRX:DMBX1:DPRX:GSC:GSC2:OTX1:OTX2:PITX1:PITX2:PITX3:TPRX1	HTAATCCB	0	3	0	0.00696056	0.550059
M00734_2.00:EOMES:TBR1	NAGGTGTKAN	0	3	0	0.00696056	0.550059
M00780_2.00:ZIC1:ZIC4:ZIC5	GACCCCCCGS	0	3	0	0.00696056	0.550059
M00807_2.00:MYBL2	TAACGGTYN	0	3	0	0.00696056	0.550059
M00812_2.00:NR1D2:NR1H2:NR1H3:NR1H4:NR2C1:NR2C2:NR2F1:NR2F2:NR2F6:NR4A1:NR4A2:NR4A3:NR5A2:NR6A1:PPARA:PPARD:PPARG:RARA:RARB:RARG:RORA:RORB:RORC:RXRA:RXRB:RXRG	WRAGGTCAHN	0	3	0	0.00696056	0.550059
M00817_2.00:ESR1:ESR2:ESRRA:ESRRB:ESRRG	CAAGGTCA	0	3	0	0.00696056	0.550059
M00821_2.00:AR:NR3C1:NR3C2:PGR	NAGGAACATN	0	3	0	0.00696056	0.550059
M00989_2.00:CEBPD	NTTRCGCAA	0	3	0	0.00696056	0.550059
M01026_2.00:SOX1:SOX10:SOX11:SOX12:SOX13:SOX14:SOX15:SOX17:SOX18:SOX2:SOX21:SOX3:SOX30:SOX4:SOX5:SOX6:SOX7:SOX8:SOX9:SRY	AACAAAGG	0	3	0	0.00696056	0.550059
M01028_2.00:EOMES:TBR1:TBX21	WTMACACCTH	0	3	0	0.00696056	0.550059
M01103_2.00:HMGA1:HMGA2	NNWATATWAATW	0	3	0	0.00696056	0.550059
M01206_2.00:JRKL:TIGD2	NNCRCGGATA	0	3	0	0.00696056	0.550059
M01247_2.00:DUXA	HTGATTGRY	0	3	0	0.00696056	0.550059
M01259_2.00:MSANTD3	GTVCACTCAC	0	3	0	0.00696056	0.550059
M01718_2.00:TWIST1:TWIST2	MACATATGGN	0	3	0	0.00696056	0.550059
M01803_2.00:HLF:TEF	NRTTACGTVA	0	3	0	0.00696056	0.550059
M01805_2.00:FOS:FOSB:FOSL1:FOSL2	NNATGACKCAH	0	3	0	0.00696056	0.550059
M01822_2.00:JUN:JUNB:JUND	ATGACTCAH	0	3	0	0.00696056	0.550059
M01905_2.00:ONECUT1:ONECUT2:ONECUT3	DTATYGATY	0	3	0	0.00696056	0.550059
M01959_2.00:E2F1:E2F2:E2F3:E2F4:E2F5:E2F6	NVGCGCGCCAN	0	3	0	0.00696056	0.550059
M01964_2.00:E2F1:E2F2:E2F3:E2F4:E2F5:E2F6	NGCGCGCGCN	0	3	0	0.00696056	0.550059
M01974_2.00:FOXC1:FOXC2:FOXD1:FOXD2:FOXD3:FOXD4:FOXD4L1:FOXD4L3:FOXD4L4:FOXD4L5:FOXD4L6:FOXE1:FOXG1:FOXI1:FOXI2:FOXI3:FOXJ3:FOXK2:FOXL1:FOXL2:FOXS1	RTAAACAA	0	3	0	0.00696056	0.550059
M01977_2.00:FOXI1:FOXJ3:FOXK1:FOXK2	RYGTAAACAA	0	3	0	0.00696056	0.550059
M01992_2.00:FOXI1:FOXI3:FOXJ2:FOXJ3:FOXP3	ATAAACAA	0	3	0	0.00696056	0.550059
M02085_2.00:ALX1:ALX3:ALX4:ARX:DRGX:EMX1:EMX2:EN1:EN2:ESX1:GBX1:GBX2:HESX1:ISX:LHX1:LHX2:LHX3:LHX4:LHX5:LHX6:LHX8:LHX9:LMX1A:LMX1B:MIXL1:MSX1:MSX2:NOBOX:NOTO:OTP:PHOX2A:PHOX2B:PROP1:PRRX1:PRRX2:RAX:RAX2:SEBOX:SHOX:SHOX2:UNCX:VAX1:VAX2:VSX1:VSX2:ZFHX2	NNNTAATTAR	0	3	0	0.00696056	0.550059
M02105_2.00:ZFHX3	TTAATTAG	0	3	0	0.00696056	0.550059
M02111_2.00:ALX1:ALX3:ALX4:ARX:BARHL1:BARHL2:BARX1:BARX2:BSX:DLX1:DLX2:DLX3:DLX4:DLX5:DLX6:DRGX:EMX1:EMX2:EN1:EN2:ESX1:EVX1:EVX2:GBX1:GBX2:GSX1:GSX2:HESX1:HOXA1:HOXA2:HOXA3:HOXB1:HOXB2:HOXB3:HOXD3:ISX:LBX1:LBX2:LHX1:LHX2:LHX3:LHX4:LHX5:LHX6:LHX8:LHX9:LMX1A:LMX1B:MEOX1:MIXL1:MNX1:MSX1:MSX2:NKX1-1:NKX1-2:NOBOX:NOTO:OTP:PDX1:PHOX2A:PHOX2B:PROP1:PRRX1:PRRX2:RAX:RAX2:SEBOX:SHOX:SHOX2:UNCX:VAX1:VAX2:VS…	NYTAATTAR	0	3	0	0.00696056	0.550059
M02123_2.00:CRX:DMBX1:DPRX:GSC:GSC2:OTX1:OTX2:PITX1:PITX2:PITX3:TPRX1	YTAATCCNN	0	3	0	0.00696056	0.550059
M02129_2.00:ALX1:ALX3:ALX4:ARX:BARHL1:BARHL2:BARX1:BARX2:BSX:DLX2:DLX3:DRGX:EN1:EN2:ESX1:GBX1:GBX2:HESX1:HOXA2:HOXB2:ISX:LBX2:LHX1:LHX2:LHX3:LHX4:LHX5:LHX6:LHX8:LHX9:LMX1A:LMX1B:MEOX1:MIXL1:MNX1:MSX1:MSX2:NKX1-1:NKX1-2:NOBOX:OTP:PHOX2A:PHOX2B:PROP1:PRRX1:PRRX2:RAX:RAX2:SEBOX:SHOX:SHOX2:UNCX:VSX1:VSX2	VTTAATTAG	0	3	0	0.00696056	0.550059
M02182_2.00:ALX1:ALX3:ALX4:ARX:DRGX:EN1:EN2:ESX1:ISX:LHX2:LHX3:LHX4:LHX6:LHX8:LHX9:LMX1A:LMX1B:MIXL1:NOBOX:OTP:PHOX2A:PHOX2B:PROP1:PRRX1:PRRX2:RAX:RAX2:SEBOX:SHOX:SHOX2:UNCX:VSX1:VSX2:ZFHX2	TTAATTASN	0	3	0	0.00696056	0.550059
M02215_2.00:ARX:BARHL1:BARHL2:BARX1:BARX2:BSX:EMX1:EMX2:EN1:EN2:ESX1:EVX1:EVX2:GBX1:GBX2:GSX1:GSX2:HMX1:HMX2:HMX3:HOXA1:HOXA2:HOXA3:HOXA4:HOXA5:HOXB1:HOXB2:HOXB3:HOXB4:HOXB5:HOXC4:HOXC5:HOXD1:HOXD3:HOXD4:LHX1:LHX5:MEOX1:MEOX2:MIXL1:MNX1:MSX1:MSX2:NANOG:NANOGP8:NKX1-1:NKX1-2:PDX1:PRRX1:PRRX2:RAX:RAX2:UNCX:VAX1:VAX2:VENTX	ACTAATTACN	0	3	0	0.00696056	0.550059
M02394_2.00:HNF4A:HNF4G:NR2E1	HGAGGTCART	0	3	0	0.00696056	0.550059
M02400_2.00:HNF4A:HNF4G:NR1H4:NR2C1:NR2C2:NR2F1:NR2F2:NR2F6:NR4A1:NR4A2:NR4A3:NR5A1:NR5A2:NR6A1:PPARA:PPARD:PPARG:RARA:RARB:RARG:RORA:RORB:RORC:RXRA:RXRB:RXRG:THRA:THRB	GGGGTCAH	0	3	0	0.00696056	0.550059
M02402_2.00:HNF4A:HNF4G:NR1H4:NR2C1:NR2C2:NR2F1:NR2F2:NR2F6:NR4A1:NR4A2:NR4A3:NR5A1:NR5A2:NR6A1:PPARA:PPARD:PPARG:RARA:RARB:RARG:RORA:RORB:RORC:RXRA:RXRB:RXRG:THRA	RRGGTCAH	0	3	0	0.00696056	0.550059
M02406_2.00:NR1D1:NR1D2:NR1H2:NR1H3:NR1H4:NR2C1:NR2C2:NR2F1:NR2F2:NR2F6:NR4A1:NR4A2:NR4A3:NR5A1:NR5A2:NR6A1:PPARA:PPARD:PPARG:RARA:RARB:RARG:RORA:RORB:RORC:RXRA:RXRB:RXRG:THRA:THRB	SAGGTCAN	0	3	0	0.00696056	0.550059
M02412_2.00:ESR1:ESR2:HNF4A:NR1D1:NR1D2:NR1H2:NR1H3:NR1H4:NR2C1:NR2C2:NR2F1:NR2F2:NR2F6:NR4A1:NR4A2:NR4A3:NR5A2:NR6A1:PPARA:PPARD:PPARG:RARA:RARB:RARG:RORA:RORB:RORC:RXRA:RXRB:RXRG	RGGTCANN	0	3	0	0.00696056	0.550059
M02416_2.00:ESR1:ESR2:NR1D1:NR1D2:NR1H2:NR1H3:NR2C1:NR2C2:NR2F1:NR2F2:NR2F6:NR4A1:NR4A2:NR4A3:NR5A2:NR6A1:PPARA:PPARD:PPARG:RARA:RARB:RARG:RORA:RORB:RORC:RXRA:RXRB:RXRG:THRA:THRB	RAGGTCAM	0	3	0	0.00696056	0.550059
M02432_2.00:LCOR	VAYCGAAACT	0	3	0	0.00696056	0.550059
M02448_2.00:RFX1:RFX2:RFX3:RFX4:RFX6	GTTGCCADGS	0	3	0	0.00696056	0.550059
M02449_2.00:RFX1:RFX2:RFX3:RFX4:RFX6	BGTTGCYADG	0	3	0	0.00696056	0.550059
M02450_2.00:RFX1:RFX2:RFX3:RFX4:RFX6	BGTTGCYANG	0	3	0	0.00696056	0.550059
M02456_2.00:RFX1:RFX2:RFX3:RFX4:RFX6	GTTGCYANGN	0	3	0	0.00696056	0.550059
M02741_2.00:MEIS1:MEIS2:MEIS3:PKNOX1:PKNOX2:TGIF1:TGIF2	GGACAGGT	0	3	0	0.00696056	0.550059
M02766_2.00:TFAP2A:TFAP2B:TFAP2C:TFAP2D:TFAP2E	TGCCCBVGGGCA	0	3	0	0.00696056	0.550059
M02820_2.00:ATOH1	AACATATGBY	0	3	0	0.00696056	0.550059
M02821_2.00:MGA	AGGTGTGA	0	3	0	0.00696056	0.550059
M02927_2.00:YY2	NCCGCCATBTT	0	3	0	0.00696056	0.550059
M03040_2.00:FOXO4	GTAAACA	0	3	0	0.00696056	0.550059
M03078_2.00:ARX:BARHL1:BARHL2:BARX1:BARX2:BSX:DLX1:DLX2:DLX3:DLX4:DLX5:DLX6:EMX2:EN1:EN2:GBX1:GBX2:GSX1:GSX2:HOXA1:HOXA2:HOXA3:HOXB1:HOXB2:HOXB3:HOXD1:HOXD3:ISX:LHX1:LHX5:MEOX1:MNX1:MSX1:MSX2:NANOG:NANOGP8:NKX1-1:NKX1-2:PDX1:PHOX2A:PHOX2B:PROP1:SHOX:SHOX2:UNCX:VAX1:VAX2:VSX2	NTAATTRB	0	3	0	0.00696056	0.550059
M03087_2.00:CRX:DLX1:DLX2:DLX4:DLX5:EMX1:LHX2:LHX9:PITX1:PITX2:VAX1:VSX1	CTAATTAN	0	3	0	0.00696056	0.550059
M03089_2.00:RHOXF1	GGATAATCC	0	3	0	0.00696056	0.550059
M03102_2.00:ALX1:ALX3:ALX4:ARX:BARHL1:BARHL2:BARX1:BARX2:BSX:DRGX:EMX1:EMX2:EN1:EN2:ESX1:EVX1:EVX2:GBX1:GBX2:GSX1:GSX2:HESX1:HOXA1:HOXA2:HOXA3:HOXA4:HOXA5:HOXB1:HOXB2:HOXB3:HOXB4:HOXB5:HOXC4:HOXC5:HOXD1:HOXD3:HOXD4:LBX1:MEOX1:MEOX2:MIXL1:MNX1:MSX1:MSX2:NANOG:NANOGP8:NKX1-1:NKX1-2:PDX1:PHOX2A:PHOX2B:PROP1:PRRX1:PRRX2:RAX:RAX2:SHOX:SHOX2:TLX1:TLX3:UNCX:VAX1:VAX2:VENTX:VSX1:VSX2	GVTAATTABY	0	3	0	0.00696056	0.550059
M03112_2.00:ARX:BARHL1:BARHL2:BARX1:BARX2:BSX:DLX1:DLX2:DLX3:DLX4:DLX5:DLX6:EN1:EN2:GBX1:GBX2:GSX1:GSX2:HOXA1:HOXA2:HOXA3:HOXB1:HOXB2:HOXB3:HOXD1:HOXD3:ISX:LHX1:LHX5:MEOX1:MNX1:MSX1:MSX2:NANOG:NANOGP8:NKX1-1:NKX1-2:PDX1:PROP1:SHOX:SHOX2:UNCX:VAX1:VAX2:VSX2	NTAATTRB	0	3	0	0.00696056	0.550059
M03138_2.00:ALX1:ALX3:ALX4:ARX:BARHL1:BARHL2:BARX1:BARX2:BSX:DRGX:EMX1:EMX2:EN1:EN2:ESX1:EVX1:EVX2:GBX1:GBX2:GSX1:GSX2:HESX1:HOXA2:HOXA3:HOXB2:HOXB3:HOXD3:ISX:LBX1:LBX2:LHX1:LHX2:LHX3:LHX4:LHX5:LHX6:LHX8:LHX9:LMX1A:LMX1B:MEOX1:MEOX2:MIXL1:MNX1:MSX1:MSX2:NKX1-1:NKX1-2:NOBOX:NOTO:OTP:PDX1:PHOX2A:PHOX2B:PROP1:PRRX1:PRRX2:RAX:RAX2:SEBOX:SHOX:SHOX2:UNCX:VAX1:VAX2:VSX1:VSX2:ZFHX2	GBTAATTRGN	0	3	0	0.00696056	0.550059
M03140_2.00:HOXA10:HOXA11:HOXA9:HOXB9:HOXC10:HOXC11:HOXC12:HOXC9:HOXD10:HOXD11:HOXD12:HOXD9	TTTTATKRCY	0	3	0	0.00696056	0.550059
M03141_2.00:HOXA13:HOXB13:HOXC13:HOXD13	DTTTTATTGG	0	3	0	0.00696056	0.550059
M03149_2.00:ALX1:ALX3:ALX4:ARX:BARHL1:BARHL2:BARX1:BARX2:BSX:DRGX:EMX1:EMX2:EN1:EN2:ESX1:EVX1:EVX2:GBX1:GBX2:GSX1:GSX2:HESX1:HOXA2:HOXA3:HOXB2:HOXB3:HOXD3:ISX:LBX1:LBX2:LHX1:LHX2:LHX3:LHX4:LHX5:LHX6:LHX8:LHX9:LMX1A:LMX1B:MEOX1:MEOX2:MIXL1:MNX1:MSX1:MSX2:NKX1-1:NKX1-2:NOBOX:NOTO:OTP:PDX1:PHOX2A:PHOX2B:PROP1:PRRX1:PRRX2:RAX:RAX2:SEBOX:SHOX:SHOX2:UNCX:VAX1:VAX2:VSX1:VSX2:ZFHX2	DYTAATTRRY	0	3	0	0.00696056	0.550059
M03151_2.00:ALX1:ALX3:ALX4:ARX:BARHL1:BARHL2:BARX1:BARX2:BSX:DLX2:DRGX:EMX1:EMX2:EN1:EN2:ESX1:EVX1:EVX2:GBX1:GBX2:GSX1:GSX2:HESX1:HMX1:HMX2:HMX3:HOXA1:HOXA2:HOXA3:HOXA4:HOXA5:HOXB1:HOXB2:HOXB3:HOXB4:HOXB5:HOXC4:HOXC5:HOXD3:HOXD4:LHX2:LHX3:LHX4:LHX9:MEOX1:MEOX2:MIXL1:MNX1:MSX1:MSX2:NKX1-1:NKX1-2:NOTO:OTP:PDX1:PHOX2A:PHOX2B:PROP1:PRRX1:PRRX2:RAX:RAX2:SEBOX:SHOX:SHOX2:TLX1:TLX2:TLX3:UNCX:VAX1:VAX2:V…	GBTAATTAVN	0	3	0	0.00696056	0.550059
M03172_2.00:ALX1:ALX3:ALX4:ARX:BARX1:BARX2:BSX:DLX2:DLX3:DLX5:DRGX:EMX1:EMX2:EN1:EN2:ESX1:EVX1:EVX2:GBX1:GBX2:GSX1:GSX2:HESX1:HOXA2:HOXA3:HOXB2:HOXB3:HOXD3:ISX:LBX1:LBX2:LHX1:LHX2:LHX3:LHX4:LHX5:LHX6:LHX8:LHX9:LMX1A:LMX1B:MEOX1:MIXL1:MNX1:MSX1:MSX2:NKX1-1:NKX1-2:NOBOX:NOTO:OTP:PDX1:PHOX2A:PHOX2B:PROP1:PRRX1:PRRX2:RAX:RAX2:SEBOX:SHOX:SHOX2:UNCX:VAX1:VAX2:VSX1:VSX2:ZFHX2:ZFHX3	GYTAATTAGC	0	3	0	0.00696056	0.550059
M03179_2.00:ALX1:ALX3:ALX4:ARX:DRGX:EN1:EN2:ESX1:HESX1:ISX:LHX2:LHX3:LHX4:LHX6:LHX8:LHX9:LMX1A:LMX1B:MIXL1:NOBOX:OTP:PHOX2A:PHOX2B:PROP1:PRRX1:PRRX2:RAX:RAX2:SEBOX:SHOX:SHOX2:UNCX:VSX1:VSX2:ZFHX2	TTAATTAA	0	3	0	0.00696056	0.550059
M03185_2.00:ALX1:ALX3:ALX4:ARX:BARHL1:BARHL2:BARX1:BARX2:BSX:DLX1:DLX2:DLX3:DLX4:DLX5:DLX6:DRGX:EMX1:EMX2:EN1:EN2:ESX1:EVX1:EVX2:GBX1:GBX2:GSX1:GSX2:HESX1:HMX1:HMX2:HMX3:HOXA1:HOXA2:HOXA3:HOXB1:HOXB2:HOXB3:HOXD1:HOXD3:ISX:LBX1:LBX2:LHX1:LHX2:LHX3:LHX4:LHX5:LHX9:MEOX1:MEOX2:MIXL1:MNX1:MSX1:MSX2:NANOG:NANOGP8:NKX1-1:NKX1-2:NOBOX:OTP:PDX1:PHOX2A:PHOX2B:PROP1:PRRX1:PRRX2:RAX:RAX2:SEBOX:SHOX:SHOX2:UNC…	YTAATTGS	0	3	0	0.00696056	0.550059
M03187_2.00:HESX1:NOBOX	GHTAATTRRY	0	3	0	0.00696056	0.550059
M03201_2.00:ALX1:ALX3:ALX4:ARX:BARHL1:BARHL2:BARX1:BARX2:BSX:DLX1:DLX2:DLX3:DLX4:DLX5:DLX6:DRGX:EMX1:EMX2:EN1:EN2:ESX1:EVX1:EVX2:GBX1:GBX2:GSX1:GSX2:HESX1:HMX1:HMX2:HMX3:HOXA1:HOXA2:HOXA3:HOXA4:HOXA5:HOXB1:HOXB2:HOXB3:HOXB4:HOXB5:HOXC4:HOXC5:HOXD1:HOXD3:HOXD4:ISX:LBX1:LBX2:LHX2:LHX3:LHX4:LHX9:MEOX1:MEOX2:MIXL1:MNX1:MSX1:MSX2:NANOG:NANOGP8:NKX1-1:NKX1-2:NOBOX:NOTO:OTP:PDX1:PHOX2A:PHOX2B:PROP1:PRRX…	NYTAATTRSY	0	3	0	0.00696056	0.550059
M03210_2.00:ALX1:ALX3:ALX4:ARX:BARHL1:BARHL2:BARX1:BARX2:BSX:DLX1:DLX2:DLX3:DLX6:DRGX:EMX1:EMX2:EN1:EN2:ESX1:EVX1:EVX2:GBX1:GBX2:GSX1:GSX2:HESX1:HMX1:HMX2:HMX3:HOXA1:HOXA2:HOXA3:HOXA4:HOXA5:HOXB1:HOXB2:HOXB3:HOXB4:HOXB5:HOXC4:HOXC5:HOXD3:HOXD4:LHX2:LHX3:LHX4:LHX9:MEOX1:MEOX2:MIXL1:MNX1:MSX1:MSX2:NKX1-1:NKX1-2:NOTO:OTP:PDX1:PHOX2A:PHOX2B:PROP1:PRRX1:PRRX2:RAX:RAX2:SEBOX:SHOX:SHOX2:TLX1:TLX2:TLX3:U…	VCTAATTASB	0	3	0	0.00696056	0.550059
M03247_2.00:HOXA13:HOXB13:HOXC13:HOXD13	DTTTTATTRG	0	3	0	0.00696056	0.550059
M03251_2.00:ALX1:ALX3:ALX4:ARX:BARHL1:BARHL2:BARX1:BARX2:BSX:DLX1:DLX2:DLX3:DLX4:DLX5:DLX6:DRGX:EMX1:EMX2:EN1:EN2:ESX1:EVX1:EVX2:GBX1:GBX2:GSX1:GSX2:HESX1:HOXA1:HOXA2:HOXA3:HOXA4:HOXA5:HOXB1:HOXB2:HOXB3:HOXB4:HOXB5:HOXC4:HOXC5:HOXD1:HOXD3:HOXD4:ISX:LHX1:LHX3:LHX4:LHX5:MEOX1:MEOX2:MIXL1:MNX1:MSX1:MSX2:NANOG:NANOGP8:NKX1-1:NKX1-2:NOTO:OTP:PDX1:PHOX2A:PHOX2B:PROP1:PRRX1:PRRX2:RAX:RAX2:SEBOX:SHOX:SHO…	RNTAATTASN	0	3	0	0.00696056	0.550059
M03254_2.00:ALX1:ALX3:ALX4:ARX:BARHL1:BARHL2:BARX1:BARX2:BSX:DLX1:DLX2:DLX3:DLX4:DLX5:DLX6:DRGX:EMX1:EMX2:EN1:EN2:GBX1:GBX2:GSX1:GSX2:HMX1:HMX3:HOXA1:HOXA2:HOXA3:HOXB1:HOXB2:HOXB3:HOXD1:HOXD3:ISX:LHX1:LHX5:MEOX1:MEOX2:MNX1:MSX1:MSX2:NANOG:NANOGP8:NKX1-1:NKX1-2:PDX1:PHOX2A:PHOX2B:PROP1:PRRX1:PRRX2:SHOX:SHOX2:UNCX:VAX1:VAX2:VSX1:VSX2	NTAATTRB	0	3	0	0.00696056	0.550059
M03256_2.00:ALX1:ALX3:ALX4:ARX:BARHL1:BARHL2:BARX1:BARX2:BSX:DLX1:DLX2:DLX3:DLX4:DLX5:DLX6:DRGX:EMX1:EMX2:EN1:EN2:ESX1:EVX1:EVX2:GBX1:GBX2:GSX1:GSX2:HESX1:HMX1:HMX2:HMX3:HOXA1:HOXA2:HOXA3:HOXB1:HOXB2:HOXB3:HOXD1:HOXD3:ISX:LBX1:LBX2:LHX1:LHX2:LHX3:LHX4:LHX5:LHX9:MEOX1:MEOX2:MIXL1:MNX1:MSX1:MSX2:NANOG:NANOGP8:NKX1-1:NKX1-2:NOBOX:OTP:PDX1:PHOX2A:PHOX2B:PROP1:PRRX1:PRRX2:RAX:RAX2:SEBOX:SHOX:SHOX2:UNC…	BTAATTGS	0	3	0	0.00696056	0.550059
M03265_2.00:ALX1:ALX3:ALX4:ARX:BARHL1:BARHL2:BARX1:BARX2:BSX:DLX1:DLX2:DLX3:DLX4:DLX5:DLX6:DRGX:EMX1:EMX2:EN1:EN2:ESX1:EVX1:EVX2:GBX1:GBX2:GSX1:GSX2:HESX1:HOXA1:HOXA2:HOXA3:HOXB1:HOXB2:HOXB3:HOXD3:ISX:LBX1:LBX2:LHX1:LHX2:LHX3:LHX4:LHX5:LHX6:LHX8:LHX9:LMX1A:LMX1B:MEOX1:MIXL1:MNX1:MSX1:MSX2:NKX1-1:NKX1-2:NOBOX:NOTO:OTP:PDX1:PHOX2A:PHOX2B:PROP1:PRRX1:PRRX2:RAX:RAX2:SEBOX:SHOX:SHOX2:UNCX:VAX1:VAX2:VS…	NTAATTAR	0	3	0	0.00696056	0.550059
M03281_2.00:ARX:BARHL1:BARHL2:BARX1:BARX2:BSX:DLX1:DLX2:DLX3:DLX4:DLX5:DLX6:EMX2:EN1:EN2:GBX1:GBX2:GSX1:GSX2:HOXA1:HOXA2:HOXA3:HOXB1:HOXB2:HOXB3:HOXD1:HOXD3:ISX:LHX1:LHX5:MEOX1:MNX1:MSX1:MSX2:NANOG:NANOGP8:NKX1-1:NKX1-2:PDX1:PHOX2A:PHOX2B:PROP1:SHOX:SHOX2:UNCX:VAX1:VAX2:VSX2	NTAATTRN	0	3	0	0.00696056	0.550059
M03321_2.00:POU3F3	ATRAATAWKCAW	0	3	0	0.00696056	0.550059
M03481_2.00:NFIA:NFIB:NFIC:NFIX	NKTGCCAANW	0	3	0	0.00696056	0.550059
M03761_2.00:TRPS1	GCGATAAS	0	3	0	0.00696056	0.550059
M03777_2.00:ALX1:ALX3:ALX4:ARX:BARHL1:BARHL2:BARX1:BARX2:BSX:DLX1:DLX2:DLX3:DLX4:DLX5:DLX6:DRGX:EMX1:EMX2:EN1:EN2:GBX1:GBX2:GSX1:GSX2:HMX1:HMX3:HOXA1:HOXA2:HOXA3:HOXB1:HOXB2:HOXB3:HOXD1:HOXD3:ISX:LHX1:LHX5:MEOX1:MEOX2:MNX1:MSX1:MSX2:NANOG:NANOGP8:NKX1-1:NKX1-2:PDX1:PHOX2A:PHOX2B:PROP1:SHOX:SHOX2:UNCX:VAX1:VAX2:VSX1:VSX2	NTAATTGY	0	3	0	0.00696056	0.550059
M03778_2.00:ALX1:ALX3:ALX4:ARX:BARHL1:BARHL2:BARX1:BARX2:BSX:DLX1:DLX2:DLX3:DLX4:DLX5:DLX6:DRGX:EMX1:EMX2:EN1:EN2:GBX1:GBX2:GSX1:GSX2:HMX1:HMX3:HOXA1:HOXA2:HOXA3:HOXB1:HOXB2:HOXB3:HOXD1:HOXD3:ISX:LHX1:LHX5:MEOX1:MEOX2:MNX1:MSX1:MSX2:NANOG:NANOGP8:NKX1-1:NKX1-2:PDX1:PHOX2A:PHOX2B:PROP1:SHOX:SHOX2:UNCX:VAX1:VAX2:VSX1:VSX2	NTAATTRB	0	3	0	0.00696056	0.550059
M03784_2.00:BARX1:BARX2:BSX:EMX1:EMX2:EN1:EN2:EVX1:EVX2:GBX1:GBX2:GSX1:GSX2:HESX1:HMX1:HMX2:HMX3:HOXA1:HOXA2:HOXA3:HOXA4:HOXA5:HOXA6:HOXA7:HOXB1:HOXB2:HOXB3:HOXB4:HOXB5:HOXB6:HOXB7:HOXB8:HOXC4:HOXC5:HOXC6:HOXD1:HOXD3:HOXD4:HOXD8:ISX:MEOX1:MEOX2:MNX1:NKX1-1:NKX1-2:NOTO:OTP:PDX1:TLX1:TLX3:VAX1:VAX2:VENTX	SBTAATGAYG	0	3	0	0.00696056	0.550059
M03789_2.00:ALX1:ALX3:ALX4:ARX:BARHL1:BARHL2:BARX1:BARX2:BSX:DRGX:EMX1:EMX2:EN1:EN2:ESX1:EVX1:EVX2:GBX1:GBX2:GSX1:GSX2:HESX1:HMX1:HMX2:HMX3:HOXA1:HOXA2:HOXA3:HOXA4:HOXA5:HOXB1:HOXB2:HOXB3:HOXB4:HOXB5:HOXC4:HOXC5:HOXD3:HOXD4:LHX2:LHX3:LHX4:LHX9:MEOX1:MEOX2:MIXL1:MNX1:MSX1:MSX2:NKX1-1:NKX1-2:NOTO:OTP:PDX1:PHOX2A:PHOX2B:PROP1:PRRX1:PRRX2:RAX:RAX2:SEBOX:SHOX:SHOX2:TLX1:TLX2:TLX3:UNCX:VAX1:VAX2:VENTX:…	CTAATTAS	0	3	0	0.00696056	0.550059
M03796_2.00:ALX1:ALX3:ALX4:ARX:DRGX:EMX1:EMX2:EN1:EN2:ESX1:GBX1:GBX2:GSX1:GSX2:HESX1:HOXA2:HOXA3:HOXB2:HOXB3:HOXD3:ISX:LHX1:LHX2:LHX3:LHX4:LHX5:LHX6:LHX8:LHX9:LMX1A:LMX1B:MIXL1:MNX1:MSX1:MSX2:NOBOX:NOTO:OTP:PDX1:PHOX2A:PHOX2B:PROP1:PRRX1:PRRX2:RAX:RAX2:SEBOX:SHOX:SHOX2:UNCX:VAX1:VAX2:VSX1:VSX2:ZFHX2	YTAATTAV	0	3	0	0.00696056	0.550059
M03800_2.00:SIX1:SIX2:SIX4:SIX5	RTGATACS	0	3	0	0.00696056	0.550059
M03806_2.00:ALX1:ALX3:ALX4:ARX:BARX1:BARX2:BSX:DLX1:DLX2:DLX3:DLX4:DLX5:DLX6:DRGX:EMX1:EMX2:EN1:EN2:ESX1:EVX1:EVX2:GBX1:GBX2:GSX1:GSX2:HESX1:HMX1:HMX3:HOXA1:HOXA2:HOXA3:HOXA4:HOXA5:HOXA7:HOXB1:HOXB2:HOXB3:HOXB4:HOXB5:HOXB7:HOXC4:HOXC5:HOXD1:HOXD3:HOXD4:ISX:LHX3:LHX4:MEOX1:MEOX2:MNX1:MSX1:MSX2:NANOG:NANOGP8:NKX1-1:NKX1-2:NOTO:OTP:PDX1:PHOX2A:PHOX2B:PROP1:PRRX1:PRRX2:SHOX:SHOX2:UNCX:VAX1:VAX2:VENTX…	STAATKAC	0	3	0	0.00696056	0.550059
M03831_2.00:ALX1:ALX3:ALX4:ARX:DRGX:EN1:EN2:ESX1:ISX:LHX2:LHX3:LHX4:LHX6:LHX8:LHX9:LMX1A:LMX1B:MIXL1:NOBOX:OTP:PHOX2A:PHOX2B:PROP1:PRRX1:PRRX2:RAX:RAX2:SEBOX:SHOX:SHOX2:UNCX:VSX1:VSX2:ZFHX2	CTAATTAG	0	3	0	0.00696056	0.550059
M03872_2.00:ALX1:ALX3:ALX4:ARX:BARHL1:BARHL2:BARX1:BARX2:BSX:DLX1:DLX2:DLX3:DLX4:DLX5:DLX6:DRGX:EMX1:EMX2:EN1:EN2:ESX1:EVX1:EVX2:GBX1:GBX2:GSX1:GSX2:HESX1:HOXA1:HOXA2:HOXA3:HOXA4:HOXA5:HOXB1:HOXB2:HOXB3:HOXB4:HOXB5:HOXC4:HOXC5:HOXD1:HOXD3:HOXD4:ISX:LHX1:LHX3:LHX4:LHX5:MEOX1:MEOX2:MIXL1:MNX1:MSX1:MSX2:NANOG:NANOGP8:NKX1-1:NKX1-2:NOTO:OTP:PDX1:PHOX2A:PHOX2B:PROP1:PRRX1:PRRX2:RAX:RAX2:SEBOX:SHOX:SHO…	GTAATGAC	0	3	0	0.00696056	0.550059
M04090_2.00:HES1:HES4	GVCACGYGCC	0	3	0	0.00696056	0.550059
M04145_2.00:MSGN1	NRMCATATGGYN	0	3	0	0.00696056	0.550059
M04201_2.00:NEUROG1	RVCATATGBY	0	3	0	0.00696056	0.550059
M04444_2.00:SNAI1	YGCACCTGCT	0	3	0	0.00696056	0.550059
M04455_2.00:KLF1:KLF12:KLF2:KLF3:KLF4:KLF5:KLF6:KLF7	NRCCACGCCCW	0	3	0	0.00696056	0.550059
M04539_2.00:KLF13:KLF9	NRCCACGCCCMCY	0	3	0	0.00696056	0.550059
M04608_2.00:SNAI3	TGCACCTGYY	0	3	0	0.00696056	0.550059
M04661_2.00:YBX1:YBX2:YBX3	GATGGTACR	0	3	0	0.00696056	0.550059
M04662_2.00:YBX1:YBX2:YBX3	GATGGWACR	0	3	0	0.00696056	0.550059
M04841_2.00:FOXC1:FOXC2:FOXD1:FOXD2:FOXD3:FOXD4:FOXD4L1:FOXD4L3:FOXD4L4:FOXD4L5:FOXD4L6:FOXE1:FOXF1:FOXF2:FOXG1:FOXI1:FOXI3:FOXJ3:FOXK2:FOXL1:FOXL2:FOXP1:FOXS1	NWAMRTAAACAA	0	3	0	0.00696056	0.550059
M04849_2.00:FOXO4	RCGTMAACAN	0	3	0	0.00696056	0.550059
M04903_2.00:ALX1:ALX3:ALX4:ARX:BARHL1:BARHL2:BARX1:BARX2:BSX:DLX1:DLX2:DLX3:DLX4:DLX5:DLX6:DRGX:EMX1:EMX2:EN1:EN2:ESX1:EVX1:EVX2:GBX1:GBX2:GSX1:GSX2:HMX1:HMX2:HMX3:HOXA1:HOXA2:HOXA3:HOXA4:HOXA5:HOXB1:HOXB2:HOXB3:HOXB4:HOXB5:HOXC12:HOXC4:HOXC5:HOXD1:HOXD3:HOXD4:ISX:LBX1:LBX2:LHX1:LHX5:MEOX1:MEOX2:MIXL1:MNX1:MSX1:MSX2:NANOG:NANOGP8:NKX1-1:NKX1-2:OTP:PDX1:PHOX2A:PHOX2B:PROP1:PRRX1:PRRX2:RAX:RAX2:SEB…	HTAATGAY	0	3	0	0.00696056	0.550059
M04906_2.00:ARX:BARHL1:BARHL2:BARX1:BARX2:BSX:DLX1:DLX2:DLX3:DLX4:DLX5:DLX6:EMX2:EN1:EN2:GBX1:GBX2:GSX1:GSX2:HOXA1:HOXA2:HOXA3:HOXB1:HOXB2:HOXB3:HOXD1:HOXD3:ISX:LHX1:LHX5:MEOX1:MNX1:MSX1:MSX2:NANOG:NANOGP8:NKX1-1:NKX1-2:PDX1:PHOX2A:PHOX2B:PROP1:SHOX:SHOX2:UNCX:VAX1:VAX2:VSX2	NTAAYGAB	0	3	0	0.00696056	0.550059
M04919_2.00:ALX1:ALX3:ALX4:ARX:BARX1:BARX2:BSX:DLX2:DLX3:DLX5:DRGX:EMX1:EMX2:EN1:EN2:ESX1:EVX1:EVX2:GBX1:GBX2:GSX1:GSX2:HESX1:HOXA2:HOXA3:HOXB2:HOXB3:HOXD3:ISX:LBX1:LBX2:LHX1:LHX2:LHX3:LHX4:LHX5:LHX6:LHX8:LHX9:LMX1A:LMX1B:MEOX1:MIXL1:MNX1:MSX1:MSX2:NKX1-1:NKX1-2:NOBOX:NOTO:OTP:PDX1:PHOX2A:PHOX2B:PROP1:PRRX1:PRRX2:RAX:RAX2:SEBOX:SHOX:SHOX2:UNCX:VAX1:VAX2:VSX1:VSX2:ZFHX2:ZFHX3	TTAAYGHD	0	3	0	0.00696056	0.550059
M04923_2.00:ALX1:ALX3:ALX4:ARX:BARHL1:BARHL2:BARX1:BARX2:BSX:DLX1:DLX2:DLX3:DLX4:DLX5:DLX6:DRGX:EMX2:EN1:EN2:GBX1:GBX2:GSX1:GSX2:HOXA1:HOXA2:HOXA3:HOXB1:HOXB2:HOXB3:HOXD1:HOXD3:ISX:LHX1:LHX5:MEOX1:MEOX2:MNX1:MSX1:MSX2:NANOG:NANOGP8:NKX1-1:NKX1-2:PDX1:PHOX2A:PHOX2B:PROP1:PRRX1:PRRX2:SHOX:SHOX2:UNCX:VAX1:VAX2:VSX1:VSX2	WTAATGAB	0	3	0	0.00696056	0.550059
M04925_2.00:ALX1:ALX3:ALX4:ARX:BARHL1:BARHL2:BARX1:BARX2:BSX:DLX1:DLX2:DLX3:DLX4:DLX5:DLX6:DRGX:EMX2:EN1:EN2:GBX1:GBX2:GSX1:GSX2:HOXA1:HOXA2:HOXA3:HOXB1:HOXB2:HOXB3:HOXD1:HOXD3:ISX:LHX1:LHX5:MEOX1:MEOX2:MNX1:MSX1:MSX2:NANOG:NANOGP8:NKX1-1:NKX1-2:PDX1:PHOX2A:PHOX2B:PROP1:PRRX1:PRRX2:SHOX:SHOX2:UNCX:VAX1:VAX2:VSX1:VSX2	VTAATTRC	0	3	0	0.00696056	0.550059
M04946_2.00:CRX:DLX1:DLX2:DLX4:DLX5:EMX1:LHX2:LHX9:PITX1:PITX2:VAX1:VSX1	NTAAYGAG	0	3	0	0.00696056	0.550059
M04953_2.00:ALX1:ALX3:ALX4:ARX:BARHL1:BARHL2:BARX1:BARX2:BSX:DLX1:DLX2:DLX3:DLX4:DLX5:DLX6:EN1:EN2:GBX1:GBX2:GSX1:GSX2:HOXA1:HOXA2:HOXA3:HOXB1:HOXB2:HOXB3:HOXD1:HOXD3:ISX:LHX1:LHX5:MEOX1:MNX1:MSX1:MSX2:NANOG:NANOGP8:NKX1-1:NKX1-2:PDX1:PROP1:SHOX:SHOX2:UNCX:VAX1:VAX2:VSX2	NTAATTGS	0	3	0	0.00696056	0.550059
M04955_2.00:ALX1:ALX3:ALX4:ARX:BARHL1:BARHL2:BARX1:BARX2:BSX:DLX1:DLX2:DLX3:DLX4:DLX5:DLX6:EN1:EN2:GBX1:GBX2:GSX1:GSX2:HOXA1:HOXA2:HOXA3:HOXB1:HOXB2:HOXB3:HOXD1:HOXD3:ISX:LHX1:LHX5:MEOX1:MNX1:MSX1:MSX2:NANOG:NANOGP8:NKX1-1:NKX1-2:PDX1:PROP1:SHOX:SHOX2:UNCX:VAX1:VAX2:VSX2	RTAATTRC	0	3	0	0.00696056	0.550059
M04956_2.00:ALX1:ALX3:ALX4:ARX:BARHL1:BARHL2:BARX1:BARX2:BSX:DLX1:DLX2:DLX3:DLX4:DLX5:DLX6:EN1:EN2:GBX1:GBX2:GSX1:GSX2:HOXA1:HOXA2:HOXA3:HOXB1:HOXB2:HOXB3:HOXD1:HOXD3:ISX:LHX1:LHX5:MEOX1:MNX1:MSX1:MSX2:NANOG:NANOGP8:NKX1-1:NKX1-2:PDX1:PROP1:SHOX:SHOX2:UNCX:VAX1:VAX2:VSX2	NTAATTGC	0	3	0	0.00696056	0.550059
M04994_2.00:ALX1:ALX3:ALX4:ARX:DRGX:EN1:EN2:ESX1:ISX:LHX2:LHX3:LHX4:LHX6:LHX8:LHX9:LMX1A:LMX1B:MIXL1:OTP:PHOX2A:PHOX2B:PROP1:PRRX1:PRRX2:RAX:RAX2:SEBOX:SHOX:SHOX2:UNCX:VSX1:VSX2:ZFHX2	CTAATTAV	0	3	0	0.00696056	0.550059
M05004_2.00:ARX:BARHL1:BARHL2:BARX1:BARX2:BSX:DLX1:DLX2:DLX3:DLX4:DLX5:DLX6:EN1:EN2:GBX1:GBX2:GSX1:GSX2:HOXA1:HOXA2:HOXA3:HOXB1:HOXB2:HOXB3:HOXD1:HOXD3:ISX:LHX1:LHX5:MEOX1:MNX1:MSX1:MSX2:NANOG:NANOGP8:NKX1-1:NKX1-2:PDX1:PROP1:SHOX:SHOX2:UNCX:VAX1:VAX2:VSX2	NTAATTRC	0	3	0	0.00696056	0.550059
M05007_2.00:ARX:BARHL1:BARHL2:BARX1:BARX2:BSX:DLX1:DLX2:DLX3:DLX4:DLX5:DLX6:EN1:EN2:GBX1:GBX2:GSX1:GSX2:HOXA1:HOXA2:HOXA3:HOXB1:HOXB2:HOXB3:HOXD1:HOXD3:ISX:LHX1:LHX5:MEOX1:MNX1:MSX1:MSX2:NANOG:NANOGP8:NKX1-1:NKX1-2:PDX1:PROP1:SHOX:SHOX2:UNCX:VAX1:VAX2:VSX2	RTAATTAC	0	3	0	0.00696056	0.550059
M05026_2.00:ALX1:ALX3:ALX4:ARX:BARHL1:BARHL2:BARX1:BARX2:BSX:DLX1:DLX2:DLX3:DLX4:DLX5:DLX6:DRGX:EMX1:EMX2:EN1:EN2:GBX1:GBX2:GSX1:GSX2:HMX1:HMX3:HOXA1:HOXA2:HOXA3:HOXB1:HOXB2:HOXB3:HOXD1:HOXD3:ISX:LHX1:LHX5:MEOX1:MEOX2:MNX1:MSX1:MSX2:NANOG:NANOGP8:NKX1-1:NKX1-2:PDX1:PHOX2A:PHOX2B:PROP1:PRRX1:PRRX2:SHOX:SHOX2:UNCX:VAX1:VAX2:VSX1:VSX2	NTAATTRS	0	3	0	0.00696056	0.550059
M05027_2.00:ALX1:ALX3:ALX4:ARX:BARHL1:BARHL2:BARX1:BARX2:BSX:DLX1:DLX2:DLX3:DLX4:DLX5:DLX6:DRGX:EMX1:EMX2:EN1:EN2:GBX1:GBX2:GSX1:GSX2:HMX1:HMX3:HOXA1:HOXA2:HOXA3:HOXB1:HOXB2:HOXB3:HOXD1:HOXD3:ISX:LHX1:LHX5:MEOX1:MEOX2:MNX1:MSX1:MSX2:NANOG:NANOGP8:NKX1-1:NKX1-2:PDX1:PHOX2A:PHOX2B:PROP1:PRRX1:PRRX2:SHOX:SHOX2:UNCX:VAX1:VAX2:VSX1:VSX2	NTAATTRS	0	3	0	0.00696056	0.550059
M05028_2.00:ALX1:ALX3:ALX4:ARX:BARHL1:BARHL2:BARX1:BARX2:BSX:DLX1:DLX2:DLX3:DLX4:DLX5:DLX6:DRGX:EMX1:EMX2:EN1:EN2:GBX1:GBX2:GSX1:GSX2:HMX1:HMX3:HOXA1:HOXA2:HOXA3:HOXB1:HOXB2:HOXB3:HOXD1:HOXD3:ISX:LHX1:LHX5:MEOX1:MEOX2:MNX1:MSX1:MSX2:NANOG:NANOGP8:NKX1-1:NKX1-2:PDX1:PHOX2A:PHOX2B:PROP1:PRRX1:PRRX2:SHOX:SHOX2:UNCX:VAX1:VAX2:VSX1:VSX2	NTAATTRS	0	3	0	0.00696056	0.550059
M05029_2.00:ALX1:ALX3:ALX4:ARX:BARHL1:BARHL2:BARX1:BARX2:BSX:DLX1:DLX2:DLX3:DLX4:DLX5:DLX6:DRGX:EMX1:EMX2:EN1:EN2:GBX1:GBX2:GSX1:GSX2:HMX1:HMX3:HOXA1:HOXA2:HOXA3:HOXB1:HOXB2:HOXB3:HOXD1:HOXD3:ISX:LHX1:LHX5:MEOX1:MEOX2:MNX1:MSX1:MSX2:NANOG:NANOGP8:NKX1-1:NKX1-2:PDX1:PHOX2A:PHOX2B:PROP1:PRRX1:PRRX2:SHOX:SHOX2:UNCX:VAX1:VAX2:VSX1:VSX2	NTAATTRS	0	3	0	0.00696056	0.550059
M05031_2.00:ALX1:ALX3:ALX4:ARX:BARHL1:BARHL2:BARX1:BARX2:BSX:DLX1:DLX2:DLX3:DLX4:DLX5:DLX6:DRGX:EMX1:EMX2:EN1:EN2:ESX1:EVX1:EVX2:GBX1:GBX2:GSX1:GSX2:HMX1:HMX2:HMX3:HOXA1:HOXA2:HOXA3:HOXA4:HOXA5:HOXB1:HOXB2:HOXB3:HOXB4:HOXB5:HOXC4:HOXC5:HOXD1:HOXD3:HOXD4:ISX:LHX2:LHX3:LHX4:LHX9:MEOX1:MIXL1:MNX1:MSX1:MSX2:NKX1-1:NKX1-2:NOBOX:NOTO:OTP:PDX1:PHOX2A:PHOX2B:PROP1:PRRX1:PRRX2:RAX:RAX2:SEBOX:SHOX:SHOX2:TL…	STAATTAV	0	3	0	0.00696056	0.550059
M05038_2.00:ALX1:ALX3:ALX4:ARX:BARX1:BARX2:BSX:DLX1:DLX2:DLX3:DLX4:DLX5:DLX6:DRGX:EMX1:EMX2:EN1:EN2:ESX1:EVX1:EVX2:GBX1:GBX2:GSX1:GSX2:HESX1:HOXA2:HOXA3:HOXB2:HOXB3:HOXD3:ISX:LBX1:LBX2:LHX1:LHX2:LHX3:LHX4:LHX5:LHX6:LHX8:LHX9:LMX1A:LMX1B:MEOX1:MIXL1:MNX1:MSX1:MSX2:NKX1-1:NKX1-2:NOBOX:NOTO:OTP:PDX1:PHOX2A:PHOX2B:PROP1:PRRX1:PRRX2:RAX:RAX2:SEBOX:SHOX:SHOX2:UNCX:VAX1:VAX2:VSX1:VSX2:ZFHX2:ZFHX3	NTAAYGAR	0	3	0	0.00696056	0.550059
M05061_2.00:ALX1:ALX3:ALX4:ARX:BARHL1:BARHL2:BARX1:BARX2:BSX:DLX1:DLX2:DLX3:DLX4:DLX5:DLX6:DRGX:EMX1:EMX2:EN1:EN2:ESX1:EVX1:EVX2:GBX1:GBX2:GSX1:GSX2:HESX1:HMX1:HMX2:HMX3:HOXA1:HOXA2:HOXA3:HOXB1:HOXB2:HOXB3:HOXD1:HOXD3:ISX:LBX1:LBX2:LHX1:LHX2:LHX3:LHX4:LHX5:LHX9:MEOX1:MEOX2:MIXL1:MNX1:MSX1:MSX2:NANOG:NANOGP8:NKX1-1:NKX1-2:NOBOX:OTP:PDX1:PHOX2A:PHOX2B:PROP1:PRRX1:PRRX2:RAX:RAX2:SEBOX:SHOX:SHOX2:UNC…	NTAATTGS	0	3	0	0.00696056	0.550059
M05097_2.00:SIX1:SIX2:SIX4:SIX5	NNYGATACGB	0	3	0	0.00696056	0.550059
M05098_2.00:BARX1:BARX2:BSX:DLX1:DLX2:DLX3:DLX4:DLX5:DLX6:EN1:EN2:EVX1:EVX2:GBX1:GBX2:GSX1:GSX2:HOXA1:HOXA2:HOXA3:HOXA4:HOXA5:HOXB1:HOXB2:HOXB3:HOXB4:HOXB5:HOXC4:HOXC5:HOXD1:HOXD3:HOXD4:MEOX1:MEOX2:MNX1:MSX1:MSX2:NANOG:NANOGP8:NKX1-1:NKX1-2:PDX1:VAX1:VAX2:VENTX	STAATTAS	0	3	0	0.00696056	0.550059
M05100_2.00:BARX1:BARX2:BSX:DLX1:DLX2:DLX3:DLX4:DLX5:DLX6:EN1:EN2:EVX1:EVX2:GBX1:GBX2:GSX1:GSX2:HOXA1:HOXA2:HOXA3:HOXA4:HOXA5:HOXB1:HOXB2:HOXB3:HOXB4:HOXB5:HOXC4:HOXC5:HOXD1:HOXD3:HOXD4:MEOX1:MEOX2:MNX1:MSX1:MSX2:NANOG:NANOGP8:NKX1-1:NKX1-2:PDX1:VAX1:VAX2:VENTX	NTAAYGAY	0	3	0	0.00696056	0.550059
M05143_2.00:ALX1:ALX3:ALX4:ARX:BARHL1:BARHL2:BARX1:BARX2:BSX:DRGX:EMX1:EMX2:EN1:EN2:ESX1:EVX1:EVX2:GBX1:GBX2:GSX1:GSX2:HESX1:HOXA2:HOXA3:HOXB2:HOXB3:HOXD3:ISX:LBX1:LBX2:LHX1:LHX2:LHX3:LHX4:LHX5:LHX6:LHX8:LHX9:LMX1A:LMX1B:MEOX1:MEOX2:MIXL1:MNX1:MSX1:MSX2:NKX1-1:NKX1-2:NOBOX:NOTO:OTP:PDX1:PHOX2A:PHOX2B:PROP1:PRRX1:PRRX2:RAX:RAX2:SEBOX:SHOX:SHOX2:UNCX:VAX1:VAX2:VSX1:VSX2:ZFHX2	NTAAYGAV	0	3	0	0.00696056	0.550059
M05144_2.00:ALX1:ALX3:ALX4:ARX:BARHL1:BARHL2:BARX1:BARX2:BSX:DRGX:EMX1:EMX2:EN1:EN2:ESX1:EVX1:EVX2:GBX1:GBX2:GSX1:GSX2:HESX1:HOXA2:HOXA3:HOXB2:HOXB3:HOXD3:ISX:LBX1:LBX2:LHX1:LHX2:LHX3:LHX4:LHX5:LHX6:LHX8:LHX9:LMX1A:LMX1B:MEOX1:MEOX2:MIXL1:MNX1:MSX1:MSX2:NKX1-1:NKX1-2:NOBOX:NOTO:OTP:PDX1:PHOX2A:PHOX2B:PROP1:PRRX1:PRRX2:RAX:RAX2:SEBOX:SHOX:SHOX2:UNCX:VAX1:VAX2:VSX1:VSX2:ZFHX2	CTAATTAN	0	3	0	0.00696056	0.550059
M05145_2.00:ALX1:ALX3:ALX4:ARX:BARHL1:BARHL2:BARX1:BARX2:BSX:DLX2:DRGX:EMX1:EMX2:EN1:EN2:ESX1:EVX1:EVX2:GBX1:GBX2:GSX1:GSX2:HESX1:HMX1:HMX2:HMX3:HOXA1:HOXA2:HOXA3:HOXA4:HOXA5:HOXB1:HOXB2:HOXB3:HOXB4:HOXB5:HOXC4:HOXC5:HOXD3:HOXD4:LHX2:LHX3:LHX4:LHX9:MEOX1:MEOX2:MIXL1:MNX1:MSX1:MSX2:NKX1-1:NKX1-2:NOTO:OTP:PDX1:PHOX2A:PHOX2B:PROP1:PRRX1:PRRX2:RAX:RAX2:SEBOX:SHOX:SHOX2:TLX1:TLX2:TLX3:UNCX:VAX1:VAX2:V…	CTAATTAS	0	3	0	0.00696056	0.550059
M05147_2.00:ALX1:ALX3:ALX4:ARX:BARHL1:BARHL2:BARX1:BARX2:BSX:DLX2:DRGX:EMX1:EMX2:EN1:EN2:ESX1:EVX1:EVX2:GBX1:GBX2:GSX1:GSX2:HESX1:HMX1:HMX2:HMX3:HOXA1:HOXA2:HOXA3:HOXA4:HOXA5:HOXB1:HOXB2:HOXB3:HOXB4:HOXB5:HOXC4:HOXC5:HOXD3:HOXD4:LHX2:LHX3:LHX4:LHX9:MEOX1:MEOX2:MIXL1:MNX1:MSX1:MSX2:NKX1-1:NKX1-2:NOTO:OTP:PDX1:PHOX2A:PHOX2B:PROP1:PRRX1:PRRX2:RAX:RAX2:SEBOX:SHOX:SHOX2:TLX1:TLX2:TLX3:UNCX:VAX1:VAX2:V…	CTAATTAS	0	3	0	0.00696056	0.550059
M05148_2.00:ALX1:ALX3:ALX4:ARX:BARHL1:BARHL2:BARX1:BARX2:BSX:DLX2:DRGX:EMX1:EMX2:EN1:EN2:ESX1:EVX1:EVX2:GBX1:GBX2:GSX1:GSX2:HESX1:HMX1:HMX2:HMX3:HOXA1:HOXA2:HOXA3:HOXA4:HOXA5:HOXB1:HOXB2:HOXB3:HOXB4:HOXB5:HOXC4:HOXC5:HOXD3:HOXD4:LHX2:LHX3:LHX4:LHX9:MEOX1:MEOX2:MIXL1:MNX1:MSX1:MSX2:NKX1-1:NKX1-2:NOTO:OTP:PDX1:PHOX2A:PHOX2B:PROP1:PRRX1:PRRX2:RAX:RAX2:SEBOX:SHOX:SHOX2:TLX1:TLX2:TLX3:UNCX:VAX1:VAX2:V…	CTAATTAS	0	3	0	0.00696056	0.550059
M05154_2.00:ALX1:ALX3:ALX4:ARX:DRGX:EN1:EN2:ESX1:HESX1:ISX:LHX2:LHX3:LHX4:LHX6:LHX8:LHX9:LMX1A:LMX1B:MIXL1:NOBOX:OTP:PHOX2A:PHOX2B:PROP1:PRRX1:PRRX2:RAX:RAX2:SEBOX:SHOX:SHOX2:UNCX:VSX1:VSX2:ZFHX2	VNKTTAATTAN	0	3	0	0.00696056	0.550059
M05159_2.00:SIX3:SIX6	NRTGATACSS	0	3	0	0.00696056	0.550059
M05171_2.00:ALX1:ALX3:ALX4:ARX:DRGX:EMX1:EMX2:EN1:EN2:ESX1:GBX1:GBX2:HESX1:ISX:LHX1:LHX2:LHX3:LHX4:LHX5:LHX6:LHX8:LHX9:LMX1A:LMX1B:MIXL1:MSX1:MSX2:NOBOX:NOTO:OTP:PHOX2A:PHOX2B:PROP1:PRRX1:PRRX2:RAX:RAX2:SEBOX:SHOX:SHOX2:UNCX:VAX1:VAX2:VSX1:VSX2:ZFHX2	YTAATTAG	0	3	0	0.00696056	0.550059
M05174_2.00:ALX1:ALX3:ALX4:ARX:DRGX:EMX1:EMX2:EN1:EN2:ESX1:GBX1:GBX2:HESX1:ISX:LHX1:LHX2:LHX3:LHX4:LHX5:LHX6:LHX8:LHX9:LMX1A:LMX1B:MIXL1:MSX1:MSX2:NOBOX:NOTO:OTP:PHOX2A:PHOX2B:PROP1:PRRX1:PRRX2:RAX:RAX2:SEBOX:SHOX:SHOX2:UNCX:VAX1:VAX2:VSX1:VSX2:ZFHX2	YTAATTAG	0	3	0	0.00696056	0.550059
M05176_2.00:ARX:BARHL1:BARHL2:BARX1:BARX2:BSX:DLX1:DLX2:DLX3:DLX4:DLX5:DLX6:EMX2:EN1:EN2:GBX1:GBX2:GSX1:GSX2:HOXA1:HOXA2:HOXA3:HOXB1:HOXB2:HOXB3:HOXD1:HOXD3:ISX:LHX1:LHX5:MEOX1:MNX1:MSX1:MSX2:NANOG:NANOGP8:NKX1-1:NKX1-2:PDX1:PHOX2A:PHOX2B:PROP1:SHOX:SHOX2:UNCX:VAX1:VAX2:VSX2	VTAATTGS	0	3	0	0.00696056	0.550059
M05177_2.00:ARX:BARHL1:BARHL2:BARX1:BARX2:BSX:DLX1:DLX2:DLX3:DLX4:DLX5:DLX6:EMX2:EN1:EN2:GBX1:GBX2:GSX1:GSX2:HOXA1:HOXA2:HOXA3:HOXB1:HOXB2:HOXB3:HOXD1:HOXD3:ISX:LHX1:LHX5:MEOX1:MNX1:MSX1:MSX2:NANOG:NANOGP8:NKX1-1:NKX1-2:PDX1:PHOX2A:PHOX2B:PROP1:SHOX:SHOX2:UNCX:VAX1:VAX2:VSX2	RTAATTRC	0	3	0	0.00696056	0.550059
M05178_2.00:ARX:BARHL1:BARHL2:BARX1:BARX2:BSX:DLX1:DLX2:DLX3:DLX4:DLX5:DLX6:EMX2:EN1:EN2:GBX1:GBX2:GSX1:GSX2:HOXA1:HOXA2:HOXA3:HOXB1:HOXB2:HOXB3:HOXD1:HOXD3:ISX:LHX1:LHX5:MEOX1:MNX1:MSX1:MSX2:NANOG:NANOGP8:NKX1-1:NKX1-2:PDX1:PHOX2A:PHOX2B:PROP1:SHOX:SHOX2:UNCX:VAX1:VAX2:VSX2	NTAATTRC	0	3	0	0.00696056	0.550059
M05179_2.00:ARX:BARHL1:BARHL2:BARX1:BARX2:BSX:DLX1:DLX2:DLX3:DLX4:DLX5:DLX6:EMX2:EN1:EN2:GBX1:GBX2:GSX1:GSX2:HOXA1:HOXA2:HOXA3:HOXB1:HOXB2:HOXB3:HOXD1:HOXD3:ISX:LHX1:LHX5:MEOX1:MNX1:MSX1:MSX2:NANOG:NANOGP8:NKX1-1:NKX1-2:PDX1:PHOX2A:PHOX2B:PROP1:SHOX:SHOX2:UNCX:VAX1:VAX2:VSX2	NTAATTRS	0	3	0	0.00696056	0.550059
M05180_2.00:HMBOX1:HNF1A:HNF1B	BTAACTAGY	0	3	0	0.00696056	0.550059
M05210_2.00:ALX1:ALX3:ALX4:ARX:DRGX:EN1:EN2:ESX1:ISX:LHX2:LHX3:LHX4:LHX6:LHX8:LHX9:LMX1A:LMX1B:MIXL1:OTP:PHOX2A:PHOX2B:PROP1:PRRX1:PRRX2:RAX:RAX2:SEBOX:SHOX:SHOX2:UNCX:VSX1:VSX2:ZFHX2	CTAATTAV	0	3	0	0.00696056	0.550059
M05212_2.00:ALX1:ALX3:ALX4:ARX:DRGX:EN1:EN2:ESX1:ISX:LHX2:LHX3:LHX4:LHX6:LHX8:LHX9:LMX1A:LMX1B:MIXL1:OTP:PHOX2A:PHOX2B:PROP1:PRRX1:PRRX2:RAX:RAX2:SEBOX:SHOX:SHOX2:UNCX:VSX1:VSX2:ZFHX2	CTAATTAV	0	3	0	0.00696056	0.550059
M05217_2.00:ALX1:ALX3:ALX4:ARX:DRGX:EN1:EN2:ESX1:HESX1:ISX:LHX2:LHX3:LHX4:LHX6:LHX8:LHX9:LMX1A:LMX1B:MIXL1:NOBOX:OTP:PHOX2A:PHOX2B:PROP1:PRRX1:PRRX2:RAX:RAX2:SEBOX:SHOX:SHOX2:UNCX:VSX1:VSX2:ZFHX2	YTAATTAC	0	3	0	0.00696056	0.550059
M05219_2.00:ALX1:ALX3:ALX4:ARX:BARX1:BARX2:BSX:DLX1:DLX2:DLX3:DLX4:DLX5:DLX6:DRGX:EMX1:EMX2:EN1:EN2:ESX1:EVX1:EVX2:GBX1:GBX2:GSX1:GSX2:HESX1:HMX1:HMX3:HOXA1:HOXA2:HOXA3:HOXA4:HOXA5:HOXB1:HOXB2:HOXB3:HOXB4:HOXB5:HOXC4:HOXC5:HOXD1:HOXD3:HOXD4:ISX:LHX2:LHX3:LHX4:LHX6:LHX8:LHX9:LMX1A:LMX1B:MEOX1:MIXL1:MNX1:MSX1:MSX2:NKX1-1:NKX1-2:NOBOX:NOTO:OTP:PDX1:PHOX2A:PHOX2B:PROP1:PRRX1:PRRX2:RAX:RAX2:SEBOX:SHOX…	NTAAYGAB	0	3	0	0.00696056	0.550059
M05222_2.00:ALX1:ALX3:ALX4:ARX:BARHL1:BARHL2:BARX1:BARX2:BSX:DLX1:DLX2:DLX3:DLX4:DLX5:DLX6:DRGX:EMX1:EMX2:EN1:EN2:ESX1:EVX1:EVX2:GBX1:GBX2:GSX1:GSX2:HESX1:HMX1:HMX2:HMX3:HOXA1:HOXA2:HOXA3:HOXB1:HOXB2:HOXB3:HOXD1:HOXD3:ISX:LBX1:LBX2:LHX1:LHX2:LHX3:LHX4:LHX5:LHX9:MEOX1:MEOX2:MIXL1:MNX1:MSX1:MSX2:NANOG:NANOGP8:NKX1-1:NKX1-2:NOBOX:OTP:PDX1:PHOX2A:PHOX2B:PROP1:PRRX1:PRRX2:RAX:RAX2:SEBOX:SHOX:SHOX2:UNC…	NTAATTGV	0	3	0	0.00696056	0.550059
M05269_2.00:ALX1:ALX3:ALX4:ARX:BARHL1:BARHL2:BARX1:BARX2:BSX:DLX1:DLX2:DLX3:DLX4:DLX5:DLX6:DRGX:EMX1:EMX2:EN1:EN2:ESX1:EVX1:EVX2:GBX1:GBX2:GSX1:GSX2:HESX1:HMX1:HMX2:HMX3:HOXA1:HOXA2:HOXA3:HOXA4:HOXA5:HOXB1:HOXB2:HOXB3:HOXB4:HOXB5:HOXC4:HOXC5:HOXD1:HOXD3:HOXD4:ISX:LBX1:LBX2:LHX2:LHX3:LHX4:LHX9:MEOX1:MEOX2:MIXL1:MNX1:MSX1:MSX2:NANOG:NANOGP8:NKX1-1:NKX1-2:NOBOX:NOTO:OTP:PDX1:PHOX2A:PHOX2B:PROP1:PRRX…	NTAATTGS	0	3	0	0.00696056	0.550059
M05281_2.00:ALX1:ALX3:ALX4:ARX:BARHL1:BARHL2:BARX1:BARX2:BSX:DLX1:DLX2:DLX3:DLX6:DRGX:EMX1:EMX2:EN1:EN2:ESX1:EVX1:EVX2:GBX1:GBX2:GSX1:GSX2:HESX1:HMX1:HMX2:HMX3:HOXA1:HOXA2:HOXA3:HOXA4:HOXA5:HOXB1:HOXB2:HOXB3:HOXB4:HOXB5:HOXC4:HOXC5:HOXD3:HOXD4:LHX2:LHX3:LHX4:LHX9:MEOX1:MEOX2:MIXL1:MNX1:MSX1:MSX2:NKX1-1:NKX1-2:NOTO:OTP:PDX1:PHOX2A:PHOX2B:PROP1:PRRX1:PRRX2:RAX:RAX2:SEBOX:SHOX:SHOX2:TLX1:TLX2:TLX3:U…	CTAATTAC	0	3	0	0.00696056	0.550059
M05306_2.00:ALX1:ALX3:ALX4:ARX:BARX1:BARX2:BSX:DLX1:DLX2:DLX3:DLX4:DLX5:DLX6:DRGX:EN1:EN2:ESX1:GBX1:GBX2:GSX1:GSX2:HESX1:HOXA1:HOXA2:HOXA3:HOXA4:HOXA5:HOXB1:HOXB2:HOXB3:HOXB4:HOXB5:HOXC4:HOXC5:HOXD3:HOXD4:ISX:LBX2:LHX1:LHX2:LHX3:LHX4:LHX5:LHX6:LHX8:LHX9:LMX1A:LMX1B:MEOX1:MIXL1:MNX1:MSX1:MSX2:NKX1-1:NKX1-2:NOBOX:NOTO:OTP:PDX1:PHOX2A:PHOX2B:PROP1:PRRX1:PRRX2:RAX:RAX2:SEBOX:SHOX:SHOX2:UNCX:VAX1:VAX2…	TTAAYGAG	0	3	0	0.00696056	0.550059
M05309_2.00:ALX1:ALX3:ALX4:ARX:BARX1:BARX2:BSX:DLX1:DLX2:DLX3:DLX4:DLX5:DLX6:DRGX:EN1:EN2:ESX1:GBX1:GBX2:GSX1:GSX2:HESX1:HOXA1:HOXA2:HOXA3:HOXA4:HOXA5:HOXB1:HOXB2:HOXB3:HOXB4:HOXB5:HOXC4:HOXC5:HOXD3:HOXD4:ISX:LBX2:LHX1:LHX2:LHX3:LHX4:LHX5:LHX6:LHX8:LHX9:LMX1A:LMX1B:MEOX1:MIXL1:MNX1:MSX1:MSX2:NKX1-1:NKX1-2:NOBOX:NOTO:OTP:PDX1:PHOX2A:PHOX2B:PROP1:PRRX1:PRRX2:RAX:RAX2:SEBOX:SHOX:SHOX2:UNCX:VAX1:VAX2…	TTAACGAG	0	3	0	0.00696056	0.550059
M05343_2.00:BARX1:BARX2:BSX:EMX1:EMX2:EN1:EN2:EVX1:EVX2:GBX1:GBX2:GSX1:GSX2:HMX1:HMX2:HMX3:HOXA1:HOXA2:HOXA3:HOXA4:HOXA5:HOXA6:HOXA7:HOXB1:HOXB2:HOXB3:HOXB4:HOXB5:HOXB6:HOXB7:HOXB8:HOXC4:HOXC5:HOXC6:HOXD1:HOXD3:HOXD4:HOXD8:ISX:MEOX1:MEOX2:MNX1:NKX1-1:NKX1-2:NOTO:OTP:PDX1:TLX2:VAX1:VAX2:VENTX	YTAATGAY	0	3	0	0.00696056	0.550059
M05345_2.00:BARX1:BARX2:BSX:EMX1:EMX2:EN1:EN2:EVX1:EVX2:GBX1:GBX2:GSX1:GSX2:HMX1:HMX2:HMX3:HOXA1:HOXA2:HOXA3:HOXA4:HOXA5:HOXA6:HOXA7:HOXB1:HOXB2:HOXB3:HOXB4:HOXB5:HOXB6:HOXB7:HOXB8:HOXC4:HOXC5:HOXC6:HOXD1:HOXD3:HOXD4:HOXD8:ISX:MEOX1:MEOX2:MNX1:NKX1-1:NKX1-2:NOTO:OTP:PDX1:TLX2:VAX1:VAX2:VENTX	YTAATKAY	0	3	0	0.00696056	0.550059
M05346_2.00:NKX2-1:NKX2-2:NKX2-3:NKX2-4:NKX2-5:NKX2-6:NKX2-8	BTYAAGTGGN	0	3	0	0.00696056	0.550059
M05368_2.00:ALX1:ALX3:ALX4:ARX:BARX1:BARX2:BSX:DLX1:DLX2:DLX3:DLX4:DLX5:DLX6:DRGX:EMX1:EMX2:EN1:EN2:ESX1:EVX1:EVX2:GBX1:GBX2:GSX1:GSX2:HESX1:HOXA1:HOXA2:HOXA3:HOXB1:HOXB2:HOXB3:HOXD3:ISL1:ISL2:ISX:LBX1:LBX2:LHX1:LHX2:LHX3:LHX4:LHX5:LHX6:LHX8:LHX9:LMX1A:LMX1B:MEOX1:MIXL1:MNX1:MSX1:MSX2:NKX1-1:NKX1-2:NOBOX:NOTO:OTP:PDX1:PHOX2A:PHOX2B:PROP1:PRRX1:PRRX2:RAX:RAX2:SEBOX:SHOX:SHOX2:UNCX:VAX1:VAX2:VSX1:V…	YTAAYGAG	0	3	0	0.00696056	0.550059
M05401_2.00:HOXA10:HOXA11:HOXA6:HOXA9:HOXB6:HOXB8:HOXB9:HOXC10:HOXC11:HOXC12:HOXC6:HOXC8:HOXC9:HOXD10:HOXD11:HOXD12:HOXD8:HOXD9	RTTTTATKRCV	0	3	0	0.00696056	0.550059
M05566_2.00:ESR1:ESR2:NR1D1:NR1D2:NR1H2:NR1H3:NR1H4:NR2C1:NR2C2:NR2F1:NR2F2:NR2F6:NR4A1:NR5A2:NR6A1:PPARA:PPARD:PPARG:RARA:RARB:RARG:RORA:RORB:RORC:RXRA:RXRB:RXRG	AAAAGGTCAH	0	3	0	0.00696056	0.550059
M05609_2.00:ESR1:ESR2:NR1D1:NR1D2:NR1H2:NR1H3:NR1H4:NR2C1:NR2C2:NR2F1:NR2F2:NR2F6:NR4A1:NR5A2:NR6A1:PPARA:PPARD:PPARG:RARA:RARB:RARG:RORA:RORB:RORC:RXRA:RXRB:RXRG	WRAGGTCAMG	0	3	0	0.00696056	0.550059
M05612_2.00:ESR1:ESR2:NR1D1:NR1D2:NR1H2:NR1H3:NR1H4:NR2C1:NR2C2:NR2F1:NR2F2:NR2F6:NR4A1:NR5A2:NR6A1:PPARA:PPARD:PPARG:RARA:RARB:RARG:RORA:RORB:RORC:RXRA:RXRB:RXRG	NRAGGTCAHG	0	3	0	0.00696056	0.550059
M05765_2.00:SOX1:SOX10:SOX11:SOX12:SOX13:SOX14:SOX15:SOX17:SOX18:SOX2:SOX21:SOX3:SOX30:SOX4:SOX5:SOX6:SOX7:SOX8:SOX9:SRY	GAACAAAGGV	0	3	0	0.00696056	0.550059
M05866_2.00:FOXP1:FOXP2:FOXP3:FOXP4	GTAAACAANW	0	3	0	0.00696056	0.550059
M05891_2.00:SOX1:SOX10:SOX11:SOX12:SOX13:SOX14:SOX15:SOX17:SOX18:SOX2:SOX21:SOX3:SOX30:SOX4:SOX5:SOX6:SOX7:SOX8:SOX9:SRY	KYCATTGTTW	0	3	0	0.00696056	0.550059
M06118_2.00:SP1:SP3:SP5:SP6:SP8:SP9	GGCCMCGCCCMCYB	0	3	0	0.00696056	0.550059
M06214_2.00:ALX1:ALX3:ALX4:ARX:DRGX:EMX1:EMX2:EN1:EN2:ESX1:GBX1:GBX2:HESX1:ISX:LHX1:LHX2:LHX3:LHX4:LHX5:LHX6:LHX8:LHX9:LMX1A:LMX1B:MIXL1:MSX1:MSX2:NOBOX:NOTO:OTP:PDX1:PHOX2A:PHOX2B:PROP1:PRRX1:PRRX2:RAX:RAX2:SEBOX:SHOX:SHOX2:UNCX:VAX1:VAX2:VSX1:VSX2:ZFHX2	GCTAATTA	0	3	0	0.00696056	0.550059
M06231_2.00:ALX1:ALX3:ALX4:ARX:BARHL1:BARHL2:BARX1:BARX2:BSX:DLX1:DLX2:DLX3:DLX4:DLX5:DLX6:DRGX:EMX1:EMX2:EN1:EN2:ESX1:EVX1:EVX2:GBX1:GBX2:GSX1:GSX2:HMX1:HMX2:HMX3:HOXA1:HOXA2:HOXA3:HOXA4:HOXA5:HOXB1:HOXB2:HOXB3:HOXB4:HOXB5:HOXC4:HOXC5:HOXD1:HOXD3:HOXD4:ISX:MEOX1:MEOX2:MIXL1:MNX1:MSX1:MSX2:NANOG:NANOGP8:NKX1-1:NKX1-2:PDX1:PHOX2A:PHOX2B:PROP1:PRRX1:PRRX2:RAX:RAX2:SEBOX:SHOX:SHOX2:UNCX:VAX1:VAX2:VE…	YTTAATKRG	0	3	0	0.00696056	0.550059
M06233_2.00:ALX1:ALX3:ALX4:ARX:BARHL1:BARHL2:BARX1:BARX2:BSX:DRGX:EMX1:EMX2:EN1:EN2:ESX1:EVX1:EVX2:GBX1:GBX2:GSX1:GSX2:HESX1:HMX1:HMX2:HMX3:HOXA1:HOXA2:HOXA3:HOXA4:HOXA5:HOXB1:HOXB2:HOXB3:HOXB4:HOXB5:HOXC4:HOXC5:HOXD3:HOXD4:LHX2:LHX3:LHX4:LHX9:MEOX1:MEOX2:MIXL1:MNX1:MSX1:MSX2:NKX1-1:NKX1-2:NOTO:OTP:PDX1:PHOX2A:PHOX2B:PROP1:PRRX1:PRRX2:RAX:RAX2:SEBOX:SHOX:SHOX2:TLX1:TLX2:TLX3:UNCX:VAX1:VAX2:VENTX:…	WYTAATKA	0	3	0	0.00696056	0.550059
M06236_2.00:ALX1:ALX3:ALX4:ARX:BARX1:BARX2:BSX:DLX1:DLX2:DLX3:DLX4:DLX5:DLX6:DRGX:EMX1:EMX2:EN1:EN2:ESX1:EVX1:EVX2:GBX1:GBX2:GSX1:GSX2:HESX1:HMX1:HMX3:HOXA1:HOXA2:HOXA3:HOXA4:HOXA5:HOXB1:HOXB2:HOXB3:HOXB4:HOXB5:HOXC4:HOXC5:HOXD1:HOXD3:HOXD4:ISX:LHX2:LHX3:LHX4:LHX6:LHX8:LHX9:LMX1A:LMX1B:MEOX1:MIXL1:MNX1:MSX1:MSX2:NKX1-1:NKX1-2:NOBOX:NOTO:OTP:PDX1:PHOX2A:PHOX2B:PROP1:PRRX1:PRRX2:RAX:RAX2:SEBOX:SHOX…	GYTAATTR	0	3	0	0.00696056	0.550059
M06240_2.00:ALX1:ALX3:ALX4:ARX:BARHL1:BARHL2:BARX1:BARX2:BSX:DLX1:DLX2:DLX3:DLX4:DLX5:DLX6:DRGX:EMX1:EMX2:EN1:EN2:ESX1:EVX1:EVX2:GBX1:GBX2:GSX1:GSX2:HESX1:HOXA1:HOXA2:HOXA3:HOXA4:HOXA5:HOXB1:HOXB2:HOXB3:HOXB4:HOXB5:HOXC4:HOXC5:HOXD1:HOXD3:HOXD4:ISX:LHX1:LHX3:LHX4:LHX5:MEOX1:MEOX2:MIXL1:MNX1:MSX1:MSX2:NANOG:NANOGP8:NKX1-1:NKX1-2:NOTO:OTP:PDX1:PHOX2A:PHOX2B:PROP1:PRRX1:PRRX2:RAX:RAX2:SEBOX:SHOX:SHO…	DYTAATKA	0	3	0	0.00696056	0.550059
M06247_2.00:HOXA3:HOXA4:HOXA5:HOXA6:HOXA7:HOXB3:HOXB4:HOXB5:HOXB6:HOXB7:HOXB8:HOXC4:HOXC5:HOXC6:HOXC8:HOXD3:HOXD4:HOXD8:PDX1	GTTAATKA	0	3	0	0.00696056	0.550059
M06258_2.00:ALX1:ALX3:ALX4:ARX:DRGX:EMX1:EMX2:EN1:EN2:ESX1:GBX1:GBX2:GSX1:GSX2:HESX1:HOXA2:HOXA3:HOXB2:HOXB3:HOXD3:ISX:LHX1:LHX2:LHX3:LHX4:LHX5:LHX6:LHX8:LHX9:LMX1A:LMX1B:MIXL1:MNX1:MSX1:MSX2:NOBOX:NOTO:OTP:PDX1:PHOX2A:PHOX2B:PROP1:PRRX1:PRRX2:RAX:RAX2:SEBOX:SHOX:SHOX2:UNCX:VAX1:VAX2:VSX1:VSX2:ZFHX2	AYTAATTA	0	3	0	0.00696056	0.550059
M06264_2.00:ALX1:ALX3:ALX4:ARX:DRGX:EMX1:EMX2:EN1:EN2:ESX1:EVX1:EVX2:GBX1:GBX2:GSX1:GSX2:HESX1:HMX1:HMX3:HOXA2:HOXA3:HOXA4:HOXA5:HOXB1:HOXB2:HOXB3:HOXB4:HOXB5:HOXC4:HOXC5:HOXD3:HOXD4:ISX:LBX1:LBX2:LHX2:LHX3:LHX4:LHX9:LMX1A:LMX1B:MEOX1:MEOX2:MIXL1:MNX1:MSX1:MSX2:NKX1-1:NKX1-2:OTP:PDX1:PHOX2A:PHOX2B:PROP1:PRRX1:PRRX2:RAX:RAX2:SEBOX:SHOX:SHOX2:UNCX:VAX1:VAX2:VENTX:VSX1:VSX2	GCTAATTA	0	3	0	0.00696056	0.550059
M06273_2.00:HOXA10:HOXA5:HOXA6:HOXA7:HOXA9:HOXB4:HOXB5:HOXB6:HOXB7:HOXB8:HOXB9:HOXC10:HOXC5:HOXC6:HOXC8:HOXC9:HOXD10:HOXD8:HOXD9	TTTAATTA	0	3	0	0.00696056	0.550059
M06276_2.00:ALX1:ALX3:ALX4:ARX:BARX1:BARX2:BSX:DLX1:DLX2:DLX3:DLX4:DLX5:DLX6:DRGX:EMX1:EMX2:EN1:EN2:ESX1:EVX1:EVX2:GBX1:GBX2:GSX1:GSX2:HMX1:HMX3:HOXA1:HOXA2:HOXA3:HOXA4:HOXA5:HOXA7:HOXB1:HOXB2:HOXB3:HOXB4:HOXB5:HOXB7:HOXC4:HOXC5:HOXD1:HOXD3:HOXD4:ISX:LHX2:LHX3:LHX4:LHX9:MEOX1:MEOX2:MIXL1:MNX1:MSX1:MSX2:NANOG:NANOGP8:NKX1-1:NKX1-2:NOTO:OTP:PDX1:PHOX2A:PHOX2B:PROP1:PRRX1:PRRX2:RAX:RAX2:SEBOX:SHOX:S…	NCCTAATGA	0	3	0	0.00696056	0.550059
M06279_2.00:ALX1:ALX3:ALX4:ARX:BARX1:BARX2:BSX:DLX1:DLX2:DLX3:DLX4:DLX5:DLX6:DRGX:EMX1:EMX2:EN1:EN2:ESX1:EVX1:EVX2:GBX1:GBX2:GSX1:GSX2:HESX1:HMX1:HMX3:HOXA1:HOXA2:HOXA3:HOXA4:HOXA5:HOXA7:HOXB1:HOXB2:HOXB3:HOXB4:HOXB5:HOXB7:HOXC4:HOXC5:HOXD1:HOXD3:HOXD4:ISX:LHX3:LHX4:MEOX1:MEOX2:MNX1:MSX1:MSX2:NANOG:NANOGP8:NKX1-1:NKX1-2:NOTO:OTP:PDX1:PHOX2A:PHOX2B:PROP1:PRRX1:PRRX2:SHOX:SHOX2:UNCX:VAX1:VAX2:VENTX…	TVTTAATTA	0	3	0	0.00696056	0.550059
M06281_2.00:ALX1:ALX3:ALX4:ARX:BARX1:BARX2:BSX:DLX1:DLX2:DLX3:DLX4:DLX5:DLX6:DRGX:EMX1:EMX2:EN1:EN2:ESX1:EVX1:EVX2:GBX1:GBX2:GSX1:GSX2:HESX1:HMX1:HMX3:HOXA1:HOXA2:HOXA3:HOXA4:HOXA5:HOXA7:HOXB1:HOXB2:HOXB3:HOXB4:HOXB5:HOXB7:HOXC4:HOXC5:HOXD1:HOXD3:HOXD4:ISX:LHX3:LHX4:MEOX1:MEOX2:MNX1:MSX1:MSX2:NANOG:NANOGP8:NKX1-1:NKX1-2:NOTO:OTP:PDX1:PHOX2A:PHOX2B:PROP1:PRRX1:PRRX2:SHOX:SHOX2:UNCX:VAX1:VAX2:VENTX…	YTAATKA	0	3	0	0.00696056	0.550059
M06284_2.00:NKX2-1:NKX2-2:NKX2-3:NKX2-4:NKX2-5:NKX2-6:NKX2-8	CTCAAGTG	0	3	0	0.00696056	0.550059
M06293_2.00:ALX1:ALX3:ALX4:ARX:BARHL1:BARHL2:BARX1:BARX2:BSX:DRGX:EMX1:EMX2:EN1:EN2:ESX1:EVX1:EVX2:GBX1:GBX2:GSX1:GSX2:HESX1:HMX1:HMX2:HMX3:HOXA1:HOXA2:HOXA3:HOXA4:HOXA5:HOXB1:HOXB2:HOXB3:HOXB4:HOXB5:HOXC4:HOXC5:HOXD3:HOXD4:ISX:LHX2:LHX3:LHX4:LHX9:MEOX1:MEOX2:MIXL1:MNX1:MSX1:MSX2:NKX1-1:NKX1-2:NOTO:OTP:PDX1:PHOX2A:PHOX2B:PROP1:PRRX1:PRRX2:RAX:RAX2:SEBOX:SHOX:SHOX2:TLX1:TLX2:TLX3:UNCX:VAX1:VAX2:VE…	NYTAATKA	0	3	0	0.00696056	0.550059
M06309_2.00:ALX1:ALX3:ALX4:ARX:BARX1:BARX2:DRGX:EMX1:EMX2:EN1:EN2:ESX1:GBX1:GBX2:GSX1:GSX2:HESX1:HOXA2:HOXA3:HOXA4:HOXA5:HOXB2:HOXB3:HOXB4:HOXB5:HOXC4:HOXC5:HOXD3:HOXD4:ISX:LHX2:LHX3:LHX4:LHX6:LHX8:LHX9:LMX1A:LMX1B:MEOX1:MIXL1:MNX1:MSX1:MSX2:NKX1-1:NKX1-2:NOBOX:NOTO:OTP:PDX1:PHOX2A:PHOX2B:PROP1:PRRX1:PRRX2:RAX:RAX2:SEBOX:SHOX:SHOX2:UNCX:VAX1:VAX2:VSX1:VSX2:ZFHX2	TTTAATTA	0	3	0	0.00696056	0.550059
M06331_2.00:ALX1:ALX3:ALX4:ARX:BARX1:BARX2:BSX:DLX1:DLX2:DLX3:DLX4:DLX5:DLX6:DRGX:EMX1:EMX2:EN1:EN2:ESX1:EVX1:EVX2:GBX1:GBX2:GSX1:GSX2:HESX1:HOXA1:HOXA2:HOXA3:HOXB1:HOXB2:HOXB3:HOXD3:ISX:LBX1:LBX2:LHX2:LHX3:LHX4:LHX6:LHX8:LHX9:LMX1A:LMX1B:MEOX1:MIXL1:MNX1:MSX1:MSX2:NKX1-1:NKX1-2:NOBOX:NOTO:OTP:PDX1:PHOX2A:PHOX2B:PROP1:PRRX1:PRRX2:RAX:RAX2:SEBOX:SHOX:SHOX2:UNCX:VAX1:VAX2:VSX1:VSX2:ZFHX2:ZFHX3	NTTAATTR	0	3	0	0.00696056	0.550059
M06350_2.00:ALX1:ALX3:ALX4:ARX:BARX1:BARX2:BSX:DLX2:DLX3:DRGX:EMX1:EMX2:EN1:EN2:ESX1:EVX1:EVX2:GBX1:GBX2:GSX1:GSX2:HESX1:HOXA2:HOXA3:HOXB2:HOXB3:HOXD3:ISX:LBX1:LBX2:LHX1:LHX2:LHX3:LHX4:LHX5:LHX6:LHX8:LHX9:LMX1A:LMX1B:MEOX1:MIXL1:MNX1:MSX1:MSX2:NKX1-1:NKX1-2:NOBOX:NOTO:OTP:PDX1:PHOX2A:PHOX2B:PROP1:PRRX1:PRRX2:RAX:RAX2:SEBOX:SHOX:SHOX2:UNCX:VAX1:VAX2:VSX1:VSX2:ZFHX2	ACTAATTA	0	3	0	0.00696056	0.550059
M06355_2.00:ALX1:ALX3:ALX4:ARX:BARX1:BARX2:BSX:DLX1:DLX2:DLX3:DLX4:DLX5:DLX6:DRGX:EMX1:EMX2:EN1:EN2:ESX1:EVX1:EVX2:GBX1:GBX2:GSX1:GSX2:HMX1:HMX2:HMX3:HOXA1:HOXA2:HOXA3:HOXA4:HOXA5:HOXB1:HOXB2:HOXB3:HOXB4:HOXB5:HOXC4:HOXC5:HOXD1:HOXD3:HOXD4:ISX:LHX2:LHX3:LHX4:LHX9:LMX1A:LMX1B:MEOX1:MIXL1:MNX1:MSX1:MSX2:NKX1-1:NKX1-2:NOBOX:NOTO:OTP:PDX1:PHOX2A:PHOX2B:PROP1:PRRX1:PRRX2:RAX:RAX2:SEBOX:SHOX:SHOX2:UNCX…	YTAATKA	0	3	0	0.00696056	0.550059
M06360_2.00:NKX6-1:NKX6-2:NKX6-3	TTTAATTA	0	3	0	0.00696056	0.550059
M06423_2.00:ESR1:ESR2:HNF4A:HNF4G:NR1D2:NR1H2:NR1H3:NR1H4:NR2C1:NR2C2:NR2F1:NR2F2:NR2F6:NR4A1:NR4A2:NR4A3:NR5A2:NR6A1:PPARA:PPARD:PPARG:RARA:RARB:RARG:RORA:RORB:RORC:RXRA:RXRB:RXRG:THRA:THRB	AAGGTCA	0	3	0	0.00696056	0.550059
M06427_2.00:ESR1:ESR2:NR1D1:NR1D2:NR1H2:NR1H3:NR2C1:NR2C2:NR2F1:NR2F2:NR2F6:NR4A1:NR5A2:NR6A1:PPARA:PPARD:PPARG:RARA:RARB:RARG:RORA:RORB:RORC:RXRA:RXRB:RXRG:THRA:THRB	AGGTCA	0	3	0	0.00696056	0.550059
M06475_2.00:HOXA10:HOXA5:HOXA6:HOXA7:HOXA9:HOXB4:HOXB5:HOXB6:HOXB7:HOXB8:HOXB9:HOXC10:HOXC5:HOXC6:HOXC8:HOXC9:HOXD10:HOXD8:HOXD9	TTAATTA	0	3	0	0.00696056	0.550059
M06478_2.00:ALX1:ALX3:ALX4:ARX:DRGX:EMX1:EMX2:EN1:EN2:ESX1:GBX1:GBX2:HESX1:ISX:LHX1:LHX2:LHX3:LHX4:LHX5:LHX6:LHX8:LHX9:LMX1A:LMX1B:MIXL1:MSX1:MSX2:NOBOX:NOTO:OTP:PDX1:PHOX2A:PHOX2B:PROP1:PRRX1:PRRX2:RAX:RAX2:SEBOX:SHOX:SHOX2:UNCX:VAX1:VAX2:VSX1:VSX2:ZFHX2	CTAATTA	0	3	0	0.00696056	0.550059
M06499_2.00:HOXA10:HOXA5:HOXA6:HOXA7:HOXA9:HOXB4:HOXB5:HOXB6:HOXB7:HOXB8:HOXB9:HOXC10:HOXC5:HOXC6:HOXC8:HOXC9:HOXD10:HOXD8:HOXD9	TTTAATTA	0	3	0	0.00696056	0.550059
M06507_2.00:ALX1:ALX3:ALX4:ARX:BARHL1:BARHL2:BARX1:BARX2:BSX:DRGX:EMX1:EMX2:EN1:EN2:ESX1:EVX1:EVX2:GBX1:GBX2:GSX1:GSX2:HESX1:HMX1:HMX2:HMX3:HOXA1:HOXA2:HOXA3:HOXA4:HOXA5:HOXB1:HOXB2:HOXB3:HOXB4:HOXB5:HOXC4:HOXC5:HOXD3:HOXD4:ISX:LHX2:LHX3:LHX4:LHX9:MEOX1:MEOX2:MIXL1:MNX1:MSX1:MSX2:NKX1-1:NKX1-2:NOTO:OTP:PDX1:PHOX2A:PHOX2B:PROP1:PRRX1:PRRX2:RAX:RAX2:SEBOX:SHOX:SHOX2:TLX1:TLX2:TLX3:UNCX:VAX1:VAX2:VE…	YTAATKA	0	3	0	0.00696056	0.550059
M06525_2.00:ALX1:ALX3:ALX4:ARX:BARX1:BARX2:BSX:DLX1:DLX2:DLX3:DLX4:DLX5:DLX6:DRGX:EMX1:EMX2:EN1:EN2:ESX1:EVX1:EVX2:GBX1:GBX2:GSX1:GSX2:HESX1:HOXA1:HOXA2:HOXA3:HOXB1:HOXB2:HOXB3:HOXD3:ISX:LBX1:LBX2:LHX1:LHX2:LHX3:LHX4:LHX5:LHX6:LHX8:LHX9:LMX1A:LMX1B:MEOX1:MIXL1:MNX1:MSX1:MSX2:NKX1-1:NKX1-2:NOBOX:NOTO:OTP:PDX1:PHOX2A:PHOX2B:PROP1:PRRX1:PRRX2:RAX:RAX2:SEBOX:SHOX:SHOX2:UNCX:VAX1:VAX2:VSX1:VSX2:ZFHX2:…	YTAATTA	0	3	0	0.00696056	0.550059
M06527_2.00:ALX1:ALX3:ALX4:ARX:BARX1:BARX2:BSX:DLX1:DLX2:DLX3:DLX4:DLX5:DLX6:DRGX:EMX1:EMX2:EN1:EN2:ESX1:EVX1:EVX2:GBX1:GBX2:GSX1:GSX2:HMX1:HMX3:HOXA1:HOXA2:HOXA3:HOXA4:HOXA5:HOXB1:HOXB2:HOXB3:HOXB4:HOXB5:HOXC4:HOXC5:HOXD1:HOXD3:HOXD4:ISX:LHX3:LHX4:MEOX1:MIXL1:MNX1:MSX1:MSX2:NKX1-1:NKX1-2:NOTO:OTP:PDX1:PHOX2A:PHOX2B:PROP1:PRRX1:PRRX2:RAX:RAX2:SEBOX:SHOX:SHOX2:UNCX:VAX1:VAX2:VENTX:VSX1:VSX2	YTAATTA	0	3	0	0.00696056	0.550059
M06544_2.00:ALX1:ALX3:ALX4:ARX:BARHL1:BARHL2:BARX1:BARX2:BSX:DLX1:DLX2:DLX3:DLX4:DLX5:DLX6:DRGX:EMX1:EMX2:EN1:EN2:ESX1:EVX1:EVX2:GBX1:GBX2:GSX1:GSX2:HESX1:HMX1:HMX2:HMX3:HOXA1:HOXA2:HOXA3:HOXA4:HOXA5:HOXA6:HOXB1:HOXB2:HOXB3:HOXB4:HOXB5:HOXB6:HOXB8:HOXC4:HOXC5:HOXC6:HOXD1:HOXD3:HOXD4:HOXD8:ISX:LHX1:LHX3:LHX4:LHX5:MEOX1:MEOX2:MIXL1:MNX1:MSX1:MSX2:NANOG:NANOGP8:NKX1-1:NKX1-2:NOTO:OTP:PDX1:PHOX2A:PHO…	STAATTA	0	3	0	0.00696056	0.550059
M06546_2.00:ALX1:ALX3:ALX4:ARX:DRGX:EN1:EN2:ESX1:HESX1:ISX:LHX2:LHX3:LHX4:LHX6:LHX8:LHX9:LMX1A:LMX1B:MIXL1:NOBOX:OTP:PHOX2A:PHOX2B:PROP1:PRRX1:PRRX2:RAX:RAX2:SEBOX:SHOX:SHOX2:UNCX:VSX1:VSX2:ZFHX2	TTAATTA	0	3	0	0.00696056	0.550059
M07733_2.00:ZNF823	YYTTTCTCTBTCTCC	0	3	0	0.00696056	0.550059
M07805_2.00:TCF12:TCF3:TCF4	RSAGCAGCTGB	0	3	0	0.00696056	0.550059
M07966_2.00:GATA1:GATA2:GATA3:GATA4:GATA5:GATA6	DSAGATAAGAA	0	3	0	0.00696056	0.550059
M07969_2.00:GATA1:GATA2:GATA3:GATA4:GATA5:GATA6	DSAGATAAGR	0	3	0	0.00696056	0.550059
M08125_2.00:GATA1:GATA2:GATA3:GATA4:GATA5:GATA6	DNAGATAAGRN	0	3	0	0.00696056	0.550059
M08166_2.00:SOX1:SOX10:SOX11:SOX12:SOX13:SOX14:SOX15:SOX17:SOX18:SOX2:SOX21:SOX3:SOX30:SOX4:SOX5:SOX6:SOX7:SOX8:SOX9:SRY	DAACAATGGNN	0	3	0	0.00696056	0.550059
M08184_2.00:BACH1:BACH2	GTCACGTG	0	3	0	0.00696056	0.550059
M08201_2.00:FOXA1:FOXA2:FOXA3	GTAAACAG	0	3	0	0.00696056	0.550059
M08233_2.00:ZIC1:ZIC2:ZIC3:ZIC4	CYCCTGCTGDG	0	3	0	0.00696056	0.550059
M08256_2.00:ZNF454	GWGCYTT	0	3	0	0.00696056	0.550059
M08347_2.00:ZNF543	GSSCTGGGCAGS	0	3	0	0.00696056	0.550059
M08731_2.00:TCF12:TCF3:TCF4	CACAGCTGCH	0	3	0	0.00696056	0.550059
M08762_2.00:TCF12:TCF3:TCF4	CCCACCTGCY	0	3	0	0.00696056	0.550059
M08855_2.00:PRDM6	TTTTTTTCYTYTT	0	3	0	0.00696056	0.550059
M09021_2.00:RBPJ	TTTTCCCASGV	0	3	0	0.00696056	0.550059
M09061_2.00:EHF:ELF1:ELF2:ELF4:ELK1:ELK3:ELK4:ERF:ERG:ETS1:ETS2:ETV1:ETV2:ETV3:ETV3L:ETV4:ETV5:FEV:FLI1:GABPA	GCVGGAAGYG	0	3	0	0.00696056	0.550059
M09082_2.00:EHF:ELF1:ELF2:ELF4:ELK1:ELK3:ELK4:ERF:ERG:ETS1:ETS2:ETV1:ETV2:ETV3:ETV3L:ETV4:ETV5:FEV:FLI1:GABPA	GCVGGAAGYG	0	3	0	0.00696056	0.550059
M09091_2.00:FOXO1:FOXO3:FOXO4:FOXO6	DGWAAACAGGVM	0	3	0	0.00696056	0.550059
M09108_2.00:FOXO1:FOXO3:FOXO4:FOXO6	GTAAACAGGM	0	3	0	0.00696056	0.550059
M09130_2.00:HOXA10:HOXA11:HOXA5:HOXA6:HOXA7:HOXA9:HOXB5:HOXB6:HOXB8:HOXB9:HOXC10:HOXC11:HOXC5:HOXC6:HOXC8:HOXC9:HOXD10:HOXD11:HOXD8:HOXD9	WCATAAATYATM	0	3	0	0.00696056	0.550059
M09170_2.00:HOXA10:HOXA11:HOXA6:HOXA9:HOXB6:HOXB8:HOXB9:HOXC10:HOXC11:HOXC12:HOXC6:HOXC8:HOXC9:HOXD10:HOXD11:HOXD12:HOXD8:HOXD9	WCATAAATYATM	0	3	0	0.00696056	0.550059
M09190_2.00:NKX2-1:NKX2-2:NKX2-3:NKX2-4:NKX2-5:NKX2-6:NKX2-8	STKRAGTGGST	0	3	0	0.00696056	0.550059
M09274_2.00:NR2C1:NR2C2:NR2F1:NR2F2:NR2F6:NR4A1:NR4A2:NR4A3:PPARD:PPARG:RARA:RARB:RARG:RORA:RORB:RORC:RXRA:RXRB:RXRG	AAAGGTCAV	0	3	0	0.00696056	0.550059
M09547_2.00:FOXO1:FOXO3:FOXO4:FOXO6	GTAAACAG	0	3	0	0.00696056	0.550059
M09556_2.00:GATA1:GATA2:GATA3:GATA4:GATA5:GATA6	NBWGATAAGR	0	3	0	0.00696056	0.550059
M09582_2.00:BARX1:BARX2:BSX:EMX1:EMX2:EN1:EN2:EVX1:EVX2:GBX1:GBX2:GSX1:GSX2:HMX1:HMX2:HMX3:HOXA1:HOXA2:HOXA3:HOXA4:HOXA5:HOXA7:HOXB1:HOXB2:HOXB3:HOXB4:HOXB5:HOXB7:HOXC4:HOXC5:HOXD1:HOXD3:HOXD4:MEOX1:MEOX2:MNX1:NANOG:NANOGP8:NKX1-1:NKX1-2:NOTO:OTP:PDX1:TLX2:VAX1:VAX2:VENTX	ATGATTRATG	0	3	0	0.00696056	0.550059
M09584_2.00:CRX:DMBX1:DPRX:GSC:GSC2:OTX1:OTX2:PITX1:PITX2:PITX3:TPRX1	YTAATCCY	0	3	0	0.00696056	0.550059
M09674_2.00:CDX1:CDX2:CDX4:HOXA13:HOXC13	TTTTATGRYY	0	3	0	0.00696056	0.550059
M09677_2.00:ALX1:ALX3:ALX4:ARX:BARX1:BARX2:BSX:DLX1:DLX2:DLX3:DLX4:DLX5:DLX6:DRGX:EMX1:EMX2:EN1:EN2:ESX1:EVX1:EVX2:GBX1:GBX2:GSX1:GSX2:HESX1:HMX1:HMX3:HOXA1:HOXA2:HOXA3:HOXA4:HOXA5:HOXB1:HOXB2:HOXB3:HOXB4:HOXB5:HOXC4:HOXC5:HOXD1:HOXD3:HOXD4:ISX:LHX2:LHX3:LHX4:LHX6:LHX8:LHX9:LMX1A:LMX1B:MEOX1:MIXL1:MNX1:MSX1:MSX2:NKX1-1:NKX1-2:NOBOX:NOTO:OTP:PDX1:PHOX2A:PHOX2B:PROP1:PRRX1:PRRX2:RAX:RAX2:SEBOX:SHOX…	TTAATTRG	0	3	0	0.00696056	0.550059
M09679_2.00:HOXA3:HOXA4:HOXA5:HOXA6:HOXA7:HOXB3:HOXB4:HOXB5:HOXB6:HOXB7:HOXB8:HOXC4:HOXC5:HOXC6:HOXC8:HOXD3:HOXD4:HOXD8:PDX1	TTAATGRCM	0	3	0	0.00696056	0.550059
M09694_2.00:SOX1:SOX10:SOX11:SOX12:SOX13:SOX14:SOX15:SOX17:SOX18:SOX2:SOX21:SOX3:SOX30:SOX4:SOX5:SOX6:SOX7:SOX8:SOX9:SRY	AACAATGGAM	0	3	0	0.00696056	0.550059
M09768_2.00:ARID3A:ARID3B:ARID3C	THRATTAATN	0	3	0	0.00696056	0.550059
M09788_2.00:MLXIPL	CACGTGMCHYCB	0	3	0	0.00696056	0.550059
M09789_2.00:MLXIPL	GTGCACGTGRSAC	0	3	0	0.00696056	0.550059
M09814_2.00:USF2	NNVCCACGTGACC	0	3	0	0.00696056	0.550059
M09853_2.00:MYC	CACGTGGC	0	3	0	0.00696056	0.550059
M09969_2.00:CEBPG	SRTTRSGMAATS	0	3	0	0.00696056	0.550059
M10114_2.00:GLI1:GLI2:GLI3	BTGGGTGGTCDB	0	3	0	0.00696056	0.550059
M10121_2.00:REST	GGACAGCKC	0	3	0	0.00696056	0.550059
M10180_2.00:BCL6	TWWBHDRNWWWDCTTT	0	3	0	0.00696056	0.550059
M10233_2.00:ZBTB7B	SCCCTCCCC	0	3	0	0.00696056	0.550059
M10457_2.00:E2F1:E2F2:E2F3:E2F4:E2F5:E2F6	NTTTCCCGCCCY	0	3	0	0.00696056	0.550059
M10464_2.00:EBF1	TCCCHDGGG	0	3	0	0.00696056	0.550059
M10511_2.00:ELF1:ELF2:ELF4:ELK1:ELK3:ELK4:ERF:ERG:ETS1:ETS2:ETV1:ETV2:ETV3:ETV3L:ETV4:ETV5:FEV:FLI1:GABPA	MACTTCCTKTB	0	3	0	0.00696056	0.550059
M10539_2.00:FOXO1:FOXO3:FOXO4:FOXO6:FOXP4	AAARTAAACAADH	0	3	0	0.00696056	0.550059
M10541_2.00:FOXA1:FOXA2:FOXA3:FOXB1:FOXB2	TTGTTTRCT	0	3	0	0.00696056	0.550059
M10542_2.00:FOXA1:FOXA2:FOXA3:FOXB1	WAAGTAAAC	0	3	0	0.00696056	0.550059
M10595_2.00:GATA1:GATA2:GATA3:GATA4:GATA5:GATA6	AVAGATAAGA	0	3	0	0.00696056	0.550059
M10622_2.00:GTF2I	RGAGGGAGG	0	3	0	0.00696056	0.550059
M10648_2.00:CRX:DMBX1:DPRX:GSC:GSC2:OTX1:OTX2:PITX1:PITX2:PITX3:TPRX1	NYTAATCCC	0	3	0	0.00696056	0.550059
M10660_2.00:CRX:DMBX1:DPRX:GSC:GSC2:OTX1:OTX2:PITX1:PITX2:PITX3:TPRX1	WGGATTAKM	0	3	0	0.00696056	0.550059
M10686_2.00:HOXA10:HOXA11:HOXA5:HOXA6:HOXA7:HOXA9:HOXB5:HOXB6:HOXB8:HOXB9:HOXC10:HOXC11:HOXC5:HOXC6:HOXC8:HOXC9:HOXD10:HOXD11:HOXD8:HOXD9	ACNCATAAAA	0	3	0	0.00696056	0.550059
M10689_2.00:HOXA13:HOXB13:HOXC13:HOXD13	WYTAATAAWAC	0	3	0	0.00696056	0.550059
M10698_2.00:SIX3:SIX6	BWBTAATBYYWY	0	3	0	0.00696056	0.550059
M10712_2.00:MEIS1:MEIS2:MEIS3:PKNOX1:PKNOX2:TGIF1:TGIF2:TGIF2LX:TGIF2LY	GRBTGAYAGATR	0	3	0	0.00696056	0.550059
M10719_2.00:NKX6-1:NKX6-2:NKX6-3	TTAATTAC	0	3	0	0.00696056	0.550059
M10736_2.00:ALX1:ALX3:ALX4:ARX:BARHL1:BARHL2:BARX1:BARX2:BSX:DRGX:EMX1:EMX2:EN1:EN2:ESX1:EVX1:EVX2:GBX1:GBX2:GSX1:GSX2:HESX1:HOXA1:HOXA2:HOXA3:HOXA4:HOXA5:HOXB1:HOXB2:HOXB3:HOXB4:HOXB5:HOXC4:HOXC5:HOXD1:HOXD3:HOXD4:LBX1:MEOX1:MEOX2:MIXL1:MNX1:MSX1:MSX2:NANOG:NANOGP8:NKX1-1:NKX1-2:PDX1:PHOX2A:PHOX2B:PROP1:PRRX1:PRRX2:RAX:RAX2:SHOX:SHOX2:TLX1:TLX3:UNCX:VAX1:VAX2:VENTX:VSX1:VSX2	WAATTAAATT	0	3	0	0.00696056	0.550059
M10798_2.00:ISL1:ISL2:NOTO:SHOX:SHOX2:VSX1	CTAATGR	0	3	0	0.00696056	0.550059
M10864_2.00:HSF1:HSF2:HSF4	GAANHTTCTRGA	0	3	0	0.00696056	0.550059
M11053_2.00:MYB:MYBL1	NNGNCAGTTGSN	0	3	0	0.00696056	0.550059
M11128_2.00:NR2C1:NR2F1:NR2F2:NR2F6:NR5A1:NR5A2:PPARD:RARA:RARB:RARG:RORA:RORB:RORC:RXRA:RXRB:RXRG	NGBTCAAGGTCAN	0	3	0	0.00696056	0.550059
M11137_2.00:ESR1:ESR2:NR1D1:NR1D2:NR1H2:NR1H3:NR1H4:NR2C1:NR2C2:NR2F1:NR2F2:NR2F6:NR4A1:NR5A2:NR6A1:PPARA:PPARD:PPARG:RARA:RARB:RARG:RORA:RORB:RORC:RXRA:RXRB:RXRG	AAAGGTCAVN	0	3	0	0.00696056	0.550059
M11186_2.00:ESR1:ESR2:ESRRA:ESRRB:ESRRG	CAAGGTCA	0	3	0	0.00696056	0.550059
M11220_2.00:NFATC1:NFATC2:NFATC3:NFATC4	WNWTTTTCCT	0	3	0	0.00696056	0.550059
M11257_2.00:RUNX1:RUNX2:RUNX3	ACCACAAA	0	3	0	0.00696056	0.550059
M11283_2.00:SMAD1:SMAD3:SMAD9	RGNCAGACASMNB	0	3	0	0.00696056	0.550059
M11306_2.00:SOX1:SOX10:SOX11:SOX12:SOX13:SOX14:SOX15:SOX17:SOX18:SOX2:SOX21:SOX3:SOX30:SOX4:SOX5:SOX6:SOX7:SOX8:SOX9:SRY	RAACAAAGGVM	0	3	0	0.00696056	0.550059
M11311_2.00:LEF1:TCF7:TCF7L1:TCF7L2	SATCAAAGKG	0	3	0	0.00696056	0.550059
M11332_2.00:SOX1:SOX10:SOX11:SOX12:SOX13:SOX14:SOX15:SOX17:SOX18:SOX2:SOX21:SOX3:SOX30:SOX4:SOX5:SOX6:SOX7:SOX8:SOX9:SRY	NWWAACAATAGR	0	3	0	0.00696056	0.550059
M11374_2.00:EOMES:TBX2:TBX20:TBX3:TBX4:TBX5	DDAGGTGTBANA	0	3	0	0.00696056	0.550059
M11375_2.00:EOMES:TBX2:TBX20:TBX3:TBX4:TBX5	TVAGGTGTTA	0	3	0	0.00696056	0.550059
M11389_2.00:TBP:TBPL2	NCTATAAAAG	0	3	0	0.00696056	0.550059
M11421_2.00:LTF	GGCACTTGC	0	3	0	0.00696056	0.550059
M00222_2.00:SNAI2	CACCTGYNNN	1	15	0.0196078	0.0348028	0.566789
M00229_2.00:EGR2	NMMCACGCA	1	15	0.0196078	0.0348028	0.566789
M00324_2.00:NKX2-1:NKX2-2:NKX2-3:NKX2-4:NKX2-5:NKX2-6:NKX2-8	WYRTNNN	1	15	0.0196078	0.0348028	0.566789
M01246_2.00:HDX	TGATTBN	1	15	0.0196078	0.0348028	0.566789
M01658_2.00:ARID3A:ARID3B:ARID3C	NDATHAAAN	1	15	0.0196078	0.0348028	0.566789
M01660_2.00:ARID3A:ARID3B:ARID3C	NDATYAAAW	1	15	0.0196078	0.0348028	0.566789
M10316_2.00:ZBTB14	GSGCGCGR	1	15	0.0196078	0.0348028	0.566789
M00143_2.00:ZNF740	CCCCCCCANN	2	11	0.0392157	0.025522	0.568114
M00201_2.00:SOX1:SOX10:SOX11:SOX12:SOX13:SOX14:SOX15:SOX17:SOX18:SOX2:SOX21:SOX3:SOX30:SOX4:SOX5:SOX6:SOX7:SOX8:SOX9:SRY	ATTGTTNYNN	2	11	0.0392157	0.025522	0.568114
M00416_2.00:IRX2:IRX4:IRX5	NNNDACAH	2	11	0.0392157	0.025522	0.568114
M00453_2.00:IRX1:IRX3:IRX6	NNDACAHGNN	2	11	0.0392157	0.025522	0.568114
M00551_2.00:POU3F1	NNTAATKMR	2	11	0.0392157	0.025522	0.568114
M00796_2.00:FOXC1:FOXC2:FOXD1:FOXD2:FOXD3:FOXD4:FOXD4L1:FOXD4L3:FOXD4L4:FOXD4L5:FOXD4L6:FOXE1:FOXF1:FOXF2:FOXG1:FOXI1:FOXI3:FOXJ3:FOXK2:FOXL1:FOXL2:FOXP1:FOXS1	WANRTAAACA	2	11	0.0392157	0.025522	0.568114
M02431_2.00:LCOR:LCORL	NCCNAAWHN	2	11	0.0392157	0.025522	0.568114
M05799_2.00:TBX2:TBX3:TBX4:TBX5	VYSACACCTB	2	11	0.0392157	0.025522	0.568114
M05800_2.00:TBX2:TBX3:TBX4:TBX5	NYVACACSTN	2	11	0.0392157	0.025522	0.568114
M09478_2.00:ARNTL	CACGTGNC	2	11	0.0392157	0.025522	0.568114
M10209_2.00:ZNF384	SAAAAAVYC	2	11	0.0392157	0.025522	0.568114
M10510_2.00:ELF1:ELF2:ELF4:ELK1:ELK3:ELK4:ERF:ERG:ETS1:ETS2:ETV1:ETV2:ETV3:ETV3L:ETV4:ETV5:FEV:FLI1:GABPA	MCAGGAAA	2	11	0.0392157	0.025522	0.568114
M11357_2.00:STAT5A	HAWTTCCN	2	11	0.0392157	0.025522	0.568114
M00739_2.00:RBPJ	NDTTCCCAY	3	18	0.0588235	0.0417633	0.572496
M06305_2.00:IRX1:IRX3:IRX6	AAAWAACA	3	18	0.0588235	0.0417633	0.572496
M09815_2.00:USF2	CACGTG	3	18	0.0588235	0.0417633	0.572496
M10199_2.00:EGR1:EGR2:EGR3:EGR4	CCCMCACN	3	35	0.0588235	0.0812065	0.574869
M01677_2.00:HMGA1:HMGA2	MNDDDAAT	4	26	0.0784314	0.0603248	0.612773
M00111_2.00:TFAP2A:TFAP2B:TFAP2C:TFAP2D:TFAP2E	HGCCYBAGGS	1	14	0.0196078	0.0324826	0.616579
M00257_2.00:FOXC1:FOXC2:FOXD1:FOXD2:FOXD3:FOXD4:FOXD4L1:FOXD4L3:FOXD4L4:FOXD4L5:FOXD4L6:FOXE1:FOXF1:FOXF2:FOXG1:FOXI1:FOXI3:FOXK2:FOXL1:FOXL2:FOXP4:FOXS1	WRNRWAAACA	1	14	0.0196078	0.0324826	0.616579
M00455_2.00:IRX2:IRX4:IRX5	NNNDACAHV	1	14	0.0196078	0.0324826	0.616579
M00790_2.00:FOXI1:FOXI2:FOXI3:FOXJ1:FOXJ2:FOXJ3:FOXK2:FOXP3	RTAAACAHN	1	14	0.0196078	0.0324826	0.616579
M01717_2.00:TFAP4	AHCAGCTGG	1	14	0.0196078	0.0324826	0.616579
M02051_2.00:MEIS3	NNTGACAGBT	1	14	0.0196078	0.0324826	0.616579
M02531_2.00:LIN54	NDWTTYAAAH	1	14	0.0196078	0.0324826	0.616579
M07695_2.00:ZNF33A	GTGSCT	1	14	0.0196078	0.0324826	0.616579
M10761_2.00:CDX1:CDX2:CDX4:NKX2-6	ATTTATG	1	14	0.0196078	0.0324826	0.616579
M10882_2.00:IRF1:IRF2	TTCACTT	1	14	0.0196078	0.0324826	0.616579
M10946_2.00:BORCS8-MEF2B:MEF2A:MEF2B:MEF2C:MEF2D	TATTTWT	1	14	0.0196078	0.0324826	0.616579
M00168_2.00:GCM1:GCM2	NATGCGGGY	1	5	0.0196078	0.0116009	0.625778
M00185_2.00:ESR1:ESR2:NR1D1:NR1D2:NR1H2:NR1H3:NR1H4:NR2C1:NR2C2:NR2F1:NR2F2:NR2F6:NR4A1:NR5A2:NR6A1:PPARA:PPARD:PPARG:RARA:RARB:RARG:RORA:RORB:RORC:RXRA:RXRB:RXRG	RAGGTCAH	1	5	0.0196078	0.0116009	0.625778
M00264_2.00:ALX1:ALX3:ALX4:ARX:BARHL1:BARHL2:BARX1:BARX2:BSX:DLX1:DLX2:DLX3:DLX4:DLX5:DLX6:DRGX:EMX1:EMX2:EN1:EN2:ESX1:EVX1:EVX2:GBX1:GBX2:GSX1:GSX2:HESX1:HOXA2:HOXA3:HOXB2:HOXB3:HOXD3:ISX:LBX1:LBX2:LHX1:LHX2:LHX3:LHX4:LHX5:LHX6:LHX8:LHX9:LMX1A:LMX1B:MEOX1:MIXL1:MNX1:MSX1:MSX2:NKX1-1:NKX1-2:NOBOX:NOTO:OTP:PDX1:PHOX2A:PHOX2B:PROP1:PRRX1:PRRX2:RAX:RAX2:SEBOX:SHOX:SHOX2:UNCX:VAX1:VAX2:VSX1:VSX2:ZFHX…	NNTAATTNN	1	5	0.0196078	0.0116009	0.625778
M00266_2.00:ALX1:ALX3:ALX4:ARX:BARX1:BARX2:BSX:DLX2:DLX3:DRGX:EMX1:EMX2:EN1:EN2:ESX1:EVX1:EVX2:GBX1:GBX2:GSX1:GSX2:HESX1:HOXA2:HOXA3:HOXB2:HOXB3:HOXD3:ISL1:ISL2:ISX:LBX1:LBX2:LHX1:LHX2:LHX3:LHX4:LHX5:LHX6:LHX8:LHX9:LMX1A:LMX1B:MEOX1:MIXL1:MNX1:MSX1:MSX2:NKX1-1:NKX1-2:NOBOX:NOTO:OTP:PDX1:PHOX2A:PHOX2B:PROP1:PRRX1:PRRX2:RAX:RAX2:SEBOX:SHOX:SHOX2:UNCX:VAX1:VAX2:VSX1:VSX2:ZFHX2:ZFHX3	NNTAATKRN	1	5	0.0196078	0.0116009	0.625778
M00278_2.00:ALX1:ALX3:ALX4:ARX:BARX1:BARX2:BSX:DLX1:DLX2:DLX3:DLX6:DRGX:EMX1:EMX2:EN1:EN2:ESX1:EVX1:EVX2:GBX1:GBX2:GSX1:GSX2:HESX1:HOXA2:HOXA3:HOXB2:HOXB3:HOXD3:ISL1:ISL2:ISX:LBX1:LBX2:LHX1:LHX2:LHX3:LHX4:LHX5:LHX6:LHX8:LHX9:LMX1A:LMX1B:MEOX1:MIXL1:MNX1:MSX1:MSX2:NKX1-1:NKX1-2:NOBOX:NOTO:OTP:PDX1:PHOX2A:PHOX2B:PROP1:PRRX1:PRRX2:RAX:RAX2:SEBOX:SHOX:SHOX2:UNCX:VAX1:VAX2:VSX1:VSX2:ZFHX2:ZFHX3	NNNTAAT	1	5	0.0196078	0.0116009	0.625778
M00283_2.00:ALX1:ALX3:ALX4:ARX:BARHL1:BARHL2:BARX1:BARX2:BSX:DLX1:DLX2:DLX3:DLX4:DLX5:DLX6:DRGX:EMX1:EMX2:EN1:EN2:ESX1:EVX1:EVX2:GBX1:GBX2:GSX1:GSX2:HMX1:HMX2:HMX3:HOXA1:HOXA2:HOXA3:HOXA4:HOXA5:HOXB1:HOXB2:HOXB3:HOXB4:HOXB5:HOXC4:HOXC5:HOXD1:HOXD3:HOXD4:ISX:LHX2:LHX3:LHX4:LHX9:MEOX1:MIXL1:MNX1:MSX1:MSX2:NKX1-1:NKX1-2:NOBOX:NOTO:OTP:PDX1:PHOX2A:PHOX2B:PROP1:PRRX1:PRRX2:RAX:RAX2:SEBOX:SHOX:SHOX2:TL…	NNTAATDRNN	1	5	0.0196078	0.0116009	0.625778
M00315_2.00:ALX1:ALX3:ALX4:ARX:BARX1:BARX2:BSX:DLX1:DLX2:DLX3:DLX4:DLX5:DLX6:DRGX:EMX1:EMX2:EN1:EN2:ESX1:EVX1:EVX2:GBX1:GBX2:GSX1:GSX2:HESX1:HOXA1:HOXA2:HOXA3:HOXB1:HOXB2:HOXB3:HOXD3:ISX:LBX1:LBX2:LHX1:LHX2:LHX3:LHX4:LHX5:LHX6:LHX8:LHX9:LMX1A:LMX1B:MEOX1:MIXL1:MNX1:MSX1:MSX2:NKX1-1:NKX1-2:NOBOX:NOTO:OTP:PDX1:PHOX2A:PHOX2B:PROP1:PRRX1:PRRX2:RAX:RAX2:SEBOX:SHOX:SHOX2:UNCX:VAX1:VAX2:VSX1:VSX2:ZFHX2:…	NNTAATWN	1	5	0.0196078	0.0116009	0.625778
M00331_2.00:HOXA4:HOXA5:HOXA6:HOXA7:HOXB5:HOXB6:HOXB7:HOXB8:HOXC5:HOXC6:HOXC8:HOXD4:HOXD8	NNNHHAY	1	5	0.0196078	0.0116009	0.625778
M00334_2.00:HOXA3:HOXA4:HOXA5:HOXA6:HOXA7:HOXB3:HOXB4:HOXB5:HOXB6:HOXB7:HOXB8:HOXC4:HOXC5:HOXC6:HOXC8:HOXD3:HOXD4:HOXD8:PDX1	DTAAWDN	1	5	0.0196078	0.0116009	0.625778
M00355_2.00:PAX3:PAX7	NCVATTANN	1	5	0.0196078	0.0116009	0.625778
M00449_2.00:ALX1:ALX3:ALX4:ARX:BARHL1:BARHL2:BARX1:BARX2:BSX:DLX1:DLX2:DLX3:DLX4:DLX5:DLX6:EN1:EN2:GBX1:GBX2:GSX1:GSX2:HOXA1:HOXA2:HOXA3:HOXB1:HOXB2:HOXB3:HOXD1:HOXD3:ISX:LHX1:LHX5:MEOX1:MNX1:MSX1:MSX2:NANOG:NANOGP8:NKX1-1:NKX1-2:PDX1:PROP1:SHOX:SHOX2:UNCX:VAX1:VAX2:VSX2	TAATTRN	1	5	0.0196078	0.0116009	0.625778
M00457_2.00:ALX1:ALX3:ALX4:ARX:BARHL1:BARHL2:BARX1:BARX2:BSX:DLX1:DLX2:DLX3:DLX4:DLX5:DLX6:DRGX:EMX1:EMX2:EN1:EN2:ESX1:EVX1:EVX2:GBX1:GBX2:GSX1:GSX2:HOXA1:HOXA2:HOXA3:HOXA4:HOXA5:HOXB1:HOXB2:HOXB3:HOXB4:HOXB5:HOXC4:HOXC5:HOXD1:HOXD3:HOXD4:ISX:MEOX1:MEOX2:MIXL1:MNX1:MSX1:MSX2:NANOG:NANOGP8:NKX1-1:NKX1-2:OTP:PDX1:PHOX2A:PHOX2B:PROP1:PRRX1:PRRX2:RAX:RAX2:SEBOX:SHOX:SHOX2:UNCX:VAX1:VAX2:VENTX:VSX1:VS…	NTAATBGNN	1	5	0.0196078	0.0116009	0.625778
M00466_2.00:NKX6-1:NKX6-2:NKX6-3	NWTAATKAB	1	5	0.0196078	0.0116009	0.625778
M00479_2.00:BARX1:BARX2:BSX:EMX1:EMX2:EN1:EN2:EVX1:EVX2:GBX1:GBX2:GSX1:GSX2:HMX1:HMX2:HMX3:HOXA1:HOXA2:HOXA3:HOXA4:HOXA5:HOXA6:HOXA7:HOXB1:HOXB2:HOXB3:HOXB4:HOXB5:HOXB6:HOXB7:HOXB8:HOXC4:HOXC5:HOXC6:HOXD1:HOXD3:HOXD4:HOXD8:ISX:MEOX1:MEOX2:MNX1:NKX1-1:NKX1-2:NOTO:OTP:PDX1:TLX2:VAX1:VAX2:VENTX	NTAATKRNN	1	5	0.0196078	0.0116009	0.625778
M00492_2.00:BARX1:BARX2:BSX:DLX1:DLX2:DLX3:DLX4:DLX5:DLX6:EN1:EN2:EVX1:EVX2:GBX1:GBX2:GSX1:GSX2:HOXA1:HOXA2:HOXA3:HOXA4:HOXA5:HOXB1:HOXB2:HOXB3:HOXB4:HOXB5:HOXC4:HOXC5:HOXD1:HOXD3:HOXD4:MEOX1:MEOX2:MNX1:MSX1:MSX2:NANOG:NANOGP8:NKX1-1:NKX1-2:PDX1:VAX1:VAX2:VENTX	TAATBRVN	1	5	0.0196078	0.0116009	0.625778
M00513_2.00:PBX1:PBX2:PBX3:PBX4	NDTGAYRNV	1	5	0.0196078	0.0116009	0.625778
M00522_2.00:NKX6-1:NKX6-2:NKX6-3	NWTAATKRB	1	5	0.0196078	0.0116009	0.625778
M00531_2.00:ALX1:ALX3:ALX4:ARX:BARX1:BARX2:BSX:DLX1:DLX2:DLX3:DLX4:DLX5:DLX6:DRGX:EMX1:EMX2:EN1:EN2:ESX1:EVX1:EVX2:GBX1:GBX2:GSX1:GSX2:HMX1:HMX3:HOXA1:HOXA2:HOXA3:HOXA4:HOXA5:HOXA7:HOXB1:HOXB2:HOXB3:HOXB4:HOXB5:HOXB7:HOXC4:HOXC5:HOXD1:HOXD3:HOXD4:ISX:LHX3:LHX4:MEOX1:MEOX2:MIXL1:MNX1:MSX1:MSX2:NANOG:NANOGP8:NKX1-1:NKX1-2:NOTO:OTP:PDX1:PHOX2A:PHOX2B:PROP1:PRRX1:PRRX2:RAX:RAX2:SEBOX:SHOX:SHOX2:UNCX:…	NTAATKRN	1	5	0.0196078	0.0116009	0.625778
[truncated: 5,705 more rows]

## Sheet: Variant adjacent
Motif_Name	Consensus	# of Target Sequences with Motif	% of Target Sequences with Motif	Average # of Background Sequences with Motif	Average % of Background Sequences with Motif	Prop_Test_p_Val
M08955_2.00:ZNF770	GATCCTCCCGCCTCAGCCTCCC	7	0.1373	0	0	3.78767e-17
M02652_2.00:HMGA1:HMGA2	VAASAAATGSAAAAAY	10	0.1961	11	0.0222	3.85313e-10
M07551_2.00:CTCF	TTTTTATTTTT	14	0.2745	25.9	0.0522	3.08899e-09
M07658_2.00:ZNF571	CCGCCGCVGCCKCCS	5	0.098	2.3	0.0047	1.91462e-08
M07825_2.00:ATF3:JDP2	GGTSACGTGA	6	0.1176	4.3	0.0086	3.03559e-08
M09941_2.00:ATF2	TTACGTAA	3	0.0588	0	0	3.97566e-08
M03337_2.00:IRF7	MCGAAAGCGAAAVT	3	0.0588	0	0	3.97566e-08
M08263_2.00:ZNF33A	ATCTCGGCACTTTGGGAGGCCA	3	0.0588	0	0	3.97566e-08
M10349_2.00:ZNF697	NTGGGCATCGGC	3	0.0588	0	0	3.97566e-08
M10720_2.00:CRX:DMBX1:DPRX:GSC:GSC2:OTX1:OTX2:PITX1:PITX2:PITX3:TPRX1	TDTAATCCCAR	9	0.1765	12.1	0.0244	4.58629e-08
M10728_2.00:CRX:DMBX1:DPRX:GSC:GSC2:OTX1:OTX2:PITX1:PITX2:PITX3:TPRX1	DAAGGGATTARAD	7	0.1373	7.4	0.0148	1.25749e-07
M09248_2.00:BORCS8-MEF2B:MEF2A:MEF2B:MEF2C:MEF2D	KCYAAAAATAGMH	6	0.1176	5.2	0.0105	1.68971e-07
M09250_2.00:BORCS8-MEF2B:MEF2A:MEF2B:MEF2C:MEF2D	CTAAAAATAGMH	4	0.0784	1.5	0.003	1.81868e-07
M09252_2.00:BORCS8-MEF2B:MEF2A:MEF2B:MEF2C:MEF2D	DGCTAAAAATAGMH	4	0.0784	1.5	0.003	1.81868e-07
M09054_2.00:EHF:ELF1:ELF2:ELF3:ELF4:ELF5:ETV6:ETV7:SPI1:SPIC	GGAASSAGGAAGTGR	4	0.0784	1.9	0.0038	6.14867e-07
M10203_2.00:RREB1	CCCCAAACCACCCC	3	0.0588	0.6	0.0012	8.84215e-07
M08149_2.00:BORCS8-MEF2B:MEF2A:MEF2B:MEF2C:MEF2D	DDKCYAAAAATAGMA	5	0.098	4	0.008	1.01765e-06
M09255_2.00:BORCS8-MEF2B:MEF2A:MEF2B:MEF2C:MEF2D	WKCTAAAAATAGMW	5	0.098	4	0.008	1.01765e-06
M04231_2.00:XBP1	GRTGACGTGKCV	3	0.0588	0.7	0.0015	1.3459e-06
M10661_2.00:CRX:DMBX1:DPRX:GSC:GSC2:OTX1:OTX2:PITX1:PITX2:PITX3:TPRX1	GGATTARAVNY	9	0.1765	16.2	0.0326	1.96459e-06
M07972_2.00:POU2F2	ATATGCAAAT	6	0.1176	6.8	0.0136	1.96647e-06
M07973_2.00:POU2F2	ATATGCAAAT	6	0.1176	6.8	0.0136	1.96647e-06
M07647_2.00:ZNF135	TCGACCTCC	5	0.098	4.5	0.0092	2.49869e-06
M11320_2.00:LEF1:TCF7:TCF7L1:TCF7L2	CCTTTGTTWTKYW	12	0.2353	28.7	0.0579	2.61125e-06
M09275_2.00:NR2C2:NR2F1:NR2F2:NR2F6:PPARD:PPARG:RORA:RORB:RXRA:RXRB:RXRG:THRA:THRB	RGGTCABTTCAGGTCAG	3	0.0588	0.9	0.0018	2.92509e-06
M09049_2.00:EHF:ELF1:ELF2:ELF3:ELF4:ELF5:ELK1:ELK3:ELK4:ERF:ERG:ETS1:ETS2:ETV1:ETV2:ETV3:ETV3L:ETV4:ETV5:ETV6:ETV7:FEV:FLI1:GABPA:SPDEF	RAVCCGGAAGTGR	5	0.098	4.6	0.0093	2.95706e-06
M09619_2.00:NR2C2:NR2F1:NR2F2:NR2F6:PPARD:PPARG:RORA:RORB:RXRA:RXRB:RXRG:THRA:THRB	GGTCANYTGAGGWCA	4	0.0784	2.7	0.0054	4.5534e-06
M10722_2.00:CRX:DMBX1:DPRX:GSC:GSC2:OTX1:OTX2:PITX1:PITX2:PITX3:TPRX1	TGTAATCCCA	9	0.1765	17.4	0.035	4.712e-06
M10305_2.00:IKZF1:IKZF2:IKZF3	KTTGGGAGGB	19	0.3725	67.2	0.1353	5.45627e-06
M08100_2.00:ZFX:ZFY	SSSGCCBVGGCCTG	8	0.1569	14.1	0.0284	6.09992e-06
M10233_2.00:ZBTB7B	SCCCTCCCC	13	0.2549	35.4	0.0713	6.84584e-06
M08388_2.00:ZNF770	CCCCRGCCTCC	12	0.2353	30.7	0.0617	6.92368e-06
M04743_2.00:EHF:ELF1:ELF2:ELF3:ELF4:ELF5:ELK1:ELK3:ELK4:ERF:ERG:ETS1:ETS2:ETV1:ETV2:ETV3:ETV3L:ETV4:ETV5:ETV6:ETV7:FEV:FLI1:GABPA:SPDEF	RABSCGGAAGTG	7	0.1373	10.9	0.0219	7.13749e-06
M02850_2.00:HLF:TEF	NRTTATGTAAYN	2	0.0392	0	0	7.45979e-06
M04239_2.00:CREB3:CREB3L1	GGTGACGTGGCR	2	0.0392	0	0	7.45979e-06
M04794_2.00:ELF1:ELF2:ELF4:ELK1:ELK3:ELK4:ERF:ERG:ETS1:ETS2:ETV1:ETV2:ETV3:ETV3L:ETV4:ETV5:FEV:FLI1:GABPA	ACAGGAAGGAAGTR	2	0.0392	0	0	7.45979e-06
M04798_2.00:ELF1:ELF2:ELF4:ELK1:ELK3:ELK4:ERF:ERG:ETS1:ETS2:ETV1:ETV2:ETV3:ETV3L:ETV4:ETV5:FEV:FLI1:GABPA	ACAGGAAGGAAGTR	2	0.0392	0	0	7.45979e-06
M05540_2.00:IRF4:IRF8	NYGAAACTGAAACTR	2	0.0392	0	0	7.45979e-06
M05547_2.00:IRF7	HCGAAAVCGAAAVTA	2	0.0392	0	0	7.45979e-06
M07854_2.00:REST	GGCGCTGTCCRTGGT	2	0.0392	0	0	7.45979e-06
M08299_2.00:KLF1:KLF12:KLF2:KLF3:KLF4:KLF5:KLF6:KLF7:KLF8	CCCGGCCCCGCCCCB	2	0.0392	0	0	7.45979e-06
M08368_2.00:ZNF563	CTCCTBRCHGGCAGCTGY	2	0.0392	0	0	7.45979e-06
M09079_2.00:EHF:ELF1:ELF2:ELF3:ELF4:ELF5:ELK1:ELK3:ELK4:ERF:ERG:ETS1:ETS2:ETV1:ETV2:ETV3:ETV3L:ETV4:ETV5:ETV6:ETV7:FEV:FLI1:GABPA:SPDEF	GAACCCGGAAGTGG	2	0.0392	0	0	7.45979e-06
M10404_2.00:NFYA	CRGCCAATCAGMRS	2	0.0392	0	0	7.45979e-06
M10428_2.00:CXXC1	NAVMRMTAAAAAHAACNVMCG	2	0.0392	0	0	7.45979e-06
M09072_2.00:ELF1:ELF2:ELF4:ELK1:ELK3:ELK4:ERF:ERG:ETS1:ETS2:ETV1:ETV2:ETV3:ETV3L:ETV4:ETV5:FEV:FLI1:GABPA	GGSRCCGGAAGYGG	5	0.098	5.2	0.0105	7.57896e-06
M09056_2.00:ELF1:ELF2:ELF4:ELK1:ELK3:ELK4:ERF:ERG:ETS1:ETS2:ETV1:ETV2:ETV3:ETV3L:ETV4:ETV5:FEV:FLI1:GABPA	GVVRCCGGAAGTGV	3	0.0588	1.4	0.0028	1.50046e-05
M09069_2.00:ELF1:ELF2:ELF4:ELK1:ELK3:ELK4:ERF:ERG:ETS1:ETS2:ETV1:ETV2:ETV3:ETV3L:ETV4:ETV5:FEV:FLI1:GABPA	GGMRCCGGAAGTGV	3	0.0588	1.4	0.0028	1.50046e-05
M10721_2.00:CRX:DMBX1:DPRX:GSC:GSC2:OTX1:OTX2:PITX1:PITX2:PITX3:TPRX1	WGTAAWCCCA	10	0.1961	23.5	0.0474	1.63021e-05
M02144_2.00:CRX:DMBX1:DPRX:GSC:GSC2:OTX1:OTX2:PITX1:PITX2:PITX3:TPRX1	VTTAATCCYH	9	0.1765	19.7	0.0397	2.04355e-05
M01494_2.00:EHF:ELF1:ELF2:ELF3:ELF4:ELF5:ELK1:ELK3:ELK4:ERF:ERG:ETS1:ETS2:ETV1:ETV2:ETV3:ETV3L:ETV4:ETV5:ETV6:ETV7:FEV:FLI1:GABPA:SPDEF	WNCCGGAAGT	19	0.3725	72.8	0.1467	2.34012e-05
M05869_2.00:CRX:DLX1:DLX2:DLX4:DLX5:EMX1:LHX2:LHX9:PITX1:PITX2:VAX1:VSX1	RGCTAATTAN	6	0.1176	9.1	0.0183	2.68001e-05
M00285_2.00:ALX1:ALX3:ALX4:ARX:BARX1:BARX2:BSX:DLX1:DLX2:DLX3:DLX4:DLX5:DLX6:DRGX:EMX1:EMX2:EN1:EN2:ESX1:EVX1:EVX2:GBX1:GBX2:GSX1:GSX2:HESX1:HOXA2:HOXA3:HOXB2:HOXB3:HOXD3:ISX:LBX1:LBX2:LHX1:LHX2:LHX3:LHX4:LHX5:LHX6:LHX8:LHX9:LMX1A:LMX1B:MEOX1:MIXL1:MNX1:MSX1:MSX2:NKX1-1:NKX1-2:NOBOX:NOTO:OTP:PDX1:PHOX2A:PHOX2B:PROP1:PRRX1:PRRX2:RAX:RAX2:SEBOX:SHOX:SHOX2:UNCX:VAX1:VAX2:VSX1:VSX2:ZFHX2:ZFHX3	WATATATTTHNN	15	0.2941	49.8	0.1002	2.84709e-05
M00274_2.00:CRX:DMBX1:DPRX:GSC:GSC2:OTX1:OTX2:PITX1:PITX2:PITX3:TPRX1	NCTAATCCSV	8	0.1569	16.3	0.0329	2.94289e-05
M09400_2.00:LEF1:TCF7:TCF7L1:TCF7L2	VRASATCAAAGRVRVV	8	0.1569	16.3	0.0329	2.94289e-05
M10941_2.00:BORCS8-MEF2B:MEF2A:MEF2B:MEF2C:MEF2D	GVDYTAAAAATAG	4	0.0784	3.7	0.0074	3.10733e-05
M04023_2.00:ATF1:CREB1:CREM	RTGACGTAGG	4	0.0784	3.7	0.0075	3.10733e-05
M01143_2.00:CREB3L1:CREB3L2:CREB3L4	KACGTGGC	8	0.1569	16.4	0.033	3.13937e-05
M11242_2.00:RELA	GGGAMTTTCCCN	6	0.1176	9.4	0.019	3.5556e-05
M09157_2.00:SIX1:SIX2:SIX4:SIX5	TGAAAYHTGAKAC	4	0.0784	3.8	0.0076	3.66508e-05
M10833_2.00:POU2F1	TATGCAAATN	6	0.1176	9.7	0.0195	4.66599e-05
M01496_2.00:ELF1:ELF2:ELF4:ELK1:ELK3:ELK4:ERF:ERG:ETS1:ETS2:ETV1:ETV2:ETV3:ETV3L:ETV4:ETV5:FEV:FLI1:GABPA	NASCGGAART	20	0.3922	82.6	0.1664	5.02091e-05
M01732_2.00:USF1:USF2	NATCACGTGRN	6	0.1176	9.8	0.0198	5.09658e-05
M09075_2.00:ELF1:ELF2:ELF4:ELK1:ELK3:ELK4:ERF:ERG:ETS1:ETS2:ETV1:ETV2:ETV3:ETV3L:ETV4:ETV5:FEV:FLI1:GABPA	GRRCCGGAAGYGG	5	0.098	6.7	0.0135	5.22128e-05
M01672_2.00:HMGA1:HMGA2	DATATAATTN	15	0.2941	51.9	0.1045	5.3137e-05
M06202_2.00:FOXP1:FOXP2:FOXP3:FOXP4	AARABYAAAAAAAT	7	0.1373	13.5	0.0272	5.81318e-05
M09597_2.00:BORCS8-MEF2B:MEF2A:MEF2B:MEF2C:MEF2D	DCYAAAAATAGM	6	0.1176	10	0.0201	6.06029e-05
M04451_2.00:ZNF384	TTTTTYNNNNBNNNNNRAAAAA	2	0.0392	0.4	0.0009	6.08684e-05
M09951_2.00:ATF1:CREB1:CREM	NNTKACGTCASB	5	0.098	6.9	0.0139	6.50904e-05
M09185_2.00:SIX1:SIX2:SIX4:SIX5	TGAAAYYTGAKMCY	3	0.0588	2	0.0041	6.96252e-05
M05545_2.00:IRF1:IRF2	CGAAASYGAAAS	4	0.0784	4.3	0.0087	7.88405e-05
M11413_2.00:THAP1	AACATGGCG	4	0.0784	4.3	0.0087	7.88405e-05
M08724_2.00:MYF5:MYOD1:MYOG	GRCAGVRACAGCTGC	4	0.0784	4.3	0.0086	7.88405e-05
M08908_2.00:OSR2	GYYSCWGCTNCTGCDG	3	0.0588	2.1	0.0043	8.68518e-05
M09950_2.00:ATF1:CREB1:CREM	NNVSTGACGTMANNN	4	0.0784	4.4	0.0088	9.08966e-05
M05610_2.00:ESR1:ESR2:NR1D1:NR1D2:NR1H2:NR1H3:NR1H4:NR2C1:NR2C2:NR2F1:NR2F2:NR2F6:NR4A1:NR5A2:NR6A1:PPARA:PPARD:PPARG:RARA:RARB:RARG:RORA:RORB:RORC:RXRA:RXRB:RXRG	RAGGTCAWRRGGTCAN	2	0.0392	0.5	0.001	9.27868e-05
M09076_2.00:EHF:ELF1:ELF2:ELF3:ELF4:ELF5:ETV6:ETV7:SPI1:SPIC	GGAAGRAGGAAGARGRR	2	0.0392	0.5	0.001	9.27868e-05
M10265_2.00:HIC1	VCCSGGTGCCCGSSK	3	0.0588	2.2	0.0044	0.000107434
M01477_2.00:ELF1:ELF2:ELF4:ELK1:ELK3:ELK4:ERF:ERG:ETS1:ETS2:ETV1:ETV2:ETV3:ETV3L:ETV4:ETV5:FEV:FLI1:GABPA	NRBCGGAARY	26	0.5098	130.1	0.262	0.000108818
M09058_2.00:ELF1:ELF2:ELF4:ELK1:ELK3:ELK4:ERF:ERG:ETS1:ETS2:ETV1:ETV2:ETV3:ETV3L:ETV4:ETV5:FEV:FLI1:GABPA	GRVRGGAARMRGA	17	0.3333	67.6	0.1361	0.000133228
M09074_2.00:ELF1:ELF2:ELF4:ELK1:ELK3:ELK4:ERF:ERG:ETS1:ETS2:ETV1:ETV2:ETV3:ETV3L:ETV4:ETV5:FEV:FLI1:GABPA	GRVRGGAARMRGA	17	0.3333	67.6	0.1361	0.000133228
M04034_2.00:NFIL3	ATKACGTAAT	2	0.0392	0.6	0.0011	0.000137012
M09837_2.00:MAX	CCRGCCACGTGC	2	0.0392	0.6	0.0013	0.000137012
M05548_2.00:IRF7	HNGAAAGTGAAAGTR	2	0.0392	0.6	0.0012	0.000137012
M00176_2.00:IRF5:IRF6	NRNCGAWACY	21	0.4118	94.7	0.1906	0.00014199
M02122_2.00:CRX:DMBX1:GSC:OTX1:OTX2:TPRX1	MTAATCCV	9	0.1765	23.9	0.0482	0.000172643
M04928_2.00:CRX:DMBX1:DPRX:GSC:GSC2:OTX1:OTX2:PITX1:PITX2:PITX3:TPRX1	CTAATCCC	9	0.1765	23.9	0.0482	0.000172643
M05230_2.00:CRX:DMBX1:DPRX:GSC:GSC2:OTX1:OTX2:PITX1:PITX2:PITX3:TPRX1	CTAATCCC	9	0.1765	23.9	0.0482	0.000172643
M07597_2.00:ZNF182	CCTTTTGTTTTT	8	0.1569	19.5	0.0392	0.000183192
M03298_2.00:POU2F2	WTATGCAAATK	7	0.1373	15.3	0.0308	0.000185467
M10887_2.00:IRF4:IRF8	MVNRAAANGAAA	19	0.3725	82.5	0.1662	0.000192754
M06012_2.00:ARNT:ARNT2	RTACGTGACC	2	0.0392	0.7	0.0014	0.000196669
M11147_2.00:ESR1:ESR2:ESRRA:ESRRB:ESRRG:NR1H2:NR1H3:NR2C2:NR2F1:NR2F2:NR2F6:RARA:RARB:RARG:RORA:RORB:RORC	GTCARASTGACCCVG	2	0.0392	0.7	0.0015	0.000196669
M03301_2.00:POU1F1	AWTATGCAAATTAG	2	0.0392	0.7	0.0014	0.000196669
M05139_2.00:MEIS1:MEIS2:MEIS3:PKNOX1:PKNOX2:TGIF1:TGIF2	TGACAGCTGTCA	2	0.0392	0.7	0.0014	0.000196669
M05476_2.00:POU3F2	WTATGCWAATKAG	2	0.0392	0.7	0.0014	0.000196669
M05496_2.00:POU3F4	DTATGCWAATKAG	2	0.0392	0.7	0.0014	0.000196669
M06009_2.00:ARNT:ARNT2	GTACGTGACC	2	0.0392	0.7	0.0014	0.000196669
M09253_2.00:BORCS8-MEF2B:MEF2A:MEF2B:MEF2C:MEF2D	DKCTAAAAATAGMAM	4	0.0784	5	0.01	0.000199793
M05232_2.00:CRX:DMBX1:DPRX:GSC:GSC2:OTX1:OTX2:PITX1:PITX2:PITX3:TPRX1	YTAATCCC	8	0.1569	19.7	0.0396	0.00020242
M01107_2.00:HMGA1:HMGA2	AAAWWAAT	31	0.6078	175.9	0.3542	0.000206609
M10885_2.00:IRF4:IRF8	RGGAAGTGA	23	0.451	111.7	0.2249	0.000217613
M09807_2.00:HIF1A	GCACGTNB	19	0.3725	83.2	0.1676	0.000220616
M09539_2.00:ELF1:ELF2:ELF4:ELK1:ELK3:ELK4:ERF:ERG:ETS1:ETS2:ETV1:ETV2:ETV3:ETV3L:ETV4:ETV5:FEV:FLI1:GABPA	DCCGGAARYN	20	0.3922	90.5	0.1823	0.000236986
M09116_2.00:GATA1:GATA2:GATA3:GATA4:GATA5:GATA6	AVAGATAARAA	13	0.2549	46.1	0.0929	0.000263546
M07842_2.00:ZEB1:ZEB2	CTCACCTG	15	0.2941	58.1	0.1169	0.000267607
M04801_2.00:ELF1:ELF2:ELF4:ELK1:ELK3:ELK4:ERF:ERG:ETS1:ETS2:ETV1:ETV2:ETV3:ETV3L:ETV4:ETV5:FEV:FLI1:GABPA	RCAGGAAGGAAGTG	2	0.0392	0.8	0.0015	0.000275246
M05612_2.00:ESR1:ESR2:NR1D1:NR1D2:NR1H2:NR1H3:NR1H4:NR2C1:NR2C2:NR2F1:NR2F2:NR2F6:NR4A1:NR5A2:NR6A1:PPARA:PPARD:PPARG:RARA:RARB:RARG:RORA:RORB:RORC:RXRA:RXRB:RXRG	NRAGGTCAHG	10	0.1961	30.1	0.0606	0.000291761
M01476_2.00:EHF:ELF1:ELF2:ELF3:ELF4:ELF5:ETV6:ETV7	DNVMGGAART	40	0.7843	265.5	0.5347	0.000311183
M09805_2.00:TFAP4	MCAGCTGYGGBCN	5	0.098	8.6	0.0174	0.000325828
M09940_2.00:ATF2	VGTGACGTCAW	3	0.0588	2.8	0.0057	0.000330498
M10891_2.00:IRF4:IRF8	AGTTTCA	27	0.5294	146.1	0.2943	0.00034185
M09081_2.00:ELF1:ELF2:ELF4:ELK1:ELK3:ELK4:ERF:ERG:ETS1:ETS2:ETV1:ETV2:ETV3:ETV3L:ETV4:ETV5:ETV6:FEV:FLI1:GABPA	RRACMGGAAGYGRV	7	0.1373	16.4	0.0331	0.000344401
M03117_2.00:CRX:DMBX1:DPRX:GSC:GSC2:OTX1:OTX2:PITX1:PITX2:PITX3:TPRX1	YTAATCCG	12	0.2353	41.4	0.0834	0.000349166
M07824_2.00:ATF3:JDP2	GGTCACGTGAC	2	0.0392	0.9	0.0018	0.000376567
M01687_2.00:HMGA1:HMGA2	AAAATAAT	19	0.3725	86.3	0.1739	0.000391517
M04708_2.00:ELF1:ELF2:ELF4:ELK1:ELK3:ELK4:ERF:ERG:ETS1:ETS2:ETV1:ETV2:ETV3:ETV3L:ETV4:ETV5:FEV:FLI1:GABPA	NRCCGGAWGYN	8	0.1569	21.2	0.0426	0.000408986
M04802_2.00:ELF1:ELF2:ELF4:ELK1:ELK3:ELK4:ERF:ERG:ETS1:ETS2:ETV1:ETV2:ETV3:ETV3L:ETV4:ETV5:FEV:FLI1:GABPA	GACCGGAAGTR	8	0.1569	21.2	0.0427	0.000408986
M04930_2.00:CRX:DMBX1:DPRX:GSC:GSC2:OTX1:OTX2:PITX1:PITX2:PITX3:TPRX1	YTAATCCC	9	0.1765	26.1	0.0525	0.000427155
M05132_2.00:RHOXF2:RHOXF2B	YTAATCCC	9	0.1765	26.1	0.0525	0.000427155
M09844_2.00:BHLHE40:BHLHE41	CCGCACGTGACC	5	0.098	9	0.018	0.000449464
M01495_2.00:ELF1:ELF2:ELF4:ELK1:ELK3:ELK4:ERF:ERG:ETS1:ETS2:ETV1:ETV2:ETV3:ETV3L:ETV4:ETV5:ETV6:FEV:FLI1:GABPA	NACCGGAARY	17	0.3333	73.6	0.1482	0.000469598
M02645_2.00:ELF1:ELF2:ELF4:ELK1:ELK3:ELK4:ERF:ERG:ETS1:ETS2:ETV1:ETV2:ETV3:ETV3L:ETV4:ETV5:FEV:FLI1:GABPA	VCGGATAYH	12	0.2353	42.5	0.0856	0.000476239
M09809_2.00:HIF1A	GCACGT	18	0.3529	80.5	0.1622	0.000480049
M06319_2.00:CRX:DMBX1:DPRX:GSC:GSC2:OTX1:OTX2:PITX1:PITX2:PITX3:TPRX1	TTAATCC	7	0.1373	17.1	0.0344	0.000495407
M06521_2.00:CRX:DMBX1:DPRX:GSC:GSC2:OTX1:OTX2:PITX1:PITX2:PITX3:TPRX1	TTAATCC	7	0.1373	17.1	0.0344	0.000495407
M05885_2.00:ESR1:ESR2:NR1D1:NR1D2:NR1H2:NR1H3:NR1H4:NR2C1:NR2C2:NR2F1:NR2F2:NR2F6:NR4A1:NR4A2:NR4A3:NR5A2:NR6A1:PPARA:PPARD:PPARG:RARA:RARB:RARG:RORA:RORB:RORC:RXRA:RXRB:RXRG	RAGGTCAAAAGGTCA	2	0.0392	1	0.0019	0.000504752
M09631_2.00:RUNX1:RUNX2:RUNX3	ACCACATCCTGY	2	0.0392	1	0.0021	0.000504752
M10940_2.00:BORCS8-MEF2B:MEF2A:MEF2B:MEF2C:MEF2D	KYTAAAAATA	13	0.2549	48.6	0.0979	0.000508779
M03306_2.00:POU2F3	TATGCAAAT	7	0.1373	17.2	0.0347	0.000520893
M00991_2.00:ATF1:CREB1:CREM	NSGTGACGTCR	5	0.098	9.2	0.0185	0.000524284
M11211_2.00:PAX1:PAX2:PAX3:PAX5:PAX6:PAX7:PAX8:PAX9	GTCACGCTT	5	0.098	9.3	0.0187	0.000565318
M08801_2.00:ATF3:JDP2	GGTSACGTGAB	5	0.098	9.3	0.0188	0.000565318
M10778_2.00:HOXA10:HOXA5:HOXA6:HOXA7:HOXA9:HOXB4:HOXB5:HOXB6:HOXB7:HOXB8:HOXB9:HOXC10:HOXC5:HOXC6:HOXC8:HOXC9:HOXD10:HOXD8:HOXD9	GKAAATWWWW	27	0.5294	150	0.3022	0.000565698
M01681_2.00:HMGA1:HMGA2	WWWHDHDWWW	28	0.549	158.4	0.319	0.0005674
M00174_2.00:IRF3	RAANGGAAAC	15	0.2941	61.7	0.1243	0.000600197
M03308_2.00:POU2F1	AWTATGCAAATT	4	0.0784	6	0.0122	0.000601994
M04013_2.00:DBP	RTKACGTAAY	2	0.0392	1.1	0.0022	0.000664169
M01486_2.00:ELF1:ELF2:ELF4:ELK1:ELK3:ELK4:ERF:ERG:ETS1:ETS2:ETV1:ETV2:ETV3:ETV3L:ETV4:ETV5:FEV:FLI1:GABPA	NACCGGAARY	17	0.3333	75.5	0.1521	0.000673692
M10737_2.00:ALX1:ALX3:ALX4:ARX:BARX1:BARX2:BSX:DLX1:DLX2:DLX3:DLX4:DLX5:DLX6:DRGX:EMX1:EMX2:EN1:EN2:ESX1:EVX1:EVX2:GBX1:GBX2:GSX1:GSX2:HESX1:HOXA1:HOXA2:HOXA3:HOXB1:HOXB2:HOXB3:HOXD3:ISX:LBX1:LBX2:LHX1:LHX2:LHX3:LHX4:LHX5:LHX6:LHX8:LHX9:LMX1A:LMX1B:MEOX1:MIXL1:MNX1:MSX1:MSX2:NKX1-1:NKX1-2:NOBOX:NOTO:OTP:PDX1:PHOX2A:PHOX2B:PROP1:PRRX1:PRRX2:RAX:RAX2:SEBOX:SHOX:SHOX2:UNCX:VAX1:VAX2:VSX1:VSX2:ZFHX2:…	WDCTWATT	26	0.5098	143.2	0.2885	0.000679416
M08287_2.00:PATZ1	CCCCKCCC	18	0.3529	82.7	0.1665	0.000711775
M08855_2.00:PRDM6	TTTTTTTCYTYTT	9	0.1765	27.5	0.0555	0.000716168
M04782_2.00:ELF1:ELF2:ELF4:ELK1:ELK3:ELK4:ERF:ERG:ETS1:ETS2:ETV1:ETV2:ETV3:ETV3L:ETV4:ETV5:FEV:FLI1:GABPA	NACCGGAAGYN	13	0.2549	50	0.1006	0.000717302
M04931_2.00:CRX:DMBX1:DPRX:GSC:GSC2:OTX1:OTX2:PITX1:PITX2:PITX3:TPRX1	CTAATCCC	8	0.1569	22.6	0.0455	0.000739052
M09218_2.00:POU2F2	AYATGCAAATK	6	0.1176	13.6	0.0275	0.00074153
M09224_2.00:POU2F2	AYATGCAAATK	6	0.1176	13.6	0.0275	0.00074153
M05136_2.00:CRX:DMBX1:DPRX:GSC:GSC2:OTX1:OTX2:PITX1:PITX2:PITX3:TPRX1	CTAATCCS	10	0.1961	33.1	0.0667	0.000796904
M07733_2.00:ZNF823	YYTTTCTCTBTCTCC	5	0.098	9.8	0.0198	0.000811362
M01490_2.00:EHF:ELF1:ELF2:ELF3:ELF4:ELF5:ETV6:ETV7:SPI1:SPIC	ANVMGGAAGT	27	0.5294	153.1	0.3083	0.000828843
M07592_2.00:ZFP14	CVTTCCAGDGCCTCC	2	0.0392	1.2	0.0025	0.000859393
M10834_2.00:POU2F1	TNATTTGCATW	9	0.1765	28.2	0.0568	0.000913129
M10503_2.00:ELF1:ELF2:ELF4:ELK1:ELK3:ELK4:ERF:ERG:ETS1:ETS2:ETV1:ETV2:ETV3:ETV3L:ETV4:ETV5:FEV:FLI1:GABPA	CMGGAAGTSAB	8	0.1569	23.3	0.0469	0.000973059
M06282_2.00:CRX:DMBX1:DPRX:GSC:GSC2:OTX1:OTX2:PITX1:PITX2:PITX3:TPRX1	TTAATCC	10	0.1961	33.8	0.068	0.000986406
M10711_2.00:NKX6-1:NKX6-2:NKX6-3	RWADTAAWTANN	13	0.2549	51.4	0.1036	0.000994834
M01492_2.00:EHF:ELF1:ELF2:ELF3:ELF4:ELF5:ELK1:ELK3:ELK4:ERF:ERG:ETS1:ETS2:ETV1:ETV2:ETV3:ETV3L:ETV4:ETV5:ETV6:ETV7:FEV:FLI1:GABPA:SPDEF	DNCCGGAAGT	20	0.3922	99.4	0.2002	0.00103283
M01484_2.00:EHF:ELF1:ELF2:ELF3:ELF4:ELF5:ETV6:ETV7:FEV	ANSCGGAAGT	19	0.3725	92.3	0.1859	0.00107207
M06008_2.00:ARNT:ARNT2	GTACGTGAC	3	0.0588	3.6	0.0072	0.00107966
M08141_2.00:POU5F1	WWATGCAAATN	9	0.1765	28.7	0.0577	0.00107983
M10345_2.00:KLF13:KLF9	AGGGCGGGTG	2	0.0392	1.3	0.0026	0.00109515
M04026_2.00:BATF:BATF3	GATGACGTGGC	2	0.0392	1.3	0.0025	0.00109515
M09468_2.00:NPAS2	GTCACGTGGM	4	0.0784	6.7	0.0135	0.00115251
M02690_2.00:PAX2	HGTCACGB	25	0.4902	139.4	0.2808	0.00117776
M00244_2.00:WT1	NNNWAATATATW	11	0.2157	40.2	0.081	0.00121238
M08792_2.00:ATF1:CREB1:CREM	TGACGTCACYK	3	0.0588	3.7	0.0075	0.00122748
M09098_2.00:FOXC2:FOXD1:FOXD2:FOXD3:FOXG1:FOXI1:FOXI2:FOXI3:FOXJ2:FOXJ3:FOXK1:FOXK2:FOXP1:FOXP3	WAAAMATAAACAA	4	0.0784	6.8	0.0137	0.00125589
M09102_2.00:FOXC2:FOXD1:FOXD2:FOXD3:FOXG1:FOXI1:FOXI2:FOXI3:FOXJ2:FOXJ3:FOXK1:FOXK2:FOXP1:FOXP3:FOXP4	WAAAMATAAACAA	4	0.0784	6.8	0.0137	0.00125589
M09957_2.00:ATF1:CREB1:CREM	TBACGTCAC	6	0.1176	14.6	0.0294	0.00126903
M01689_2.00:HMGA1:HMGA2	RCRRDWWWDD	38	0.7451	260.2	0.524	0.00134911
M09041_2.00:E2F1:E2F2:E2F3:E2F4:E2F5:E2F6	GRGGGCGGGAAR	2	0.0392	1.4	0.0027	0.00137626
M04044_2.00:ATF6:ATF6B	ACCACGATGT	2	0.0392	1.4	0.0028	0.00137626
M07956_2.00:ELF1:ELF2:ELF4:ELK1:ELK3:ELK4:ERF:ERG:ETS1:ETS2:ETV1:ETV2:ETV3:ETV3L:ETV4:ETV5:FEV:FLI1:GABPA	GGVRCCGGAAGTG	2	0.0392	1.4	0.0028	0.00137626
M06325_2.00:ALX1:ALX3:ALX4:ARX:BARX1:BARX2:BSX:DLX1:DLX2:DLX3:DLX4:DLX5:DLX6:DRGX:EMX1:EMX2:EN1:EN2:ESX1:EVX1:EVX2:GBX1:GBX2:GSX1:GSX2:HESX1:HOXA1:HOXA2:HOXA3:HOXB1:HOXB2:HOXB3:HOXD3:ISX:LBX1:LBX2:LHX1:LHX2:LHX3:LHX4:LHX5:LHX6:LHX8:LHX9:LMX1A:LMX1B:MEOX1:MIXL1:MNX1:MSX1:MSX2:NKX1-1:NKX1-2:NOBOX:NOTO:OTP:PDX1:PHOX2A:PHOX2B:PROP1:PRRX1:PRRX2:RAX:RAX2:SEBOX:SHOX:SHOX2:UNCX:VAX1:VAX2:VSX1:VSX2:ZFHX2:…	HTAATT	26	0.5098	149.1	0.3002	0.00139611
M10957_2.00:BORCS8-MEF2B:MEF2A:MEF2B:MEF2C:MEF2D	WAAATAG	19	0.3725	94.1	0.1896	0.00141596
M00750_2.00:HMGA1:HMGA2	AAATAAAT	23	0.451	124.9	0.2515	0.0014489
M09349_2.00:NFATC1:NFATC2:NFATC3:NFATC4	TKTCWBTTTTTCCWT	6	0.1176	14.9	0.03	0.00147571
M01679_2.00:HMGA1:HMGA2	AAAAATAT	20	0.3922	101.9	0.2052	0.00149372
M03649_2.00:CREBL2	GTKACGTCAT	1	0.0196	0	0	0.0015503
M04220_2.00:SREBF1:SREBF2	ATCACGTGAY	1	0.0196	0	0	0.0015503
M04829_2.00:FOXC1:FOXC2:FOXD1:FOXD2:FOXD3:FOXD4:FOXD4L1:FOXD4L3:FOXD4L4:FOXD4L5:FOXD4L6:FOXE1:FOXF1:FOXG1:FOXI1:FOXI2:FOXI3:FOXJ2:FOXJ3:FOXK1:FOXK2:FOXL1:FOXL2:FOXS1	AATGTAAACAAT	1	0.0196	0	0	0.0015503
M07808_2.00:USF1:USF2	GGGTCACGTGRCSSS	1	0.0196	0	0	0.0015503
M07811_2.00:USF1:USF2	SGGTCACGTGRCCV	1	0.0196	0	0	0.0015503
M02696_2.00:MEF2A	HWTWCCAWAWATRGAAAK	1	0.0196	0	0	0.0015503
M02827_2.00:DBP	NRTTACGTAACM	1	0.0196	0	0	0.0015503
M02828_2.00:DBP	NRTTACGTAAYV	1	0.0196	0	0	0.0015503
M02849_2.00:HLF:TEF	KGTTACGTAAYV	1	0.0196	0	0	0.0015503
M02860_2.00:HLF:TEF	KRTTACGTAAYV	1	0.0196	0	0	0.0015503
M02868_2.00:DBP	BATTACGTAAYM	1	0.0196	0	0	0.0015503
M03048_2.00:FOXC2:FOXD1:FOXD2:FOXD3:FOXG1:FOXI1:FOXI2:FOXI3:FOXJ2:FOXJ3:FOXK1:FOXK2:FOXP1:FOXP3	GTAAACATAAACA	1	0.0196	0	0	0.0015503
M03058_2.00:FOXC2:FOXD1:FOXD2:FOXD3:FOXG1:FOXI1:FOXI2:FOXI3:FOXJ2:FOXJ3:FOXK1:FOXK2:FOXP1:FOXP3:FOXP4	GTAAACAWAAACA	1	0.0196	0	0	0.0015503
M03070_2.00:GCM1:GCM2	CATGCGGGTAC	1	0.0196	0	0	0.0015503
M03322_2.00:POU2F2	TATGAATATKCAWA	1	0.0196	0	0	0.0015503
M03335_2.00:IRF4:IRF8	HCGAAACCGAAACT	1	0.0196	0	0	0.0015503
M03339_2.00:IRF9	AACGAAACCGAAACT	1	0.0196	0	0	0.0015503
M03388_2.00:ESR1:ESR2:HNF4A:HNF4G:NR1D1:NR1D2:NR1H2:NR1H3:NR1H4:NR2C1:NR2C2:NR2F1:NR2F2:NR2F6:NR4A1:NR4A2:NR4A3:NR5A2:NR6A1:PPARA:PPARD:PPARG:RARA:RARB:RARG:RORA:RORB:RORC:RXRA:RXRB:RXRG:THRA:THRB	RRGGTCAAAGGTCA	1	0.0196	0	0	0.0015503
M03407_2.00:ESR1:ESR2:NR1D1:NR1D2:NR1H2:NR1H3:NR1H4:NR2C1:NR2C2:NR2F1:NR2F2:NR2F6:NR4A1:NR6A1:PPARA:PPARD:PPARG:RARA:RARB:RARG:RORA:RORB:RORC:RXRA:RXRB:RXRG:THRA	RRGGTCAAAGGTCA	1	0.0196	0	0	0.0015503
M03421_2.00:HNF4G:NR1H4:NR2C1:NR2C2:NR2F1:NR2F2:NR2F6:NR4A1:NR4A2:NR4A3:NR5A1:NR5A2:NR6A1:PPARA:PPARD:PPARG:RARA:RARB:RARG:RORA:RORB:RORC:RXRA:RXRB:RXRG:THRA:THRB	GGGGTCAAAGGTCA	1	0.0196	0	0	0.0015503
M03431_2.00:ESR1:ESR2:ESRRA:ESRRB:ESRRG	TTCAAGGTCAT	1	0.0196	0	0	0.0015503
M03447_2.00:NFAT5	YTGTAATTTTCCAY	1	0.0196	0	0	0.0015503
M03515_2.00:SOX1:SOX10:SOX11:SOX12:SOX13:SOX14:SOX15:SOX17:SOX18:SOX2:SOX21:SOX3:SOX30:SOX4:SOX5:SOX6:SOX7:SOX8:SOX9:SRY	TCAATAACATTGA	1	0.0196	0	0	0.0015503
M03610_2.00:NHLH1:NHLH2	RGCAYCAGCTGRTGCC	1	0.0196	0	0	0.0015503
M03645_2.00:HLF	RTTACGTAAY	1	0.0196	0	0	0.0015503
M03646_2.00:HLF	GTTACGTAAC	1	0.0196	0	0	0.0015503
M03737_2.00:FOXC1:FOXC2:FOXD1:FOXD2:FOXD3:FOXD4:FOXD4L1:FOXD4L3:FOXD4L4:FOXD4L5:FOXD4L6:FOXE1:FOXG1:FOXI1:FOXI2:FOXI3:FOXJ3:FOXK2:FOXL1:FOXL2:FOXS1	ATRTAAACAAACAAH	1	0.0196	0	0	0.0015503
M03757_2.00:GATA1:GATA2:GATA3:GATA4:GATA5:GATA6	HGATAAGATAASV	1	0.0196	0	0	0.0015503
M03803_2.00:SIX1:SIX2:SIX4:SIX5	ATATCATGATAC	1	0.0196	0	0	0.0015503
M04235_2.00:DBP	BRTTACGTAACV	1	0.0196	0	0	0.0015503
M04236_2.00:DBP	NRTTATGTAAYN	1	0.0196	0	0	0.0015503
M04237_2.00:DBP	BGTTACGTAACV	1	0.0196	0	0	0.0015503
M04238_2.00:DBP	BRTTACRTAACV	1	0.0196	0	0	0.0015503
M04245_2.00:HLF:TEF	BGTTACGTAACV	1	0.0196	0	0	0.0015503
M04246_2.00:HLF:TEF	CGTTACGTAACV	1	0.0196	0	0	0.0015503
M04258_2.00:ATF1:CREB1:CREM	SGTGACGTCAYS	1	0.0196	0	0	0.0015503
M04325_2.00:HLF:TEF	NGTTACGTAACN	1	0.0196	0	0	0.0015503
M04326_2.00:HLF:TEF	NRTTACRTAACV	1	0.0196	0	0	0.0015503
M04476_2.00:ZNF787	TGCCTCAGTTTMCCC	1	0.0196	0	0	0.0015503
M04644_2.00:SCRT1:SCRT2	WGCAACAGGTG	1	0.0196	0	0	0.0015503
M04700_2.00:E2F1:E2F2:E2F3:E2F4:E2F5:E2F6	RWAWTGGCGCCAAAAH	1	0.0196	0	0	0.0015503
M04833_2.00:FOXA1:FOXA2:FOXA3:FOXB1:FOXS1	CCTTAAGTAAACAAAC	1	0.0196	0	0	0.0015503
M05541_2.00:IRF4:IRF8	NCGAAACCGAAACYR	1	0.0196	0	0	0.0015503
M05542_2.00:IRF4:IRF8	NCGAAACYGAAACYR	1	0.0196	0	0	0.0015503
M05543_2.00:IRF4:IRF8	HCGAAACCGAAACTA	1	0.0196	0	0	0.0015503
M05544_2.00:IRF4:IRF8	RYGAAACTGAAACTA	1	0.0196	0	0	0.0015503
M05549_2.00:IRF9	DCGAAACCGAAACTD	1	0.0196	0	0	0.0015503
M05550_2.00:IRF9	RCGAAACTGAAACTN	1	0.0196	0	0	0.0015503
M05615_2.00:HNF4A:HNF4G:NR1H4:NR2C1:NR2C2:NR2F1:NR2F2:NR2F6:NR4A1:NR4A2:NR4A3:NR5A1:NR5A2:NR6A1:PPARA:PPARD:PPARG:RARA:RARB:RARG:RORA:RORB:RORC:RXRA:RXRB:RXRG:THRA:THRB	RRGGTCAAAGGTCAN	1	0.0196	0	0	0.0015503
M05629_2.00:NR1H3:NR2F1:NR2F2:NR2F6:PPARD:RORA:RORB:RORC:RXRA:RXRG:THRA:THRB	GRGGTCAAAGGTCAN	1	0.0196	0	0	0.0015503
M05661_2.00:ESR1:ESR2:HNF4A:HNF4G:NR1D1:NR1D2:NR1H2:NR1H3:NR1H4:NR2C1:NR2C2:NR2F1:NR2F2:NR2F6:NR4A1:NR4A2:NR4A3:NR5A2:NR6A1:PPARA:PPARD:PPARG:RARA:RARB:RARG:RORA:RORB:RORC:RXRA:RXRB:RXRG:THRA:THRB	GRGGTCAAAGGTCAN	1	0.0196	0	0	0.0015503
M05663_2.00:ESR1:ESR2:HNF4A:HNF4G:NR1D1:NR1D2:NR1H2:NR1H3:NR1H4:NR2C1:NR2C2:NR2F1:NR2F2:NR2F6:NR4A1:NR4A2:NR4A3:NR5A2:NR6A1:PPARA:PPARD:PPARG:RARA:RARB:RARG:RORA:RORB:RORC:RXRA:RXRB:RXRG:THRA:THRB	RAGGTCAAAGGTCAN	1	0.0196	0	0	0.0015503
M05665_2.00:ESR1:ESR2:HNF4A:HNF4G:NR1D1:NR1D2:NR1H2:NR1H3:NR1H4:NR2C1:NR2C2:NR2F1:NR2F2:NR2F6:NR4A1:NR4A2:NR4A3:NR5A2:NR6A1:PPARA:PPARD:PPARG:RARA:RARB:RARG:RORA:RORB:RORC:RXRA:RXRB:RXRG:THRA:THRB	RAGGTCAAAGGTCAN	1	0.0196	0	0	0.0015503
M05667_2.00:ESR1:ESR2:HNF4A:HNF4G:NR1D1:NR1D2:NR1H2:NR1H3:NR1H4:NR2C1:NR2C2:NR2F1:NR2F2:NR2F6:NR4A1:NR4A2:NR4A3:NR5A2:NR6A1:PPARA:PPARD:PPARG:RARA:RARB:RARG:RORA:RORB:RORC:RXRA:RXRB:RXRG:THRA:THRB	RAGGTCAAAGGTCAN	1	0.0196	0	0	0.0015503
M05787_2.00:SOX1:SOX10:SOX11:SOX12:SOX13:SOX14:SOX15:SOX17:SOX18:SOX2:SOX21:SOX3:SOX30:SOX4:SOX5:SOX6:SOX7:SOX8:SOX9:SRY	ACAATGNCATTGT	1	0.0196	0	0	0.0015503
M05788_2.00:SOX1:SOX10:SOX11:SOX12:SOX13:SOX14:SOX15:SOX17:SOX18:SOX2:SOX21:SOX3:SOX30:SOX4:SOX5:SOX6:SOX7:SOX8:SOX9:SRY	ACAATGNCATTGT	1	0.0196	0	0	0.0015503
M05882_2.00:HNF4G:NR1H4:NR2C1:NR2C2:NR2F1:NR2F2:NR2F6:NR4A1:NR4A2:NR4A3:NR5A1:NR5A2:NR6A1:PPARA:PPARD:PPARG:RARA:RARB:RARG:RORA:RORB:RORC:RXRA:RXRB:RXRG:THRA:THRB	RRGGTCAAAGGTCAH	1	0.0196	0	0	0.0015503
M07575_2.00:ZNF430	TCTCCAAGGHGGCYAGCW	1	0.0196	0	0	0.0015503
M07605_2.00:ZNF235	THWTTTTTTTYATYTTTTTTTTTTTTTTTT	1	0.0196	0	0	0.0015503
M07641_2.00:ZNF266	ANTACTCACAGGYCC	1	0.0196	0	0	0.0015503
M07659_2.00:ZNF443	GTCTKCYMAGWAGCTGGYGTT	1	0.0196	0	0	0.0015503
M07677_2.00:ZNF566	SCCCGCCTCCCTTSCCGCYBC	1	0.0196	0	0	0.0015503
M07704_2.00:ZNF605	SHCTWTGGTBTCTAHNNCCCC	1	0.0196	0	0	0.0015503
M07720_2.00:ZNF785	TGTGTGTGTGKGYATGTGTRTGTRYSWGT	1	0.0196	0	0	0.0015503
M07730_2.00:ZNF181	MYYYSWGSTTSTAGGAMKGMKGWS	1	0.0196	0	0	0.0015503
M07782_2.00:ZNF487	CMAAAAAAAAWAAAAWAAHAAGCARAMMA	1	0.0196	0	0	0.0015503
M07785_2.00:USF2	GGTCACGTGRCSSGS	1	0.0196	0	0	0.0015503
M07786_2.00:USF2	GGGTCACGTGRCCSSG	1	0.0196	0	0	0.0015503
M07807_2.00:USF1:USF2	GGTCACGTGRCSSSS	1	0.0196	0	0	0.0015503
M07809_2.00:USF1:USF2	GGTCACGTGRCSVSG	1	0.0196	0	0	0.0015503
M07843_2.00:ZNF263	CYCCYCCYCBYCCTCCTCCCY	1	0.0196	0	0	0.0015503
M07858_2.00:YY1	GBSGCCGCCATCTTG	1	0.0196	0	0	0.0015503
M08034_2.00:ESR1:ESR2:ESRRA:ESRRB:ESRRG	RGBTCAAGGTCACSB	1	0.0196	0	0	0.0015503
M08260_2.00:ZNF467	CCYCCCCCCCYBCCCCTCCCC	1	0.0196	0	0	0.0015503
M08318_2.00:ZNF394	BCHGCYCCAGCTACTCCTCC	1	0.0196	0	0	0.0015503
M08340_2.00:ZBTB26	CGCGCRCRCGCRCGCRCGCRC	1	0.0196	0	0	0.0015503
M08397_2.00:SCRT1:SCRT2	AWKCAACAGGTG	1	0.0196	0	0	0.0015503
M08759_2.00:LYL1:TAL1:TAL2	CTGGNNNNNASAGATAAGRR	1	0.0196	0	0	0.0015503
M08873_2.00:SP1:SP3:SP4:SP8:SP9	YCHGGCCCCGCCCCCTTCCC	1	0.0196	0	0	0.0015503
M08885_2.00:CTCFL	BRGCGCCCCCTGSYGGC	1	0.0196	0	0	0.0015503
M08898_2.00:ZNF214	TCCTTTTTRAGSCHTTTGATGA	1	0.0196	0	0	0.0015503
M08903_2.00:ZNF394	MTTCCWTTCNATTCCATTYN	1	0.0196	0	0	0.0015503
M08951_2.00:ZNF121	GGTCTYGCTMTGTTGCCCAG	1	0.0196	0	0	0.0015503
M08963_2.00:SP1:SP3:SP4:SP5:SP8:SP9	CCCSGCCCCGCCCCCTCCCCCCCC	1	0.0196	0	0	0.0015503
M08975_2.00:SP1:SP3:SP4:SP5:SP8:SP9	YCHGGCCCCGCCCCCTTCCC	1	0.0196	0	0	0.0015503
M09055_2.00:ELF1:ELF2:ELF4:ELK1:ELK3:ELK4:ERF:ERG:ETS1:ETS2:ETV1:ETV2:ETV3:ETV3L:ETV4:ETV5:FEV:FLI1:GABPA	GRRGGMAGGAAGGRRGGR	1	0.0196	0	0	0.0015503
M09115_2.00:GATA1:GATA2:GATA3:GATA4:GATA5:GATA6	CTGKNNRDNVSAGATAAGR	1	0.0196	0	0	0.0015503
M09233_2.00:IRF1:IRF2	RAAANWGAAASTGAAAGTAA	1	0.0196	0	0	0.0015503
M09234_2.00:IRF3	GAAAGGGAAAGRGAAAGDGA	1	0.0196	0	0	0.0015503
M09241_2.00:IRF3	GAAAGGGAAAGRGAAAGDGA	1	0.0196	0	0	0.0015503
M09242_2.00:IRF1:IRF2	RAAANTGAAASTGAAASTRA	1	0.0196	0	0	0.0015503
M09243_2.00:IRF4:IRF8	RAAAGAGGAASTGAAACH	1	0.0196	0	0	0.0015503
M09278_2.00:NR1D2:NR2C1:NR2C2:NR2F1:NR2F2:NR2F6:NR4A1:PPARA:PPARD:PPARG:RARA:RARB:RARG:RORA:RORB:RORC:RXRA:RXRB:RXRG:THRA	AWSTRGGKCAAAGGTCA	1	0.0196	0	0	0.0015503
M09280_2.00:HNF4A:HNF4G:NR1H4:NR2C1:NR2C2:NR2F1:NR2F2:NR2F6:NR4A1:NR4A2:NR4A3:NR5A1:NR5A2:NR6A1:PPARA:PPARD:PPARG:RARA:RARB:RARG:RORA:RORB:RORC:RXRA:RXRB:RXRG:THRA:THRB	GGTCAAAGGTCAH	1	0.0196	0	0	0.0015503
M09295_2.00:NR1D1:NR1D2:NR2C1:NR2C2:NR2F1:NR2F2:NR2F6:NR6A1:PPARA:PPARD:PPARG:RARA:RARB:RARG:RORA:RORB:RORC:RXRA:RXRB:RXRG	AASTRGGKCAAAGGTCA	1	0.0196	0	0	0.0015503
M09299_2.00:NR1D2:NR2C1:NR2C2:NR2F1:NR2F2:NR2F6:NR4A1:PPARA:PPARD:PPARG:RARA:RARB:RARG:RORA:RORB:RORC:RXRA:RXRB:RXRG:THRA	AASTRGGKCAAAGGKCA	1	0.0196	0	0	0.0015503
M09309_2.00:ESR1:ESR2:ESRRA:ESRRB:ESRRG:NR1H2:NR1H3:NR2C2:NR2F1:NR2F2:NR2F6:RARA:RARB:RARG:RORA:RORB:RORC	RGGTCAGKGTGACCT	1	0.0196	0	0	0.0015503
M09314_2.00:NR1D1:NR1D2:NR2C1:NR2C2:NR2F1:NR2F2:NR2F6:NR6A1:PPARA:PPARD:PPARG:RARA:RARB:RARG:RORA:RORB:RORC:RXRA:RXRB:RXRG	AASTRGGKCAAAGGTCA	1	0.0196	0	0	0.0015503
M09341_2.00:PAX1:PAX2:PAX3:PAX5:PAX6:PAX7:PAX8:PAX9	GCSTGGGCARCVGAGCGTGAC	1	0.0196	0	0	0.0015503
M09422_2.00:STAT1	TTTSTTTCAGTTTCWKTTTCYY	1	0.0196	0	0	0.0015503
M09611_2.00:ESR1:ESR2:NR1D1:NR1D2:NR1H2:NR1H3:NR1H4:NR2C1:NR2C2:NR2F1:NR2F2:NR2F6:NR4A1:NR6A1:PPARA:PPARD:PPARG:RARA:RARB:RARG:RORA:RORB:RORC:RXRA:RXRB:RXRG:THRA	GAGGTCAAAGGTCA	1	0.0196	0	0	0.0015503
M09655_2.00:NRF1	GCGCATGCGCAG	1	0.0196	0	0	0.0015503
M09977_2.00:ATF3:JDP2	GGCGCSSSSNGRTSACGTGA	1	0.0196	0	0	0.0015503
M09982_2.00:NFIL3	MRTTATGTAAYR	1	0.0196	0	0	0.0015503
M10033_2.00:ATF3:JDP2	AWTATGYAAWC	1	0.0196	0	0	0.0015503
M10044_2.00:MAF:MAFA:MAFB:MAFG:MAFK:NRL	KWWWKTGCTGACKYDDMKR	1	0.0196	0	0	0.0015503
M10341_2.00:SALL4	TCTGTTATCAGC	1	0.0196	0	0	0.0015503
M10344_2.00:SALL1	CCTTTTATCAGC	1	0.0196	0	0	0.0015503
M10480_2.00:EHF:ELF1:ELF2:ELF3:ELF4:ELF5:ELK1:ELK3:ELK4:ERF:ERG:ETS1:ETS2:ETV1:ETV2:ETV3:ETV3L:ETV4:ETV5:ETV6:ETV7:FEV:FLI1:GABPA:SPDEF	TGSCAGGAAGTRGGTBDC	1	0.0196	0	0	0.0015503
M10550_2.00:FOXO1:FOXO3:FOXO4:FOXO6	GTBTTGTTTACDTT	1	0.0196	0	0	0.0015503
M10570_2.00:FOXC1:FOXC2:FOXD1:FOXD2:FOXD3:FOXD4:FOXD4L1:FOXD4L3:FOXD4L4:FOXD4L5:FOXD4L6:FOXE1:FOXE3:FOXF1:FOXF2:FOXG1:FOXI1:FOXI3:FOXJ3:FOXL1:FOXL2:FOXS1	CTTAAGTAAACADWGS	1	0.0196	0	0	0.0015503
M10816_2.00:PAX3:PAX7	TCGTCACGCTTHA	1	0.0196	0	0	0.0015503
M10821_2.00:POU2F2	ATGMATATGCWAAT	1	0.0196	0	0	0.0015503
M10826_2.00:POU2F1	HKVAATATGCAAATTTSNN	1	0.0196	0	0	0.0015503
M10874_2.00:HSF2:HSF4	AGAAMAGAAMAGAAM	1	0.0196	0	0	0.0015503
M10914_2.00:MEF2A	TTAAATTTAAG	1	0.0196	0	0	0.0015503
M10926_2.00:MEF2A	ATTTTCCWTTTTTGGWA	1	0.0196	0	0	0.0015503
M10930_2.00:MEF2A	HWTWCCAWAWATRGAAAK	1	0.0196	0	0	0.0015503
M10958_2.00:BORCS8-MEF2B:MEF2A:MEF2B:MEF2C:MEF2D	CTTAAATTTAAG	1	0.0196	0	0	0.0015503
M11050_2.00:MYB:MYBL1	YCVRMHGRCVGTTGGKGG	1	0.0196	0	0	0.0015503
M11140_2.00:NR1D2:NR2C1:NR2C2:NR2F1:NR2F2:NR2F6:NR4A1:PPARA:PPARD:PPARG:RARA:RARB:RARG:RORA:RORB:RORC:RXRA:RXRB:RXRG:THRA	AACTAGGKCAAAGGTCA	1	0.0196	0	0	0.0015503
M11164_2.00:AR:NR3C1:NR3C2:PGR	AGWACATKWTGTTCT	1	0.0196	0	0	0.0015503
M11424_2.00:NRF1	CWCTGCGCATGCGC	1	0.0196	0	0	0.0015503
M08590_2.00:MEF2A:MEF2C	CTAWAAATAG	6	0.1176	15	0.0301	0.0015503
M09247_2.00:BORCS8-MEF2B:MEF2A:MEF2B:MEF2C:MEF2D	KCYAAAAATAGMW	5	0.098	10.8	0.0217	0.00155911
M05241_2.00:ALX1:ALX3:ALX4:ARX:BARHL1:BARHL2:BARX1:BARX2:BSX:DLX1:DLX2:DLX3:DLX4:DLX5:DLX6:DRGX:EMX1:EMX2:EN1:EN2:ESX1:EVX1:EVX2:GBX1:GBX2:GSX1:GSX2:HESX1:HOXA1:HOXA2:HOXA3:HOXB1:HOXB2:HOXB3:HOXD3:ISX:LBX1:LBX2:LHX1:LHX2:LHX3:LHX4:LHX5:LHX6:LHX8:LHX9:LMX1A:LMX1B:MEOX1:MIXL1:MNX1:MSX1:MSX2:NKX1-1:NKX1-2:NOBOX:NOTO:OTP:PDX1:PHOX2A:PHOX2B:PROP1:PRRX1:PRRX2:RAX:RAX2:SEBOX:SHOX:SHOX2:UNCX:VAX1:VAX2:VS…	YTAACGHN	8	0.1569	193.7	0.3902	0.00155914
M01319_2.00:LIN54	TTYAAAWN	36	0.7059	241.6	0.4865	0.0015684
M07439_2.00:HMGA1:HMGA2	AAAAATTTT	18	0.3529	87.7	0.1765	0.00162517
M08479_2.00:HMGA1:HMGA2	AAAAATTTT	18	0.3529	87.7	0.1765	0.00162517
M04950_2.00:CRX:DMBX1:DPRX:GSC:GSC2:OTX1:OTX2:PITX1:PITX2:PITX3:TPRX1	CTAATCCC	9	0.1765	30	0.0603	0.00163455
M10146_2.00:YY1	GCCATBTTK	12	0.2353	47.5	0.0958	0.00166891
M01241_2.00:CRX:DMBX1:DPRX:GSC:GSC2:OTX1:OTX2:PITX1:PITX2:PITX3:TPRX1	WTAATCCN	9	0.1765	30.1	0.0606	0.00168546
M08051_2.00:MXI1	VVRCCACGTGCNB	2	0.0392	1.5	0.003	0.00170761
M04952_2.00:MEIS3	TGACASSTGTCA	2	0.0392	1.5	0.003	0.00170761
M09319_2.00:ESR1:ESR2:ESRRA:ESRRB:ESRRG	AGBTCAAGGTCA	2	0.0392	1.5	0.003	0.00170761
M09142_2.00:SIX1:SIX2:SIX4:SIX5	TGWAAYYTGATMCY	2	0.0392	1.5	0.0029	0.00170761
M05024_2.00:CRX:DMBX1:DPRX:GSC:GSC2:OTX1:OTX2:PITX1:PITX2:PITX3:TPRX1	HTAATCCSYH	8	0.1569	24.9	0.0502	0.00174238
M08055_2.00:ASCL1:ASCL2	SSAGCAGCTGGNV	4	0.0784	7.2	0.0145	0.0017438
M00158_2.00:EHF:ELF1:ELF2:ELF3:ELF4:ELF5:ETV6:ETV7:FEV	ANSCGGAAGT	18	0.3529	88.3	0.1778	0.00178364
M06244_2.00:PBX1:PBX2:PBX3:PBX4	TAAAWCRAAA	26	0.5098	151.3	0.3047	0.00179944
M00248_2.00:WT1	NATATTATATGTN	5	0.098	11.1	0.0224	0.00186637
M10620_2.00:GTF2IRD1	GGGATTABG	11	0.2157	42	0.0845	0.00190929
M10838_2.00:POU2F1	TNATTTGCATWW	8	0.1569	25.2	0.0507	0.00193071
M04294_2.00:CREB3L2:CREB3L4	YGCCACGTCACC	2	0.0392	1.6	0.0033	0.00209408
M03367_2.00:ESR1:ESR2:ESRRA:ESRRB:ESRRG	TCAAGGTCATW	2	0.0392	1.6	0.0033	0.00209408
M05492_2.00:POU3F4	GCTTGCATAATK	2	0.0392	1.6	0.0033	0.00209408
M08277_2.00:PRDM6	TTTTTTTBTTTTTTTHCTTTY	2	0.0392	1.6	0.0032	0.00209408
M08796_2.00:ATF4	RGATGATGCAAT	2	0.0392	1.6	0.0032	0.00209408
M08833_2.00:ATF4	RGATGATGCAAT	2	0.0392	1.6	0.0032	0.00209408
M08840_2.00:CEBPG	RGMTGATGCAAT	2	0.0392	1.6	0.0032	0.00209408
M10254_2.00:SP2	YYGGCCCCGCCCCCC	2	0.0392	1.6	0.0033	0.00209408
M11428_2.00:POU2AF1	ATATGCAAATC	2	0.0392	1.6	0.0033	0.00209408
M01104_2.00:HMGA1:HMGA2	HDAAWWAATH	31	0.6078	197.2	0.3972	0.00217103
M11153_2.00:ESR1:ESR2:HNF4A:HNF4G:NR1D1:NR1D2:NR1H2:NR1H3:NR1H4:NR2C1:NR2C2:NR2F1:NR2F2:NR2F6:NR4A1:NR4A2:NR4A3:NR5A2:NR6A1:PPARA:PPARD:PPARG:RARA:RARB:RARG:RORA:RORB:RORC:RXRA:RXRB:RXRG:THRA:THRB	TGACCTTTGCCCTK	3	0.0588	4.2	0.0085	0.00221144
M04768_2.00:ELF1:ELF2:ELF4:ELK1:ELK3:ELK4:ERF:ERG:ETS1:ETS2:ETV1:ETV2:ETV3:ETV3L:ETV4:ETV5:FEV:FLI1:GABPA	NACCGGAAGTR	4	0.0784	7.6	0.0153	0.00236691
M10021_2.00:CEBPD	TTGCVYAAY	26	0.5098	153.8	0.3098	0.00237895
M01739_2.00:BHLHE40:BHLHE41	DCRCGTGMC	14	0.2745	62.1	0.1252	0.00238637
M06509_2.00:CRX:DMBX1:DPRX:GSC:GSC2:OTX1:OTX2:PITX1:PITX2:PITX3:TPRX1	TAATCC	14	0.2745	62.2	0.1253	0.00243091
M09454_2.00:HIF1A	TACGTGCV	7	0.1373	20.8	0.0419	0.00247184
M02728_2.00:TCF12:TCF3:TCF4	RCACCTG	16	0.3137	76.4	0.1539	0.00261939
M09947_2.00:ATF6:ATF6B	TGACGTGG	3	0.0588	4.4	0.0089	0.00273759
M09051_2.00:ELF1:ELF2:ELF4:ELK1:ELK3:ELK4:ERF:ERG:ETS1:ETS2:ETV1:ETV2:ETV3:ETV3L:ETV4:ETV5:FEV:FLI1:GABPA	ACCGGAAGTGV	3	0.0588	4.4	0.0089	0.00273759
M03239_2.00:POU5F1B	TATGCAAAT	7	0.1373	21.1	0.0424	0.00276203
M09536_2.00:ELF1:ELF2:ELF4:ELK1:ELK3:ELK4:ERF:ERG:ETS1:ETS2:ETV1:ETV2:ETV3:ETV3L:ETV4:ETV5:FEV:FLI1:GABPA	ACAGGAAGTG	8	0.1569	26.3	0.053	0.00276747
M01108_2.00:HMGA1:HMGA2	AAAWAAWT	32	0.6275	209.2	0.4212	0.00280729
M05134_2.00:CRX:DMBX1:DPRX:GSC:GSC2:OTX1:OTX2:PITX1:PITX2:PITX3:TPRX1	HTAATCCS	11	0.2157	43.8	0.0882	0.00291024
M08039_2.00:RELA	KGGAATTTCCC	6	0.1176	16.4	0.0331	0.002948
M10306_2.00:IKZF1:IKZF2:IKZF3	TTTGGGAGR	14	0.2745	63.4	0.1277	0.003022
M04742_2.00:EHF:ELF1:ELF2:ELF3:ELF4:ELF5:ELK1:ELK3:ELK4:ERF:ERG:ETS1:ETS2:ETV1:ETV2:ETV3:ETV3L:ETV4:ETV5:ETV6:ETV7:FEV:FLI1:GABPA:SPDEF	AAVCAGGAAGTR	6	0.1176	16.5	0.0333	0.00307674
M05231_2.00:CRX:DMBX1:DPRX:GSC:GSC2:OTX1:OTX2:PITX1:PITX2:PITX3:TPRX1	NTAATCCC	9	0.1765	32.2	0.0648	0.00309339
M02633_2.00:CEBPA:CEBPB:CEBPE	RTTRYGYAAY	15	0.2941	70.5	0.1419	0.00314516
M00156_2.00:EHF:ELF1:ELF2:ELF3:ELF4:ELF5:ETV6:ETV7	ANVMGGAART	31	0.6078	201.1	0.405	0.0031556
M01142_2.00:NFE2:NFE2L1:NFE2L2:NFE2L3	NNATGACDN	38	0.7451	270	0.5437	0.00316264
M01106_2.00:HMGA1:HMGA2	AAAWAAAT	32	0.6275	210.5	0.424	0.00316637
M04997_2.00:CRX:DMBX1:DPRX:GSC:GSC2:OTX1:OTX2:PITX1:PITX2:PITX3:TPRX1	YTAATCCC	10	0.1961	38.2	0.077	0.00323755
M09373_2.00:RUNX1:RUNX2:RUNX3	VAAACCACAGRV	5	0.098	12.1	0.0243	0.00324531
M01491_2.00:EHF:ELF1:ELF2:ELF3:ELF4:ELF5:ETV6:ETV7	DNSCGGAART	20	0.3922	107.7	0.2169	0.00329318
M09596_2.00:IRF1:IRF2	GAAASYGAAASY	8	0.1569	26.9	0.0542	0.00333395
M04119_2.00:MYF5:MYOD1:MYOG	YRACAGCTGTCG	4	0.0784	8.1	0.0163	0.00337015
M00515_2.00:GSC:TPRX1	WTAATCCCHN	12	0.2353	51.1	0.1028	0.00359712
M08054_2.00:MYC	VNGCACGTGGSB	2	0.0392	1.9	0.0039	0.00363229
M08257_2.00:ZBTB18	NCGCAGCTGCGB	2	0.0392	1.9	0.0038	0.00363229
M00346_2.00:PAX1:PAX2:PAX3:PAX5:PAX6:PAX7:PAX8:PAX9	SGTCACGSTY	8	0.1569	27.3	0.055	0.00376052
M10161_2.00:MAZ	GGGGGAGGGGAGGG	5	0.098	12.4	0.0249	0.00378303
M09777_2.00:ZBED6	CRGGCTCGCCBS	4	0.0784	8.3	0.0167	0.00385056
M11401_2.00:TEAD3:TEAD4	AAAAATAT	19	0.3725	101.2	0.2038	0.00385866
M09078_2.00:ELF1:ELF2:ELF4:ELK1:ELK3:ELK4:ERF:ERG:ETS1:ETS2:ETV1:ETV2:ETV3:ETV3L:ETV4:ETV5:FEV:FLI1:GABPA	GRGRCAGGAAGTGG	3	0.0588	4.8	0.0097	0.00406101
M09398_2.00:SOX1:SOX10:SOX11:SOX12:SOX13:SOX14:SOX15:SOX17:SOX18:SOX2:SOX21:SOX3:SOX30:SOX4:SOX5:SOX6:SOX7:SOX8:SOX9:SRY	TTTTGTTTW	21	0.4118	117.3	0.2363	0.00408314
M09408_2.00:SOX1:SOX10:SOX11:SOX12:SOX13:SOX14:SOX15:SOX17:SOX18:SOX2:SOX21:SOX3:SOX30:SOX4:SOX5:SOX6:SOX7:SOX8:SOX9:SRY	TTTTGTTTW	21	0.4118	117.3	0.2363	0.00408314
M01680_2.00:HMGA1:HMGA2	AAAATAAA	12	0.2353	51.8	0.1043	0.00412983
M08252_2.00:ZNF415	CYGGCTCCAGCACCC	2	0.0392	2	0.0039	0.00428676
M01480_2.00:ELF5:ETV7:SPI1:SPIB:SPIC	WDVVGGAAG	38	0.7451	273.7	0.5511	0.00428776
M09077_2.00:EHF:ELF1:ELF2:ELF3:ELF4:ELF5:ETV6:ETV7	RCAGGAARK	22	0.4314	126	0.2537	0.00440281
M06234_2.00:ALX1:ALX3:ALX4:ARX:BARHL1:BARHL2:BARX1:BARX2:BSX:DRGX:EMX1:EMX2:EN1:EN2:ESX1:EVX1:EVX2:GBX1:GBX2:GSX1:GSX2:HESX1:HMX1:HMX2:HMX3:HOXA1:HOXA2:HOXA3:HOXA4:HOXA5:HOXB1:HOXB2:HOXB3:HOXB4:HOXB5:HOXC4:HOXC5:HOXD3:HOXD4:LHX2:LHX3:LHX4:LHX9:MEOX1:MEOX2:MIXL1:MNX1:MSX1:MSX2:NKX1-1:NKX1-2:NOTO:OTP:PDX1:PHOX2A:PHOX2B:PROP1:PRRX1:PRRX2:RAX:RAX2:SEBOX:SHOX:SHOX2:TLX1:TLX2:TLX3:UNCX:VAX1:VAX2:VENTX:…	TGTCATHA	12	0.2353	52.2	0.1051	0.00446214
M01741_2.00:MITF:TFE3:TFEB:TFEC	NCACGTGAYN	9	0.1765	33.6	0.0676	0.00447403
M10284_2.00:ZBTB2	TCCTCCTSA	18	0.3529	94.7	0.1906	0.00447762
M00257_2.00:FOXC1:FOXC2:FOXD1:FOXD2:FOXD3:FOXD4:FOXD4L1:FOXD4L3:FOXD4L4:FOXD4L5:FOXD4L6:FOXE1:FOXF1:FOXF2:FOXG1:FOXI1:FOXI3:FOXK2:FOXL1:FOXL2:FOXP4:FOXS1	WRNRWAAACA	35	0.6863	244.1	0.4915	0.00468679
M09533_2.00:EHF:ELF1:ELF2:ELF3:ELF4:ELF5:ETV6:ETV7:FEV	AVCAGGAAGT	12	0.2353	52.6	0.1059	0.00481598
M05251_2.00:CRX:DMBX1:DPRX:GSC:GSC2:OTX1:OTX2:PITX1:PITX2:PITX3:TPRX1	HTAATCCN	9	0.1765	33.9	0.0683	0.00482576
M01715_2.00:MITF:TFE3:TFEB:TFEC	BCDCGTGAYN	9	0.1765	33.9	0.0683	0.00482576
M02710_2.00:REL:RELA	GGGGMTTTCC	7	0.1373	22.8	0.0458	0.00495615
M11235_2.00:REL:RELA	GGGGMTTTCC	7	0.1373	22.8	0.0458	0.00495615
M10939_2.00:BORCS8-MEF2B:MEF2A:MEF2B:MEF2C:MEF2D	YTAAAAATAGCY	2	0.0392	2.1	0.0042	0.00501946
M08879_2.00:KLF1:KLF12:KLF2:KLF3:KLF4:KLF5:KLF6:KLF7:KLF8	GCCCCGCCCCK	2	0.0392	2.1	0.0043	0.00501946
M04780_2.00:ELF1:ELF2:ELF4:ELK1:ELK3:ELK4:ERF:ERG:ETS1:ETS2:ETV1:ETV2:ETV3:ETV3L:ETV4:ETV5:FEV:FLI1:GABPA	NRCCGGAAGYV	5	0.098	13	0.0262	0.00506055
M05133_2.00:RHOXF2:RHOXF2B	CTAATCCC	9	0.1765	34.1	0.0687	0.00507224
M10660_2.00:CRX:DMBX1:DPRX:GSC:GSC2:OTX1:OTX2:PITX1:PITX2:PITX3:TPRX1	WGGATTAKM	12	0.2353	52.9	0.1065	0.00509609
M09866_2.00:ARNT:ARNT2	CACGTA	15	0.2941	73.6	0.1483	0.00515687
M00787_2.00:KLF1:KLF12:KLF2:KLF3:KLF4:KLF5:KLF6:KLF7:KLF8	GCCACGCCCW	15	0.2941	73.7	0.1485	0.00523628
M00177_2.00:IRF5	NANCGAAACY	16	0.3137	81	0.1631	0.00528552
M08060_2.00:MYF5:MYOD1:MYOG	RGNRACAGCTGCN	8	0.1569	28.5	0.0573	0.0053059
M05546_2.00:IRF1:IRF2	CGAAAGYGAAAS	3	0.0588	5.1	0.0103	0.00532217
M03808_2.00:CRX:DMBX1:DPRX:GSC:GSC2:OTX1:OTX2:PITX1:PITX2:PITX3:TPRX1	HTAATCCS	9	0.1765	34.3	0.0691	0.00532864
M10512_2.00:ELF1:ELF2:ELF4:ELK1:ELK3:ELK4:ERF:ERG:ETS1:ETS2:ETV1:ETV2:ETV3:ETV3L:ETV4:ETV5:FEV:FLI1:GABPA	CTTCCTG	36	0.7059	256.2	0.516	0.00553526
M08723_2.00:MAX	VRGCACGTGG	5	0.098	13.2	0.0265	0.00555162
M05875_2.00:POU5F1	WWTATGYAAATT	5	0.098	13.2	0.0266	0.00555162
M10477_2.00:ELF5:SPI1:SPIB:SPIC	AGGAAG	35	0.6863	246.4	0.4963	0.00566839
M02462_2.00:GMEB1:GMEB2	TBACGTA	18	0.3529	96.6	0.1945	0.00574827
M10220_2.00:KLF1:KLF12:KLF2:KLF3:KLF4:KLF5:KLF6:KLF7	CCTCCYY	42	0.8235	321.2	0.6469	0.00576405
M00332_2.00:HOXA5:HOXA6:HOXA7:HOXB5:HOXB6:HOXB7:HOXB8:HOXC5:HOXC6:HOXC8:HOXD8	NTTATATATA	6	0.1176	18.1	0.0364	0.00579915
M09037_2.00:E2F1:E2F2:E2F3:E2F4:E2F5:E2F6	RGGGGGCGGGAMNN	2	0.0392	2.2	0.0045	0.00583452
M03314_2.00:POU3F2	WTATGCWAATTA	2	0.0392	2.2	0.0044	0.00583452
M10880_2.00:IRF1:IRF2	CTTTCACTTTCANT	2	0.0392	2.2	0.0045	0.00583452
M10990_2.00:SRF	WTTCCYAAWCDGGTAA	2	0.0392	2.2	0.0044	0.00583452
M04949_2.00:CRX:DMBX1:DPRX:GSC:GSC2:OTX1:OTX2:PITX1:PITX2:PITX3:TPRX1	CTAATCCS	11	0.2157	47.1	0.0949	0.00584858
M08112_2.00:ELF1:ELF2:ELF4:ELK1:ELK3:ELK4:ERF:ERG:ETS1:ETS2:ETV1:ETV2:ETV3:ETV3L:ETV4:ETV5:FEV:FLI1:GABPA	RCCGGAAGTGG	4	0.0784	9	0.0182	0.00594245
M00394_2.00:HOXA13:HOXB13:HOXC13:HOXD13	WTTTAYDRS	27	0.5294	171.5	0.3453	0.00595369
M00134_2.00:KLF1:KLF12:KLF2:KLF3:KLF4:KLF5:KLF6:KLF7	GCCACGCCCH	13	0.2549	60.6	0.122	0.00606078
M03007_2.00:ELF1:ELF2:ELF4:ELK1:ELK3:ELK4:ERF:ERG:ETS1:ETS2:ETV1:ETV2:ETV3:ETV3L:ETV4:ETV5:FEV:FLI1:GABPA	ACCGGAAGTN	5	0.098	13.4	0.0271	0.00607778
M05446_2.00:POU2F2	DTATGCWAATB	5	0.098	13.4	0.0269	0.00607778
M05137_2.00:CRX:DMBX1:DPRX:GSC:GSC2:OTX1:OTX2:PITX1:PITX2:PITX3:TPRX1	CTAATCCC	11	0.2157	47.3	0.0952	0.00608404
M11392_2.00:TBP:TBPL2	TTTATAC	25	0.4902	154.2	0.3105	0.00608407
M00343_2.00:PAX2:PAX6	NNNKCCCGTCYBN	10	0.1961	41	0.0825	0.00614242
M06476_2.00:HOXA10:HOXA11:HOXA6:HOXA9:HOXB6:HOXB8:HOXB9:HOXC10:HOXC11:HOXC12:HOXC5:HOXC6:HOXC8:HOXC9:HOXD10:HOXD11:HOXD12:HOXD8:HOXD9	TTTATGA	23	0.451	137.4	0.2767	0.00621688
M10180_2.00:BCL6	TWWBHDRNWWWDCTTT	15	0.2941	74.9	0.1509	0.0062706
M09070_2.00:ELF1:ELF2:ELF4:ELK1:ELK3:ELK4:ERF:ERG:ETS1:ETS2:ETV1:ETV2:ETV3:ETV3L:ETV4:ETV5:FEV:FLI1:GABPA	ACCGGAAGTGR	3	0.0588	5.3	0.0106	0.00630547
M09827_2.00:EPAS1	ACGTGBGN	15	0.2941	75.1	0.1512	0.0064583
M00232_2.00:EGR1:EGR2:EGR3:EGR4	NHMCGCCCHN	23	0.451	137.8	0.2776	0.00648357
M09594_2.00:IRF1:IRF2	GAAAGTGAAAGT	2	0.0392	2.3	0.0047	0.00673585
M05447_2.00:POU2F2	ATGCATATGCAW	2	0.0392	2.3	0.0046	0.00673585
M09048_2.00:ELF1:ELF2:ELF4:ELK1:ELK3:ELK4:ERF:ERG:ETS1:ETS2:ETV1:ETV2:ETV3:ETV3L:ETV4:ETV5:FEV:FLI1:GABPA	RRARACAGGAARTRGS	2	0.0392	2.3	0.0045	0.00673585
M09067_2.00:ELF1:ELF2:ELF4:ELK1:ELK3:ELK4:ERF:ERG:ETS1:ETS2:ETV1:ETV2:ETV3:ETV3L:ETV4:ETV5:FEV:FLI1:GABPA	RRARACAGGAARTRGS	2	0.0392	2.3	0.0045	0.00673585
M09877_2.00:ATOH1	SCAGCTGGTG	10	0.1961	41.5	0.0835	0.00683117
M11311_2.00:LEF1:TCF7:TCF7L1:TCF7L2	SATCAAAGKG	1	0.0196	81.8	0.1647	0.00687941
M05468_2.00:POU2F3	DTATGCWAATN	6	0.1176	18.6	0.0375	0.00694613
M07550_2.00:CTCF	SYGCCMCCTRSTGGC	1	0.0196	0.3	0.0007	0.00707234
M07893_2.00:CTCF	SYGCCMYCTGGTGGC	1	0.0196	0.3	0.0007	0.00707234
M07895_2.00:CTCF	VBRGCGCCCCCTRGTGGC	1	0.0196	0.3	0.0007	0.00707234
M07897_2.00:CTCF	ASYGCCMYCTRGTGG	1	0.0196	0.3	0.0007	0.00707234
M07914_2.00:CTCF	GYGCCMYCTGGTGGC	1	0.0196	0.3	0.0007	0.00707234
M07916_2.00:CTCF	YRSYGCCMYCTRGTGGC	1	0.0196	0.3	0.0007	0.00707234
M08022_2.00:CTCF	RGYGCCCYCTRGTGG	1	0.0196	0.3	0.0007	0.00707234
M10129_2.00:MECOM	AGATAAGATAR	1	0.0196	0.3	0.0006	0.00707234
M00247_2.00:WT1	ATATATTATNN	6	0.1176	18.7	0.0376	0.00719482
M09393_2.00:LEF1:TCF7:TCF7L1:TCF7L2	DGCAGCTGKG	11	0.2157	48.2	0.0971	0.00723965
M04755_2.00:ELF1:ELF2:ELF4:ELK1:ELK3:ELK4:ERF:ERG:ETS1:ETS2:ETV1:ETV2:ETV3:ETV3L:ETV4:ETV5:FEV:FLI1:GABPA	NRSCGGAAGTR	11	0.2157	48.2	0.097	0.00723965
M05022_2.00:CRX:DMBX1:DPRX:GSC:GSC2:OTX1:OTX2:PITX1:PITX2:PITX3:TPRX1	NTAATCCS	9	0.1765	35.6	0.0718	0.00725627
M08095_2.00:ZBTB7A	BSCACTTCCGGSN	3	0.0588	5.5	0.0111	0.00741159
M09668_2.00:FOXA1:FOXA2:FOXA3:FOXB1:FOXB2	TATTTACAAAAG	3	0.0588	5.5	0.0112	0.00741159
M05252_2.00:CRX:DMBX1:DPRX:GSC:GSC2:OTX1:OTX2:PITX1:PITX2:PITX3:TPRX1	CTAATCCC	9	0.1765	35.7	0.0719	0.00742463
M00779_2.00:KLF1:KLF12:KLF3:KLF5:KLF8	RCCMCRCCCH	22	0.4314	130.8	0.2634	0.00746959
M10692_2.00:HMBOX1:HNF1A:HNF1B	RGTTAATNATT	5	0.098	13.9	0.028	0.00755645
M10636_2.00:HOXA10:HOXA5:HOXA6:HOXA7:HOXA9:HOXB5:HOXB6:HOXB7:HOXB8:HOXB9:HOXC10:HOXC5:HOXC6:HOXC8:HOXC9:HOXD10:HOXD8:HOXD9	GAATAACARB	10	0.1961	42	0.0846	0.0075799
M03817_2.00:CRX:DMBX1:DPRX:GSC:GSC2:OTX1:OTX2:PITX1:PITX2:PITX3:TPRX1	TAATCCG	12	0.2353	55.1	0.111	0.00758039
M09567_2.00:NKX2-1:NKX2-2:NKX2-3:NKX2-4:NKX2-5:NKX2-6:NKX2-8	TTRAGTGSYY	7	0.1373	161.7	0.3256	0.0075889
M10481_2.00:ELF1:ELF2:ELF4:ELK1:ELK3:ELK4:ERF:ERG:ETS1:ETS2:ETV1:ETV2:ETV3:ETV3L:ETV4:ETV5:FEV:FLI1:GABPA	CMGGAARTR	9	0.1765	35.8	0.0721	0.00759604
M02790_2.00:HEY1:HEY2:HEYL	GGCACGTGYC	2	0.0392	2.4	0.0049	0.00772712
M04076_2.00:USF2	CCCACGTGACM	2	0.0392	2.4	0.0047	0.00772712
M10471_2.00:EHF:ELF1:ELF2:ELF3:ELF4:ELF5:ETV6:ETV7:SPIC	YTACTTCCTG	2	0.0392	2.4	0.0049	0.00772712
M09146_2.00:NKX2-1:NKX2-2:NKX2-3:NKX2-4:NKX2-5:NKX2-6:NKX2-8	YTTGAGTGSY	2	0.0392	95.6	0.1926	0.00775475
M10846_2.00:POU3F2	TWAAYAAA	34	0.6667	240.5	0.4843	0.00787258
M09169_2.00:ALX1:ALX3:ALX4:ARX:DRGX:EMX1:EMX2:EN1:EN2:ESX1:GBX1:GBX2:HESX1:ISX:LHX1:LHX2:LHX3:LHX4:LHX5:LHX6:LHX8:LHX9:LMX1A:LMX1B:MIXL1:MSX1:MSX2:NOBOX:NOTO:OTP:PHOX2A:PHOX2B:PROP1:PRRX1:PRRX2:RAX:RAX2:SEBOX:SHOX:SHOX2:UNCX:VAX1:VAX2:VSX1:VSX2:ZFHX2	DTTAATTAGB	8	0.1569	30	0.0605	0.00789579
M09681_2.00:CRX:DMBX1:DPRX:GSC:GSC2:OTX1:OTX2:PITX1:PITX2:PITX3:TPRX1	YTAATCCS	9	0.1765	36	0.0725	0.00794817
M00679_2.00:CRX:DMBX1:DPRX:GSC:GSC2:OTX1:OTX2:PITX1:PITX2:PITX3:TPRX1	TTAATCCB	12	0.2353	55.6	0.112	0.00826232
M04792_2.00:EHF:ELF1:ELF2:ELF4:ELK1:ELK3:ELK4:ERF:ERG:ETS1:ETS2:ETV1:ETV2:ETV3:ETV3L:ETV4:ETV5:FEV:FLI1:GABPA	RACCGGAAGTG	4	0.0784	9.6	0.0194	0.00831603
M03221_2.00:HOXA10:HOXA4:HOXA5:HOXA6:HOXA7:HOXA9:HOXB4:HOXB5:HOXB6:HOXB7:HOXB8:HOXB9:HOXC10:HOXC4:HOXC5:HOXC6:HOXC8:HOXC9:HOXD10:HOXD4:HOXD8:HOXD9:MNX1:PDX1	RMTAATTARC	16	0.3137	84.4	0.17	0.00845988
M00838_2.00:FOXP1	ACAATACA	15	0.2941	77	0.155	0.00848262
M10835_2.00:POU2F1	RDRHATGCAAATYAS	3	0.0588	5.7	0.0115	0.0086478
M08790_2.00:ATF6:ATF6B	GKGSTGACGTGG	2	0.0392	2.5	0.005	0.00881176
M09050_2.00:EHF:ELF1:ELF2:ELF3:ELF4:ELF5:ELK1:ELK3:ELK4:ERF:ERG:ETS1:ETS2:ETV1:ETV2:ETV3:ETV3L:ETV4:ETV5:ETV6:ETV7:FEV:FLI1:GABPA:SPDEF	GAACCCGGAAGTGS	2	0.0392	2.5	0.005	0.00881176
M01686_2.00:HMGA1:HMGA2	DNAWWWAAW	36	0.7059	262.4	0.5285	0.00901548
M09251_2.00:BORCS8-MEF2B:MEF2A:MEF2B:MEF2C:MEF2D	CYAAAAATAGMAAC	4	0.0784	9.8	0.0197	0.00924093
M09296_2.00:ESR1:ESR2:ESRRA:ESRRB:ESRRG	TCAAGGTCA	4	0.0784	9.8	0.0198	0.00924093
M10881_2.00:IRF1:IRF2	NRGAAAGTGAAAST	4	0.0784	9.8	0.0198	0.00924093
M09792_2.00:TCF12:TCF3:TCF4	GGMCASCTGCNGV	8	0.1569	30.8	0.0619	0.00962881
M03080_2.00:CRX:DMBX1:DPRX:GSC:GSC2:OTX1:OTX2:PITX1:PITX2:PITX3:TPRX1	NYTAATCCBY	9	0.1765	36.9	0.0742	0.00969372
M01754_2.00:ATOH1	RACATATGGN	4	0.0784	9.9	0.0199	0.00973006
M11240_2.00:RELA	AAATCCCCT	4	0.0784	9.9	0.02	0.00973006
M10300_2.00:SP1:SP3:SP4:SP5:SP8:SP9	NGGGGGCGGGGCB	4	0.0784	9.9	0.0199	0.00973006
M10768_2.00:BARX1:BARX2:BSX:DLX1:DLX2:DLX3:DLX4:DLX5:DLX6:EN1:EN2:EVX1:EVX2:GBX1:GBX2:GSX1:GSX2:HOXA1:HOXA2:HOXA3:HOXA4:HOXA5:HOXB1:HOXB2:HOXB3:HOXB4:HOXB5:HOXC4:HOXC5:HOXD1:HOXD3:HOXD4:MEOX1:MEOX2:MNX1:MSX1:MSX2:NANOG:NANOGP8:NKX1-1:NKX1-2:PDX1:VAX1:VAX2:VENTX	HBTAATTBDA	23	0.451	141.9	0.2857	0.00982493
M05135_2.00:CRX:DMBX1:DPRX:GSC:GSC2:OTX1:OTX2:PITX1:PITX2:PITX3:TPRX1	CTAATCCS	8	0.1569	30.9	0.0623	0.00986448
M05384_2.00:CRX:DMBX1:DPRX:GSC:GSC2:OTX1:OTX2:PITX1:PITX2:PITX3:TPRX1	CTAATCCS	9	0.1765	37	0.0746	0.00990469
M10563_2.00:FOXO4	MTGTTGTTTACVTK	2	0.0392	2.6	0.0052	0.00999295
M04016_2.00:HLF:TEF	RTKACGTAAB	3	0.0588	5.9	0.0119	0.010021
M10504_2.00:ELF1:ELF2:ELF4:ELK1:ELK3:ELK4:ERF:ERG:ETS1:ETS2:ETV1:ETV2:ETV3:ETV3L:ETV4:ETV5:FEV:FLI1:GABPA	CACTTCCGG	3	0.0588	5.9	0.012	0.010021
M03842_2.00:CRX:DMBX1:DPRX:GSC:GSC2:OTX1:OTX2:PITX1:PITX2:PITX3:TPRX1	VTAATCCM	14	0.2745	70.9	0.1428	0.0100448
M04509_2.00:ZNF281	GCCCCTCCCCCA	1	0.0196	0.4	0.0009	0.0102017
M05461_2.00:POU4F3	ATGCATAATTAAT	1	0.0196	0.4	0.0008	0.0102017
M07789_2.00:USF2	GGTCACGTGRCCV	1	0.0196	0.4	0.0009	0.0102017
M08237_2.00:YY1	GSSGCCGCCATSTTG	1	0.0196	0.4	0.0008	0.0102017
M08865_2.00:YY1	GCCGCCATCTTG	1	0.0196	0.4	0.0008	0.0102017
M08971_2.00:YY1	GCCGCCATYTTG	1	0.0196	0.4	0.0008	0.0102017
M10028_2.00:CEBPA:CEBPB:CEBPE	NGWMTKWBGYAAKGCACA	1	0.0196	0.4	0.0008	0.0102017
M10764_2.00:ALX1:ALX3:ALX4:ARX:BARHL1:BARHL2:BARX1:BARX2:BSX:DLX1:DLX2:DLX3:DLX4:DLX5:DLX6:DRGX:EMX1:EMX2:EN1:EN2:ESX1:EVX1:EVX2:GBX1:GBX2:GSX1:GSX2:HMX1:HMX2:HMX3:HOXA1:HOXA2:HOXA3:HOXA4:HOXA5:HOXB1:HOXB2:HOXB3:HOXB4:HOXB5:HOXC4:HOXC5:HOXD1:HOXD3:HOXD4:ISX:LHX2:LHX3:LHX4:LHX9:MEOX1:MIXL1:MNX1:MSX1:MSX2:NKX1-1:NKX1-2:NOBOX:NOTO:OTP:PDX1:PHOX2A:PHOX2B:PROP1:PRRX1:PRRX2:RAX:RAX2:SEBOX:SHOX:SHOX2:TL…	TAAWTTAATW	4	0.0784	10	0.0201	0.0102374
M10236_2.00:GFI1:GFI1B	SAAATCASAG	14	0.2745	71.1	0.1432	0.0103368
M10094_2.00:ZEB1:ZEB2	CAGGTGA	17	0.3333	93.6	0.1885	0.0103509
M10482_2.00:ELF1:ELF2:ELF4:ELK1:ELK3:ELK4:ERF:ERG:ETS1:ETS2:ETV1:ETV2:ETV3:ETV3L:ETV4:ETV5:FEV:FLI1:GABPA	CACTTCCKGK	5	0.098	14.7	0.0295	0.0104559
M00522_2.00:NKX6-1:NKX6-2:NKX6-3	NWTAATKRB	10	0.1961	191.9	0.3866	0.0105775
M06283_2.00:CRX:DMBX1:DPRX:GSC:GSC2:OTX1:OTX2:PITX1:PITX2:PITX3:TPRX1	YTAATCCS	12	0.2353	57.1	0.1151	0.0106073
M02534_2.00:LIN54	NWWTTYAAAH	23	0.451	142.7	0.2874	0.0106224
M08157_2.00:ESR1:ESR2:HNF4A:HNF4G:NR1D1:NR1D2:NR1H2:NR1H3:NR1H4:NR2C1:NR2C2:NR2F1:NR2F2:NR2F6:NR4A1:NR4A2:NR4A3:NR5A2:NR6A1:PPARA:PPARD:PPARG:RARA:RARB:RARG:RORA:RORB:RORC:RXRA:RXRB:RXRG:THRA:THRB	NAAAGGTCANR	4	0.0784	10.1	0.0203	0.0107634
M06316_2.00:IRX2:IRX4:IRX5	DTAACA	49	0.9608	419.5	0.8448	0.0111948
M03323_2.00:POU2F2	TATGCAAAT	2	0.0392	2.7	0.0055	0.0112736
M05001_2.00:HOXA10:HOXA4:HOXA5:HOXA6:HOXA7:HOXA9:HOXB4:HOXB5:HOXB6:HOXB7:HOXB8:HOXB9:HOXC10:HOXC4:HOXC5:HOXC6:HOXC8:HOXC9:HOXD10:HOXD4:HOXD8:HOXD9:MNX1:PDX1	TTAATTRC	5	0.098	131.4	0.2647	0.0112953
M03317_2.00:POU3F4	TATGCAAAT	4	0.0784	10.2	0.0206	0.0113083
M04901_2.00:ALX1:ALX3:ALX4:ARX:BARHL1:BARHL2:BARX1:BARX2:BSX:DLX1:DLX2:DLX3:DLX4:DLX5:DLX6:DRGX:EMX1:EMX2:EN1:EN2:ESX1:EVX1:EVX2:GBX1:GBX2:GSX1:GSX2:HMX1:HMX2:HMX3:HOXA1:HOXA2:HOXA3:HOXA4:HOXA5:HOXB1:HOXB2:HOXB3:HOXB4:HOXB5:HOXC12:HOXC4:HOXC5:HOXD1:HOXD3:HOXD4:ISX:LBX1:LBX2:LHX1:LHX5:MEOX1:MEOX2:MIXL1:MNX1:MSX1:MSX2:NANOG:NANOGP8:NKX1-1:NKX1-2:OTP:PDX1:PHOX2A:PHOX2B:PROP1:PRRX1:PRRX2:RAX:RAX2:SEB…	NTAATGAB	11	0.2157	201.9	0.4066	0.0114562
M09998_2.00:CEBPA:CEBPB:CEBPE	TTRTGCAATH	20	0.3922	118.4	0.2384	0.0114978
M10508_2.00:ELF1:ELF2:ELF4:ELK1:ELK3:ELK4:ERF:ERG:ETS1:ETS2:ETV1:ETV2:ETV3:ETV3L:ETV4:ETV5:FEV:FLI1:GABPA	CACTTCCGGYBC	3	0.0588	6.1	0.0123	0.0115379
M01321_2.00:LIN54	AATTYAAAH	21	0.4118	126.9	0.2555	0.0117994
M09529_2.00:EHF:ELF1:ELF2:ELF3:ELF4:ELF5:ELK1:ELK3:ELK4:ERF:ERG:ETS1:ETS2:ETV1:ETV2:ETV3:ETV3L:ETV4:ETV5:ETV6:ETV7:FEV:FLI1:GABPA:SPDEF	AVCCGGAAGT	4	0.0784	10.3	0.0207	0.0118725
M10724_2.00:CDX1:CDX2:CDX4	TTTATD	32	0.6275	226.1	0.4554	0.0118905
M10837_2.00:POU2F1	ATTTGCATW	12	0.2353	57.9	0.1166	0.0120582
M00415_2.00:CRX:DMBX1:DPRX:GSC:GSC2:OTX1:OTX2:PITX1:PITX2:PITX3:TPRX1	HTAATCCBN	15	0.2941	79.6	0.1603	0.0120621
M11325_2.00:SOX1:SOX10:SOX11:SOX12:SOX13:SOX14:SOX15:SOX17:SOX18:SOX2:SOX21:SOX3:SOX30:SOX4:SOX5:SOX6:SOX7:SOX8:SOX9:SRY	VACAATDGA	2	0.0392	89.2	0.1796	0.0122799
M07974_2.00:POU2F2	ATATGCAAATNAR	3	0.0588	6.2	0.0125	0.0123521
M07975_2.00:POU2F2	ATATGCAAATNAR	3	0.0588	6.2	0.0125	0.0123521
M01683_2.00:HMGA1:HMGA2	NRNWWWWNYN	3	0.0588	103.2	0.2079	0.012606
M07757_2.00:ZNF783	CSGCGKCC	2	0.0392	2.8	0.0057	0.0126563
M00665_2.00:FOXB1:FOXB2	NTGTAAACAAA	8	0.1569	32.1	0.0647	0.0130509
M02035_2.00:CRX:DMBX1:GSC:OTX1:OTX2:TPRX1	GHTAATCC	11	0.2157	51.5	0.1037	0.0130515
M08213_2.00:BORCS8-MEF2B:MEF2A:MEF2B:MEF2C:MEF2D	AAAATAGC	14	0.2745	72.8	0.1467	0.0131049
M10298_2.00:SP1:SP3:SP4:SP5:SP8:SP9	VGGGGCGGGGC	5	0.098	15.3	0.0309	0.0131103
M09563_2.00:NKX2-1:NKX2-2:NKX2-3:NKX2-4:NKX2-5:NKX2-6:NKX2-8	CTYRAGTGSY	7	0.1373	154	0.3102	0.0131664
M09843_2.00:BHLHE40:BHLHE41	CSCACGTGACC	3	0.0588	6.3	0.0128	0.0132046
M09808_2.00:HIF1A	SBACGTGCV	10	0.1961	44.9	0.0905	0.013291
M08850_2.00:ZFX:ZFY	CGVGGCCTGS	12	0.2353	58.6	0.1181	0.0134523
M10162_2.00:MAZ	GGGGAGGG	12	0.2353	58.6	0.118	0.0134523
M02531_2.00:LIN54	NDWTTYAAAH	23	0.451	145.2	0.2924	0.0134723
M10819_2.00:POU2F2	NDAWATGCAAATYA	4	0.0784	10.6	0.0214	0.013684
M09667_2.00:EHF:ELF1:ELF2:ELF3:ELF4:ELF5:ELK1:ELK3:ELK4:ERF:ERG:ETS1:ETS2:ETV1:ETV2:ETV3:ETV3L:ETV4:ETV5:ETV6:ETV7:FEV:FLI1:GABPA:SPDEF	AAHCMGGAAGT	6	0.1176	20.7	0.0418	0.0137211
M09190_2.00:NKX2-1:NKX2-2:NKX2-3:NKX2-4:NKX2-5:NKX2-6:NKX2-8	STKRAGTGGST	3	0.0588	101.9	0.2052	0.0138155
M04019_2.00:ATF6:ATF6B	TAGTCACGTGK	1	0.0196	0.5	0.0009	0.0140425
M07588_2.00:ZNF132	TCCTTCCCHCTYTCC	1	0.0196	0.5	0.001	0.0140425
M02952_2.00:E2F1:E2F2:E2F3:E2F4:E2F5:E2F6	WWTGGCGCCAAA	1	0.0196	0.5	0.0009	0.0140425
M02954_2.00:E2F1:E2F2:E2F3:E2F4:E2F5:E2F6	WTTTGGCGCCAAAW	1	0.0196	0.5	0.0009	0.0140425
M03611_2.00:NHLH1:NHLH2	RGCAYCAGCTGCGYCC	1	0.0196	0.5	0.0011	0.0140425
M04707_2.00:E2F1:E2F2:E2F3:E2F4:E2F5:E2F6	WAATGGCGCCAAAA	1	0.0196	0.5	0.0009	0.0140425
M04821_2.00:FOXA1:FOXA2:FOXA3:FOXB1	CSYTAAGTAAACAAAC	1	0.0196	0.5	0.0009	0.0140425
M05840_2.00:CEBPA:CEBPB:CEBPE	ATTGCGCAATM	1	0.0196	0.5	0.001	0.0140425
M08019_2.00:STAT2	TTHAGTTTCRKTTTC	1	0.0196	0.5	0.001	0.0140425
M08967_2.00:ZBTB17	CCKCCCCTCCCCCDCCSCC	1	0.0196	0.5	0.001	0.0140425
M09984_2.00:HLF:TEF	GTTACGTAAT	1	0.0196	0.5	0.001	0.0140425
M10754_2.00:BARHL1:BARHL2:BSX:DLX2:EMX1:EMX2:EN1:EN2:GBX1:GBX2:GSX1:GSX2:HMX1:HMX2:HMX3:HOXA3:HOXA4:HOXA5:HOXB3:HOXB4:HOXB5:HOXC4:HOXC5:HOXD3:HOXD4:LBX2:MEOX1:MEOX2:MNX1:MSX1:MSX2:NANOG:NANOGP8:NKX1-1:NKX1-2:PDX1:TLX1:TLX2:TLX3:VAX1:VAX2:VENTX	CAAGTGCGTG	1	0.0196	0.5	0.001	0.0140425
M10948_2.00:SRF	GNCCAWATAAGGMMANNN	1	0.0196	0.5	0.0011	0.0140425
M04913_2.00:HOXA10:HOXA5:HOXA6:HOXA7:HOXA9:HOXB5:HOXB6:HOXB7:HOXB8:HOXB9:HOXC10:HOXC5:HOXC6:HOXC8:HOXC9:HOXD10:HOXD8:HOXD9	DTAATTAC	5	0.098	128.3	0.2583	0.0140427
M07801_2.00:MYC	GVSCACGTGGC	3	0.0588	6.4	0.0129	0.014096
M06188_2.00:ELF1:ELF2:ELF4:ELK1:ELK3:ELK4:ERF:ERG:ETS1:ETS2:ETV1:ETV2:ETV3:ETV3L:ETV4:ETV5:FEV:FLI1:GABPA	ACCGGAART	3	0.0588	6.4	0.013	0.014096
M04432_2.00:KLF1:KLF12:KLF2:KLF3:KLF4:KLF5:KLF6:KLF7:KLF8	KGCCACGCCCA	2	0.0392	2.9	0.0057	0.0141436
M08745_2.00:MYF5:MYOD1:MYOG	GRCAGVRACAGCTGC	2	0.0392	2.9	0.0058	0.0141436
M04146_2.00:USF1:USF2	HCCACGTGACV	2	0.0392	2.9	0.0059	0.0141436
M10840_2.00:POU4F2	RCTCATTAAY	2	0.0392	2.9	0.0058	0.0141436
M04998_2.00:CRX:DMBX1:DPRX:GSC:GSC2:OTX1:OTX2:PITX1:PITX2:PITX3:TPRX1	CTAATCCC	10	0.1961	45.5	0.0916	0.0148062
M10946_2.00:BORCS8-MEF2B:MEF2A:MEF2B:MEF2C:MEF2D	TATTTWT	23	0.451	146.3	0.2946	0.0149143
M04772_2.00:ELF1:ELF2:ELF4:ELK1:ELK3:ELK4:ERF:ERG:ETS1:ETS2:ETV1:ETV2:ETV3:ETV3L:ETV4:ETV5:FEV:FLI1:GABPA	VACAGGAARTG	7	0.1373	26.7	0.0537	0.0149782
M05229_2.00:CRX:DMBX1:DPRX:GSC:GSC2:OTX1:OTX2:PITX1:PITX2:PITX3:TPRX1	STAATCCN	18	0.3529	104.9	0.2112	0.0153444
M04155_2.00:HEY1	VACACGYGCV	7	0.1373	26.8	0.054	0.0153538
M00490_2.00:CRX:DMBX1:GSC:OTX1:OTX2:TPRX1	NTAATCCNN	18	0.3529	105	0.2115	0.0155115
M09530_2.00:ELF1:ELF2:ELF4:SPDEF	AVCAGGAWST	9	0.1765	39.2	0.079	0.0155128
M08092_2.00:SP2	GYCCCGCCCCCYCCC	2	0.0392	3	0.0059	0.0157374
M11150_2.00:NR1H3:NR2F1:NR2F2:NR2F6:PPARD:RORA:RORB:RORC:RXRA:RXRG:THRA:THRB	RGGKSAGSBGAGGTCAG	3	0.0588	6.6	0.0133	0.0159984
M09833_2.00:BHLHE40:BHLHE41	SNTCACGTGS	8	0.1569	33.1	0.0667	0.0162563
M10698_2.00:SIX3:SIX6	BWBTAATBYYWY	10	0.1961	46.2	0.093	0.0167381
M04568_2.00:HIC1	YRTGCCMACC	10	0.1961	46.2	0.0931	0.0167381
M10501_2.00:EHF:ELF1:ELF2:ELF3:ELF4:ELF5:ETV6:ETV7:SPI1:SPIC	AWAAGGAAGTW	9	0.1765	39.6	0.0798	0.0167498
M06433_2.00:ESR1:ESR2:ESRRA:ESRRB:ESRRG:RXRA:RXRB	CAAGGTCA	5	0.098	16	0.0321	0.0167839
M01247_2.00:DUXA	HTGATTGRY	3	0.0588	99.1	0.1996	0.0168005
M07695_2.00:ZNF33A	GTGSCT	41	0.8039	324.7	0.6539	0.0168184
M01483_2.00:ELF1:ELF2:ELF4:ELK1:ELK3:ELK4:ERF:ERG:ETS1:ETS2:ETV1:ETV2:ETV3:ETV3L:ETV4:ETV5:FEV:FLI1:GABPA	NACCGGAAGT	4	0.0784	11.1	0.0223	0.0171185
M10149_2.00:KLF1:KLF12:KLF2:KLF3:KLF4:KLF5:KLF6:KLF7:KLF8	RGGGMGGGGS	18	0.3529	106	0.2135	0.0172651
M09669_2.00:FOXC1:FOXC2:FOXD1:FOXD2:FOXD3:FOXD4:FOXD4L1:FOXD4L3:FOXD4L4:FOXD4L5:FOXD4L6:FOXE1:FOXG1:FOXI1:FOXI2:FOXI3:FOXJ3:FOXK2:FOXL1:FOXL2:FOXS1	ATGTMAACACACC	2	0.0392	3.1	0.0063	0.0174397
M09853_2.00:MYC	CACGTGGC	11	0.2157	53.3	0.1073	0.0174845
M10520_2.00:ELF1:ELF2:ELF4:ELK1:ELK3:ELK4:ERF:ERG:ETS1:ETS2:ETV1:ETV2:ETV3:ETV3L:ETV4:ETV5:FEV:FLI1:GABPA	CMGGAAGC	10	0.1961	46.5	0.0936	0.0176227
M01487_2.00:ELF1:ELF2:ELF4:ELK1:ELK3:ELK4:ERF:ERG:ETS1:ETS2:ETV1:ETV2:ETV3:ETV3L:ETV4:ETV5:FEV:FLI1:GABPA	NACCGGAAGT	6	0.1176	21.6	0.0434	0.0177662
M10714_2.00:ALX1:ALX3:ALX4:ARX:BARX1:BARX2:BSX:DLX1:DLX2:DLX3:DLX4:DLX5:DLX6:DRGX:EMX1:EMX2:EN1:EN2:ESX1:EVX1:EVX2:GBX1:GBX2:GSX1:GSX2:HESX1:HMX1:HMX3:HOXA1:HOXA2:HOXA3:HOXA4:HOXA5:HOXB1:HOXB2:HOXB3:HOXB4:HOXB5:HOXC4:HOXC5:HOXD1:HOXD3:HOXD4:ISX:LHX2:LHX3:LHX4:LHX6:LHX8:LHX9:LMX1A:LMX1B:MEOX1:MIXL1:MNX1:MSX1:MSX2:NKX1-1:NKX1-2:NOBOX:NOTO:OTP:PDX1:PHOX2A:PHOX2B:PROP1:PRRX1:PRRX2:RAX:RAX2:SEBOX:SHOX…	GTARTKG	40	0.7843	314.4	0.6332	0.0178157
M01927_2.00:DMRT1:DMRT2:DMRT3:DMRTA2:DMRTB1:DMRTC2	AATGTATCAAN	4	0.0784	11.2	0.0226	0.0178704
M11190_2.00:HNF4A:HNF4G:NR2E1	AAGTYAAA	26	0.5098	175	0.3525	0.0179454
M04547_2.00:ZBTB26	NTTTTCTRGATH	5	0.098	16.2	0.0326	0.0179553
M11143_2.00:NR5A1:NR5A2:RORA:RORB:RORC:RXRA:RXRB:RXRG	SYCAAGGYCANRRN	5	0.098	16.2	0.0326	0.0179553
M05023_2.00:CRX:DMBX1:DPRX:GSC:GSC2:OTX1:OTX2:PITX1:PITX2:PITX3:TPRX1	CTAATCCB	9	0.1765	40	0.0806	0.01806
M04063_2.00:SREBF1:SREBF2	RTCACGTGAY	3	0.0588	6.8	0.0137	0.0180644
M03315_2.00:POU3F1	WTATGCWAATTA	3	0.0588	6.8	0.0136	0.0180644
M09265_2.00:ESR1:ESR2:NR1D1:NR1D2:NR1H2:NR1H3:NR1H4:NR2C1:NR2C2:NR2F1:NR2F2:NR2F6:NR4A1:NR4A2:NR4A3:NR5A1:NR5A2:NR6A1:PPARA:PPARD:PPARG:RARA:RARB:RARG:RORA:RORB:RORC:RXRA:RXRB:RXRG:THRA:THRB	AWSTRGGTCARRG	5	0.098	16.3	0.0327	0.0185621
M09327_2.00:ESR1:ESR2:NR1D1:NR1D2:NR1H2:NR1H3:NR1H4:NR2C1:NR2C2:NR2F1:NR2F2:NR2F6:NR4A1:NR4A2:NR4A3:NR5A1:NR5A2:NR6A1:PPARA:PPARD:PPARG:RARA:RARB:RARG:RORA:RORB:RORC:RXRA:RXRB:RXRG:THRA:THRB	AWSTRGGTCARRG	5	0.098	16.3	0.0327	0.0185621
M04232_2.00:XBP1	SRTGACGTCAYS	1	0.0196	0.6	0.0012	0.0186047
M04140_2.00:FERD3L	GTAACAGCTGTYGC	1	0.0196	0.6	0.0012	0.0186047
M04142_2.00:FERD3L	GTAACAGCTGTTGC	1	0.0196	0.6	0.0012	0.0186047
M04703_2.00:E2F7:E2F8	TTTTGGCGGGAAAN	1	0.0196	0.6	0.0012	0.0186047
M04717_2.00:EHF:ELF1:ELF2:ELF3:ELF4:ELF5:ELK1:ELK3:ELK4:ERF:ERG:ETS1:ETS2:ETV1:ETV2:ETV3:ETV3L:ETV4:ETV5:ETV6:ETV7:FEV:FLI1:GABPA:SPDEF	RAYGCGGAAGTG	1	0.0196	0.6	0.0012	0.0186047
M05491_2.00:POU3F1	TAATKANNNBNTAATTA	1	0.0196	0.6	0.0012	0.0186047
M05879_2.00:HNF4A:HNF4G:NR1H4:NR2C1:NR2C2:NR2F1:NR2F2:NR2F6:NR4A1:NR4A2:NR4A3:NR5A1:NR5A2:NR6A1:PPARA:PPARD:PPARG:RARA:RARB:RARG:RORA:RORB:RORC:RXRA:RXRB:RXRG:THRA:THRB	RGGTCAAAGGTCANR	1	0.0196	0.6	0.0012	0.0186047
M08245_2.00:ZNF41	TGGTGSYTTAYTYCC	1	0.0196	0.6	0.0012	0.0186047
M07699_2.00:ZNF766	GGTTTMT	4	0.0784	11.3	0.0227	0.0186447
M11186_2.00:ESR1:ESR2:ESRRA:ESRRB:ESRRG	CAAGGTCA	8	0.1569	33.8	0.0681	0.018828
M06291_2.00:ALX1:ALX3:ALX4:ARX:BARHL1:BARHL2:BARX1:BARX2:BSX:DLX1:DLX2:DLX3:DLX4:DLX5:DLX6:DRGX:EMX1:EMX2:EN1:EN2:ESX1:EVX1:EVX2:GBX1:GBX2:GSX1:GSX2:HESX1:HOXA2:HOXA3:HOXA4:HOXB2:HOXB3:HOXB4:HOXC4:HOXC5:HOXD3:HOXD4:ISX:LBX1:LBX2:LHX1:LHX2:LHX3:LHX4:LHX5:LHX6:LHX8:LHX9:LMX1A:LMX1B:MEOX1:MIXL1:MNX1:MSX1:MSX2:NKX1-1:NKX1-2:NOBOX:NOTO:OTP:PDX1:PHOX2A:PHOX2B:PROP1:PRRX1:PRRX2:RAX:RAX2:SEBOX:SHOX:SHOX2…	TTAATTA	18	0.3529	107	0.2155	0.0191754
M03083_2.00:CRX:DMBX1:DPRX:GSC:GSC2:OTX1:OTX2:PITX1:PITX2:PITX3:TPRX1	NTTAATCCH	10	0.1961	47	0.0947	0.0191758
M04769_2.00:ELF1:ELF2:ELF4:ELK1:ELK3:ELK4:ERF:ERG:ETS1:ETS2:ETV1:ETV2:ETV3:ETV3L:ETV4:ETV5:FEV:FLI1:GABPA	RACCGGAAGTN	4	0.0784	11.4	0.0229	0.0194416
M08737_2.00:NEUROD1:NEUROD2:NEUROD4:NEUROD6	RRCAGATGG	9	0.1765	40.4	0.0814	0.019446
M00674_2.00:CRX:DMBX1:DPRX:GSC:GSC2:OTX1:OTX2:PITX1:PITX2:PITX3:TPRX1	WTAATCCB	11	0.2157	54.1	0.109	0.019792
M08325_2.00:ZNF22	TTTTTTTTT	6	0.1176	22	0.0444	0.0198157
M10101_2.00:HIVEP1:HIVEP2:HIVEP3	AMACCCCAGCTG	5	0.098	16.5	0.0333	0.0198188
M02463_2.00:GMEB1:GMEB2	BBACGYH	27	0.5294	185.4	0.3734	0.0198757
M09062_2.00:ELF1:ELF2:ELF4:ELK1:ELK3:ELK4:ERF:ERG:ETS1:ETS2:ETV1:ETV2:ETV3:ETV3L:ETV4:ETV5:FEV:FLI1:GABPA	VRCAGGAAGKR	16	0.3137	91.4	0.1841	0.0199167
M04307_2.00:BATF:BATF3	GMATGACACG	8	0.1569	34.1	0.0686	0.0200181
M06306_2.00:IRX1:IRX3:IRX6	WTAACA	48	0.9412	413.5	0.8328	0.0201056
M08214_2.00:BORCS8-MEF2B:MEF2A:MEF2B:MEF2C:MEF2D	YTAWWWWTAR	3	0.0588	7	0.014	0.0202989
M02255_2.00:IRF7	GAARCGAAAR	13	0.2549	68.7	0.1384	0.0203296
M00757_2.00:XBP1	NVTGACGTDN	12	0.2353	61.4	0.1237	0.0203376
M03198_2.00:CRX:DMBX1:DPRX:GSC:GSC2:OTX1:OTX2:PITX1:PITX2:PITX3:TPRX1	TTAATCCB	11	0.2157	54.3	0.1093	0.0204038
M02405_2.00:NR1D1:NR1D2:NR1H2:NR1H3:NR1H4:NR2C1:NR2C2:NR2F1:NR2F2:NR2F6:NR4A1:NR5A2:NR6A1:PPARA:PPARD:PPARG:RARA:RARB:RARG:RORA:RORB:RORC:RXRA:RXRB:RXRG:THRB	HGAGGTCANY	7	0.1373	28	0.0564	0.0204231
M01478_2.00:ELF1:ELF2:ELF4:ELK1:ELK3:ELK4:ERF:ERG:ETS1:ETS2:ETV1:ETV2:ETV3:ETV3L:ETV4:ETV5:FEV:FLI1:GABPA	NRCCGGAAGT	7	0.1373	28	0.0563	0.0204231
M01903_2.00:YBX1:YBX2:YBX3	NNNGATRGW	45	0.8824	374.7	0.7545	0.0205591
M11410_2.00:TEAD4	CATTYCW	39	0.7647	305.7	0.6156	0.0207565
M03084_2.00:CRX:DMBX1:DPRX:GSC:GSC2:OTX1:OTX2:PITX1:PITX2:PITX3:TPRX1	TTAATCCC	10	0.1961	47.5	0.0956	0.0208308
M01748_2.00:NEUROG1	ACCATATGKY	6	0.1176	22.2	0.0448	0.0209015
M10177_2.00:GLI1:GLI2:GLI3	TGGGTGGTCB	9	0.1765	40.8	0.0822	0.0209104
M04795_2.00:ELF1:ELF2:ELF4:ELK1:ELK3:ELK4:ERF:ERG:ETS1:ETS2:ETV1:ETV2:ETV3:ETV3L:ETV4:ETV5:FEV:FLI1:GABPA	RACCGGAAGTR	4	0.0784	11.6	0.0234	0.0211045
M10239_2.00:ZNF148	CCCCKCCCCCNC	4	0.0784	11.6	0.0233	0.0211045
M03013_2.00:FOXC1:FOXC2:FOXD1:FOXD2:FOXD3:FOXD4:FOXD4L1:FOXD4L3:FOXD4L4:FOXD4L5:FOXD4L6:FOXE1:FOXF1:FOXF2:FOXG1:FOXI1:FOXI3:FOXK2:FOXL1:FOXL2:FOXP4:FOXS1	AARTAAATAAACA	2	0.0392	3.3	0.0067	0.0211758
M10945_2.00:BORCS8-MEF2B:MEF2A:MEF2B:MEF2C:MEF2D	DDKCTATTTTTRGM	2	0.0392	3.3	0.0066	0.0211758
M07805_2.00:TCF12:TCF3:TCF4	RSAGCAGCTGB	8	0.1569	34.4	0.0692	0.021263
M01721_2.00:MLX	NCACGTGMHH	9	0.1765	40.9	0.0824	0.0212891
M05383_2.00:CRX:DMBX1:DPRX:GSC:GSC2:OTX1:OTX2:PITX1:PITX2:PITX3:TPRX1	STAATCCS	16	0.3137	92	0.1854	0.0212981
M04800_2.00:ELF1:ELF2:ELF4:ELK1:ELK3:ELK4:ERF:ERG:ETS1:ETS2:ETV1:ETV2:ETV3:ETV3L:ETV4:ETV5:FEV:FLI1:GABPA	NRCCGGAWGYR	6	0.1176	22.3	0.0449	0.0214601
M08349_2.00:EGR1:EGR2:EGR3:EGR4	CGCCCCCDC	10	0.1961	47.9	0.0965	0.0222307
M11163_2.00:AR:NR3C1:NR3C2:PGR	AGAACAGVSSNNNNN	10	0.1961	47.9	0.0964	0.0222307
M10491_2.00:ELF1:ELF2:ELF4:ELK1:ELK3:ELK4:ERF:ERG:ETS1:ETS2:ETV1:ETV2:ETV3:ETV3L:ETV4:ETV5:FEV:FLI1:GABPA	CTTCCTG	28	0.549	196.2	0.3951	0.0223636
M09766_2.00:ARID3A:ARID3B:ARID3C	AATTAA	21	0.4118	133.6	0.2691	0.0224343
M00805_2.00:IRF1:IRF2	AAANYGAAAS	19	0.3725	116.8	0.2352	0.022511
M10517_2.00:ELF1:ELF2:ELF4:ELK1:ELK3:ELK4:ERF:ERG:ETS1:ETS2:ETV1:ETV2:ETV3:ETV3L:ETV4:ETV5:FEV:FLI1:GABPA	AGGAAGT	29	0.5686	205.7	0.4144	0.0225116
M05893_2.00:SOX1:SOX10:SOX11:SOX12:SOX13:SOX14:SOX15:SOX17:SOX18:SOX2:SOX21:SOX3:SOX30:SOX4:SOX5:SOX6:SOX7:SOX8:SOX9:SRY	CYATTGTTTT	17	0.3333	100.5	0.2023	0.0225873
M11175_2.00:ESR1:ESR2:NR1D1:NR1D2:NR1H2:NR1H3:NR1H4:NR2C1:NR2C2:NR2F1:NR2F2:NR2F6:NR4A1:NR6A1:PPARA:PPARD:PPARG:RARA:RARB:RARG:RORA:RORB:RORC:RXRA:RXRB:RXRG:THRA	CCMGGAA	22	0.4314	142.3	0.2865	0.0226333
M03125_2.00:BARX1:BARX2:BSX:EMX1:EMX2:EN1:EN2:EVX1:EVX2:GBX1:GBX2:GSX1:GSX2:HMX1:HMX2:HMX3:HOXA1:HOXA2:HOXA3:HOXA4:HOXA5:HOXA6:HOXA7:HOXA9:HOXB1:HOXB2:HOXB3:HOXB4:HOXB5:HOXB6:HOXB7:HOXB8:HOXB9:HOXC4:HOXC5:HOXC6:HOXC8:HOXC9:HOXD1:HOXD3:HOXD4:HOXD8:HOXD9:ISX:MEOX1:MEOX2:MNX1:NKX1-1:NKX1-2:NOTO:OTP:PDX1:VAX1:VAX2:VENTX	NYTAATTANY	8	0.1569	157.8	0.3179	0.0228184
M09956_2.00:ATF1:CREB1:CREM	NVRTGACGTSMV	4	0.0784	11.8	0.0237	0.0228611
M02791_2.00:HEY1:HEY2:HEYL	GRCACGTGYC	2	0.0392	3.4	0.0069	0.0232121
M09437_2.00:TEAD2:TEAD3:TEAD4	CCWGGAATGTGG	2	0.0392	3.4	0.0067	0.0232121
M09532_2.00:ELF1:ELF2:ELF4:ELK1:ELK3:ELK4:ERF:ERG:ETS1:ETS2:ETV1:ETV2:ETV3:ETV3L:ETV4:ETV5:FEV:FLI1:GABPA	ACAGGAAGTG	5	0.098	17	0.0342	0.0232191
M01489_2.00:ELF1:ELF2:ELF4:ELK1:ELK3:ELK4:ERF:ERG:ETS1:ETS2:ETV1:ETV2:ETV3:ETV3L:ETV4:ETV5:FEV:FLI1:GABPA	NRCCGGAART	8	0.1569	34.9	0.0703	0.0234633
M10647_2.00:CRX:DMBX1:DPRX:GSC:GSC2:OTX1:OTX2:PITX1:PITX2:PITX3:TPRX1	YTAATC	23	0.451	151.6	0.3054	0.0237734
M10672_2.00:BARHL1:BARHL2:EMX1:EMX2:HMX1:HMX2:HMX3:HOXA4:HOXB4:HOXC4:HOXD4:LBX2:NKX1-1:NKX1-2:TLX1:TLX2:TLX3:VAX1:VAX2:VENTX	CGGTAAKTGG	6	0.1176	22.7	0.0456	0.023801
M11238_2.00:RELA	GGGRATTTC	6	0.1176	22.7	0.0457	0.023801
M05501_2.00:POU5F1	NATTATGCWAATKARG	1	0.0196	0.7	0.0014	0.023883
M04643_2.00:SCRT1:SCRT2	HGCAACAGGTG	1	0.0196	0.7	0.0014	0.023883
M04655_2.00:SCRT1:SCRT2	HGCAACAGGTG	1	0.0196	0.7	0.0014	0.023883
M05033_2.00:MEIS1:MEIS2:MEIS3:PKNOX1:PKNOX2:TGIF1:TGIF2:TGIF2LX:TGIF2LY	TGACABVTGTCA	1	0.0196	0.7	0.0014	0.023883
M05140_2.00:MEIS1:MEIS2:MEIS3:PKNOX1:PKNOX2:TGIF1:TGIF2	TGACAGCTGTCA	1	0.0196	0.7	0.0014	0.023883
M05206_2.00:MEIS1:MEIS2:MEIS3:PKNOX1:PKNOX2:TGIF1:TGIF2:TGIF2LX:TGIF2LY	TGACAGCTGTCA	1	0.0196	0.7	0.0014	0.023883
M05207_2.00:MEIS1:MEIS2:MEIS3:PKNOX1:PKNOX2:TGIF1:TGIF2:TGIF2LX:TGIF2LY	TGACAGCTGTCA	1	0.0196	0.7	0.0014	0.023883
M05449_2.00:POU2F2	WTATGCAAATK	1	0.0196	0.7	0.0014	0.023883
M05455_2.00:POU1F1	DTATGCAAATKAGB	1	0.0196	0.7	0.0014	0.023883
M05458_2.00:POU1F1	WTATGCAAATKAGN	1	0.0196	0.7	0.0014	0.023883
M05481_2.00:POU3F2	TTATGCWAATGAG	1	0.0196	0.7	0.0014	0.023883
M05490_2.00:POU3F1	TTATGCWAATKAG	1	0.0196	0.7	0.0014	0.023883
M05500_2.00:POU3F4	TTATGCWAATKAG	1	0.0196	0.7	0.0014	0.023883
M05503_2.00:POU5F1	NATTATGCWAATKARG	1	0.0196	0.7	0.0014	0.023883
M09276_2.00:NR1D1:NR1D2:NR2C2:NR2F1:NR2F2:NR2F6:PPARA:PPARD:RARA:RARB:RARG:RORA:RORB:RORC	RGGNMASTGGGTCAGRRRG	1	0.0196	0.7	0.0015	0.023883
M09310_2.00:NR1D1:NR1D2:NR2C2:NR2F1:NR2F2:NR2F6:PPARA:PPARD:RARA:RARB:RARG:RORA:RORB:RORC	RGGNMASTGGGTCAGRRRG	1	0.0196	0.7	0.0015	0.023883
M10307_2.00:ZBTB6	BGGCTCYATCAYC	1	0.0196	0.7	0.0014	0.023883
M10472_2.00:ELF5:SPI1:SPIB:SPIC	NNCHTYYACTTCCTCTTTT	1	0.0196	0.7	0.0014	0.023883
M10832_2.00:POU2F1	TNTATGBTAATT	1	0.0196	0.7	0.0014	0.023883
M09086_2.00:FOXC2:FOXJ3:FOXK2:FOXP1:FOXP2:FOXP3:FOXP4	RTAAACAVA	17	0.3333	101.1	0.2035	0.0240434
M02679_2.00:EHF:ELF1:ELF2:ELF3:ELF4:ELF5:ELK1:ELK3:ELK4:ERF:ERG:ETS1:ETS2:ETV1:ETV2:ETV3:ETV3L:ETV4:ETV5:ETV6:ETV7:FEV:FLI1:GABPA:SPDEF	CCGGAAG	17	0.3333	101.1	0.2036	0.0240434
M10514_2.00:ELF1:ELF2:ELF4:ELK1:ELK3:ELK4:ERF:ERG:ETS1:ETS2:ETV1:ETV2:ETV3:ETV3L:ETV4:ETV5:FEV:FLI1:GABPA	CWTCCKGT	8	0.1569	35.1	0.0708	0.0243886
M00310_2.00:CRX:DMBX1:DPRX:GSC:GSC2:OTX1:OTX2:PITX1:PITX2:PITX3:TPRX1	TTAATCCY	10	0.1961	48.5	0.0976	0.024462
M10228_2.00:KLF10:KLF11	GGSGGTGBAV	24	0.4706	160.9	0.324	0.0246616
M09865_2.00:ARNT:ARNT2	YRCGTGSS	10	0.1961	48.6	0.0978	0.0248497
M00758_2.00:ATF3:JDP2	BGATGACGN	14	0.2745	78	0.1572	0.0253784
M01983_2.00:FOXA1:FOXA2:FOXA3:FOXB1:FOXB2	TGTTTACATA	7	0.1373	29	0.0584	0.0254996
M10654_2.00:HOXA13:HOXB13:HOXC13:HOXD13	AAATAAAMC	14	0.2745	78.1	0.1573	0.0256803
M02404_2.00:ESR1:ESR2:NR1D1:NR1D2:NR1H2:NR1H3:NR1H4:NR2C1:NR2C2:NR2F1:NR2F2:NR2F6:NR4A1:NR4A2:NR4A3:NR5A1:NR5A2:NR6A1:PPARA:PPARD:PPARG:RARA:RARB:RARG:RORA:RORB:RORC:RXRA:RXRB:RXRG:THRA:THRB	NGAGGTCANN	8	0.1569	35.4	0.0713	0.0258261
M10299_2.00:SP1:SP3:SP4:SP5:SP8:SP9	GGGGCGGGGC	5	0.098	17.4	0.0351	0.026215
M11318_2.00:LEF1:TCF7:TCF7L1:TCF7L2	CCTTTGAA	4	0.0784	106.1	0.2136	0.0262816
M10144_2.00:YY1	NCCGCCATYTT	8	0.1569	35.5	0.0714	0.0263187
M06510_2.00:ALX1:ALX3:ALX4:ARX:BARHL1:BARHL2:DRGX:ESX1:EVX1:EVX2:GBX1:GBX2:HESX1:LBX1:LBX2:MEOX1:MEOX2:MIXL1:MSX1:MSX2:PHOX2A:PHOX2B:PROP1:PRRX1:PRRX2:RAX:RAX2:SHOX:SHOX2:TLX1:TLX3:UNCX:VSX1:VSX2	TAAYTA	16	0.3137	242.9	0.4892	0.0264043
M06418_2.00:NR2C1:NR2F1:NR2F2:NR2F6:NR4A1:NR5A1:NR5A2:PPARD:PPARG:RARA:RARB:RARG:RORA:RORB:RORC:RXRA:RXRB:RXRG	AAGGTCA	3	0.0588	7.5	0.015	0.0266493
M09046_2.00:ELF1:ELF2:ELF4:ELK1:ELK3:ELK4:ERF:ERG:ETS1:ETS2:ETV1:ETV2:ETV3:ETV3L:ETV4:ETV5:FEV:FLI1:GABPA	GRCCGGAAGTG	4	0.0784	12.2	0.0245	0.0266634
M10166_2.00:SP1:SP3:SP4:SP8:SP9	GCCCCGCCCCS	5	0.098	17.5	0.0353	0.0270034
M00550_2.00:POU3F4	HTAATKARNN	25	0.4902	171.1	0.3446	0.0271616
M09238_2.00:IRF7	GAAASYGAAA	8	0.1569	35.7	0.0718	0.0273244
M09244_2.00:IRF7	GAAASYGAAA	8	0.1569	35.7	0.0718	0.0273244
M10187_2.00:BCL11A:BCL11B	GGAAGTGAA	15	0.2941	86.4	0.1741	0.0273399
M06215_2.00:ALX1:ALX3:ALX4:ARX:DRGX:EMX1:EMX2:EN1:EN2:ESX1:GBX1:GBX2:HESX1:ISX:LHX1:LHX2:LHX3:LHX4:LHX5:LHX6:LHX8:LHX9:LMX1A:LMX1B:MIXL1:MSX1:MSX2:NOBOX:NOTO:OTP:PDX1:PHOX2A:PHOX2B:PROP1:PRRX1:PRRX2:RAX:RAX2:SEBOX:SHOX:SHOX2:UNCX:VAX1:VAX2:VSX1:VSX2:ZFHX2	YAATHA	38	0.7451	299.1	0.6023	0.0274132
M02424_2.00:NR2C1:NR2C2:NR2F1:NR2F2:NR2F6:NR4A1:NR4A2:NR4A3:NR5A2:NR6A1:PPARA:PPARD:PPARG:RARA:RARB:RARG:RORA:RORB:RORC:RXRA:RXRB:RXRG:THRA:THRB	ARAGGTCAN	6	0.1176	23.3	0.0469	0.0276427
M04394_2.00:SNAI2	TGCACCTGTY	4	0.0784	12.3	0.0248	0.0276756
M04091_2.00:HES1:HES4	CVCACGYRCC	10	0.1961	49.3	0.0993	0.027693
M10499_2.00:ELF1:ELF2:ELF4:ELK1:ELK3:ELK4:ERF:ERG:ETS1:ETS2:ETV1:ETV2:ETV3:ETV3L:ETV4:ETV5:FEV:FLI1:GABPA	RCAGGAAGTGVKTGS	3	0.0588	7.6	0.0153	0.028054
M10522_2.00:FOXP3	ATAAACAA	2	0.0392	77.2	0.1556	0.0282918
M09063_2.00:ELF1:ELF2:ELF4:ELK1:ELK3:ELK4:ERF:ERG:ETS1:ETS2:ETV1:ETV2:ETV3:ETV3L:ETV4:ETV5:FEV:FLI1:GABPA	RRGSAGGAAGTGRR	6	0.1176	23.4	0.0472	0.0283228
M07966_2.00:GATA1:GATA2:GATA3:GATA4:GATA5:GATA6	DSAGATAAGAA	8	0.1569	35.9	0.0723	0.0283577
M11142_2.00:NR5A1:NR5A2:RORA:RORB:RORC:RXRA:RXRB:RXRG	TGRCCTTGA	10	0.1961	49.5	0.0997	0.0285481
M10648_2.00:CRX:DMBX1:DPRX:GSC:GSC2:OTX1:OTX2:PITX1:PITX2:PITX3:TPRX1	NYTAATCCC	11	0.2157	56.8	0.1143	0.0293281
M10280_2.00:EGR1:EGR2:EGR3:EGR4	GTGGGT	25	0.4902	172.2	0.3467	0.0295862
M01718_2.00:TWIST1:TWIST2	MACATATGGN	4	0.0784	12.5	0.0253	0.0297752
M09545_2.00:FOXA1:FOXA2:FOXA3:FOXB1	WAAGTAAACA	4	0.0784	12.5	0.0252	0.0297752
M03977_2.00:SOX1:SOX10:SOX11:SOX12:SOX13:SOX14:SOX15:SOX17:SOX18:SOX2:SOX21:SOX3:SOX30:SOX4:SOX5:SOX6:SOX7:SOX8:SOX9:SRY	ACAATAVCATTGH	1	0.0196	0.8	0.0016	0.0298596
M05538_2.00:IRF5	VCGAAACCGAAACT	1	0.0196	0.8	0.0017	0.0298596
M07948_2.00:EHF:ELF1:ELF2:ELF3:ELF4:ELF5:ELK1:ELK3:ELK4:ERF:ERG:ETS1:ETS2:ETV1:ETV2:ETV3:ETV3L:ETV4:ETV5:ETV6:ETV7:FEV:FLI1:GABPA:SPDEF	GAACCCGGAAGTGG	1	0.0196	0.8	0.0017	0.0298596
M08295_2.00:ZNF85	VTGCTGKAATCTCMN	1	0.0196	0.8	0.0015	0.0298596
M09083_2.00:FOXC1:FOXC2:FOXD1:FOXD2:FOXD3:FOXD4:FOXD4L1:FOXD4L3:FOXD4L4:FOXD4L5:FOXD4L6:FOXE1:FOXF1:FOXF2:FOXG1:FOXI1:FOXI3:FOXK2:FOXL1:FOXL2:FOXP4:FOXS1	CTTAAGTAAACAAHG	1	0.0196	0.8	0.0017	0.0298596
M09111_2.00:FOXC1:FOXC2:FOXD1:FOXD2:FOXD3:FOXD4:FOXD4L1:FOXD4L3:FOXD4L4:FOXD4L5:FOXD4L6:FOXE1:FOXF1:FOXF2:FOXG1:FOXI1:FOXI3:FOXK2:FOXL1:FOXL2:FOXP4:FOXS1	CTTAAGTAAACAAHG	1	0.0196	0.8	0.0017	0.0298596
M03299_2.00:POU2F2	HATGMATATKCAWA	2	0.0392	3.7	0.0075	0.0300038
M11129_2.00:ESR1:ESR2:ESRRA:ESRRB:ESRRG	TCAAGGTCACSS	2	0.0392	3.7	0.0074	0.0300038
M05017_2.00:BARHL1:BARHL2:BARX1:BARX2:BSX:DLX1:DLX2:DLX3:DLX4:DLX5:DLX6:EVX1:EVX2:GBX1:GBX2:HMX1:HMX2:HMX3:HOXA1:HOXA2:HOXA3:HOXB1:HOXB2:HOXB3:HOXD1:HOXD3:MEOX1:MEOX2:MNX1:MSX1:MSX2:NANOG:NANOGP8:PDX1:VENTX	TTAAKTGB	18	0.3529	261.2	0.526	0.0301397
M10302_2.00:IKZF1:IKZF2:IKZF3	VWTTGGGAAWNC	11	0.2157	57	0.1147	0.0301511
M02989_2.00:EHF:ELF1:ELF2:ELF3:ELF4:ELF5:ETV6:ETV7:SPI1:SPIC	ACCCGGAAGTD	5	0.098	17.9	0.0361	0.0303193
M01789_2.00:CEBPD	TTDCGCAAT	4	0.0784	103.8	0.2091	0.0306212
M10183_2.00:BCL6	GKTTCTAGGW	0	0	43.1	0.0868	0.0307175
M04214_2.00:TCF12:TCF3:TCF4	VCACCTGC	12	0.2353	64.5	0.1299	0.0308331
M08273_2.00:ZNF200	RCTTCCGGYBBS	4	0.0784	12.6	0.0254	0.0308632
M03736_2.00:FOXC1:FOXC2:FOXD1:FOXD2:FOXD3:FOXD4:FOXD4L1:FOXD4L3:FOXD4L4:FOXD4L5:FOXD4L6:FOXE1:FOXG1:FOXI1:FOXI2:FOXI3:FOXJ3:FOXK2:FOXL1:FOXL2:FOXS1	WATRTAAACAAA	5	0.098	18	0.0363	0.0311894
M01967_2.00:E2F2:E2F3	NTGGCGGGNH	14	0.2745	79.8	0.1607	0.0312482
M03011_2.00:EHF:ELF1:ELF2:ELF3:ELF4:ELF5:ETV6:ETV7:SPI1:SPIC	ACCCGGAAGTD	7	0.1373	30	0.0604	0.0314236
M01738_2.00:BHLHE40:BHLHE41	KCACGTGN	22	0.4314	146.2	0.2944	0.0315158
M08061_2.00:MYF5:MYF6:MYOD1:MYOG	RACAGCTGSNS	7	0.1373	30.1	0.0605	0.0320652
M04197_2.00:BHLHA15	AACAGCTGTT	5	0.098	18.1	0.0365	0.0320762
M00524_2.00:BARHL1:BARHL2:BSX:DLX2:EMX1:EMX2:EN1:EN2:GBX1:GBX2:GSX1:GSX2:HMX1:HMX2:HMX3:HOXA3:HOXA4:HOXA5:HOXB3:HOXB4:HOXB5:HOXC4:HOXC5:HOXD3:HOXD4:LBX2:MEOX1:MEOX2:MNX1:MSX1:MSX2:NANOG:NANOGP8:NKX1-1:NKX1-2:PDX1:TLX1:TLX2:TLX3:VAX1:VAX2:VENTX	TTAATTGNBN	6	0.1176	128.5	0.2588	0.0321808
M04401_2.00:KLF1:KLF12:KLF2:KLF3:KLF4:KLF5:KLF6:KLF7	BGCCACGCCCH	2	0.0392	3.8	0.0076	0.0324968
M07727_2.00:ZNF460	CGCCGCCTCCCC	2	0.0392	3.8	0.0076	0.0324968
M08160_2.00:PAX1:PAX2:PAX3:PAX5:PAX6:PAX7:PAX8:PAX9	RAGCGTGACCNN	2	0.0392	3.8	0.0077	0.0324968
M04259_2.00:ATF1:CREB1:CREM	NGTGACGTA	3	0.0588	7.9	0.0158	0.0325439
M04694_2.00:DMRTA1	AATGTAACAATT	3	0.0588	7.9	0.016	0.0325439
M08458_2.00:SRF	TTCCYAATTRGG	3	0.0588	7.9	0.0159	0.0325439
M09052_2.00:ELF1:ELF2:ELF4:ELK1:ELK3:ELK4:ERF:ERG:ETS1:ETS2:ETV1:ETV2:ETV3:ETV3L:ETV4:ETV5:FEV:FLI1:GABPA	RGRCAGGAAGTGG	3	0.0588	7.9	0.0158	0.0325439
M08888_2.00:ZNF384	SCGRBTTTTTCC	1	0.0196	59.6	0.1201	0.0328936
M09599_2.00:BORCS8-MEF2B:MEF2A:MEF2B:MEF2C:MEF2D	CYAAAAATAG	5	0.098	18.2	0.0366	0.0329798
M03590_2.00:ARID3A:ARID3B:ARID3C	HRATTAATYD	0	0	42	0.0846	0.0331138
M01671_2.00:HMGA1:HMGA2	NNRDWAAWT	43	0.8431	358	0.721	0.0332518
M08607_2.00:CIC:SOX1:SOX10:SOX11:SOX12:SOX13:SOX14:SOX15:SOX17:SOX18:SOX2:SOX21:SOX3:SOX4:SOX5:SOX6:SOX7:SOX8:SOX9:SRY	BTATTGTB	7	0.1373	140.1	0.2821	0.0333477
M07738_2.00:ZNF649	TTATAT	6	0.1176	24.1	0.0485	0.0334124
M08770_2.00:NEUROD1:NEUROD2:NEUROD4:NEUROD6	RRCAGATGGY	6	0.1176	24.1	0.0485	0.0334124
M06246_2.00:PBX1:PBX2:PBX3:PBX4	NTTTGACA	13	0.2549	207.7	0.4183	0.0337046
M02460_2.00:GMEB1:GMEB2	NBACGTMNN	18	0.3529	112.8	0.2271	0.0338516
M08731_2.00:TCF12:TCF3:TCF4	CACAGCTGCH	11	0.2157	57.9	0.1166	0.0340691
M02260_2.00:IRF5:IRF6	RCCGAAACYN	9	0.1765	43.7	0.0881	0.0341044
M00440_2.00:CRX:DMBX1:DPRX:GSC:GSC2:OTX1:OTX2:PITX1:PITX2:PITX3:TPRX1	YTAATCCY	12	0.2353	65.4	0.1317	0.0345338
M10421_2.00:SATB1:SATB2	WTTTAT	35	0.6863	271.3	0.5463	0.0348225
M04393_2.00:SNAI2	TGCACCTGTY	5	0.098	18.4	0.0371	0.0348381
M03067_2.00:GCM1:GCM2	BATGCGGGTA	2	0.0392	3.9	0.0079	0.0351045
M01752_2.00:USF2	MMCACGTGAY	2	0.0392	3.9	0.0078	0.0351045
M09846_2.00:MYCN	YMCCACGTGYMN	2	0.0392	3.9	0.0078	0.0351045
M02793_2.00:HEY1	GRCACGTGCC	2	0.0392	3.9	0.0078	0.0351045
M00778_2.00:EGR1:EGR2:EGR3:EGR4	CGCCCACGCA	2	0.0392	3.9	0.0079	0.0351045
M08798_2.00:CEBPG	RKMTGATGCAAT	2	0.0392	3.9	0.0078	0.0351045
M08964_2.00:KLF1:KLF12:KLF2:KLF3:KLF4:KLF5:KLF6:KLF7	GCCMCACCCWCTYCM	2	0.0392	3.9	0.0078	0.0351045
M00175_2.00:IRF4:IRF8	NWNCGAAACY	17	0.3333	105	0.2115	0.0354051
M04767_2.00:ELF1:ELF2:ELF4:ELK1:ELK3:ELK4:ERF:ERG:ETS1:ETS2:ETV1:ETV2:ETV3:ETV3L:ETV4:ETV5:FEV:FLI1:GABPA	GACCGGAAGTV	4	0.0784	13	0.0262	0.0354734
M01105_2.00:HMGA1:HMGA2	WNWRWAAWW	33	0.6471	251.3	0.5061	0.0355828
M01677_2.00:HMGA1:HMGA2	MNDDDAAT	46	0.902	395.6	0.7966	0.035673
M00186_2.00:RFX1:RFX2:RFX3:RFX4:RFX6	GTTGCYADGS	13	0.2549	73.3	0.1476	0.0358864
M01103_2.00:HMGA1:HMGA2	NNWATATWAATW	9	0.1765	44.1	0.0889	0.0363111
M06502_2.00:CRX:DMBX1:DPRX:GSC:GSC2:OTX1:OTX2:PITX1:PITX2:PITX3:TPRX1	TAATCC	11	0.2157	58.4	0.1176	0.0364024
M09517_2.00:ZFX:ZFY	CYAGGCCT	11	0.2157	58.4	0.1176	0.0364024
M08756_2.00:USF1:USF2	GGGTCACGTGRCC	1	0.0196	0.9	0.0018	0.0365077
M07823_2.00:ATF3:JDP2	GGTCACGTGAC	1	0.0196	0.9	0.0018	0.0365077
M04551_2.00:KLF17	CACCACGCACCCMTT	1	0.0196	0.9	0.0018	0.0365077
M07788_2.00:USF2	GGTCACGTGRCSV	1	0.0196	0.9	0.0018	0.0365077
M07999_2.00:RELA	AGGGRMTTTCCMVR	1	0.0196	0.9	0.0019	0.0365077
M11105_2.00:HNF4A:HNF4G:NR2E1:NR2F1:NR2F2:NR2F6:NR6A1:RXRB:RXRG	GRGGDCAAAGGTCAB	1	0.0196	0.9	0.0018	0.0365077
M07582_2.00:ZNF557	TCCCTG	25	0.4902	175	0.3523	0.0365626
M01475_2.00:ELF5:SPI1:SPIB:SPIC	ADGVGGAAGT	18	0.3529	113.7	0.229	0.0367583
M00333_2.00:HOXA3:HOXA4:HOXA5:HOXA6:HOXA7:HOXB3:HOXB4:HOXB5:HOXB6:HOXB7:HOXB8:HOXC4:HOXC5:HOXC6:HOXC8:HOXD3:HOXD4:HOXD8:PDX1	NTATATATTW	7	0.1373	30.8	0.0621	0.0368164
M00753_2.00:TCF12:TCF3:TCF4	VCACCTGBN	16	0.3137	97.3	0.196	0.0370543
M02259_2.00:IRF5:IRF6	NAYCGAWACY	11	0.2157	58.6	0.118	0.037368
M07790_2.00:MXI1	VVAVCCACGTG	3	0.0588	8.2	0.0165	0.0374539
M05278_2.00:BARX1:BARX2:BSX:EMX1:EMX2:EN1:EN2:EVX1:EVX2:GBX1:GBX2:GSX1:GSX2:HMX1:HMX2:HMX3:HOXA1:HOXA2:HOXA3:HOXA4:HOXA5:HOXA6:HOXA7:HOXB1:HOXB2:HOXB3:HOXB4:HOXB5:HOXB6:HOXB7:HOXB8:HOXC4:HOXC5:HOXC6:HOXD1:HOXD3:HOXD4:HOXD8:ISX:MEOX1:MEOX2:MNX1:NKX1-1:NKX1-2:NOTO:OTP:PDX1:TLX2:VAX1:VAX2:VENTX	YTAATGAY	2	0.0392	73	0.147	0.0375936
M00125_2.00:ATF3:JDP2	DRTGACGYVN	14	0.2745	81.5	0.1641	0.037696
M10171_2.00:GLIS3	CCTGCTGT	17	0.3333	105.7	0.2129	0.0378246
M09418_2.00:STAT6	SAKTTCTBWGGAAR	2	0.0392	4	0.0081	0.0378268
M09986_2.00:HLF:TEF	GTTACRTAAT	2	0.0392	4	0.0081	0.0378268
M07979_2.00:BORCS8-MEF2B:MEF2A:MEF2B:MEF2C:MEF2D	DDKCYAAAAATAGMH	2	0.0392	4	0.008	0.0378268
M07980_2.00:BORCS8-MEF2B:MEF2A:MEF2B:MEF2C:MEF2D	DDKCYAAAAATAGMH	2	0.0392	4	0.008	0.0378268
M08791_2.00:ATF1:CREB1:CREM	TGACGTCAYYN	2	0.0392	4	0.008	0.0378268
M08824_2.00:ATF1:CREB1:CREM	TGACGTCAYYN	2	0.0392	4	0.008	0.0378268
M06435_2.00:NR2C1:NR2C2:NR2F1:NR2F2:NR2F6:NR4A1:NR4A2:NR4A3:NR5A1:NR5A2:NR6A1:PPARA:PPARD:PPARG:RARA:RARB:RARG:RORA:RORB:RORC:RXRA:RXRB:RXRG:THRA:THRB	AAGGTCA	10	0.1961	51.5	0.1037	0.0382085
M03177_2.00:ISL1:ISL2:NOTO:SHOX:SHOX2:VSX1	TTAAGTGC	15	0.2941	89.6	0.1804	0.0384036
M05768_2.00:SOX1:SOX10:SOX11:SOX12:SOX13:SOX14:SOX15:SOX17:SOX18:SOX2:SOX21:SOX3:SOX30:SOX4:SOX5:SOX6:SOX7:SOX8:SOX9:SRY	AGAACAATRG	1	0.0196	57	0.1149	0.0393015
M06300_2.00:ALX1:ALX3:ALX4:ARX:BARHL1:BARHL2:DRGX:ESX1:EVX1:EVX2:GBX1:GBX2:HESX1:LBX1:LBX2:MEOX1:MEOX2:MIXL1:MSX1:MSX2:PHOX2A:PHOX2B:PROP1:PRRX1:PRRX2:RAX:RAX2:SHOX:SHOX2:TLX1:TLX3:UNCX:VSX1:VSX2	TTAATKA	8	0.1569	149.2	0.3005	0.0396663
M08211_2.00:BARX1:BARX2:BSX:EMX1:EMX2:EN1:EN2:EVX1:EVX2:GBX1:GBX2:GSX1:GSX2:HMX1:HMX2:HMX3:HOXA1:HOXA2:HOXA3:HOXA4:HOXA5:HOXA7:HOXB1:HOXB2:HOXB3:HOXB4:HOXB5:HOXB7:HOXC4:HOXC5:HOXD1:HOXD3:HOXD4:MEOX1:MEOX2:MNX1:NANOG:NANOGP8:NKX1-1:NKX1-2:NOTO:OTP:PDX1:TLX2:VAX1:VAX2:VENTX	GATTGATG	0	0	39.2	0.0789	0.0400802
M09171_2.00:NKX2-1:NKX2-2:NKX2-3:NKX2-4:NKX2-5:NKX2-6:NKX2-8	TBTTGAGTGG	2	0.0392	72	0.1451	0.0402032
M09496_2.00:ATF4	MTGATGCAAT	2	0.0392	4.1	0.0083	0.0406634
M08866_2.00:SALL4	CCCACCCHCC	16	0.3137	98.3	0.1979	0.0408353
M08979_2.00:SALL4	CCCACCCHCC	16	0.3137	98.3	0.1979	0.0408353
M10727_2.00:CRX:DMBX1:DPRX:GSC:GSC2:OTX1:OTX2:PITX1:PITX2:PITX3:TPRX1	YTAATCCC	10	0.1961	52	0.1047	0.0409556
M01937_2.00:DMRT1:DMRT2:DMRT3:DMRTA2:DMRTB1:DMRTC2	WWTGTWDC	37	0.7255	294.9	0.5939	0.041362
M11393_2.00:TBP:TBPL2	THTTTATAT	11	0.2157	59.4	0.1196	0.0414198
M00308_2.00:ALX1:ALX3:ALX4:ARX:DRGX:EMX1:EMX2:EN1:EN2:ESX1:EVX1:EVX2:GBX1:GBX2:HESX1:HOXA2:HOXB2:ISX:LBX1:LBX2:LHX2:LHX3:LHX4:LHX9:LMX1A:LMX1B:MEOX2:MIXL1:MNX1:MSX1:MSX2:NKX1-1:NKX1-2:OTP:PHOX2A:PHOX2B:PROP1:PRRX1:PRRX2:RAX:RAX2:SEBOX:SHOX:SHOX2:UNCX:VSX1:VSX2	YATATATAN	10	0.1961	52.1	0.1049	0.0415217
M04970_2.00:BARX1:BARX2:BSX:EMX1:EMX2:EN1:EN2:EVX1:EVX2:GBX1:GBX2:GSX1:GSX2:HMX1:HMX2:HMX3:HOXA1:HOXA2:HOXA3:HOXA4:HOXA5:HOXA6:HOXA7:HOXA9:HOXB1:HOXB2:HOXB3:HOXB4:HOXB5:HOXB6:HOXB7:HOXB8:HOXB9:HOXC4:HOXC5:HOXC6:HOXC8:HOXC9:HOXD1:HOXD3:HOXD4:HOXD8:HOXD9:ISX:MEOX1:MEOX2:MNX1:NKX1-1:NKX1-2:NOTO:OTP:PDX1:VAX1:VAX2:VENTX	TTAATGAY	2	0.0392	71.4	0.1438	0.0418508
M04709_2.00:ELF1:ELF2:ELF4:ELK1:ELK3:ELK4:ERF:ERG:ETS1:ETS2:ETV1:ETV2:ETV3:ETV3L:ETV4:ETV5:FEV:FLI1:GABPA	VRCMGGAAGTR	13	0.2549	74.7	0.1504	0.042052
M05053_2.00:BARX1:BARX2:BSX:EMX1:EMX2:EN1:EN2:EVX1:EVX2:GBX1:GBX2:GSX1:GSX2:HMX1:HMX2:HMX3:HOXA1:HOXA2:HOXA3:HOXA4:HOXA5:HOXA6:HOXA7:HOXA9:HOXB1:HOXB2:HOXB3:HOXB4:HOXB5:HOXB6:HOXB7:HOXB8:HOXB9:HOXC4:HOXC5:HOXC6:HOXC8:HOXC9:HOXD1:HOXD3:HOXD4:HOXD8:HOXD9:ISX:MEOX1:MEOX2:MNX1:NKX1-1:NKX1-2:NOTO:OTP:PDX1:VAX1:VAX2:VENTX	YTAATGAY	2	0.0392	71.3	0.1437	0.0421315
M10272_2.00:ZNF354C	CCACS	43	0.8431	361.8	0.7287	0.0422099
M01497_2.00:MAX	NCACATGBH	17	0.3333	106.9	0.2153	0.0422669
M00483_2.00:SIX3:SIX6	NYGATAC	41	0.8039	338.9	0.6824	0.0423275
M10455_2.00:E2F1:E2F2:E2F3:E2F4:E2F5:E2F6	GGCGGGV	11	0.2157	59.6	0.1199	0.042481
M02185_2.00:MEIS1:MEIS2:MEIS3:PKNOX1:PKNOX2:TGIF1:TGIF2	NTGACAGNT	21	0.4118	141.2	0.2843	0.0427517
M06270_2.00:ISL1:ISL2:NOTO:SHOX:SHOX2:VSX1	CTTAATTG	3	0.0588	85.2	0.1716	0.0429045
M03111_2.00:CRX:DMBX1:DPRX:GSC:GSC2:OTX1:OTX2:PITX1:PITX2:PITX3:TPRX1	NYTAATCCC	8	0.1569	38.3	0.077	0.0430472
M07562_2.00:ZKSCAN2:ZSCAN29	RAAAAAAAC	18	0.3529	115.5	0.2326	0.0431517
M07630_2.00:ZNF561	TTTCTGC	10	0.1961	52.4	0.1054	0.0432539
M08062_2.00:TCF12:TCF3:TCF4	RACAGCTGSNS	6	0.1176	25.3	0.051	0.0435416
M08820_2.00:ATF1:CREB1:CREM	VTGACGTCAS	2	0.0392	4.2	0.0085	0.0436139
M03240_2.00:POU5F1B	WTGCATATTCAT	2	0.0392	4.2	0.0085	0.0436139
M03307_2.00:POU2F3	ATGAATATKCAW	2	0.0392	4.2	0.0085	0.0436139
M07591_2.00:ZIM3	RGSTTTCTGTTK	2	0.0392	4.2	0.0085	0.0436139
M06086_2.00:SCRT1:SCRT2	GHGCAACAGGTGG	1	0.0196	1	0.0021	0.0437939
M07753_2.00:ZNF805	KGYRTTCCTTGGCTTGTG	1	0.0196	1	0.002	0.0437939
M08271_2.00:ZKSCAN2:ZSCAN29	CGTCTACACNGN	1	0.0196	1	0.0021	0.0437939
M08727_2.00:MYCN	SCCCACGTGGCC	1	0.0196	1	0.0021	0.0437939
M10098_2.00:ZFX:ZFY	SSSCAGGCCKCGGCSS	1	0.0196	1	0.002	0.0437939
M04723_2.00:EHF:ELF1:ELF2:ELF3:ELF4:ELF5:ELK1:ELK3:ELK4:ERF:ERG:ETS1:ETS2:ETV1:ETV2:ETV3:ETV3L:ETV4:ETV5:ETV6:ETV7:FEV:FLI1:GABPA:SPDEF	RAYGCGGAAGTG	1	0.0196	1	0.002	0.0437939
M05651_2.00:ESR1:ESR2:NR1D1:NR1D2:NR1H2:NR1H3:NR1H4:NR2C1:NR2C2:NR2F1:NR2F2:NR2F6:NR4A1:NR4A2:NR4A3:NR5A2:NR6A1:PPARA:PPARD:PPARG:RARA:RARB:RARG:RORA:RORB:RORC:RXRA:RXRB:RXRG	RAGGTCAAAAGGTCAN	1	0.0196	1	0.0019	0.0437939
M00056_2.00:ALX1:ALX3:ALX4:ARX:DRGX:EN1:EN2:ESX1:GBX1:GBX2:HESX1:ISX:MIXL1:MSX1:MSX2:NOBOX:OTP:PHOX2A:PHOX2B:PROP1:PRRX1:PRRX2:RAX:RAX2:SEBOX:SHOX:SHOX2:UNCX:VSX1:VSX2	TAATAAAT	10	0.1961	52.5	0.1058	0.0438427
M01688_2.00:HMGA1:HMGA2	AWWWAWTW	35	0.6863	275	0.5539	0.0440263
M01693_2.00:HMGA1:HMGA2	AAATATTTAN	10	0.1961	52.6	0.1059	0.0444373
M03082_2.00:CRX:DMBX1:DPRX:GSC:GSC2:OTX1:OTX2:PITX1:PITX2:PITX3:TPRX1	NYTAATCCC	8	0.1569	38.5	0.0775	0.0444732
M00983_2.00:BCL11A	CTHCGGCCAN	3	0.0588	84.6	0.1705	0.0446216
M08358_2.00:ZNF467	CCCTCCCCCYCC	3	0.0588	8.6	0.0173	0.0446638
M09358_2.00:NFKB1:NFKB2	GGGAATTTCCC	3	0.0588	8.6	0.0173	0.0446638
M10286_2.00:PLAG1	GGGGCHNHAGAGGGGG	3	0.0588	8.6	0.0173	0.0446638
M00297_2.00:HOXA13:HOXC13:HOXD13	DTTTATAHBN	18	0.3529	115.9	0.2333	0.0446823
M08741_2.00:SREBF1:SREBF2	CMTCACCCCACSB	5	0.098	19.4	0.039	0.0451765
M08752_2.00:SREBF1:SREBF2	CMTCACCCCACSB	5	0.098	19.4	0.039	0.0451765
M10178_2.00:GLI1:GLI2:GLI3	VGACCMCCCAV	8	0.1569	38.6	0.0778	0.0451984
M08236_2.00:MZF1	CCATTTT	1	0.0196	54.8	0.1104	0.0456592
M02093_2.00:ZHX1	HYACKBNN	30	0.5882	225.5	0.4542	0.0457959
M09806_2.00:TFAP4	CWCAGCTGGT	8	0.1569	38.7	0.078	0.0459318
M04443_2.00:SNAI1	TGCACCTGYT	4	0.0784	13.8	0.0277	0.0459678
M08224_2.00:ESR1:ESR2:HNF4A:HNF4G:NR1D1:NR1D2:NR1H2:NR1H3:NR1H4:NR2C1:NR2C2:NR2F1:NR2F2:NR2F6:NR4A1:NR4A2:NR4A3:NR5A2:NR6A1:PPARA:PPARD:PPARG:RARA:RARB:RARG:RORA:RORB:RORC:RXRA:RXRB:RXRG:THRA:THRB	GGTCAAAGGT	4	0.0784	13.8	0.0278	0.0459678
M02797_2.00:NHLH1:NHLH2	MGCAGCTGCG	3	0.0588	8.7	0.0175	0.0465858
M04719_2.00:EHF:ELF1:ELF2:ELF3:ELF4:ELF5:ELK1:ELK3:ELK4:ERF:ERG:ETS1:ETS2:ETV1:ETV2:ETV3:ETV3L:ETV4:ETV5:ETV6:ETV7:FEV:FLI1:GABPA:SPDEF	RAYGCGGAAGTR	3	0.0588	8.7	0.0176	0.0465858
M04689_2.00:DMRT1:DMRT2:DMRT3:DMRTA2:DMRTC2	AATGTAKCAATT	2	0.0392	4.3	0.0087	0.0466775
M05450_2.00:POU2F2	TTGCATAATTAG	2	0.0392	4.3	0.0086	0.0466775
M09205_2.00:PBX1:PBX2:PBX3:PBX4	YTYTGATTGGCTGG	2	0.0392	4.3	0.0086	0.0466775
M10253_2.00:SP2	GNGGGGGGCGGGGCS	2	0.0392	4.3	0.0087	0.0466775
M05358_2.00:SIX3:SIX6	VSGTATCRYN	10	0.1961	53	0.1068	0.0468735
M04123_2.00:MYF5:MYOD1:MYOG	BAACAGCTGTCR	4	0.0784	13.9	0.028	0.0474017
M02991_2.00:ELF1:ERF:ETV6	MGCGGAAGTG	4	0.0784	13.9	0.0279	0.0474017
M08762_2.00:TCF12:TCF3:TCF4	CCCACCTGCY	8	0.1569	38.9	0.0783	0.0474234
M09584_2.00:CRX:DMBX1:DPRX:GSC:GSC2:OTX1:OTX2:PITX1:PITX2:PITX3:TPRX1	YTAATCCY	12	0.2353	68.1	0.1372	0.0476319
M09997_2.00:CEBPA:CEBPB:CEBPE	DATTGCMHAAB	18	0.3529	116.7	0.235	0.0478684
M09989_2.00:FOS:FOSB:FOSL1:FOSL2	TGACTCAD	4	0.0784	96.9	0.1951	0.0479309
M10695_2.00:NKX2-1:NKX2-2:NKX2-3:NKX2-4:NKX2-5:NKX2-6:NKX2-8	CTTGAGD	30	0.5882	367.2	0.7395	0.0484635
M03250_2.00:CRX:DMBX1:DPRX:GSC:GSC2:OTX1:OTX2:PITX1:PITX2:PITX3:TPRX1	HTAATCCB	11	0.2157	60.7	0.1223	0.0486748
M10621_2.00:GTF2I	VAGGAAGTGA	17	0.3333	108.5	0.2185	0.0487997
M01488_2.00:ELF1:ELF2:ELF4:SPDEF	NAVCCGGATN	16	0.3137	100.2	0.2019	0.0488223
M06518_2.00:IRX2:IRX4:IRX5	WAACA	45	0.8824	388.1	0.7817	0.0488506
M00994_2.00:CEBPA:CEBPB:CEBPE	TTDCGCAA	4	0.0784	14	0.0281	0.0488631
M00997_2.00:CEBPG	NTTACGCAA	4	0.0784	14	0.0281	0.0488631
M08122_2.00:FOXO1:FOXO3:FOXO4:FOXO6	WGTAAACAGGA	4	0.0784	14	0.0282	0.0488631
M10095_2.00:ZEB1:ZEB2	GSVCAGGTGDSN	9	0.1765	46.1	0.0928	0.0489052
M10502_2.00:ELF1:ELF2:ELF4:ELK1:ELK3:ELK4:ERF:ERG:ETS1:ETS2:ETV1:ETV2:ETV3:ETV3L:ETV4:ETV5:FEV:FLI1:GABPA	MGGAAGT	22	0.4314	151.9	0.306	0.0493072
M03397_2.00:ESR1:ESR2:ESRRA:ESRRB:ESRRG	BTCAAGGTCAW	2	0.0392	4.4	0.009	0.0498535
M04711_2.00:ELF1:ELF2:ELF4:ELK1:ELK3:ELK4:ERF:ERG:ETS1:ETS2:ETV1:ETV2:ETV3:ETV3L:ETV4:ETV5:FEV:FLI1:GABPA	DACCGGAAGTD	2	0.0392	4.4	0.0088	0.0498535
M04129_2.00:CLOCK	GMCACGTGYN	2	0.0392	4.4	0.009	0.0498535
M04200_2.00:BHLHE22:BHLHE23	AMCATATGKT	2	0.0392	4.4	0.0089	0.0498535
M02461_2.00:GMEB1:GMEB2	BBACGYANN	21	0.4118	143.2	0.2884	0.0499803
M09260_2.00:MYB:MYBL1	YCAACTGYCWCY	6	0.1176	26	0.0525	0.0503121
M09871_2.00:LYL1:TAL1:TAL2	CAGATGG	17	0.3333	108.9	0.2193	0.0505467
M01678_2.00:HMGA1:HMGA2	ADARTAAW	35	0.6863	277.4	0.5587	0.0510278
M00298_2.00:HOXA13:HOXB13:HOXC13:HOXD13	TTTTATDRV	26	0.5098	189	0.3805	0.051204
M05168_2.00:ARX:BARHL1:BARHL2:BARX1:BARX2:BSX:DLX1:DLX2:DLX3:DLX4:DLX5:DLX6:EMX1:EMX2:ESX1:EVX1:EVX2:GBX1:GBX2:HMX1:HMX2:HMX3:HOXA2:HOXB2:LBX1:LBX2:MEOX1:MEOX2:MNX1:MSX1:MSX2:NANOG:NANOGP8:NKX1-1:NKX1-2:PDX1:RAX:RAX2:TLX1:TLX2:TLX3:UNCX:VAX1:VAX2	CTAATTGC	5	0.098	108.7	0.2189	0.0512268
M09413_2.00:STAT4	TTTCYYGGAAR	1	0.0196	53.1	0.1068	0.0512488
M02465_2.00:GMEB1:GMEB2	YKACGTAN	15	0.2941	92.6	0.1865	0.051599
M03309_2.00:POU2F1	HATGMATATKCAWA	1	0.0196	1.1	0.0023	0.0516806
M05607_2.00:ESR1:ESR2:NR1D1:NR1D2:NR1H2:NR1H3:NR1H4:NR2C1:NR2C2:NR2F1:NR2F2:NR2F6:NR4A1:NR5A2:NR6A1:PPARA:PPARD:PPARG:RARA:RARB:RARG:RORA:RORB:RORC:RXRA:RXRB:RXRG	RRGGTCANRRGGTCAN	1	0.0196	1.1	0.0022	0.0516806
M06871_2.00:E2F1:E2F2:E2F3:E2F4:E2F5:E2F6	WWWTGGCGCCAAAA	1	0.0196	1.1	0.0022	0.0516806
M06872_2.00:E2F1:E2F2:E2F3:E2F4:E2F5:E2F6	WWWTGGCGCCAAAA	1	0.0196	1.1	0.0022	0.0516806
M08110_2.00:E2F1:E2F2:E2F3:E2F4:E2F5:E2F6	HRHKSGCGSGAAATT	1	0.0196	1.1	0.0022	0.0516806
M08208_2.00:SIX1:SIX2:SIX4:SIX5	GARTTGTAGT	1	0.0196	1.1	0.0023	0.0516806
M08870_2.00:MAZ	CYCCYCYCCCHCCCCCTCCCCC	1	0.0196	1.1	0.0022	0.0516806
M08920_2.00:SP1:SP3:SP4:SP5:SP6:SP8:SP9	CCCCSGCCCCGCCCCCYCCC	1	0.0196	1.1	0.0022	0.0516806
M08937_2.00:WT1	CYCCYCCYCCTCCCCCBCCC	1	0.0196	1.1	0.0022	0.0516806
M08968_2.00:WT1	CYCCYCCYCCTCCCCCBCCC	1	0.0196	1.1	0.0022	0.0516806
M08978_2.00:SP1:SP3:SP4:SP5	CCCCSGCCCCGCCCCCYCCC	1	0.0196	1.1	0.0022	0.0516806
M08988_2.00:MAZ	CYCCYCYCCCHCCCCCTCCCCC	1	0.0196	1.1	0.0022	0.0516806
M09976_2.00:BACH1:BACH2	GCTGAGTCAYGST	1	0.0196	1.1	0.0023	0.0516806
M10829_2.00:POU2F1	DHATRWWTATGCAAATTHAWHGA	1	0.0196	1.1	0.0023	0.0516806
M08282_2.00:ZNF264	AGGGCRCTAACY	1	0.0196	1.1	0.0022	0.0516806
M08290_2.00:MAZ	CCCCCTCCC	9	0.1765	46.5	0.0936	0.0517513
M00456_2.00:IRX2:IRX4:IRX5	NNDACAH	51	1	474.6	0.9558	0.0519175
M01493_2.00:ELF1:ELF2:ELF4:ELK1:ELK3:ELK4:ERF:ERG:ETS1:ETS2:ETV1:ETV2:ETV3:ETV3L:ETV4:ETV5:FEV:FLI1:GABPA	NRCCGGAART	15	0.2941	92.7	0.1867	0.0520905
M05620_2.00:NR1I2:NR1I3:VDR	AAAGTTCGY	8	0.1569	39.5	0.0795	0.0520991
M10487_2.00:EHF:ELF1:ELF2:ELF3:ELF4:ELF5:ELK1:ELK3:ELK4:ERF:ERG:ETS1:ETS2:ETV1:ETV2:ETV3:ETV3L:ETV4:ETV5:ETV6:ETV7:FEV:FLI1:GABPA:SPDEF	RDAAGAGGAART	5	0.098	20	0.0403	0.0522449
M00807_2.00:MYBL2	TAACGGTYN	0	0	35.3	0.0712	0.0522722
M00194_2.00:HBP1	NWSAATGR	30	0.5882	366.2	0.7374	0.0523244
M01723_2.00:TCF12:TCF3:TCF4	NNVCACCTGB	17	0.3333	109.3	0.22	0.0523407
M10812_2.00:PAX4	GAAWAATTACC	6	0.1176	26.2	0.0527	0.0523673
M08113_2.00:ELF1:ELF2:ELF4:ELK1:ELK3:ELK4:ERF:ERG:ETS1:ETS2:ETV1:ETV2:ETV3:ETV3L:ETV4:ETV5:FEV:FLI1:GABPA	CCGGAAGTGGV	3	0.0588	9	0.0181	0.0526395
M09840_2.00:MYF5:MYOD1:MYOG	DVCACCTGYC	13	0.2549	76.8	0.1547	0.052733
M00335_2.00:PAX2:PAX6	CRVBNNNN	50	0.9804	457.4	0.9211	0.0530163
M10511_2.00:ELF1:ELF2:ELF4:ELK1:ELK3:ELK4:ERF:ERG:ETS1:ETS2:ETV1:ETV2:ETV3:ETV3L:ETV4:ETV5:FEV:FLI1:GABPA	MACTTCCTKTB	14	0.2745	84.8	0.1708	0.0530198
M01802_2.00:XBP1	NHNACGTRD	14	0.2745	84.8	0.1708	0.0530198
M02712_2.00:RELA	SGGGTTTTTCCS	2	0.0392	4.5	0.0091	0.0531409
M08025_2.00:ZNF281	CCCCTCCCCCACCYC	2	0.0392	4.5	0.0091	0.0531409
M09060_2.00:EHF:ELF1:ELF2:ELF3:ELF4:ELF5:ETV6:ETV7	RAACVAGGAAGTRG	2	0.0392	4.5	0.0091	0.0531409
M09066_2.00:EHF:ELF1:ELF2:ELF3:ELF4:ELF5:ETV6:ETV7	RAACVAGGAAGTRG	2	0.0392	4.5	0.0091	0.0531409
M09589_2.00:POU2F2	ATATGCAAAT	2	0.0392	4.5	0.0091	0.0531409
M05065_2.00:ALX1:ALX3:ALX4:ARX:DRGX:EMX1:EMX2:EN1:EN2:ESX1:GBX1:GBX2:GSX1:GSX2:HESX1:HOXA2:HOXA3:HOXB2:HOXB3:HOXD3:ISX:LHX1:LHX2:LHX3:LHX4:LHX5:LHX6:LHX8:LHX9:LMX1A:LMX1B:MIXL1:MNX1:MSX1:MSX2:NOBOX:NOTO:OTP:PDX1:PHOX2A:PHOX2B:PROP1:PRRX1:PRRX2:RAX:RAX2:SEBOX:SHOX:SHOX2:UNCX:VAX1:VAX2:VSX1:VSX2:ZFHX2	KTAACGAR	6	0.1176	120.5	0.2426	0.0532555
M04818_2.00:FOXA1:FOXA2:FOXA3:FOXB1	YWRWGTMAAYAT	4	0.0784	14.3	0.0289	0.0534133
M10473_2.00:ELF5:SPI1:SPIB:SPIC	AGAGGAAG	15	0.2941	93	0.1873	0.0535859
M09020_2.00:RBPJ	KTTCCCACGCY	7	0.1373	32.9	0.0662	0.0539649
M10642_2.00:HOXA10:HOXA11:HOXA5:HOXA6:HOXA7:HOXA9:HOXB5:HOXB6:HOXB8:HOXB9:HOXC10:HOXC11:HOXC5:HOXC6:HOXC8:HOXC9:HOXD10:HOXD11:HOXD8:HOXD9	TTATRHYWT	22	0.4314	153.2	0.3085	0.0542965
M03843_2.00:CRX:DMBX1:DPRX:GSC:GSC2:OTX1:OTX2:PITX1:PITX2:PITX3:TPRX1	NTAATCCN	13	0.2549	77.1	0.1553	0.0544072
M01914_2.00:TET1	NNCRCGYTN	26	0.5098	190	0.3827	0.0547787
M10293_2.00:WT1	CCCYCCBSC	25	0.4902	180.7	0.364	0.0548586
M08795_2.00:FOS:FOSB:FOSL1:FOSL2	VTGACTCAY	7	0.1373	33	0.0664	0.0548953
M04770_2.00:ELF1:ELF2:ELF4:ELK1:ELK3:ELK4:ERF:ERG:ETS1:ETS2:ETV1:ETV2:ETV3:ETV3L:ETV4:ETV5:FEV:FLI1:GABPA	NACCGGAARTV	4	0.0784	14.4	0.029	0.0549857
M11310_2.00:SOX1:SOX10:SOX11:SOX12:SOX13:SOX14:SOX15:SOX17:SOX18:SOX2:SOX21:SOX3:SOX30:SOX4:SOX5:SOX6:SOX7:SOX8:SOX9:SRY	TTGTTTW	35	0.6863	278.7	0.5614	0.0551933
M10494_2.00:ELF1:ELF2:ELF4:ELK1:ELK3:ELK4:ERF:ERG:ETS1:ETS2:ETV1:ETV2:ETV3:ETV3L:ETV4:ETV5:FEV:FLI1:GABPA	VNACMGGAWRTTN	7	0.1373	33.1	0.0666	0.0558364
M10762_2.00:CDX1:CDX2:CDX4:NKX2-6	AWTWATR	37	0.7255	299.9	0.6039	0.0560231
M04693_2.00:DMRT1:DMRT2:DMRT3:DMRTA2:DMRTB1:DMRTC2	AWTGTAWCAATD	5	0.098	20.3	0.0409	0.0560294
M10684_2.00:SIX1:SIX2:SIX4:SIX5	CTCAGRTTTCH	5	0.098	20.3	0.041	0.0560294
M09582_2.00:BARX1:BARX2:BSX:EMX1:EMX2:EN1:EN2:EVX1:EVX2:GBX1:GBX2:GSX1:GSX2:HMX1:HMX2:HMX3:HOXA1:HOXA2:HOXA3:HOXA4:HOXA5:HOXA7:HOXB1:HOXB2:HOXB3:HOXB4:HOXB5:HOXB7:HOXC4:HOXC5:HOXD1:HOXD3:HOXD4:MEOX1:MEOX2:MNX1:NANOG:NANOGP8:NKX1-1:NKX1-2:NOTO:OTP:PDX1:TLX2:VAX1:VAX2:VENTX	ATGATTRATG	0	0	34.2	0.0689	0.0563383
M09080_2.00:EHF:ELF1:ELF2:ELF3:ELF4:ELF5:ELK1:ELK3:ELK4:ERF:ERG:ETS1:ETS2:ETV1:ETV2:ETV3:ETV3L:ETV4:ETV5:ETV6:ETV7:FEV:FLI1:GABPA:SPDEF	TRNCAGGAAGTRRVT	2	0.0392	4.6	0.0092	0.0565389
M11169_2.00:ESR1:ESR2:ESRRA:ESRRB:ESRRG	WBNTMAAGGTCAYA	2	0.0392	4.6	0.0093	0.0565389
M08761_2.00:BHLHE40:BHLHE41	GCACGTGAC	3	0.0588	9.2	0.0185	0.0569154
M01685_2.00:HMGA1:HMGA2	NNRDWAAT	46	0.902	403	0.8117	0.0569346
M00796_2.00:FOXC1:FOXC2:FOXD1:FOXD2:FOXD3:FOXD4:FOXD4L1:FOXD4L3:FOXD4L4:FOXD4L5:FOXD4L6:FOXE1:FOXF1:FOXF2:FOXG1:FOXI1:FOXI3:FOXJ3:FOXK2:FOXL1:FOXL2:FOXP1:FOXS1	WANRTAAACA	19	0.3725	127.4	0.2565	0.0570224
M06217_2.00:ALX1:ALX3:ALX4:ARX:BARHL1:BARHL2:BARX1:BARX2:BSX:DLX1:DLX2:DLX3:DLX4:DLX5:DLX6:DRGX:EMX1:EMX2:EN1:EN2:GBX1:GBX2:GSX1:GSX2:HMX1:HMX3:HOXA1:HOXA2:HOXA3:HOXB1:HOXB2:HOXB3:HOXD1:HOXD3:ISX:LHX1:LHX5:MEOX1:MEOX2:MNX1:MSX1:MSX2:NANOG:NANOGP8:NKX1-1:NKX1-2:PDX1:PHOX2A:PHOX2B:PROP1:SHOX:SHOX2:UNCX:VAX1:VAX2:VSX1:VSX2	TAATTRC	17	0.3333	110.3	0.222	0.0570359
M09466_2.00:TCF12:TCF3:TCF4	RCAGCTGYNH	10	0.1961	54.6	0.1099	0.0575759
M09860_2.00:TCF12:TCF3:TCF4	RCACCTG	18	0.3529	119	0.2396	0.0580006
M05127_2.00:ALX1:ALX3:ALX4:ARX:BARHL1:BARHL2:BARX1:BARX2:BSX:DLX1:DLX2:DLX3:DLX4:DLX5:DLX6:DRGX:EMX1:EMX2:EN1:EN2:ESX1:EVX1:EVX2:GBX1:GBX2:GSX1:GSX2:HESX1:HMX1:HMX2:HMX3:HOXA1:HOXA2:HOXA3:HOXA4:HOXA5:HOXA6:HOXB1:HOXB2:HOXB3:HOXB4:HOXB5:HOXB6:HOXB8:HOXC4:HOXC5:HOXC6:HOXD1:HOXD3:HOXD4:HOXD8:ISX:LHX1:LHX3:LHX4:LHX5:MEOX1:MEOX2:MIXL1:MNX1:MSX1:MSX2:NANOG:NANOGP8:NKX1-1:NKX1-2:NOTO:OTP:PDX1:PHOX2A:PHO…	YTAATGAB	6	0.1176	119.1	0.2398	0.0580129
M05864_2.00:ELF1:ELF2:ELF4:ELK1:ELK3:ELK4:ERF:ERG:ETS1:ETS2:ETV1:ETV2:ETV3:ETV3L:ETV4:ETV5:FEV:FLI1:GABPA	ACCGGAARTR	4	0.0784	14.6	0.0294	0.0582141
M04692_2.00:DMRT1:DMRT2:DMRT3:DMRTA2:DMRTB1:DMRTC2	AATGTAWCAATT	4	0.0784	14.6	0.0294	0.0582141
M10506_2.00:ELF1:ELF2:ELF4:ELK1:ELK3:ELK4:ERF:ERG:ETS1:ETS2:ETV1:ETV2:ETV3:ETV3L:ETV4:ETV5:FEV:FLI1:GABPA	CTTCCK	27	0.5294	200.4	0.4035	0.0583974
M04395_2.00:SNAI2	YGCACCTGYY	5	0.098	20.5	0.0413	0.0586464
M11374_2.00:EOMES:TBX2:TBX20:TBX3:TBX4:TBX5	DDAGGTGTBANA	0	0	33.6	0.0677	0.0586886
M00617_2.00:KLF1:KLF8	HCACGCCCH	15	0.2941	94	0.1894	0.0588015
M00441_2.00:CRX:DMBX1:DPRX:GSC:GSC2:OTX1:OTX2:PITX1:PITX2:PITX3:TPRX1	HTAATCCBN	15	0.2941	94	0.1893	0.0588015
M00183_2.00:ESR1:ESR2:ESRRA:ESRRB:ESRRG	CAAGGTCAH	10	0.1961	54.8	0.1105	0.0590248
M01719_2.00:ARNT:ARNT2	NWGCACGTGAYN	3	0.0588	9.3	0.0188	0.0591254
M05486_2.00:POU3F1	DTATGCWAATKAS	3	0.0588	9.3	0.0187	0.0591254
M07713_2.00:ZNF585A	TCTGTWCTC	7	0.1373	33.5	0.0674	0.0597085
M03804_2.00:HOXA10:HOXA5:HOXA6:HOXA7:HOXA9:HOXB4:HOXB5:HOXB6:HOXB7:HOXB8:HOXB9:HOXC10:HOXC5:HOXC6:HOXC8:HOXC9:HOXD10:HOXD8:HOXD9	KTAATTAC	5	0.098	106.2	0.2139	0.0598148
M05016_2.00:BARHL1:BARHL2:BARX1:BARX2:BSX:DLX1:DLX2:DLX3:DLX4:DLX5:DLX6:EVX1:EVX2:GBX1:GBX2:HMX1:HMX2:HMX3:HOXA1:HOXA2:HOXA3:HOXB1:HOXB2:HOXB3:HOXD1:HOXD3:MEOX1:MEOX2:MNX1:MSX1:MSX2:NANOG:NANOGP8:PDX1:VENTX	WTAACGA	7	0.1373	130.6	0.263	0.0600423
M10505_2.00:ELF1:ELF2:ELF4:ELK1:ELK3:ELK4:ERF:ERG:ETS1:ETS2:ETV1:ETV2:ETV3:ETV3L:ETV4:ETV5:FEV:FLI1:GABPA	AACCGGAAG	2	0.0392	4.7	0.0094	0.060046
M10571_2.00:FOXC1:FOXC2:FOXD3:FOXE1:FOXI1:FOXL1:FOXL2:FOXS1	WAAAATAAATATWNKG	2	0.0392	4.7	0.0094	0.060046
M02834_2.00:ATF4	GGATGAYGCAATA	1	0.0196	1.2	0.0023	0.0601277
M02953_2.00:E2F1:E2F2:E2F3:E2F4:E2F5:E2F6	TTTGGCGCCAAA	1	0.0196	1.2	0.0025	0.0601277
M03319_2.00:POU3F3	ATTATGCWAATTW	1	0.0196	1.2	0.0025	0.0601277
M05645_2.00:ESR1:ESR2:HNF4A:HNF4G:NR1D1:NR1D2:NR1H2:NR1H3:NR1H4:NR2C1:NR2C2:NR2F1:NR2F2:NR2F6:NR4A1:NR4A2:NR4A3:NR5A2:NR6A1:PPARA:PPARD:PPARG:RARA:RARB:RARG:RORA:RORB:RORC:RXRA:RXRB:RXRG:THRA:THRB	GRGGTCAAAGGTCAN	1	0.0196	1.2	0.0024	0.0601277
M08878_2.00:ZBTB17	CYTCCCCTCCCCCWCCCYC	1	0.0196	1.2	0.0025	0.0601277
M10956_2.00:SRF	GBCCAWATAWGGMC	1	0.0196	1.2	0.0024	0.0601277
M02496_2.00:TBX2:TBX3:TBX4:TBX5	DAGGTGTBAR	2	0.0392	65.9	0.1327	0.0602652
M02120_2.00:CRX:DMBX1:DPRX:GSC:GSC2:OTX1:OTX2:PITX1:PITX2:PITX3:TPRX1	HTAATCCB	13	0.2549	78.1	0.1572	0.0602681
M05609_2.00:ESR1:ESR2:NR1D1:NR1D2:NR1H2:NR1H3:NR1H4:NR2C1:NR2C2:NR2F1:NR2F2:NR2F6:NR4A1:NR5A2:NR6A1:PPARA:PPARD:PPARG:RARA:RARB:RARG:RORA:RORB:RORC:RXRA:RXRB:RXRG	WRAGGTCAMG	10	0.1961	55.1	0.1109	0.0612457
M06163_2.00:KLF1:KLF12:KLF2:KLF3:KLF4:KLF5:KLF6:KLF7	GRCHACGCCC	8	0.1569	40.6	0.0817	0.0614758
[truncated: 6,773 more rows]
